# Supplementary material for: Nuclear decoupling is part of a rapid protein-level cellular response to high-intensity mechanical loading
Source: Nat Commun. 2019 Sep 12;10:4149. doi: 10.1038/s41467-019-11923-1 (PMC6742657; doi:10.1038/s41467-019-11923-1)
Supplement: Supplementary file 4 — Supplementary Data 1 [file 41467_2019_11923_MOESM4_ESM.xlsx]

## Sheet: Sheet1
RNA-Seq CTS at 5 Hz in hMSCs (n = 6 donors)
ID	chrom	start	end	strand	length	gene_name	gene_type	description	Donor1_cont_0hrs	Donor2_cont_0hrs	Donor3_cont_0hrs	Donor4_cont_0hrs	Donor5_cont_0hrs	Donor6_cont_0hrs	Donor1_cont_24hrs	Donor2_cont_24hrs	Donor3_cont_24hrs	Donor4_cont_24hrs	Donor5_cont_24hrs	Donor6_cont_24hrs	Donor1_CTS_0hrs	Donor2_CTS_0hrs	Donor3_CTS_0hrs	Donor4_CTS_0hrs	Donor5_CTS_0hrs	Donor6_CTS_0hrs	Donor1_CTS_24hrs	Donor2_CTS_24hrs	Donor3_CTS_24hrs	Donor4_CTS_24hrs	Donor5_CTS_24hrs	Donor6_CTS_24hrs
ENSG00000000003.10	chrX	99883667	99894988	-	4031	TSPAN6	protein_coding	tetraspanin 6 [Source:HGNC Symbol;Acc:HGNC:11858]	651	341	475	433	541	375	179	145	489	270	512	335	697	669	402	680	639	526	167	204	174	250	293	664
ENSG00000000419.8	chr20	49551404	49575092	-	6761	DPM1	protein_coding	dolichyl-phosphate mannosyltransferase polypeptide 1, catalytic subunit [Source:HGNC Symbol;Acc:HGNC:3005]	1727	1045	1352	1520	1312	905	753	806	2327	1439	2329	1351	1534	1984	1362	2299	1371	1370	586	767	905	1172	1753	4081
ENSG00000000457.8	chr1	169821804	169863408	-	12866	SCYL3	protein_coding	SCY1-like 3 (S. cerevisiae) [Source:HGNC Symbol;Acc:HGNC:19285]	391	272	193	242	276	191	223	137	409	268	388	207	313	489	228	498	387	302	103	191	137	192	318	535
ENSG00000000460.12	chr1	169631245	169823221	+	21822	C1orf112	protein_coding	chromosome 1 open reading frame 112 [Source:HGNC Symbol;Acc:HGNC:25565]	205	181	115	141	139	39	183	244	265	537	778	232	221	350	104	313	207	98	125	207	96	345	568	540
ENSG00000000938.8	chr1	27938575	27961788	-	14312	FGR	protein_coding	FGR proto-oncogene, Src family tyrosine kinase [Source:HGNC Symbol;Acc:HGNC:3697]	6	8	0	12	19	1	0	0	0	0	15	8	20	11	5	17	7	5	0	0	0	1	4	3
ENSG00000000971.11	chr1	196621008	196716634	+	15629	CFH	protein_coding	complement factor H [Source:HGNC Symbol;Acc:HGNC:4883]	5654	2861	3671	1992	3086	1821	1591	1242	5471	1952	3154	2444	4792	5399	3501	4263	3417	2710	1281	1509	1459	1464	1714	5369
ENSG00000001036.8	chr6	143816614	143832827	-	4560	FUCA2	protein_coding	fucosidase, alpha-L- 2, plasma [Source:HGNC Symbol;Acc:HGNC:4008]	3350	1765	2027	2466	2995	1726	1825	1445	3731	2647	5285	2385	3478	3640	2087	4047	3997	2463	1262	1910	1421	2218	3549	5144
ENSG00000001084.6	chr6	53362139	53481768	-	17218	GCLC	protein_coding	glutamate-cysteine ligase, catalytic subunit [Source:HGNC Symbol;Acc:HGNC:4311]	1442	938	915	726	1240	588	488	462	1527	1164	1717	922	1538	1687	762	1903	1315	1073	405	477	465	771	961	2153
ENSG00000001167.10	chr6	41040684	41067715	+	5452	NFYA	protein_coding	nuclear transcription factor Y, alpha [Source:HGNC Symbol;Acc:HGNC:7804]	1746	1239	1320	1026	1235	761	848	745	1877	1353	2000	1379	1661	2112	1183	2640	1462	1158	609	1017	518	1299	1513	3470
ENSG00000001460.13	chr1	24683489	24743424	-	22565	STPG1	protein_coding	sperm-tail PG-rich repeat containing 1 [Source:HGNC Symbol;Acc:HGNC:28070]	857	649	608	595	663	470	435	403	1222	844	1421	732	697	1112	528	1176	843	735	311	538	368	722	1049	1704
ENSG00000001461.12	chr1	24742284	24799466	+	15583	NIPAL3	protein_coding	NIPA-like domain containing 3 [Source:HGNC Symbol;Acc:HGNC:25233]	3715	1852	2764	1708	1606	2983	2066	1857	5622	4037	4320	5005	4105	3708	2926	4387	2028	4034	1760	2086	2206	4076	3152	13486
ENSG00000001497.12	chrX	64732462	64754655	-	14999	LAS1L	protein_coding	LAS1-like (S. cerevisiae) [Source:HGNC Symbol;Acc:HGNC:25726]	1658	903	1068	1180	1189	684	1057	878	1962	1563	2353	1227	1421	1879	1070	1910	1323	994	625	997	727	1161	2072	2812
ENSG00000001561.6	chr6	46097730	46114436	+	4647	ENPP4	protein_coding	ectonucleotide pyrophosphatase/phosphodiesterase 4 (putative) [Source:HGNC Symbol;Acc:HGNC:3359]	401	255	188	27	203	251	123	158	418	88	520	353	390	443	201	160	219	345	149	172	124	69	245	881
ENSG00000001617.7	chr3	50192478	50226508	+	15382	SEMA3F	protein_coding	sema domain, immunoglobulin domain (Ig), short basic domain, secreted, (semaphorin) 3F [Source:HGNC Symbol;Acc:HGNC:10728]	1605	1617	1314	3786	2391	1019	1442	1004	1777	2853	2704	1066	2350	3944	1232	7035	3105	1572	796	1304	657	2331	2503	2454
ENSG00000001629.5	chr7	91875548	92030698	+	11194	ANKIB1	protein_coding	ankyrin repeat and IBR domain containing 1 [Source:HGNC Symbol;Acc:HGNC:22215]	4962	3439	3603	1654	2971	2400	1429	1743	5505	2955	4556	2814	4451	5539	3122	5934	3015	3645	1390	2038	1151	2184	2489	6173
ENSG00000001630.11	chr7	91741465	91772266	-	6767	CYP51A1	protein_coding	cytochrome P450, family 51, subfamily A, polypeptide 1 [Source:HGNC Symbol;Acc:HGNC:2649]	232	234	341	81	315	234	114	157	368	289	241	291	297	405	328	539	427	321	120	175	132	227	180	660
ENSG00000001631.10	chr7	91828283	91875480	-	36405	KRIT1	protein_coding	KRIT1, ankyrin repeat containing [Source:HGNC Symbol;Acc:HGNC:1573]	2722	1372	1642	1197	1831	990	788	707	2421	1469	2340	1253	1793	2498	1479	2412	1723	1344	571	985	621	1199	1754	2921
ENSG00000002016.11	chr12	1021243	1100356	-	28679	RAD52	protein_coding	RAD52 homolog (S. cerevisiae) [Source:HGNC Symbol;Acc:HGNC:9824]	254	146	232	194	241	134	183	130	514	336	450	297	363	400	255	443	288	236	133	151	138	236	378	666
ENSG00000002079.8	chr7	98836417	98908753	+	11760	MYH16	pseudogene	myosin, heavy chain 16 pseudogene [Source:HGNC Symbol;Acc:HGNC:31038]	0	4	0	0	0	0	0	0	0	0	0	0	1	4	0	0	2	1	0	0	0	0	0	2
ENSG00000002330.9	chr11	64037302	64052176	-	4456	BAD	protein_coding	BCL2-associated agonist of cell death [Source:HGNC Symbol;Acc:HGNC:936]	202	430	659	1480	866	771	854	612	1316	974	1353	1082	1039	1337	793	1480	1274	1082	413	628	616	882	1286	2218
ENSG00000002549.7	chr4	17578815	17609595	+	8465	LAP3	protein_coding	leucine aminopeptidase 3 [Source:HGNC Symbol;Acc:HGNC:18449]	2237	1587	1607	1282	1885	1115	1116	1170	2593	1759	3133	1655	2267	2751	1624	2763	2206	1762	792	1362	875	1477	2044	3792
ENSG00000002586.13	chrX	2609220	2659350	+	6997	CD99	protein_coding	CD99 molecule [Source:HGNC Symbol;Acc:HGNC:7082]	25015	11818	13868	17323	14007	13707	8275	6003	19276	9943	16806	15050	19133	22271	12332	26735	16185	19122	5209	6394	8061	7804	11655	31497
ENSG00000002587.5	chr4	11394774	11431389	-	9012	HS3ST1	protein_coding	heparan sulfate (glucosamine) 3-O-sulfotransferase 1 [Source:HGNC Symbol;Acc:HGNC:5194]	156	14	31	3	18	24	48	35	66	36	26	57	115	37	53	37	23	54	51	22	34	12	23	56
ENSG00000002745.8	chr7	120965421	120981158	+	4369	WNT16	protein_coding	wingless-type MMTV integration site family, member 16 [Source:HGNC Symbol;Acc:HGNC:16267]	9	37	13	4	9	1	2	26	59	18	12	12	16	34	20	14	1	1	13	16	20	12	1	22
ENSG00000002746.9	chr7	43152198	43602938	+	20783	HECW1	protein_coding	HECT, C2 and WW domain containing E3 ubiquitin protein ligase 1 [Source:HGNC Symbol;Acc:HGNC:22195]	147	104	43	71	222	50	50	31	41	98	136	71	153	87	56	205	202	64	24	66	11	80	93	186
ENSG00000002822.11	chr7	1855429	2272878	-	22022	MAD1L1	protein_coding	MAD1 mitotic arrest deficient-like 1 (yeast) [Source:HGNC Symbol;Acc:HGNC:6762]	1764	798	1469	1569	1141	982	1196	788	2418	1356	1942	1180	2467	1930	1460	1956	1410	1446	654	934	1131	1034	1355	2725
ENSG00000002834.13	chr17	37026112	37078023	+	16268	LASP1	protein_coding	LIM and SH3 protein 1 [Source:HGNC Symbol;Acc:HGNC:6513]	22985	15584	26954	21859	16220	19843	20175	16751	54455	33963	34840	37741	27463	32909	26507	37787	20911	29279	13551	19939	18020	28579	26774	78047
ENSG00000002919.10	chr17	46180719	46200436	+	16607	SNX11	protein_coding	sorting nexin 11 [Source:HGNC Symbol;Acc:HGNC:14975]	454	268	460	341	302	326	314	286	891	393	608	575	578	511	441	543	371	564	219	247	308	360	505	920
ENSG00000002933.3	chr7	150497491	150502208	+	11215	TMEM176A	protein_coding	transmembrane protein 176A [Source:HGNC Symbol;Acc:HGNC:24930]	0	0	0	0	1	0	0	0	0	0	0	0	0	0	0	0	0	0	0	0	0	0	0	0
ENSG00000003056.3	chr12	9092959	9102551	-	10608	M6PR	protein_coding	mannose-6-phosphate receptor (cation dependent) [Source:HGNC Symbol;Acc:HGNC:6752]	4913	2717	4106	2648	3475	2415	2481	2288	6280	4201	5898	4014	4477	5114	3991	5006	3888	3651	1887	2539	2218	3365	3406	9158
ENSG00000003096.9	chrX	117031776	117251303	-	35238	KLHL13	protein_coding	kelch-like family member 13 [Source:HGNC Symbol;Acc:HGNC:22931]	338	116	199	119	226	158	125	65	316	148	358	158	286	290	170	305	301	288	125	73	77	110	165	403
ENSG00000003137.4	chr2	72356367	72375167	-	11223	CYP26B1	protein_coding	cytochrome P450, family 26, subfamily B, polypeptide 1 [Source:HGNC Symbol;Acc:HGNC:20581]	64	13	161	15	11	17	25	18	489	12	20	20	87	28	216	26	7	15	8	13	169	3	39	58
ENSG00000003147.13	chr7	8152814	8302317	-	22575	ICA1	protein_coding	islet cell autoantigen 1, 69kDa [Source:HGNC Symbol;Acc:HGNC:5343]	90	37	9	15	40	84	26	11	37	11	50	123	113	90	24	27	62	77	12	18	11	7	78	158
ENSG00000003249.8	chr16	90071273	90086536	-	11827	DBNDD1	protein_coding	dysbindin (dystrobrevin binding protein 1) domain containing 1 [Source:HGNC Symbol;Acc:HGNC:28455]	149	53	123	294	228	49	214	64	269	124	341	142	181	177	92	254	276	118	102	75	107	102	312	285
ENSG00000003393.10	chr2	202565277	202645912	-	27677	ALS2	protein_coding	amyotrophic lateral sclerosis 2 (juvenile) [Source:HGNC Symbol;Acc:HGNC:443]	2202	1473	2154	970	1164	1304	977	866	3412	1635	2030	1842	2069	2618	2127	2738	1294	1913	695	1077	720	1282	1441	4254
ENSG00000003400.10	chr2	202047604	202094129	+	27170	CASP10	protein_coding	caspase 10, apoptosis-related cysteine peptidase [Source:HGNC Symbol;Acc:HGNC:1500]	45	30	57	10	5	31	21	8	76	21	21	41	35	30	55	43	4	41	9	17	39	29	9	116
ENSG00000003402.14	chr2	201980827	202029033	+	33039	CFLAR	protein_coding	CASP8 and FADD-like apoptosis regulator [Source:HGNC Symbol;Acc:HGNC:1876]	1909	1078	1326	954	1294	1171	635	582	2095	1158	1483	1865	2009	1995	1247	1907	1594	1729	643	736	586	765	1123	3467
ENSG00000003436.10	chr2	188328957	188430487	-	23148	TFPI	protein_coding	tissue factor pathway inhibitor (lipoprotein-associated coagulation inhibitor) [Source:HGNC Symbol;Acc:HGNC:11760]	3739	2471	2402	1294	1471	1567	1221	889	2992	1409	1193	1182	2741	4185	1987	3245	1501	1997	776	1136	830	1015	734	2935
ENSG00000003509.11	chr2	37458774	37480546	+	15100	NDUFAF7	protein_coding	NADH dehydrogenase (ubiquinone) complex I, assembly factor 7 [Source:HGNC Symbol;Acc:HGNC:28816]	901	465	522	616	458	428	360	233	1019	431	744	591	717	742	494	833	552	635	233	285	370	322	683	1383
ENSG00000003756.12	chr3	50126341	50156454	+	28245	RBM5	protein_coding	RNA binding motif protein 5 [Source:HGNC Symbol;Acc:HGNC:9902]	4530	2588	3289	3433	3783	2151	2417	1550	5377	3591	5097	3191	4033	4725	2775	4553	3411	2547	1501	2462	1873	2359	4917	7262
ENSG00000003989.12	chr8	17354597	17428082	+	32588	SLC7A2	protein_coding	solute carrier family 7 (cationic amino acid transporter, y+ system), member 2 [Source:HGNC Symbol;Acc:HGNC:11060]	27	0	1	0	0	0	0	1	0	0	6	0	2	11	0	0	0	0	2	0	0	1	0	0
ENSG00000004059.6	chr7	127228399	127231759	+	4731	ARF5	protein_coding	ADP-ribosylation factor 5 [Source:HGNC Symbol;Acc:HGNC:658]	4539	3802	4201	5651	4119	2924	3087	2633	5686	3503	4811	3763	5406	6969	4024	7562	5148	3969	1718	3137	2457	3367	4709	8028
ENSG00000004139.9	chr17	26691378	26728065	+	15767	SARM1	protein_coding	sterile alpha and TIR motif containing 1 [Source:HGNC Symbol;Acc:HGNC:17074]	488	380	472	605	951	288	489	357	747	574	906	402	1003	840	396	1016	1205	377	301	479	271	509	807	1006
ENSG00000004142.7	chr17	26673659	26684545	-	4683	POLDIP2	processed_transcript	polymerase (DNA-directed), delta interacting protein 2 [Source:HGNC Symbol;Acc:HGNC:23781]	3953	2766	3706	3503	3688	2487	3196	2434	6273	4153	6236	3482	5105	5749	3478	5988	4303	3847	1863	2699	2371	3380	4696	6947
ENSG00000004399.8	chr3	129274018	129325661	-	28257	PLXND1	protein_coding	plexin D1 [Source:HGNC Symbol;Acc:HGNC:9107]	6237	4279	12684	8499	9672	7556	4575	2550	16282	6700	9793	7795	11450	10750	12481	16517	12439	11328	3277	3512	4848	5535	7802	17106
ENSG00000004455.12	chr1	33473585	33546597	-	11930	AK2	protein_coding	adenylate kinase 2 [Source:HGNC Symbol;Acc:HGNC:362]	6783	3606	4047	3861	3612	3350	3052	2465	7357	4581	6843	4787	5200	6516	3926	6732	4338	4789	1991	2993	2708	3837	4810	10529
ENSG00000004468.7	chr4	15779898	15851069	+	6139	CD38	protein_coding	CD38 molecule [Source:HGNC Symbol;Acc:HGNC:1667]	0	1	0	0	0	0	0	0	1	0	0	0	0	0	0	0	5	0	0	0	0	0	0	1
ENSG00000004478.5	chr12	2904119	2914576	+	5399	FKBP4	protein_coding	FK506 binding protein 4, 59kDa [Source:HGNC Symbol;Acc:HGNC:3720]	2362	2592	1832	2852	1727	2304	1661	2166	3287	4027	3131	4064	2826	5267	2040	4811	2083	3513	1199	2657	1443	2938	1976	8146
ENSG00000004487.11	chr1	23345941	23410182	+	13882	KDM1A	protein_coding	lysine (K)-specific demethylase 1A [Source:HGNC Symbol;Acc:HGNC:29079]	3344	2163	2196	2512	2396	1376	1801	1504	3328	2753	5052	1708	3137	4406	1992	4290	2900	2073	1224	1761	1232	1989	2868	3628
ENSG00000004534.10	chr3	49977440	50137478	+	33342	RBM6	protein_coding	RNA binding motif protein 6 [Source:HGNC Symbol;Acc:HGNC:9903]	5944	3175	3459	4356	3976	1943	2990	1647	5491	4040	5683	2751	5255	5554	3355	6428	3874	2795	1716	2242	1852	2903	4526	5955
ENSG00000004660.10	chr17	3763609	3798185	-	17015	CAMKK1	protein_coding	calcium/calmodulin-dependent protein kinase kinase 1, alpha [Source:HGNC Symbol;Acc:HGNC:1469]	786	618	431	1500	1169	818	578	350	612	961	1140	842	992	1265	463	1837	1231	1196	314	426	255	674	841	1733
ENSG00000004700.11	chr12	21621845	21654603	-	10519	RECQL	protein_coding	RecQ helicase-like [Source:HGNC Symbol;Acc:HGNC:9948]	5237	2780	3050	1424	2218	1474	1794	1958	4567	3228	4998	2738	4840	5019	2616	4155	2661	2168	1694	2359	1337	2537	2566	6278
ENSG00000004766.11	chr7	92861653	92988338	+	33913	CCDC132	protein_coding	coiled-coil domain containing 132 [Source:HGNC Symbol;Acc:HGNC:25956]	836	573	607	382	563	432	322	386	1009	586	1200	632	710	1080	471	835	533	659	274	455	311	480	622	1357
ENSG00000004776.7	chr19	36245469	36248980	-	3793	HSPB6	protein_coding	heat shock protein, alpha-crystallin-related, B6 [Source:HGNC Symbol;Acc:HGNC:26511]	18668	14458	4610	30819	17684	9064	8929	8456	7088	19197	22653	13330	16027	28296	3806	46873	23410	12440	5542	11437	2483	17382	25518	33136
ENSG00000004777.12	chr19	36265434	36279724	+	27331	ARHGAP33	protein_coding	Rho GTPase activating protein 33 [Source:HGNC Symbol;Acc:HGNC:23085]	424	436	508	942	655	180	1123	634	975	1755	2147	826	915	1305	562	891	984	207	633	1378	417	1521	3838	2440
ENSG00000004779.5	chr16	23592323	23607677	-	3445	NDUFAB1	protein_coding	NADH dehydrogenase (ubiquinone) 1, alpha/beta subcomplex, 1, 8kDa [Source:HGNC Symbol;Acc:HGNC:7694]	622	416	556	571	493	503	383	420	1131	529	1030	587	775	903	637	784	668	668	342	386	457	472	598	1316
ENSG00000004799.7	chr7	95212811	95225803	-	7371	PDK4	protein_coding	pyruvate dehydrogenase kinase, isozyme 4 [Source:HGNC Symbol;Acc:HGNC:8812]	143	107	18	67	101	47	20	67	33	27	65	21	148	336	15	253	182	123	7	18	8	33	38	105
ENSG00000004838.9	chr3	50378541	50384283	-	10441	ZMYND10	protein_coding	zinc finger, MYND-type containing 10 [Source:HGNC Symbol;Acc:HGNC:19412]	0	4	14	15	18	2	35	14	57	52	71	27	50	37	13	17	16	12	27	19	10	30	86	59
ENSG00000004846.12	chr7	20654830	20816658	+	15252	ABCB5	protein_coding	ATP-binding cassette, sub-family B (MDR/TAP), member 5 [Source:HGNC Symbol;Acc:HGNC:46]	0	0	0	0	0	0	0	0	2	0	0	0	0	0	0	0	0	0	0	0	0	0	0	0
ENSG00000004848.6	chrX	25021811	25034065	-	2871	ARX	protein_coding	aristaless related homeobox [Source:HGNC Symbol;Acc:HGNC:18060]	0	0	0	1	0	0	0	0	0	0	0	0	0	0	0	0	0	0	0	0	0	0	0	0
ENSG00000004864.9	chr7	95749532	95951459	-	11595	SLC25A13	protein_coding	solute carrier family 25 (aspartate/glutamate carrier), member 13 [Source:HGNC Symbol;Acc:HGNC:10983]	844	505	594	315	570	343	331	396	982	738	845	694	808	1009	573	868	641	596	279	478	299	558	549	1438
ENSG00000004866.14	chr7	116593292	116870157	+	39058	ST7	protein_coding	suppression of tumorigenicity 7 [Source:HGNC Symbol;Acc:HGNC:11351]	1616	1031	1191	1169	1037	659	678	550	1497	891	1436	929	1481	1679	1053	1983	1263	1029	427	664	545	798	1175	2165
ENSG00000004897.6	chr17	45195069	45266788	-	27672	CDC27	protein_coding	cell division cycle 27 [Source:HGNC Symbol;Acc:HGNC:1728]	10684	5374	5147	3113	4639	2930	3382	3252	8030	5827	10173	4941	6454	8419	4452	8779	5176	4284	2761	4386	1970	5321	6859	13269
ENSG00000004939.9	chr17	42325753	42345509	-	7725	SLC4A1	protein_coding	solute carrier family 4 (anion exchanger), member 1 (Diego blood group) [Source:HGNC Symbol;Acc:HGNC:11027]	0	0	0	0	0	0	0	0	0	0	0	0	0	0	0	0	0	0	0	0	1	0	0	0
ENSG00000004948.9	chr7	93053799	93204042	-	17360	CALCR	protein_coding	calcitonin receptor [Source:HGNC Symbol;Acc:HGNC:1440]	0	0	0	0	1	0	0	0	0	0	0	0	0	1	0	0	0	0	0	0	0	0	0	0
ENSG00000004961.10	chrX	11129421	11141198	+	4328	HCCS	protein_coding	holocytochrome c synthase [Source:HGNC Symbol;Acc:HGNC:4837]	1672	850	1109	870	698	811	828	560	2198	1100	1623	1252	1418	1409	1169	1574	853	1128	582	629	724	951	1128	2866
ENSG00000004975.7	chr17	7128660	7137864	-	15840	DVL2	protein_coding	dishevelled segment polarity protein 2 [Source:HGNC Symbol;Acc:HGNC:3086]	688	776	1394	1493	1611	1115	992	850	1974	1703	2241	1569	1831	2380	1536	2458	2211	1557	623	1129	755	1323	1957	2835
ENSG00000005001.5	chr16	2902728	2908171	-	6649	PRSS22	protein_coding	protease, serine, 22 [Source:HGNC Symbol;Acc:HGNC:14368]	0	0	0	1	0	0	0	0	0	0	0	0	0	0	0	0	0	0	0	0	0	0	0	0
ENSG00000005007.8	chr19	18942747	18979045	+	22794	UPF1	protein_coding	UPF1 regulator of nonsense transcripts homolog (yeast) [Source:HGNC Symbol;Acc:HGNC:9962]	2436	2350	2604	2890	3418	2049	2280	1642	5154	3409	5762	2895	3056	4660	2295	3947	3047	2424	1460	2163	1483	2659	3622	5453
ENSG00000005020.8	chr7	26706681	27034858	-	10302	SKAP2	protein_coding	src kinase associated phosphoprotein 2 [Source:HGNC Symbol;Acc:HGNC:15687]	1978	769	1609	391	526	861	556	491	2015	779	640	1367	1567	1583	1240	1467	578	1418	552	629	466	674	409	3286
ENSG00000005022.5	chrX	118602363	118605282	+	2953	SLC25A5	protein_coding	solute carrier family 25 (mitochondrial carrier; adenine nucleotide translocator), member 5 [Source:HGNC Symbol;Acc:HGNC:10991]	3959	3195	2829	3228	2815	1524	2940	2518	4946	5065	8342	2893	3983	5881	2679	5194	3376	2647	1960	2870	2218	3734	4602	5857
ENSG00000005059.11	chr4	110481361	110609874	+	5603	CCDC109B	protein_coding	coiled-coil domain containing 109B [Source:HGNC Symbol;Acc:HGNC:26076]	764	458	295	626	551	313	357	409	692	891	1341	392	644	954	209	1164	557	484	277	461	240	660	827	1091
ENSG00000005073.5	chr7	27221129	27224842	-	4427	HOXA11	protein_coding	homeobox A11 [Source:HGNC Symbol;Acc:HGNC:5101]	351	195	320	238	349	211	252	152	664	295	562	324	295	352	309	515	386	304	190	186	265	259	493	648
ENSG00000005075.11	chr7	102113565	102119354	-	1533	POLR2J	protein_coding	polymerase (RNA) II (DNA directed) polypeptide J, 13.3kDa [Source:HGNC Symbol;Acc:HGNC:9197]	4428	2261	2290	2757	1860	1797	2011	1731	3697	2155	3306	2820	3088	4045	2213	4107	2547	2178	1333	2368	1473	2658	3421	7071
ENSG00000005100.8	chr17	5344232	5372380	-	14812	DHX33	protein_coding	DEAH (Asp-Glu-Ala-His) box polypeptide 33 [Source:HGNC Symbol;Acc:HGNC:16718]	984	905	1050	621	1072	534	568	494	1606	1175	1601	770	1254	1744	969	1505	993	866	478	612	364	925	1013	1647
ENSG00000005102.8	chr17	41717756	41739322	-	7183	MEOX1	protein_coding	mesenchyme homeobox 1 [Source:HGNC Symbol;Acc:HGNC:7013]	0	0	0	0	4	0	0	0	0	2	2	0	1	0	4	1	9	0	0	1	0	1	2	0
ENSG00000005108.10	chr7	11414247	11871824	-	9127	THSD7A	protein_coding	thrombospondin, type I, domain containing 7A [Source:HGNC Symbol;Acc:HGNC:22207]	0	0	1	0	0	0	1	0	0	2	0	1	0	3	2	2	0	0	0	0	0	0	0	0
ENSG00000005156.7	chr17	33307513	33332083	+	20985	LIG3	protein_coding	ligase III, DNA, ATP-dependent [Source:HGNC Symbol;Acc:HGNC:6600]	1593	1035	1050	835	960	705	1079	754	1932	1303	2236	1001	1608	1786	914	1994	1197	1072	799	993	519	1192	1639	2317
ENSG00000005175.5	chr12	48057070	48099844	-	8718	RPAP3	protein_coding	RNA polymerase II associated protein 3 [Source:HGNC Symbol;Acc:HGNC:26151]	2476	1285	1127	882	1029	683	689	861	1907	1328	2091	1250	1744	2014	1127	2255	1219	1247	680	1073	573	1132	1238	3469
ENSG00000005187.7	chr16	20621565	20808903	+	14923	ACSM3	protein_coding	acyl-CoA synthetase medium-chain family member 3 [Source:HGNC Symbol;Acc:HGNC:10522]	16	14	3	0	18	4	3	2	11	1	33	0	13	23	6	12	22	7	6	2	2	10	30	0
ENSG00000005189.15	chr16	20817751	20860987	+	20441	AC004381.6	protein_coding	Putative RNA exonuclease NEF-sp [Source:UniProtKB/Swiss-Prot;Acc:Q96IC2]	192	154	102	190	161	42	249	279	247	478	837	237	181	385	80	351	214	117	121	329	96	374	663	475
ENSG00000005194.10	chr16	57462081	57481440	-	15997	CIAPIN1	protein_coding	cytokine induced apoptosis inhibitor 1 [Source:HGNC Symbol;Acc:HGNC:28050]	859	555	884	1093	736	650	784	581	1652	970	1475	1049	1145	1390	867	1352	1016	990	443	740	667	811	1298	2122
ENSG00000005206.11	chr19	2328617	2355099	+	23332	SPPL2B	processed_transcript	signal peptide peptidase like 2B [Source:HGNC Symbol;Acc:HGNC:30627]	1160	904	2116	1777	1858	1487	1818	914	3532	1835	2469	2006	2467	2769	2027	2361	2560	1939	959	1401	1294	1480	2789	4053
ENSG00000005238.14	chr9	35104109	35115999	-	17365	FAM214B	protein_coding	family with sequence similarity 214, member B [Source:HGNC Symbol;Acc:HGNC:25666]	2634	1534	3955	2369	2708	2415	2541	1766	7080	2710	3333	4723	4318	3596	3807	3553	3043	3475	1807	2057	2754	2316	2840	9670
ENSG00000005243.5	chr17	46103533	46115392	-	6809	COPZ2	protein_coding	coatomer protein complex, subunit zeta 2 [Source:HGNC Symbol;Acc:HGNC:19356]	2977	1457	2334	1862	2075	1278	1975	1042	4251	2073	3522	1799	2889	2751	2032	3390	1966	2333	1100	888	1919	1375	2015	3179
ENSG00000005249.8	chr7	106685094	106802256	+	4975	PRKAR2B	protein_coding	protein kinase, cAMP-dependent, regulatory, type II, beta [Source:HGNC Symbol;Acc:HGNC:9392]	153	27	61	26	35	12	47	44	67	78	109	43	140	43	69	87	50	27	39	41	15	60	45	121
ENSG00000005302.13	chrX	11776278	11793870	+	20855	MSL3	protein_coding	male-specific lethal 3 homolog (Drosophila) [Source:HGNC Symbol;Acc:HGNC:7370]	1437	888	1038	781	1053	517	849	616	1893	1119	2030	1130	1449	1375	993	1512	1369	832	519	787	586	950	1662	2631
ENSG00000005339.8	chr16	3775055	3930727	-	27844	CREBBP	protein_coding	CREB binding protein [Source:HGNC Symbol;Acc:HGNC:2348]	4477	3356	4884	2542	4225	2770	2827	1977	7787	4073	7336	4636	6530	7232	4685	7859	5744	3751	2400	3239	1568	3686	6098	11116
ENSG00000005379.11	chr17	56378592	56406152	-	31836	BZRAP1	protein_coding	benzodiazepine receptor (peripheral) associated protein 1 [Source:HGNC Symbol;Acc:HGNC:16831]	65	76	59	128	240	121	27	23	47	89	103	133	90	249	30	182	295	167	17	74	25	83	153	233
ENSG00000005381.6	chr17	56347217	56358296	-	8115	MPO	protein_coding	myeloperoxidase [Source:HGNC Symbol;Acc:HGNC:7218]	0	1	0	0	7	4	0	1	0	0	0	2	0	0	0	9	2	4	0	0	0	0	6	8
ENSG00000005436.9	chr2	75879126	75938115	-	20819	GCFC2	protein_coding	GC-rich sequence DNA-binding factor 2 [Source:HGNC Symbol;Acc:HGNC:1317]	592	308	263	325	388	145	244	156	319	278	670	173	494	561	201	619	418	272	120	194	100	258	389	462
ENSG00000005448.12	chr2	74648805	74652882	+	12837	WDR54	protein_coding	WD repeat domain 54 [Source:HGNC Symbol;Acc:HGNC:25770]	166	156	133	301	105	123	211	229	453	347	517	216	276	358	213	390	242	209	143	235	179	295	497	704
ENSG00000005469.7	chr7	86974997	87029111	+	10924	CROT	protein_coding	carnitine O-octanoyltransferase [Source:HGNC Symbol;Acc:HGNC:2366]	752	397	405	399	568	272	297	225	556	398	753	420	723	721	400	705	524	401	155	293	178	324	406	816
ENSG00000005471.11	chr7	87031013	87109751	-	24749	ABCB4	protein_coding	ATP-binding cassette, sub-family B (MDR/TAP), member 4 [Source:HGNC Symbol;Acc:HGNC:45]	49	11	4	8	6	0	1	2	14	0	6	0	30	18	4	35	8	0	4	0	0	0	0	0
ENSG00000005483.14	chr7	104654626	104754808	+	43701	MLL5	protein_coding	lysine (K)-specific methyltransferase 2E [Source:HGNC Symbol;Acc:HGNC:18541]	9202	5644	4321	2950	4232	3060	2713	2726	6586	4172	6256	4955	6915	9707	4522	9029	5353	4716	2253	3966	1217	3995	5101	12637
ENSG00000005486.12	chr7	75471920	75518244	+	9496	RHBDD2	protein_coding	rhomboid domain containing 2 [Source:HGNC Symbol;Acc:HGNC:23082]	1629	1458	3024	1928	1889	2008	1308	851	3985	1480	1787	2486	2790	2946	2680	2870	2714	2857	676	1086	1610	1284	1905	4788
ENSG00000005513.9	chr16	1031808	1036979	+	7197	SOX8	protein_coding	SRY (sex determining region Y)-box 8 [Source:HGNC Symbol;Acc:HGNC:11203]	7	17	25	146	45	9	19	1	11	10	2	5	19	44	5	68	23	7	5	2	4	2	2	8
ENSG00000005700.10	chr6	82879700	82957471	-	35665	IBTK	protein_coding	inhibitor of Bruton agammaglobulinemia tyrosine kinase [Source:HGNC Symbol;Acc:HGNC:17853]	5256	3049	3156	1788	2995	2067	1572	1857	5345	3226	5086	2937	4000	4961	3114	5262	3315	3016	1685	2422	1437	2758	3528	7567
ENSG00000005801.12	chr11	3360491	3400448	-	28017	ZNF195	protein_coding	zinc finger protein 195 [Source:HGNC Symbol;Acc:HGNC:12986]	525	341	242	522	299	292	291	186	392	404	414	486	487	571	198	464	336	437	188	288	160	286	464	1171
ENSG00000005810.12	chr13	77618792	77901185	-	62746	MYCBP2	protein_coding	MYC binding protein 2, E3 ubiquitin protein ligase [Source:HGNC Symbol;Acc:HGNC:23386]	3610	2583	2902	1843	3068	1828	1237	925	3915	1899	4405	2385	3182	5341	2551	5874	2783	2387	1126	1403	620	1774	2699	5501
ENSG00000005812.6	chr13	77566740	77601330	-	6735	FBXL3	protein_coding	F-box and leucine-rich repeat protein 3 [Source:HGNC Symbol;Acc:HGNC:13599]	4776	2183	2076	1314	2134	1251	1017	1038	3314	2026	3763	2023	2781	3481	1576	4415	2334	2112	1020	1321	982	1924	2201	4438
ENSG00000005844.13	chr16	30483979	30534506	+	21545	ITGAL	protein_coding	integrin, alpha L (antigen CD11A (p180), lymphocyte function-associated antigen 1; alpha polypeptide) [Source:HGNC Symbol;Acc:HGNC:6148]	4	0	1	0	0	0	0	0	7	0	1	0	0	0	1	0	0	0	0	1	0	0	0	0
ENSG00000005882.6	chr17	48172101	48189516	+	14150	PDK2	protein_coding	pyruvate dehydrogenase kinase, isozyme 2 [Source:HGNC Symbol;Acc:HGNC:8810]	2877	1438	2277	1761	2077	1391	1250	875	2746	1180	2125	1825	3211	2994	2136	3286	3074	2108	710	1067	816	1024	2021	3993
ENSG00000005884.13	chr17	48133332	48167845	+	28504	ITGA3	protein_coding	integrin, alpha 3 (antigen CD49C, alpha 3 subunit of VLA-3 receptor) [Source:HGNC Symbol;Acc:HGNC:6139]	8374	6712	17195	6268	2539	22103	9792	6935	35649	8646	7277	33433	15045	16345	17540	10381	3358	30859	6092	8866	11249	6699	5760	66707
ENSG00000005889.11	chrX	24167290	24234372	+	33587	ZFX	protein_coding	zinc finger protein, X-linked [Source:HGNC Symbol;Acc:HGNC:12869]	1956	1462	844	1670	1393	825	726	833	1358	1624	1675	924	1834	2684	942	3824	1712	1295	575	981	413	1284	1261	2156
ENSG00000005893.11	chrX	119561682	119603220	-	12063	LAMP2	protein_coding	lysosomal-associated membrane protein 2 [Source:HGNC Symbol;Acc:HGNC:6501]	9121	5196	8268	4470	6639	4910	3063	3017	11618	5439	8685	6203	8541	9924	7677	11177	6977	7856	2603	3554	3643	4498	4927	14574
ENSG00000005955.8	chr17	34900737	34946278	+	16127	GGNBP2	protein_coding	NA	4249	2311	2744	2735	2971	2156	1697	1354	4600	3067	4373	2636	3224	4427	2668	4114	2926	2729	1298	1683	1609	2147	3169	5374
ENSG00000005961.13	chr17	42449548	42466873	-	15413	ITGA2B	protein_coding	integrin, alpha 2b (platelet glycoprotein IIb of IIb/IIIa complex, antigen CD41) [Source:HGNC Symbol;Acc:HGNC:6138]	12	4	0	1	4	5	0	1	0	2	1	6	2	5	16	2	3	1	0	1	0	1	1	1
ENSG00000006007.7	chr16	19513015	19533467	-	8296	GDE1	protein_coding	glycerophosphodiester phosphodiesterase 1 [Source:HGNC Symbol;Acc:HGNC:29644]	3719	2147	2777	2356	2570	1867	1205	1257	4012	1915	3317	2578	3396	3930	2436	4372	3310	3167	885	1437	1400	1801	2105	5951
ENSG00000006015.13	chr19	18699495	18703146	+	10026	C19orf60	protein_coding	chromosome 19 open reading frame 60 [Source:HGNC Symbol;Acc:HGNC:26098]	703	494	737	870	756	636	585	304	956	698	815	760	1097	1067	670	909	1027	805	326	384	421	511	744	1339
ENSG00000006016.6	chr19	18683030	18718551	-	4239	CRLF1	protein_coding	cytokine receptor-like factor 1 [Source:HGNC Symbol;Acc:HGNC:2364]	5219	8841	13160	32787	20008	11592	6621	6381	17369	18984	21832	11300	10737	22599	12712	42048	25118	16149	3855	7227	7516	15373	17559	21469
ENSG00000006025.7	chr17	45884738	45899200	-	20153	OSBPL7	protein_coding	oxysterol binding protein-like 7 [Source:HGNC Symbol;Acc:HGNC:16387]	207	165	274	232	263	144	390	200	583	395	417	381	504	425	320	341	299	210	195	291	134	244	421	871
ENSG00000006042.6	chr17	31254928	31272124	+	11087	TMEM98	protein_coding	transmembrane protein 98 [Source:HGNC Symbol;Acc:HGNC:24529]	2034	1583	1629	2197	2506	1532	1250	1087	2371	1732	2886	2120	2694	3478	1531	3709	3165	2506	745	1304	1014	1529	1990	4374
ENSG00000006047.8	chr17	7191571	7197934	-	10989	YBX2	protein_coding	Y box binding protein 2 [Source:HGNC Symbol;Acc:HGNC:17948]	0	1	0	1	0	2	0	0	0	1	2	0	0	1	0	0	1	1	1	0	0	1	7	1
ENSG00000006059.3	chr17	39502344	39507064	-	1280	KRT33A	protein_coding	keratin 33A [Source:HGNC Symbol;Acc:HGNC:6450]	0	0	3	0	0	8	0	0	8	4	0	9	1	1	5	5	3	0	2	0	5	2	0	7
ENSG00000006062.9	chr17	43340488	43394414	-	14064	MAP3K14	processed_transcript	mitogen-activated protein kinase kinase kinase 14 [Source:HGNC Symbol;Acc:HGNC:6853]	923	633	1213	847	1366	722	579	301	1172	700	833	697	970	950	609	979	718	702	278	442	333	571	838	1720
ENSG00000006074.4	chr17	34391640	34399392	+	2035	CCL18	protein_coding	NA	0	0	1	1	0	0	0	0	0	0	1	0	0	0	0	0	0	0	0	0	0	0	0	0
ENSG00000006075.11	chr17	34415602	34417515	-	3382	CCL3	protein_coding	NA	0	0	0	0	2	0	0	0	0	0	0	0	0	0	1	12	2	0	0	0	0	0	0	0
ENSG00000006114.11	chr17	35874900	35969544	-	51251	SYNRG	protein_coding	NA	1804	1075	1330	744	1157	822	727	624	2332	1094	2061	1145	1844	2172	1310	2045	1462	1375	601	932	512	859	1340	3107
ENSG00000006118.10	chr11	60691935	60704631	+	20990	TMEM132A	protein_coding	transmembrane protein 132A [Source:HGNC Symbol;Acc:HGNC:31092]	334	318	570	390	581	609	501	261	855	303	438	476	1071	840	618	593	713	693	213	255	295	210	428	973
ENSG00000006125.12	chr17	33905065	34053436	+	35756	AP2B1	protein_coding	adaptor-related protein complex 2, beta 1 subunit [Source:HGNC Symbol;Acc:HGNC:563]	11860	7508	8520	7325	8614	5362	6360	5403	15456	10568	16288	8753	11738	14528	8013	16324	10320	8641	4637	7264	4701	8284	10347	18418
ENSG00000006128.7	chr7	97361220	97369784	+	4329	TAC1	protein_coding	tachykinin, precursor 1 [Source:HGNC Symbol;Acc:HGNC:11517]	12	0	0	0	1	0	0	0	0	0	1	0	8	1	0	0	2	0	0	0	0	0	0	0
ENSG00000006194.6	chr16	3313743	3351401	+	15947	ZNF263	protein_coding	zinc finger protein 263 [Source:HGNC Symbol;Acc:HGNC:13056]	1253	680	771	1032	1036	811	538	490	1462	763	1327	918	1135	1254	855	1427	1150	934	346	566	523	666	1070	1997
ENSG00000006210.6	chr16	57406370	57418960	+	12983	CX3CL1	protein_coding	chemokine (C-X3-C motif) ligand 1 [Source:HGNC Symbol;Acc:HGNC:10647]	81	49	20	37	47	5	22	11	7	9	4	1	168	126	16	78	48	8	10	20	0	4	7	6
ENSG00000006282.14	chr17	48620419	48633213	+	35104	SPATA20	protein_coding	spermatogenesis associated 20 [Source:HGNC Symbol;Acc:HGNC:26125]	2145	1924	2998	3796	3095	1316	2294	1453	4862	2912	3167	2042	4340	5088	2991	5007	3843	1870	1211	1897	1873	2019	2852	3485
ENSG00000006283.13	chr17	48638429	48704835	+	222427	CACNA1G	protein_coding	calcium channel, voltage-dependent, T type, alpha 1G subunit [Source:HGNC Symbol;Acc:HGNC:1394]	45	102	43	226	260	10	28	53	22	70	164	4	80	294	20	349	306	7	21	72	9	53	236	13
ENSG00000006327.9	chr16	3068446	3072384	+	6094	TNFRSF12A	protein_coding	tumor necrosis factor receptor superfamily, member 12A [Source:HGNC Symbol;Acc:HGNC:18152]	3938	4662	7599	12534	8759	8722	7252	5235	11172	9043	10903	9754	9554	12037	7147	11178	10671	9175	3943	6136	4940	8606	10931	21261
ENSG00000006377.9	chr7	96634860	96640351	+	6360	DLX6	protein_coding	distal-less homeobox 6 [Source:HGNC Symbol;Acc:HGNC:2919]	264	25	166	75	9	129	182	50	300	71	36	198	244	165	186	98	42	194	105	82	107	77	59	465
ENSG00000006432.11	chr14	71189243	71276251	-	26656	MAP3K9	protein_coding	mitogen-activated protein kinase kinase kinase 9 [Source:HGNC Symbol;Acc:HGNC:6861]	0	0	0	0	8	1	1	1	2	5	13	0	6	1	1	2	0	0	1	1	3	1	4	10
ENSG00000006451.3	chr7	39663082	39747723	+	5537	RALA	protein_coding	v-ral simian leukemia viral oncogene homolog A (ras related) [Source:HGNC Symbol;Acc:HGNC:9839]	3824	1935	2326	1694	2212	1933	1485	1434	4186	2439	4056	3350	3160	3601	2232	3860	2722	3264	1094	1810	1691	2152	2684	8106
ENSG00000006453.9	chr7	97920963	98030380	-	6688	BAIAP2L1	protein_coding	BAI1-associated protein 2-like 1 [Source:HGNC Symbol;Acc:HGNC:21649]	926	533	1088	501	366	770	397	356	1752	499	734	907	808	1188	1130	1043	429	1082	234	376	690	441	572	1965
ENSG00000006459.6	chr7	139784546	139876835	-	20220	JHDM1D	protein_coding	lysine (K)-specific demethylase 7A [Source:HGNC Symbol;Acc:HGNC:22224]	1696	775	812	684	1687	443	257	230	958	374	630	346	1231	1170	713	1771	1165	697	204	230	226	367	595	763
ENSG00000006468.9	chr7	13930853	14031050	-	60412	ETV1	protein_coding	ets variant 1 [Source:HGNC Symbol;Acc:HGNC:3490]	3002	1573	482	485	1162	271	486	468	378	506	665	311	2834	2642	447	1855	1618	581	409	633	112	384	287	803
ENSG00000006530.11	chr7	141250989	141355044	+	12380	AGK	protein_coding	acylglycerol kinase [Source:HGNC Symbol;Acc:HGNC:21869]	1178	944	802	807	918	590	769	565	1435	1055	1627	928	1234	1844	837	1817	1082	911	395	753	485	814	1144	1807
ENSG00000006534.11	chr11	67776048	67796744	+	26961	ALDH3B1	processed_transcript	aldehyde dehydrogenase 3 family, member B1 [Source:HGNC Symbol;Acc:HGNC:410]	1193	1084	1620	1597	1514	1141	1398	930	2737	1639	2263	1712	2172	2821	1627	2184	2069	1637	718	1395	1054	1370	2367	3440
ENSG00000006555.6	chr1	55245385	55266940	-	9136	TTC22	protein_coding	tetratricopeptide repeat domain 22 [Source:HGNC Symbol;Acc:HGNC:26067]	0	0	0	1	0	0	0	0	0	0	0	0	0	0	0	0	1	0	0	0	0	0	0	0
ENSG00000006576.12	chr7	77428122	77586818	+	33672	PHTF2	protein_coding	putative homeodomain transcription factor 2 [Source:HGNC Symbol;Acc:HGNC:13411]	4539	2685	2767	1403	2130	1977	1633	1434	4250	2571	4757	2901	3548	4602	2527	4653	2436	3462	1414	1833	1159	2296	2795	7462
ENSG00000006606.4	chr7	75398851	75419214	-	1222	CCL26	protein_coding	chemokine (C-C motif) ligand 26 [Source:HGNC Symbol;Acc:HGNC:10625]	6	12	23	45	9	51	10	20	39	37	14	91	25	46	32	50	19	81	5	28	17	20	14	159
ENSG00000006607.8	chr2	242295658	242434256	+	22358	FARP2	protein_coding	FERM, RhoGEF and pleckstrin domain protein 2 [Source:HGNC Symbol;Acc:HGNC:16460]	750	619	721	552	725	431	336	315	1176	672	936	557	869	1065	697	1149	757	586	299	520	258	569	620	1384
ENSG00000006625.13	chr7	30536237	30591095	-	8124	GGCT	protein_coding	gamma-glutamylcyclotransferase [Source:HGNC Symbol;Acc:HGNC:21705]	1473	825	709	718	751	436	494	375	1003	763	1440	509	874	1335	645	1192	686	576	268	561	480	628	938	1397
ENSG00000006634.3	chr7	87505531	87538856	+	12653	DBF4	protein_coding	DBF4 zinc finger [Source:HGNC Symbol;Acc:HGNC:17364]	708	863	255	470	417	122	552	709	694	1381	2753	396	599	1356	289	1087	595	174	442	947	261	1236	1696	1306
ENSG00000006638.7	chr19	3594504	3606838	-	6375	TBXA2R	protein_coding	thromboxane A2 receptor [Source:HGNC Symbol;Acc:HGNC:11608]	76	114	63	187	177	137	64	72	163	112	192	206	147	247	57	301	222	233	36	86	56	78	176	468
ENSG00000006652.9	chr7	112063023	112121072	+	15939	IFRD1	protein_coding	interferon-related developmental regulator 1 [Source:HGNC Symbol;Acc:HGNC:5456]	2107	1227	1722	1488	1503	1902	1126	785	3615	1801	2604	1767	2277	2435	1882	2362	1777	2488	768	1081	1410	1360	1968	3598
ENSG00000006695.6	chr17	13972813	14111994	+	9500	COX10	protein_coding	COX10 heme A:farnesyltransferase cytochrome c oxidase assembly factor [Source:HGNC Symbol;Acc:HGNC:2260]	571	417	428	315	458	236	296	237	697	384	672	466	546	692	551	676	587	397	228	334	259	348	541	907
ENSG00000006704.6	chr7	73868120	74016931	+	19089	GTF2IRD1	protein_coding	GTF2I repeat domain containing 1 [Source:HGNC Symbol;Acc:HGNC:4661]	1050	845	1099	1485	1368	713	962	590	1632	1001	1547	844	1774	1876	1067	1954	1631	1117	516	841	561	841	1590	1910
ENSG00000006712.10	chr19	39876492	39881835	-	9309	PAF1	protein_coding	Paf1, RNA polymerase II associated factor, homolog (S. cerevisiae) [Source:HGNC Symbol;Acc:HGNC:25459]	6585	3390	3897	4173	3544	2053	3327	2489	6178	4442	7716	3828	5341	5915	3550	6123	4551	3189	2203	3106	2606	3531	5956	8209
ENSG00000006715.11	chr7	38762563	38971994	-	15869	VPS41	protein_coding	vacuolar protein sorting 41 homolog (S. cerevisiae) [Source:HGNC Symbol;Acc:HGNC:12713]	3615	2089	2993	1093	2445	1683	805	1033	3435	1474	2447	2203	3245	3552	2934	3645	2481	2672	777	1184	893	1153	1203	4622
ENSG00000006740.11	chr17	12692856	12894960	+	28211	ARHGAP44	protein_coding	Rho GTPase activating protein 44 [Source:HGNC Symbol;Acc:HGNC:29096]	260	254	49	128	484	54	118	65	68	97	362	43	346	598	46	312	715	130	42	117	18	70	293	87
ENSG00000006744.12	chr17	12895708	12921504	-	28430	ELAC2	protein_coding	elaC ribonuclease Z 2 [Source:HGNC Symbol;Acc:HGNC:14198]	1960	1749	2043	2251	2135	1533	1804	1448	3882	2673	4530	2101	2742	3457	1912	3305	2585	2077	1108	1840	1421	2054	2844	4060
ENSG00000006747.10	chr7	12610203	12693228	+	15220	SCIN	protein_coding	scinderin [Source:HGNC Symbol;Acc:HGNC:21695]	86	75	87	2	10	7	6	19	35	7	11	13	114	120	52	20	17	30	9	36	10	2	1	57
ENSG00000006756.11	chrX	2822011	2847392	-	11478	ARSD	protein_coding	arylsulfatase D [Source:HGNC Symbol;Acc:HGNC:717]	497	381	527	449	537	391	344	307	922	527	583	496	738	809	479	771	718	582	225	284	316	360	452	852
ENSG00000006757.7	chrX	7866288	7895780	-	9309	PNPLA4	protein_coding	patatin-like phospholipase domain containing 4 [Source:HGNC Symbol;Acc:HGNC:24887]	477	219	351	335	252	197	330	183	599	312	332	283	465	446	358	544	389	374	212	303	249	210	302	707
ENSG00000006788.7	chr17	10201401	10276447	-	18386	MYH13	protein_coding	myosin, heavy chain 13, skeletal muscle [Source:HGNC Symbol;Acc:HGNC:7571]	0	0	1	0	0	0	0	0	2	0	0	0	4	4	1	0	1	0	0	0	0	0	0	4
ENSG00000006831.9	chr12	1797740	1897844	+	7242	ADIPOR2	protein_coding	adiponectin receptor 2 [Source:HGNC Symbol;Acc:HGNC:24041]	1704	1656	1930	1800	2430	1565	1132	1177	3249	2014	3187	1856	2135	3206	1896	3301	2298	2187	774	1095	967	1589	1829	4083
ENSG00000006837.6	chr5	133541305	133706738	-	19456	CDKL3	protein_coding	cyclin-dependent kinase-like 3 [Source:HGNC Symbol;Acc:HGNC:15483]	193	123	103	88	49	89	43	39	190	45	83	98	157	122	118	204	97	132	30	51	68	67	75	247
ENSG00000007001.7	chr2	158851691	158992478	+	6327	UPP2	protein_coding	uridine phosphorylase 2 [Source:HGNC Symbol;Acc:HGNC:23061]	5	0	0	0	0	0	0	0	0	0	0	0	2	0	0	0	0	0	0	0	0	0	0	0
ENSG00000007038.6	chr16	2867164	2876305	+	8840	PRSS21	protein_coding	protease, serine, 21 (testisin) [Source:HGNC Symbol;Acc:HGNC:9485]	0	0	0	0	0	0	1	0	0	0	1	0	3	0	0	0	1	0	0	0	0	0	0	0
ENSG00000007047.10	chr19	45582546	45808541	+	14691	MARK4	protein_coding	MAP/microtubule affinity-regulating kinase 4 [Source:HGNC Symbol;Acc:HGNC:13538]	1519	1061	1835	2210	1575	1558	1467	935	3180	1521	1966	2395	2407	2667	2006	3076	2270	2178	815	1194	1010	1369	1960	4701
ENSG00000007062.7	chr4	15964699	16086001	-	36952	PROM1	protein_coding	prominin 1 [Source:HGNC Symbol;Acc:HGNC:9454]	0	4	0	0	0	0	0	0	0	0	0	0	1	0	0	0	0	0	0	0	0	0	0	0
ENSG00000007080.6	chr19	18043825	18054800	+	3167	CCDC124	protein_coding	coiled-coil domain containing 124 [Source:HGNC Symbol;Acc:HGNC:25171]	2367	1548	2293	2860	1873	1435	2117	1338	3595	2436	3645	2256	2934	3505	2109	3527	2765	1948	1265	1696	1805	1958	3052	4814
ENSG00000007168.7	chr17	2496504	2588909	+	15414	PAFAH1B1	protein_coding	platelet-activating factor acetylhydrolase 1b, regulatory subunit 1 (45kDa) [Source:HGNC Symbol;Acc:HGNC:8574]	8123	4390	5843	3416	4827	3771	2915	2710	9300	5230	8639	5072	7689	8391	5316	8671	5197	5489	2633	3234	2968	4206	4901	11147
ENSG00000007171.12	chr17	26083792	26127525	-	4149	NOS2	protein_coding	nitric oxide synthase 2, inducible [Source:HGNC Symbol;Acc:HGNC:7873]	0	4	0	0	0	1	0	0	0	0	1	0	0	6	0	0	0	3	0	0	0	1	0	1
ENSG00000007174.12	chr17	11501748	11873485	+	40472	DNAH9	protein_coding	dynein, axonemal, heavy chain 9 [Source:HGNC Symbol;Acc:HGNC:2953]	0	0	0	0	0	0	0	0	0	0	0	0	0	6	0	0	1	0	0	1	0	0	0	0
ENSG00000007202.10	chr17	26941458	26972472	-	31089	KIAA0100	protein_coding	KIAA0100 [Source:HGNC Symbol;Acc:HGNC:28960]	12316	8359	9864	7234	9515	6681	6358	5240	16874	10054	15708	10074	13763	16325	9813	17438	11503	9957	4912	6466	4657	8139	10063	21503
ENSG00000007237.13	chr17	9813926	10101868	-	49075	GAS7	protein_coding	growth arrest-specific 7 [Source:HGNC Symbol;Acc:HGNC:4169]	661	107	216	138	913	20	85	36	181	70	515	32	743	266	238	273	892	58	64	59	34	102	308	94
ENSG00000007255.6	chr19	45666186	45681495	-	3180	TRAPPC6A	protein_coding	trafficking protein particle complex 6A [Source:HGNC Symbol;Acc:HGNC:23069]	48	56	89	135	66	54	20	32	87	34	33	40	72	122	72	139	142	78	19	18	36	47	30	71
ENSG00000007264.9	chr19	3777971	3802127	-	14489	MATK	protein_coding	megakaryocyte-associated tyrosine kinase [Source:HGNC Symbol;Acc:HGNC:6906]	0	0	0	0	0	0	0	0	0	0	1	0	0	1	0	0	5	0	0	0	0	0	1	0
ENSG00000007306.10	chr19	42177235	42210895	-	5727	CEACAM7	protein_coding	carcinoembryonic antigen-related cell adhesion molecule 7 [Source:HGNC Symbol;Acc:HGNC:1819]	0	0	0	0	1	0	0	0	0	0	0	0	0	0	0	0	0	0	0	0	0	0	0	0
ENSG00000007312.8	chr17	62006100	62009714	-	5032	CD79B	protein_coding	CD79b molecule, immunoglobulin-associated beta [Source:HGNC Symbol;Acc:HGNC:1699]	0	14	0	8	0	0	0	2	0	1	3	1	0	14	0	8	1	0	0	7	1	0	0	0
ENSG00000007314.7	chr17	62015914	62050278	-	16701	SCN4A	protein_coding	sodium channel, voltage gated, type IV alpha subunit [Source:HGNC Symbol;Acc:HGNC:10591]	0	1	0	0	1	0	0	0	2	2	0	0	1	0	0	0	0	0	0	1	0	0	6	4
ENSG00000007341.13	chr1	113066140	113163447	-	49610	ST7L	protein_coding	suppression of tumorigenicity 7 like [Source:HGNC Symbol;Acc:HGNC:18441]	1549	597	1000	652	485	278	620	356	1497	1021	775	487	1297	1119	796	1386	492	420	489	496	532	699	639	1037
ENSG00000007372.15	chr11	31806340	31839509	-	49988	PAX6	protein_coding	paired box 6 [Source:HGNC Symbol;Acc:HGNC:8620]	6	2	6	0	5	0	1	5	0	0	4	0	0	0	0	0	3	1	1	0	0	0	10	0
ENSG00000007376.3	chr16	834974	838397	-	12704	RPUSD1	protein_coding	RNA pseudouridylate synthase domain containing 1 [Source:HGNC Symbol;Acc:HGNC:14173]	425	463	679	1022	680	521	878	631	1240	969	1196	961	1023	1189	662	1002	981	745	479	749	520	836	1190	2038
ENSG00000007384.11	chr16	108058	126354	-	14993	RHBDF1	protein_coding	rhomboid 5 homolog 1 (Drosophila) [Source:HGNC Symbol;Acc:HGNC:20561]	2920	2088	3438	2736	3698	2454	3052	1407	5190	2530	3620	3070	5899	4503	3156	3841	3899	3085	1514	2022	1851	1993	3348	5703
ENSG00000007392.12	chr16	238968	279462	-	23638	LUC7L	protein_coding	LUC7-like (S. cerevisiae) [Source:HGNC Symbol;Acc:HGNC:6723]	2000	1152	1251	1841	1361	821	1241	563	2068	1327	1857	1290	1994	1876	1251	2034	1408	1019	609	911	795	978	1863	3149
ENSG00000007402.7	chr3	50400233	50541675	-	44257	CACNA2D2	protein_coding	calcium channel, voltage-dependent, alpha 2/delta subunit 2 [Source:HGNC Symbol;Acc:HGNC:1400]	0	7	10	10	2	4	9	1	6	4	8	1	14	21	5	13	12	3	3	6	12	10	15	12
ENSG00000007516.9	chr16	1383602	1399439	+	35168	BAIAP3	protein_coding	BAI1-associated protein 3 [Source:HGNC Symbol;Acc:HGNC:948]	10	0	11	17	7	18	5	5	1	0	7	2	5	21	3	27	19	5	0	2	1	8	2	13
ENSG00000007520.3	chr16	1399241	1401912	-	1882	TSR3	protein_coding	TSR3, 20S rRNA accumulation, homolog (S. cerevisiae) [Source:HGNC Symbol;Acc:HGNC:14175]	2007	1183	1252	2317	1533	1239	1448	1163	2431	1922	2609	1602	2091	2601	1292	2826	1690	1453	915	1261	1112	1690	2077	3423
ENSG00000007541.10	chr16	616995	634136	+	21982	PIGQ	protein_coding	phosphatidylinositol glycan anchor biosynthesis, class Q [Source:HGNC Symbol;Acc:HGNC:14135]	537	850	1498	1573	1502	1119	1120	771	1897	1299	1771	1382	2149	2447	1408	2157	2099	1677	662	983	770	1152	1699	2815
ENSG00000007545.11	chr16	1662326	1727909	+	31352	CRAMP1L	protein_coding	Crm, cramped-like (Drosophila) [Source:HGNC Symbol;Acc:HGNC:14122]	420	268	348	445	336	279	310	188	579	357	588	329	567	641	381	690	467	415	159	226	195	260	515	735
ENSG00000007866.14	chr6	35441374	35464853	-	6337	TEAD3	protein_coding	TEA domain family member 3 [Source:HGNC Symbol;Acc:HGNC:11716]	1565	1538	2488	2199	1840	1634	1618	1232	4344	2283	2436	2542	2505	3464	2329	3084	2156	2168	977	1580	1379	1884	2441	5104
ENSG00000007923.11	chr1	6694228	6761984	-	19628	DNAJC11	protein_coding	DnaJ (Hsp40) homolog, subfamily C, member 11 [Source:HGNC Symbol;Acc:HGNC:25570]	2533	1521	2188	1642	2119	1252	1643	1180	3553	2412	3845	2214	2628	2806	2004	2919	2320	1690	1086	1478	1366	1874	2931	4101
ENSG00000007933.8	chr1	171060018	171086959	+	11415	FMO3	protein_coding	flavin containing monooxygenase 3 [Source:HGNC Symbol;Acc:HGNC:3771]	14	13	491	6	1	112	9	14	894	30	17	144	19	25	510	37	2	183	4	16	302	29	1	214
ENSG00000007944.10	chr6	16129356	16148479	+	4449	MYLIP	protein_coding	myosin regulatory light chain interacting protein [Source:HGNC Symbol;Acc:HGNC:21155]	110	116	101	107	190	67	61	31	137	69	249	46	182	224	90	256	269	62	55	56	32	66	155	93
ENSG00000007952.13	chrX	100098313	100129334	-	7156	NOX1	protein_coding	NADPH oxidase 1 [Source:HGNC Symbol;Acc:HGNC:7889]	0	0	0	0	0	0	0	0	0	0	0	0	0	0	0	0	0	0	0	0	1	0	0	0
ENSG00000007968.6	chr1	23832922	23857712	-	5732	E2F2	protein_coding	E2F transcription factor 2 [Source:HGNC Symbol;Acc:HGNC:3114]	29	48	21	64	121	4	92	96	78	248	455	75	118	215	34	110	112	10	51	140	28	165	234	144
ENSG00000008018.8	chr6	170844205	170862429	-	2856	PSMB1	protein_coding	proteasome (prosome, macropain) subunit, beta type, 1 [Source:HGNC Symbol;Acc:HGNC:9537]	6068	2488	2790	3569	2851	2040	2081	1701	4531	2707	4139	2755	3878	4309	2899	5042	3580	2815	1377	1731	1931	2318	3214	6037
ENSG00000008056.8	chrX	47431303	47479252	-	6342	SYN1	protein_coding	synapsin I [Source:HGNC Symbol;Acc:HGNC:11494]	168	62	199	92	75	113	77	29	440	62	46	151	220	137	201	159	108	171	77	71	123	54	77	331
ENSG00000008083.9	chr6	15246527	15522252	+	13301	JARID2	protein_coding	jumonji, AT rich interactive domain 2 [Source:HGNC Symbol;Acc:HGNC:6196]	1307	762	847	774	1161	598	439	441	1215	694	879	593	1637	1490	796	1654	1570	808	286	632	352	605	766	1609
ENSG00000008086.6	chrX	18443703	18671749	+	8107	CDKL5	protein_coding	cyclin-dependent kinase-like 5 [Source:HGNC Symbol;Acc:HGNC:11411]	313	240	235	37	187	155	82	89	428	130	231	320	278	290	271	304	197	273	153	148	16	134	104	819
ENSG00000008118.5	chr1	209757062	209787283	+	6394	CAMK1G	protein_coding	calcium/calmodulin-dependent protein kinase IG [Source:HGNC Symbol;Acc:HGNC:14585]	8	5	10	1	0	1	0	0	12	0	0	1	4	5	4	0	0	0	0	5	1	1	0	1
ENSG00000008128.18	chr1	1634169	1655766	-	32240	CDK11A	protein_coding	cyclin-dependent kinase 11A [Source:HGNC Symbol;Acc:HGNC:1730]	302	184	276	270	238	208	201	121	398	265	389	319	285	387	245	280	271	192	134	221	154	202	411	698
ENSG00000008130.11	chr1	1682671	1711896	-	24678	NADK	protein_coding	NAD kinase [Source:HGNC Symbol;Acc:HGNC:29831]	1626	1208	1749	1589	1974	1336	1367	1023	3228	2040	2997	2127	2521	2900	1880	2737	2352	2151	853	1102	1109	1609	2254	3894
ENSG00000008196.7	chr6	50786436	50815326	+	9306	TFAP2B	protein_coding	transcription factor AP-2 beta (activating enhancer binding protein 2 beta) [Source:HGNC Symbol;Acc:HGNC:11743]	0	0	0	0	0	0	0	0	0	1	0	0	0	0	0	6	0	0	0	1	0	9	0	0
ENSG00000008226.15	chr3	38080696	38165516	+	24981	DLEC1	protein_coding	deleted in lung and esophageal cancer 1 [Source:HGNC Symbol;Acc:HGNC:2899]	34	13	19	15	22	11	7	1	32	0	3	18	31	24	38	9	29	18	2	3	3	12	9	14
ENSG00000008256.11	chr7	6201407	6312275	-	10720	CYTH3	protein_coding	cytohesin 3 [Source:HGNC Symbol;Acc:HGNC:9504]	6577	5196	5966	3916	4066	3658	2893	2884	9229	6011	7342	5339	5993	10075	5300	9081	4696	5283	2415	3651	2817	4606	5332	11689
ENSG00000008277.10	chr7	87563458	87832204	+	36523	ADAM22	protein_coding	ADAM metallopeptidase domain 22 [Source:HGNC Symbol;Acc:HGNC:201]	55	8	18	8	20	9	7	1	17	3	22	8	45	9	15	7	11	10	11	10	0	2	25	18
ENSG00000008282.3	chr7	105730949	105753022	-	7486	SYPL1	protein_coding	synaptophysin-like 1 [Source:HGNC Symbol;Acc:HGNC:11507]	5943	3960	2568	2230	3071	1682	1463	1949	3816	3764	5605	2564	4101	6024	2302	6753	3320	3228	1226	2049	1272	2614	2380	5749
ENSG00000008283.11	chr17	61509665	61523739	-	28017	CYB561	protein_coding	cytochrome b561 [Source:HGNC Symbol;Acc:HGNC:2571]	1088	796	1497	1246	1478	1157	983	573	2462	1119	1928	1465	1855	1716	1438	2012	1877	1515	680	681	861	1044	1339	2960
ENSG00000008294.16	chr17	49039535	49198226	-	37983	SPAG9	protein_coding	sperm associated antigen 9 [Source:HGNC Symbol;Acc:HGNC:14524]	9135	5416	5885	3525	6862	3682	3440	2652	9034	5779	9832	4761	8873	10233	5872	11490	7324	5767	2848	3634	2106	4471	5397	11288
ENSG00000008300.10	chr3	48673902	48700348	-	33335	CELSR3	protein_coding	cadherin, EGF LAG seven-pass G-type receptor 3 [Source:HGNC Symbol;Acc:HGNC:3230]	41	66	142	50	78	121	90	40	390	69	150	118	154	190	173	135	90	147	63	66	76	36	154	396
ENSG00000008311.10	chr7	121715701	121784334	-	17195	AASS	protein_coding	aminoadipate-semialdehyde synthase [Source:HGNC Symbol;Acc:HGNC:17366]	477	289	423	184	399	94	149	124	614	207	363	157	330	402	394	410	383	149	99	165	106	168	355	427
ENSG00000008323.11	chr12	6419602	6437672	+	13287	PLEKHG6	protein_coding	pleckstrin homology domain containing, family G (with RhoGef domain) member 6 [Source:HGNC Symbol;Acc:HGNC:25562]	0	0	1	0	0	0	0	0	0	4	1	0	0	0	0	0	0	0	0	0	1	0	0	0
ENSG00000008324.6	chr3	42623332	42636606	+	2420	SS18L2	protein_coding	synovial sarcoma translocation gene on chromosome 18-like 2 [Source:HGNC Symbol;Acc:HGNC:15593]	116	141	125	214	197	83	76	75	179	113	216	57	137	227	102	280	173	111	48	69	71	140	100	148
ENSG00000008382.11	chr19	4343524	4360083	+	9931	MPND	protein_coding	MPN domain containing [Source:HGNC Symbol;Acc:HGNC:25934]	67	123	135	287	150	157	127	102	231	215	273	218	194	308	107	397	221	189	86	108	102	187	195	436
ENSG00000008394.7	chr12	16500076	16762193	+	14999	MGST1	protein_coding	microsomal glutathione S-transferase 1 [Source:HGNC Symbol;Acc:HGNC:7061]	6679	7858	4577	10282	14706	3777	2622	3746	5698	7565	18614	3870	5764	13755	3797	18046	17364	5805	1800	4286	2337	6950	13183	8229
ENSG00000008405.7	chr12	107385142	107487607	-	8988	CRY1	protein_coding	cryptochrome circadian clock 1 [Source:HGNC Symbol;Acc:HGNC:2384]	570	518	460	309	411	284	319	382	961	945	1255	554	451	1030	393	1027	390	437	305	404	344	623	515	1216
ENSG00000008441.12	chr19	13106422	13209610	+	26498	NFIX	protein_coding	nuclear factor I/X (CCAAT-binding transcription factor) [Source:HGNC Symbol;Acc:HGNC:7788]	23598	14272	15813	16177	23175	9265	12339	10065	21730	17990	29116	16801	27463	27343	14365	35728	30668	14872	8810	13434	6187	16297	28337	38075
ENSG00000008513.10	chr8	134467091	134584183	-	31023	ST3GAL1	protein_coding	ST3 beta-galactoside alpha-2,3-sialyltransferase 1 [Source:HGNC Symbol;Acc:HGNC:10862]	3665	1838	2526	2542	3288	1767	1023	758	3011	1748	2438	1901	2657	2818	1452	4307	2935	2170	823	1038	899	1494	1973	4032
ENSG00000008516.12	chr16	3096682	3110727	+	5025	MMP25	protein_coding	matrix metallopeptidase 25 [Source:HGNC Symbol;Acc:HGNC:14246]	0	1	0	19	5	3	0	0	0	0	0	1	1	6	6	10	9	0	0	1	1	1	7	0
ENSG00000008517.12	chr16	3115298	3131908	+	28056	IL32	protein_coding	interleukin 32 [Source:HGNC Symbol;Acc:HGNC:16830]	136	288	39	407	465	8	112	158	49	244	540	0	186	549	30	588	482	1	45	204	22	214	556	6
ENSG00000008710.13	chr16	2138711	2185899	-	81249	PKD1	protein_coding	polycystic kidney disease 1 (autosomal dominant) [Source:HGNC Symbol;Acc:HGNC:9008]	3815	3994	10239	6948	7788	10675	8488	3913	22143	9454	13655	12158	15117	13146	11026	12619	10978	13237	5553	6566	5795	8874	14982	27572
ENSG00000008735.10	chr22	51039114	51052409	+	19575	MAPK8IP2	protein_coding	mitogen-activated protein kinase 8 interacting protein 2 [Source:HGNC Symbol;Acc:HGNC:6883]	1	4	6	10	8	12	17	2	9	4	19	13	7	20	7	31	17	8	8	5	4	9	21	14
ENSG00000008838.12	chr17	38175350	38217468	-	48026	MED24	protein_coding	mediator complex subunit 24 [Source:HGNC Symbol;Acc:HGNC:22963]	1919	1486	1965	1874	2132	1263	1474	1263	2750	2135	3424	1815	2933	3238	2081	2963	2745	1989	802	1577	1038	1755	2938	3774
ENSG00000008853.12	chr8	22844930	22877712	+	16621	RHOBTB2	protein_coding	Rho-related BTB domain containing 2 [Source:HGNC Symbol;Acc:HGNC:18756]	1252	1046	1603	1298	1598	919	1240	1035	2454	1831	2567	1788	2311	2490	1566	2729	2139	1492	780	1258	773	1694	2302	4007
ENSG00000008869.7	chr2	37195526	37311485	-	15979	HEATR5B	protein_coding	HEAT repeat containing 5B [Source:HGNC Symbol;Acc:HGNC:29273]	1335	759	994	615	879	607	575	401	1671	793	1295	893	1131	1482	1042	1299	1038	845	406	557	370	506	954	2039
ENSG00000008952.12	chr3	169684423	169716161	+	12588	SEC62	protein_coding	SEC62 homolog (S. cerevisiae) [Source:HGNC Symbol;Acc:HGNC:11846]	9948	5426	6028	4604	5814	4395	3267	2978	9688	5304	8813	6479	7252	9379	5824	10234	6826	6645	2664	3731	2851	4679	5798	15824
ENSG00000008988.5	chr8	56979854	56987069	-	8197	RPS20	protein_coding	ribosomal protein S20 [Source:HGNC Symbol;Acc:HGNC:10405]	9946	7064	6863	10913	6850	5482	5678	4354	12372	7185	11726	5830	9501	12809	6931	15192	8469	7782	3671	4691	5814	6793	8144	13831
ENSG00000009307.11	chr1	115259534	115301297	-	31304	CSDE1	protein_coding	cold shock domain containing E1, RNA-binding [Source:HGNC Symbol;Acc:HGNC:29905]	34064	16894	23975	16512	19246	16282	13274	10443	42534	19610	34818	21189	29049	31859	23488	35074	22855	24063	10690	12553	13174	15642	20566	46934
ENSG00000009335.13	chr7	156931607	157062066	+	14869	UBE3C	protein_coding	ubiquitin protein ligase E3C [Source:HGNC Symbol;Acc:HGNC:16803]	5913	4076	4198	2727	3943	2768	2834	2805	7342	4932	6799	4452	6272	7882	4154	7803	4504	4445	2320	3405	2083	4132	4010	9662
ENSG00000009413.11	chr6	111620234	111804918	-	69744	REV3L	protein_coding	REV3-like, polymerase (DNA directed), zeta, catalytic subunit [Source:HGNC Symbol;Acc:HGNC:9968]	2603	1863	1636	966	1968	799	636	744	1985	1389	2587	1059	1751	3115	1339	3634	1827	1071	644	945	357	1162	1375	2522
ENSG00000009694.9	chrX	123509753	124097666	-	26114	TENM1	protein_coding	teneurin transmembrane protein 1 [Source:HGNC Symbol;Acc:HGNC:8117]	0	0	0	0	0	0	0	0	0	0	0	0	0	0	0	2	2	0	0	0	0	0	0	0
ENSG00000009724.12	chr1	11086580	11107290	-	5777	MASP2	protein_coding	mannan-binding lectin serine peptidase 2 [Source:HGNC Symbol;Acc:HGNC:6902]	0	0	0	0	0	0	0	1	0	0	1	0	1	0	0	0	0	0	0	1	0	0	2	5
ENSG00000009780.11	chr1	28052490	28089633	+	11019	FAM76A	protein_coding	family with sequence similarity 76, member A [Source:HGNC Symbol;Acc:HGNC:28530]	552	411	272	465	321	278	253	186	547	338	489	364	458	587	318	650	445	394	193	323	232	336	446	989
ENSG00000009790.10	chr1	209929377	209955668	+	24255	TRAF3IP3	protein_coding	TRAF3 interacting protein 3 [Source:HGNC Symbol;Acc:HGNC:30766]	0	0	4	0	0	0	0	1	0	10	4	0	8	4	0	1	5	0	1	2	0	1	5	2
ENSG00000009830.7	chr14	77741299	77787227	-	27748	POMT2	protein_coding	protein-O-mannosyltransferase 2 [Source:HGNC Symbol;Acc:HGNC:19743]	1041	730	1042	895	1329	771	844	508	1502	1029	1727	1013	1673	1606	950	1557	1506	950	428	658	586	786	1355	1888
ENSG00000009844.10	chr6	142468367	142542085	+	6458	VTA1	protein_coding	vesicle (multivesicular body) trafficking 1 [Source:HGNC Symbol;Acc:HGNC:20954]	2605	1880	1915	1429	1800	1332	1222	1233	3262	2343	3776	1963	2574	3375	1645	3264	1944	1980	1081	1436	966	1942	2289	4523
ENSG00000009950.11	chr7	73007524	73038873	-	26708	MLXIPL	protein_coding	MLX interacting protein-like [Source:HGNC Symbol;Acc:HGNC:12744]	0	0	13	6	2	1	2	0	0	12	1	5	1	2	2	3	6	0	0	1	0	4	2	0
ENSG00000009954.6	chr7	72854728	72936608	-	12315	BAZ1B	protein_coding	bromodomain adjacent to zinc finger domain, 1B [Source:HGNC Symbol;Acc:HGNC:961]	7380	5134	4341	3100	4237	2745	3542	3596	7966	5591	9860	4744	6939	9983	4624	9028	5721	4313	2981	5137	2281	4913	6891	11727
ENSG00000010017.9	chr6	13621730	13711796	-	5381	RANBP9	protein_coding	RAN binding protein 9 [Source:HGNC Symbol;Acc:HGNC:13727]	8121	4227	4526	3267	4451	2713	2355	1726	6853	3690	6356	3170	6420	7220	4183	7913	4779	4029	1875	2207	1924	2885	4248	7437
ENSG00000010030.9	chr6	36322419	36356164	-	8314	ETV7	protein_coding	ets variant 7 [Source:HGNC Symbol;Acc:HGNC:18160]	0	13	11	9	9	25	1	2	34	7	25	14	25	14	29	8	13	44	0	2	14	1	7	32
ENSG00000010072.11	chr1	231472850	231490769	+	10731	SPRTN	protein_coding	SprT-like N-terminal domain [Source:HGNC Symbol;Acc:HGNC:25356]	516	398	467	304	405	322	249	271	679	440	717	321	514	636	459	695	461	342	202	292	172	386	438	886
ENSG00000010165.14	chr1	171750788	171783163	+	16222	METTL13	protein_coding	methyltransferase like 13 [Source:HGNC Symbol;Acc:HGNC:24248]	833	514	776	740	725	575	738	558	1498	1084	1863	978	1037	1234	906	1187	1092	846	496	753	636	883	1121	1884
ENSG00000010219.8	chr12	4671370	4723325	+	17560	DYRK4	protein_coding	dual-specificity tyrosine-(Y)-phosphorylation regulated kinase 4 [Source:HGNC Symbol;Acc:HGNC:3095]	703	450	447	637	400	300	410	264	711	454	696	419	742	751	478	785	475	398	224	364	360	354	565	991
ENSG00000010244.11	chr17	30677136	30708905	+	38470	ZNF207	protein_coding	zinc finger protein 207 [Source:HGNC Symbol;Acc:HGNC:12998]	10334	5552	6442	4701	6312	3234	3972	3159	8338	5807	8902	5369	8066	8904	5354	8642	6791	4845	2791	4478	2722	5253	8025	12966
ENSG00000010256.6	chr3	48636435	48648409	-	9394	UQCRC1	protein_coding	ubiquinol-cytochrome c reductase core protein I [Source:HGNC Symbol;Acc:HGNC:12585]	1924	1621	2491	3470	2283	2074	2475	1669	4774	3162	4377	2430	3589	4094	2406	4049	3096	2731	1271	1816	1936	2437	3348	4962
ENSG00000010270.9	chr7	38217824	38270272	+	12186	STARD3NL	protein_coding	STARD3 N-terminal like [Source:HGNC Symbol;Acc:HGNC:19169]	2226	1248	864	788	1100	618	698	717	1323	1064	1735	954	1447	1912	777	1891	1228	988	451	958	423	993	1183	2431
ENSG00000010278.7	chr12	6308881	6347425	+	10393	CD9	protein_coding	CD9 molecule [Source:HGNC Symbol;Acc:HGNC:1709]	9099	2175	2735	2492	3120	1437	2506	1263	3716	3046	4966	2149	5647	3418	2208	5093	3373	2222	1982	1462	1774	2450	3364	6319
ENSG00000010282.10	chr3	42734155	42744319	-	10267	HHATL	protein_coding	hedgehog acyltransferase-like [Source:HGNC Symbol;Acc:HGNC:13242]	0	0	6	0	0	0	0	0	0	0	0	0	0	0	0	1	0	0	0	0	0	0	0	0
ENSG00000010292.8	chr12	6602522	6641121	+	22778	NCAPD2	protein_coding	non-SMC condensin I complex, subunit D2 [Source:HGNC Symbol;Acc:HGNC:24305]	2174	2168	1636	2024	2126	825	3339	2404	4666	6035	12143	2123	3010	4399	1813	4100	2746	1172	2397	3919	1631	4480	8594	5341
ENSG00000010295.14	chr12	6647541	6665239	-	28711	IFFO1	protein_coding	intermediate filament family orphan 1 [Source:HGNC Symbol;Acc:HGNC:24970]	2351	1651	2805	2660	2382	1626	2011	1179	4046	2414	2578	2621	3724	3536	2521	3175	2811	2265	1038	1476	1492	1711	2871	5696
ENSG00000010310.4	chr19	46171502	46186982	+	10065	GIPR	protein_coding	gastric inhibitory polypeptide receptor [Source:HGNC Symbol;Acc:HGNC:4271]	53	12	37	24	11	27	6	2	82	11	1	29	61	43	58	19	8	36	3	12	19	5	1	65
ENSG00000010318.14	chr3	52443510	52457657	+	12153	PHF7	protein_coding	PHD finger protein 7 [Source:HGNC Symbol;Acc:HGNC:18458]	191	115	150	124	97	89	134	107	209	155	312	141	163	226	94	183	167	108	75	149	61	117	255	329
ENSG00000010319.2	chr3	52467069	52479101	-	6333	SEMA3G	protein_coding	sema domain, immunoglobulin domain (Ig), short basic domain, secreted, (semaphorin) 3G [Source:HGNC Symbol;Acc:HGNC:30400]	0	3	1	2	3	0	1	4	1	1	16	3	2	1	1	5	6	5	1	4	2	1	3	10
ENSG00000010322.11	chr3	52489134	52527087	+	27224	NISCH	protein_coding	nischarin [Source:HGNC Symbol;Acc:HGNC:18006]	2461	2801	3556	3600	3848	2914	2893	1706	6015	3139	4449	3715	4689	6326	3632	5736	4438	4112	1667	2495	2004	2523	4840	8129
ENSG00000010327.6	chr3	52529354	52558511	+	20669	STAB1	protein_coding	stabilin 1 [Source:HGNC Symbol;Acc:HGNC:18628]	47	28	3	59	39	18	14	3	1	20	20	38	44	71	5	78	109	14	12	16	2	31	29	46
ENSG00000010361.9	chr19	50310126	50320633	-	18188	FUZ	protein_coding	fuzzy planar cell polarity protein [Source:HGNC Symbol;Acc:HGNC:26219]	178	182	264	256	311	162	191	82	301	157	385	210	319	447	243	275	406	190	72	190	162	127	241	332
ENSG00000010379.11	chr12	329789	372039	-	10150	SLC6A13	protein_coding	solute carrier family 6 (neurotransmitter transporter), member 13 [Source:HGNC Symbol;Acc:HGNC:11046]	0	0	1	1	1	1	0	0	5	0	0	0	2	3	0	0	0	0	1	1	3	0	0	0
ENSG00000010404.13	chrX	148558521	148615470	-	19525	IDS	protein_coding	iduronate 2-sulfatase [Source:HGNC Symbol;Acc:HGNC:5389]	20335	10212	13581	7368	11309	9990	5081	3867	13597	6600	8650	13306	16804	16591	11595	18676	12028	15044	3849	4816	3740	5474	7010	30739
ENSG00000010438.12	chr9	33750515	33799230	+	5310	PRSS3	protein_coding	protease, serine, 3 [Source:HGNC Symbol;Acc:HGNC:9486]	281	130	126	55	78	35	181	70	132	72	94	31	436	217	89	79	90	58	96	94	98	50	82	184
ENSG00000010539.7	chr16	3272325	3286221	-	23136	ZNF200	protein_coding	zinc finger protein 200 [Source:HGNC Symbol;Acc:HGNC:12993]	188	134	156	170	153	160	157	134	340	184	289	165	213	281	104	202	180	162	93	129	125	194	214	357
ENSG00000010610.5	chr12	6896024	6929974	+	12401	CD4	protein_coding	CD4 molecule [Source:HGNC Symbol;Acc:HGNC:1678]	142	179	2508	161	78	578	167	160	4447	183	100	831	177	385	2403	292	71	791	85	234	1502	153	65	1703
ENSG00000010626.10	chr12	6982733	7023407	+	13691	LRRC23	protein_coding	leucine rich repeat containing 23 [Source:HGNC Symbol;Acc:HGNC:19138]	343	252	241	384	275	193	185	103	446	249	347	231	314	444	274	490	366	316	94	151	252	171	269	523
ENSG00000010671.11	chrX	100604435	100641183	-	7710	BTK	protein_coding	Bruton agammaglobulinemia tyrosine kinase [Source:HGNC Symbol;Acc:HGNC:1133]	0	0	4	0	1	0	0	0	0	0	0	0	0	0	1	0	0	4	0	0	0	0	0	0
ENSG00000010704.14	chr6	26087509	26098571	+	19504	HFE	protein_coding	hemochromatosis [Source:HGNC Symbol;Acc:HGNC:4886]	1052	509	693	553	910	485	412	376	1072	506	965	662	980	1179	775	1109	1053	677	256	385	372	385	740	1137
ENSG00000010803.12	chr1	41492872	41707826	-	37874	SCMH1	protein_coding	sex comb on midleg homolog 1 (Drosophila) [Source:HGNC Symbol;Acc:HGNC:19003]	3281	2143	1957	1958	2271	1304	1719	1406	2830	2530	3623	2291	3197	3736	1864	4243	2852	1988	1125	1752	782	2398	3126	5589
ENSG00000010810.12	chr6	111981535	112194655	-	37711	FYN	protein_coding	FYN proto-oncogene, Src family tyrosine kinase [Source:HGNC Symbol;Acc:HGNC:4037]	7067	3550	6028	5533	8913	2880	2821	2252	8819	4126	8027	3835	6809	6218	5596	9612	10489	4247	1804	2870	2842	3545	6675	8006
ENSG00000010818.4	chr6	143072604	143266338	-	29096	HIVEP2	protein_coding	human immunodeficiency virus type I enhancer binding protein 2 [Source:HGNC Symbol;Acc:HGNC:4921]	2833	2258	2325	1236	3038	1771	939	988	2987	1391	3197	1890	3455	4458	2331	4569	3613	2657	860	1327	490	1201	1929	4212
ENSG00000011007.7	chr1	24069645	24088549	+	5640	TCEB3	protein_coding	transcription elongation factor B (SIII), polypeptide 3 (110kDa, elongin A) [Source:HGNC Symbol;Acc:HGNC:11620]	5625	3229	3231	2491	3467	2018	2001	1715	5130	3092	5461	2653	4273	4601	2995	5147	3433	2697	1647	2170	1582	2603	3508	6038
ENSG00000011009.6	chr1	24117460	24122029	+	10661	LYPLA2	protein_coding	lysophospholipase II [Source:HGNC Symbol;Acc:HGNC:6738]	694	754	1204	1537	1471	938	1233	854	1737	1330	1841	1446	1826	1949	1173	1514	1794	1256	695	948	870	1185	1615	3248
ENSG00000011021.17	chr1	11866207	11903201	+	21402	CLCN6	protein_coding	chloride channel, voltage-sensitive 6 [Source:HGNC Symbol;Acc:HGNC:2024]	1356	772	1050	850	1300	682	677	385	1487	830	1354	998	1401	1532	1141	1362	1444	946	402	673	387	606	1362	2268
ENSG00000011028.9	chr17	60704762	60770958	+	15758	MRC2	protein_coding	mannose receptor, C type 2 [Source:HGNC Symbol;Acc:HGNC:16875]	17118	20110	29660	40059	38854	33826	20724	15061	52585	34929	50310	36510	41155	57816	31148	67575	51180	48050	15245	20722	16944	26400	39354	70899
ENSG00000011052.16	chr17	49230951	49249105	+	5291	NME2	protein_coding	NME/NM23 nucleoside diphosphate kinase 2 [Source:HGNC Symbol;Acc:HGNC:7850]	8	22	72	74	48	49	176	42	142	97	92	82	59	64	70	101	53	43	35	53	51	64	101	443
ENSG00000011083.4	chr5	149569520	149602351	+	6725	SLC6A7	protein_coding	solute carrier family 6 (neurotransmitter transporter), member 7 [Source:HGNC Symbol;Acc:HGNC:11054]	24	4	0	2	4	0	0	0	5	0	0	0	0	9	1	0	5	1	0	1	0	0	5	2
ENSG00000011105.7	chr12	3186521	3395730	+	11929	TSPAN9	protein_coding	tetraspanin 9 [Source:HGNC Symbol;Acc:HGNC:21640]	651	503	922	711	715	498	281	262	917	473	440	484	1043	1086	988	1484	1048	734	220	347	393	402	380	1058
ENSG00000011114.10	chr14	93703896	93799438	-	31007	BTBD7	protein_coding	BTB (POZ) domain containing 7 [Source:HGNC Symbol;Acc:HGNC:18269]	2332	1565	1590	939	1507	977	858	875	2581	1529	2543	1671	2396	2849	1646	2971	1759	1819	724	1129	449	1347	1540	4166
ENSG00000011132.7	chr19	3750817	3761697	-	11315	APBA3	protein_coding	amyloid beta (A4) precursor protein-binding, family A, member 3 [Source:HGNC Symbol;Acc:HGNC:580]	242	260	394	514	546	399	400	201	705	436	576	452	608	600	414	637	516	559	181	228	311	373	598	1016
ENSG00000011143.12	chr17	56282803	56296966	-	18700	MKS1	protein_coding	Meckel syndrome, type 1 [Source:HGNC Symbol;Acc:HGNC:7121]	220	157	238	239	184	123	163	177	417	317	342	250	230	315	215	361	276	198	98	190	164	207	373	534
ENSG00000011198.3	chr3	43731605	43775863	+	5608	ABHD5	protein_coding	abhydrolase domain containing 5 [Source:HGNC Symbol;Acc:HGNC:21396]	1113	475	732	612	1107	651	669	477	1590	972	1860	1000	1295	1002	846	1266	1328	886	548	692	502	982	1457	2774
ENSG00000011201.6	chrX	8496915	8700227	-	7796	KAL1	protein_coding	Kallmann syndrome 1 sequence [Source:HGNC Symbol;Acc:HGNC:6211]	254	24	174	0	87	10	103	16	232	16	83	0	353	40	143	25	109	2	91	21	42	12	33	13
ENSG00000011243.11	chr19	15490861	15529952	-	21299	AKAP8L	protein_coding	A kinase (PRKA) anchor protein 8-like [Source:HGNC Symbol;Acc:HGNC:29857]	2348	1353	1983	2475	1879	1590	1546	795	3150	1381	1972	1685	2901	3022	2011	3064	2582	2212	749	1006	1202	1008	1924	3402
ENSG00000011258.11	chr17	49254786	49337524	-	18757	MBTD1	protein_coding	mbt domain containing 1 [Source:HGNC Symbol;Acc:HGNC:19866]	459	312	365	297	375	175	151	122	489	311	396	320	424	457	333	476	366	358	90	141	150	209	417	635
ENSG00000011260.9	chr17	49337889	49375297	+	5611	UTP18	protein_coding	UTP18 small subunit (SSU) processome component homolog (yeast) [Source:HGNC Symbol;Acc:HGNC:24274]	644	444	333	569	556	268	277	238	436	590	1166	288	584	826	361	951	532	337	176	242	172	381	451	530
ENSG00000011275.14	chr7	5659678	5821370	-	15632	RNF216	protein_coding	ring finger protein 216 [Source:HGNC Symbol;Acc:HGNC:21698]	3289	2158	2941	2085	2401	2432	2106	1562	5102	2922	3995	3490	4145	4449	3010	4508	3258	3590	1467	1935	1578	2258	2908	6551
ENSG00000011295.10	chr17	15902694	15948329	+	18841	TTC19	protein_coding	tetratricopeptide repeat domain 19 [Source:HGNC Symbol;Acc:HGNC:26006]	1773	990	1056	793	1038	761	516	487	1640	925	1464	849	1447	1834	959	2063	1186	1152	428	585	550	840	807	2123
ENSG00000011304.11	chr19	797075	812327	+	26686	PTBP1	protein_coding	polypyrimidine tract binding protein 1 [Source:HGNC Symbol;Acc:HGNC:9583]	11059	7577	10454	8253	10446	5555	8045	5676	14159	12113	16750	7609	13177	14016	8554	13120	11917	6834	4699	7541	4722	9629	13077	16505
ENSG00000011332.15	chr19	38701646	38720354	-	22054	DPF1	protein_coding	D4, zinc and double PHD fingers family 1 [Source:HGNC Symbol;Acc:HGNC:20225]	50	61	61	77	17	19	124	103	117	177	175	183	123	144	44	65	44	62	72	116	31	135	111	410
ENSG00000011347.5	chr11	61282785	61348620	-	19144	SYT7	protein_coding	synaptotagmin VII [Source:HGNC Symbol;Acc:HGNC:11514]	1159	606	1000	602	1257	505	665	452	2601	684	1338	755	1310	1307	839	1283	1554	711	549	605	636	569	1246	1574
ENSG00000011376.5	chr3	45429998	45590913	+	14824	LARS2	protein_coding	leucyl-tRNA synthetase 2, mitochondrial [Source:HGNC Symbol;Acc:HGNC:17095]	1001	534	674	512	836	452	689	463	1099	734	1574	783	1032	1013	629	990	856	741	458	503	327	677	1060	1704
ENSG00000011405.9	chr11	17099277	17229530	-	17192	PIK3C2A	protein_coding	phosphatidylinositol-4-phosphate 3-kinase, catalytic subunit type 2 alpha [Source:HGNC Symbol;Acc:HGNC:8971]	4759	2844	2883	1781	2332	1649	1245	1048	4198	2101	3376	2191	3691	4557	2718	5111	2445	2617	1056	1710	809	1794	2101	5744
ENSG00000011422.7	chr19	44150247	44174699	-	13773	PLAUR	protein_coding	plasminogen activator, urokinase receptor [Source:HGNC Symbol;Acc:HGNC:9053]	4113	2714	3165	3796	5199	2829	2624	1233	3639	2805	4567	2644	5850	5335	2368	4697	4823	3430	1592	1598	1575	2158	3170	5305
ENSG00000011426.6	chr7	36429415	36493400	+	17803	ANLN	protein_coding	anillin, actin binding protein [Source:HGNC Symbol;Acc:HGNC:14082]	6512	7810	2211	3280	2986	630	6815	8266	7429	18226	32750	5292	4500	13857	1751	10718	3348	822	5871	11631	2260	15567	18474	15345
ENSG00000011451.10	chr19	15530792	15560762	-	22511	WIZ	protein_coding	widely interspaced zinc finger motifs [Source:HGNC Symbol;Acc:HGNC:30917]	2972	2479	5383	3713	4647	3492	4115	2962	9200	4822	6584	6133	6622	6847	5398	6407	6044	4450	2215	3832	2813	4383	6442	13465
ENSG00000011454.11	chr9	125703112	125867145	+	18220	RABGAP1	protein_coding	RAB GTPase activating protein 1 [Source:HGNC Symbol;Acc:HGNC:17155]	3369	1930	2285	1427	1986	1349	1216	1083	3953	1828	2895	2118	2507	3716	2164	3488	2294	2081	970	1417	1004	1319	1885	4450
ENSG00000011465.12	chr12	91539025	91576900	-	24679	DCN	protein_coding	decorin [Source:HGNC Symbol;Acc:HGNC:2705]	54700	22195	23508	28143	80113	11101	16116	9838	29499	17721	60111	9783	56120	43807	21722	56677	91663	19586	12310	10990	11242	13277	37477	20733
ENSG00000011478.7	chr19	46195741	46207247	+	5029	QPCTL	protein_coding	glutaminyl-peptide cyclotransferase-like [Source:HGNC Symbol;Acc:HGNC:25952]	448	321	677	550	504	576	453	235	945	336	542	482	831	711	674	746	601	777	254	243	406	352	404	1145
ENSG00000011485.9	chr19	46850251	46896238	+	22097	PPP5C	protein_coding	protein phosphatase 5, catalytic subunit [Source:HGNC Symbol;Acc:HGNC:9322]	2340	1709	1703	2687	2481	1306	1880	1651	3202	3076	5271	2014	2858	3615	1811	3452	3000	1815	1007	1878	1273	2499	4164	4330
ENSG00000011523.9	chr2	65283500	65314138	+	20143	CEP68	protein_coding	centrosomal protein 68kDa [Source:HGNC Symbol;Acc:HGNC:29076]	633	549	649	576	661	360	355	386	1085	734	1060	432	917	1078	606	1526	971	587	278	423	295	570	842	1150
ENSG00000011566.9	chr2	39476407	39664453	-	19948	MAP4K3	protein_coding	mitogen-activated protein kinase kinase kinase kinase 3 [Source:HGNC Symbol;Acc:HGNC:6865]	2732	1450	1662	1015	1415	834	653	491	2435	1141	1711	1169	1961	2258	1493	2625	1451	1452	591	851	515	892	1079	2973
ENSG00000011590.9	chr19	36195429	36207940	+	7248	ZBTB32	protein_coding	zinc finger and BTB domain containing 32 [Source:HGNC Symbol;Acc:HGNC:16763]	0	1	0	0	0	0	0	0	0	1	0	0	0	0	0	0	0	0	0	0	0	0	0	0
ENSG00000011600.5	chr19	36395303	36399211	-	4781	TYROBP	protein_coding	TYRO protein tyrosine kinase binding protein [Source:HGNC Symbol;Acc:HGNC:12449]	0	1	0	0	0	0	0	0	0	0	0	0	3	0	0	0	0	0	0	0	0	0	0	0
ENSG00000011638.6	chr16	21169698	21191937	+	10430	TMEM159	protein_coding	transmembrane protein 159 [Source:HGNC Symbol;Acc:HGNC:30136]	358	275	324	280	261	445	288	255	673	321	438	540	443	432	356	537	329	597	143	278	250	273	285	1127
ENSG00000011677.7	chrX	151334706	151620337	-	7882	GABRA3	protein_coding	gamma-aminobutyric acid (GABA) A receptor, alpha 3 [Source:HGNC Symbol;Acc:HGNC:4077]	0	1	0	0	0	0	0	0	0	1	3	0	4	0	0	0	0	0	1	1	0	0	4	1
ENSG00000012048.14	chr17	41196312	41322290	-	86069	BRCA1	protein_coding	breast cancer 1, early onset [Source:HGNC Symbol;Acc:HGNC:1100]	1481	1334	541	550	820	173	801	944	1031	1862	3136	749	1035	2290	497	1471	902	285	607	1217	306	1518	2059	2103
ENSG00000012061.11	chr19	45910591	45982086	-	18819	ERCC1	protein_coding	excision repair cross-complementation group 1 [Source:HGNC Symbol;Acc:HGNC:3433]	2596	2600	2819	4420	3252	2421	2514	2047	4623	3428	3997	3024	4369	4998	2856	4411	3438	3131	1427	2380	1856	2875	3429	6235
ENSG00000012124.10	chr19	35810164	35838258	+	39103	CD22	protein_coding	CD22 molecule [Source:HGNC Symbol;Acc:HGNC:1643]	0	2	1	2	6	0	5	9	8	2	3	5	9	5	14	12	1	0	2	21	6	4	6	6
ENSG00000012171.13	chr3	50304990	50314977	+	31518	SEMA3B	processed_transcript	sema domain, immunoglobulin domain (Ig), short basic domain, secreted, (semaphorin) 3B [Source:HGNC Symbol;Acc:HGNC:10724]	681	330	649	679	1017	1040	559	318	1064	629	972	769	1155	779	643	974	1334	1294	355	433	505	490	873	1945
ENSG00000012174.7	chrX	21857754	21903542	+	10723	MBTPS2	protein_coding	membrane-bound transcription factor peptidase, site 2 [Source:HGNC Symbol;Acc:HGNC:15455]	3339	1490	1633	819	1753	919	785	861	2507	1614	2842	1335	2294	2581	1537	2882	2001	1774	789	968	654	1343	1232	3108
ENSG00000012211.8	chrX	49031151	49042845	-	12819	PRICKLE3	protein_coding	prickle homolog 3 (Drosophila) [Source:HGNC Symbol;Acc:HGNC:6645]	473	416	475	502	523	311	309	144	715	417	514	378	516	742	413	815	695	465	197	299	239	327	552	1023
ENSG00000012223.8	chr3	46477136	46526724	-	13383	LTF	protein_coding	lactotransferrin [Source:HGNC Symbol;Acc:HGNC:6720]	33	40	49	33	2	59	14	32	157	59	11	35	29	83	52	63	2	52	7	42	60	26	16	99
ENSG00000012232.4	chr8	28457986	28613116	+	22686	EXTL3	protein_coding	exostosin-like glycosyltransferase 3 [Source:HGNC Symbol;Acc:HGNC:3518]	1918	1506	1940	1491	1743	1558	1339	1063	3208	2017	2810	2068	2912	3295	1940	3116	2386	2497	1037	1283	893	1700	1827	4744
ENSG00000012660.9	chr6	53132196	53213947	-	13103	ELOVL5	protein_coding	ELOVL fatty acid elongase 5 [Source:HGNC Symbol;Acc:HGNC:21308]	9169	5361	4079	3132	5198	3282	2907	3301	6348	6934	10754	5164	6671	8327	3844	9853	5961	4890	2840	3937	2025	6020	7211	13423
ENSG00000012779.5	chr10	45869661	45941561	+	7199	ALOX5	protein_coding	arachidonate 5-lipoxygenase [Source:HGNC Symbol;Acc:HGNC:435]	0	0	4	0	0	0	0	0	0	0	0	0	0	0	0	0	0	0	0	0	0	0	0	0
ENSG00000012817.11	chrY	21865751	21906825	-	35332	KDM5D	protein_coding	lysine (K)-specific demethylase 5D [Source:HGNC Symbol;Acc:HGNC:11115]	1	1	2038	0	1682	1076	1	0	3427	0	1965	1636	1	3	2121	0	1942	1631	0	1	973	3	1760	4032
ENSG00000012822.11	chr12	54104903	54121529	-	26025	CALCOCO1	protein_coding	calcium binding and coiled-coil domain 1 [Source:HGNC Symbol;Acc:HGNC:29306]	6175	3901	5422	5538	6066	3638	2854	2101	8611	4180	6007	6306	7622	7314	5512	8432	7401	5298	1916	2912	3040	3228	6502	13988
ENSG00000012963.9	chr14	93673401	93695561	+	11133	UBR7	protein_coding	ubiquitin protein ligase E3 component n-recognin 7 (putative) [Source:HGNC Symbol;Acc:HGNC:20344]	2359	1305	1202	1060	1228	786	1209	1075	1994	2108	3470	1505	1910	2227	996	2179	1423	1139	986	1195	686	1775	1969	3686
ENSG00000012983.6	chr14	50885219	51027844	-	15477	MAP4K5	protein_coding	mitogen-activated protein kinase kinase kinase kinase 5 [Source:HGNC Symbol;Acc:HGNC:6867]	11196	5463	6687	2700	4756	3798	2603	2520	8166	4637	6249	5362	8741	9418	5525	9358	4464	6547	2380	3129	1948	3563	3472	11900
ENSG00000013016.10	chr2	31456880	31492313	+	7954	EHD3	protein_coding	EH-domain containing 3 [Source:HGNC Symbol;Acc:HGNC:3244]	1780	993	1505	914	877	1100	851	558	2145	639	916	1468	2101	1931	1543	1901	1292	1693	607	713	685	630	632	2591
ENSG00000013275.3	chr19	40476912	40487348	+	7607	PSMC4	protein_coding	proteasome (prosome, macropain) 26S subunit, ATPase, 4 [Source:HGNC Symbol;Acc:HGNC:9551]	2475	1638	2310	2869	2468	1633	1858	1386	3939	2331	3824	2324	3122	3334	2367	3437	3004	2319	1055	1548	1553	1837	2887	4206
ENSG00000013288.4	chr4	6576902	6625089	+	16632	MAN2B2	protein_coding	mannosidase, alpha, class 2B, member 2 [Source:HGNC Symbol;Acc:HGNC:29623]	5005	3472	6429	4069	5268	5392	3087	2329	10206	4922	6552	7046	6322	7068	6245	8818	6520	7549	2235	2911	3113	3975	5168	15808
ENSG00000013293.4	chr3	170182353	170303863	-	5585	SLC7A14	protein_coding	solute carrier family 7, member 14 [Source:HGNC Symbol;Acc:HGNC:29326]	0	25	6	5	6	12	1	30	17	27	61	12	4	52	4	7	2	6	2	39	1	20	46	48
ENSG00000013297.5	chr3	170136653	170578169	+	10854	CLDN11	protein_coding	claudin 11 [Source:HGNC Symbol;Acc:HGNC:8514]	183	3136	87	1306	931	225	186	4262	204	6130	5992	993	142	5927	63	2618	918	384	121	5144	67	4717	3733	2007
ENSG00000013306.11	chr17	42396993	42402238	-	18247	SLC25A39	protein_coding	solute carrier family 25, member 39 [Source:HGNC Symbol;Acc:HGNC:24279]	2240	2078	3013	4740	3835	2510	3132	2097	5012	3767	5427	3654	4651	5198	3154	5612	4593	3371	1682	2385	2205	3439	5134	6880
ENSG00000013364.14	chr16	29831715	29859355	+	17406	MVP	protein_coding	major vault protein [Source:HGNC Symbol;Acc:HGNC:7531]	5014	4129	5599	8852	8106	5283	5771	4581	11451	7423	9986	10350	8737	10392	5859	9774	11571	6992	3629	6337	4616	6226	9342	21703
ENSG00000013374.11	chr7	151038785	151075535	+	21881	NUB1	protein_coding	negative regulator of ubiquitin-like proteins 1 [Source:HGNC Symbol;Acc:HGNC:17623]	4523	2806	2978	2370	2708	1968	1751	1649	4978	2575	4566	2778	3850	4738	2887	4526	3392	2880	1316	2105	1727	2286	3218	6572
ENSG00000013375.9	chr6	83870869	83903655	-	18368	PGM3	protein_coding	phosphoglucomutase 3 [Source:HGNC Symbol;Acc:HGNC:8907]	7096	3597	4025	3798	4666	3302	2184	1643	5823	3314	5890	3146	5347	5905	3580	6477	4452	4504	1886	2194	1647	2625	3862	6972
ENSG00000013392.5	chr6	83903098	83906382	+	3536	RWDD2A	protein_coding	RWD domain containing 2A [Source:HGNC Symbol;Acc:HGNC:21385]	453	251	300	240	242	258	160	112	454	182	233	299	327	389	320	428	277	371	86	133	183	150	177	587
ENSG00000013441.11	chr2	201717732	201729422	-	18512	CLK1	protein_coding	CDC-like kinase 1 [Source:HGNC Symbol;Acc:HGNC:2068]	3385	1048	1056	1127	1446	561	1139	574	2678	1483	2135	1367	1426	1180	707	1027	1091	532	679	853	946	882	2135	2931
ENSG00000013503.5	chr12	106751436	106903976	+	9489	POLR3B	protein_coding	polymerase (RNA) III (DNA directed) polypeptide B [Source:HGNC Symbol;Acc:HGNC:30348]	1134	453	651	368	516	344	427	403	1532	814	1350	849	860	1017	631	1118	723	609	422	590	405	546	743	1773
ENSG00000013523.5	chr14	77253588	77292589	-	8058	ANGEL1	protein_coding	angel homolog 1 (Drosophila) [Source:HGNC Symbol;Acc:HGNC:19961]	768	505	537	431	597	480	339	224	780	362	468	543	759	917	586	936	752	733	211	299	242	298	428	1240
ENSG00000013561.13	chr5	141337893	141369856	+	25603	RNF14	protein_coding	ring finger protein 14 [Source:HGNC Symbol;Acc:HGNC:10058]	2741	1381	1921	1214	1434	1285	1120	890	3386	1525	2496	1767	2377	2450	1959	2652	1449	2221	767	1005	1130	1237	1557	3508
ENSG00000013563.8	chrX	153629579	153640449	-	20168	DNASE1L1	protein_coding	deoxyribonuclease I-like 1 [Source:HGNC Symbol;Acc:HGNC:2957]	2079	1156	1864	2279	1592	1545	1998	982	3911	1929	2135	2149	2736	2426	1703	3770	1820	2027	1183	1248	1392	1752	1849	4301
ENSG00000013573.12	chr12	31226779	31257725	+	53171	DDX11	protein_coding	DEAD/H (Asp-Glu-Ala-Asp/His) box helicase 11 [Source:HGNC Symbol;Acc:HGNC:2736]	1069	691	621	597	889	379	1072	535	895	1293	2017	813	1750	1687	569	848	1169	498	586	839	337	958	1702	1649
ENSG00000013583.4	chr12	13127798	13153207	-	4328	HEBP1	protein_coding	heme binding protein 1 [Source:HGNC Symbol;Acc:HGNC:17176]	2518	1276	1824	2093	1459	1508	1154	752	3311	1781	1964	1844	2261	2197	1992	3290	2028	2107	698	862	1406	1357	1650	3789
ENSG00000013588.5	chr12	13043716	13070871	+	11347	GPRC5A	protein_coding	G protein-coupled receptor, class C, group 5, member A [Source:HGNC Symbol;Acc:HGNC:9836]	783	102	111	231	291	116	133	65	284	167	279	186	461	192	139	336	227	138	85	84	150	133	314	608
ENSG00000013619.9	chrX	149529689	149682448	+	22407	MAMLD1	protein_coding	mastermind-like domain containing 1 [Source:HGNC Symbol;Acc:HGNC:2568]	1743	2469	2670	1952	1774	1008	1834	1887	4651	3186	3548	1762	2800	5678	2579	3820	2067	1887	1167	2672	1190	2756	3598	3753
ENSG00000013725.10	chr11	60739115	60787849	+	24864	CD6	protein_coding	CD6 molecule [Source:HGNC Symbol;Acc:HGNC:1691]	0	0	0	0	0	0	2	0	0	0	0	0	0	0	0	2	0	0	0	0	0	0	0	0
ENSG00000013810.14	chr4	1723227	1746898	+	11461	TACC3	protein_coding	transforming, acidic coiled-coil containing protein 3 [Source:HGNC Symbol;Acc:HGNC:11524]	1314	1570	689	2104	1047	263	3296	2572	2443	5775	9361	1651	1496	3703	664	2429	1431	281	1681	3159	1299	4494	7218	3713
ENSG00000014123.9	chr6	96969471	97003152	+	4661	UFL1	protein_coding	UFM1-specific ligase 1 [Source:HGNC Symbol;Acc:HGNC:23039]	2596	1697	1519	920	1691	988	707	789	2356	1440	2676	1179	2127	2877	1331	3001	1913	1711	713	874	618	1100	1371	2822
ENSG00000014138.4	chr11	65029233	65073060	+	14437	POLA2	protein_coding	polymerase (DNA directed), alpha 2, accessory subunit [Source:HGNC Symbol;Acc:HGNC:30073]	1100	854	554	792	814	308	855	803	942	1826	2843	777	1075	1772	548	1450	1075	392	590	988	480	1399	2062	1982
ENSG00000014164.6	chr8	144519825	144623623	-	3812	ZC3H3	protein_coding	zinc finger CCCH-type containing 3 [Source:HGNC Symbol;Acc:HGNC:28972]	200	314	758	1052	790	594	700	497	1325	989	1286	964	1006	1199	788	1151	1086	977	370	642	461	748	1172	1730
ENSG00000014216.10	chr11	64948037	64979477	+	32078	CAPN1	protein_coding	calpain 1, (mu/I) large subunit [Source:HGNC Symbol;Acc:HGNC:1476]	4446	3313	5251	5498	5293	3615	5601	3293	10301	5094	7440	6315	8131	7843	5492	7891	6924	4968	3073	4222	3898	4269	6468	12354
ENSG00000014257.11	chr3	132036211	132087142	+	9434	ACPP	protein_coding	acid phosphatase, prostate [Source:HGNC Symbol;Acc:HGNC:125]	6	0	1	1	10	0	1	0	6	2	2	0	0	1	0	0	2	0	0	0	0	0	1	0
ENSG00000014641.13	chr2	63815743	63834331	+	14748	MDH1	protein_coding	malate dehydrogenase 1, NAD (soluble) [Source:HGNC Symbol;Acc:HGNC:6970]	2197	1334	1917	1787	1888	1403	1353	1162	3295	2055	3585	1782	2370	3048	1839	3048	2047	2090	858	1182	1307	1492	1944	3499
ENSG00000014824.8	chr4	41992489	42089551	+	8166	SLC30A9	protein_coding	solute carrier family 30 (zinc transporter), member 9 [Source:HGNC Symbol;Acc:HGNC:1329]	3676	2697	2422	1638	2177	1698	1204	1398	3801	2506	4184	2275	3390	4590	2161	4963	2360	2821	1128	1545	1251	2091	2193	5822
ENSG00000014914.15	chr1	149900543	149908791	-	23999	MTMR11	protein_coding	myotubularin related protein 11 [Source:HGNC Symbol;Acc:HGNC:24307]	686	498	415	829	810	414	555	419	897	896	920	673	924	1103	418	1290	970	583	335	542	307	645	986	1508
ENSG00000014919.8	chr10	101471601	101491857	-	5490	COX15	protein_coding	cytochrome c oxidase assembly homolog 15 (yeast) [Source:HGNC Symbol;Acc:HGNC:2263]	812	468	619	539	661	360	465	376	1223	778	1271	640	840	941	656	1057	677	587	361	477	409	584	941	1363
ENSG00000015133.14	chr14	91737667	91884188	-	22494	CCDC88C	protein_coding	coiled-coil domain containing 88C [Source:HGNC Symbol;Acc:HGNC:19967]	52	2	19	1	2	0	16	4	12	4	12	7	11	2	6	7	6	10	4	6	12	1	9	11
ENSG00000015153.10	chr12	42550906	42632151	-	29655	YAF2	protein_coding	YY1 associated factor 2 [Source:HGNC Symbol;Acc:HGNC:17363]	1037	534	569	496	473	488	276	248	884	496	735	469	758	923	498	1042	590	725	220	281	276	452	483	1252
ENSG00000015171.14	chr10	180405	300577	+	42848	ZMYND11	protein_coding	zinc finger, MYND-type containing 11 [Source:HGNC Symbol;Acc:HGNC:16966]	7652	4779	4690	3436	5172	3395	2381	2578	6806	4637	7108	4212	7069	8762	4662	10060	5815	5483	2045	2882	1811	3445	4553	9758
ENSG00000015285.6	chrX	48534985	48549818	+	5446	WAS	protein_coding	Wiskott-Aldrich syndrome [Source:HGNC Symbol;Acc:HGNC:12731]	12	2	1	14	10	2	5	14	4	9	17	10	8	23	7	13	7	5	8	5	1	9	12	37
ENSG00000015413.5	chr16	89679716	89704839	+	9861	DPEP1	protein_coding	dipeptidase 1 (renal) [Source:HGNC Symbol;Acc:HGNC:3002]	0	1	6	0	0	0	0	0	1	0	0	0	0	4	6	3	1	1	0	0	1	0	0	0
ENSG00000015475.14	chr22	18216906	18257536	-	14960	BID	protein_coding	BH3 interacting domain death agonist [Source:HGNC Symbol;Acc:HGNC:1050]	475	426	453	556	447	472	403	243	950	574	687	663	737	789	448	785	496	719	208	319	405	455	406	1268
ENSG00000015479.13	chr5	138609441	138667360	+	65044	MATR3	protein_coding	matrin 3 [Source:HGNC Symbol;Acc:HGNC:6912]	13301	8102	8159	6255	9083	5219	4746	5208	12913	10149	17104	8498	11294	14964	7902	14561	10154	7947	4004	6742	3638	8045	10891	21176
ENSG00000015520.10	chr7	44552134	44580914	-	15680	NPC1L1	protein_coding	NPC1-like 1 [Source:HGNC Symbol;Acc:HGNC:7898]	18	3	0	10	1	2	1	4	0	0	0	7	1	0	1	10	1	10	0	1	0	0	1	11
ENSG00000015532.5	chr17	48423453	48440499	+	12649	XYLT2	protein_coding	xylosyltransferase II [Source:HGNC Symbol;Acc:HGNC:15517]	1699	1413	2069	2029	1537	1944	2264	1262	4191	2296	2765	2696	2728	3627	2021	3704	2243	2756	1088	1636	1374	1753	2305	5785
ENSG00000015568.8	chr2	110550335	110615272	+	26825	RGPD5	protein_coding	RANBP2-like and GRIP domain containing 5 [Source:HGNC Symbol;Acc:HGNC:32418]	1199	548	496	738	704	384	283	175	653	425	690	429	692	864	433	1099	660	423	234	242	225	376	627	963
ENSG00000015676.12	chr7	44421969	44530479	-	14141	NUDCD3	protein_coding	NudC domain containing 3 [Source:HGNC Symbol;Acc:HGNC:22208]	2171	2516	2353	2772	2545	1845	1820	1622	3891	2968	4373	2468	3191	4996	2393	4560	3098	2796	1183	2045	1556	2377	3042	5388
ENSG00000016082.10	chr5	50678921	50690564	+	4896	ISL1	protein_coding	ISL LIM homeobox 1 [Source:HGNC Symbol;Acc:HGNC:6132]	0	0	17	0	0	0	0	0	3	0	10	0	0	0	1	0	2	0	0	0	2	0	10	0
ENSG00000016391.5	chr3	53850387	53880417	-	4821	CHDH	protein_coding	choline dehydrogenase [Source:HGNC Symbol;Acc:HGNC:24288]	0	20	7	10	27	9	32	9	2	15	72	3	34	49	14	33	60	13	11	21	3	12	36	11
ENSG00000016402.8	chr6	137321108	137366298	-	12159	IL20RA	protein_coding	interleukin 20 receptor, alpha [Source:HGNC Symbol;Acc:HGNC:6003]	4	17	0	29	8	0	7	6	9	33	26	1	13	11	1	3	27	2	1	5	0	3	22	1
ENSG00000016490.11	chr1	86934051	86965972	+	6399	CLCA1	protein_coding	chloride channel accessory 1 [Source:HGNC Symbol;Acc:HGNC:2015]	0	0	0	0	0	0	0	0	0	0	0	0	0	0	0	0	0	0	2	0	0	0	0	0
ENSG00000016864.12	chr3	52728505	52740048	-	19410	GLT8D1	protein_coding	glycosyltransferase 8 domain containing 1 [Source:HGNC Symbol;Acc:HGNC:24870]	2393	1702	2069	1943	1787	1989	1469	1203	3464	1715	2894	2009	2737	3537	2021	2900	2229	2672	983	1500	1261	1385	2307	4896
ENSG00000017260.14	chr3	130569439	130735556	+	65109	ATP2C1	protein_coding	ATPase, Ca++ transporting, type 2C, member 1 [Source:HGNC Symbol;Acc:HGNC:13211]	6467	3471	4822	2475	3237	3159	2048	1857	7654	3811	5123	3950	5143	6505	4411	6895	3710	5091	1664	2222	2281	2679	2814	8612
ENSG00000017373.11	chr17	36686251	36762183	-	30378	SRCIN1	protein_coding	NA	0	1	12	0	0	2	0	4	2	1	2	1	2	1	1	11	0	8	0	4	1	2	7	12
ENSG00000017427.11	chr12	102789645	102874423	-	17976	IGF1	protein_coding	insulin-like growth factor 1 (somatomedin C) [Source:HGNC Symbol;Acc:HGNC:5464]	325	58	86	694	621	5	21	1	34	11	67	2	121	66	89	1497	771	12	35	1	14	12	67	1
ENSG00000017483.10	chrX	48316920	48328644	-	13853	SLC38A5	protein_coding	solute carrier family 38, member 5 [Source:HGNC Symbol;Acc:HGNC:18070]	4334	2465	3906	243	2167	2424	3669	2350	6160	284	4342	3796	5119	4934	3407	335	2733	3542	2323	2836	2800	279	3773	9165
ENSG00000017621.11	chrX	49019061	49024822	+	11818	MAGIX	protein_coding	NA	30	12	26	45	39	33	18	18	49	11	31	39	52	48	34	67	49	20	3	3	19	29	32	90
ENSG00000017797.7	chr18	9475007	9538114	+	10678	RALBP1	protein_coding	ralA binding protein 1 [Source:HGNC Symbol;Acc:HGNC:9841]	5305	3493	3118	2906	2937	2484	2642	2329	5938	4265	7073	3582	4513	6197	3083	6615	3656	3740	1735	2534	1809	3405	5054	8350
ENSG00000018189.7	chr4	71569921	71673032	+	19626	RUFY3	protein_coding	RUN and FYVE domain containing 3 [Source:HGNC Symbol;Acc:HGNC:30285]	1484	762	1202	826	1356	630	536	297	1636	766	1159	817	1355	1452	1230	1434	1392	900	344	609	395	570	1065	1950
ENSG00000018236.9	chr12	41086244	41465772	+	23191	CNTN1	protein_coding	contactin 1 [Source:HGNC Symbol;Acc:HGNC:2171]	8	1	1	2	2	0	4	1	1	1	11	0	4	1	6	6	0	6	5	1	1	2	1	0
ENSG00000018280.12	chr2	219246752	219261617	+	28582	SLC11A1	protein_coding	solute carrier family 11 (proton-coupled divalent metal ion transporter), member 1 [Source:HGNC Symbol;Acc:HGNC:10907]	0	0	0	1	1	6	2	0	0	0	1	0	1	7	0	0	5	0	10	0	0	0	3	4
ENSG00000018408.10	chr3	149235022	149454501	-	15871	WWTR1	protein_coding	WW domain containing transcription regulator 1 [Source:HGNC Symbol;Acc:HGNC:24042]	19781	7799	7816	4827	8747	5740	4293	2740	10346	4541	7795	5861	17358	13684	7363	13024	10758	8698	3231	3434	2277	4085	4550	12881
ENSG00000018510.8	chr2	178257372	178408564	+	9128	AGPS	protein_coding	alkylglycerone phosphate synthase [Source:HGNC Symbol;Acc:HGNC:327]	2646	1409	1774	859	1594	1015	971	799	2829	2078	3279	1651	2425	2635	1736	2979	1741	1665	848	1071	731	1411	1646	3165
ENSG00000018607.5	chr2	133066882	133076309	+	3538	ZNF806	pseudogene	zinc finger protein 806 [Source:HGNC Symbol;Acc:HGNC:33228]	0	0	0	0	0	0	2	0	5	0	0	0	0	0	0	0	0	0	0	0	0	0	0	0
ENSG00000018610.8	chrX	118672112	118699397	-	10289	CXorf56	protein_coding	chromosome X open reading frame 56 [Source:HGNC Symbol;Acc:HGNC:26239]	1082	524	552	458	586	390	319	365	888	674	939	549	708	894	531	938	719	542	251	397	314	476	578	1123
ENSG00000018625.10	chr1	160085549	160113381	+	18392	ATP1A2	protein_coding	ATPase, Na+/K+ transporting, alpha 2 polypeptide [Source:HGNC Symbol;Acc:HGNC:800]	14	0	44	15	16	5	2	1	24	0	15	2	7	3	24	8	2	3	2	1	6	0	3	23
ENSG00000018699.7	chr2	32853099	33046118	+	5486	TTC27	protein_coding	tetratricopeptide repeat domain 27 [Source:HGNC Symbol;Acc:HGNC:25986]	1035	305	703	482	631	324	385	243	1174	751	1370	443	891	611	708	1068	687	459	328	360	461	543	828	1100
ENSG00000018869.12	chr19	56887413	56904914	-	7229	ZNF582	protein_coding	zinc finger protein 582 [Source:HGNC Symbol;Acc:HGNC:26421]	58	43	58	44	59	41	30	24	142	84	61	82	65	58	66	79	55	61	35	53	32	39	48	194
ENSG00000019102.7	chr11	124617368	124622134	-	2326	VSIG2	protein_coding	V-set and immunoglobulin domain containing 2 [Source:HGNC Symbol;Acc:HGNC:17149]	0	0	0	0	0	0	0	0	0	0	0	0	0	1	0	7	0	0	0	0	0	0	0	0
ENSG00000019144.12	chr11	118477155	118528741	+	65976	PHLDB1	protein_coding	pleckstrin homology-like domain, family B, member 1 [Source:HGNC Symbol;Acc:HGNC:23697]	8588	5139	11299	8420	11081	7220	6927	3817	13719	7847	9985	8988	15120	12230	10827	12255	12137	9126	4383	5590	4323	6506	9535	18684
ENSG00000019169.9	chr2	119699742	119752236	+	4765	MARCO	protein_coding	macrophage receptor with collagenous structure [Source:HGNC Symbol;Acc:HGNC:6895]	0	0	0	0	0	0	4	0	0	1	0	0	0	0	0	0	1	0	0	0	0	0	0	0
ENSG00000019186.5	chr20	52769988	52790512	-	8357	CYP24A1	protein_coding	cytochrome P450, family 24, subfamily A, polypeptide 1 [Source:HGNC Symbol;Acc:HGNC:2602]	12	0	0	3	3	0	0	0	0	0	13	0	16	0	0	8	11	0	0	0	0	4	4	0
ENSG00000019485.8	chr11	45115564	45247734	+	10111	PRDM11	protein_coding	PR domain containing 11 [Source:HGNC Symbol;Acc:HGNC:13996]	219	102	255	136	190	114	142	76	260	148	268	215	291	190	161	279	229	174	110	91	112	137	202	379
ENSG00000019505.3	chr11	45261852	45307870	-	7393	SYT13	protein_coding	synaptotagmin XIII [Source:HGNC Symbol;Acc:HGNC:14962]	37	2	3	1	8	0	2	4	0	1	1	1	37	14	3	1	0	2	0	3	2	0	0	1
ENSG00000019549.4	chr8	49830249	49834299	-	4285	SNAI2	protein_coding	snail family zinc finger 2 [Source:HGNC Symbol;Acc:HGNC:11094]	7903	4380	5689	5435	9393	1735	2972	2534	9890	4381	8683	3262	6587	7593	5229	14162	13575	2558	2084	3408	3111	3920	7726	8082
ENSG00000019582.10	chr5	149781200	149792492	-	10799	CD74	protein_coding	CD74 molecule, major histocompatibility complex, class II invariant chain [Source:HGNC Symbol;Acc:HGNC:1697]	183	506	79	867	226	26	158	232	121	600	161	42	355	942	81	1227	320	46	79	306	56	487	183	114
ENSG00000019991.11	chr7	81328322	81399754	-	16567	HGF	protein_coding	hepatocyte growth factor (hepapoietin A; scatter factor) [Source:HGNC Symbol;Acc:HGNC:4893]	2018	686	796	115	401	102	552	530	713	355	198	153	1665	1426	793	654	630	151	380	655	164	289	68	362
ENSG00000019995.6	chr10	126630692	126676758	+	6270	ZRANB1	protein_coding	zinc finger, RAN-binding domain containing 1 [Source:HGNC Symbol;Acc:HGNC:18224]	2273	1867	2016	1916	1359	1724	946	905	3251	1691	2696	2047	2112	3191	1841	3861	1756	2483	858	1293	1024	1453	2204	4965
ENSG00000020129.11	chr1	36023074	36032875	+	13717	NCDN	protein_coding	neurochondrin [Source:HGNC Symbol;Acc:HGNC:17597]	1498	1220	3000	1833	2434	1913	1874	1102	4709	1958	2931	2902	3159	2887	2838	2751	2687	2384	1117	1396	1676	1731	3001	5795
ENSG00000020181.13	chr8	37641709	37702414	+	12451	GPR124	protein_coding	G protein-coupled receptor 124 [Source:HGNC Symbol;Acc:HGNC:17849]	3287	3763	5336	5161	3913	2687	3270	3214	8630	5684	6844	4065	5553	8510	4985	9886	5173	3866	2177	4072	2773	5605	6631	9597
ENSG00000020219.8	chr7	152142562	152144235	+	3283	CCT8L1P	pseudogene	chaperonin containing TCP1, subunit 8 (theta)-like 1, pseudogene [Source:HGNC Symbol;Acc:HGNC:32153]	0	0	0	0	0	0	1	0	0	0	0	0	0	0	0	1	0	0	1	0	0	0	0	0
ENSG00000020256.15	chr20	50668202	50820847	-	19842	ZFP64	protein_coding	ZFP64 zinc finger protein [Source:HGNC Symbol;Acc:HGNC:15940]	1266	884	978	779	779	692	742	610	1646	991	1542	1169	1561	1641	935	1937	1278	1081	551	828	489	957	1277	2912
ENSG00000020426.6	chr14	61201460	61436671	+	8161	MNAT1	protein_coding	MNAT CDK-activating kinase assembly factor 1 [Source:HGNC Symbol;Acc:HGNC:7181]	1330	870	712	831	734	647	486	496	1254	876	1375	937	873	1262	695	1522	799	806	405	626	532	801	947	2134
ENSG00000020577.9	chr14	55033815	55260033	+	33736	SAMD4A	protein_coding	sterile alpha motif domain containing 4A [Source:HGNC Symbol;Acc:HGNC:23023]	3231	1650	2862	1597	1961	2668	1560	1046	4876	2606	3717	3422	3183	3231	2994	3712	2232	3666	1131	1432	1052	2113	2922	7475
ENSG00000020633.14	chr1	25226002	25291612	-	13047	RUNX3	protein_coding	runt-related transcription factor 3 [Source:HGNC Symbol;Acc:HGNC:10473]	603	224	558	158	9	561	315	136	867	151	16	731	659	524	425	355	15	1073	220	135	275	158	10	1599
ENSG00000020922.7	chr11	94152895	94227074	-	16044	MRE11A	protein_coding	MRE11 meiotic recombination 11 homolog A (S. cerevisiae) [Source:HGNC Symbol;Acc:HGNC:7230]	670	517	334	575	488	318	358	440	698	1027	1303	543	685	953	374	1048	529	386	307	538	153	769	703	1382
ENSG00000021300.8	chr11	73357223	73373864	+	22142	PLEKHB1	protein_coding	pleckstrin homology domain containing, family B (evectins) member 1 [Source:HGNC Symbol;Acc:HGNC:19079]	29	9	6	16	5	0	7	8	25	12	4	12	21	28	4	16	7	11	1	7	1	14	9	51
ENSG00000021355.8	chr6	2832566	2842240	-	6798	SERPINB1	protein_coding	serpin peptidase inhibitor, clade B (ovalbumin), member 1 [Source:HGNC Symbol;Acc:HGNC:3311]	880	665	602	793	955	533	510	397	1222	822	1334	653	896	1003	636	1458	1022	726	325	410	509	578	809	1563
ENSG00000021488.8	chr19	33321415	33360672	-	8933	SLC7A9	protein_coding	solute carrier family 7 (amino acid transporter light chain, bo,+ system), member 9 [Source:HGNC Symbol;Acc:HGNC:11067]	0	1	0	8	9	0	1	6	0	0	7	6	1	4	0	1	13	5	0	0	0	0	7	1
ENSG00000021574.7	chr2	32288680	32382706	+	10200	SPAST	protein_coding	spastin [Source:HGNC Symbol;Acc:HGNC:11233]	902	472	575	230	304	366	269	259	861	528	823	530	920	1026	571	918	590	755	237	349	182	394	337	1297
ENSG00000021645.13	chr14	78708734	80330762	+	36242	NRXN3	protein_coding	neurexin 3 [Source:HGNC Symbol;Acc:HGNC:8010]	446	529	1224	50	9	534	284	298	2539	132	31	1310	342	902	1203	165	12	787	212	407	616	108	33	2980
ENSG00000021762.15	chr11	3108346	3187969	-	31236	OSBPL5	protein_coding	oxysterol binding protein-like 5 [Source:HGNC Symbol;Acc:HGNC:16392]	1549	1275	2288	1896	1768	1740	1234	921	3020	1783	1797	1994	2455	2416	1955	3075	2091	2120	709	1119	1010	1389	1679	3825
ENSG00000021776.6	chr15	35147732	35262040	-	17011	AQR	protein_coding	aquarius intron-binding spliceosomal factor [Source:HGNC Symbol;Acc:HGNC:29513]	2382	1369	1661	1406	1648	1028	1027	981	2622	1965	3208	1498	1767	2406	1750	2861	1830	1164	841	1242	718	1686	2300	3478
ENSG00000021826.10	chr2	211342406	211543831	+	24645	CPS1	protein_coding	carbamoyl-phosphate synthase 1, mitochondrial [Source:HGNC Symbol;Acc:HGNC:2323]	320	529	478	349	321	132	99	394	694	582	687	242	240	926	304	712	389	321	127	490	226	404	395	537
ENSG00000022267.12	chrX	135229559	135293518	+	28010	FHL1	protein_coding	four and a half LIM domains 1 [Source:HGNC Symbol;Acc:HGNC:3702]	10205	7525	3903	3046	6739	2077	5695	5955	8173	6233	15741	3437	8840	13542	3267	7443	6984	3298	4164	6618	2415	4371	9703	6289
ENSG00000022277.8	chr20	55043647	55093943	+	10267	RTFDC1	protein_coding	replication termination factor 2 domain containing 1 [Source:HGNC Symbol;Acc:HGNC:15890]	3243	1795	2185	2044	2297	1558	1533	1208	3909	2607	4198	2390	2841	3422	2101	3898	2379	2508	1167	1298	1462	1802	2297	4664
ENSG00000022355.10	chr5	161274197	161326975	+	22914	GABRA1	protein_coding	gamma-aminobutyric acid (GABA) A receptor, alpha 1 [Source:HGNC Symbol;Acc:HGNC:4075]	0	0	0	0	0	0	0	0	1	0	0	0	0	0	0	0	0	0	0	0	5	0	0	0
ENSG00000022556.11	chr19	55464498	55512510	+	38993	NLRP2	protein_coding	NLR family, pyrin domain containing 2 [Source:HGNC Symbol;Acc:HGNC:22948]	25	103	19	36	54	2	3	75	68	62	121	2	36	243	36	62	71	14	2	108	32	32	77	6
ENSG00000022567.5	chr8	142217265	142318404	-	19929	SLC45A4	protein_coding	solute carrier family 45, member 4 [Source:HGNC Symbol;Acc:HGNC:29196]	223	194	255	173	191	164	170	122	540	208	383	291	407	348	209	268	260	255	115	137	116	154	264	739
ENSG00000022840.10	chr12	120971283	121015397	+	22126	RNF10	protein_coding	ring finger protein 10 [Source:HGNC Symbol;Acc:HGNC:10055]	3958	2849	3788	3147	3831	3085	2691	2165	6995	3518	5786	3687	5347	5798	3791	6229	4781	4699	1721	2063	2314	2678	3880	7721
ENSG00000022976.11	chr14	102783714	102809044	+	26182	ZNF839	protein_coding	zinc finger protein 839 [Source:HGNC Symbol;Acc:HGNC:20345]	625	358	386	447	287	294	288	249	642	441	574	344	476	685	301	626	309	344	164	269	165	338	425	803
ENSG00000023041.7	chr10	114190058	114206672	-	4747	ZDHHC6	protein_coding	zinc finger, DHHC-type containing 6 [Source:HGNC Symbol;Acc:HGNC:19160]	3084	1444	1295	1293	1361	940	1015	875	2399	1695	2750	1444	2096	2140	1326	2293	1257	1364	783	1082	809	1543	1899	3570
ENSG00000023171.10	chr11	123396344	123498482	+	27211	GRAMD1B	protein_coding	GRAM domain containing 1B [Source:HGNC Symbol;Acc:HGNC:29214]	643	670	461	741	645	805	328	296	903	738	840	924	818	1427	548	1564	779	1193	191	473	197	594	604	1992
ENSG00000023191.12	chr11	494512	507300	-	33245	RNH1	protein_coding	ribonuclease/angiogenin inhibitor 1 [Source:HGNC Symbol;Acc:HGNC:10074]	6803	5412	11264	12590	8396	8638	11860	8234	23475	18106	17041	14970	15486	14695	10603	16269	10103	12375	6895	9735	10253	13776	13604	29102
ENSG00000023228.8	chr2	206986149	207024327	-	20816	NDUFS1	protein_coding	NADH dehydrogenase (ubiquinone) Fe-S protein 1, 75kDa (NADH-coenzyme Q reductase) [Source:HGNC Symbol;Acc:HGNC:7707]	3223	1584	2216	1222	2237	1309	1277	1187	3642	1978	3906	2029	2940	3270	2258	2972	2470	2029	1195	1335	1137	1592	2019	4731
ENSG00000023287.8	chr8	53535016	53658403	-	23432	RB1CC1	protein_coding	RB1-inducible coiled-coil 1 [Source:HGNC Symbol;Acc:HGNC:15574]	4033	2449	2460	1400	2130	1900	910	952	3837	1810	2774	2055	3428	3859	2331	4765	2537	2711	876	1149	844	1411	1581	4896
ENSG00000023318.7	chr9	102741461	102861322	-	4842	ERP44	protein_coding	endoplasmic reticulum protein 44 [Source:HGNC Symbol;Acc:HGNC:18311]	5935	2709	3292	3121	3648	2456	2422	1592	5722	3208	5240	3285	4901	5287	3013	6177	4177	3475	1754	2092	2046	2619	4013	7871
ENSG00000023330.10	chr3	52232102	52248343	+	10179	ALAS1	protein_coding	5'-aminolevulinate synthase 1 [Source:HGNC Symbol;Acc:HGNC:396]	3510	2308	2034	2666	3046	1694	1810	1429	2848	3000	4077	2567	3719	4342	1893	5076	3251	2724	1237	1704	937	2591	3429	5166
ENSG00000023445.8	chr11	102188215	102210134	+	13286	BIRC3	protein_coding	baculoviral IAP repeat containing 3 [Source:HGNC Symbol;Acc:HGNC:591]	435	346	73	165	509	64	78	120	148	207	341	236	182	440	55	358	249	103	58	132	20	151	279	686
ENSG00000023516.7	chr13	42846289	42897396	+	9900	AKAP11	protein_coding	A kinase (PRKA) anchor protein 11 [Source:HGNC Symbol;Acc:HGNC:369]	5099	3501	2936	1224	2784	1980	1333	1355	4307	2429	4297	2989	4450	6061	2845	5822	2918	3242	1350	1872	729	2089	2536	7267
ENSG00000023572.4	chr1	193065598	193075244	-	2594	GLRX2	protein_coding	glutaredoxin 2 [Source:HGNC Symbol;Acc:HGNC:16065]	336	169	205	142	202	121	170	106	420	283	320	233	309	318	257	317	191	205	125	135	183	158	217	404
ENSG00000023608.4	chr14	62229075	62263146	+	2646	SNAPC1	protein_coding	small nuclear RNA activating complex, polypeptide 1, 43kDa [Source:HGNC Symbol;Acc:HGNC:11134]	1535	1806	1262	1051	638	1019	656	995	2274	1995	1710	1517	1408	3231	1304	2989	656	1951	563	1174	793	1624	754	4008
ENSG00000023697.8	chr12	16064106	16190220	+	9437	DERA	protein_coding	deoxyribose-phosphate aldolase (putative) [Source:HGNC Symbol;Acc:HGNC:24269]	1105	772	453	818	844	476	590	453	1076	991	1972	610	800	1457	459	1580	959	665	300	528	350	674	1098	1467
ENSG00000023734.6	chr12	16035325	16056412	+	8082	STRAP	protein_coding	serine/threonine kinase receptor associated protein [Source:HGNC Symbol;Acc:HGNC:30796]	12062	6063	6724	4165	5635	3872	3574	3772	10796	6111	9543	6647	8898	10525	6269	11070	7005	6539	3220	4637	3553	5822	6147	16692
ENSG00000023839.6	chr10	101542489	101611949	+	7508	ABCC2	protein_coding	ATP-binding cassette, sub-family C (CFTR/MRP), member 2 [Source:HGNC Symbol;Acc:HGNC:53]	87	51	47	134	149	43	15	10	54	37	65	9	79	131	22	299	142	33	9	8	21	20	54	33
ENSG00000023892.9	chr6	35265595	35289548	+	5078	DEF6	protein_coding	differentially expressed in FDCP 6 homolog (mouse) [Source:HGNC Symbol;Acc:HGNC:2760]	14	26	10	29	18	21	25	6	8	26	25	28	14	29	6	15	6	25	12	21	12	29	27	93
ENSG00000023902.8	chr1	150121373	150132260	+	12866	PLEKHO1	protein_coding	pleckstrin homology domain containing, family O member 1 [Source:HGNC Symbol;Acc:HGNC:24310]	1283	1206	1727	2660	1955	1593	1159	859	2420	1716	2674	1618	1886	2565	1672	2779	2140	2005	685	984	1056	1383	1971	3624
ENSG00000023909.5	chr1	94350761	94374966	-	6050	GCLM	protein_coding	glutamate-cysteine ligase, modifier subunit [Source:HGNC Symbol;Acc:HGNC:4312]	6573	8396	2741	6538	6898	3460	1441	2552	3965	5477	7739	2740	5560	12168	2397	15219	7424	4855	1467	2710	1080	4434	5297	6417
ENSG00000024048.6	chr6	42531800	42661242	+	22201	UBR2	protein_coding	ubiquitin protein ligase E3 component n-recognin 2 [Source:HGNC Symbol;Acc:HGNC:21289]	1699	1224	1572	1063	1269	979	925	695	2671	1158	1967	1446	2029	2544	1683	2515	1630	1493	731	901	681	914	1678	3495
ENSG00000024422.7	chr19	48216600	48246391	+	7319	EHD2	protein_coding	EH-domain containing 2 [Source:HGNC Symbol;Acc:HGNC:3243]	24890	19678	31226	23238	24124	20878	24480	17391	56724	30323	40012	39049	38583	41221	27653	44366	32929	31140	16591	24837	19542	27276	38031	91412
ENSG00000024526.12	chr1	68939835	68962904	-	14725	DEPDC1	protein_coding	DEP domain containing 1 [Source:HGNC Symbol;Acc:HGNC:22949]	1116	1114	306	547	366	64	1047	1335	1025	2593	4903	633	769	1997	204	1507	605	116	876	1829	418	2542	2778	2149
ENSG00000024862.12	chr6	139094657	139114456	+	1490	CCDC28A	protein_coding	coiled-coil domain containing 28A [Source:HGNC Symbol;Acc:HGNC:21098]	318	158	205	194	186	130	86	103	352	187	247	165	334	303	186	381	255	250	60	108	157	164	174	526
ENSG00000025039.9	chr6	90074355	90121989	-	9789	RRAGD	protein_coding	Ras-related GTP binding D [Source:HGNC Symbol;Acc:HGNC:19903]	175	50	74	63	73	52	22	19	97	28	46	47	128	120	76	82	110	65	14	17	49	16	22	158
ENSG00000025156.7	chr6	122720691	122754264	+	5809	HSF2	protein_coding	heat shock transcription factor 2 [Source:HGNC Symbol;Acc:HGNC:5225]	967	683	499	496	593	420	362	266	757	605	830	400	708	1005	465	1180	648	665	227	374	255	372	462	1018
ENSG00000025293.11	chr20	34359896	34538303	+	23902	PHF20	protein_coding	PHD finger protein 20 [Source:HGNC Symbol;Acc:HGNC:16098]	1963	1543	2041	1272	1632	1415	779	917	3497	1681	2508	2028	2168	3190	2071	3464	1847	2297	767	1197	840	1443	1626	4443
ENSG00000025423.7	chr12	57145945	57181574	+	10489	HSD17B6	protein_coding	hydroxysteroid (17-beta) dehydrogenase 6 [Source:HGNC Symbol;Acc:HGNC:23316]	42	25	110	10	15	3	18	21	455	28	39	71	22	38	95	36	17	20	30	62	126	39	34	127
ENSG00000025434.14	chr11	47269851	47290396	+	31940	NR1H3	protein_coding	nuclear receptor subfamily 1, group H, member 3 [Source:HGNC Symbol;Acc:HGNC:7966]	84	97	160	117	162	42	62	57	162	126	149	63	160	224	105	238	186	105	60	88	89	80	144	124
ENSG00000025708.8	chr22	50964181	50968485	-	13192	TYMP	protein_coding	thymidine phosphorylase [Source:HGNC Symbol;Acc:HGNC:3148]	94	83	157	353	447	105	107	50	255	144	217	88	193	215	105	357	495	131	57	43	138	98	279	243
ENSG00000025770.14	chr22	50946645	50961901	+	11846	NCAPH2	protein_coding	non-SMC condensin II complex, subunit H2 [Source:HGNC Symbol;Acc:HGNC:25071]	577	540	478	995	810	387	965	666	977	1611	2063	677	1027	1235	503	1358	783	468	384	756	494	1257	1628	1456
ENSG00000025772.7	chr20	43570771	43589127	-	2055	TOMM34	protein_coding	translocase of outer mitochondrial membrane 34 [Source:HGNC Symbol;Acc:HGNC:15746]	2041	2446	1904	2727	2824	1677	1515	1848	2953	2667	4157	2700	2416	4465	1520	3997	3338	2362	788	2204	1207	2341	3168	5643
ENSG00000025796.9	chr6	108188960	108279393	-	12988	SEC63	protein_coding	SEC63 homolog (S. cerevisiae) [Source:HGNC Symbol;Acc:HGNC:21082]	16845	6134	9776	5016	7762	5038	4650	3530	15817	7760	14616	7297	11345	11186	9182	13470	8513	7464	3745	4751	4719	5962	9576	17019
ENSG00000025800.9	chr1	32573639	32642169	+	17330	KPNA6	protein_coding	karyopherin alpha 6 (importin alpha 7) [Source:HGNC Symbol;Acc:HGNC:6399]	4348	2539	2942	2663	2687	2299	2377	1485	4673	2923	4306	2913	3851	4836	2743	5077	3140	3114	1409	2036	1553	2336	3908	7096
ENSG00000026025.9	chr10	17270258	17279592	+	14072	VIM	protein_coding	vimentin [Source:HGNC Symbol;Acc:HGNC:12692]	212316	149276	211453	247977	189411	143039	231266	158707	428323	324621	533024	244977	261415	317107	207456	348687	252873	193276	138444	202598	174608	283979	422641	565328
ENSG00000026036.16	chr20	62290653	62330037	+	20714	RTEL1-TNFRSF6B	protein_coding	RTEL1-TNFRSF6B readthrough (NMD candidate) [Source:HGNC Symbol;Acc:HGNC:44095]	19	31	79	64	107	58	74	42	144	72	110	107	135	165	100	109	127	52	21	55	34	68	148	220
ENSG00000026103.15	chr10	90750414	90775542	+	16606	FAS	protein_coding	Fas cell surface death receptor [Source:HGNC Symbol;Acc:HGNC:11920]	2064	963	1174	1462	1761	953	805	738	1901	2105	2668	1502	1456	1728	1114	3245	1772	1360	640	945	732	1776	1977	3884
ENSG00000026297.11	chr6	167342992	167370679	-	16428	RNASET2	protein_coding	ribonuclease T2 [Source:HGNC Symbol;Acc:HGNC:21686]	355	220	181	538	415	432	303	121	302	340	375	491	561	514	206	608	492	699	152	128	103	206	226	957
ENSG00000026508.11	chr11	35160417	35253949	+	46890	CD44	protein_coding	CD44 molecule (Indian blood group) [Source:HGNC Symbol;Acc:HGNC:1681]	81688	45717	39993	42317	53890	37878	34086	32206	68720	56700	91044	61209	70893	84404	34889	92023	60592	57269	28075	42980	22595	51021	62484	151619
ENSG00000026559.8	chr20	49620193	49639666	-	7833	KCNG1	protein_coding	potassium channel, voltage gated modifier subfamily G, member 1 [Source:HGNC Symbol;Acc:HGNC:6248]	148	57	119	80	65	111	150	130	322	248	313	119	236	155	119	183	107	135	93	145	110	250	207	350
ENSG00000026652.9	chr6	161551011	161695093	-	21699	AGPAT4	protein_coding	1-acylglycerol-3-phosphate O-acyltransferase 4 [Source:HGNC Symbol;Acc:HGNC:20885]	612	492	321	555	957	271	250	175	542	246	774	267	559	970	353	961	990	375	173	253	134	168	576	758
ENSG00000026751.12	chr1	160709037	160724611	+	17000	SLAMF7	protein_coding	SLAM family member 7 [Source:HGNC Symbol;Acc:HGNC:21394]	0	0	0	0	0	0	0	0	0	0	1	1	0	1	0	0	0	0	0	0	0	0	0	0
ENSG00000026950.12	chr6	26402465	26415444	+	17536	BTN3A1	protein_coding	butyrophilin, subfamily 3, member A1 [Source:HGNC Symbol;Acc:HGNC:1138]	619	519	545	484	989	393	252	323	787	347	889	383	634	1140	561	1027	1332	566	219	378	196	226	582	756
ENSG00000027001.7	chr13	24304328	24463558	-	5190	MIPEP	protein_coding	mitochondrial intermediate peptidase [Source:HGNC Symbol;Acc:HGNC:7104]	681	356	430	497	654	292	272	270	642	475	851	446	581	603	408	758	606	432	182	281	257	318	517	763
ENSG00000027075.9	chr14	61654277	62017694	+	22589	PRKCH	protein_coding	protein kinase C, eta [Source:HGNC Symbol;Acc:HGNC:9403]	146	129	50	116	137	42	20	29	80	56	67	36	69	229	40	211	183	71	9	28	28	49	71	75
ENSG00000027644.4	chr1	156809855	156828810	-	5079	INSRR	protein_coding	insulin receptor-related receptor [Source:HGNC Symbol;Acc:HGNC:6093]	0	1	26	5	5	1	1	0	2	11	2	1	6	5	32	13	1	19	0	1	6	3	1	6
ENSG00000027697.8	chr6	137518621	137540586	-	6775	IFNGR1	protein_coding	interferon gamma receptor 1 [Source:HGNC Symbol;Acc:HGNC:5439]	3147	1302	1687	1676	1884	1243	1001	705	2853	1236	2086	1617	2376	2390	1807	3242	2303	1851	709	879	1045	1113	1699	4050
ENSG00000027847.9	chr5	177027101	177037348	+	10684	B4GALT7	protein_coding	xylosylprotein beta 1,4-galactosyltransferase, polypeptide 7 [Source:HGNC Symbol;Acc:HGNC:930]	609	659	1062	1008	901	1003	883	516	1730	849	1288	1225	1221	1595	1034	1342	1138	1269	439	664	754	730	1129	2488
ENSG00000027869.7	chr1	156776035	156786654	-	7272	SH2D2A	protein_coding	SH2 domain containing 2A [Source:HGNC Symbol;Acc:HGNC:10821]	35	36	19	35	27	18	3	8	41	38	31	24	25	67	25	58	44	23	5	18	22	8	27	40
ENSG00000028116.12	chr2	58134786	58387055	+	14262	VRK2	protein_coding	vaccinia related kinase 2 [Source:HGNC Symbol;Acc:HGNC:12719]	917	675	554	702	606	379	406	409	931	806	1141	585	862	1368	442	1264	638	594	286	473	257	618	704	1046
ENSG00000028137.12	chr1	12227060	12269285	+	8205	TNFRSF1B	protein_coding	tumor necrosis factor receptor superfamily, member 1B [Source:HGNC Symbol;Acc:HGNC:11917]	789	293	77	519	724	166	325	173	198	353	468	204	548	644	67	702	805	338	183	200	68	290	458	568
ENSG00000028203.13	chr12	95611522	95696566	+	52378	VEZT	protein_coding	vezatin, adherens junctions transmembrane protein [Source:HGNC Symbol;Acc:HGNC:18258]	3261	1884	2205	1355	1960	1434	1058	1156	3786	1930	3028	2699	2781	3103	2030	3457	2245	2360	946	1499	1137	1759	1916	6697
ENSG00000028277.14	chr19	42590262	42700737	-	32179	POU2F2	protein_coding	POU class 2 homeobox 2 [Source:HGNC Symbol;Acc:HGNC:9213]	121	50	27	82	128	54	89	43	111	62	110	114	195	174	63	106	93	94	40	60	23	66	44	245
ENSG00000028310.13	chr5	850406	892939	-	36709	BRD9	protein_coding	bromodomain containing 9 [Source:HGNC Symbol;Acc:HGNC:25818]	1553	1079	1236	1583	1255	870	871	829	1991	1501	1997	1382	1664	2157	1231	1878	1260	1169	584	995	717	1266	1652	2739
ENSG00000028528.10	chr15	64386322	64438289	+	30134	SNX1	protein_coding	sorting nexin 1 [Source:HGNC Symbol;Acc:HGNC:11172]	4847	3149	3644	3191	4082	2317	2374	1911	5486	3212	5598	3477	4863	5860	3493	5972	4805	3640	1587	2494	1982	2869	4398	8211
ENSG00000028839.4	chr6	134273308	134308637	+	5468	TBPL1	protein_coding	TBP-like 1 [Source:HGNC Symbol;Acc:HGNC:11589]	698	480	520	656	604	362	348	374	731	652	1012	510	698	1021	485	1416	939	507	308	354	276	607	659	1168
ENSG00000029153.10	chr12	27485787	27576241	+	18497	ARNTL2	protein_coding	aryl hydrocarbon receptor nuclear translocator-like 2 [Source:HGNC Symbol;Acc:HGNC:18984]	2346	1666	886	778	1340	824	1051	1166	1558	2367	3166	1609	1811	2989	755	2836	1620	1260	833	1374	389	1860	1479	3861
ENSG00000029363.11	chr6	136578001	136610989	-	58527	BCLAF1	protein_coding	BCL2-associated transcription factor 1 [Source:HGNC Symbol;Acc:HGNC:16863]	12889	6361	7752	4347	8040	3709	4242	4366	12584	9082	13607	7359	10428	11104	7586	11531	9009	5436	3716	5887	3027	7000	8277	17813
ENSG00000029364.7	chr14	69864732	69929105	+	20004	SLC39A9	protein_coding	solute carrier family 39, member 9 [Source:HGNC Symbol;Acc:HGNC:20182]	2936	1873	2907	1417	1863	1896	1364	1018	4355	1896	3321	2297	3257	3377	2724	3485	2279	2644	1090	1393	1281	1629	2345	5314
ENSG00000029534.15	chr8	41510739	41754280	-	72902	ANK1	protein_coding	ankyrin 1, erythrocytic [Source:HGNC Symbol;Acc:HGNC:492]	65	89	85	44	114	15	68	36	231	119	151	47	98	212	66	100	118	39	49	82	57	56	56	142
ENSG00000029559.5	chr4	88720733	88733074	+	1026	IBSP	protein_coding	integrin-binding sialoprotein [Source:HGNC Symbol;Acc:HGNC:5341]	2228	949	446	53	149	1563	173	255	233	23	36	566	1691	1613	431	223	249	2545	115	268	70	29	34	1579
ENSG00000029639.6	chr6	155578643	155635627	-	5742	TFB1M	protein_coding	transcription factor B1, mitochondrial [Source:HGNC Symbol;Acc:HGNC:17037]	260	109	178	184	223	166	155	135	308	304	479	197	258	288	162	289	228	179	107	146	101	213	299	390
ENSG00000029725.12	chr17	5185558	5289129	+	25180	RABEP1	protein_coding	rabaptin, RAB GTPase binding effector protein 1 [Source:HGNC Symbol;Acc:HGNC:17677]	5296	2729	3127	1706	2712	1939	1372	1626	5234	2866	4590	3174	3885	4833	3165	4977	3415	2717	1541	2128	1305	2455	2863	7708
ENSG00000029993.10	chrX	150148982	150159248	+	6378	HMGB3	protein_coding	high mobility group box 3 [Source:HGNC Symbol;Acc:HGNC:5004]	1232	810	528	772	508	260	848	820	991	1486	3144	604	865	1362	393	1539	593	322	630	981	428	1234	1987	1574
ENSG00000030066.9	chr11	47799639	47870107	-	20324	NUP160	protein_coding	nucleoporin 160kDa [Source:HGNC Symbol;Acc:HGNC:18017]	1544	1011	1040	676	1451	538	611	621	1702	1504	2851	727	1577	1903	1043	1959	1631	818	655	901	342	1070	1658	1814
ENSG00000030110.8	chr6	33540329	33548019	-	5554	BAK1	protein_coding	BCL2-antagonist/killer 1 [Source:HGNC Symbol;Acc:HGNC:949]	564	396	825	632	762	449	609	517	1400	751	1203	863	714	785	673	886	735	604	382	632	600	733	1120	1872
ENSG00000030304.8	chr9	113431051	113563859	+	11251	MUSK	protein_coding	muscle, skeletal, receptor tyrosine kinase [Source:HGNC Symbol;Acc:HGNC:7525]	1	0	2	6	1	0	5	0	10	7	1	4	0	17	0	1	0	0	1	6	0	2	0	7
ENSG00000030419.12	chr2	213864429	214017151	-	37984	IKZF2	protein_coding	IKAROS family zinc finger 2 (Helios) [Source:HGNC Symbol;Acc:HGNC:13177]	108	74	59	42	72	44	29	31	75	60	89	95	118	145	73	115	80	107	19	57	9	50	86	187
ENSG00000030582.12	chr17	42422614	42430470	+	15804	GRN	protein_coding	granulin [Source:HGNC Symbol;Acc:HGNC:4601]	8245	8140	22689	21103	19062	15804	10492	6785	29358	13344	18113	20239	22308	22742	22790	27765	25568	21012	6213	9211	12051	11475	19113	42399
ENSG00000031003.6	chr5	137273649	137387650	-	16248	FAM13B	protein_coding	family with sequence similarity 13, member B [Source:HGNC Symbol;Acc:HGNC:1335]	2916	1387	2213	760	1975	1035	1150	1080	4094	2157	3793	2204	2358	2109	2128	2270	2234	1289	1018	1340	1069	1827	2517	5004
ENSG00000031081.6	chr3	119013220	119139561	+	9850	ARHGAP31	protein_coding	Rho GTPase activating protein 31 [Source:HGNC Symbol;Acc:HGNC:29216]	4475	2142	5107	1619	1995	2611	1930	1623	7265	2413	3151	4156	5092	4315	5447	4388	2671	4047	1751	2052	1679	2189	2229	8981
ENSG00000031544.9	chr15	72084977	72110600	+	12165	NR2E3	processed_transcript	NA	0	0	0	0	0	0	0	1	0	0	0	0	0	0	0	0	0	8	0	0	0	0	2	0
ENSG00000031691.5	chr6	49431096	49460820	+	3411	CENPQ	protein_coding	centromere protein Q [Source:HGNC Symbol;Acc:HGNC:21347]	255	177	95	178	113	56	155	171	224	423	418	68	275	446	88	426	174	74	128	236	82	254	209	270
ENSG00000031698.8	chr1	109756540	109780791	+	7631	SARS	protein_coding	seryl-tRNA synthetase [Source:HGNC Symbol;Acc:HGNC:10537]	18534	7573	12985	10231	9809	8353	9324	6104	25267	13386	21615	13079	17570	13857	12392	17696	10693	13025	6279	7247	9981	10111	15604	26744
ENSG00000031823.10	chr19	5916150	5978153	-	31428	RANBP3	protein_coding	RAN binding protein 3 [Source:HGNC Symbol;Acc:HGNC:9850]	3139	1991	2305	2844	2646	1789	2042	1370	3417	2589	4148	2258	3466	4060	2165	4278	3281	2379	1150	1687	1378	2194	3617	4813
ENSG00000032219.14	chr14	58765103	58840605	+	27503	ARID4A	protein_coding	AT rich interactive domain 4A (RBP1-like) [Source:HGNC Symbol;Acc:HGNC:9885]	1015	698	891	450	732	594	396	336	1548	779	1177	1018	1141	1519	1023	1585	991	1102	352	506	349	654	772	2027
ENSG00000032389.8	chr2	3192696	3381653	-	14751	TSSC1	protein_coding	tumor suppressing subtransferable candidate 1 [Source:HGNC Symbol;Acc:HGNC:12383]	472	325	454	364	381	407	461	261	877	485	952	530	739	714	498	606	535	670	226	302	328	410	679	1085
ENSG00000032444.11	chr19	7598890	7626650	+	34925	PNPLA6	protein_coding	patatin-like phospholipase domain containing 6 [Source:HGNC Symbol;Acc:HGNC:16268]	1612	1569	2150	2785	2152	2184	2100	1266	4013	2178	3006	2563	3771	3907	2179	4021	2971	3148	1158	1600	1705	1689	2670	5414
ENSG00000032742.13	chr13	21140585	21265503	+	16480	IFT88	protein_coding	intraflagellar transport 88 [Source:HGNC Symbol;Acc:HGNC:20606]	622	324	437	376	393	124	242	221	582	351	666	213	539	643	342	689	489	317	204	280	157	297	359	628
ENSG00000033011.7	chr16	5083703	5137380	+	13277	ALG1	protein_coding	ALG1, chitobiosyldiphosphodolichol beta-mannosyltransferase [Source:HGNC Symbol;Acc:HGNC:18294]	1157	686	1179	722	1074	646	902	627	1827	1240	1743	1031	1536	1364	1072	1334	1162	990	502	740	778	968	1288	2053
ENSG00000033030.9	chr12	122957417	122985518	-	19550	ZCCHC8	protein_coding	zinc finger, CCHC domain containing 8 [Source:HGNC Symbol;Acc:HGNC:25265]	1154	702	849	854	907	642	863	609	1693	1396	1977	900	1126	1373	851	1505	932	895	527	751	471	901	1908	2085
ENSG00000033050.3	chr7	150904923	150924316	-	8550	ABCF2	protein_coding	ATP-binding cassette, sub-family F (GCN20), member 2 [Source:HGNC Symbol;Acc:HGNC:71]	3464	2512	3168	2975	3002	1878	2286	2044	5394	3580	5602	2993	3915	5053	2995	4937	3233	2790	1548	2422	1779	2723	3932	6458
ENSG00000033100.10	chr7	150929575	150935908	+	7997	CHPF2	protein_coding	chondroitin polymerizing factor 2 [Source:HGNC Symbol;Acc:HGNC:29270]	2214	2753	4740	4903	4869	4784	2304	1862	6684	3017	4264	4401	5372	7460	5240	6520	6585	5758	1330	2440	2289	2189	3371	8453
ENSG00000033122.13	chr1	70034081	70617628	+	21935	LRRC7	protein_coding	leucine rich repeat containing 7 [Source:HGNC Symbol;Acc:HGNC:18531]	0	6	0	0	0	0	0	0	0	2	0	0	0	0	0	0	0	0	0	0	0	0	0	0
ENSG00000033170.12	chr14	65877310	66210839	+	26848	FUT8	protein_coding	fucosyltransferase 8 (alpha (1,6) fucosyltransferase) [Source:HGNC Symbol;Acc:HGNC:4019]	2054	1098	1005	1105	1212	704	892	671	1662	1261	2151	810	1787	2076	944	2434	1345	937	685	857	518	1206	1379	2294
ENSG00000033178.7	chr4	68481479	68566897	-	12251	UBA6	protein_coding	ubiquitin-like modifier activating enzyme 6 [Source:HGNC Symbol;Acc:HGNC:25581]	2705	1568	1595	967	1679	933	915	929	2841	1697	3050	1417	2039	2693	1366	2645	1626	1505	763	1216	727	1390	1701	3285
ENSG00000033327.8	chr11	77926343	78129394	-	14993	GAB2	protein_coding	GRB2-associated binding protein 2 [Source:HGNC Symbol;Acc:HGNC:14458]	1178	710	1071	614	1312	686	612	614	1737	851	1964	953	1344	1514	1027	1349	1893	972	479	695	441	850	1590	2406
ENSG00000033627.10	chr17	40610862	40674629	+	42662	ATP6V0A1	protein_coding	ATPase, H+ transporting, lysosomal V0 subunit a1 [Source:HGNC Symbol;Acc:HGNC:865]	3187	1637	4113	1695	2278	2910	1984	1234	6441	1881	2128	5286	3546	3434	3927	2817	2556	4006	1196	1713	2143	1525	2637	11897
ENSG00000033800.9	chr15	68346517	68483096	+	8940	PIAS1	protein_coding	protein inhibitor of activated STAT, 1 [Source:HGNC Symbol;Acc:HGNC:2752]	2164	1372	1354	778	1219	742	871	825	2226	1356	2102	1472	1826	2175	1277	2322	1493	1392	754	1106	475	1243	1669	3546
ENSG00000033867.12	chr3	27414214	27525911	-	74395	SLC4A7	protein_coding	solute carrier family 4, sodium bicarbonate cotransporter, member 7 [Source:HGNC Symbol;Acc:HGNC:11033]	5892	2806	3617	1623	4500	1990	1386	1363	4954	2957	5463	3165	4980	5556	3412	5456	4275	3343	1373	1938	978	2360	3647	7678
ENSG00000034053.10	chr15	29129629	29410518	+	25482	APBA2	protein_coding	amyloid beta (A4) precursor protein-binding, family A, member 2 [Source:HGNC Symbol;Acc:HGNC:579]	181	111	185	54	14	134	160	131	411	140	31	247	270	317	216	183	29	204	106	142	108	81	7	564
ENSG00000034063.9	chr19	4903092	4962165	+	29134	UHRF1	processed_transcript	NA	1445	1519	588	1010	1370	274	1415	1438	1278	3006	5141	849	1668	2805	619	2014	1594	293	931	1861	526	2374	3684	2005
ENSG00000034152.14	chr17	21187984	21218552	+	14764	MAP2K3	protein_coding	mitogen-activated protein kinase kinase 3 [Source:HGNC Symbol;Acc:HGNC:6843]	4751	4099	4464	5030	4385	3316	2145	1833	4420	3440	3501	3416	3814	5836	3282	5793	3428	3801	1229	2063	1921	2752	2671	6180
ENSG00000034239.6	chr8	49623348	49647870	-	9931	EFCAB1	protein_coding	EF-hand calcium binding domain 1 [Source:HGNC Symbol;Acc:HGNC:25678]	24	14	4	42	9	5	0	4	5	1	25	2	6	33	3	25	21	8	5	11	0	0	22	6
ENSG00000034510.4	chr2	85132749	85133795	+	489	TMSB10	protein_coding	thymosin beta 10 [Source:HGNC Symbol;Acc:HGNC:11879]	42246	28981	37425	68537	30556	34207	44164	31650	81442	57365	69125	47428	49323	66800	38891	78411	37316	48544	24085	33918	41634	47579	56242	95401
ENSG00000034533.7	chr3	130732719	130746493	-	10482	ASTE1	protein_coding	asteroid homolog 1 (Drosophila) [Source:HGNC Symbol;Acc:HGNC:25021]	221	165	200	180	183	110	142	125	369	185	376	201	306	243	178	315	180	182	124	123	108	185	287	549
ENSG00000034677.7	chr8	101269288	101348446	-	15944	RNF19A	protein_coding	ring finger protein 19A, RBR E3 ubiquitin protein ligase [Source:HGNC Symbol;Acc:HGNC:13432]	2622	1430	1559	1083	1554	1442	1060	868	2999	1947	2777	2023	2184	2544	1559	2822	1484	1921	877	1171	818	1478	1761	4933
ENSG00000034693.10	chr6	143771944	143811147	+	3140	PEX3	protein_coding	peroxisomal biogenesis factor 3 [Source:HGNC Symbol;Acc:HGNC:8858]	1033	661	594	421	622	392	357	318	859	565	993	599	608	1043	538	1112	659	726	228	334	264	449	499	1442
ENSG00000034713.3	chr16	75600249	75611779	+	5269	GABARAPL2	protein_coding	GABA(A) receptor-associated protein-like 2 [Source:HGNC Symbol;Acc:HGNC:13291]	1871	1227	1445	1277	1356	1167	668	558	2039	934	1553	1028	1789	2181	1426	2402	1386	1753	510	570	831	707	854	2445
ENSG00000034971.9	chr1	171604557	171621811	-	2080	MYOC	protein_coding	myocilin, trabecular meshwork inducible glucocorticoid response [Source:HGNC Symbol;Acc:HGNC:7610]	47	2	9	6	32	1	4	1	1	7	35	2	34	0	1	1	53	22	2	2	0	0	15	12
ENSG00000035115.16	chr2	217730	266398	-	35586	SH3YL1	protein_coding	SH3 and SYLF domain containing 1 [Source:HGNC Symbol;Acc:HGNC:29546]	860	636	641	609	657	494	350	232	842	431	636	544	991	1267	605	1090	737	765	213	355	282	444	507	1158
ENSG00000035141.3	chr2	70523107	70529222	-	7090	FAM136A	protein_coding	family with sequence similarity 136, member A [Source:HGNC Symbol;Acc:HGNC:25911]	2041	1078	1175	1404	1264	707	909	853	1962	1473	2204	1042	1669	2261	1140	2168	1391	1077	709	941	754	1237	1538	2420
ENSG00000035403.12	chr10	75757872	75879918	+	18042	VCL	protein_coding	vinculin [Source:HGNC Symbol;Acc:HGNC:12665]	19941	15398	22981	10496	20317	6308	11433	8668	39049	20101	30598	10941	22005	26226	19726	25957	18335	9630	9626	12689	9591	14516	19464	22515
ENSG00000035499.8	chr5	59892739	59996017	-	9375	DEPDC1B	protein_coding	DEP domain containing 1B [Source:HGNC Symbol;Acc:HGNC:24902]	139	77	25	71	54	7	180	200	125	367	638	104	87	188	35	210	68	10	141	261	70	375	433	361
ENSG00000035664.7	chr15	64199235	64364232	-	15510	DAPK2	protein_coding	death-associated protein kinase 2 [Source:HGNC Symbol;Acc:HGNC:2675]	201	111	33	186	232	12	71	9	12	46	77	4	304	126	23	274	268	30	32	34	9	37	70	26
ENSG00000035681.3	chr8	59496063	59572403	-	16313	NSMAF	protein_coding	neutral sphingomyelinase (N-SMase) activation associated factor [Source:HGNC Symbol;Acc:HGNC:8017]	4553	2234	2990	2454	2566	1891	1414	1196	3954	2429	3395	2134	3752	3884	2837	4873	3060	2680	1201	1545	1309	1931	2350	5243
ENSG00000035687.9	chr1	244571796	244615436	-	4497	ADSS	protein_coding	adenylosuccinate synthase [Source:HGNC Symbol;Acc:HGNC:292]	4701	2006	2340	1461	2255	1194	1158	1114	3487	2404	3750	1684	3556	3416	2230	3617	2327	2118	988	1315	1064	1698	1805	4305
ENSG00000035862.8	chr17	76849059	76921469	-	16211	TIMP2	protein_coding	TIMP metallopeptidase inhibitor 2 [Source:HGNC Symbol;Acc:HGNC:11821]	98125	49644	74679	44335	103024	44659	30930	23463	92325	42546	89706	62932	93705	90937	63086	112651	120380	70839	23706	30078	27461	36461	68406	138734
ENSG00000035928.10	chr4	39289076	39367995	-	19060	RFC1	protein_coding	replication factor C (activator 1) 1, 145kDa [Source:HGNC Symbol;Acc:HGNC:9969]	3756	2477	2125	1323	2091	1395	1304	1478	3998	2615	4456	2436	2836	4618	2127	4196	2444	2482	1137	1923	1170	2142	2603	5806
ENSG00000036054.8	chr3	99979844	100044095	+	18048	TBC1D23	protein_coding	TBC1 domain family, member 23 [Source:HGNC Symbol;Acc:HGNC:25622]	2645	1662	1492	1016	1618	1153	841	765	2628	1592	2451	1438	2071	2650	1340	3101	1561	1850	781	979	814	1219	1302	3397
ENSG00000036257.8	chr2	225334867	225450110	-	27804	CUL3	protein_coding	cullin 3 [Source:HGNC Symbol;Acc:HGNC:2553]	4059	2345	2488	2300	2509	1597	1327	1198	3876	2477	4197	1898	3125	3925	2262	4280	2645	2395	976	1387	1354	1718	2244	4129
ENSG00000036448.5	chr8	1993155	2113475	+	16409	MYOM2	protein_coding	myomesin 2 [Source:HGNC Symbol;Acc:HGNC:7614]	77	49	42	31	74	17	68	33	50	24	197	37	122	49	34	24	146	46	36	43	31	15	96	88
ENSG00000036473.5	chrX	38211798	38280703	+	2558	OTC	protein_coding	ornithine carbamoyltransferase [Source:HGNC Symbol;Acc:HGNC:8512]	0	0	0	0	0	0	0	0	0	0	4	0	0	0	0	0	0	0	0	0	0	0	0	0
ENSG00000036530.4	chr14	100150641	100193638	+	16045	CYP46A1	protein_coding	cytochrome P450, family 46, subfamily A, polypeptide 1 [Source:HGNC Symbol;Acc:HGNC:2641]	95	56	68	139	121	58	44	26	108	86	79	79	73	113	84	139	107	46	23	64	13	92	113	297
ENSG00000036549.8	chr1	78028101	78149104	-	20113	ZZZ3	protein_coding	zinc finger, ZZ-type containing 3 [Source:HGNC Symbol;Acc:HGNC:24523]	3375	1879	1811	1185	1654	1204	938	1095	3006	1978	3327	1748	2601	3450	1749	3511	2024	2066	861	1279	788	1691	1961	4216
ENSG00000036672.11	chr11	119225925	119252436	-	10833	USP2	protein_coding	ubiquitin specific peptidase 2 [Source:HGNC Symbol;Acc:HGNC:12618]	122	58	73	178	22	120	39	11	38	76	46	79	157	88	76	203	56	158	48	13	34	63	30	168
ENSG00000037042.8	chr17	40811323	40819024	+	4371	TUBG2	protein_coding	tubulin, gamma 2 [Source:HGNC Symbol;Acc:HGNC:12419]	1246	1187	1467	1581	1337	993	1270	902	2590	1359	1872	1647	2124	2695	1549	2435	1808	1525	718	1227	1039	1103	1823	3726
ENSG00000037241.3	chr5	172385732	172396774	+	3543	RPL26L1	protein_coding	ribosomal protein L26-like 1 [Source:HGNC Symbol;Acc:HGNC:17050]	1216	724	835	1091	759	529	711	521	1255	1047	1572	811	1094	1337	720	1416	934	798	483	583	576	759	1214	1767
ENSG00000037280.11	chr5	180028506	180076624	-	26177	FLT4	protein_coding	fms-related tyrosine kinase 4 [Source:HGNC Symbol;Acc:HGNC:3767]	0	0	2	1	1	1	0	1	5	5	3	6	0	5	0	0	1	0	0	0	0	1	5	15
ENSG00000037474.10	chr5	6599352	6633404	-	19413	NSUN2	protein_coding	NOP2/Sun RNA methyltransferase family, member 2 [Source:HGNC Symbol;Acc:HGNC:25994]	4042	2525	2878	2507	2829	2006	1954	1569	4500	2992	4959	2334	3546	4285	2508	4072	2683	2660	1456	1829	1485	2316	2919	4953
ENSG00000037637.6	chr1	16573334	16678949	-	11200	FBXO42	protein_coding	F-box protein 42 [Source:HGNC Symbol;Acc:HGNC:29249]	642	454	669	623	600	689	452	386	1300	689	932	834	1135	1173	930	1363	952	1111	342	533	465	575	761	1750
ENSG00000037749.7	chr5	153418466	153600038	+	15196	MFAP3	protein_coding	microfibrillar-associated protein 3 [Source:HGNC Symbol;Acc:HGNC:7034]	2796	1420	1934	822	1534	1163	744	664	3127	1560	2568	1430	2219	2283	1847	2432	1507	1548	706	847	802	1109	1382	3203
ENSG00000037757.9	chr19	13875346	13885096	+	7882	MRI1	protein_coding	methylthioribose-1-phosphate isomerase 1 [Source:HGNC Symbol;Acc:HGNC:28469]	998	1033	1128	760	881	699	831	687	1775	709	1187	958	1541	1921	1165	1146	1207	888	428	906	615	627	1131	1985
ENSG00000037897.12	chr12	58162254	58166576	-	6687	METTL1	protein_coding	methyltransferase like 1 [Source:HGNC Symbol;Acc:HGNC:7030]	703	502	452	610	623	251	497	357	694	601	962	371	648	868	380	825	663	369	225	422	321	521	829	946
ENSG00000037965.4	chr12	54402832	54407570	+	3369	HOXC8	protein_coding	homeobox C8 [Source:HGNC Symbol;Acc:HGNC:5129]	1527	1421	2117	1456	1227	810	872	699	3069	1125	1897	1015	1588	2452	1627	2773	1395	1176	598	916	1088	1060	1724	2556
ENSG00000038002.4	chr4	178351924	178363657	-	5142	AGA	protein_coding	aspartylglucosaminidase [Source:HGNC Symbol;Acc:HGNC:318]	1406	270	686	643	914	793	551	214	1236	723	1536	963	1098	534	675	1366	926	1141	425	188	354	627	1027	2016
ENSG00000038210.9	chr4	25162263	25280714	+	8778	PI4K2B	protein_coding	phosphatidylinositol 4-kinase type 2 beta [Source:HGNC Symbol;Acc:HGNC:18215]	1954	980	627	523	1000	458	539	638	1030	1364	2401	870	1231	1485	571	1612	1144	679	487	838	350	1045	1309	2232
ENSG00000038219.8	chr4	13570362	13629347	-	19449	BOD1L1	protein_coding	biorientation of chromosomes in cell division 1-like 1 [Source:HGNC Symbol;Acc:HGNC:31792]	3803	2302	2749	1554	2368	1769	1266	1104	3971	2129	3900	2181	3140	4677	2595	4571	2559	2342	1109	1757	741	1676	2740	5464
ENSG00000038274.11	chr5	162930120	162946342	+	15788	MAT2B	protein_coding	methionine adenosyltransferase II, beta [Source:HGNC Symbol;Acc:HGNC:6905]	1397	846	1037	854	1173	724	636	621	1840	1286	2031	1046	1402	1665	964	1993	1337	1258	480	697	663	1092	1194	2380
ENSG00000038295.3	chr4	166794410	167025047	+	19303	TLL1	protein_coding	tolloid-like 1 [Source:HGNC Symbol;Acc:HGNC:11843]	17	6	0	12	266	0	0	0	4	14	239	0	4	5	4	8	285	0	4	3	0	8	149	1
ENSG00000038358.10	chr16	67906926	67918406	+	23430	EDC4	protein_coding	enhancer of mRNA decapping 4 [Source:HGNC Symbol;Acc:HGNC:17157]	1588	1240	1942	1468	1921	1224	1700	1084	2691	2306	3222	1953	2500	2981	1699	2351	2040	1636	1010	1571	863	1742	2608	3912
ENSG00000038382.13	chr5	14143811	14532235	+	65896	TRIO	protein_coding	trio Rho guanine nucleotide exchange factor [Source:HGNC Symbol;Acc:HGNC:12303]	9233	6985	8127	4964	8008	6350	5505	4471	15057	9553	14744	10586	9947	12761	7943	13062	9530	8706	4445	6724	3325	8660	11579	24715
ENSG00000038427.11	chr5	82767284	82878122	+	54031	VCAN	protein_coding	versican [Source:HGNC Symbol;Acc:HGNC:2464]	22702	18011	28238	12413	21053	8523	13704	10727	59440	27196	59470	20510	22096	36968	26037	34228	21694	11726	14298	20098	10250	20918	38188	50507
ENSG00000038532.10	chr16	11038345	11276046	+	27685	CLEC16A	protein_coding	C-type lectin domain family 16, member A [Source:HGNC Symbol;Acc:HGNC:29013]	1148	876	1213	962	943	824	923	676	1986	1090	1510	1359	1753	1940	1138	1860	1184	1219	596	893	678	996	1473	2783
ENSG00000038945.10	chr8	15965387	16424999	-	17060	MSR1	protein_coding	macrophage scavenger receptor 1 [Source:HGNC Symbol;Acc:HGNC:7376]	61	25	95	16	19	137	8	9	91	15	7	91	33	63	87	55	11	254	6	9	20	9	0	348
ENSG00000039068.13	chr16	68771128	68869445	+	21690	CDH1	protein_coding	cadherin 1, type 1, E-cadherin (epithelial) [Source:HGNC Symbol;Acc:HGNC:1748]	44	13	60	16	0	34	25	13	161	12	10	27	21	14	56	21	1	33	7	5	29	8	13	62
ENSG00000039123.11	chr5	54603588	54721409	+	16383	SKIV2L2	protein_coding	superkiller viralicidic activity 2-like 2 (S. cerevisiae) [Source:HGNC Symbol;Acc:HGNC:18734]	2930	1651	1539	1288	1720	848	1062	1024	2829	1980	3324	1466	2491	2985	1543	3171	2163	1326	812	1240	737	1714	1812	3762
ENSG00000039139.9	chr5	13690440	13944652	-	19051	DNAH5	protein_coding	dynein, axonemal, heavy chain 5 [Source:HGNC Symbol;Acc:HGNC:2950]	15	11	40	26	20	17	38	21	90	92	122	48	33	44	37	102	38	72	21	29	17	59	45	190
ENSG00000039319.12	chr5	79703832	79775169	+	39531	ZFYVE16	protein_coding	zinc finger, FYVE domain containing 16 [Source:HGNC Symbol;Acc:HGNC:20756]	2433	1136	1504	917	1715	842	648	634	2192	1441	2802	988	2011	2488	1542	2699	1774	1141	609	851	474	1038	1399	2406
ENSG00000039523.13	chr16	67552321	67580691	+	36518	FAM65A	protein_coding	family with sequence similarity 65, member A [Source:HGNC Symbol;Acc:HGNC:25836]	12923	6977	10689	6510	7499	5730	8211	4708	15568	9014	11661	10608	13997	13852	9430	14608	8899	8494	5502	6944	4550	8088	11662	24736
ENSG00000039537.9	chr5	41142336	41261540	-	10885	C6	protein_coding	complement component 6 [Source:HGNC Symbol;Acc:HGNC:1339]	0	0	0	0	1	0	0	0	0	0	0	0	0	0	0	0	0	0	0	0	0	0	0	0
ENSG00000039560.9	chr5	34656342	34832732	+	40255	RAI14	protein_coding	retinoic acid induced 14 [Source:HGNC Symbol;Acc:HGNC:14873]	8596	6792	11103	2481	3197	5225	3250	4074	22269	5819	7584	7132	6238	11561	10298	8765	3599	7841	2878	4968	4817	4822	4322	16776
ENSG00000039600.6	chr5	157052687	157098488	-	7632	SOX30	protein_coding	SRY (sex determining region Y)-box 30 [Source:HGNC Symbol;Acc:HGNC:30635]	1	0	8	0	0	6	0	0	0	6	6	2	2	12	5	2	2	5	0	0	4	1	1	10
ENSG00000039650.5	chr19	50364461	50371166	-	15143	PNKP	protein_coding	polynucleotide kinase 3'-phosphatase [Source:HGNC Symbol;Acc:HGNC:9154]	613	439	977	1141	1155	626	1064	672	1533	1429	1611	1134	1216	1553	955	1184	1509	875	505	850	517	934	1562	2344
ENSG00000039987.2	chr19	12862516	12869272	+	6703	BEST2	protein_coding	bestrophin 2 [Source:HGNC Symbol;Acc:HGNC:17107]	0	1	0	0	1	0	3	0	3	2	1	0	0	0	3	0	0	0	1	7	0	1	6	0
ENSG00000040199.14	chr16	71671738	71758604	-	43541	PHLPP2	protein_coding	PH domain and leucine rich repeat protein phosphatase 2 [Source:HGNC Symbol;Acc:HGNC:29149]	675	697	610	493	679	532	538	493	1153	913	1567	809	812	1260	655	1246	689	674	413	708	209	864	1002	1820
ENSG00000040275.12	chr5	169010638	169031782	+	13915	SPDL1	protein_coding	spindle apparatus coiled-coil protein 1 [Source:HGNC Symbol;Acc:HGNC:26010]	3217	1838	1320	1221	1620	354	1764	1456	2564	3450	6885	1213	2374	3190	1163	2652	1540	657	1250	1878	843	2623	3847	2686
ENSG00000040341.13	chr8	74332604	74659943	-	43093	STAU2	protein_coding	staufen double-stranded RNA binding protein 2 [Source:HGNC Symbol;Acc:HGNC:11371]	1631	932	1025	490	853	875	470	569	1797	1003	1499	1265	1215	1680	1074	1548	915	1178	385	642	509	821	742	2883
ENSG00000040487.8	chr1	19638820	19655794	+	9244	PQLC2	protein_coding	PQ loop repeat containing 2 [Source:HGNC Symbol;Acc:HGNC:26001]	344	259	500	557	547	400	430	217	769	476	604	435	725	731	420	706	672	534	211	289	293	441	574	1046
ENSG00000040531.10	chr17	3539762	3564836	+	13104	CTNS	protein_coding	cystinosin, lysosomal cystine transporter [Source:HGNC Symbol;Acc:HGNC:2518]	856	360	794	484	720	537	306	336	1106	605	798	764	935	882	801	934	902	761	238	444	401	524	658	1924
ENSG00000040608.9	chr22	20228938	20270769	-	7583	RTN4R	protein_coding	reticulon 4 receptor [Source:HGNC Symbol;Acc:HGNC:18601]	0	0	5	13	2	3	8	7	13	13	13	6	6	18	0	19	5	2	6	12	6	10	9	40
ENSG00000040633.8	chr17	7138347	7143041	-	12136	PHF23	protein_coding	PHD finger protein 23 [Source:HGNC Symbol;Acc:HGNC:28428]	2091	1407	2035	2190	2181	1276	1598	1172	3779	1766	3383	2532	2188	2495	1761	3195	2514	1777	1095	1439	1519	1798	2834	5167
ENSG00000040731.6	chr5	24487209	24645087	-	8958	CDH10	protein_coding	cadherin 10, type 2 (T2-cadherin) [Source:HGNC Symbol;Acc:HGNC:1749]	6	12	1	0	1	0	0	0	3	1	1	1	0	6	7	0	1	0	0	0	1	0	7	8
ENSG00000040933.10	chr2	99061317	99207496	+	34718	INPP4A	protein_coding	inositol polyphosphate-4-phosphatase, type I, 107kDa [Source:HGNC Symbol;Acc:HGNC:6074]	1799	1052	1250	725	1122	929	670	485	1999	865	1458	1017	1759	1724	1248	1929	1319	1292	487	581	443	762	960	2257
ENSG00000041353.5	chr18	52385091	52562747	+	8714	RAB27B	protein_coding	RAB27B, member RAS oncogene family [Source:HGNC Symbol;Acc:HGNC:9767]	487	155	344	141	362	60	96	90	177	113	106	54	386	259	305	573	521	142	73	96	25	102	31	167
ENSG00000041357.11	chr15	78832747	78841604	+	19870	PSMA4	protein_coding	proteasome (prosome, macropain) subunit, alpha type, 4 [Source:HGNC Symbol;Acc:HGNC:9533]	6463	3056	3263	3201	3329	2120	2239	1930	5038	3566	6139	2721	4153	5009	2971	5949	3786	2835	1545	2158	1970	2706	3706	5912
ENSG00000041515.10	chr13	109248500	109860355	+	24146	MYO16	protein_coding	myosin XVI [Source:HGNC Symbol;Acc:HGNC:29822]	0	0	0	0	2	12	0	2	6	13	18	19	0	4	0	0	6	9	0	1	0	8	16	51
ENSG00000041802.6	chr3	194361517	194393206	-	8154	LSG1	protein_coding	large 60S subunit nuclear export GTPase 1 [Source:HGNC Symbol;Acc:HGNC:25652]	1572	1055	1335	1014	1273	786	818	726	2244	1524	2350	1090	1543	1791	1370	1690	1316	890	613	809	696	1053	1640	2447
ENSG00000041880.10	chr3	51976361	51982883	+	13065	PARP3	protein_coding	poly (ADP-ribose) polymerase family, member 3 [Source:HGNC Symbol;Acc:HGNC:273]	2273	1586	1543	1917	2364	815	1233	1221	2483	1851	2817	1696	2239	3003	1407	3099	2965	1198	688	1384	977	1588	2753	3491
ENSG00000041982.10	chr9	117782806	117880536	-	61013	TNC	protein_coding	tenascin C [Source:HGNC Symbol;Acc:HGNC:5318]	59167	28529	27718	24162	70227	17959	35617	14942	53821	31337	83138	32525	71950	57164	25405	51568	76479	24532	30258	28191	13185	23410	58735	70700
ENSG00000041988.11	chr1	6684926	6695646	+	8213	THAP3	protein_coding	THAP domain containing, apoptosis associated protein 3 [Source:HGNC Symbol;Acc:HGNC:20855]	129	200	232	426	273	223	354	215	595	300	574	368	326	409	214	425	352	331	193	248	298	296	538	797
ENSG00000042062.7	chr20	49202645	49308065	-	17647	FAM65C	protein_coding	family with sequence similarity 65, member C [Source:HGNC Symbol;Acc:HGNC:16168]	0	6	1	33	20	4	2	1	0	3	7	1	16	19	2	27	28	14	0	0	0	2	3	1
ENSG00000042088.9	chr14	90421283	90511106	+	27356	TDP1	protein_coding	tyrosyl-DNA phosphodiesterase 1 [Source:HGNC Symbol;Acc:HGNC:18884]	562	387	288	449	412	209	332	401	654	843	1414	471	569	935	300	864	473	398	269	546	223	660	923	910
ENSG00000042286.10	chr10	71857979	71892690	-	6740	AIFM2	protein_coding	apoptosis-inducing factor, mitochondrion-associated, 2 [Source:HGNC Symbol;Acc:HGNC:21411]	877	548	842	1098	859	628	860	491	1771	1143	1532	788	1097	1042	806	1485	1117	807	438	562	608	938	1297	1578
ENSG00000042304.6	chr2	228474806	228498036	-	3923	C2orf83	protein_coding	chromosome 2 open reading frame 83 [Source:HGNC Symbol;Acc:HGNC:25344]	0	0	0	0	0	0	0	0	0	0	0	0	0	2	0	1	0	0	0	0	0	0	0	0
ENSG00000042317.12	chr14	88851268	88936694	+	24627	SPATA7	protein_coding	spermatogenesis associated 7 [Source:HGNC Symbol;Acc:HGNC:20423]	356	188	187	355	253	141	169	102	338	245	392	207	272	346	230	431	255	272	71	129	112	159	197	451
ENSG00000042429.6	chr11	93517393	93547861	+	20033	MED17	protein_coding	mediator complex subunit 17 [Source:HGNC Symbol;Acc:HGNC:2375]	1061	815	815	756	1003	662	608	484	1276	871	1304	879	944	1205	721	1501	976	847	374	560	442	698	881	1682
ENSG00000042445.9	chr2	85569211	85581743	-	15968	RETSAT	protein_coding	retinol saturase (all-trans-retinol 13,14-reductase) [Source:HGNC Symbol;Acc:HGNC:25991]	2366	1095	2870	1652	1616	2021	1545	959	4920	2186	2690	3200	2913	2346	2637	2931	2023	2692	993	1102	1702	1579	2104	6958
ENSG00000042493.11	chr2	85621871	85645555	-	12334	CAPG	protein_coding	capping protein (actin filament), gelsolin-like [Source:HGNC Symbol;Acc:HGNC:1474]	3623	2097	1695	5376	4224	1883	3130	2732	3531	4716	7392	4224	4722	4929	1852	6281	5691	2430	2063	3469	1833	4596	6991	8907
ENSG00000042753.7	chr19	47341393	47354249	-	6441	AP2S1	protein_coding	adaptor-related protein complex 2, sigma 1 subunit [Source:HGNC Symbol;Acc:HGNC:565]	1762	1529	2403	2881	2023	1704	2037	1386	4533	2657	3405	2305	3149	3500	2329	3920	2407	2659	1122	1492	1978	1880	2396	4069
ENSG00000042781.8	chr1	215796236	216596738	-	45230	USH2A	protein_coding	Usher syndrome 2A (autosomal recessive, mild) [Source:HGNC Symbol;Acc:HGNC:12601]	0	0	0	0	5	0	0	0	0	1	7	0	0	2	1	3	3	1	0	0	0	0	0	1
ENSG00000042832.7	chr8	133879203	134147147	+	41696	TG	protein_coding	thyroglobulin [Source:HGNC Symbol;Acc:HGNC:11764]	10	5	36	24	31	34	1	4	71	6	30	35	18	16	73	63	43	46	0	0	24	3	10	67
ENSG00000042980.8	chr8	24151553	24216531	+	22811	ADAM28	protein_coding	ADAM metallopeptidase domain 28 [Source:HGNC Symbol;Acc:HGNC:206]	0	4	13	4	3	1	4	9	8	1	1	0	1	10	15	1	3	8	0	1	0	1	0	1
ENSG00000043093.9	chr3	182655862	182703741	-	11638	DCUN1D1	protein_coding	DCN1, defective in cullin neddylation 1, domain containing 1 [Source:HGNC Symbol;Acc:HGNC:18184]	2042	1129	1350	813	1207	761	673	632	1953	1180	1759	1075	1669	2021	1106	2451	1256	1168	615	801	582	928	1291	2797
ENSG00000043143.16	chr5	133860003	133918918	+	21954	PHF15	protein_coding	jade family PHD finger 2 [Source:HGNC Symbol;Acc:HGNC:22984]	1266	824	839	731	1055	842	985	1036	1860	2137	3894	1636	1680	1943	1006	2225	1979	1472	746	1449	597	1895	2675	4052
ENSG00000043355.6	chr13	100634026	100639018	+	4490	ZIC2	protein_coding	Zic family member 2 [Source:HGNC Symbol;Acc:HGNC:12873]	0	0	0	0	0	0	0	0	0	0	0	0	0	6	0	0	0	0	0	0	0	0	1	4
ENSG00000043462.7	chr5	169673241	169725231	-	12662	LCP2	protein_coding	lymphocyte cytosolic protein 2 (SH2 domain containing leukocyte protein of 76kDa) [Source:HGNC Symbol;Acc:HGNC:6529]	0	0	0	0	2	0	0	0	1	0	0	0	0	0	0	3	1	0	0	0	1	0	0	0
ENSG00000043514.10	chr1	40306708	40349183	-	22879	TRIT1	protein_coding	tRNA isopentenyltransferase 1 [Source:HGNC Symbol;Acc:HGNC:20286]	708	416	490	557	430	314	283	215	750	355	508	408	535	609	387	682	517	485	198	225	229	308	489	800
ENSG00000043591.4	chr10	115803806	115806667	+	2861	ADRB1	protein_coding	adrenoceptor beta 1 [Source:HGNC Symbol;Acc:HGNC:285]	0	0	0	0	0	0	0	0	0	0	1	0	0	0	0	0	0	0	0	0	0	0	0	0
ENSG00000044090.4	chr6	43005355	43021683	-	11448	CUL7	protein_coding	cullin 7 [Source:HGNC Symbol;Acc:HGNC:21024]	1241	1472	2197	2594	2544	1598	1277	1124	4028	2229	3407	2252	2372	3713	2320	3841	3475	2189	918	1846	1201	1790	2753	4371
ENSG00000044115.15	chr5	137946656	138270723	+	40549	CTNNA1	protein_coding	catenin (cadherin-associated protein), alpha 1, 102kDa [Source:HGNC Symbol;Acc:HGNC:2509]	21973	12568	15461	12120	14064	11477	10253	7769	28326	15238	24293	15083	21320	24168	15177	26399	16301	17076	7768	9483	8789	10774	15026	30499
ENSG00000044446.6	chrX	18910418	19002716	-	13357	PHKA2	protein_coding	phosphorylase kinase, alpha 2 (liver) [Source:HGNC Symbol;Acc:HGNC:8926]	1073	775	771	1005	1078	605	510	411	1143	1039	1324	688	1119	1609	685	1767	1029	749	377	586	295	821	1125	1402
ENSG00000044459.10	chr9	17134980	17503921	+	22902	CNTLN	protein_coding	centlein, centrosomal protein [Source:HGNC Symbol;Acc:HGNC:23432]	1411	866	454	615	910	356	325	390	713	722	1591	421	732	1341	464	1449	908	478	290	539	204	622	1154	1195
ENSG00000044524.6	chr3	89156674	89531284	+	11399	EPHA3	protein_coding	EPH receptor A3 [Source:HGNC Symbol;Acc:HGNC:3387]	481	73	677	45	840	142	78	64	579	95	967	200	450	144	578	221	909	146	108	51	118	102	386	540
ENSG00000044574.7	chr9	127997132	128003609	-	3900	HSPA5	protein_coding	heat shock 70kDa protein 5 (glucose-regulated protein, 78kDa) [Source:HGNC Symbol;Acc:HGNC:5238]	74302	25740	36274	23512	33353	20196	27462	17414	68932	32569	63878	31166	56708	47528	36906	46599	37638	29586	22393	22434	25557	24188	40225	70417
ENSG00000046604.8	chr18	29078006	29128971	+	6891	DSG2	protein_coding	desmoglein 2 [Source:HGNC Symbol;Acc:HGNC:3049]	897	142	76	43	62	30	206	103	103	89	85	28	923	351	57	216	101	45	166	124	21	97	40	157
ENSG00000046647.9	chrX	14026398	14048012	-	5212	GEMIN8	protein_coding	gem (nuclear organelle) associated protein 8 [Source:HGNC Symbol;Acc:HGNC:26044]	416	339	251	398	300	117	232	104	244	239	281	108	490	613	228	610	381	206	114	122	81	171	219	221
ENSG00000046651.10	chrX	13752832	13787480	+	19142	OFD1	protein_coding	oral-facial-digital syndrome 1 [Source:HGNC Symbol;Acc:HGNC:2567]	1098	763	493	766	669	433	489	250	758	493	787	394	938	1317	562	1132	689	606	306	442	235	391	677	989
ENSG00000046653.10	chrX	13789150	13956757	-	16158	GPM6B	protein_coding	glycoprotein M6B [Source:HGNC Symbol;Acc:HGNC:4461]	41	21	18	1	5	0	29	15	13	13	6	1	80	28	6	20	24	0	8	11	5	2	2	0
ENSG00000046774.9	chrX	141290131	141293076	-	1988	MAGEC2	protein_coding	melanoma antigen family C, 2 [Source:HGNC Symbol;Acc:HGNC:13574]	0	0	0	0	0	0	0	0	0	0	0	0	0	0	0	0	0	0	0	0	0	0	0	14
ENSG00000046889.14	chr8	68864353	69149265	+	18272	PREX2	protein_coding	phosphatidylinositol-3,4,5-trisphosphate-dependent Rac exchange factor 2 [Source:HGNC Symbol;Acc:HGNC:22950]	0	0	1	0	6	0	4	0	6	0	1	0	1	0	4	1	1	1	1	0	4	1	1	10
ENSG00000047056.10	chr10	1095478	1178237	+	11602	WDR37	protein_coding	WD repeat domain 37 [Source:HGNC Symbol;Acc:HGNC:31406]	1076	929	953	664	1115	754	399	386	1174	748	1077	921	1081	1402	786	1427	1233	1059	335	396	320	498	667	1950
ENSG00000047188.11	chr5	112849380	112930982	+	19728	YTHDC2	protein_coding	YTH domain containing 2 [Source:HGNC Symbol;Acc:HGNC:24721]	1963	1027	1407	925	1181	889	834	555	1984	1150	1872	1248	1767	1854	1214	1804	1341	1136	643	893	481	1040	1471	3329
ENSG00000047230.10	chrX	16606126	16731059	-	12664	CTPS2	protein_coding	CTP synthase 2 [Source:HGNC Symbol;Acc:HGNC:2520]	521	386	297	449	303	281	259	255	503	353	636	441	515	682	262	745	361	361	165	334	126	326	419	930
ENSG00000047249.12	chr8	54628117	54756118	-	18098	ATP6V1H	protein_coding	ATPase, H+ transporting, lysosomal 50/57kDa, V1 subunit H [Source:HGNC Symbol;Acc:HGNC:18303]	2044	1079	1817	1218	1642	1145	931	785	2586	1451	2252	1733	2061	2150	1580	2423	1817	1789	667	889	959	939	1334	3217
ENSG00000047315.10	chr4	57843888	57897334	+	22026	POLR2B	protein_coding	polymerase (RNA) II (DNA directed) polypeptide B, 140kDa [Source:HGNC Symbol;Acc:HGNC:9188]	4096	3043	3056	2300	3636	1894	1522	1585	4905	2905	5599	2358	3628	5445	2782	4938	4033	2872	1234	2183	1500	2188	3382	5551
ENSG00000047346.8	chr15	52873514	53002014	-	24256	FAM214A	protein_coding	family with sequence similarity 214, member A [Source:HGNC Symbol;Acc:HGNC:25609]	1371	715	970	620	967	607	312	301	1300	498	795	854	1129	1159	850	1254	1090	884	280	360	338	366	625	2039
ENSG00000047365.6	chr4	36067620	36246131	-	12576	ARAP2	protein_coding	ArfGAP with RhoGAP domain, ankyrin repeat and PH domain 2 [Source:HGNC Symbol;Acc:HGNC:16924]	16	0	0	0	19	0	5	2	1	0	45	0	9	4	0	5	24	0	1	5	0	5	12	0
ENSG00000047410.8	chr1	186282954	186344825	-	15780	TPR	protein_coding	translocated promoter region, nuclear basket protein [Source:HGNC Symbol;Acc:HGNC:12017]	9086	5216	5337	4002	5333	3074	3301	2563	8624	6251	11889	4735	6867	9811	5451	8890	5531	4002	2601	4260	2262	5028	8305	11504
ENSG00000047457.9	chr3	148880197	148939842	-	23855	CP	protein_coding	ceruloplasmin (ferroxidase) [Source:HGNC Symbol;Acc:HGNC:2295]	69	26	0	11	597	4	2	0	1	9	255	1	28	16	1	63	614	5	1	0	0	9	181	0
ENSG00000047578.8	chr16	27561454	27791690	+	15450	KIAA0556	protein_coding	KIAA0556 [Source:HGNC Symbol;Acc:HGNC:29068]	1222	882	1224	763	1204	823	761	532	2007	776	1372	1292	1743	1839	1326	1487	1503	1217	493	722	514	633	1208	2864
ENSG00000047579.15	chr6	15523032	15663289	-	13579	DTNBP1	protein_coding	dystrobrevin binding protein 1 [Source:HGNC Symbol;Acc:HGNC:17328]	499	401	365	584	289	291	284	281	674	606	807	415	574	703	404	820	455	511	216	310	248	480	470	846
ENSG00000047597.5	chrX	37545012	37591383	+	5203	XK	protein_coding	X-linked Kx blood group [Source:HGNC Symbol;Acc:HGNC:12811]	16	4	1	8	0	0	2	1	4	4	13	0	6	5	3	7	0	1	2	5	1	1	7	21
ENSG00000047617.10	chr12	5641035	6055398	-	15658	ANO2	protein_coding	anoctamin 2, calcium activated chloride channel [Source:HGNC Symbol;Acc:HGNC:1183]	6	3	0	0	1	4	4	4	5	0	0	0	1	13	1	17	1	6	2	1	0	0	1	7
ENSG00000047621.7	chr12	4596894	4647674	-	10656	C12orf4	protein_coding	chromosome 12 open reading frame 4 [Source:HGNC Symbol;Acc:HGNC:1184]	1394	848	1061	562	907	586	578	541	1478	1062	1766	1082	1267	1456	917	1413	976	919	431	670	554	785	1012	2074
ENSG00000047634.10	chrX	17755588	17773105	+	16420	SCML1	protein_coding	sex comb on midleg-like 1 (Drosophila) [Source:HGNC Symbol;Acc:HGNC:10580]	1889	1066	892	767	960	736	489	501	870	1159	1443	847	1325	1931	672	1644	1009	826	375	685	268	966	1022	1855
ENSG00000047644.13	chrX	9983602	10112518	+	10607	WWC3	protein_coding	WWC family member 3 [Source:HGNC Symbol;Acc:HGNC:29237]	3095	1802	2347	1774	1669	2065	1782	1049	4093	2014	2247	2745	3607	3465	2434	3426	1916	2586	1258	1432	1223	1545	2158	6259
ENSG00000047648.17	chrX	11136239	11683821	-	37120	ARHGAP6	protein_coding	Rho GTPase activating protein 6 [Source:HGNC Symbol;Acc:HGNC:676]	107	96	19	50	52	30	18	26	28	37	55	12	97	124	6	155	60	33	28	28	1	24	62	29
ENSG00000047662.4	chr4	17630929	17783135	-	6604	FAM184B	protein_coding	family with sequence similarity 184, member B [Source:HGNC Symbol;Acc:HGNC:29235]	24	0	6	0	0	0	16	1	4	1	0	0	10	0	13	0	0	0	17	8	1	1	1	7
ENSG00000047849.17	chr3	47892182	48130769	-	52648	MAP4	protein_coding	microtubule-associated protein 4 [Source:HGNC Symbol;Acc:HGNC:6862]	23675	17019	26938	17393	19400	18820	19431	15583	53700	27511	42238	31542	29556	35759	24765	38474	24678	25768	15011	20857	14947	24783	36884	73483
ENSG00000047932.9	chr6	117639374	117923691	-	14541	GOPC	protein_coding	golgi-associated PDZ and coiled-coil motif containing [Source:HGNC Symbol;Acc:HGNC:17643]	6003	2806	4778	2519	3591	2708	2006	1601	7944	3177	5052	4292	5086	4936	5052	6868	4441	4067	1831	2142	1867	2270	3838	9862
ENSG00000047936.6	chr6	117609463	117747018	-	15443	ROS1	protein_coding	ROS proto-oncogene 1 , receptor tyrosine kinase [Source:HGNC Symbol;Acc:HGNC:10261]	85	15	41	36	109	8	25	18	127	69	211	45	24	33	35	97	77	19	17	38	12	71	180	157
ENSG00000048028.7	chr11	113668596	113746292	-	27855	USP28	protein_coding	ubiquitin specific peptidase 28 [Source:HGNC Symbol;Acc:HGNC:12625]	782	598	533	622	584	420	503	356	1091	794	1157	571	853	1352	611	1550	788	740	320	455	240	664	885	1249
ENSG00000048052.16	chr7	18126572	19036993	+	48593	HDAC9	protein_coding	histone deacetylase 9 [Source:HGNC Symbol;Acc:HGNC:14065]	414	506	500	137	179	181	55	265	814	313	322	493	487	953	370	768	208	358	101	334	151	248	189	1090
ENSG00000048140.13	chr5	176074388	176086058	+	20618	TSPAN17	protein_coding	tetraspanin 17 [Source:HGNC Symbol;Acc:HGNC:13594]	995	923	1050	1423	1182	1288	1242	1158	2420	1909	2368	2268	1775	2107	1114	2260	1581	1708	728	1310	1078	1769	1883	5215
ENSG00000048162.15	chr5	175810949	175815976	-	6994	NOP16	protein_coding	NOP16 nucleolar protein [Source:HGNC Symbol;Acc:HGNC:26934]	858	643	602	1029	998	330	526	374	1025	803	1325	592	680	946	621	1028	917	440	324	510	353	531	1092	1146
ENSG00000048342.11	chr4	15471489	15603180	+	37081	CC2D2A	protein_coding	coiled-coil and C2 domain containing 2A [Source:HGNC Symbol;Acc:HGNC:29253]	1623	704	1014	633	1036	418	484	495	1606	678	1376	780	1481	1200	984	1212	1142	651	430	611	449	608	747	1693
ENSG00000048392.7	chr8	103216730	103251346	-	10801	RRM2B	protein_coding	ribonucleotide reductase M2 B (TP53 inducible) [Source:HGNC Symbol;Acc:HGNC:17296]	4815	2093	2283	1100	2307	1909	1046	988	2983	1639	3000	1918	3604	3554	2164	3715	2374	3168	895	1104	761	1293	1359	4846
ENSG00000048405.5	chr7	126986844	127071978	-	14247	ZNF800	protein_coding	zinc finger protein 800 [Source:HGNC Symbol;Acc:HGNC:27267]	1392	1143	1081	731	949	707	423	432	1334	785	1105	785	1077	1762	823	1710	786	957	280	583	279	608	667	1641
ENSG00000048462.6	chr16	12058964	12061925	+	2164	TNFRSF17	protein_coding	tumor necrosis factor receptor superfamily, member 17 [Source:HGNC Symbol;Acc:HGNC:11913]	0	0	0	0	0	0	0	1	0	0	0	0	0	0	0	0	0	0	0	1	0	0	0	0
ENSG00000048471.9	chr16	12070594	12668146	+	23242	SNX29	protein_coding	sorting nexin 29 [Source:HGNC Symbol;Acc:HGNC:30542]	1948	1334	1564	954	1660	1062	847	781	2397	1108	2127	1699	2420	2667	1576	2638	2253	1804	670	1022	488	1119	1347	3836
ENSG00000048540.10	chr12	16701307	16763528	-	48593	LMO3	protein_coding	LIM domain only 3 (rhombotin-like 2) [Source:HGNC Symbol;Acc:HGNC:6643]	83	15	4	8	78	0	10	2	1	15	93	0	17	3	3	23	59	4	3	10	1	0	42	0
ENSG00000048544.5	chr6	42174539	42185603	-	2103	MRPS10	protein_coding	mitochondrial ribosomal protein S10 [Source:HGNC Symbol;Acc:HGNC:14502]	3213	1565	1652	1268	1422	771	882	810	2791	1648	2923	1016	2068	2350	1506	2900	1580	1321	739	835	922	1324	1638	2022
ENSG00000048545.9	chr6	42123144	42147794	+	7533	GUCA1A	protein_coding	guanylate cyclase activator 1A (retina) [Source:HGNC Symbol;Acc:HGNC:4678]	0	0	0	1	0	0	0	0	0	6	0	0	0	0	0	0	0	0	0	0	0	1	0	0
ENSG00000048649.9	chr11	77371041	77532063	-	33332	RSF1	protein_coding	remodeling and spacing factor 1 [Source:HGNC Symbol;Acc:HGNC:18118]	3140	2154	2250	1266	1873	1499	954	908	3357	1616	3011	2239	2975	3680	2302	3713	2293	2171	851	1287	829	1373	1724	5184
ENSG00000048707.9	chr1	12290124	12572099	+	68715	VPS13D	protein_coding	vacuolar protein sorting 13 homolog D (S. cerevisiae) [Source:HGNC Symbol;Acc:HGNC:23595]	1835	1699	1794	1508	1902	1338	1028	631	2593	1490	3039	1876	2166	3770	1750	3612	2040	1776	815	1112	540	1272	2094	3971
ENSG00000048740.12	chr10	11047259	11378666	+	50741	CELF2	protein_coding	CUGBP, Elav-like family member 2 [Source:HGNC Symbol;Acc:HGNC:2550]	208	467	222	203	692	71	131	604	392	849	1828	323	177	893	178	626	787	154	79	662	79	735	1288	685
ENSG00000048828.11	chr9	96214173	96328397	+	22280	FAM120A	protein_coding	family with sequence similarity 120A [Source:HGNC Symbol;Acc:HGNC:13247]	17155	9566	9840	8139	9279	6529	6848	5479	16289	9837	14761	9155	14106	16741	9652	19285	11701	9584	5228	7468	4522	9373	11702	21980
ENSG00000048991.12	chr2	136289025	136482840	+	34400	R3HDM1	protein_coding	R3H domain containing 1 [Source:HGNC Symbol;Acc:HGNC:9757]	4610	2395	2541	1507	2036	1441	1766	1642	3951	2494	4225	2226	3421	4170	2241	4920	2445	2143	1312	1989	924	2580	3376	5770
ENSG00000049089.9	chr1	40766159	40783488	-	11733	COL9A2	protein_coding	collagen, type IX, alpha 2 [Source:HGNC Symbol;Acc:HGNC:2218]	48	43	9	96	86	22	9	14	54	43	47	10	34	60	14	137	74	9	1	22	16	21	34	22
ENSG00000049130.9	chr12	88886570	88974628	-	9863	KITLG	protein_coding	KIT ligand [Source:HGNC Symbol;Acc:HGNC:6343]	2561	2415	797	1889	1247	549	618	904	979	2200	1831	540	1897	3333	560	4658	1027	706	573	1077	212	1557	886	1339
ENSG00000049167.9	chr5	60169658	60240900	-	14748	ERCC8	protein_coding	excision repair cross-complementation group 8 [Source:HGNC Symbol;Acc:HGNC:3439]	347	236	212	200	166	182	123	115	324	211	390	219	233	362	226	433	242	240	95	159	116	156	194	589
ENSG00000049192.10	chr5	64444563	64777747	-	25421	ADAMTS6	protein_coding	ADAM metallopeptidase with thrombospondin type 1 motif, 6 [Source:HGNC Symbol;Acc:HGNC:222]	2751	2207	2073	1885	2645	1728	860	743	3007	1317	2236	1517	2017	3511	1727	2578	2100	1968	706	1005	710	1105	1859	3631
ENSG00000049239.8	chr1	9294834	9331396	+	17425	H6PD	protein_coding	hexose-6-phosphate dehydrogenase (glucose 1-dehydrogenase) [Source:HGNC Symbol;Acc:HGNC:4795]	2408	2274	3143	2423	4298	1852	2131	1398	4787	2576	4603	2624	4696	5163	2849	5821	5178	2931	1696	1853	1160	2183	2743	5931
ENSG00000049245.8	chr1	7831329	7841492	+	3421	VAMP3	protein_coding	vesicle-associated membrane protein 3 [Source:HGNC Symbol;Acc:HGNC:12644]	9290	4973	5011	4557	4669	3627	3358	2637	7651	5890	7985	4574	7227	8500	4317	10235	5229	5896	2301	2763	2655	4251	4531	9789
ENSG00000049246.10	chr1	7844380	7905237	+	16986	PER3	protein_coding	period circadian clock 3 [Source:HGNC Symbol;Acc:HGNC:8847]	875	1379	790	1052	1045	860	738	643	1558	1448	1963	1293	995	2659	630	2966	1003	1158	704	1130	359	1417	1630	2948
ENSG00000049247.9	chr1	7903143	7913572	-	2556	UTS2	protein_coding	urotensin 2 [Source:HGNC Symbol;Acc:HGNC:12636]	0	0	0	0	0	0	0	0	0	0	0	0	2	0	0	4	0	0	0	0	0	0	0	0
ENSG00000049249.4	chr1	7979907	8000926	-	2936	TNFRSF9	protein_coding	tumor necrosis factor receptor superfamily, member 9 [Source:HGNC Symbol;Acc:HGNC:11924]	0	0	1	0	16	2	1	1	4	2	9	0	7	12	1	11	7	0	0	1	0	1	4	5
ENSG00000049283.13	chr17	48609904	48621111	+	23519	EPN3	protein_coding	epsin 3 [Source:HGNC Symbol;Acc:HGNC:18235]	0	2	0	0	0	1	1	0	3	0	0	0	0	0	0	0	0	0	0	0	0	5	0	0
ENSG00000049319.2	chr2	31747550	31806136	-	7008	SRD5A2	processed_transcript	NA	10	0	0	0	0	0	0	0	1	0	0	0	0	0	0	0	0	0	0	0	0	0	0	0
ENSG00000049323.11	chr2	33172039	33624576	+	44812	LTBP1	protein_coding	latent transforming growth factor beta binding protein 1 [Source:HGNC Symbol;Acc:HGNC:6714]	32118	19275	24907	6446	19323	14032	8583	6440	34359	7511	15180	14124	32090	36430	23045	19425	22718	20769	8366	9130	8468	4909	8417	28724
ENSG00000049449.4	chr11	31833939	32127301	+	14105	RCN1	protein_coding	reticulocalbin 1, EF-hand calcium binding domain [Source:HGNC Symbol;Acc:HGNC:9934]	24430	11633	20244	14417	17279	12261	10916	8063	34420	20032	38749	14954	19169	22257	18840	28691	19285	18633	8150	9222	12140	14487	23804	34362
ENSG00000049540.12	chr7	73442119	73484237	+	53292	ELN	protein_coding	elastin [Source:HGNC Symbol;Acc:HGNC:3327]	12326	32859	39164	59080	43617	7019	22100	43119	96349	80854	118456	13745	21107	84362	36284	82082	55023	10199	13862	60166	34454	73612	146943	30540
ENSG00000049541.6	chr7	73645829	73668774	-	10879	RFC2	protein_coding	replication factor C (activator 1) 2, 40kDa [Source:HGNC Symbol;Acc:HGNC:9970]	827	677	321	792	751	212	740	697	698	1400	2073	610	792	1351	361	1025	724	287	359	821	329	999	1479	1447
ENSG00000049618.15	chr6	157099063	157530401	+	49897	ARID1B	protein_coding	AT rich interactive domain 1B (SWI1-like) [Source:HGNC Symbol;Acc:HGNC:18040]	2991	2355	2533	1794	2719	1673	1326	1048	3498	2107	3581	2183	4033	4619	2503	5045	3440	2641	1096	1592	738	1968	2401	5000
ENSG00000049656.9	chr5	1317859	1345214	-	16587	CLPTM1L	protein_coding	CLPTM1-like [Source:HGNC Symbol;Acc:HGNC:24308]	4253	2532	3353	2806	3060	2586	2244	1614	5457	3070	4241	3322	4309	4832	3293	5094	3582	4009	1413	1817	2316	2437	2947	6263
ENSG00000049759.12	chr18	55711599	56068772	+	73220	NEDD4L	protein_coding	neural precursor cell expressed, developmentally down-regulated 4-like, E3 ubiquitin protein ligase [Source:HGNC Symbol;Acc:HGNC:7728]	835	571	222	415	1084	404	486	405	518	838	1273	920	990	1056	283	1247	1186	583	350	575	127	614	904	2000
ENSG00000049768.10	chrX	49106897	49121288	-	9719	FOXP3	protein_coding	forkhead box P3 [Source:HGNC Symbol;Acc:HGNC:6106]	0	1	8	11	7	1	9	6	14	29	27	3	18	15	11	7	13	7	2	17	6	11	40	39
ENSG00000049769.8	chrX	49126306	49157929	+	11638	PPP1R3F	protein_coding	protein phosphatase 1, regulatory subunit 3F [Source:HGNC Symbol;Acc:HGNC:14944]	170	161	206	229	189	191	160	87	310	155	173	188	260	375	286	367	316	287	60	104	123	174	222	360
ENSG00000049860.9	chr5	73935848	74018472	+	12119	HEXB	protein_coding	hexosaminidase B (beta polypeptide) [Source:HGNC Symbol;Acc:HGNC:4879]	5161	2796	4214	3444	4129	3593	2208	1732	5410	3217	5169	3758	5362	5663	3854	6388	5352	5910	1616	1930	2131	2415	3346	8328
ENSG00000049883.10	chr5	71616194	71656052	+	16682	PTCD2	protein_coding	pentatricopeptide repeat domain 2 [Source:HGNC Symbol;Acc:HGNC:25734]	487	215	295	201	261	198	157	184	549	294	625	267	396	485	303	438	342	354	159	175	171	259	479	721
ENSG00000050030.8	chrX	73952684	74145320	-	23972	KIAA2022	protein_coding	KIAA2022 [Source:HGNC Symbol;Acc:HGNC:29433]	0	0	3	0	0	0	0	0	1	0	2	2	2	1	1	0	0	0	0	0	0	0	1	2
ENSG00000050130.13	chr14	59951161	59972128	+	16835	JKAMP	protein_coding	JNK1/MAPK8-associated membrane protein [Source:HGNC Symbol;Acc:HGNC:20184]	4647	2306	3053	1659	2458	2009	1414	944	3875	2434	3009	2345	3758	3748	2508	5115	2543	3321	1085	1087	1229	1821	1860	4750
ENSG00000050165.13	chr11	11984653	12031316	-	17538	DKK3	protein_coding	dickkopf WNT signaling pathway inhibitor 3 [Source:HGNC Symbol;Acc:HGNC:2893]	4080	2582	9302	3534	1336	9043	2032	1386	14615	2606	1835	9280	4415	5109	8577	6872	1783	13702	1518	1497	5484	2165	1144	18678
ENSG00000050327.10	chr7	144052381	144077725	+	11099	ARHGEF5	protein_coding	Rho guanine nucleotide exchange factor (GEF) 5 [Source:HGNC Symbol;Acc:HGNC:13209]	658	531	797	379	669	445	392	381	1404	534	916	775	792	1243	807	867	894	704	299	548	345	442	688	1657
ENSG00000050344.7	chr7	26191860	26226745	+	3682	NFE2L3	protein_coding	nuclear factor, erythroid 2-like 3 [Source:HGNC Symbol;Acc:HGNC:7783]	101	34	62	6	14	25	87	34	115	19	31	88	72	58	71	21	24	113	50	46	29	5	18	340
ENSG00000050393.6	chr6	13791020	13814800	-	3946	CCDC90A	protein_coding	mitochondrial calcium uniporter regulator 1 [Source:HGNC Symbol;Acc:HGNC:21097]	759	455	633	664	550	449	461	344	1058	737	1346	573	843	1117	578	1215	693	670	295	458	344	626	754	1227
ENSG00000050405.9	chr12	50569571	50677329	-	29770	LIMA1	protein_coding	LIM domain and actin binding 1 [Source:HGNC Symbol;Acc:HGNC:24636]	25797	14930	32256	11196	15280	20802	10708	7612	46061	12562	20715	26222	22952	27752	30241	24982	15093	31818	8543	9481	12528	9683	13972	56447
ENSG00000050426.10	chr12	51441745	51454207	+	40888	LETMD1	protein_coding	LETM1 domain containing 1 [Source:HGNC Symbol;Acc:HGNC:24241]	651	428	666	537	629	380	435	265	1147	695	990	545	594	904	592	934	689	572	242	370	395	425	1017	1299
ENSG00000050438.11	chr12	51785101	51902980	+	33408	SLC4A8	protein_coding	solute carrier family 4, sodium bicarbonate cotransporter, member 8 [Source:HGNC Symbol;Acc:HGNC:11034]	387	183	109	86	119	46	249	211	321	361	816	111	211	386	145	299	124	71	196	257	84	282	403	280
ENSG00000050555.13	chr9	133884469	133969860	+	12249	LAMC3	protein_coding	laminin, gamma 3 [Source:HGNC Symbol;Acc:HGNC:6494]	0	0	3	4	19	6	1	0	18	1	6	0	4	1	0	8	26	0	0	0	5	1	11	3
ENSG00000050628.16	chr1	71318036	71513491	-	27748	PTGER3	protein_coding	prostaglandin E receptor 3 (subtype EP3) [Source:HGNC Symbol;Acc:HGNC:9595]	0	7	4	5	1	0	0	0	5	5	6	0	0	1	3	1	0	1	0	1	0	5	0	8
ENSG00000050730.11	chr4	122052563	122148621	-	11399	TNIP3	protein_coding	TNFAIP3 interacting protein 3 [Source:HGNC Symbol;Acc:HGNC:19315]	126	42	54	59	215	40	20	3	53	35	130	42	116	77	61	122	224	63	22	26	4	39	52	72
ENSG00000050748.12	chr5	179660143	179719099	-	29901	MAPK9	protein_coding	mitogen-activated protein kinase 9 [Source:HGNC Symbol;Acc:HGNC:6886]	3075	1724	1875	1457	1692	1294	1330	945	2975	1946	3035	1755	2810	3705	1854	3537	2017	2276	1046	1143	1010	1638	2005	4474
ENSG00000050767.11	chr5	177664619	178017556	-	4510	COL23A1	protein_coding	collagen, type XXIII, alpha 1 [Source:HGNC Symbol;Acc:HGNC:22990]	8	0	0	0	1	0	0	1	0	0	1	1	1	0	0	0	0	0	0	1	0	0	0	0
ENSG00000050820.12	chr16	75262928	75301951	-	44882	BCAR1	protein_coding	breast cancer anti-estrogen resistance 1 [Source:HGNC Symbol;Acc:HGNC:971]	3681	3850	6645	5273	4888	4484	4161	3068	8430	4905	5850	5426	6367	8445	5476	7584	5787	5587	2449	3763	2873	4717	5126	11954
ENSG00000051009.6	chr11	6232565	6255941	-	11921	FAM160A2	protein_coding	family with sequence similarity 160, member A2 [Source:HGNC Symbol;Acc:HGNC:25378]	1060	860	1163	1145	1277	929	839	529	1788	1110	1346	1074	1442	1673	1163	1699	1546	1048	544	854	491	965	1605	2686
ENSG00000051108.10	chr16	56965960	56977798	+	19004	HERPUD1	protein_coding	homocysteine-inducible, endoplasmic reticulum stress-inducible, ubiquitin-like domain member 1 [Source:HGNC Symbol;Acc:HGNC:13744]	7322	3358	7358	4321	6333	5671	3754	2842	13978	5441	9765	7486	8916	7495	8163	9733	8477	8094	2962	3653	4877	4999	8391	18014
ENSG00000051128.14	chr19	19040010	19052070	-	14453	HOMER3	protein_coding	homer homolog 3 (Drosophila) [Source:HGNC Symbol;Acc:HGNC:17514]	1143	1264	1413	2409	1793	1501	1953	1272	2387	2325	3388	1556	2383	2890	1347	2952	2386	1802	959	1459	1087	2046	2697	3241
ENSG00000051180.12	chr15	40986972	41024354	+	12552	RAD51	protein_coding	RAD51 recombinase [Source:HGNC Symbol;Acc:HGNC:9817]	525	342	144	369	222	95	483	430	402	1119	1461	433	401	725	187	561	313	98	336	564	204	794	922	1045
ENSG00000051341.9	chr3	121150278	121264853	-	10187	POLQ	protein_coding	polymerase (DNA directed), theta [Source:HGNC Symbol;Acc:HGNC:9186]	442	553	149	317	228	58	472	506	521	1240	1953	341	387	918	146	751	294	63	403	665	122	1032	1244	1169
ENSG00000051382.4	chr3	138372860	138553780	-	28271	PIK3CB	protein_coding	phosphatidylinositol-4,5-bisphosphate 3-kinase, catalytic subunit beta [Source:HGNC Symbol;Acc:HGNC:8976]	1462	849	797	485	697	521	455	426	1432	838	1343	856	1324	1432	851	1664	741	958	495	565	313	634	732	1946
ENSG00000051523.6	chr16	88709691	88717560	-	7460	CYBA	protein_coding	cytochrome b-245, alpha polypeptide [Source:HGNC Symbol;Acc:HGNC:2577]	359	545	926	2001	1188	951	1165	677	2234	1383	1652	1185	1430	1786	1287	2023	1685	1141	462	937	929	1232	1554	2534
ENSG00000051596.5	chr5	175344876	175461683	-	8437	THOC3	protein_coding	THO complex 3 [Source:HGNC Symbol;Acc:HGNC:19072]	960	805	583	1158	686	477	727	758	1243	1763	1792	884	974	1434	589	1936	940	587	472	853	482	1534	1464	1928
ENSG00000051620.5	chr6	138724668	138734310	+	2992	HEBP2	protein_coding	heme binding protein 2 [Source:HGNC Symbol;Acc:HGNC:15716]	3067	1130	1526	1804	1336	1291	1019	466	2321	1267	1904	1181	2120	1715	1110	3441	1588	2038	598	465	955	909	1133	2404
ENSG00000051825.9	chr12	123636867	123728561	-	33119	MPHOSPH9	protein_coding	M-phase phosphoprotein 9 [Source:HGNC Symbol;Acc:HGNC:7215]	1675	691	705	542	746	304	627	576	1496	1476	2598	744	1176	1355	658	1313	853	480	581	779	393	1134	1433	1953
ENSG00000052126.10	chr12	19282648	19529334	+	55601	PLEKHA5	protein_coding	pleckstrin homology domain containing, family A member 5 [Source:HGNC Symbol;Acc:HGNC:30036]	2163	681	1089	418	681	397	412	211	1247	555	795	468	1394	931	936	1285	655	632	306	368	271	391	527	1099
ENSG00000052344.11	chr16	31142756	31147083	-	6281	PRSS8	protein_coding	protease, serine, 8 [Source:HGNC Symbol;Acc:HGNC:9491]	0	0	0	1	1	0	1	0	1	1	0	0	0	0	0	0	0	0	0	0	0	0	0	0
ENSG00000052723.7	chr1	115312100	115323306	-	11132	SIKE1	protein_coding	suppressor of IKBKE 1 [Source:HGNC Symbol;Acc:HGNC:26119]	2006	1118	1337	929	1158	852	649	624	2111	1302	1795	1346	1519	2100	1264	2230	1332	1359	513	887	640	1064	1342	3457
ENSG00000052749.9	chr10	99116115	99161127	-	23249	RRP12	protein_coding	ribosomal RNA processing 12 homolog (S. cerevisiae) [Source:HGNC Symbol;Acc:HGNC:29100]	1049	1007	1551	1056	1228	909	731	512	2174	980	1644	1063	1616	1748	1502	1600	1235	1039	472	766	870	708	1280	1905
ENSG00000052795.8	chr4	159690290	159829201	+	20087	FNIP2	protein_coding	folliculin interacting protein 2 [Source:HGNC Symbol;Acc:HGNC:29280]	1350	999	1697	748	2019	929	517	568	3192	1128	1937	1257	1387	1703	1494	2017	2158	1441	480	778	675	829	1060	2947
ENSG00000052802.8	chr4	166248775	166264312	+	6516	MSMO1	protein_coding	methylsterol monooxygenase 1 [Source:HGNC Symbol;Acc:HGNC:10545]	4339	3397	4335	4213	4987	3180	1412	1274	3888	2567	3153	3009	4062	6497	3955	8575	4407	4820	1060	1527	1479	2194	2036	6843
ENSG00000052841.10	chr11	43380482	43516483	+	23887	TTC17	protein_coding	tetratricopeptide repeat domain 17 [Source:HGNC Symbol;Acc:HGNC:25596]	4272	2740	2677	2721	3485	2424	1724	1325	4699	2629	4603	2663	4073	4746	2760	5931	3653	3336	1356	1441	1267	2080	3108	5462
ENSG00000052850.5	chr11	44281994	44331716	-	5746	ALX4	protein_coding	ALX homeobox 4 [Source:HGNC Symbol;Acc:HGNC:450]	4	2	2	0	1	1	3	0	2	5	0	0	1	6	1	3	0	0	0	7	2	0	0	0
ENSG00000053108.12	chr5	132532147	132948255	-	10343	FSTL4	protein_coding	follistatin-like 4 [Source:HGNC Symbol;Acc:HGNC:21389]	0	0	4	0	0	0	0	0	0	0	0	0	0	0	0	0	0	0	0	0	0	0	0	0
ENSG00000053254.11	chr14	89591215	90085493	-	26434	FOXN3	protein_coding	forkhead box N3 [Source:HGNC Symbol;Acc:HGNC:1928]	3532	2329	2030	1394	3082	1699	815	1237	2760	2439	3943	2425	2894	4214	2025	4740	3746	2508	765	1585	613	1922	2532	5689
ENSG00000053328.8	chr6	110567131	110679475	-	1889	METTL24	protein_coding	methyltransferase like 24 [Source:HGNC Symbol;Acc:HGNC:21566]	0	0	0	12	0	0	0	0	0	0	0	0	0	0	0	5	0	0	0	0	0	0	0	0
ENSG00000053371.8	chr1	19630459	19638640	-	4709	AKR7A2	protein_coding	aldo-keto reductase family 7, member A2 (aflatoxin aldehyde reductase) [Source:HGNC Symbol;Acc:HGNC:389]	1086	734	930	1285	1232	806	820	620	1638	946	1774	1075	1371	1680	903	1615	1667	1082	529	659	761	828	1383	2223
ENSG00000053372.4	chr1	19578033	19586622	+	3288	MRTO4	protein_coding	mRNA turnover 4 homolog (S. cerevisiae) [Source:HGNC Symbol;Acc:HGNC:18477]	826	939	927	1425	1120	667	1016	728	1432	1670	2680	953	1327	1771	821	1851	1237	921	580	921	625	1256	1716	2101
ENSG00000053438.7	chr20	36149617	36152092	+	2498	NNAT	protein_coding	neuronatin [Source:HGNC Symbol;Acc:HGNC:7860]	4	36	0	16	34	0	0	22	2	2	52	0	5	51	2	27	47	0	2	12	6	6	47	0
ENSG00000053501.8	chr19	17326155	17330638	+	8578	USE1	protein_coding	unconventional SNARE in the ER 1 homolog (S. cerevisiae) [Source:HGNC Symbol;Acc:HGNC:30882]	430	316	441	634	411	286	313	170	737	436	552	323	525	609	410	641	397	337	142	267	325	250	418	644
ENSG00000053524.7	chr3	182895831	183146566	-	36982	MCF2L2	protein_coding	MCF.2 cell line derived transforming sequence-like 2 [Source:HGNC Symbol;Acc:HGNC:30319]	0	0	5	1	0	9	0	0	0	0	1	2	0	1	0	11	0	1	0	1	1	1	8	2
ENSG00000053702.10	chr12	2934514	2944710	-	3900	NRIP2	protein_coding	nuclear receptor interacting protein 2 [Source:HGNC Symbol;Acc:HGNC:23078]	4	0	0	4	0	1	3	1	0	0	0	1	9	2	0	7	1	0	0	6	0	6	0	2
ENSG00000053747.11	chr18	21269407	21535030	+	45135	LAMA3	protein_coding	laminin, alpha 3 [Source:HGNC Symbol;Acc:HGNC:6483]	146	169	101	126	89	58	131	46	145	156	91	65	198	306	95	471	65	22	81	30	22	95	45	122
ENSG00000053770.7	chr14	57735627	57756797	+	10229	AP5M1	protein_coding	adaptor-related protein complex 5, mu 1 subunit [Source:HGNC Symbol;Acc:HGNC:20192]	1305	840	1110	669	975	745	512	490	1605	1015	1483	928	1345	1529	879	1672	1055	1014	383	462	400	631	863	1734
ENSG00000053900.6	chr4	25378835	25420120	+	16954	ANAPC4	protein_coding	anaphase promoting complex subunit 4 [Source:HGNC Symbol;Acc:HGNC:19990]	1122	587	601	733	738	506	480	349	1167	711	1227	611	967	1196	626	1125	853	648	370	396	408	553	854	1590
ENSG00000053918.11	chr11	2465914	2870339	+	7517	KCNQ1	protein_coding	potassium channel, voltage gated KQT-like subfamily Q, member 1 [Source:HGNC Symbol;Acc:HGNC:6294]	0	0	0	0	0	0	0	0	0	0	0	0	0	0	0	0	0	0	1	0	0	0	0	0
ENSG00000054116.7	chr1	36602173	36615098	-	7198	TRAPPC3	protein_coding	trafficking protein particle complex 3 [Source:HGNC Symbol;Acc:HGNC:19942]	3069	1731	2207	2072	1555	1462	1409	1057	3321	1812	2644	1788	2557	3182	1820	3328	2086	2215	895	1126	1381	1509	1838	3735
ENSG00000054118.9	chr1	36690017	36770958	+	8654	THRAP3	protein_coding	thyroid hormone receptor associated protein 3 [Source:HGNC Symbol;Acc:HGNC:22964]	9730	5848	6697	5486	7503	4277	4903	3956	12870	7974	13804	7007	8764	10733	6366	11904	8123	5859	3967	5366	3753	6167	9477	15552
ENSG00000054148.13	chr9	139743176	139745488	+	6279	PHPT1	protein_coding	phosphohistidine phosphatase 1 [Source:HGNC Symbol;Acc:HGNC:30033]	1216	723	1480	1866	1480	1426	1804	1039	3287	1709	2680	1955	2235	2131	1847	2147	2198	2090	912	1220	1792	1662	2829	3472
ENSG00000054179.7	chr9	139942550	139948497	-	5865	ENTPD2	protein_coding	ectonucleoside triphosphate diphosphohydrolase 2 [Source:HGNC Symbol;Acc:HGNC:3364]	6	0	15	0	0	3	2	0	9	0	0	1	5	0	10	0	0	9	3	0	0	1	0	9
ENSG00000054219.9	chr2	160628362	160761260	-	22637	LY75	protein_coding	lymphocyte antigen 75 [Source:HGNC Symbol;Acc:HGNC:6729]	31	2	3	12	36	1	5	4	4	8	20	1	29	6	8	58	43	0	2	0	1	10	27	1
ENSG00000054267.16	chr1	235294949	235491534	-	41297	ARID4B	protein_coding	AT rich interactive domain 4B (RBP1-like) [Source:HGNC Symbol;Acc:HGNC:15550]	2207	1471	1528	1018	1386	1049	575	617	2278	1102	2174	1260	1997	2606	1549	2772	1873	1453	635	836	448	863	1166	2973
ENSG00000054277.8	chr1	241753404	241840678	-	11246	OPN3	protein_coding	opsin 3 [Source:HGNC Symbol;Acc:HGNC:14007]	185	294	256	284	173	232	85	141	337	184	193	159	259	545	220	381	196	271	59	206	104	204	114	347
ENSG00000054282.10	chr1	243419320	243663394	+	16457	SDCCAG8	protein_coding	serologically defined colon cancer antigen 8 [Source:HGNC Symbol;Acc:HGNC:10671]	1849	997	1048	867	1207	656	597	495	1487	836	1658	1019	1635	1755	1023	1639	1487	983	436	587	464	636	981	2022
ENSG00000054356.8	chr2	220154345	220174370	-	25916	PTPRN	protein_coding	protein tyrosine phosphatase, receptor type, N [Source:HGNC Symbol;Acc:HGNC:9676]	6	11	16	83	12	3	25	6	18	28	18	2	12	26	21	57	19	4	5	10	16	22	24	35
ENSG00000054392.8	chr1	210501596	210849638	+	29256	HHAT	protein_coding	hedgehog acyltransferase [Source:HGNC Symbol;Acc:HGNC:18270]	282	160	379	160	390	205	135	93	507	146	380	239	332	265	355	295	528	275	86	100	176	112	178	432
ENSG00000054523.12	chr1	10270863	10441661	+	42687	KIF1B	protein_coding	kinesin family member 1B [Source:HGNC Symbol;Acc:HGNC:16636]	3077	2246	2625	1388	2314	1737	1041	1325	4487	2574	4217	2672	2775	3799	2576	4605	2323	2534	1163	1664	994	2082	2225	5825
ENSG00000054598.5	chr6	1610681	1614127	+	3446	FOXC1	protein_coding	forkhead box C1 [Source:HGNC Symbol;Acc:HGNC:3800]	6634	2713	2276	2935	3290	1926	2392	1250	3966	2953	5377	2409	5122	4702	2297	6379	4177	3144	1619	1573	1261	2382	4571	5517
ENSG00000054611.9	chr22	47158518	47571336	+	17934	TBC1D22A	protein_coding	TBC1 domain family, member 22A [Source:HGNC Symbol;Acc:HGNC:1309]	952	597	1200	1029	996	1076	774	586	2180	1098	1289	1698	1534	1731	1243	1626	1355	1503	462	718	765	924	1316	3505
ENSG00000054654.11	chr14	64319683	64693165	+	152999	SYNE2	protein_coding	spectrin repeat containing, nuclear envelope 2 [Source:HGNC Symbol;Acc:HGNC:17084]	302	364	123	191	197	37	390	260	411	528	1798	381	270	854	124	492	215	50	200	359	58	458	1296	1135
ENSG00000054690.9	chr14	68000018	68056329	+	32885	PLEKHH1	protein_coding	pleckstrin homology domain containing, family H (with MyTH4 domain) member 1 [Source:HGNC Symbol;Acc:HGNC:17733]	93	13	32	2	21	23	33	13	27	21	22	38	58	30	25	40	16	32	12	12	6	10	25	92
ENSG00000054793.9	chr20	50213053	50385173	-	19065	ATP9A	protein_coding	ATPase, class II, type 9A [Source:HGNC Symbol;Acc:HGNC:13540]	4794	3136	2890	2663	3601	2332	1290	1276	4311	2556	3495	2508	4888	5538	2750	6878	4172	3468	1240	1521	967	1771	2389	5395
ENSG00000054803.3	chr20	54572496	54580528	-	3021	CBLN4	protein_coding	cerebellin 4 precursor [Source:HGNC Symbol;Acc:HGNC:16231]	0	0	0	0	0	0	0	0	0	0	0	0	0	0	0	1	0	0	0	0	0	0	0	0
ENSG00000054938.11	chr11	74407474	74442430	-	12113	CHRDL2	protein_coding	chordin-like 2 [Source:HGNC Symbol;Acc:HGNC:24168]	156	16	63	44	12	35	42	5	42	30	15	20	212	34	55	45	27	88	33	7	26	8	5	41
ENSG00000054965.6	chr11	73111532	73309234	-	11098	FAM168A	protein_coding	family with sequence similarity 168, member A [Source:HGNC Symbol;Acc:HGNC:28999]	4727	2720	3233	1787	2973	2065	1604	1757	4496	2899	4565	3046	4720	5082	3192	5038	3573	3206	1534	2287	1153	2276	2952	6978
ENSG00000054967.8	chr11	73087309	73108519	+	15846	RELT	protein_coding	RELT tumor necrosis factor receptor [Source:HGNC Symbol;Acc:HGNC:13764]	340	323	442	506	657	289	273	159	351	380	396	297	467	714	310	463	506	364	122	209	127	270	369	532
ENSG00000054983.12	chr14	88304164	88460009	-	20674	GALC	protein_coding	galactosylceramidase [Source:HGNC Symbol;Acc:HGNC:4115]	1371	958	744	704	1496	855	434	440	1157	727	1504	909	1264	1768	698	1939	1644	1193	396	521	275	558	911	1927
ENSG00000055044.6	chr2	203130439	203168389	+	7917	NOP58	protein_coding	NOP58 ribonucleoprotein [Source:HGNC Symbol;Acc:HGNC:29926]	3946	2030	1687	2542	2362	1019	1564	1393	2780	2645	4282	1609	2593	3175	1857	3218	2686	1281	968	1750	1033	2358	3410	4125
ENSG00000055070.12	chr1	16679070	16724640	+	16498	SZRD1	protein_coding	SUZ RNA binding domain containing 1 [Source:HGNC Symbol;Acc:HGNC:30232]	8332	5550	6611	7215	8208	5219	5831	4769	10463	7784	10641	7910	10459	11744	6324	12763	10514	7315	3448	5694	3626	7443	9332	16871
ENSG00000055118.10	chr7	150642049	150675403	-	23935	KCNH2	protein_coding	potassium channel, voltage gated eag related subfamily H, member 2 [Source:HGNC Symbol;Acc:HGNC:6251]	0	0	0	5	1	0	5	1	0	0	1	7	1	2	0	0	7	1	3	0	0	4	1	4
ENSG00000055130.11	chr7	148395006	148498128	+	8909	CUL1	protein_coding	cullin 1 [Source:HGNC Symbol;Acc:HGNC:2551]	3483	2350	1870	2358	2662	1617	1341	1332	2973	2232	3697	1823	3087	4697	1800	4538	3240	2225	1017	1451	972	1712	2182	3734
ENSG00000055147.13	chr5	153369688	153418496	-	19160	FAM114A2	protein_coding	family with sequence similarity 114, member A2 [Source:HGNC Symbol;Acc:HGNC:1333]	1515	895	876	794	844	694	596	633	1683	972	1749	1024	1237	1567	1022	1571	1021	1107	478	719	607	859	1175	2430
ENSG00000055163.14	chr5	156693089	156822606	+	78571	CYFIP2	protein_coding	cytoplasmic FMR1 interacting protein 2 [Source:HGNC Symbol;Acc:HGNC:13760]	107	35	97	16	27	23	53	42	180	59	53	39	102	62	107	68	45	28	32	40	39	57	20	85
ENSG00000055208.12	chr6	149539777	149732749	+	22285	TAB2	protein_coding	TGF-beta activated kinase 1/MAP3K7 binding protein 2 [Source:HGNC Symbol;Acc:HGNC:17075]	9145	4725	4333	2914	4146	3040	2293	2079	6195	3687	5950	4175	6995	7785	4145	9841	5118	4703	2094	2811	1397	3611	4257	10211
ENSG00000055211.8	chr6	149887430	149912884	+	2575	GINM1	protein_coding	glycoprotein integral membrane 1 [Source:HGNC Symbol;Acc:HGNC:21074]	4361	2242	2629	2795	3061	2418	1605	995	3579	2383	4236	2004	4111	4409	2218	5317	3194	3872	1110	1054	1214	1709	2181	4711
ENSG00000055332.11	chr2	37326353	37384208	-	16806	EIF2AK2	protein_coding	eukaryotic translation initiation factor 2-alpha kinase 2 [Source:HGNC Symbol;Acc:HGNC:9437]	5765	3403	3189	2518	3379	2004	1565	1683	4943	3114	5522	2893	4493	5120	3285	6837	4023	2932	1506	2073	1230	2648	3171	6951
ENSG00000055483.13	chr17	76783463	76837523	-	38891	USP36	protein_coding	ubiquitin specific peptidase 36 [Source:HGNC Symbol;Acc:HGNC:20062]	2749	2189	2461	2401	3145	1861	1617	1341	3367	2213	3127	2678	3209	3834	2194	3356	2814	2230	1162	1915	994	2120	2777	6604
ENSG00000055609.13	chr7	151832010	152133090	-	89493	MLL3	protein_coding	lysine (K)-specific methyltransferase 2C [Source:HGNC Symbol;Acc:HGNC:13726]	3574	2527	2779	1461	2467	1843	1007	1060	3418	1594	3494	2597	2955	4350	2127	4490	2157	2169	1045	1602	506	1653	2151	6499
ENSG00000055732.7	chr1	85483765	85514182	-	20546	MCOLN3	protein_coding	mucolipin 3 [Source:HGNC Symbol;Acc:HGNC:13358]	82	17	24	27	60	2	8	6	34	16	11	0	42	18	49	12	54	0	8	5	2	1	16	26
ENSG00000055813.5	chr2	56411258	56613308	+	3976	CCDC85A	protein_coding	coiled-coil domain containing 85A [Source:HGNC Symbol;Acc:HGNC:29400]	68	58	41	5	1	1	29	96	49	50	3	2	56	209	40	19	1	0	12	150	6	39	11	3
ENSG00000055917.11	chr2	20448452	20551995	-	33028	PUM2	protein_coding	pumilio RNA-binding family member 2 [Source:HGNC Symbol;Acc:HGNC:14958]	4701	2815	2752	2057	2240	1846	1435	1646	4549	3292	5313	2904	3865	5060	2543	5469	2658	3370	1303	1937	1158	2726	2888	6663
ENSG00000055950.12	chr10	102729215	102747272	-	12819	MRPL43	protein_coding	mitochondrial ribosomal protein L43 [Source:HGNC Symbol;Acc:HGNC:14517]	1432	1093	1489	1958	1383	1313	1328	1020	2510	1804	2525	1712	2159	2345	1444	2751	2013	1894	706	1114	1009	1572	1982	3780
ENSG00000055955.11	chr3	52846991	52865495	-	26696	ITIH4	protein_coding	inter-alpha-trypsin inhibitor heavy chain family, member 4 [Source:HGNC Symbol;Acc:HGNC:6169]	0	7	5	9	30	3	11	7	19	4	13	2	13	14	15	8	20	8	1	4	7	1	6	7
ENSG00000055957.6	chr3	52811603	52826078	+	18077	ITIH1	protein_coding	inter-alpha-trypsin inhibitor heavy chain 1 [Source:HGNC Symbol;Acc:HGNC:6166]	0	0	0	0	4	0	0	0	0	0	0	0	0	3	0	0	1	0	0	0	0	0	1	0
ENSG00000056050.6	chr4	170650616	170679104	-	2254	C4orf27	protein_coding	chromosome 4 open reading frame 27 [Source:HGNC Symbol;Acc:HGNC:26051]	970	727	586	778	704	458	465	402	964	811	1462	651	943	1332	606	1332	895	699	401	580	400	760	840	1408
ENSG00000056097.11	chr5	32354456	32444867	-	14384	ZFR	protein_coding	zinc finger RNA binding protein [Source:HGNC Symbol;Acc:HGNC:17277]	10795	5536	7503	2838	6982	4277	2880	3145	11406	5622	10038	5842	10166	9927	7319	10990	8378	7053	3029	4029	2517	4884	5582	14464
ENSG00000056277.11	chrX	129336685	129402873	-	6571	ZNF280C	protein_coding	zinc finger protein 280C [Source:HGNC Symbol;Acc:HGNC:25955]	360	259	215	251	215	125	111	105	275	277	276	163	244	431	184	502	256	173	82	189	63	184	226	363
ENSG00000056291.13	chr4	72897521	73013784	+	7734	NPFFR2	protein_coding	neuropeptide FF receptor 2 [Source:HGNC Symbol;Acc:HGNC:4525]	0	0	0	0	1	0	0	0	0	0	0	0	0	0	0	0	1	0	0	0	0	0	0	0
ENSG00000056487.11	chr22	45277042	45405880	-	18064	PHF21B	protein_coding	PHD finger protein 21B [Source:HGNC Symbol;Acc:HGNC:25161]	4	4	1	0	1	0	1	2	0	0	0	0	3	0	0	0	0	0	1	0	0	0	0	0
ENSG00000056558.6	chr9	123664671	123691451	-	14319	TRAF1	protein_coding	TNF receptor-associated factor 1 [Source:HGNC Symbol;Acc:HGNC:12031]	360	397	377	528	728	247	385	167	779	233	613	212	736	768	388	615	451	371	169	203	230	182	460	481
ENSG00000056586.10	chr9	125606835	125667562	-	33403	RC3H2	protein_coding	ring finger and CCCH-type domains 2 [Source:HGNC Symbol;Acc:HGNC:21461]	3355	2130	2347	1323	2083	1560	1134	1245	3721	1967	2812	2392	2948	3970	1967	4253	2039	2384	1087	1470	785	1770	1614	5757
ENSG00000056661.9	chr17	36890150	36906070	-	12468	PCGF2	protein_coding	NA	2368	1415	2532	2561	2476	1896	2339	1350	4079	2297	2914	3184	3790	3854	2696	3679	3505	3013	1262	1775	1390	1979	3141	7430
ENSG00000056736.5	chr3	53880607	53899827	+	5849	IL17RB	protein_coding	interleukin 17 receptor B [Source:HGNC Symbol;Acc:HGNC:18015]	5	15	2	12	18	0	3	2	6	12	51	14	20	34	0	21	49	0	9	7	4	6	31	22
ENSG00000056972.14	chr6	111877657	111927481	-	21358	TRAF3IP2	protein_coding	TRAF3 interacting protein 2 [Source:HGNC Symbol;Acc:HGNC:1343]	1605	1067	1178	1961	2686	789	621	456	1289	874	1709	692	1701	2317	905	2919	2896	1148	414	577	444	701	1133	1414
ENSG00000056998.14	chrX	2746829	2800859	+	18933	GYG2	protein_coding	glycogenin 2 [Source:HGNC Symbol;Acc:HGNC:4700]	199	57	87	62	79	119	67	19	120	22	54	79	119	139	100	106	79	218	30	14	13	17	33	194
ENSG00000057019.11	chr3	98514785	98620533	-	18524	DCBLD2	protein_coding	discoidin, CUB and LCCL domain containing 2 [Source:HGNC Symbol;Acc:HGNC:24627]	17400	11571	11582	3105	5786	9578	5151	6771	18967	7455	8880	17983	14304	19204	11429	11838	6957	16693	4696	8699	4157	6573	3896	41528
ENSG00000057149.10	chr18	61322431	61329197	-	3303	SERPINB3	protein_coding	serpin peptidase inhibitor, clade B (ovalbumin), member 3 [Source:HGNC Symbol;Acc:HGNC:10569]	0	0	0	0	0	0	0	0	0	0	0	0	0	0	0	6	0	0	0	0	0	0	0	0
ENSG00000057252.8	chr1	179262925	179327815	+	13531	SOAT1	protein_coding	sterol O-acyltransferase 1 [Source:HGNC Symbol;Acc:HGNC:11177]	3256	1915	2206	1328	2722	860	1524	1319	3980	3131	5823	1842	2698	3342	1796	3944	2829	1452	1284	1744	1105	2317	3016	4324
ENSG00000057294.9	chr12	32943679	33049774	-	11931	PKP2	protein_coding	plakophilin 2 [Source:HGNC Symbol;Acc:HGNC:9024]	1	0	0	0	1	2	0	0	12	1	0	0	0	1	3	2	0	1	0	2	1	0	6	2
ENSG00000057468.6	chr1	76262567	76378923	+	3246	MSH4	protein_coding	mutS homolog 4 [Source:HGNC Symbol;Acc:HGNC:7327]	0	7	5	2	8	0	15	0	11	7	1	0	6	15	2	3	3	1	6	0	0	5	19	12
ENSG00000057593.9	chr13	113760105	113774995	+	8679	F7	protein_coding	coagulation factor VII (serum prothrombin conversion accelerator) [Source:HGNC Symbol;Acc:HGNC:3544]	0	0	1	5	6	0	0	0	0	0	0	1	4	3	0	0	1	0	0	1	0	0	2	0
ENSG00000057608.11	chr10	5807186	5884095	-	10911	GDI2	protein_coding	GDP dissociation inhibitor 2 [Source:HGNC Symbol;Acc:HGNC:4227]	12447	7269	7891	6918	7988	4874	5762	4967	13033	8484	14985	7439	10610	12317	6930	12461	9074	7480	4268	5743	4999	7083	9639	15296
ENSG00000057657.10	chr6	106534195	106557814	+	14817	PRDM1	protein_coding	PR domain containing 1, with ZNF domain [Source:HGNC Symbol;Acc:HGNC:9346]	28	138	43	77	272	8	43	84	130	97	432	38	87	302	64	239	532	20	12	114	14	80	354	85
ENSG00000057663.8	chr6	106632351	106773666	-	15321	ATG5	protein_coding	autophagy related 5 [Source:HGNC Symbol;Acc:HGNC:589]	1584	954	975	883	982	625	602	519	1665	964	1870	618	1285	1852	1005	1948	1112	1129	512	579	615	857	985	1603
ENSG00000057704.6	chr12	94960900	95044338	-	11275	TMCC3	protein_coding	transmembrane and coiled-coil domain family 3 [Source:HGNC Symbol;Acc:HGNC:29199]	0	3	5	0	2	4	0	0	6	0	5	1	5	2	3	14	2	6	2	0	0	0	3	1
ENSG00000057757.5	chr1	24104895	24114722	+	3636	PITHD1	protein_coding	PITH (C-terminal proteasome-interacting domain of thioredoxin-like) domain containing 1 [Source:HGNC Symbol;Acc:HGNC:25022]	1891	1461	1172	1721	1562	1052	936	880	1929	1869	2459	1100	1872	2537	1186	2925	1831	1397	629	854	747	1199	1381	2436
ENSG00000057935.9	chr2	42721709	42984087	+	31869	MTA3	protein_coding	metastasis associated 1 family, member 3 [Source:HGNC Symbol;Acc:HGNC:23784]	1732	913	1018	951	973	655	534	477	1487	762	1531	877	1341	1673	964	1771	1253	1014	400	532	482	621	987	1887
ENSG00000058056.4	chr3	179370543	179507189	+	14373	USP13	protein_coding	ubiquitin specific peptidase 13 (isopeptidase T-3) [Source:HGNC Symbol;Acc:HGNC:12611]	1415	933	595	698	879	432	636	676	1269	1287	2135	914	1101	1948	666	1829	910	663	482	901	401	1096	1156	1824
ENSG00000058063.10	chr3	182511288	182639423	+	19487	ATP11B	protein_coding	ATPase, class VI, type 11B [Source:HGNC Symbol;Acc:HGNC:13553]	5642	3106	3353	2182	2743	2645	1605	1394	5690	3173	4828	3054	4303	5872	3252	6571	3276	3987	1481	1817	1242	2788	2688	6511
ENSG00000058085.10	chr1	183155373	183214035	+	10473	LAMC2	protein_coding	laminin, gamma 2 [Source:HGNC Symbol;Acc:HGNC:6493]	1754	409	982	412	1861	3889	889	85	1553	295	3294	3925	1704	746	1038	923	2526	5686	694	158	598	277	1842	9556
ENSG00000058091.12	chr7	90095738	90839905	+	22595	CDK14	protein_coding	cyclin-dependent kinase 14 [Source:HGNC Symbol;Acc:HGNC:8883]	2569	1725	1085	1226	2362	625	764	890	1550	1303	2779	842	2237	2793	1080	2988	2834	1212	568	1014	473	1018	1744	2017
ENSG00000058262.5	chr3	127770484	127790526	+	13375	SEC61A1	protein_coding	Sec61 alpha 1 subunit (S. cerevisiae) [Source:HGNC Symbol;Acc:HGNC:18276]	35672	16095	27096	16347	28562	15246	19498	12964	41498	22686	41695	23244	41557	31564	25437	34629	34576	22126	14042	14980	13994	19490	29929	50318
ENSG00000058272.11	chr12	80167343	80329240	-	39758	PPP1R12A	protein_coding	protein phosphatase 1, regulatory subunit 12A [Source:HGNC Symbol;Acc:HGNC:7618]	9733	5474	5360	2432	4956	3533	3271	3379	9961	6231	11112	6345	7546	9493	5285	8746	5366	5783	3372	4510	1993	5075	6035	15337
ENSG00000058335.10	chr15	79252289	79383115	-	22835	RASGRF1	protein_coding	Ras protein-specific guanine nucleotide-releasing factor 1 [Source:HGNC Symbol;Acc:HGNC:9875]	0	0	4	0	0	6	0	0	0	1	0	4	0	2	0	4	0	1	0	0	0	4	0	2
ENSG00000058404.15	chr7	44256749	44374176	-	39103	CAMK2B	protein_coding	calcium/calmodulin-dependent protein kinase II beta [Source:HGNC Symbol;Acc:HGNC:1461]	0	40	3	19	6	0	20	7	1	6	16	5	15	89	2	19	27	4	3	6	0	22	11	12
ENSG00000058453.12	chr1	17066768	17299474	+	22749	CROCC	protein_coding	ciliary rootlet coiled-coil, rootletin [Source:HGNC Symbol;Acc:HGNC:21299]	608	624	978	1558	933	683	809	387	1499	1032	1134	837	1509	1601	1085	1805	1309	867	386	508	506	813	1334	1909
ENSG00000058600.11	chr16	22308730	22346424	+	27397	POLR3E	protein_coding	polymerase (RNA) III (DNA directed) polypeptide E (80kD) [Source:HGNC Symbol;Acc:HGNC:30347]	1026	622	894	748	874	662	637	421	1663	895	1398	841	1216	1331	943	1403	1156	815	356	649	545	759	1137	1777
ENSG00000058668.10	chr1	203595689	203713209	+	46206	ATP2B4	protein_coding	ATPase, Ca++ transporting, plasma membrane 4 [Source:HGNC Symbol;Acc:HGNC:817]	23651	14730	16306	8252	13772	12905	15675	10552	44951	18877	33384	30110	23835	29503	16034	28888	15795	19244	14080	15998	9421	17171	23406	72869
ENSG00000058673.11	chr1	203764782	203823252	+	37939	ZC3H11A	protein_coding	zinc finger CCCH-type containing 11A [Source:HGNC Symbol;Acc:HGNC:29093]	7163	5534	5147	4467	5895	4240	2780	2243	7558	4874	7521	5484	6932	9174	4761	9474	5956	5868	2043	2933	2098	3466	4929	12045
ENSG00000058729.6	chr5	96496571	96518964	-	8565	RIOK2	protein_coding	RIO kinase 2 [Source:HGNC Symbol;Acc:HGNC:18999]	2027	942	695	985	1055	670	597	461	1378	952	1718	805	1216	1739	747	1616	971	849	458	626	494	644	1004	1649
ENSG00000058799.9	chr1	54317392	54356407	-	10615	YIPF1	protein_coding	Yip1 domain family, member 1 [Source:HGNC Symbol;Acc:HGNC:25231]	1049	513	693	678	679	485	475	332	1107	577	859	623	921	913	559	1047	705	833	331	339	375	445	708	1553
ENSG00000058804.10	chr1	54231133	54304533	-	14685	TMEM48	protein_coding	NDC1 transmembrane nucleoporin [Source:HGNC Symbol;Acc:HGNC:25525]	1506	895	747	439	713	313	744	897	1563	1892	3547	1090	1006	1618	709	1463	805	589	743	1245	473	1717	1942	2865
ENSG00000058866.10	chr3	185823457	186080026	-	25214	DGKG	protein_coding	diacylglycerol kinase, gamma 90kDa [Source:HGNC Symbol;Acc:HGNC:2853]	267	51	78	43	91	40	66	19	79	40	50	41	203	102	77	83	119	55	31	26	35	29	34	146
ENSG00000059122.12	chr16	2961938	3001209	+	29396	FLYWCH1	protein_coding	FLYWCH-type zinc finger 1 [Source:HGNC Symbol;Acc:HGNC:25404]	1374	1185	2336	3144	2914	2093	1678	928	4247	2412	2591	2741	3433	2915	2551	3848	3869	2503	1054	1190	1395	1854	2551	5416
ENSG00000059145.14	chr16	1413206	1464752	-	33325	UNKL	protein_coding	unkempt family zinc finger-like [Source:HGNC Symbol;Acc:HGNC:14184]	1727	1110	1294	1257	1917	1131	884	682	1669	1693	2175	1580	2416	2304	1179	3096	2536	1467	596	892	488	1414	1558	3598
ENSG00000059377.11	chr7	139476850	139720125	+	32181	TBXAS1	protein_coding	thromboxane A synthase 1 (platelet) [Source:HGNC Symbol;Acc:HGNC:11609]	74	116	42	111	65	17	57	53	61	76	91	22	105	169	27	178	50	16	25	65	14	61	59	88
ENSG00000059378.8	chr7	139723544	139763521	-	15292	PARP12	protein_coding	poly (ADP-ribose) polymerase family, member 12 [Source:HGNC Symbol;Acc:HGNC:21919]	194	517	209	573	736	149	177	321	345	700	1685	137	366	949	213	839	745	187	111	427	111	526	1226	358
ENSG00000059573.4	chr10	97365696	97416463	-	8655	ALDH18A1	protein_coding	aldehyde dehydrogenase 18 family, member A1 [Source:HGNC Symbol;Acc:HGNC:9722]	4241	2828	3565	3495	3758	2687	2719	1874	6180	3276	5834	2971	4540	5591	3556	5985	4223	3756	1792	2312	2150	2681	4069	6553
ENSG00000059588.5	chr1	234527059	234614849	-	12992	TARBP1	protein_coding	TAR (HIV-1) RNA binding protein 1 [Source:HGNC Symbol;Acc:HGNC:11568]	1400	687	926	676	767	558	476	391	1288	770	1017	770	1335	1577	828	1302	903	907	408	540	288	582	688	1690
ENSG00000059691.7	chr4	152591656	152682175	-	24220	PET112	protein_coding	glutamyl-tRNA(Gln) amidotransferase, subunit B [Source:HGNC Symbol;Acc:HGNC:8849]	602	376	613	630	660	392	346	263	900	616	1189	499	620	831	552	912	752	532	206	402	325	535	729	1063
ENSG00000059728.6	chr2	70124820	70170077	+	9301	MXD1	protein_coding	MAX dimerization protein 1 [Source:HGNC Symbol;Acc:HGNC:6761]	1353	554	1214	525	689	764	474	358	1977	574	759	924	1467	1122	1431	1124	922	1056	329	371	601	455	763	1967
ENSG00000059758.3	chr12	96672039	96794338	-	13638	CDK17	protein_coding	cyclin-dependent kinase 17 [Source:HGNC Symbol;Acc:HGNC:8750]	2154	1197	1224	785	1488	902	597	545	1920	1078	1624	975	1793	1906	1099	2152	1568	1141	467	598	478	735	771	1908
ENSG00000059769.15	chr9	114393632	114432508	+	8768	DNAJC25	protein_coding	DnaJ (Hsp40) homolog, subfamily C , member 25 [Source:HGNC Symbol;Acc:HGNC:34187]	1251	551	525	476	688	505	356	290	816	583	1072	498	717	843	503	950	596	508	218	342	321	475	613	1264
ENSG00000059804.11	chr12	8071826	8088871	-	15810	SLC2A3	protein_coding	solute carrier family 2 (facilitated glucose transporter), member 3 [Source:HGNC Symbol;Acc:HGNC:11007]	5363	1901	4472	2851	3655	3482	958	975	4936	2333	2234	3422	4517	4007	4366	6740	3916	5654	750	1098	1795	1633	1586	7159
ENSG00000059915.12	chr10	104162376	104181296	-	12605	PSD	protein_coding	pleckstrin and Sec7 domain containing [Source:HGNC Symbol;Acc:HGNC:9507]	13	22	14	62	39	75	34	8	45	10	14	31	77	73	15	71	46	44	14	11	8	11	15	103
ENSG00000060069.12	chr18	77439801	77514510	+	13537	CTDP1	protein_coding	CTD (carboxy-terminal domain, RNA polymerase II, polypeptide A) phosphatase, subunit 1 [Source:HGNC Symbol;Acc:HGNC:2498]	661	525	772	691	763	674	545	427	1479	713	1178	781	1233	1213	781	1239	1163	960	393	482	505	530	785	1628
ENSG00000060138.8	chr12	10851683	10875911	-	19333	CSDA	protein_coding	Y box binding protein 3 [Source:HGNC Symbol;Acc:HGNC:2428]	9973	5567	6933	6046	6424	4469	4241	3167	10348	5818	8924	5587	8463	9791	6678	10488	7745	6064	2734	4044	3601	4816	7065	13024
ENSG00000060140.4	chr12	10771538	10826917	-	5444	STYK1	protein_coding	serine/threonine/tyrosine kinase 1 [Source:HGNC Symbol;Acc:HGNC:18889]	86	22	204	55	18	39	44	18	203	35	31	103	93	59	168	71	20	45	24	15	58	20	15	137
ENSG00000060237.12	chr12	861759	1020618	+	60280	WNK1	protein_coding	WNK lysine deficient protein kinase 1 [Source:HGNC Symbol;Acc:HGNC:14540]	19562	11554	15222	6947	12239	9077	7552	5596	22839	11396	20177	13830	19146	20527	14141	23168	14457	11965	7418	9171	3974	11214	15389	33268
ENSG00000060339.9	chr10	70480769	70552134	+	33730	CCAR1	protein_coding	cell division cycle and apoptosis regulator 1 [Source:HGNC Symbol;Acc:HGNC:24236]	6121	2616	3662	1939	3052	1394	2303	1841	6244	3510	6629	2905	4743	4338	3458	4037	3690	2076	1785	2616	1476	2849	5199	6999
ENSG00000060491.11	chr20	61436187	61445352	+	9108	OGFR	protein_coding	opioid growth factor receptor [Source:HGNC Symbol;Acc:HGNC:15768]	617	652	1111	1816	1418	1066	1281	977	2370	1577	2205	1487	1556	1999	1089	1900	1912	1334	702	1200	949	1322	1975	3304
ENSG00000060558.3	chr19	3136191	3163767	+	3496	GNA15	protein_coding	guanine nucleotide binding protein (G protein), alpha 15 (Gq class) [Source:HGNC Symbol;Acc:HGNC:4383]	0	5	0	5	5	4	6	0	7	0	0	0	1	7	13	10	0	5	0	0	1	0	0	2
ENSG00000060642.6	chr1	27113963	27124889	+	9480	PIGV	protein_coding	phosphatidylinositol glycan anchor biosynthesis, class V [Source:HGNC Symbol;Acc:HGNC:26031]	478	292	409	232	441	403	228	178	755	303	588	335	517	653	492	549	551	534	181	202	263	227	441	752
ENSG00000060656.14	chr1	29563028	29653325	+	38264	PTPRU	protein_coding	protein tyrosine phosphatase, receptor type, U [Source:HGNC Symbol;Acc:HGNC:9683]	598	609	528	843	1106	418	242	142	568	287	541	205	1223	1316	567	1388	1638	541	158	189	212	236	368	497
ENSG00000060688.8	chr1	31732417	31769662	-	8513	SNRNP40	protein_coding	small nuclear ribonucleoprotein 40kDa (U5) [Source:HGNC Symbol;Acc:HGNC:30857]	1231	686	704	906	888	439	644	535	1345	1078	1821	663	1067	1315	771	1416	971	742	472	589	528	818	1259	1489
ENSG00000060709.9	chr12	130880682	131200826	-	16136	RIMBP2	protein_coding	RIMS binding protein 2 [Source:HGNC Symbol;Acc:HGNC:30339]	0	0	0	4	2	0	0	0	0	4	0	0	0	11	4	0	9	0	0	0	0	0	4	0
ENSG00000060718.14	chr1	103342023	103574052	-	31546	COL11A1	protein_coding	collagen, type XI, alpha 1 [Source:HGNC Symbol;Acc:HGNC:2186]	9579	3207	37719	2456	1145	13748	6511	1938	78137	5518	4603	20166	11092	7481	39841	8586	1468	19769	6567	2589	17760	4331	3675	44909
ENSG00000060749.10	chr11	32914724	33014862	+	18327	QSER1	protein_coding	glutamine and serine rich 1 [Source:HGNC Symbol;Acc:HGNC:26154]	4377	2787	2114	1321	2036	1318	1353	1580	3449	3136	4708	2441	3569	5084	2076	4833	2205	2181	1603	2288	604	2726	2677	5955
ENSG00000060762.14	chr6	166778407	166796486	-	4039	MPC1	protein_coding	mitochondrial pyruvate carrier 1 [Source:HGNC Symbol;Acc:HGNC:21606]	947	553	644	662	556	440	449	332	1063	689	903	480	953	1031	633	1133	579	609	273	352	420	448	529	966
ENSG00000060971.12	chr3	38164201	38178733	-	24124	ACAA1	protein_coding	acetyl-CoA acyltransferase 1 [Source:HGNC Symbol;Acc:HGNC:82]	1244	650	1098	1309	1180	861	837	522	1778	968	1377	1084	1479	1690	1169	1634	1444	1221	485	674	746	695	1012	2295
ENSG00000060982.10	chr12	24964295	25102393	-	24407	BCAT1	protein_coding	branched chain amino-acid transaminase 1, cytosolic [Source:HGNC Symbol;Acc:HGNC:976]	11489	5569	6031	3288	7235	4767	3380	3186	10925	6097	14006	6169	8818	10418	5887	8970	8066	7061	3047	3988	3277	4890	8886	16327
ENSG00000061273.13	chr12	48176505	48226915	-	47363	HDAC7	protein_coding	histone deacetylase 7 [Source:HGNC Symbol;Acc:HGNC:14067]	2631	2848	4650	5210	5172	3200	3281	2637	7884	6094	7859	5133	4945	7005	4586	7341	6248	4487	1958	3605	2758	5057	8208	9514
ENSG00000061337.11	chr8	20103676	20161474	-	12768	LZTS1	protein_coding	leucine zipper, putative tumor suppressor 1 [Source:HGNC Symbol;Acc:HGNC:13861]	382	366	773	663	1039	459	448	271	1223	786	916	681	731	787	674	1216	1108	626	245	382	381	700	703	1238
ENSG00000061455.9	chr5	122424816	122523745	+	4505	PRDM6	protein_coding	PR domain containing 6 [Source:HGNC Symbol;Acc:HGNC:9350]	52	46	44	75	126	13	12	13	35	50	227	25	39	83	28	115	207	36	17	24	5	30	166	83
ENSG00000061656.5	chr20	34203814	34208971	+	5904	SPAG4	protein_coding	sperm associated antigen 4 [Source:HGNC Symbol;Acc:HGNC:11214]	35	64	22	133	21	145	40	42	53	44	36	95	56	146	50	110	36	164	2	26	24	37	44	119
ENSG00000061676.9	chr2	183789605	183903586	-	13044	NCKAP1	protein_coding	NCK-associated protein 1 [Source:HGNC Symbol;Acc:HGNC:7666]	12127	7974	8855	5588	6802	5697	4172	4012	14792	7919	12265	7136	11702	14529	8259	15594	7958	9467	3919	4692	3943	5992	5892	14978
ENSG00000061794.8	chr12	27863706	27909228	+	5346	MRPS35	protein_coding	mitochondrial ribosomal protein S35 [Source:HGNC Symbol;Acc:HGNC:16635]	1299	861	914	771	869	661	610	565	1455	1075	1920	835	1287	1512	849	1828	956	968	523	603	466	761	1042	2010
ENSG00000061918.8	chr4	156680144	156728743	+	17066	GUCY1B3	protein_coding	guanylate cyclase 1, soluble, beta 3 [Source:HGNC Symbol;Acc:HGNC:4687]	77	153	42	87	82	16	42	77	50	120	187	33	39	305	49	278	100	21	23	107	10	82	71	66
ENSG00000061936.5	chr12	132195626	132284282	+	25544	SFSWAP	protein_coding	splicing factor, suppressor of white-apricot family [Source:HGNC Symbol;Acc:HGNC:10790]	3104	1865	2677	2495	2464	1423	2036	1107	3887	2470	3815	2443	3259	3534	2429	3351	2956	1979	1231	1762	1365	2037	3733	5009
ENSG00000061938.12	chr3	195590235	195638816	-	47005	TNK2	protein_coding	tyrosine kinase, non-receptor, 2 [Source:HGNC Symbol;Acc:HGNC:19297]	1266	1022	2811	2445	1726	1657	2312	983	4330	1766	2072	2457	3879	2839	2830	2946	2328	1998	1104	1372	1585	1489	2581	5463
ENSG00000061987.10	chr12	62860597	62991363	+	57819	MON2	protein_coding	MON2 homolog (S. cerevisiae) [Source:HGNC Symbol;Acc:HGNC:29177]	2621	1689	1949	1251	2134	1158	941	776	2975	1723	2731	1663	2559	3373	1875	3307	2021	1812	756	1295	670	1396	1904	3330
ENSG00000062038.9	chr16	68670092	68756519	+	16716	CDH3	protein_coding	cadherin 3, type 1, P-cadherin (placental) [Source:HGNC Symbol;Acc:HGNC:1762]	16	0	1	1	0	5	5	0	47	1	0	1	4	2	10	1	0	0	6	1	13	2	1	0
ENSG00000062194.11	chr5	56469775	56560506	+	25909	GPBP1	protein_coding	GC-rich promoter binding protein 1 [Source:HGNC Symbol;Acc:HGNC:29520]	2142	1450	1256	1715	1536	1077	972	888	2250	1550	2765	1458	2174	2923	1380	3121	1673	1603	623	1072	754	1342	1939	3238
ENSG00000062282.9	chr11	75479778	75512579	+	4639	DGAT2	protein_coding	diacylglycerol O-acyltransferase 2 [Source:HGNC Symbol;Acc:HGNC:16940]	89	65	28	205	236	10	40	64	79	164	247	48	64	254	60	416	392	46	13	54	13	103	221	115
ENSG00000062370.12	chr19	44830708	44871377	-	12356	ZNF112	protein_coding	zinc finger protein 112 [Source:HGNC Symbol;Acc:HGNC:12892]	214	147	140	168	173	126	84	74	357	163	286	203	163	269	183	251	199	159	88	139	102	134	257	497
ENSG00000062485.14	chr12	56665483	56694176	-	31425	CS	protein_coding	citrate synthase [Source:HGNC Symbol;Acc:HGNC:2422]	9881	6203	6966	6356	7082	3909	6463	5028	11700	9006	13772	7629	9729	11688	6461	12179	7817	6127	4269	6106	4093	7482	10664	16619
ENSG00000062524.11	chr15	41795836	41806085	-	14150	LTK	protein_coding	leukocyte receptor tyrosine kinase [Source:HGNC Symbol;Acc:HGNC:6721]	0	0	7	4	0	0	8	0	8	0	2	1	3	7	1	1	3	0	0	1	6	7	9	7
ENSG00000062582.9	chr7	43906157	43909492	-	4283	MRPS24	protein_coding	mitochondrial ribosomal protein S24 [Source:HGNC Symbol;Acc:HGNC:14510]	1481	1487	1856	2028	2112	1279	1418	1036	2783	1652	2283	1505	2393	2918	1872	3129	2462	1728	770	1166	1225	1275	2144	3508
ENSG00000062598.13	chr20	44994688	45061704	-	35963	ELMO2	protein_coding	engulfment and cell motility 2 [Source:HGNC Symbol;Acc:HGNC:17233]	2751	1552	2388	1949	2099	1565	1567	1060	3736	2050	3233	2227	2779	3201	2381	3349	2836	2243	1066	1415	1194	1599	2665	4944
ENSG00000062650.13	chr10	88195013	88281572	-	14209	WAPAL	protein_coding	wings apart-like homolog (Drosophila) [Source:HGNC Symbol;Acc:HGNC:23293]	3797	1909	2070	1375	1916	1320	1297	1233	3545	2352	3947	2004	2994	3429	2167	3939	2111	2058	1121	1443	891	1861	2403	4765
ENSG00000062716.5	chr17	57784553	57919616	+	22055	VMP1	protein_coding	vacuole membrane protein 1 [Source:HGNC Symbol;Acc:HGNC:29559]	12273	7208	8977	8552	9107	5179	4430	3147	8998	5499	8654	5199	12001	14358	10059	11659	10670	8085	2777	4008	3513	4768	7774	12749
ENSG00000062725.5	chr17	58520520	58603580	-	13549	APPBP2	protein_coding	amyloid beta precursor protein (cytoplasmic tail) binding protein 2 [Source:HGNC Symbol;Acc:HGNC:622]	2345	1452	1598	1151	1761	1143	885	756	2819	1403	2430	1528	2220	2667	1526	3088	1845	1678	700	1060	846	1214	1767	3320
ENSG00000062822.8	chr19	50887461	50921273	+	20574	POLD1	protein_coding	polymerase (DNA directed), delta 1, catalytic subunit [Source:HGNC Symbol;Acc:HGNC:9175]	441	571	428	695	600	277	881	595	746	1383	1689	644	887	1368	394	915	829	341	426	817	318	1089	1456	1365
ENSG00000063015.15	chr17	27281919	27333458	-	24264	SEZ6	protein_coding	seizure related 6 homolog (mouse) [Source:HGNC Symbol;Acc:HGNC:15955]	0	0	0	0	0	0	0	0	1	0	1	0	0	0	0	0	0	0	0	0	0	0	0	0
ENSG00000063046.13	chr12	53399942	53435993	+	17769	EIF4B	protein_coding	eukaryotic translation initiation factor 4B [Source:HGNC Symbol;Acc:HGNC:3285]	19491	11899	9628	9560	12200	7347	4873	5529	13858	8912	15958	9021	16940	21067	9443	27250	15635	14353	4775	6293	4565	7450	8393	20338
ENSG00000063127.11	chr19	49792895	49828482	-	8885	SLC6A16	protein_coding	solute carrier family 6, member 16 [Source:HGNC Symbol;Acc:HGNC:13622]	29	2	15	13	8	6	6	8	8	2	0	9	27	29	6	14	12	5	5	2	3	5	11	27
ENSG00000063169.6	chr19	48111453	48206533	+	9506	GLTSCR1	protein_coding	glioma tumor suppressor candidate region gene 1 [Source:HGNC Symbol;Acc:HGNC:4332]	628	537	1070	693	868	508	910	381	1817	836	1169	841	1622	1449	1093	1269	1299	845	476	689	429	762	1373	2198
ENSG00000063176.11	chr19	49122548	49133974	+	27190	SPHK2	protein_coding	sphingosine kinase 2 [Source:HGNC Symbol;Acc:HGNC:18859]	351	438	986	732	999	608	730	432	1587	745	1356	904	1273	1283	1009	1027	1408	772	448	682	542	614	1437	1850
ENSG00000063177.8	chr19	49118585	49122793	-	17099	RPL18	protein_coding	ribosomal protein L18 [Source:HGNC Symbol;Acc:HGNC:10310]	8473	8698	7498	14649	9103	6800	6966	5558	11648	9708	13950	6719	12030	17835	6919	19379	10467	9578	3756	5609	5466	7122	10019	12387
ENSG00000063180.4	chr19	49141199	49149569	-	2981	CA11	protein_coding	carbonic anhydrase XI [Source:HGNC Symbol;Acc:HGNC:1370]	136	33	72	46	58	10	16	15	38	16	21	19	122	105	23	76	124	17	19	27	7	22	11	40
ENSG00000063241.3	chr19	55964352	55973710	-	9043	ISOC2	protein_coding	isochorismatase domain containing 2 [Source:HGNC Symbol;Acc:HGNC:26278]	437	367	795	1254	1136	813	1249	779	1765	1040	1594	1197	1240	1327	1006	1210	1428	845	644	916	841	1164	1833	2609
ENSG00000063244.8	chr19	56165512	56186081	+	9035	U2AF2	protein_coding	U2 small nuclear RNA auxiliary factor 2 [Source:HGNC Symbol;Acc:HGNC:23156]	7106	4746	6662	6337	6517	3990	6265	4305	10127	8476	13016	6249	8961	9691	5778	9819	7736	5477	3780	5104	4005	6672	10517	13176
ENSG00000063245.10	chr19	56186592	56221224	+	8812	EPN1	protein_coding	epsin 1 [Source:HGNC Symbol;Acc:HGNC:21604]	2503	2572	4587	6696	5288	3738	5878	3818	9689	6879	9852	5464	6951	7822	4662	7899	7324	5089	3038	4655	3751	5790	8804	11284
ENSG00000063322.8	chr19	39881943	39891277	+	9818	MED29	protein_coding	mediator complex subunit 29 [Source:HGNC Symbol;Acc:HGNC:23074]	2404	1446	1549	1745	1711	1028	1290	1046	2712	1808	2643	1581	2237	2615	1463	2874	2170	1493	830	1265	954	1466	2436	3777
ENSG00000063438.12	chr5	304291	438406	+	17463	AHRR	protein_coding	aryl-hydrocarbon receptor repressor [Source:HGNC Symbol;Acc:HGNC:346]	1807	2345	2008	2578	2968	1337	1556	1676	3711	2523	3067	2030	3655	6203	2296	5449	4255	2179	956	2273	1010	2242	2892	4052
ENSG00000063587.11	chrX	152599613	152618384	+	23627	ZNF275	protein_coding	zinc finger protein 275 [Source:HGNC Symbol;Acc:HGNC:13069]	2074	1560	1405	1574	1492	1109	699	563	1442	1046	1471	939	1415	2215	914	2357	1363	1297	470	723	449	851	1102	2193
ENSG00000063601.12	chrX	149861435	149933576	+	30189	MTMR1	protein_coding	myotubularin related protein 1 [Source:HGNC Symbol;Acc:HGNC:7449]	908	899	692	604	882	578	633	429	1292	904	1408	726	1160	1569	645	1406	929	903	415	543	329	660	1018	1722
ENSG00000063660.4	chr2	241375088	241407493	+	15796	GPC1	protein_coding	glypican 1 [Source:HGNC Symbol;Acc:HGNC:4449]	8759	7350	19362	17423	9848	21180	15185	7625	30137	16219	16635	24487	24274	19460	18416	25686	12592	26916	8614	9281	12091	14116	16145	48595
ENSG00000063761.11	chr14	78266426	78401355	+	12191	ADCK1	protein_coding	aarF domain containing kinase 1 [Source:HGNC Symbol;Acc:HGNC:19038]	99	185	264	233	209	112	153	112	263	191	250	197	267	318	244	362	271	206	85	198	114	211	322	512
ENSG00000063854.8	chr16	1845621	1877195	-	12551	HAGH	protein_coding	hydroxyacylglutathione hydrolase [Source:HGNC Symbol;Acc:HGNC:4805]	764	667	959	1123	479	840	777	460	1697	974	1200	1203	1350	1445	1036	1497	696	1412	368	540	815	676	950	2390
ENSG00000063978.11	chr4	2463947	2627047	+	23275	RNF4	protein_coding	ring finger protein 4 [Source:HGNC Symbol;Acc:HGNC:10067]	6221	3025	3371	2312	3371	1971	2708	2260	5839	4690	7204	3712	5015	5712	3076	5956	3928	3164	2028	2959	1893	4267	5112	8329
ENSG00000064012.17	chr2	202098166	202152434	+	31173	CASP8	protein_coding	caspase 8, apoptosis-related cysteine peptidase [Source:HGNC Symbol;Acc:HGNC:1509]	728	472	761	435	540	350	292	354	1241	386	622	479	708	964	792	844	734	590	183	401	420	339	490	1423
ENSG00000064042.13	chr4	41361624	41702061	+	68813	LIMCH1	protein_coding	LIM and calponin homology domains 1 [Source:HGNC Symbol;Acc:HGNC:29191]	1677	2784	3885	1178	1641	2031	469	1085	5296	953	1899	2246	1390	4961	3973	3172	1808	2865	452	1344	1056	805	1337	5153
ENSG00000064102.10	chr12	27058114	27091259	-	10628	ASUN	protein_coding	asunder spermatogenesis regulator [Source:HGNC Symbol;Acc:HGNC:20174]	1649	843	1053	970	993	630	763	601	1901	1160	2171	987	1286	1707	894	1836	1268	955	568	707	700	962	1381	2376
ENSG00000064115.6	chr12	27126128	27167367	-	13391	TM7SF3	protein_coding	transmembrane 7 superfamily member 3 [Source:HGNC Symbol;Acc:HGNC:23049]	3304	1261	2288	1051	1365	1561	1372	919	3876	1932	2614	2447	3088	2467	2023	2641	1558	2697	1021	1126	1234	1455	1421	4841
ENSG00000064195.7	chr17	48067369	48072588	-	3431	DLX3	protein_coding	distal-less homeobox 3 [Source:HGNC Symbol;Acc:HGNC:2916]	663	703	556	1470	3481	342	570	340	511	707	2280	327	1272	1161	382	1775	2814	388	411	444	143	619	1976	738
ENSG00000064199.2	chr11	124543694	124567414	+	7132	SPA17	protein_coding	sperm autoantigenic protein 17 [Source:HGNC Symbol;Acc:HGNC:11210]	737	422	293	326	444	249	292	357	525	570	1254	408	498	701	248	707	466	284	228	453	145	509	891	1013
ENSG00000064201.11	chr11	2323227	2339430	+	17302	TSPAN32	protein_coding	tetraspanin 32 [Source:HGNC Symbol;Acc:HGNC:13410]	53	2	11	6	6	35	8	1	2	5	2	38	34	8	2	7	3	34	7	2	0	12	6	91
ENSG00000064205.6	chr20	43343485	43357150	+	10190	WISP2	protein_coding	WNT1 inducible signaling pathway protein 2 [Source:HGNC Symbol;Acc:HGNC:12770]	1764	391	730	897	10507	543	630	254	425	447	5114	332	2660	1037	621	1348	13641	907	273	300	175	325	4638	824
ENSG00000064218.4	chr9	976964	991731	+	2677	DMRT3	protein_coding	doublesex and mab-3 related transcription factor 3 [Source:HGNC Symbol;Acc:HGNC:13909]	0	0	0	0	1	0	0	0	0	1	0	0	0	0	0	0	0	0	0	0	0	0	0	0
ENSG00000064225.8	chr3	98451080	98540045	+	28957	ST3GAL6	protein_coding	ST3 beta-galactoside alpha-2,3-sialyltransferase 6 [Source:HGNC Symbol;Acc:HGNC:18080]	22	33	19	44	41	1	6	9	18	4	50	4	10	40	23	67	66	7	5	9	2	9	16	23
ENSG00000064270.7	chr16	84402133	84497793	+	20993	ATP2C2	protein_coding	ATPase, Ca++ transporting, type 2C, member 2 [Source:HGNC Symbol;Acc:HGNC:29103]	0	0	0	0	0	0	0	0	0	1	0	0	0	0	0	0	0	0	0	0	0	0	0	0
ENSG00000064300.4	chr17	47572655	47592379	+	5945	NGFR	protein_coding	nerve growth factor receptor [Source:HGNC Symbol;Acc:HGNC:7809]	110	21	130	26	41	10	83	16	179	11	74	22	153	28	76	25	83	18	39	1	38	5	44	99
ENSG00000064309.10	chr11	125825691	125933230	-	26226	CDON	protein_coding	cell adhesion associated, oncogene regulated [Source:HGNC Symbol;Acc:HGNC:17104]	1986	694	802	723	2622	619	417	279	972	457	1998	654	1783	1104	659	1865	3142	894	371	358	213	378	1432	1547
ENSG00000064313.7	chr8	120743015	120845103	-	10871	TAF2	protein_coding	TAF2 RNA polymerase II, TATA box binding protein (TBP)-associated factor, 150kDa [Source:HGNC Symbol;Acc:HGNC:11536]	2756	1682	1751	975	1576	1088	1100	959	2761	1708	3034	1647	2331	2756	1512	3100	1775	1812	874	1293	754	1436	1884	3792
ENSG00000064393.11	chr7	139246316	139477577	-	21733	HIPK2	protein_coding	homeodomain interacting protein kinase 2 [Source:HGNC Symbol;Acc:HGNC:14402]	10394	7140	4842	3220	7827	4363	3602	4238	6711	5443	10716	7538	11357	13759	4050	11733	8657	6422	3819	4993	1328	6409	6802	18213
ENSG00000064419.9	chr7	128594948	128695198	-	16789	TNPO3	protein_coding	transportin 3 [Source:HGNC Symbol;Acc:HGNC:17103]	2035	1593	1561	1333	1536	1117	1507	1382	3309	2559	3796	1806	2259	3111	1529	3033	1978	1703	1123	1866	930	1995	2625	4062
ENSG00000064489.16	chr19	19256376	19303400	-	13184	MEF2BNB-MEF2B	protein_coding	MEF2BNB-MEF2B readthrough [Source:HGNC Symbol;Acc:HGNC:39979]	19	0	10	2	2	4	3	4	8	2	6	3	5	7	4	11	7	5	4	5	4	7	2	12
ENSG00000064490.7	chr19	19303008	19312678	+	14532	RFXANK	protein_coding	regulatory factor X-associated ankyrin-containing protein [Source:HGNC Symbol;Acc:HGNC:9987]	642	425	510	858	631	394	602	457	1224	877	1101	720	833	1180	610	1183	780	788	285	487	546	683	964	1216
ENSG00000064545.9	chr19	19229978	19249322	-	16486	TMEM161A	protein_coding	transmembrane protein 161A [Source:HGNC Symbol;Acc:HGNC:26020]	393	290	565	679	451	475	442	208	876	456	508	559	695	850	554	814	651	712	241	301	391	387	546	1149
ENSG00000064547.9	chr19	19734477	19739739	-	9314	LPAR2	protein_coding	lysophosphatidic acid receptor 2 [Source:HGNC Symbol;Acc:HGNC:3168]	77	45	112	96	47	67	69	15	166	32	42	73	131	94	147	76	89	93	30	17	70	16	41	191
ENSG00000064601.11	chr20	44519591	44527459	+	10715	CTSA	protein_coding	cathepsin A [Source:HGNC Symbol;Acc:HGNC:9251]	15183	9234	14441	16518	16742	11047	8494	5323	18625	10607	15938	11875	18426	19676	13330	23878	19060	16184	5100	6181	7416	8243	12176	22894
ENSG00000064607.12	chr19	19101697	19144832	-	42933	SUGP2	protein_coding	SURP and G patch domain containing 2 [Source:HGNC Symbol;Acc:HGNC:18641]	4172	3150	3556	3479	3578	2270	3206	1935	5925	4963	6742	3652	5241	6318	3797	5587	4254	3105	2000	3171	1701	3611	6165	7998
ENSG00000064651.9	chr5	127419458	127525380	+	21839	SLC12A2	protein_coding	solute carrier family 12 (sodium/potassium/chloride transporter), member 2 [Source:HGNC Symbol;Acc:HGNC:10911]	920	591	657	335	577	345	258	456	1071	880	1232	625	830	1016	673	1231	681	403	389	573	199	736	460	1504
ENSG00000064652.6	chr5	122179134	122365049	+	9383	SNX24	protein_coding	sorting nexin 24 [Source:HGNC Symbol;Acc:HGNC:21533]	647	368	490	479	494	272	387	280	862	634	1159	484	487	712	422	933	561	400	231	278	267	369	674	981
ENSG00000064655.14	chr20	45523263	45817492	+	10787	EYA2	protein_coding	EYA transcriptional coactivator and phosphatase 2 [Source:HGNC Symbol;Acc:HGNC:3520]	3419	1233	1934	2498	1173	1363	1475	755	2248	2087	1571	1637	3256	2270	1721	4612	1492	2137	920	901	780	1770	1059	3303
ENSG00000064666.9	chr19	1026212	1039068	+	13200	CNN2	protein_coding	calponin 2 [Source:HGNC Symbol;Acc:HGNC:2156]	5225	6268	13521	11832	10390	7419	8898	6191	20192	13286	13052	12828	10803	13745	11503	14862	10093	10385	4921	7464	7530	10128	11882	24433
ENSG00000064687.8	chr19	1040102	1065571	+	29910	ABCA7	protein_coding	ATP-binding cassette, sub-family A (ABC1), member 7 [Source:HGNC Symbol;Acc:HGNC:37]	343	199	1195	325	494	490	212	83	896	216	399	413	670	470	1185	551	709	713	108	140	353	181	397	1081
ENSG00000064692.14	chr5	121647049	121799914	+	55395	SNCAIP	protein_coding	synuclein, alpha interacting protein [Source:HGNC Symbol;Acc:HGNC:11139]	50	48	21	70	28	10	60	24	16	51	54	45	48	84	7	122	21	18	51	46	3	62	72	72
ENSG00000064703.7	chr1	112297867	112310638	+	12164	DDX20	protein_coding	DEAD (Asp-Glu-Ala-Asp) box polypeptide 20 [Source:HGNC Symbol;Acc:HGNC:2743]	1459	771	959	759	834	553	650	528	1803	1207	1741	1057	886	1300	793	1299	842	788	491	673	550	1062	1266	2392
ENSG00000064726.5	chr15	83685174	83736106	-	6791	BTBD1	protein_coding	BTB (POZ) domain containing 1 [Source:HGNC Symbol;Acc:HGNC:1120]	5861	3342	2914	2210	3269	2103	1727	1613	4258	2985	4982	2608	4456	5766	2508	6423	3372	3342	1367	1698	1104	2432	2397	5676
ENSG00000064763.5	chr12	29302036	29493913	+	10206	FAR2	protein_coding	fatty acyl CoA reductase 2 [Source:HGNC Symbol;Acc:HGNC:25531]	173	179	20	128	166	54	66	107	83	273	397	148	94	347	38	214	166	87	42	169	17	212	257	306
ENSG00000064787.8	chr20	52553316	52687304	-	17939	BCAS1	protein_coding	breast carcinoma amplified sequence 1 [Source:HGNC Symbol;Acc:HGNC:974]	0	1	1	0	9	0	0	0	2	0	2	0	0	1	6	9	1	1	0	0	0	0	5	0
ENSG00000064886.8	chr1	111743393	111786062	+	15656	CHI3L2	protein_coding	chitinase 3-like 2 [Source:HGNC Symbol;Acc:HGNC:1933]	75	33	19	68	790	30	12	9	1	31	566	12	67	58	16	108	898	37	4	18	0	31	307	40
ENSG00000064932.11	chr19	1107636	1174282	-	20740	SBNO2	protein_coding	strawberry notch homolog 2 (Drosophila) [Source:HGNC Symbol;Acc:HGNC:29158]	3238	2766	2691	4043	5232	2618	1922	1293	3740	2750	3866	2559	4785	5555	2571	6235	6216	3503	1202	1770	1253	2106	3467	5253
ENSG00000064933.12	chr2	190649107	190742355	+	34722	PMS1	protein_coding	PMS1 postmeiotic segregation increased 1 (S. cerevisiae) [Source:HGNC Symbol;Acc:HGNC:9121]	1001	593	547	541	585	406	429	317	1204	770	1273	771	863	1208	598	1183	640	660	273	540	361	643	976	1693
ENSG00000064961.14	chr19	3572775	3579086	+	14358	HMG20B	protein_coding	high mobility group 20B [Source:HGNC Symbol;Acc:HGNC:5002]	1764	1713	2524	3526	2537	1685	2383	1596	3701	2772	3984	2372	3428	4476	2215	3945	3075	2346	1105	1989	1693	2428	3641	4934
ENSG00000064989.8	chr2	188207856	188313187	-	15983	CALCRL	protein_coding	calcitonin receptor-like [Source:HGNC Symbol;Acc:HGNC:16709]	61	27	61	5	34	5	10	3	86	12	49	21	44	34	77	52	40	4	5	8	2	9	16	57
ENSG00000064995.12	chr6	34845555	34855866	-	2812	TAF11	protein_coding	TAF11 RNA polymerase II, TATA box binding protein (TBP)-associated factor, 28kDa [Source:HGNC Symbol;Acc:HGNC:11544]	846	452	592	543	450	469	361	336	872	510	780	591	890	936	521	901	541	650	277	427	342	448	619	1337
ENSG00000064999.12	chr6	34857042	35059179	+	8819	ANKS1A	protein_coding	ankyrin repeat and sterile alpha motif domain containing 1A [Source:HGNC Symbol;Acc:HGNC:20961]	1164	665	867	475	736	562	350	370	1257	649	1155	793	1095	1468	822	1129	939	870	393	495	269	583	756	1995
ENSG00000065000.11	chr19	2100988	2164464	-	32383	AP3D1	protein_coding	adaptor-related protein complex 3, delta 1 subunit [Source:HGNC Symbol;Acc:HGNC:568]	9677	6481	8826	6704	8204	5817	6184	4820	13636	8509	13151	8724	12745	13054	8296	14071	9946	8694	4161	6183	4629	7012	9612	18196
ENSG00000065029.10	chr6	35226686	35263762	+	20189	ZNF76	protein_coding	zinc finger protein 76 [Source:HGNC Symbol;Acc:HGNC:13149]	713	535	927	864	1028	546	707	412	1367	846	1417	812	1267	1388	1081	1227	1254	836	372	611	496	675	1385	1813
ENSG00000065054.9	chr16	2075357	2089027	+	9791	SLC9A3R2	protein_coding	solute carrier family 9, subfamily A (NHE3, cation proton antiporter 3), member 3 regulator 2 [Source:HGNC Symbol;Acc:HGNC:11076]	1895	1556	3094	1942	937	3047	2838	1397	6421	2003	1659	4917	4032	3623	3009	2797	1388	3977	1557	1802	3114	1770	1551	9508
ENSG00000065057.2	chr16	2089816	2097867	-	7487	NTHL1	protein_coding	nth endonuclease III-like 1 (E. coli) [Source:HGNC Symbol;Acc:HGNC:8028]	55	152	127	335	165	108	153	91	201	252	309	154	210	418	157	443	209	198	66	145	109	126	189	304
ENSG00000065060.12	chr6	34759857	34850915	+	14062	UHRF1BP1	protein_coding	UHRF1 binding protein 1 [Source:HGNC Symbol;Acc:HGNC:21216]	1441	728	1145	395	742	550	533	521	2758	1114	1945	1075	1432	1484	1174	1591	999	937	609	754	533	990	1408	2697
ENSG00000065135.7	chr1	110091233	110136975	+	3197	GNAI3	protein_coding	guanine nucleotide binding protein (G protein), alpha inhibiting activity polypeptide 3 [Source:HGNC Symbol;Acc:HGNC:4387]	4521	2729	2634	2082	2760	1746	1698	1826	4257	3487	5866	2465	3590	4861	2251	5044	2873	2751	1346	1858	1560	2459	2912	5244
ENSG00000065150.13	chr13	98605742	98676551	+	37337	IPO5	protein_coding	importin 5 [Source:HGNC Symbol;Acc:HGNC:6402]	13663	8103	7863	6326	6924	4825	6391	5424	16266	12123	17248	7819	11056	14386	7247	15153	6942	7451	4894	6592	4905	9400	10375	16802
ENSG00000065154.7	chr10	126085872	126107545	-	7844	OAT	protein_coding	ornithine aminotransferase [Source:HGNC Symbol;Acc:HGNC:8091]	5838	4188	4469	3632	4763	2902	2057	1692	5765	3523	5035	3042	5861	7404	3801	9451	4852	4810	1809	2090	1973	2494	2801	6480
ENSG00000065183.10	chr1	118472343	118503049	+	6257	WDR3	protein_coding	WD repeat domain 3 [Source:HGNC Symbol;Acc:HGNC:12755]	1844	1225	1380	964	1495	903	776	864	2216	1447	2592	1093	1696	2093	1422	2157	1577	1136	635	929	623	1042	1455	2400
ENSG00000065243.14	chr1	89149905	89301938	+	18457	PKN2	protein_coding	protein kinase N2 [Source:HGNC Symbol;Acc:HGNC:9406]	2420	1705	1492	873	1679	1138	827	913	2768	2008	3388	1706	1823	2680	1229	2807	1758	1590	890	1355	601	1655	2171	3991
ENSG00000065268.5	chr19	983174	994569	+	9193	WDR18	protein_coding	WD repeat domain 18 [Source:HGNC Symbol;Acc:HGNC:17956]	447	273	561	1100	938	913	1083	345	1083	1124	1922	1350	1319	779	558	1119	1368	1019	508	534	449	957	1673	2783
ENSG00000065308.4	chr6	52362200	52441713	-	6897	TRAM2	protein_coding	translocation associated membrane protein 2 [Source:HGNC Symbol;Acc:HGNC:16855]	22371	14070	21343	8604	18294	12870	11082	11197	32802	17593	31047	23855	24960	28204	21185	25328	24053	21472	9276	14584	8841	15421	26260	55955
ENSG00000065320.4	chr17	8924859	9147317	+	18501	NTN1	protein_coding	netrin 1 [Source:HGNC Symbol;Acc:HGNC:8029]	265	156	25	223	1152	13	50	31	17	65	373	1	493	403	37	431	1792	13	37	28	2	35	300	7
ENSG00000065325.7	chr17	9725523	9795419	+	9598	GLP2R	protein_coding	glucagon-like peptide 2 receptor [Source:HGNC Symbol;Acc:HGNC:4325]	6	2	9	5	1	17	1	0	13	0	1	0	3	20	12	7	10	6	0	0	2	0	3	10
ENSG00000065328.12	chr10	13203554	13253104	+	14675	MCM10	protein_coding	minichromosome maintenance complex component 10 [Source:HGNC Symbol;Acc:HGNC:18043]	676	592	196	292	397	42	405	423	363	986	1546	307	610	900	168	726	441	77	283	524	150	771	736	649
ENSG00000065357.15	chr12	56321103	56347811	+	55927	DGKA	protein_coding	diacylglycerol kinase, alpha 80kDa [Source:HGNC Symbol;Acc:HGNC:2849]	4174	1699	2145	2754	1941	1209	2208	1126	3934	1994	2978	2340	3708	3251	1914	3408	2495	1992	1377	1704	1451	1671	2851	4850
ENSG00000065361.9	chr12	56473641	56497289	+	37435	ERBB3	protein_coding	erb-b2 receptor tyrosine kinase 3 [Source:HGNC Symbol;Acc:HGNC:3431]	37	24	31	15	2	18	23	17	46	30	74	22	20	43	27	21	9	17	12	6	41	12	76	186
ENSG00000065371.13	chr3	123687368	123711025	-	11847	ROPN1	protein_coding	rhophilin associated tail protein 1 [Source:HGNC Symbol;Acc:HGNC:17692]	4	0	0	0	0	0	0	0	0	0	0	0	1	0	4	0	0	0	1	0	0	0	0	0
ENSG00000065413.12	chr2	197831741	198175897	-	29925	ANKRD44	protein_coding	ankyrin repeat domain 44 [Source:HGNC Symbol;Acc:HGNC:25259]	1313	380	822	147	384	349	279	161	1043	427	554	369	1108	636	895	599	397	611	292	254	115	315	345	916
ENSG00000065427.10	chr16	75661622	75682541	-	12877	KARS	protein_coding	lysyl-tRNA synthetase [Source:HGNC Symbol;Acc:HGNC:6215]	4060	2757	3165	3711	3453	2164	2758	2050	5484	4321	7165	2752	4123	5162	2814	5703	3700	3354	1720	2296	2037	3264	4288	5547
ENSG00000065457.6	chr16	75630879	75657198	-	9189	ADAT1	protein_coding	adenosine deaminase, tRNA-specific 1 [Source:HGNC Symbol;Acc:HGNC:228]	953	716	703	395	817	408	422	475	1423	946	1586	741	874	1364	880	1068	1009	730	362	657	350	740	927	1797
ENSG00000065485.13	chr3	122785909	122944074	+	8464	PDIA5	protein_coding	protein disulfide isomerase family A, member 5 [Source:HGNC Symbol;Acc:HGNC:24811]	3763	2969	1548	4217	4221	1191	1929	1339	2456	2505	4070	1122	4347	5326	1519	6382	4604	1849	1318	1422	930	1844	2711	1948
ENSG00000065491.8	chr6	37225548	37300746	+	3449	TBC1D22B	protein_coding	TBC1 domain family, member 22B [Source:HGNC Symbol;Acc:HGNC:21602]	316	356	413	388	461	397	279	231	889	494	626	489	637	788	468	817	523	585	217	338	265	351	496	1118
ENSG00000065518.7	chr3	120315156	120321347	+	4196	NDUFB4	protein_coding	NADH dehydrogenase (ubiquinone) 1 beta subcomplex, 4, 15kDa [Source:HGNC Symbol;Acc:HGNC:7699]	1540	1006	1377	1975	1479	1188	960	776	2391	1238	2038	1301	1912	2286	1407	2401	2014	1624	567	809	928	1104	1425	2739
ENSG00000065526.6	chr1	16174359	16266955	+	16773	SPEN	protein_coding	spen family transcriptional repressor [Source:HGNC Symbol;Acc:HGNC:17575]	5530	3536	3804	2771	4389	2407	2434	1675	5287	3043	5807	3385	5272	6325	3311	6526	3788	3024	1992	2648	1286	3290	5124	8867
ENSG00000065534.14	chr3	123328896	123603178	-	70930	MYLK	protein_coding	myosin light chain kinase [Source:HGNC Symbol;Acc:HGNC:7590]	14821	6524	10690	3312	5128	6096	5582	3781	16074	6359	9526	7606	15943	12280	9982	11092	6207	9077	4417	4816	3570	5702	5938	18401
ENSG00000065548.13	chr2	187350883	187374090	+	8517	ZC3H15	protein_coding	zinc finger CCCH-type containing 15 [Source:HGNC Symbol;Acc:HGNC:29528]	4582	2258	2257	2211	2575	1530	1395	1471	3810	2515	4863	2339	3400	3973	2222	4170	2703	2210	1186	1888	1425	2255	3121	5743
ENSG00000065559.10	chr17	11924141	12047147	+	21044	MAP2K4	protein_coding	mitogen-activated protein kinase kinase 4 [Source:HGNC Symbol;Acc:HGNC:6844]	2784	1206	1267	1093	1242	854	823	683	1666	1158	1786	1132	1920	2103	1075	2711	1450	1373	578	758	665	959	1237	2659
ENSG00000065600.8	chr1	212537273	212588243	-	6368	TMEM206	protein_coding	transmembrane protein 206 [Source:HGNC Symbol;Acc:HGNC:25593]	289	240	241	269	172	178	139	104	399	211	304	267	337	529	261	472	239	382	73	147	120	192	186	511
ENSG00000065609.9	chr6	84262599	84419410	-	52568	SNAP91	protein_coding	synaptosomal-associated protein, 91kDa [Source:HGNC Symbol;Acc:HGNC:14986]	0	0	0	0	0	0	3	0	4	0	0	0	1	0	1	0	2	0	4	0	0	0	0	8
ENSG00000065613.9	chr10	105726959	105788991	+	16021	SLK	protein_coding	STE20-like kinase [Source:HGNC Symbol;Acc:HGNC:11088]	7099	3634	3209	1914	3397	1998	1738	1867	4979	3302	5238	2659	5663	6900	3194	6808	3891	3311	1538	2438	1164	2643	2916	6616
ENSG00000065615.7	chr6	84569362	84670146	+	3759	CYB5R4	protein_coding	cytochrome b5 reductase 4 [Source:HGNC Symbol;Acc:HGNC:20147]	658	338	288	237	329	126	184	122	453	292	510	209	596	497	349	620	425	249	114	194	166	247	213	503
ENSG00000065618.12	chr10	105791044	105845760	-	14892	COL17A1	protein_coding	collagen, type XVII, alpha 1 [Source:HGNC Symbol;Acc:HGNC:2194]	32	13	9	1	8	0	13	10	13	14	21	2	21	19	1	17	13	0	11	13	4	14	8	1
ENSG00000065621.9	chr10	106028631	106059616	+	10219	GSTO2	protein_coding	glutathione S-transferase omega 2 [Source:HGNC Symbol;Acc:HGNC:23064]	52	64	16	90	49	19	21	28	85	26	73	38	24	85	18	130	48	26	16	25	10	31	62	54
ENSG00000065665.16	chr10	12171636	12211960	+	17816	SEC61A2	protein_coding	Sec61 alpha 2 subunit (S. cerevisiae) [Source:HGNC Symbol;Acc:HGNC:17702]	639	261	452	399	308	226	324	240	656	481	614	518	551	583	448	486	341	323	237	323	256	341	571	1083
ENSG00000065675.10	chr10	6469105	6622263	-	8559	PRKCQ	protein_coding	protein kinase C, theta [Source:HGNC Symbol;Acc:HGNC:9410]	0	0	0	0	1	0	1	4	1	0	0	0	0	0	0	0	0	0	0	0	0	4	0	0
ENSG00000065717.10	chr19	2997636	3047633	-	25887	TLE2	protein_coding	transducin-like enhancer of split 2 [Source:HGNC Symbol;Acc:HGNC:11838]	221	164	254	156	91	190	178	65	344	78	151	145	390	436	239	211	177	216	78	87	130	62	181	301
ENSG00000065802.7	chr2	239335383	239360891	+	12794	ASB1	protein_coding	ankyrin repeat and SOCS box containing 1 [Source:HGNC Symbol;Acc:HGNC:16011]	2899	2615	3003	2095	2524	3156	1775	1828	5441	2925	3555	4383	3517	5086	2545	3234	2512	4071	1404	2596	1641	2406	2474	9766
ENSG00000065809.9	chr10	14560556	14816896	-	29463	FAM107B	protein_coding	family with sequence similarity 107, member B [Source:HGNC Symbol;Acc:HGNC:23726]	3011	1019	1357	380	461	916	843	752	2528	965	898	1827	1780	1699	1288	1208	371	1600	740	862	813	702	585	3690
ENSG00000065833.7	chr6	83920108	84140797	-	7132	ME1	protein_coding	malic enzyme 1, NADP(+)-dependent, cytosolic [Source:HGNC Symbol;Acc:HGNC:6983]	5018	1472	2895	1785	2245	1309	952	547	3039	1620	2200	1147	3872	2587	2226	4388	2763	2095	733	647	938	1215	1551	2627
ENSG00000065882.11	chr4	37892708	38140796	+	28294	TBC1D1	protein_coding	TBC1 (tre-2/USP6, BUB2, cdc16) domain family, member 1 [Source:HGNC Symbol;Acc:HGNC:11578]	3043	1864	1642	1561	1488	1448	1848	1195	3374	2267	3857	2060	2796	3293	1364	3351	1589	2279	1241	1383	1092	1697	2127	4769
ENSG00000065883.10	chr7	39989636	40136733	+	17527	CDK13	protein_coding	cyclin-dependent kinase 13 [Source:HGNC Symbol;Acc:HGNC:1733]	2798	1716	2207	1608	1888	1469	1295	1058	3921	1795	2835	2057	2783	3325	1988	3510	2120	1998	1014	1453	996	1492	2063	4662
ENSG00000065911.7	chr2	74425689	74444692	+	14862	MTHFD2	protein_coding	methylenetetrahydrofolate dehydrogenase (NADP+ dependent) 2, methenyltetrahydrofolate cyclohydrolase [Source:HGNC Symbol;Acc:HGNC:7434]	8649	2957	5559	2985	3632	3538	4171	3197	13780	7610	12076	4980	8647	6561	5223	7873	3886	5571	3569	3650	4627	6244	6754	11247
ENSG00000065923.5	chrX	46464753	46618490	-	5430	SLC9A7	protein_coding	solute carrier family 9, subfamily A (NHE7, cation proton antiporter 7), member 7 [Source:HGNC Symbol;Acc:HGNC:17123]	709	671	744	186	305	403	332	414	1690	416	627	979	736	1299	814	709	297	699	283	549	324	406	373	1977
ENSG00000065970.4	chr12	8185299	8208099	+	8811	FOXJ2	protein_coding	forkhead box J2 [Source:HGNC Symbol;Acc:HGNC:24818]	2443	1761	2006	1412	2082	1439	1464	1176	3826	2859	3642	2470	3252	3781	2073	4524	2646	2173	1213	1818	865	2588	2694	6162
ENSG00000065978.13	chr1	43148098	43168020	+	4559	YBX1	protein_coding	Y box binding protein 1 [Source:HGNC Symbol;Acc:HGNC:8014]	44574	24803	29939	27346	29612	17120	26647	20731	55207	39112	62820	32045	39241	47490	26319	52195	35511	26375	16210	24189	19873	29954	44385	71174
ENSG00000065989.11	chr19	10527449	10580305	+	23485	PDE4A	protein_coding	phosphodiesterase 4A, cAMP-specific [Source:HGNC Symbol;Acc:HGNC:8780]	1589	1106	1495	1785	1681	1056	1019	502	2066	1373	1556	1137	2425	2347	1355	3824	2487	1509	586	635	650	1200	1472	2640
ENSG00000066027.5	chr1	212458879	212535200	+	5060	PPP2R5A	protein_coding	protein phosphatase 2, regulatory subunit B', alpha [Source:HGNC Symbol;Acc:HGNC:9309]	454	349	277	566	464	339	221	149	475	400	521	258	632	753	195	953	498	477	181	234	181	312	377	518
ENSG00000066032.13	chr2	79412357	80875905	+	29312	CTNNA2	protein_coding	catenin (cadherin-associated protein), alpha 2 [Source:HGNC Symbol;Acc:HGNC:2510]	0	0	0	4	1	0	0	0	0	1	9	0	4	6	0	15	16	0	1	0	0	0	2	1
ENSG00000066044.9	chr19	8023463	8070543	-	11467	ELAVL1	protein_coding	ELAV like RNA binding protein 1 [Source:HGNC Symbol;Acc:HGNC:3312]	3575	2761	2893	2505	3047	1779	2563	2028	4761	3967	5672	2790	3989	4840	2572	5014	3167	2800	1726	2382	1753	2910	3432	5683
ENSG00000066056.9	chr1	43766664	43788779	+	15486	TIE1	protein_coding	tyrosine kinase with immunoglobulin-like and EGF-like domains 1 [Source:HGNC Symbol;Acc:HGNC:11809]	11	1	3	3	0	1	0	1	2	0	1	2	3	9	1	2	4	6	1	1	0	1	6	3
ENSG00000066084.8	chr12	50898768	51142450	+	17427	DIP2B	protein_coding	DIP2 disco-interacting protein 2 homolog B (Drosophila) [Source:HGNC Symbol;Acc:HGNC:29284]	2045	1075	1585	627	1286	868	664	641	2130	1092	1822	1356	1896	1901	1441	2259	1302	1262	634	870	421	1004	1223	3199
ENSG00000066117.10	chr12	50478755	50494495	+	15614	SMARCD1	protein_coding	SWI/SNF related, matrix associated, actin dependent regulator of chromatin, subfamily d, member 1 [Source:HGNC Symbol;Acc:HGNC:11106]	2493	1567	2273	1899	2213	1460	1748	1148	3803	2637	3741	2198	3138	3115	2375	2982	2597	2043	1031	1415	1273	2118	2888	4407
ENSG00000066135.8	chr1	44115829	44171186	+	7246	KDM4A	protein_coding	lysine (K)-specific demethylase 4A [Source:HGNC Symbol;Acc:HGNC:22978]	2011	1027	2083	1209	1403	1249	1240	888	3897	1670	2775	2141	2550	2153	2108	2297	1876	1887	900	1172	1297	1367	2412	4743
ENSG00000066136.14	chr1	41157320	41237275	+	28575	NFYC	protein_coding	nuclear transcription factor Y, gamma [Source:HGNC Symbol;Acc:HGNC:7806]	1794	1252	1408	1749	1458	1068	1196	873	2204	1711	2155	1471	2152	2306	1261	2449	1816	1541	674	1144	844	1260	2007	3191
ENSG00000066185.8	chr1	42896000	42921938	-	4447	ZMYND12	protein_coding	zinc finger, MYND-type containing 12 [Source:HGNC Symbol;Acc:HGNC:21192]	12	28	19	34	51	20	13	11	31	30	32	14	21	47	18	48	53	13	13	26	11	29	46	38
ENSG00000066230.6	chr5	473425	524447	-	5637	SLC9A3	protein_coding	solute carrier family 9, subfamily A (NHE3, cation proton antiporter 3), member 3 [Source:HGNC Symbol;Acc:HGNC:11073]	0	1	0	0	0	0	0	1	1	2	0	0	0	0	0	0	4	2	0	0	0	0	0	0
ENSG00000066248.10	chr2	233743396	233877982	-	11847	NGEF	protein_coding	neuronal guanine nucleotide exchange factor [Source:HGNC Symbol;Acc:HGNC:7807]	657	21	106	234	117	479	379	65	211	235	250	952	841	128	105	503	147	549	276	58	113	186	167	1959
ENSG00000066279.12	chr1	197053258	197115824	-	20688	ASPM	protein_coding	asp (abnormal spindle) homolog, microcephaly associated (Drosophila) [Source:HGNC Symbol;Acc:HGNC:19048]	1584	2094	571	995	884	164	1863	2115	2024	4844	10323	1043	1074	3823	340	2770	1010	124	1662	3474	437	3775	6266	3529
ENSG00000066294.10	chr1	160510885	160549306	-	22123	CD84	protein_coding	CD84 molecule [Source:HGNC Symbol;Acc:HGNC:1704]	0	0	0	0	0	0	0	0	0	0	0	1	0	0	0	0	0	1	0	0	0	0	0	0
ENSG00000066322.7	chr1	43829068	43833697	-	13422	ELOVL1	protein_coding	ELOVL fatty acid elongase 1 [Source:HGNC Symbol;Acc:HGNC:14418]	3357	2555	3411	3766	3616	2498	3469	2373	6872	4465	6657	3993	4566	5645	3182	5857	4461	3579	2149	2603	2788	3713	4960	7693
ENSG00000066336.7	chr11	47376411	47400127	-	4506	SPI1	protein_coding	Spi-1 proto-oncogene [Source:HGNC Symbol;Acc:HGNC:11241]	0	0	2	5	6	0	0	0	1	0	0	0	0	5	0	0	1	0	0	0	2	0	0	0
ENSG00000066379.10	chr6	30026676	30032686	+	7315	ZNRD1	protein_coding	zinc ribbon domain containing 1 [Source:HGNC Symbol;Acc:HGNC:13182]	62	92	156	201	183	107	122	105	231	164	223	153	209	186	131	215	202	193	61	138	78	177	284	311
ENSG00000066382.11	chr11	30406040	30608419	-	12695	MPPED2	protein_coding	metallophosphoesterase domain containing 2 [Source:HGNC Symbol;Acc:HGNC:1180]	14	0	5	3	2	2	7	1	3	3	9	15	2	12	6	8	18	10	2	0	2	1	19	4
ENSG00000066422.4	chr3	101367733	101396339	-	8669	ZBTB11	protein_coding	zinc finger and BTB domain containing 11 [Source:HGNC Symbol;Acc:HGNC:16740]	1805	861	1022	527	1078	671	649	526	1999	1169	1810	1221	1266	1569	948	1623	977	964	648	792	447	798	1081	2983
ENSG00000066427.16	chr14	92524896	92572965	-	56781	ATXN3	protein_coding	ataxin 3 [Source:HGNC Symbol;Acc:HGNC:7106]	641	372	490	387	415	289	245	204	836	384	751	353	585	735	402	798	502	405	138	294	231	364	459	793
ENSG00000066455.8	chr14	93260576	93306308	+	7111	GOLGA5	protein_coding	golgin A5 [Source:HGNC Symbol;Acc:HGNC:4428]	5956	3099	3289	2681	3336	2281	2095	1748	5693	2860	5005	3228	4379	5019	3316	5863	3875	3562	1521	2179	1776	2421	3716	7917
ENSG00000066468.15	chr10	123237848	123357972	-	51254	FGFR2	protein_coding	fibroblast growth factor receptor 2 [Source:HGNC Symbol;Acc:HGNC:3689]	468	97	369	125	122	133	219	89	555	162	200	224	474	251	317	475	135	222	185	114	158	159	124	389
ENSG00000066557.5	chr1	70610488	70671303	-	2869	LRRC40	protein_coding	leucine rich repeat containing 40 [Source:HGNC Symbol;Acc:HGNC:26004]	1038	661	512	529	539	389	430	444	981	960	1530	576	734	1278	493	1313	647	704	325	551	239	725	844	1264
ENSG00000066583.7	chr5	128430444	128449721	+	2513	ISOC1	protein_coding	isochorismatase domain containing 1 [Source:HGNC Symbol;Acc:HGNC:24254]	266	243	175	265	247	178	140	154	364	312	490	206	317	475	178	441	322	220	126	202	97	266	302	492
ENSG00000066629.12	chr14	100204030	100408397	+	24394	EML1	protein_coding	echinoderm microtubule associated protein like 1 [Source:HGNC Symbol;Acc:HGNC:3330]	2599	1099	1079	1132	2478	870	938	798	1986	1732	3606	1047	2323	2347	1195	2896	3189	1226	788	983	568	1440	2062	2516
ENSG00000066651.12	chr6	126307576	126360937	+	14076	TRMT11	protein_coding	tRNA methyltransferase 11 homolog (S. cerevisiae) [Source:HGNC Symbol;Acc:HGNC:21080]	955	385	450	274	437	286	238	204	822	405	696	405	488	761	503	756	534	478	155	201	220	274	497	893
ENSG00000066654.8	chr16	20744986	20753406	-	13614	THUMPD1	protein_coding	THUMP domain containing 1 [Source:HGNC Symbol;Acc:HGNC:23807]	2273	1338	1509	973	1362	1104	784	886	2203	1476	2454	1394	1939	2392	1386	2377	1285	1384	672	822	669	1136	1383	2785
ENSG00000066697.10	chr9	103189438	103213511	+	5613	MSANTD3	protein_coding	Myb/SANT-like DNA-binding domain containing 3 [Source:HGNC Symbol;Acc:HGNC:23370]	3701	2244	2028	2010	2670	1346	1806	1503	2772	2574	4078	2222	3396	3826	1820	4174	3205	2275	1144	1648	1026	2083	2633	5173
ENSG00000066735.10	chr14	104605060	104647231	+	12334	KIF26A	protein_coding	kinesin family member 26A [Source:HGNC Symbol;Acc:HGNC:20226]	0	0	0	0	0	0	1	0	1	0	0	0	0	0	0	0	0	0	0	0	0	0	0	0
ENSG00000066739.7	chr14	96747595	96830207	-	15857	ATG2B	protein_coding	autophagy related 2B [Source:HGNC Symbol;Acc:HGNC:20187]	2770	1516	1610	1151	1474	1063	772	611	2257	1264	2034	1466	2075	2781	1615	2829	1722	1579	596	992	488	1096	1386	3820
ENSG00000066777.4	chr8	68085747	68255912	-	22489	ARFGEF1	protein_coding	ADP-ribosylation factor guanine nucleotide-exchange factor 1 (brefeldin A-inhibited) [Source:HGNC Symbol;Acc:HGNC:15772]	3263	1961	1793	1203	1806	1232	988	1185	3293	2066	3664	1962	2477	3524	1721	3810	2099	1938	1037	1396	796	1732	2006	4480
ENSG00000066827.11	chr8	135490031	135725292	-	46826	ZFAT	protein_coding	zinc finger and AT hook domain containing [Source:HGNC Symbol;Acc:HGNC:19899]	393	345	406	353	338	333	253	208	714	303	597	387	491	521	365	605	425	381	186	268	192	310	495	907
ENSG00000066855.11	chr8	66556969	66683496	+	15501	MTFR1	protein_coding	mitochondrial fission regulator 1 [Source:HGNC Symbol;Acc:HGNC:29510]	1706	920	764	555	723	469	500	556	1133	908	1641	784	1324	1383	728	1554	816	757	397	673	437	789	1148	1865
ENSG00000066923.13	chr7	99775186	99819111	+	31887	STAG3	protein_coding	stromal antigen 3 [Source:HGNC Symbol;Acc:HGNC:11356]	20	25	17	13	5	4	26	28	108	53	72	33	17	83	26	43	23	13	21	64	20	51	66	103
ENSG00000066926.6	chr18	55215515	55254004	-	12624	FECH	protein_coding	ferrochelatase [Source:HGNC Symbol;Acc:HGNC:3647]	1545	1034	1064	690	1268	650	553	569	1563	1162	1724	1037	1722	1823	930	2250	1439	1124	501	669	449	1038	1209	2198
ENSG00000066933.11	chr15	72114632	72410918	-	69334	MYO9A	protein_coding	myosin IXA [Source:HGNC Symbol;Acc:HGNC:7608]	2752	1998	1816	1405	1790	1434	952	990	2954	1987	3238	1777	2222	3932	1639	3762	1777	1762	1048	1458	516	1818	2135	4738
ENSG00000067048.12	chrY	15016019	15032390	+	11674	DDX3Y	protein_coding	DEAD (Asp-Glu-Ala-Asp) box helicase 3, Y-linked [Source:HGNC Symbol;Acc:HGNC:2699]	1	1	3760	1	3518	2733	1	2	5873	0	3897	2995	1	6	3919	3	3722	4011	0	0	1452	1	2329	7056
ENSG00000067057.11	chr10	3109712	3179904	+	11592	PFKP	protein_coding	phosphofructokinase, platelet [Source:HGNC Symbol;Acc:HGNC:8878]	11822	12395	8574	14526	13864	8220	9526	8243	18929	16266	23275	11259	12900	24967	8330	24853	17208	12180	5922	10463	7425	12905	17407	25148
ENSG00000067064.6	chr10	1085848	1095110	-	5835	IDI1	protein_coding	isopentenyl-diphosphate delta isomerase 1 [Source:HGNC Symbol;Acc:HGNC:5387]	5341	3329	3562	4735	5119	2133	981	1001	2636	1992	2960	1836	4486	6041	3314	7540	4920	2963	840	1066	965	1553	1954	4309
ENSG00000067066.12	chr2	231280657	231408805	+	31889	SP100	protein_coding	SP100 nuclear antigen [Source:HGNC Symbol;Acc:HGNC:11206]	4923	2305	2537	2312	2900	1597	1371	1116	4029	2150	3402	2228	3965	3877	2506	4329	3361	2442	1058	1340	1082	1679	2271	4830
ENSG00000067082.10	chr10	3818188	3827473	-	14207	KLF6	protein_coding	Kruppel-like factor 6 [Source:HGNC Symbol;Acc:HGNC:2235]	20751	11562	16508	7733	7394	12348	8366	8000	16692	15833	18314	15562	37200	38092	37183	42516	20873	34294	6066	10246	4408	14053	13407	36155
ENSG00000067113.12	chr5	54720682	54830878	-	5707	PPAP2A	protein_coding	phosphatidic acid phosphatase type 2A [Source:HGNC Symbol;Acc:HGNC:9228]	2742	1482	1657	2403	2380	1329	922	672	2102	1293	1956	1471	2105	2548	1536	3694	3017	1943	646	737	793	1250	1822	3252
ENSG00000067141.12	chr15	73344051	73597547	+	32379	NEO1	protein_coding	neogenin 1 [Source:HGNC Symbol;Acc:HGNC:7754]	10174	3958	8044	3546	4420	5025	3459	1619	10076	3632	4766	5751	9698	6983	7567	9987	5354	7401	2771	2210	2674	2805	3618	12603
ENSG00000067167.3	chr8	71485677	71520622	-	9372	TRAM1	protein_coding	translocation associated membrane protein 1 [Source:HGNC Symbol;Acc:HGNC:20568]	32899	17987	21372	11316	16377	14616	9357	9929	34138	18497	27852	24138	23727	30057	19997	35606	19377	23823	9110	12651	10156	17595	19555	62828
ENSG00000067177.10	chrX	71798664	71934167	-	28576	PHKA1	protein_coding	phosphorylase kinase, alpha 1 (muscle) [Source:HGNC Symbol;Acc:HGNC:8925]	627	292	246	224	248	257	186	136	421	186	273	221	500	593	232	536	221	429	131	167	65	146	175	566
ENSG00000067182.3	chr12	6437923	6451280	-	16715	TNFRSF1A	protein_coding	tumor necrosis factor receptor superfamily, member 1A [Source:HGNC Symbol;Acc:HGNC:11916]	6788	5198	7346	9320	9125	6164	6100	4731	12559	7614	11051	9439	11250	12138	7160	15132	12000	9149	3737	6226	4659	7133	11041	22775
ENSG00000067191.11	chr17	37329709	37353956	-	16295	CACNB1	protein_coding	calcium channel, voltage-dependent, beta 1 subunit [Source:HGNC Symbol;Acc:HGNC:1401]	555	361	695	794	736	456	678	412	1490	843	1089	952	769	973	738	994	830	713	341	581	552	712	1198	1950
ENSG00000067208.9	chr1	92974253	93257961	-	20687	EVI5	protein_coding	ecotropic viral integration site 5 [Source:HGNC Symbol;Acc:HGNC:3501]	1801	943	1420	660	966	759	520	408	2551	646	1116	955	1485	1632	1461	1937	936	1020	394	448	662	527	681	2272
ENSG00000067221.9	chr15	74275547	74286963	-	18196	STOML1	protein_coding	stomatin (EPB72)-like 1 [Source:HGNC Symbol;Acc:HGNC:14560]	135	217	465	526	512	452	622	378	1227	678	1089	873	622	655	513	685	611	535	300	421	466	505	949	1557
ENSG00000067225.13	chr15	72491370	72524164	-	35437	PKM	protein_coding	pyruvate kinase, muscle [Source:HGNC Symbol;Acc:HGNC:9021]	186901	99848	137303	128538	144691	97935	117155	72031	210548	128336	202060	166661	205002	175284	122163	192872	179972	139653	72011	93530	82626	108924	176735	341472
ENSG00000067248.5	chr5	54552073	54603550	-	10318	DHX29	protein_coding	DEAH (Asp-Glu-Ala-His) box polypeptide 29 [Source:HGNC Symbol;Acc:HGNC:15815]	3363	1966	2355	1280	2266	1239	1136	1072	3440	1832	3542	1694	2632	3710	2198	3665	2655	1782	1036	1430	942	1529	1930	4203
ENSG00000067334.8	chr1	94333373	94345474	-	12121	DNTTIP2	protein_coding	deoxynucleotidyltransferase, terminal, interacting protein 2 [Source:HGNC Symbol;Acc:HGNC:24013]	4436	2015	2209	2356	2235	1056	1213	1147	2900	2068	3765	1155	3128	3391	2029	3771	2485	1459	856	1208	1071	1544	2416	2986
ENSG00000067365.10	chr16	8715540	8740081	+	13485	METTL22	protein_coding	methyltransferase like 22 [Source:HGNC Symbol;Acc:HGNC:28368]	782	608	654	687	615	665	497	440	1234	608	1002	746	698	1183	594	1184	691	676	286	562	510	502	846	1579
ENSG00000067369.8	chr15	43699407	43802926	-	43636	TP53BP1	protein_coding	tumor protein p53 binding protein 1 [Source:HGNC Symbol;Acc:HGNC:11999]	4067	2354	3015	1860	3137	1883	1673	1226	4630	2235	3869	2540	4442	4712	3337	5093	3572	2811	1413	1692	1175	1891	2740	5526
ENSG00000067445.15	chrX	54946895	54957864	+	35737	TRO	protein_coding	trophinin [Source:HGNC Symbol;Acc:HGNC:12326]	887	489	778	482	780	181	544	314	1106	529	719	395	1245	1144	790	933	940	320	388	491	254	409	735	799
ENSG00000067533.5	chr1	218458629	218511325	+	8256	RRP15	protein_coding	ribosomal RNA processing 15 homolog (S. cerevisiae) [Source:HGNC Symbol;Acc:HGNC:24255]	1374	688	842	575	771	505	477	424	1239	767	1414	844	1073	1305	789	1241	771	803	346	532	446	647	787	1914
ENSG00000067560.6	chr3	49396578	49450431	-	5415	RHOA	protein_coding	ras homolog family member A [Source:HGNC Symbol;Acc:HGNC:667]	55722	26587	36413	28129	26452	21742	23853	16971	66848	40262	57359	32046	44096	47164	31708	61484	28935	36947	17848	19023	25069	30986	35051	67296
ENSG00000067596.5	chr17	41561233	41621831	+	17328	DHX8	protein_coding	DEAH (Asp-Glu-Ala-His) box polypeptide 8 [Source:HGNC Symbol;Acc:HGNC:2749]	2034	1161	1516	917	1434	881	982	773	2453	1572	2776	1301	2151	2314	1566	2343	1702	1308	819	1011	692	1101	1580	2988
ENSG00000067601.6	chr7	66752528	66767894	-	2215	PMS2P4	pseudogene	postmeiotic segregation increased 2 pseudogene 4 [Source:HGNC Symbol;Acc:HGNC:9129]	77	49	74	42	47	34	52	38	128	54	108	60	65	92	67	110	50	62	32	53	37	46	75	158
ENSG00000067606.11	chr1	1981909	2116834	+	26392	PRKCZ	protein_coding	protein kinase C, zeta [Source:HGNC Symbol;Acc:HGNC:9412]	86	74	17	76	44	29	26	36	47	18	52	36	123	133	20	106	83	34	38	25	17	16	27	99
ENSG00000067646.7	chrY	2803112	2850547	+	22108	ZFY	protein_coding	zinc finger protein, Y-linked [Source:HGNC Symbol;Acc:HGNC:12870]	4	0	469	0	575	379	0	1	897	0	935	622	1	1	562	2	653	511	1	0	168	0	431	1702
ENSG00000067704.8	chr1	220267444	220321380	+	8714	IARS2	protein_coding	isoleucyl-tRNA synthetase 2, mitochondrial [Source:HGNC Symbol;Acc:HGNC:29685]	3922	2605	2574	2520	2728	1957	1500	1530	4537	3133	5139	2183	3668	5149	2581	6046	3516	3022	1239	1819	1305	2279	2648	4917
ENSG00000067715.9	chr12	79257773	79845788	+	20251	SYT1	protein_coding	synaptotagmin I [Source:HGNC Symbol;Acc:HGNC:11509]	10	13	19	0	5	1	18	17	49	22	64	16	28	27	24	8	11	7	8	11	6	12	5	22
ENSG00000067798.9	chr12	78224685	78606790	+	53640	NAV3	protein_coding	neuron navigator 3 [Source:HGNC Symbol;Acc:HGNC:15998]	3253	3010	3821	2050	2419	2010	1449	1174	5775	2612	3523	2765	3657	6028	3491	5670	2699	3054	1518	1913	1088	2382	2297	6340
ENSG00000067829.13	chrX	153051221	153059978	-	12961	IDH3G	protein_coding	isocitrate dehydrogenase 3 (NAD+) gamma [Source:HGNC Symbol;Acc:HGNC:5386]	3080	2108	2300	3081	2846	1636	1830	1111	3037	2218	3259	2128	3426	3627	1931	4073	3344	2283	966	1384	1375	1587	2976	3849
ENSG00000067836.8	chr16	4846969	4852951	-	16277	ROGDI	protein_coding	rogdi homolog (Drosophila) [Source:HGNC Symbol;Acc:HGNC:29478]	460	544	832	785	618	542	896	536	1716	809	1141	1454	808	1044	709	1005	771	847	461	657	676	695	1410	3183
ENSG00000067840.7	chrX	153067621	153096020	-	13485	PDZD4	protein_coding	PDZ domain containing 4 [Source:HGNC Symbol;Acc:HGNC:21167]	0	5	4	12	9	0	9	4	51	7	15	7	9	34	12	6	24	5	9	7	12	0	15	4
ENSG00000067842.13	chrX	152783134	152848397	+	33675	ATP2B3	protein_coding	ATPase, Ca++ transporting, plasma membrane 3 [Source:HGNC Symbol;Acc:HGNC:816]	8	4	6	15	0	3	1	5	5	0	0	0	3	13	1	1	5	1	0	0	0	0	1	3
ENSG00000067900.5	chr18	18529701	18691812	-	9513	ROCK1	protein_coding	Rho-associated, coiled-coil containing protein kinase 1 [Source:HGNC Symbol;Acc:HGNC:10251]	6485	3758	3885	2031	3112	2340	2146	2182	7083	4425	6945	4036	4969	6622	3446	6866	3332	3380	2037	2869	1654	3434	4073	9344
ENSG00000067955.9	chr16	67063019	67134961	+	10565	CBFB	protein_coding	core-binding factor, beta subunit [Source:HGNC Symbol;Acc:HGNC:1539]	2623	1568	1528	1163	1537	815	1057	928	2013	1901	3115	1311	2424	2900	1158	2932	1763	1508	821	1102	634	1496	1702	2977
ENSG00000067992.8	chrX	24483338	24557954	+	4101	PDK3	protein_coding	pyruvate dehydrogenase kinase, isozyme 3 [Source:HGNC Symbol;Acc:HGNC:8811]	179	84	39	62	127	78	58	19	75	81	160	97	127	158	15	249	137	115	49	60	21	48	91	146
ENSG00000068001.9	chr3	50355221	50360337	-	14570	HYAL2	protein_coding	hyaluronoglucosaminidase 2 [Source:HGNC Symbol;Acc:HGNC:5321]	732	844	1060	1596	1317	1030	972	618	1280	1004	1424	967	1474	2094	992	2165	1734	1462	534	767	526	934	1018	2154
ENSG00000068024.12	chr2	239969864	240323348	-	30896	HDAC4	protein_coding	histone deacetylase 4 [Source:HGNC Symbol;Acc:HGNC:14063]	817	623	767	654	1044	618	399	304	954	658	884	763	1093	1188	640	1746	1208	708	331	443	153	606	651	1641
ENSG00000068028.13	chr3	50367219	50378411	-	15415	RASSF1	protein_coding	Ras association (RalGDS/AF-6) domain family member 1 [Source:HGNC Symbol;Acc:HGNC:9882]	545	648	632	838	657	515	1038	627	1490	1620	2286	752	805	1261	487	1180	643	690	447	731	711	1176	1814	1613
ENSG00000068078.13	chr4	1795034	1810599	+	26203	FGFR3	protein_coding	fibroblast growth factor receptor 3 [Source:HGNC Symbol;Acc:HGNC:3690]	118	30	60	51	34	20	99	13	66	40	46	58	148	109	22	81	34	19	36	19	11	39	60	126
ENSG00000068079.3	chr17	41158742	41166473	+	5541	IFI35	protein_coding	interferon-induced protein 35 [Source:HGNC Symbol;Acc:HGNC:5399]	203	227	312	496	636	239	203	162	390	394	673	250	460	511	286	753	824	345	118	235	199	305	504	507
ENSG00000068097.10	chr17	58120555	58156292	-	15695	HEATR6	protein_coding	HEAT repeat containing 6 [Source:HGNC Symbol;Acc:HGNC:24076]	910	620	863	728	742	531	678	493	1517	913	1381	968	986	1393	806	1210	1038	822	411	650	354	610	1110	1871
ENSG00000068120.10	chr17	40713485	40718295	+	19173	COASY	protein_coding	CoA synthase [Source:HGNC Symbol;Acc:HGNC:29932]	1765	1455	1750	1803	2021	1504	1593	1157	3371	2046	3508	2006	2262	3041	1616	2957	2481	2129	771	1505	1326	1623	2864	4407
ENSG00000068137.10	chr17	40819932	40829048	-	20739	PLEKHH3	protein_coding	pleckstrin homology domain containing, family H (with MyTH4 domain) member 3 [Source:HGNC Symbol;Acc:HGNC:26105]	256	351	529	796	771	474	735	434	1239	1126	1214	817	1028	940	703	1178	986	631	380	611	480	886	1242	1742
ENSG00000068305.12	chr15	100017370	100256671	+	37023	MEF2A	protein_coding	myocyte enhancer factor 2A [Source:HGNC Symbol;Acc:HGNC:6993]	18357	6923	8907	6272	7126	4733	3693	2870	12959	5596	6512	5746	14804	11677	7722	16525	8197	7325	3113	3428	2904	4287	5067	13698
ENSG00000068308.9	chrX	48779305	48815648	-	12953	OTUD5	protein_coding	OTU deubiquitinase 5 [Source:HGNC Symbol;Acc:HGNC:25402]	4316	2537	3263	3265	2924	2254	1970	1483	4715	2553	3900	2785	3878	4421	2809	5599	3782	2968	1249	1793	1831	2258	3407	5978
ENSG00000068323.11	chrX	48886242	48901012	-	12006	TFE3	protein_coding	transcription factor binding to IGHM enhancer 3 [Source:HGNC Symbol;Acc:HGNC:11752]	5982	4330	6680	6893	6407	4444	4881	3459	11102	6002	8614	6731	7859	9116	6135	10414	8082	6594	2999	4036	3809	5273	7553	13423
ENSG00000068354.10	chrX	48397845	48420997	+	11052	TBC1D25	protein_coding	TBC1 domain family, member 25 [Source:HGNC Symbol;Acc:HGNC:8092]	621	625	1118	766	1022	623	628	484	1662	987	1406	834	1293	1474	962	1556	1156	953	410	595	545	859	1044	2002
ENSG00000068366.14	chrX	108872579	108976632	-	20387	ACSL4	protein_coding	acyl-CoA synthetase long-chain family member 4 [Source:HGNC Symbol;Acc:HGNC:3571]	7566	4896	4072	3169	5052	3167	2160	2162	6419	4527	7063	4648	5363	7913	3725	9028	4585	4948	1894	2676	1701	3518	3947	10521
ENSG00000068383.14	chr10	134351324	134596979	+	7627	INPP5A	protein_coding	inositol polyphosphate-5-phosphatase, 40kDa [Source:HGNC Symbol;Acc:HGNC:6076]	986	678	771	1113	790	654	641	544	1494	1061	1597	862	1319	1521	667	2039	943	1010	395	556	559	848	1241	1705
ENSG00000068394.9	chrX	48970334	48980151	-	1724	GPKOW	protein_coding	G patch domain and KOW motifs [Source:HGNC Symbol;Acc:HGNC:30677]	1146	724	582	826	667	542	568	434	1181	808	1287	813	998	1210	632	1225	878	812	312	571	505	601	981	1554
ENSG00000068400.9	chrX	48830134	48858675	-	17578	GRIPAP1	protein_coding	GRIP1 associated protein 1 [Source:HGNC Symbol;Acc:HGNC:18706]	1649	1137	1732	1336	1677	994	1074	728	2827	1470	2329	1556	2509	2306	1707	2258	1859	1449	718	1069	1037	1063	1942	2948
ENSG00000068438.10	chrX	48334541	48344752	+	14708	FTSJ1	protein_coding	FtsJ RNA methyltransferase homolog 1 (E. coli) [Source:HGNC Symbol;Acc:HGNC:13254]	5301	2564	4774	3796	2468	2345	3498	1880	7238	3819	3846	3453	6031	4992	4486	5827	2761	3333	2066	2260	2632	3404	3091	6926
ENSG00000068489.8	chr17	57232860	57282066	+	8777	PRR11	protein_coding	proline rich 11 [Source:HGNC Symbol;Acc:HGNC:25619]	1803	2318	668	889	816	176	2028	2643	2160	4671	7334	1614	1454	3813	499	3161	1027	267	1790	3762	659	5252	5554	5396
ENSG00000068615.11	chr2	86441116	86565206	-	19790	REEP1	protein_coding	receptor accessory protein 1 [Source:HGNC Symbol;Acc:HGNC:25786]	46	25	37	4	22	4	30	10	84	21	57	18	74	25	47	26	23	9	27	12	43	9	36	82
ENSG00000068650.13	chr13	113344643	113541482	+	49110	ATP11A	protein_coding	ATPase, class VI, type 11A [Source:HGNC Symbol;Acc:HGNC:13552]	1655	1176	1518	490	1142	990	587	589	2159	1140	1792	1479	1728	2317	1283	2123	1212	1484	550	862	372	1045	1109	3372
ENSG00000068654.11	chr2	86247339	86333278	-	24149	POLR1A	protein_coding	polymerase (RNA) I polypeptide A, 194kDa [Source:HGNC Symbol;Acc:HGNC:17264]	2164	1577	2063	1504	1926	1256	1473	973	3443	2090	3589	2235	2945	3177	2110	2858	2538	1859	1143	1605	1050	1692	3117	4704
ENSG00000068697.6	chr2	20232411	20251789	-	2242	LAPTM4A	protein_coding	lysosomal protein transmembrane 4 alpha [Source:HGNC Symbol;Acc:HGNC:6924]	23721	11142	14324	11643	12946	9836	7144	6736	18883	10733	18587	13091	16142	20105	12081	23203	15951	15022	5508	8319	7582	9815	15117	32361
ENSG00000068724.11	chr2	47143296	47303276	+	34201	TTC7A	protein_coding	tetratricopeptide repeat domain 7A [Source:HGNC Symbol;Acc:HGNC:19750]	2821	1962	2057	2836	3028	2054	1555	931	3082	1733	2901	2142	3324	4084	2220	4126	3728	2715	848	1249	1075	1467	2968	4426
ENSG00000068745.10	chr3	48725436	48777786	-	26726	IP6K2	protein_coding	inositol hexakisphosphate kinase 2 [Source:HGNC Symbol;Acc:HGNC:17313]	1688	1116	1975	1738	1759	1248	1415	844	3017	1454	1982	1669	2253	2232	1925	2332	2087	1638	773	1149	1064	1148	1810	3613
ENSG00000068781.16	chr2	48757064	49003654	+	19356	STON1-GTF2A1L	protein_coding	STON1-GTF2A1L readthrough [Source:HGNC Symbol;Acc:HGNC:30651]	0	1	2	0	0	0	1	0	2	0	0	0	4	1	6	0	1	0	0	0	0	0	0	0
ENSG00000068784.8	chr2	45615819	45839304	-	9801	SRBD1	protein_coding	S1 RNA binding domain 1 [Source:HGNC Symbol;Acc:HGNC:25521]	845	696	662	496	732	367	466	555	1326	895	1480	775	849	1066	630	1133	865	549	333	669	374	742	1022	1794
ENSG00000068793.12	chr15	22892005	23006016	+	26215	CYFIP1	protein_coding	NA	5784	3971	4494	3517	4016	3745	3090	2339	7673	4613	6117	4813	6569	7650	4284	7688	5280	5399	2176	3164	2330	3596	3949	10395
ENSG00000068796.12	chr5	61601989	61833076	+	13970	KIF2A	protein_coding	kinesin heavy chain member 2A [Source:HGNC Symbol;Acc:HGNC:6318]	1799	1056	1028	529	1075	514	681	890	2289	1843	2717	1415	1774	2278	1113	2186	1391	1278	802	1111	526	1537	1411	3162
ENSG00000068831.14	chr11	64494383	64512928	-	27155	RASGRP2	protein_coding	RAS guanyl releasing protein 2 (calcium and DAG-regulated) [Source:HGNC Symbol;Acc:HGNC:9879]	0	0	2	0	0	0	3	0	2	1	0	2	4	0	0	2	0	1	0	0	0	0	0	1
ENSG00000068878.10	chr2	54091204	54197977	-	25557	PSME4	protein_coding	proteasome (prosome, macropain) activator subunit 4 [Source:HGNC Symbol;Acc:HGNC:20635]	6158	3520	3647	2108	3578	2565	2123	1618	5439	3012	5099	3115	4746	5492	2798	4592	3179	3028	1732	2118	1455	2236	3371	6854
ENSG00000068885.10	chr3	159974774	160117668	-	29012	IFT80	protein_coding	intraflagellar transport 80 [Source:HGNC Symbol;Acc:HGNC:29262]	1423	609	702	571	1133	370	264	223	886	551	1083	425	1036	1096	620	1253	1278	537	257	297	193	398	652	1039
ENSG00000068903.15	chr19	39369197	39390502	-	22609	SIRT2	protein_coding	sirtuin 2 [Source:HGNC Symbol;Acc:HGNC:10886]	1630	1342	1963	2141	2023	1557	1592	1205	3073	1857	2160	2415	2592	2918	2273	2471	2522	2354	930	1393	1403	1540	2153	5282
ENSG00000068912.9	chr2	54014181	54045956	+	6902	ERLEC1	protein_coding	endoplasmic reticulum lectin 1 [Source:HGNC Symbol;Acc:HGNC:25222]	9137	3969	4187	2674	3685	3182	2341	1926	6035	2987	5180	3537	5906	6976	3955	7519	4148	5218	1922	2286	1829	2693	3108	8739
ENSG00000068971.8	chr11	64685025	64701947	+	8063	PPP2R5B	protein_coding	protein phosphatase 2, regulatory subunit B', beta [Source:HGNC Symbol;Acc:HGNC:9310]	831	523	1235	1140	889	1306	1090	701	2565	1212	1387	1841	1776	1846	1512	1602	1165	2027	686	806	855	852	1239	3649
ENSG00000068976.9	chr11	64513861	64527769	-	8712	PYGM	protein_coding	phosphorylase, glycogen, muscle [Source:HGNC Symbol;Acc:HGNC:9726]	1	27	9	20	35	16	4	3	13	13	10	17	12	48	23	66	28	19	4	15	7	2	4	20
ENSG00000069011.10	chr5	134362615	134370503	-	7150	PITX1	protein_coding	paired-like homeodomain 1 [Source:HGNC Symbol;Acc:HGNC:9004]	505	335	167	514	475	432	823	442	342	746	1172	531	1280	968	184	946	831	522	449	539	104	654	937	1039
ENSG00000069018.12	chr5	135548999	135701225	-	20748	TRPC7	protein_coding	transient receptor potential cation channel, subfamily C, member 7 [Source:HGNC Symbol;Acc:HGNC:20754]	0	0	0	0	0	6	0	0	0	0	0	0	0	0	0	0	0	0	0	0	0	0	0	0
ENSG00000069020.14	chr5	65892176	66465423	+	59750	MAST4	protein_coding	microtubule associated serine/threonine kinase family member 4 [Source:HGNC Symbol;Acc:HGNC:19037]	800	631	591	516	823	356	391	260	925	490	830	630	1038	1278	602	1338	1109	461	273	540	160	409	590	1401
ENSG00000069122.14	chr6	46820249	46922680	-	26647	GPR116	protein_coding	G protein-coupled receptor 116 [Source:HGNC Symbol;Acc:HGNC:19030]	0	0	1	0	0	0	0	0	1	0	0	2	0	0	1	0	0	0	0	1	1	0	0	1
ENSG00000069188.12	chr17	71330523	71640228	-	33212	SDK2	protein_coding	sidekick cell adhesion molecule 2 [Source:HGNC Symbol;Acc:HGNC:19308]	21	6	22	10	14	3	14	5	11	4	19	1	41	6	7	12	25	1	2	3	4	1	6	1
ENSG00000069248.8	chr1	229577045	229644103	-	13377	NUP133	protein_coding	nucleoporin 133kDa [Source:HGNC Symbol;Acc:HGNC:18016]	1805	1149	1215	993	1384	884	765	758	2147	1464	2455	1036	1643	2250	1345	2253	1575	1360	598	959	633	1095	1415	2170
ENSG00000069275.12	chr1	205681947	205719404	-	6715	NUCKS1	protein_coding	nuclear casein kinase and cyclin-dependent kinase substrate 1 [Source:HGNC Symbol;Acc:HGNC:29923]	17329	10801	9589	7208	10021	4699	6967	8690	16517	16448	30441	9958	13400	19244	8126	19179	11396	8719	6440	10711	4821	14196	17130	24225
ENSG00000069329.11	chr16	46690054	46723430	-	16838	VPS35	protein_coding	vacuolar protein sorting 35 homolog (S. cerevisiae) [Source:HGNC Symbol;Acc:HGNC:13487]	5905	3651	3273	2720	3319	2744	2218	2445	6047	4226	6893	3764	4669	6774	3179	6925	4055	4027	1825	3075	1805	3522	4241	9339
ENSG00000069345.7	chr16	46989299	47007699	-	7687	DNAJA2	protein_coding	DnaJ (Hsp40) homolog, subfamily A, member 2 [Source:HGNC Symbol;Acc:HGNC:14884]	4301	2306	2380	2114	2359	1846	1382	1126	3685	2313	3559	2274	2989	3598	2105	4087	2611	2425	1047	1477	1267	1804	2273	5139
ENSG00000069399.8	chr19	45250962	45263301	+	7912	BCL3	protein_coding	B-cell CLL/lymphoma 3 [Source:HGNC Symbol;Acc:HGNC:998]	1267	778	896	1395	2807	423	909	393	1280	759	1653	739	1501	1324	513	1910	2356	638	487	619	471	665	1919	1384
ENSG00000069424.10	chr1	6051526	6161253	+	32041	KCNAB2	protein_coding	potassium channel, voltage gated subfamily A regulatory beta subunit 2 [Source:HGNC Symbol;Acc:HGNC:6229]	454	551	422	758	527	582	163	180	464	454	310	399	793	1124	518	1225	634	726	113	239	190	314	276	890
ENSG00000069431.6	chr12	21950335	22094336	-	25244	ABCC9	protein_coding	ATP-binding cassette, sub-family C (CFTR/MRP), member 9 [Source:HGNC Symbol;Acc:HGNC:60]	10	63	35	29	38	23	22	25	54	64	70	26	35	91	21	169	42	38	14	53	12	42	28	107
ENSG00000069482.6	chr11	68451247	68458643	+	1456	GAL	protein_coding	galanin/GMAP prepropeptide [Source:HGNC Symbol;Acc:HGNC:4114]	27	7	38	15	63	1	16	1	16	13	45	0	87	27	48	43	90	4	2	9	25	7	31	7
ENSG00000069493.9	chr12	9809270	9848413	+	13479	CLEC2D	protein_coding	C-type lectin domain family 2, member D [Source:HGNC Symbol;Acc:HGNC:14351]	136	64	79	131	74	31	61	21	106	46	59	56	96	105	72	97	92	54	44	33	31	33	97	89
ENSG00000069509.5	chrX	44382885	44402247	-	2256	FUNDC1	protein_coding	FUN14 domain containing 1 [Source:HGNC Symbol;Acc:HGNC:28746]	606	299	354	358	335	220	205	188	567	320	538	292	440	607	295	605	349	313	138	227	216	198	350	570
ENSG00000069535.11	chrX	43625858	43741693	-	7838	MAOB	protein_coding	monoamine oxidase B [Source:HGNC Symbol;Acc:HGNC:6834]	27	33	15	30	16	2	4	45	22	74	5	26	32	33	12	55	17	9	5	42	12	14	2	36
ENSG00000069667.11	chr15	60780483	61521518	-	25150	RORA	protein_coding	RAR-related orphan receptor A [Source:HGNC Symbol;Acc:HGNC:10258]	910	622	509	435	716	503	100	175	520	295	503	382	524	999	384	1048	562	868	115	231	109	279	247	1040
ENSG00000069696.6	chr11	637293	640706	+	1729	DRD4	protein_coding	dopamine receptor D4 [Source:HGNC Symbol;Acc:HGNC:3025]	0	6	8	34	21	9	7	2	10	3	10	2	4	26	6	15	23	10	0	0	11	4	14	29
ENSG00000069702.6	chr1	92145902	92371892	-	30532	TGFBR3	protein_coding	transforming growth factor, beta receptor III [Source:HGNC Symbol;Acc:HGNC:11774]	1253	946	692	522	1396	425	352	359	905	868	1400	683	1290	1680	564	1847	1488	741	316	577	163	734	764	1644
ENSG00000069712.9	chr1	92632542	92650280	+	9160	KIAA1107	protein_coding	KIAA1107 [Source:HGNC Symbol;Acc:HGNC:29192]	103	87	50	67	111	74	45	40	121	101	106	91	122	190	115	269	121	128	31	58	29	77	66	298
ENSG00000069764.5	chr16	14766405	14788526	-	1575	PLA2G10	protein_coding	phospholipase A2, group X [Source:HGNC Symbol;Acc:HGNC:9029]	0	0	1	4	0	2	0	0	0	1	2	0	0	4	0	0	0	0	0	0	0	2	0	0
ENSG00000069812.7	chr1	6472478	6484730	-	8019	HES2	protein_coding	hes family bHLH transcription factor 2 [Source:HGNC Symbol;Acc:HGNC:16005]	0	6	1	1	3	0	1	3	5	4	5	8	5	4	7	6	2	0	3	4	1	8	3	9
ENSG00000069849.6	chr3	141594966	141645356	+	11198	ATP1B3	protein_coding	ATPase, Na+/K+ transporting, beta 3 polypeptide [Source:HGNC Symbol;Acc:HGNC:806]	4888	2840	3008	2605	3311	1963	1837	1414	4004	3166	4468	2455	3944	4455	2397	4952	3810	3049	1115	1479	1459	2199	2572	5383
ENSG00000069869.11	chr15	56119120	56285944	-	42356	NEDD4	protein_coding	neural precursor cell expressed, developmentally down-regulated 4, E3 ubiquitin protein ligase [Source:HGNC Symbol;Acc:HGNC:7727]	4436	2179	2168	1553	1657	2325	1277	1171	3044	2365	2900	2745	3718	4239	2169	4132	1913	3500	1245	1551	614	1770	1729	6313
ENSG00000069943.5	chr15	55611158	55647846	+	12796	PIGB	protein_coding	phosphatidylinositol glycan anchor biosynthesis, class B [Source:HGNC Symbol;Acc:HGNC:8959]	753	392	385	391	332	247	238	162	506	360	448	400	573	515	300	810	390	417	195	200	152	299	316	775
ENSG00000069956.7	chr15	52244303	52358462	+	8250	MAPK6	protein_coding	mitogen-activated protein kinase 6 [Source:HGNC Symbol;Acc:HGNC:6879]	11262	4941	5338	3255	6124	3386	2106	2245	6867	4049	6286	4091	7683	8225	4815	9501	6018	5379	1763	2661	1946	3326	3503	9902
ENSG00000069966.14	chr15	52413117	52483566	-	17088	GNB5	protein_coding	guanine nucleotide binding protein (G protein), beta 5 [Source:HGNC Symbol;Acc:HGNC:4401]	1031	526	768	455	795	630	445	322	963	510	749	625	1155	1196	770	946	881	781	321	296	361	347	476	1345
ENSG00000069974.11	chr15	55495164	55611311	-	13559	RAB27A	protein_coding	RAB27A, member RAS oncogene family [Source:HGNC Symbol;Acc:HGNC:9766]	1401	882	615	798	1198	295	408	506	918	1182	1663	500	909	1520	567	1773	1229	478	299	511	335	808	940	1153
ENSG00000069998.8	chr22	17618401	17646177	-	11496	CECR5	protein_coding	cat eye syndrome chromosome region, candidate 5 [Source:HGNC Symbol;Acc:HGNC:1843]	257	457	320	604	485	386	361	449	801	830	927	696	534	867	335	834	679	545	179	525	226	557	876	1555
ENSG00000070010.13	chr22	19437464	19466738	-	16442	UFD1L	protein_coding	ubiquitin fusion degradation 1 like (yeast) [Source:HGNC Symbol;Acc:HGNC:12520]	3047	1826	2542	2216	2216	1537	1944	1328	3846	2427	3475	2550	3641	3454	2427	3321	2711	2165	1120	1592	1467	2119	2928	5301
ENSG00000070018.4	chr12	12268959	12419946	-	24586	LRP6	protein_coding	low density lipoprotein receptor-related protein 6 [Source:HGNC Symbol;Acc:HGNC:6698]	4383	1676	2746	1105	1896	1252	1027	707	4055	1657	2635	2026	3298	3175	2743	4283	2478	1865	986	926	765	1530	1695	5378
ENSG00000070019.3	chr12	14765576	14849519	-	5343	GUCY2C	protein_coding	guanylate cyclase 2C [Source:HGNC Symbol;Acc:HGNC:4688]	0	0	0	1	1	1	0	0	1	0	4	0	0	0	0	0	0	1	0	0	0	0	0	0
ENSG00000070031.3	chr11	626431	627143	-	362	SCT	protein_coding	secretin [Source:HGNC Symbol;Acc:HGNC:10607]	0	0	0	0	1	2	0	0	0	0	0	0	0	0	0	0	0	0	0	0	0	0	0	0
ENSG00000070047.7	chr11	576486	612222	+	27024	PHRF1	protein_coding	PHD and ring finger domains 1 [Source:HGNC Symbol;Acc:HGNC:24351]	2097	1886	2280	2763	2509	1887	1965	1415	3803	2573	4368	2460	3127	3637	2182	3223	2901	2343	1306	1870	1326	2230	3520	5249
ENSG00000070061.10	chr9	111629797	111696396	-	12920	IKBKAP	protein_coding	inhibitor of kappa light polypeptide gene enhancer in B-cells, kinase complex-associated protein [Source:HGNC Symbol;Acc:HGNC:5959]	2215	1362	1637	1141	1440	1094	1189	823	2882	1874	2803	1416	2274	2673	1532	2630	1528	1616	801	1020	839	1277	1735	2980
ENSG00000070081.10	chr11	17229700	17371521	+	20279	NUCB2	protein_coding	nucleobindin 2 [Source:HGNC Symbol;Acc:HGNC:8044]	8163	4663	4020	4811	4277	2671	3445	2675	6891	5129	10909	3384	6113	8344	3133	9079	4699	4048	2714	3168	2585	3820	6194	8538
ENSG00000070087.9	chr3	149682691	149768575	-	15787	PFN2	protein_coding	profilin 2 [Source:HGNC Symbol;Acc:HGNC:8882]	8298	6141	7082	6544	5423	5056	4444	3377	10777	5925	7535	4682	9625	11660	6410	13039	6267	7310	2949	3729	3705	4717	4951	10317
ENSG00000070159.8	chr9	112137974	112260590	-	29684	PTPN3	protein_coding	protein tyrosine phosphatase, non-receptor type 3 [Source:HGNC Symbol;Acc:HGNC:9655]	737	437	324	329	357	213	264	206	584	509	658	368	562	795	315	915	439	364	214	250	171	417	380	936
ENSG00000070182.13	chr14	65213002	65346601	-	47645	SPTB	protein_coding	spectrin, beta, erythrocytic [Source:HGNC Symbol;Acc:HGNC:11274]	1	0	2	0	0	6	5	1	12	4	16	0	4	8	0	4	1	0	8	0	0	2	1	1
ENSG00000070190.8	chr4	100737990	100791311	+	8166	DAPP1	protein_coding	dual adaptor of phosphotyrosine and 3-phosphoinositides [Source:HGNC Symbol;Acc:HGNC:16500]	0	0	0	0	0	0	0	0	0	0	0	1	0	0	0	0	1	0	0	0	0	0	0	0
ENSG00000070193.4	chr5	44303646	44389808	-	3319	FGF10	protein_coding	fibroblast growth factor 10 [Source:HGNC Symbol;Acc:HGNC:3666]	12	10	0	18	151	0	0	0	0	0	25	0	3	7	1	88	157	0	0	0	0	0	27	0
ENSG00000070214.10	chr9	108006903	108201452	+	36003	SLC44A1	protein_coding	solute carrier family 44 (choline transporter), member 1 [Source:HGNC Symbol;Acc:HGNC:18798]	5454	2667	3419	2297	4563	1775	841	766	2870	1479	3029	1308	4624	4911	3325	6387	4949	2920	872	922	737	1141	1526	2891
ENSG00000070269.9	chr14	56955072	57117324	+	27425	C14orf101	protein_coding	transmembrane protein 260 [Source:HGNC Symbol;Acc:HGNC:20185]	859	556	632	603	790	523	392	278	1160	725	1056	823	849	1014	702	1068	802	755	338	472	407	598	834	1848
ENSG00000070366.8	chr17	1963133	2207065	-	35029	SMG6	protein_coding	SMG6 nonsense mediated mRNA decay factor [Source:HGNC Symbol;Acc:HGNC:17809]	1784	1319	2540	1750	1913	1441	1317	1055	4045	1916	3385	2296	2080	2879	2023	2820	2565	2044	874	1568	1271	1706	3134	5450
ENSG00000070367.11	chr14	57670518	57735726	-	19820	EXOC5	protein_coding	exocyst complex component 5 [Source:HGNC Symbol;Acc:HGNC:10696]	4905	2555	3010	1331	2512	1905	1504	1610	4952	3296	4919	2755	3724	5160	2914	5076	2644	2999	1361	1725	1179	2426	2200	6212
ENSG00000070371.11	chr22	19166986	19279239	-	36117	CLTCL1	protein_coding	clathrin, heavy chain-like 1 [Source:HGNC Symbol;Acc:HGNC:2093]	881	347	1162	776	384	622	610	271	1806	882	1160	773	1033	922	944	1133	577	759	336	403	551	744	1104	1600
ENSG00000070388.6	chr19	639588	643703	+	3761	FGF22	protein_coding	fibroblast growth factor 22 [Source:HGNC Symbol;Acc:HGNC:3679]	0	0	1	0	1	0	0	0	0	0	0	0	1	1	1	8	1	0	0	0	0	0	0	0
ENSG00000070404.4	chr19	676392	683385	+	6843	FSTL3	protein_coding	follistatin-like 3 (secreted glycoprotein) [Source:HGNC Symbol;Acc:HGNC:3973]	1821	1075	7033	2693	2342	2851	3035	1521	11455	3224	3949	4174	4515	2948	6343	3467	2121	3289	2262	1633	5530	2814	3200	9619
ENSG00000070413.13	chr22	19023795	19109967	-	21483	DGCR2	protein_coding	DiGeorge syndrome critical region gene 2 [Source:HGNC Symbol;Acc:HGNC:2845]	1990	1482	2829	2257	2544	2102	1905	1292	4140	2050	3422	2580	3579	3569	2590	3820	3403	2801	1142	1541	1332	1917	2693	5668
ENSG00000070423.12	chr19	647526	663209	-	8273	RNF126	protein_coding	ring finger protein 126 [Source:HGNC Symbol;Acc:HGNC:21151]	737	700	1170	1332	1613	1119	1292	956	2114	1629	2102	1367	1625	1820	1013	1786	1627	1354	628	928	813	1494	1865	2723
ENSG00000070444.9	chr17	2287354	2304412	-	9215	MNT	protein_coding	MAX network transcriptional repressor [Source:HGNC Symbol;Acc:HGNC:7188]	1478	1324	3019	2078	3223	1403	1018	730	2651	1065	1536	1959	2943	3162	2121	3215	3620	1769	660	961	791	1123	1935	4194
ENSG00000070476.10	chr3	126156444	126194762	-	13231	ZXDC	protein_coding	ZXD family zinc finger C [Source:HGNC Symbol;Acc:HGNC:28160]	627	644	700	824	673	577	445	376	1113	804	1029	687	792	1261	598	1109	739	766	314	543	307	622	1048	1450
ENSG00000070495.10	chr17	74708919	74722866	-	13119	JMJD6	protein_coding	jumonji domain containing 6 [Source:HGNC Symbol;Acc:HGNC:19355]	2454	1545	2009	2258	2318	1448	785	549	1613	1048	1680	934	2938	2705	1934	2960	2372	1830	516	619	619	758	1055	1953
ENSG00000070501.7	chr8	42195972	42229326	+	13813	POLB	protein_coding	polymerase (DNA directed), beta [Source:HGNC Symbol;Acc:HGNC:9174]	257	191	230	250	196	228	193	162	458	247	348	246	428	489	264	388	242	337	141	199	186	200	271	747
ENSG00000070526.10	chr17	74620843	74639920	-	12777	ST6GALNAC1	protein_coding	ST6 (alpha-N-acetyl-neuraminyl-2,3-beta-galactosyl-1,3)-N-acetylgalactosaminide alpha-2,6-sialyltransferase 1 [Source:HGNC Symbol;Acc:HGNC:23614]	0	4	0	0	1	3	0	0	0	0	0	0	2	0	1	0	1	0	0	0	1	0	0	0
ENSG00000070540.8	chr17	66417089	66453654	-	11998	WIPI1	protein_coding	WD repeat domain, phosphoinositide interacting 1 [Source:HGNC Symbol;Acc:HGNC:25471]	4429	2242	3226	3064	3454	1947	1279	851	3972	1709	2695	1714	3650	3951	3105	5531	3708	3169	840	923	1255	1341	1615	3594
ENSG00000070601.5	chr9	37650997	37746901	+	15952	FRMPD1	protein_coding	FERM and PDZ domain containing 1 [Source:HGNC Symbol;Acc:HGNC:29159]	0	0	0	0	0	0	0	0	0	0	1	6	0	0	0	0	0	4	1	4	0	0	0	4
ENSG00000070610.10	chr9	35736863	35749983	-	17373	GBA2	protein_coding	glucosidase, beta (bile acid) 2 [Source:HGNC Symbol;Acc:HGNC:18986]	1184	831	1294	1350	1586	825	1182	665	1899	1383	1862	1332	1821	1929	1232	1622	1431	1258	496	812	752	1067	1559	2462
ENSG00000070614.9	chr5	149865381	149937773	+	15545	NDST1	protein_coding	N-deacetylase/N-sulfotransferase (heparan glucosaminyl) 1 [Source:HGNC Symbol;Acc:HGNC:7680]	12512	8226	17503	5519	8422	11897	8339	7027	29436	11743	17548	21496	17814	17410	17876	15005	10777	17679	6814	8961	7796	10589	12402	44330
ENSG00000070669.12	chr7	97481430	97501854	-	22294	ASNS	protein_coding	asparagine synthetase (glutamine-hydrolyzing) [Source:HGNC Symbol;Acc:HGNC:753]	7460	2978	5407	3883	3389	3432	4445	2978	13032	6603	11304	4965	7672	5829	5260	7238	3807	5420	3362	3984	5155	5252	8990	11368
ENSG00000070718.7	chr8	42010464	42029191	+	22136	AP3M2	protein_coding	adaptor-related protein complex 3, mu 2 subunit [Source:HGNC Symbol;Acc:HGNC:570]	1508	558	1047	388	474	596	556	314	1811	773	1234	891	1067	926	910	877	579	746	450	484	571	630	934	2054
ENSG00000070729.9	chr16	57917503	58005020	-	13662	CNGB1	protein_coding	cyclic nucleotide gated channel beta 1 [Source:HGNC Symbol;Acc:HGNC:2151]	8	0	5	0	0	0	0	0	0	0	0	0	0	0	0	0	0	0	0	0	0	0	0	0
ENSG00000070731.5	chr17	74559792	74583038	-	12753	ST6GALNAC2	protein_coding	ST6 (alpha-N-acetyl-neuraminyl-2,3-beta-galactosyl-1,3)-N-acetylgalactosaminide alpha-2,6-sialyltransferase 2 [Source:HGNC Symbol;Acc:HGNC:10867]	104	25	13	67	37	53	66	18	59	30	30	48	119	71	43	120	48	52	53	31	20	45	29	141
ENSG00000070756.9	chr8	101698044	101735037	-	21373	PABPC1	protein_coding	poly(A) binding protein, cytoplasmic 1 [Source:HGNC Symbol;Acc:HGNC:8554]	66066	44215	51323	44009	42190	31350	36573	26945	87476	50209	83149	48208	56008	75572	42919	91758	49505	46144	25525	35912	27896	44257	67285	113801
ENSG00000070759.12	chr1	45809555	45956872	-	15329	TESK2	protein_coding	testis-specific kinase 2 [Source:HGNC Symbol;Acc:HGNC:11732]	118	116	73	81	117	31	50	31	65	41	94	41	142	196	70	183	185	74	27	45	24	58	128	155
ENSG00000070761.3	chr16	58147496	58163354	-	5700	C16orf80	protein_coding	cilia and flagella associated protein 20 [Source:HGNC Symbol;Acc:HGNC:29523]	2650	1411	1549	1521	1461	952	1304	1002	2387	1614	2688	1624	2134	2406	1375	2607	1901	1267	884	1232	985	1481	2209	3846
ENSG00000070770.4	chr16	58191811	58231824	-	10384	CSNK2A2	protein_coding	casein kinase 2, alpha prime polypeptide [Source:HGNC Symbol;Acc:HGNC:2459]	3173	2076	1972	2296	1871	1681	1247	1152	3442	2077	3252	2093	2267	3376	1844	3408	2230	2107	799	1536	1282	1714	2663	4972
ENSG00000070778.8	chr14	88932122	89021077	-	24794	PTPN21	protein_coding	protein tyrosine phosphatase, non-receptor type 21 [Source:HGNC Symbol;Acc:HGNC:9651]	3612	2287	2715	1527	2274	1628	1257	1180	4266	2308	3390	2436	3476	4150	2692	4554	2918	2796	1131	1622	1105	1916	2513	5763
ENSG00000070785.12	chr1	45316450	45452282	-	8187	EIF2B3	protein_coding	eukaryotic translation initiation factor 2B, subunit 3 gamma, 58kDa [Source:HGNC Symbol;Acc:HGNC:3259]	900	635	718	883	666	465	606	461	1186	938	1434	680	925	1102	683	1335	765	610	300	550	575	653	916	1403
ENSG00000070808.11	chr5	149599054	149669854	-	11517	CAMK2A	protein_coding	calcium/calmodulin-dependent protein kinase II alpha [Source:HGNC Symbol;Acc:HGNC:1460]	34	4	5	11	8	2	6	10	10	2	13	9	16	20	2	32	9	2	1	6	0	7	4	15
ENSG00000070814.13	chr5	149737202	149779871	+	55205	TCOF1	protein_coding	Treacher Collins-Franceschetti syndrome 1 [Source:HGNC Symbol;Acc:HGNC:11654]	1430	1212	1340	1919	1682	766	1851	1187	2416	2558	4621	1328	2265	3115	1420	2714	2271	1128	1062	1856	882	2257	4168	3271
ENSG00000070831.11	chr1	22379120	22419437	+	8335	CDC42	protein_coding	cell division cycle 42 [Source:HGNC Symbol;Acc:HGNC:1736]	9614	6623	8186	7320	7165	5921	6128	5564	15043	9729	13733	9344	9480	12602	7703	12607	8310	8862	4034	6690	5479	8594	9277	19458
ENSG00000070882.8	chr7	24836158	25021253	-	50788	OSBPL3	protein_coding	oxysterol binding protein-like 3 [Source:HGNC Symbol;Acc:HGNC:16370]	3411	1618	2076	1192	1518	1014	1395	1124	3446	2292	4350	1700	2396	2804	1959	2930	1792	1625	1004	1453	1043	1907	3647	4243
ENSG00000070886.6	chr1	22890057	22930087	+	8490	EPHA8	protein_coding	EPH receptor A8 [Source:HGNC Symbol;Acc:HGNC:3391]	0	0	0	0	0	0	0	0	0	0	0	0	6	0	0	0	0	0	0	0	0	0	0	0
ENSG00000070915.5	chr16	56899119	56949762	+	18526	SLC12A3	protein_coding	solute carrier family 12 (sodium/chloride transporter), member 3 [Source:HGNC Symbol;Acc:HGNC:10912]	4	0	0	0	0	0	0	0	0	0	0	0	0	0	0	0	0	0	0	0	0	0	0	0
ENSG00000070950.5	chr3	8817088	9005457	-	11916	RAD18	protein_coding	RAD18 E3 ubiquitin protein ligase [Source:HGNC Symbol;Acc:HGNC:18278]	947	618	538	561	483	291	451	434	778	956	1404	628	692	1405	506	1055	501	457	326	596	324	873	1148	1575
ENSG00000070961.10	chr12	89981828	90103077	-	35555	ATP2B1	protein_coding	ATPase, Ca++ transporting, plasma membrane 1 [Source:HGNC Symbol;Acc:HGNC:814]	6058	2231	4334	1404	3315	1833	1900	1828	9347	3758	6673	4402	4494	3760	4531	4476	3161	2881	1866	2204	2445	2991	3798	10443
ENSG00000071051.9	chr2	106361354	106510730	+	8600	NCK2	protein_coding	NCK adaptor protein 2 [Source:HGNC Symbol;Acc:HGNC:7665]	1729	1062	1230	1226	1236	841	758	574	1755	999	1519	971	1667	2053	1062	2508	1698	1134	487	677	597	987	1348	2161
ENSG00000071054.10	chr2	102313312	102508449	+	46736	MAP4K4	protein_coding	mitogen-activated protein kinase kinase kinase kinase 4 [Source:HGNC Symbol;Acc:HGNC:6866]	54218	28429	19937	11549	24003	14268	18455	15837	33491	20044	39817	22254	40791	45108	19086	32405	29865	20336	13783	21073	8214	17770	24351	54177
ENSG00000071073.6	chr2	99235569	99347589	-	20440	MGAT4A	protein_coding	mannosyl (alpha-1,3-)-glycoprotein beta-1,4-N-acetylglucosaminyltransferase, isozyme A [Source:HGNC Symbol;Acc:HGNC:7047]	0	4	0	0	1	0	1	0	1	2	2	0	8	1	4	6	3	0	1	0	0	11	0	1
ENSG00000071082.5	chr2	101618177	101640494	+	10771	RPL31	protein_coding	ribosomal protein L31 [Source:HGNC Symbol;Acc:HGNC:10334]	5234	4006	3732	6884	4046	2832	2458	2013	5618	3509	6135	2647	5126	7772	3446	9346	4433	4873	1432	2065	2536	2983	3760	5123
ENSG00000071127.12	chr4	10075963	10118573	-	23388	WDR1	protein_coding	WD repeat domain 1 [Source:HGNC Symbol;Acc:HGNC:12754]	36101	21242	28173	19030	17913	26360	24217	17314	59128	33569	38741	40491	32485	39941	26246	36700	18830	36100	17013	20781	20301	27273	28376	85974
ENSG00000071189.16	chr7	17832466	17980124	-	30076	SNX13	protein_coding	sorting nexin 13 [Source:HGNC Symbol;Acc:HGNC:21335]	2726	1439	1719	859	1690	888	662	762	2194	1182	1999	1178	2196	2351	1521	2784	1635	1590	597	792	457	918	1229	2870
ENSG00000071203.5	chr11	60260251	60274903	+	4236	MS4A12	protein_coding	membrane-spanning 4-domains, subfamily A, member 12 [Source:HGNC Symbol;Acc:HGNC:13370]	0	0	0	0	0	0	0	0	0	0	0	1	0	0	0	0	0	0	0	0	0	0	0	0
ENSG00000071205.7	chr4	148653214	148993931	+	20231	ARHGAP10	protein_coding	Rho GTPase activating protein 10 [Source:HGNC Symbol;Acc:HGNC:26099]	1109	788	689	870	943	719	500	493	1222	972	1536	812	1130	1493	755	1691	1073	958	416	523	479	669	1007	1879
ENSG00000071242.7	chr6	166822852	167319939	-	27349	RPS6KA2	protein_coding	ribosomal protein S6 kinase, 90kDa, polypeptide 2 [Source:HGNC Symbol;Acc:HGNC:10431]	6645	10159	6529	7610	15446	4488	3749	6243	11686	9005	19841	6862	7211	20365	6405	16453	17728	6552	2821	7773	3292	7746	14676	15172
ENSG00000071243.11	chr7	120590803	120617270	+	10538	ING3	protein_coding	inhibitor of growth family, member 3 [Source:HGNC Symbol;Acc:HGNC:14587]	598	508	372	325	492	205	237	184	576	400	851	296	534	785	360	789	403	360	162	260	167	365	382	590
ENSG00000071246.5	chr14	77228532	77249354	+	9992	VASH1	protein_coding	vasohibin 1 [Source:HGNC Symbol;Acc:HGNC:19964]	308	235	287	226	211	185	209	153	441	179	207	250	600	521	281	447	364	385	125	203	134	138	147	622
ENSG00000071282.7	chr3	8543393	8609805	+	8524	LMCD1	protein_coding	LIM and cysteine-rich domains 1 [Source:HGNC Symbol;Acc:HGNC:6633]	1517	1245	3816	1693	2344	1816	517	609	4206	1016	1383	1476	1313	2397	3429	2582	1939	2433	355	695	1404	736	1227	2829
ENSG00000071462.7	chr7	73097355	73119491	+	22019	WBSCR22	protein_coding	Williams Beuren syndrome chromosome region 22 [Source:HGNC Symbol;Acc:HGNC:16405]	2595	1427	1774	1903	1874	1222	1323	1116	2817	1916	3043	1824	2245	2726	1664	2735	2233	1691	803	1325	1289	1612	2529	4312
ENSG00000071537.9	chr14	81937893	82000205	-	12079	SEL1L	protein_coding	sel-1 suppressor of lin-12-like (C. elegans) [Source:HGNC Symbol;Acc:HGNC:10717]	14515	5827	11142	3570	7198	5792	3874	3152	16267	5991	12265	8066	12607	11172	9614	11729	7510	9203	4550	4148	3340	4791	6340	18939
ENSG00000071539.9	chr5	892758	919472	+	6321	TRIP13	protein_coding	thyroid hormone receptor interactor 13 [Source:HGNC Symbol;Acc:HGNC:12307]	689	757	228	602	428	67	940	822	827	2077	3248	460	609	1407	219	1151	450	136	588	1044	332	1536	1963	1084
ENSG00000071553.12	chrX	153656978	153664862	+	12730	ATP6AP1	protein_coding	ATPase, H+ transporting, lysosomal accessory protein 1 [Source:HGNC Symbol;Acc:HGNC:868]	2809	2248	5297	3969	4644	3566	3365	1901	8477	3553	5116	4324	5949	5295	5198	6050	5028	5308	1917	2093	2985	2634	3643	7832
ENSG00000071564.10	chr19	1609291	1652604	-	25774	TCF3	protein_coding	transcription factor 3 [Source:HGNC Symbol;Acc:HGNC:11633]	2477	2011	2726	2814	2652	2192	2967	2455	4567	4032	5003	3250	4180	5701	2759	4969	3692	3061	1760	3095	1633	3442	4497	7930
ENSG00000071575.7	chr2	12857015	12882860	+	8588	TRIB2	protein_coding	tribbles pseudokinase 2 [Source:HGNC Symbol;Acc:HGNC:30809]	1848	1253	1200	1063	1237	878	667	495	1986	915	1014	1011	1896	2373	1461	2300	1809	1865	493	505	514	637	569	2149
ENSG00000071626.11	chr19	1407584	1435719	+	21779	DAZAP1	protein_coding	DAZ associated protein 1 [Source:HGNC Symbol;Acc:HGNC:2683]	3934	2764	3819	4132	3662	2399	4228	2756	6865	5425	8277	3558	5399	6172	3559	5857	4711	3388	2385	3468	2496	4441	6370	8302
ENSG00000071655.11	chr19	1576639	1592882	-	13523	MBD3	protein_coding	methyl-CpG binding domain protein 3 [Source:HGNC Symbol;Acc:HGNC:6918]	545	771	1457	2275	1847	1336	1811	995	2641	2215	3100	1737	2447	2561	1569	2531	2199	1667	904	1122	1406	1707	2201	3329
ENSG00000071794.11	chr3	148747914	148804341	-	21366	HLTF	protein_coding	helicase-like transcription factor [Source:HGNC Symbol;Acc:HGNC:11099]	1860	1490	1016	774	1195	689	683	846	2028	1855	2861	1199	1602	2669	1030	3026	1311	1215	663	1092	406	1439	1596	2783
ENSG00000071859.10	chrX	153672473	153679002	+	6096	FAM50A	protein_coding	family with sequence similarity 50, member A [Source:HGNC Symbol;Acc:HGNC:18786]	6387	3455	3709	6172	3310	3115	3178	2442	6156	5042	5820	4377	5390	6438	3623	7957	4277	4297	1995	2771	2702	3943	4882	9836
ENSG00000071889.12	chrX	153733350	153744566	-	26990	FAM3A	protein_coding	family with sequence similarity 3, member A [Source:HGNC Symbol;Acc:HGNC:13749]	966	753	971	1605	1263	1526	1153	754	1977	1205	1701	1633	1700	2067	1158	2236	1744	1859	706	861	846	1068	1542	3675
ENSG00000071894.10	chr8	145618444	145634753	-	12324	CPSF1	protein_coding	cleavage and polyadenylation specific factor 1, 160kDa [Source:HGNC Symbol;Acc:HGNC:2324]	1498	2001	2486	3658	3202	1331	1988	1568	3968	3576	4596	2162	2951	4255	2501	4878	3906	1788	1095	2109	1423	2758	4396	3991
ENSG00000071909.14	chr2	171034655	171511681	+	41621	MYO3B	protein_coding	myosin IIIB [Source:HGNC Symbol;Acc:HGNC:15576]	0	2	6	0	2	0	0	0	1	0	0	0	2	0	0	3	1	0	0	0	0	2	0	6
ENSG00000071967.7	chr2	172378757	172414643	+	11834	CYBRD1	protein_coding	cytochrome b reductase 1 [Source:HGNC Symbol;Acc:HGNC:20797]	18572	12458	24612	11546	27328	8856	3976	3860	29926	7695	16853	7660	17408	21348	22800	31325	31644	14921	3384	4446	7713	6291	11001	17929
ENSG00000071991.4	chr18	64168320	64271375	-	13113	CDH19	protein_coding	cadherin 19, type 2 [Source:HGNC Symbol;Acc:HGNC:1758]	0	0	0	0	0	0	0	0	0	0	0	0	0	0	0	0	1	0	0	0	0	0	0	0
ENSG00000071994.6	chr6	170884383	170893780	-	19733	PDCD2	protein_coding	programmed cell death 2 [Source:HGNC Symbol;Acc:HGNC:8762]	1836	1286	1331	1315	1375	776	876	741	1962	1245	2020	1052	1705	2257	1116	2275	1388	1197	603	788	655	1012	1375	2597
ENSG00000072041.12	chr12	85253492	85307394	-	18328	SLC6A15	protein_coding	solute carrier family 6 (neutral amino acid transporter), member 15 [Source:HGNC Symbol;Acc:HGNC:13621]	6	5	0	7	48	0	0	4	0	3	7	0	0	14	0	39	34	0	0	0	0	0	5	0
ENSG00000072042.8	chr14	68143518	68162531	-	14997	RDH11	protein_coding	retinol dehydrogenase 11 (all-trans/9-cis/11-cis) [Source:HGNC Symbol;Acc:HGNC:17964]	5516	3113	3578	3286	3289	2716	1810	1506	5187	2613	4312	3278	4366	5555	3478	5886	3748	3920	1580	1969	1951	2199	3341	7997
ENSG00000072062.9	chr19	14202500	14228896	-	14656	PRKACA	protein_coding	protein kinase, cAMP-dependent, catalytic, alpha [Source:HGNC Symbol;Acc:HGNC:9380]	5259	4276	5611	6396	5382	3727	6036	4442	9419	6822	9577	6574	7809	9571	5579	9560	7615	5541	3638	5670	3390	6929	11041	16295
ENSG00000072071.12	chr19	14260750	14316999	-	15033	LPHN1	protein_coding	latrophilin 1 [Source:HGNC Symbol;Acc:HGNC:20973]	229	246	513	150	331	174	147	81	773	98	278	298	423	584	446	285	479	274	94	186	178	86	317	608
ENSG00000072110.9	chr14	69340860	69446157	-	32243	ACTN1	protein_coding	actinin, alpha 1 [Source:HGNC Symbol;Acc:HGNC:163]	28295	18680	41140	22221	17852	34188	30878	18950	83542	40983	49985	52692	40225	42325	39058	40749	19654	45290	19440	22871	25866	31825	37808	104284
ENSG00000072121.11	chr14	68194091	68283307	-	46937	ZFYVE26	protein_coding	zinc finger, FYVE domain containing 26 [Source:HGNC Symbol;Acc:HGNC:20761]	1553	916	1487	802	1283	887	881	751	2378	1244	2056	1694	1695	1751	1297	1784	1695	1262	641	1103	465	1103	1689	3859
ENSG00000072133.6	chrX	83318984	83442933	-	6183	RPS6KA6	protein_coding	ribosomal protein S6 kinase, 90kDa, polypeptide 6 [Source:HGNC Symbol;Acc:HGNC:10435]	129	88	111	23	113	38	26	86	104	85	162	33	131	158	78	125	101	46	36	69	30	41	82	104
ENSG00000072134.11	chr17	19118928	19240028	+	37179	EPN2	protein_coding	epsin 2 [Source:HGNC Symbol;Acc:HGNC:18639]	2102	1798	1412	1709	1869	1421	1202	1048	2414	1857	2525	1823	2499	3671	1449	3465	2401	2028	811	1428	708	1566	1901	3851
ENSG00000072135.8	chr2	131113580	131132982	+	16457	PTPN18	protein_coding	protein tyrosine phosphatase, non-receptor type 18 (brain-derived) [Source:HGNC Symbol;Acc:HGNC:9649]	4290	1888	2079	2358	1922	1387	2239	1649	2979	2556	3407	2800	3652	3420	1795	3342	2280	1736	1287	2154	1221	2595	3639	6515
ENSG00000072163.14	chr2	128395956	128439360	-	34536	LIMS2	protein_coding	LIM and senescent cell antigen-like domains 2 [Source:HGNC Symbol;Acc:HGNC:16084]	2321	1850	5060	4009	2225	2857	3827	2769	10155	5249	6159	5965	4745	4290	4727	5535	3018	3911	2155	3561	4566	5035	7386	13280
ENSG00000072182.8	chr2	220378892	220403494	+	11746	ASIC4	protein_coding	acid sensing (proton gated) ion channel family member 4 [Source:HGNC Symbol;Acc:HGNC:21263]	0	0	0	7	2	4	0	0	1	4	1	0	2	7	2	4	1	4	0	1	0	2	0	1
ENSG00000072195.10	chr2	220299568	220363009	+	55359	SPEG	protein_coding	SPEG complex locus [Source:HGNC Symbol;Acc:HGNC:16901]	1845	2275	3636	5217	4787	4487	3073	1728	7064	3696	6130	6551	3826	6636	3739	6241	6281	5163	1617	2713	1972	3341	8453	13732
ENSG00000072201.9	chr4	54325468	54567572	-	11341	LNX1	protein_coding	ligand of numb-protein X 1, E3 ubiquitin protein ligase [Source:HGNC Symbol;Acc:HGNC:6657]	285	325	75	559	1481	62	95	89	111	321	835	50	308	659	83	813	1616	72	50	95	38	224	436	153
ENSG00000072210.14	chr17	19551449	19580911	+	36085	ALDH3A2	protein_coding	aldehyde dehydrogenase 3 family, member A2 [Source:HGNC Symbol;Acc:HGNC:403]	5138	3612	2112	3713	4164	1654	1634	1245	2782	2343	4009	1450	4491	6479	2027	7301	5296	2586	1111	1469	963	1739	2840	3148
ENSG00000072274.8	chr3	195754054	195809060	-	28538	TFRC	protein_coding	transferrin receptor [Source:HGNC Symbol;Acc:HGNC:11763]	10600	4946	5097	2229	4896	2815	2310	2566	8144	6871	11236	4534	8005	8625	4943	9969	4921	4839	2824	3330	1781	4763	4841	9581
ENSG00000072310.12	chr17	17713713	17740325	-	37141	SREBF1	protein_coding	sterol regulatory element binding transcription factor 1 [Source:HGNC Symbol;Acc:HGNC:11289]	959	626	1879	1229	1664	1039	860	450	2258	881	1938	1112	1880	1576	1452	1865	2074	1514	530	641	874	766	2102	2680
ENSG00000072315.3	chrX	111017543	111326004	-	5828	TRPC5	protein_coding	transient receptor potential cation channel, subfamily C, member 5 [Source:HGNC Symbol;Acc:HGNC:12337]	0	0	0	0	0	0	0	0	0	0	0	0	0	1	0	0	0	1	0	0	0	0	0	0
ENSG00000072364.8	chr5	132211071	132299326	-	19329	AFF4	protein_coding	AF4/FMR2 family, member 4 [Source:HGNC Symbol;Acc:HGNC:17869]	11974	6601	8042	3151	7279	5188	2756	3086	11296	5991	9136	7965	10288	12240	7417	12571	7297	8157	3169	4515	1889	4834	4780	17835
ENSG00000072401.9	chr10	60094735	60129403	+	2378	UBE2D1	protein_coding	ubiquitin-conjugating enzyme E2D 1 [Source:HGNC Symbol;Acc:HGNC:12474]	477	527	510	408	581	389	280	266	877	516	850	438	828	1017	474	1161	863	611	233	289	284	421	452	1028
ENSG00000072415.4	chr14	67707826	67802536	+	15544	MPP5	protein_coding	membrane protein, palmitoylated 5 (MAGUK p55 subfamily member 5) [Source:HGNC Symbol;Acc:HGNC:18669]	2211	1243	1200	563	1001	1013	691	885	2330	1481	2129	1856	1598	2128	1267	2248	1237	1536	690	1007	675	1184	1047	3886
ENSG00000072422.12	chr10	62629196	62761198	-	10594	RHOBTB1	protein_coding	Rho-related BTB domain containing 1 [Source:HGNC Symbol;Acc:HGNC:18738]	1186	938	1004	862	1115	673	493	501	1631	942	1575	753	1209	1682	1070	2288	1292	1031	355	609	444	839	1173	1846
ENSG00000072444.10	chr10	48001603	48055018	-	3856	ASAH2C	protein_coding	NA	57	14	41	10	12	6	6	6	51	23	32	41	32	32	15	18	9	11	3	6	5	12	30	51
ENSG00000072501.12	chrX	53401070	53449677	-	14949	SMC1A	protein_coding	structural maintenance of chromosomes 1A [Source:HGNC Symbol;Acc:HGNC:11111]	7287	4812	3405	2723	4147	1503	4031	4012	6027	9541	12722	4171	6915	8711	3154	8059	4591	2346	3736	6005	1597	7623	7742	9909
ENSG00000072506.8	chrX	53458206	53461320	-	3896	HSD17B10	protein_coding	hydroxysteroid (17-beta) dehydrogenase 10 [Source:HGNC Symbol;Acc:HGNC:4800]	815	471	645	729	747	439	757	512	1297	1101	1679	891	966	826	757	795	916	552	415	491	666	836	1210	1712
ENSG00000072518.16	chr11	63606400	63678491	+	46986	MARK2	protein_coding	MAP/microtubule affinity-regulating kinase 2 [Source:HGNC Symbol;Acc:HGNC:3332]	1276	845	1478	1195	1092	1188	1183	868	2556	1728	1897	1474	2312	2375	1640	2251	1760	1599	767	1166	777	1313	1965	3793
ENSG00000072571.14	chr5	162887175	162918947	+	16566	HMMR	protein_coding	hyaluronan-mediated motility receptor (RHAMM) [Source:HGNC Symbol;Acc:HGNC:5012]	1085	1055	275	564	500	43	1073	1272	1190	3135	5852	583	869	1788	309	1403	625	65	973	1705	395	2437	2894	1940
ENSG00000072609.12	chr12	133416937	133485772	-	38758	CHFR	protein_coding	checkpoint with forkhead and ring finger domains, E3 ubiquitin protein ligase [Source:HGNC Symbol;Acc:HGNC:20455]	923	701	1059	667	858	722	734	440	1512	738	994	1069	1401	1282	1079	1264	969	951	418	489	442	671	843	2067
ENSG00000072657.4	chr12	72481046	73059422	+	9476	TRHDE	protein_coding	thyrotropin-releasing hormone degrading enzyme [Source:HGNC Symbol;Acc:HGNC:30748]	7	18	11	12	42	68	0	19	24	14	84	113	1	51	11	28	35	58	3	9	4	14	48	217
ENSG00000072682.13	chr5	131527531	131631008	-	26549	P4HA2	protein_coding	prolyl 4-hydroxylase, alpha polypeptide II [Source:HGNC Symbol;Acc:HGNC:8547]	8656	5914	7725	6830	5698	8150	5582	3513	15034	6904	11265	9725	9778	11047	8148	13686	7172	12009	4258	4376	5470	5539	8187	22029
ENSG00000072736.14	chr16	68118654	68263162	+	72523	NFATC3	protein_coding	nuclear factor of activated T-cells, cytoplasmic, calcineurin-dependent 3 [Source:HGNC Symbol;Acc:HGNC:7777]	1577	1082	1629	568	947	805	707	837	2495	1372	2222	1258	1627	2196	1518	1943	1318	1352	693	934	669	1055	1464	3055
ENSG00000072756.12	chr3	3168600	3192563	+	12733	TRNT1	protein_coding	tRNA nucleotidyl transferase, CCA-adding, 1 [Source:HGNC Symbol;Acc:HGNC:17341]	820	426	606	435	575	297	341	294	1163	746	1130	506	701	665	555	872	674	587	274	332	378	573	552	1201
ENSG00000072778.14	chr17	7120444	7128592	+	34131	ACADVL	protein_coding	acyl-CoA dehydrogenase, very long chain [Source:HGNC Symbol;Acc:HGNC:92]	18408	11497	12255	22851	17044	12673	14027	8339	20723	17974	22458	15065	25421	23375	12781	25759	20724	15842	7724	10942	8884	14624	20948	32922
ENSG00000072786.8	chr5	171469077	171615390	-	16488	STK10	protein_coding	serine/threonine kinase 10 [Source:HGNC Symbol;Acc:HGNC:11388]	1692	1197	1852	1543	1463	1383	1343	1138	3523	2397	3159	2455	2238	2704	2007	2969	1875	2186	1097	1676	1182	2104	2489	5256
ENSG00000072803.13	chr5	171288553	171433877	-	19558	FBXW11	protein_coding	F-box and WD repeat domain containing 11 [Source:HGNC Symbol;Acc:HGNC:13607]	3943	2247	2311	1415	2126	1596	1011	1139	3612	2044	3004	2046	3376	3788	2190	4650	2477	2763	1058	1268	1105	1601	1665	4878
ENSG00000072818.6	chr17	7239848	7254797	+	12677	ACAP1	protein_coding	ArfGAP with coiled-coil, ankyrin repeat and PH domains 1 [Source:HGNC Symbol;Acc:HGNC:16467]	14	16	13	53	36	33	7	18	38	42	47	56	10	39	18	92	21	57	9	33	15	24	28	94
ENSG00000072832.10	chr4	5749811	5894785	-	16143	CRMP1	protein_coding	collapsin response mediator protein 1 [Source:HGNC Symbol;Acc:HGNC:2365]	8	0	3	0	2	0	0	0	2	2	0	2	2	0	0	1	0	0	0	2	0	0	6	2
ENSG00000072840.8	chr4	5712924	5830772	+	17086	EVC	protein_coding	Ellis van Creveld syndrome [Source:HGNC Symbol;Acc:HGNC:3497]	5178	4038	6690	3833	5252	4185	2822	2497	9293	4073	5946	6190	8067	8438	7082	9478	7360	5990	2609	3642	2027	4480	5335	17682
ENSG00000072849.6	chr17	5374571	5390131	-	12271	DERL2	protein_coding	derlin 2 [Source:HGNC Symbol;Acc:HGNC:17943]	1604	1019	1097	1435	1244	848	867	730	1909	1257	1909	928	1383	1571	1058	1692	1412	1014	504	888	829	1052	1462	2310
ENSG00000072858.6	chr3	113251143	113348425	+	17625	SIDT1	protein_coding	SID1 transmembrane family, member 1 [Source:HGNC Symbol;Acc:HGNC:25967]	0	0	0	0	0	0	0	0	0	0	0	0	1	0	0	0	0	0	0	0	0	0	0	0
ENSG00000072864.8	chr16	15737124	15820210	+	21944	NDE1	protein_coding	nudE neurodevelopment protein 1 [Source:HGNC Symbol;Acc:HGNC:17619]	837	964	837	830	660	589	1130	1024	1933	1991	3014	1111	1068	1798	773	1698	718	858	727	1322	614	1759	2305	2445
ENSG00000072952.14	chr11	10594638	10715535	-	64079	MRVI1	protein_coding	murine retrovirus integration site 1 homolog [Source:HGNC Symbol;Acc:HGNC:7237]	151	79	226	106	108	136	171	98	738	206	276	598	118	144	138	240	134	234	142	144	150	122	227	1297
ENSG00000072954.2	chr19	16771938	16800840	+	3844	TMEM38A	protein_coding	transmembrane protein 38A [Source:HGNC Symbol;Acc:HGNC:28462]	78	22	40	30	25	50	19	18	81	2	28	56	55	66	52	30	33	90	5	21	9	14	18	97
ENSG00000072958.4	chr19	16308389	16346160	+	15736	AP1M1	protein_coding	adaptor-related protein complex 1, mu 1 subunit [Source:HGNC Symbol;Acc:HGNC:13667]	1082	1091	1380	1753	1688	1288	1858	1322	2778	2617	3850	1924	2185	2317	1583	2512	2130	1881	1127	1528	1148	2148	2997	3859
ENSG00000073008.9	chr19	45147098	45169429	+	17497	PVR	protein_coding	poliovirus receptor [Source:HGNC Symbol;Acc:HGNC:9705]	6398	3171	6420	3513	2990	5422	4553	2577	14889	4895	6923	7875	6910	6219	6208	5569	3573	6723	3215	3144	5142	4197	5829	16865
ENSG00000073009.8	chrX	153769414	153796782	+	29364	IKBKG	protein_coding	NA	673	625	941	1322	1077	796	951	681	1793	1170	1862	1059	1333	1622	975	1437	1295	965	474	708	779	960	1489	2077
ENSG00000073050.7	chr19	44047192	44084625	-	10075	XRCC1	protein_coding	X-ray repair complementing defective repair in Chinese hamster cells 1 [Source:HGNC Symbol;Acc:HGNC:12828]	1650	1082	1296	1832	1436	810	1454	1167	2500	2260	3764	1398	1947	2611	1178	2435	1640	1070	872	1341	1009	1725	3147	3292
ENSG00000073060.10	chr12	125261402	125367214	-	28489	SCARB1	protein_coding	scavenger receptor class B, member 1 [Source:HGNC Symbol;Acc:HGNC:1664]	347	218	586	531	434	441	425	175	716	400	503	588	710	662	548	880	575	696	254	212	301	299	301	1208
ENSG00000073067.9	chr7	1022835	1029276	+	6651	CYP2W1	protein_coding	cytochrome P450, family 2, subfamily W, polypeptide 1 [Source:HGNC Symbol;Acc:HGNC:20243]	0	0	0	1	0	0	0	0	0	0	0	0	0	0	0	0	0	0	1	1	0	0	0	0
ENSG00000073111.9	chr3	127317066	127341276	+	15301	MCM2	protein_coding	minichromosome maintenance complex component 2 [Source:HGNC Symbol;Acc:HGNC:6944]	858	984	689	755	1202	315	1048	1176	1226	2952	3849	977	1388	2463	602	1778	1497	399	701	1377	455	2054	2239	2233
ENSG00000073146.11	chr22	50528308	50600119	+	26122	MOV10L1	protein_coding	Mov10 RISC complex RNA helicase like 1 [Source:HGNC Symbol;Acc:HGNC:7201]	0	4	1	1	1	2	0	2	4	0	0	2	0	0	5	2	8	0	1	6	1	0	2	4
ENSG00000073150.9	chr22	50609160	50618723	+	8294	PANX2	protein_coding	pannexin 2 [Source:HGNC Symbol;Acc:HGNC:8600]	714	473	476	988	775	479	197	132	512	398	548	342	845	1010	464	1518	1025	652	150	184	180	337	386	588
ENSG00000073169.9	chr22	50639408	50656045	+	3924	RP3-402G11.5	protein_coding	selenoprotein O [Source:EntrezGene;Acc:83642]	328	416	421	838	699	524	525	288	777	625	915	642	829	1116	528	874	1010	677	239	424	395	400	861	1210
ENSG00000073282.7	chr3	189349205	189615068	+	31116	TP63	protein_coding	tumor protein p63 [Source:HGNC Symbol;Acc:HGNC:15979]	119	34	38	15	27	26	30	2	73	13	28	21	61	35	63	54	43	51	35	24	13	13	15	95
ENSG00000073331.13	chr4	113206665	113363776	+	35615	ALPK1	protein_coding	alpha-kinase 1 [Source:HGNC Symbol;Acc:HGNC:20917]	545	402	435	372	617	321	278	207	748	368	918	491	528	634	452	680	595	459	219	344	195	335	729	1084
ENSG00000073350.9	chr17	73521161	73571289	+	30794	LLGL2	protein_coding	lethal giant larvae homolog 2 (Drosophila) [Source:HGNC Symbol;Acc:HGNC:6629]	0	1	9	1	0	1	5	0	0	0	0	0	5	5	12	2	0	0	0	0	2	2	0	12
ENSG00000073417.10	chr15	85523671	85682376	+	33274	PDE8A	protein_coding	phosphodiesterase 8A [Source:HGNC Symbol;Acc:HGNC:8793]	3549	1738	1651	1329	1560	1062	1030	820	2616	1549	2254	1411	2399	2690	1505	3485	1663	1799	782	947	709	1273	1627	3077
ENSG00000073464.7	chrX	10125024	10205700	+	11841	CLCN4	protein_coding	chloride channel, voltage-sensitive 4 [Source:HGNC Symbol;Acc:HGNC:2022]	986	508	671	398	660	263	357	393	934	637	914	462	1117	856	631	1226	930	461	282	493	256	605	736	1143
ENSG00000073536.13	chr17	33455772	33469334	-	13040	NLE1	protein_coding	notchless homolog 1 (Drosophila) [Source:HGNC Symbol;Acc:HGNC:19889]	411	351	400	530	539	266	384	298	603	535	984	461	533	777	323	710	500	394	201	382	251	499	642	859
ENSG00000073578.12	chr5	218356	256815	+	25762	SDHA	protein_coding	succinate dehydrogenase complex, subunit A, flavoprotein (Fp) [Source:HGNC Symbol;Acc:HGNC:10680]	3926	3087	2396	3219	3014	1917	2031	2040	4297	3204	5145	2605	3935	5507	2412	5471	4068	2979	1390	2380	1820	2860	3558	5480
ENSG00000073584.14	chr17	38781214	38804760	-	28392	SMARCE1	protein_coding	SWI/SNF related, matrix associated, actin dependent regulator of chromatin, subfamily e, member 1 [Source:HGNC Symbol;Acc:HGNC:11109]	3562	1995	2366	2012	2616	1414	1563	1149	3361	2078	3927	1818	3106	3589	1956	3974	2958	2048	1079	1463	1244	1724	2700	4054
ENSG00000073598.5	chr17	33448598	33457751	+	1384	FNDC8	protein_coding	fibronectin type III domain containing 8 [Source:HGNC Symbol;Acc:HGNC:25286]	0	0	1	0	0	0	0	0	0	0	1	0	0	0	0	0	0	0	0	0	0	0	0	0
ENSG00000073605.14	chr17	38060848	38076107	-	21277	GSDMB	protein_coding	gasdermin B [Source:HGNC Symbol;Acc:HGNC:23690]	298	339	213	556	249	386	251	117	509	332	361	467	316	720	260	529	257	424	117	235	223	232	669	1076
ENSG00000073614.7	chr12	389295	498620	-	22910	KDM5A	protein_coding	lysine (K)-specific demethylase 5A [Source:HGNC Symbol;Acc:HGNC:9886]	2602	1592	1879	1117	1492	1295	837	776	2811	1523	2538	1877	2238	2757	1588	3071	1875	1894	757	1027	752	1133	1615	4347
ENSG00000073670.9	chr17	42836399	42859214	+	14709	ADAM11	protein_coding	ADAM metallopeptidase domain 11 [Source:HGNC Symbol;Acc:HGNC:189]	0	8	2	13	8	1	6	1	1	14	5	4	13	15	8	28	21	7	14	2	2	6	16	13
ENSG00000073711.6	chr3	135684515	135866733	+	13071	PPP2R3A	protein_coding	protein phosphatase 2, regulatory subunit B'', alpha [Source:HGNC Symbol;Acc:HGNC:9307]	2819	1671	1114	898	1500	1047	880	1067	1834	1762	2749	1343	2106	2705	1073	3010	1737	1491	862	1279	459	1364	1668	3499
ENSG00000073712.9	chr14	53323986	53419153	-	29538	FERMT2	protein_coding	fermitin family member 2 [Source:HGNC Symbol;Acc:HGNC:15767]	35623	14117	24034	9694	16331	12623	10137	8813	38173	16440	25945	19455	23563	23310	21609	27690	15782	19490	9551	11167	10894	14516	18368	46917
ENSG00000073734.8	chr2	169779448	169887832	-	8128	ABCB11	protein_coding	ATP-binding cassette, sub-family B (MDR/TAP), member 11 [Source:HGNC Symbol;Acc:HGNC:42]	0	0	0	0	0	0	1	0	6	1	0	0	5	1	5	0	0	0	0	0	0	0	0	0
ENSG00000073737.12	chr2	169921299	169952677	+	15522	DHRS9	protein_coding	dehydrogenase/reductase (SDR family) member 9 [Source:HGNC Symbol;Acc:HGNC:16888]	104	32	5	8	3	1	58	34	31	13	48	1	46	56	1	9	11	1	32	53	6	9	20	13
ENSG00000073756.7	chr1	186640923	186649559	-	11339	PTGS2	protein_coding	prostaglandin-endoperoxide synthase 2 (prostaglandin G/H synthase and cyclooxygenase) [Source:HGNC Symbol;Acc:HGNC:9605]	5458	4390	1224	4682	4483	2022	114	315	237	978	502	224	10287	13694	3153	19401	7271	6101	100	452	37	604	270	479
ENSG00000073792.11	chr3	185361527	185542844	-	16916	IGF2BP2	protein_coding	insulin-like growth factor 2 mRNA binding protein 2 [Source:HGNC Symbol;Acc:HGNC:28867]	4523	2748	3654	2145	2497	2104	1883	1438	6144	2549	3524	2894	3512	4973	3279	4957	2676	3142	1364	1929	1687	1954	2862	7161
ENSG00000073803.9	chr3	185000729	185206885	+	32710	MAP3K13	protein_coding	mitogen-activated protein kinase kinase kinase 13 [Source:HGNC Symbol;Acc:HGNC:6852]	1394	729	929	649	743	479	456	315	996	505	871	593	1167	1178	788	1423	816	652	272	459	335	472	767	1598
ENSG00000073849.10	chr3	186648274	186796341	+	28834	ST6GAL1	protein_coding	ST6 beta-galactosamide alpha-2,6-sialyltranferase 1 [Source:HGNC Symbol;Acc:HGNC:10860]	629	118	420	184	116	195	189	46	623	94	56	198	704	206	286	643	106	227	175	54	160	72	35	548
ENSG00000073861.2	chr17	45810610	45823485	+	3282	TBX21	protein_coding	T-box 21 [Source:HGNC Symbol;Acc:HGNC:11599]	0	0	0	0	0	3	0	0	0	0	0	0	0	1	0	1	1	0	0	0	0	0	0	0
ENSG00000073905.8	chrX	80184999	80185846	+	847	VDAC1P1	pseudogene	voltage-dependent anion channel 1 pseudogene 1 [Source:HGNC Symbol;Acc:HGNC:12671]	2	5	1	2	3	3	0	2	2	1	11	5	4	3	0	3	2	2	1	2	0	4	2	13
ENSG00000073910.15	chr13	32605437	32870794	+	20325	FRY	protein_coding	furry homolog (Drosophila) [Source:HGNC Symbol;Acc:HGNC:20367]	957	754	1170	233	557	513	442	508	2618	527	1410	841	913	1395	1036	802	605	661	391	528	464	472	848	2075
ENSG00000073921.13	chr11	85668727	85780924	-	25882	PICALM	protein_coding	phosphatidylinositol binding clathrin assembly protein [Source:HGNC Symbol;Acc:HGNC:15514]	21439	12112	13285	9265	12274	9746	8140	6932	23824	13991	21104	14831	17241	20754	11464	22884	13455	14570	6360	8610	6523	11052	14171	33255
ENSG00000073969.14	chr17	44668035	44834830	+	12513	NSF	protein_coding	N-ethylmaleimide-sensitive factor [Source:HGNC Symbol;Acc:HGNC:8016]	4494	2364	2504	1186	2036	1511	1348	1381	4022	2274	3475	2331	2882	3927	2214	3498	2424	2577	1045	1523	1086	1635	1927	4850
ENSG00000074047.16	chr2	121493199	121750229	+	41580	GLI2	protein_coding	GLI family zinc finger 2 [Source:HGNC Symbol;Acc:HGNC:4318]	1616	1123	2019	1143	1180	865	1388	795	3044	1482	1855	1561	2634	2251	2172	2343	1779	1332	857	1153	740	1514	2128	3756
ENSG00000074054.13	chr2	122095352	122407163	-	61162	CLASP1	protein_coding	cytoplasmic linker associated protein 1 [Source:HGNC Symbol;Acc:HGNC:17088]	2973	2084	2555	1834	2447	2056	1621	1131	3872	2158	3688	2144	3349	4078	2445	3889	2561	2593	1105	1655	1018	1644	3151	4996
ENSG00000074071.9	chr16	1821891	1823156	-	2769	MRPS34	protein_coding	mitochondrial ribosomal protein S34 [Source:HGNC Symbol;Acc:HGNC:16618]	1669	1476	1579	2133	1552	1226	1741	1415	2966	2096	3173	2169	2439	3113	1618	2732	2220	1600	957	1519	1338	1922	2512	5559
ENSG00000074181.4	chr19	15270444	15311792	-	14289	NOTCH3	protein_coding	notch 3 [Source:HGNC Symbol;Acc:HGNC:7883]	9110	8350	21472	12577	7314	16405	10691	5167	38986	9480	5889	14755	21319	22447	20755	21785	10038	21649	7373	7778	8787	7456	6028	30705
ENSG00000074201.3	chr11	77225981	77348850	-	10572	CLNS1A	protein_coding	chloride channel, nucleotide-sensitive, 1A [Source:HGNC Symbol;Acc:HGNC:2080]	2891	1587	2071	1755	1805	1173	1205	1145	3113	1758	3376	1741	2477	2798	1904	3226	2423	1692	872	1304	1349	1619	2527	4869
ENSG00000074211.9	chr4	6322305	6565327	-	17340	PPP2R2C	protein_coding	protein phosphatase 2, regulatory subunit B, gamma [Source:HGNC Symbol;Acc:HGNC:9306]	22	6	34	14	15	10	3	5	56	20	11	28	7	2	15	28	8	7	2	4	14	18	11	46
ENSG00000074219.9	chr19	49843852	49865714	-	14387	TEAD2	protein_coding	TEA domain family member 2 [Source:HGNC Symbol;Acc:HGNC:11715]	1075	870	814	1069	1022	521	636	698	1211	916	936	1070	1355	1948	850	1875	1370	793	364	836	438	829	808	2161
ENSG00000074266.12	chr11	85955586	85989855	+	16925	EED	protein_coding	embryonic ectoderm development [Source:HGNC Symbol;Acc:HGNC:3188]	625	421	237	327	342	226	203	201	537	395	778	311	481	616	261	572	406	344	195	248	175	334	491	841
ENSG00000074276.6	chr5	175969512	176022975	+	14957	CDHR2	protein_coding	cadherin-related family member 2 [Source:HGNC Symbol;Acc:HGNC:18231]	1	0	0	0	2	0	0	0	0	0	0	0	4	0	1	0	1	0	0	1	0	0	0	0
ENSG00000074317.6	chr5	176047085	176057530	-	4840	SNCB	protein_coding	synuclein, beta [Source:HGNC Symbol;Acc:HGNC:11140]	0	0	0	1	0	0	0	0	0	0	0	0	0	0	0	1	1	4	1	1	1	0	0	0
ENSG00000074319.8	chr11	18489883	18548779	-	11027	TSG101	protein_coding	tumor susceptibility 101 [Source:HGNC Symbol;Acc:HGNC:15971]	3891	2314	2556	1993	2393	1764	1590	1440	4091	2271	3987	2415	3584	4349	2299	4350	2849	2939	1141	1461	1451	1919	2633	5286
ENSG00000074356.11	chr17	3714460	3749545	-	15140	C17orf85	protein_coding	chromosome 17 open reading frame 85 [Source:HGNC Symbol;Acc:HGNC:24612]	2412	1435	1576	834	1454	919	1094	776	2514	1672	2414	1246	2114	2318	1356	2350	1460	1231	747	937	555	1197	2052	2970
ENSG00000074370.13	chr17	3827169	3867736	-	33767	ATP2A3	protein_coding	ATPase, Ca++ transporting, ubiquitous [Source:HGNC Symbol;Acc:HGNC:813]	62	128	23	243	175	65	33	55	32	149	134	112	102	277	3	401	184	96	19	90	12	131	172	196
ENSG00000074410.9	chr15	63613577	63674360	-	13354	CA12	protein_coding	carbonic anhydrase XII [Source:HGNC Symbol;Acc:HGNC:1371]	16157	6286	10779	10675	16033	6060	5145	3112	13249	8109	9147	7200	16651	11809	10334	22440	19231	9219	3566	3730	3836	6288	6032	15049
ENSG00000074416.9	chr3	127407909	127542051	-	24620	MGLL	protein_coding	monoglyceride lipase [Source:HGNC Symbol;Acc:HGNC:17038]	5583	3870	5421	4010	2703	4656	5272	4127	8995	7152	8644	7154	8360	8900	5545	7719	3880	7158	3373	4950	3507	6521	6800	15815
ENSG00000074527.7	chr12	96051583	96184930	-	11965	NTN4	protein_coding	netrin 4 [Source:HGNC Symbol;Acc:HGNC:13658]	22882	8680	23759	3136	6584	8148	6304	4966	44342	5171	8690	12305	20792	16437	22411	8038	8131	11176	5062	5837	12081	3889	4764	26205
ENSG00000074582.8	chr2	219523487	219528166	+	20364	BCS1L	protein_coding	BC1 (ubiquinol-cytochrome c reductase) synthesis-like [Source:HGNC Symbol;Acc:HGNC:1020]	417	396	454	553	549	297	510	419	834	710	1078	494	676	896	463	782	610	392	266	415	372	541	935	1043
ENSG00000074590.9	chr12	106457118	106533811	-	8486	NUAK1	protein_coding	NUAK family, SNF1-like kinase, 1 [Source:HGNC Symbol;Acc:HGNC:14311]	1816	865	3988	577	576	1240	694	367	5430	660	911	1182	2150	1844	4007	1773	792	2324	536	429	1444	495	613	2652
ENSG00000074603.14	chr15	65734801	65810042	-	36704	DPP8	protein_coding	dipeptidyl-peptidase 8 [Source:HGNC Symbol;Acc:HGNC:16490]	3297	1671	1734	897	1354	1274	829	744	2493	1393	2066	1689	2268	2758	1667	2999	1769	1921	702	957	652	1158	1349	4020
ENSG00000074621.8	chr15	65903704	65953333	+	34639	SLC24A1	protein_coding	solute carrier family 24 (sodium/potassium/calcium exchanger), member 1 [Source:HGNC Symbol;Acc:HGNC:10975]	896	503	683	299	443	210	386	426	1180	573	1170	446	594	724	582	762	650	396	336	514	318	615	853	1344
ENSG00000074657.9	chr18	56529832	56653712	+	44572	ZNF532	protein_coding	zinc finger protein 532 [Source:HGNC Symbol;Acc:HGNC:30940]	6986	4295	4826	2848	4843	2882	2579	2574	7779	4918	7106	4956	6921	8030	4341	8076	5017	4748	2103	3372	1632	4136	4774	11343
ENSG00000074660.11	chr17	1537152	1549041	-	21650	SCARF1	protein_coding	scavenger receptor class F, member 1 [Source:HGNC Symbol;Acc:HGNC:16820]	0	12	15	17	35	12	13	9	23	25	24	43	31	33	17	27	57	39	7	13	12	14	16	110
ENSG00000074695.5	chr18	56995055	57027194	-	8372	LMAN1	protein_coding	lectin, mannose-binding, 1 [Source:HGNC Symbol;Acc:HGNC:6631]	17049	9843	8605	5746	11339	6536	5841	4812	14525	9260	18244	8080	15065	18492	8169	21072	12240	10692	5846	6007	3277	7587	9697	18874
ENSG00000074696.7	chr15	65822756	65870687	+	18862	PTPLAD1	protein_coding	protein tyrosine phosphatase-like A domain containing 1 [Source:HGNC Symbol;Acc:HGNC:24175]	6643	4595	4696	3705	4126	2731	3367	2611	7276	5043	9031	3744	5558	8438	4476	8827	5276	4380	2379	3243	2409	4123	6034	8261
ENSG00000074706.9	chr6	154475631	154677926	-	19670	IPCEF1	protein_coding	interaction protein for cytohesin exchange factors 1 [Source:HGNC Symbol;Acc:HGNC:21204]	1	0	0	1	9	0	0	2	0	1	1	0	1	7	0	0	5	0	3	0	3	1	0	1
ENSG00000074755.9	chr17	3907739	4046314	-	30487	ZZEF1	protein_coding	zinc finger, ZZ-type with EF-hand domain 1 [Source:HGNC Symbol;Acc:HGNC:29027]	1742	1587	1845	1475	1909	1552	1158	778	2949	1736	2757	1814	2509	2997	1759	2967	2155	1823	875	1124	746	1298	2046	4022
ENSG00000074771.3	chr6	155716504	155777037	-	2028	NOX3	protein_coding	NADPH oxidase 3 [Source:HGNC Symbol;Acc:HGNC:7890]	10	0	1	0	0	7	1	0	0	0	0	1	1	0	1	0	0	3	0	0	0	2	0	2
ENSG00000074800.9	chr1	8921061	8939308	-	6753	ENO1	protein_coding	enolase 1, (alpha) [Source:HGNC Symbol;Acc:HGNC:3350]	25386	21596	26895	45326	33475	32633	38220	28083	63172	61444	93946	52324	40457	50479	26093	55863	41571	46664	22256	34065	29715	50054	75423	107278
ENSG00000074842.3	chr19	4641386	4670382	-	2511	C19orf10	protein_coding	myeloid-derived growth factor [Source:HGNC Symbol;Acc:HGNC:16948]	2263	2316	2762	3996	3116	3573	3574	2953	6551	3968	5924	4477	4241	5335	3153	4660	4763	4239	2061	3363	2987	3561	5102	9940
ENSG00000074855.6	chr19	17434032	17445638	-	9410	ANO8	protein_coding	anoctamin 8 [Source:HGNC Symbol;Acc:HGNC:29329]	444	418	525	472	502	327	415	208	755	505	507	433	997	916	524	780	605	380	258	334	261	341	540	828
ENSG00000074935.8	chr6	112391980	112408716	-	3469	TUBE1	protein_coding	tubulin, epsilon 1 [Source:HGNC Symbol;Acc:HGNC:20775]	1996	660	961	434	794	576	544	398	1880	861	1251	783	1476	1153	932	1490	954	748	414	518	588	694	1253	1807
ENSG00000074964.12	chr1	17866330	18024369	+	36672	ARHGEF10L	protein_coding	Rho guanine nucleotide exchange factor (GEF) 10-like [Source:HGNC Symbol;Acc:HGNC:25540]	833	941	1631	1867	1846	1657	1457	773	2897	1730	2444	1941	2267	2526	1829	2491	2384	2322	730	886	967	1371	2151	3847
ENSG00000074966.6	chr4	48068410	48136273	-	7927	TXK	protein_coding	TXK tyrosine kinase [Source:HGNC Symbol;Acc:HGNC:12434]	0	3	8	0	1	4	5	2	12	0	0	3	0	1	0	4	4	11	1	8	1	8	0	15
ENSG00000075035.5	chr12	108523248	108644314	+	22895	WSCD2	protein_coding	WSC domain containing 2 [Source:HGNC Symbol;Acc:HGNC:29117]	0	1	20	0	2	0	5	0	9	0	1	8	12	2	5	0	6	8	2	0	1	0	0	4
ENSG00000075043.12	chr20	62037542	62103993	-	33901	KCNQ2	protein_coding	potassium channel, voltage gated KQT-like subfamily Q, member 2 [Source:HGNC Symbol;Acc:HGNC:6296]	0	0	0	0	0	0	0	4	0	0	0	0	0	0	0	0	0	0	0	0	0	0	0	0
ENSG00000075073.10	chr10	71163659	71176623	-	3815	TACR2	protein_coding	tachykinin receptor 2 [Source:HGNC Symbol;Acc:HGNC:11527]	18	12	12	15	1	10	3	2	22	7	11	9	18	18	17	24	16	16	4	7	7	7	13	38
ENSG00000075089.5	chr12	100592900	100635643	+	15461	ACTR6	protein_coding	ARP6 actin-related protein 6 homolog (yeast) [Source:HGNC Symbol;Acc:HGNC:24025]	562	317	375	322	311	343	183	181	664	411	671	369	471	579	402	781	402	513	167	243	264	276	370	939
ENSG00000075131.5	chr15	66628544	66679084	-	7538	TIPIN	protein_coding	TIMELESS interacting protein [Source:HGNC Symbol;Acc:HGNC:30750]	375	297	188	149	228	102	182	183	300	345	587	175	328	469	165	302	229	129	110	211	108	229	293	450
ENSG00000075142.9	chr7	87834433	87856308	-	9735	SRI	protein_coding	sorcin [Source:HGNC Symbol;Acc:HGNC:11292]	1863	1205	1323	1684	2008	847	935	862	2166	1739	2925	1298	2006	2627	1240	2979	2276	1467	663	1024	923	1298	1693	2558
ENSG00000075151.15	chr1	21132963	21503377	-	47121	EIF4G3	protein_coding	eukaryotic translation initiation factor 4 gamma, 3 [Source:HGNC Symbol;Acc:HGNC:3298]	10636	6763	9198	4740	7610	5287	4237	3637	14589	7230	10634	8865	11250	12554	8969	13736	8396	7563	3941	5321	3399	5875	7535	19135
ENSG00000075188.3	chr12	102467967	102513902	-	7469	NUP37	protein_coding	nucleoporin 37kDa [Source:HGNC Symbol;Acc:HGNC:29929]	570	421	371	530	425	262	306	278	647	593	1103	277	540	821	404	874	524	455	261	321	275	460	541	606
ENSG00000075213.5	chr7	83587659	84122040	-	10733	SEMA3A	protein_coding	sema domain, immunoglobulin domain (Ig), short basic domain, secreted, (semaphorin) 3A [Source:HGNC Symbol;Acc:HGNC:10723]	318	581	196	67	762	59	141	419	423	338	1240	142	324	921	173	360	811	42	109	514	110	236	591	355
ENSG00000075218.14	chr22	46692638	46726707	+	6283	GTSE1	protein_coding	G-2 and S-phase expressed 1 [Source:HGNC Symbol;Acc:HGNC:13698]	373	677	331	570	434	87	1573	1214	1297	2527	4545	645	637	1482	266	1040	565	89	960	1721	480	2239	3792	1921
ENSG00000075223.9	chr7	80371854	80551675	-	15804	SEMA3C	protein_coding	sema domain, immunoglobulin domain (Ig), short basic domain, secreted, (semaphorin) 3C [Source:HGNC Symbol;Acc:HGNC:10725]	15536	5041	16849	3220	16439	2508	6453	5281	35636	9180	38753	7016	12071	9908	15736	10996	17414	3855	6948	6135	6910	7412	20068	16012
ENSG00000075234.12	chr22	46663858	46689905	+	7284	TTC38	protein_coding	tetratricopeptide repeat domain 38 [Source:HGNC Symbol;Acc:HGNC:26082]	470	376	419	510	631	369	406	313	721	497	997	477	711	920	507	819	741	515	218	368	248	435	692	952
ENSG00000075239.9	chr11	107992243	108018503	+	10292	ACAT1	protein_coding	acetyl-CoA acetyltransferase 1 [Source:HGNC Symbol;Acc:HGNC:93]	2822	1466	1358	1863	1620	1065	934	1209	2486	2247	3446	1713	1918	2827	1292	3660	1892	1567	737	1426	944	1760	1962	4014
ENSG00000075240.12	chr22	46971909	47075688	+	13125	GRAMD4	protein_coding	GRAM domain containing 4 [Source:HGNC Symbol;Acc:HGNC:29113]	482	411	581	543	781	582	378	307	804	483	503	761	963	907	689	912	1008	745	205	413	325	441	586	1533
ENSG00000075275.12	chr22	46756731	46933067	-	22823	CELSR1	protein_coding	cadherin, EGF LAG seven-pass G-type receptor 1 [Source:HGNC Symbol;Acc:HGNC:1850]	625	193	872	72	85	1428	501	113	1736	108	86	1856	1108	466	815	193	113	1908	324	241	316	105	63	3891
ENSG00000075290.7	chr10	102222798	102243501	+	2106	WNT8B	protein_coding	wingless-type MMTV integration site family, member 8B [Source:HGNC Symbol;Acc:HGNC:12789]	0	0	0	0	0	0	0	0	0	1	0	1	0	0	0	0	0	0	0	0	0	0	0	1
ENSG00000075292.13	chr2	71503691	71662199	+	55198	ZNF638	protein_coding	zinc finger protein 638 [Source:HGNC Symbol;Acc:HGNC:17894]	4976	2774	2768	2887	3093	2220	1837	1387	5389	2621	4976	2763	3842	5340	2998	5374	3229	3086	1482	1965	1524	1971	3468	6524
ENSG00000075303.8	chr7	87462883	87505672	-	8587	SLC25A40	protein_coding	solute carrier family 25, member 40 [Source:HGNC Symbol;Acc:HGNC:29680]	888	692	416	227	446	192	401	383	743	796	1072	440	685	1131	400	1087	532	499	309	501	177	753	627	1006
ENSG00000075336.7	chr18	71815746	71826197	+	6875	TIMM21	protein_coding	translocase of inner mitochondrial membrane 21 homolog (yeast) [Source:HGNC Symbol;Acc:HGNC:25010]	912	551	575	536	584	383	456	366	923	909	1660	583	859	1056	521	1003	712	524	391	470	340	711	1015	1302
ENSG00000075340.17	chr2	70834750	70995357	-	27679	ADD2	protein_coding	adducin 2 (beta) [Source:HGNC Symbol;Acc:HGNC:244]	0	1	0	64	3	0	0	12	0	101	3	1	2	14	0	188	4	0	0	5	0	76	9	1
ENSG00000075391.12	chr1	178062864	178448644	+	28116	RASAL2	protein_coding	RAS protein activator like 2 [Source:HGNC Symbol;Acc:HGNC:9874]	4272	2307	2762	1304	2120	1758	1298	1174	3339	1698	2524	2559	3626	3970	2538	2825	2305	2501	1032	1647	720	1285	1841	5435
ENSG00000075399.8	chr16	89773542	89787394	-	8428	VPS9D1	protein_coding	VPS9 domain containing 1 [Source:HGNC Symbol;Acc:HGNC:13526]	1063	767	1498	1279	1673	855	1011	633	1963	1031	1275	1344	1985	1987	1499	1732	1971	1205	573	848	852	896	1449	2727
ENSG00000075407.12	chr10	38383264	38412276	+	15080	ZNF37A	protein_coding	zinc finger protein 37A [Source:HGNC Symbol;Acc:HGNC:13102]	2151	1376	1307	1208	1318	1127	643	661	2545	1197	2074	1401	1829	2155	1510	2369	1536	1481	597	892	541	926	1542	3719
ENSG00000075413.13	chr14	103851729	103970168	+	37754	MARK3	protein_coding	MAP/microtubule affinity-regulating kinase 3 [Source:HGNC Symbol;Acc:HGNC:6897]	4293	2504	3180	3036	3045	1885	1824	1445	4523	2609	4474	2570	4096	4717	3158	4991	3641	2778	1273	1883	1631	2021	3699	5464
ENSG00000075415.8	chr12	98987369	98995946	+	20521	SLC25A3	protein_coding	solute carrier family 25 (mitochondrial carrier; phosphate carrier), member 3 [Source:HGNC Symbol;Acc:HGNC:10989]	6558	6123	6642	8015	7536	5316	5183	4778	12158	8463	11573	6721	8459	12596	6715	12035	10182	7747	3123	5181	4794	6679	8548	13516
ENSG00000075420.8	chr3	171757418	172119455	+	27155	FNDC3B	protein_coding	fibronectin type III domain containing 3B [Source:HGNC Symbol;Acc:HGNC:24670]	21022	10021	15391	4733	12064	8363	5445	4668	22540	8613	13903	11769	18192	17320	13991	19899	13056	13464	5714	6109	4399	6773	8759	28262
ENSG00000075426.7	chr2	28615315	28640179	+	14783	FOSL2	protein_coding	FOS-like antigen 2 [Source:HGNC Symbol;Acc:HGNC:3798]	11724	6816	9014	6305	11732	5737	4747	4305	10557	8597	15447	8269	11999	12416	7718	15107	14767	8509	3685	5836	3015	7517	12474	18722
ENSG00000075461.5	chr17	64961026	65029514	+	3376	CACNG4	protein_coding	calcium channel, voltage-dependent, gamma subunit 4 [Source:HGNC Symbol;Acc:HGNC:1408]	0	0	0	0	0	0	0	0	1	0	0	0	0	0	0	0	0	0	0	0	0	0	0	0
ENSG00000075539.9	chr4	48499378	48782339	-	81244	FRYL	protein_coding	FRY-like [Source:HGNC Symbol;Acc:HGNC:29127]	2073	1338	1327	955	1348	860	736	533	2067	1559	2540	1380	1678	2530	1067	2103	1224	1186	754	1048	364	1160	1678	3423
ENSG00000075568.12	chr2	98372799	98612388	-	19597	TMEM131	protein_coding	transmembrane protein 131 [Source:HGNC Symbol;Acc:HGNC:30366]	9255	4691	6092	3505	4756	3943	3443	2336	9452	4902	6570	5638	7993	8459	5107	9595	5055	5356	2527	3388	2330	3853	5236	12990
ENSG00000075618.13	chr7	5632439	5646286	+	9530	FSCN1	protein_coding	fascin actin-bundling protein 1 [Source:HGNC Symbol;Acc:HGNC:11148]	4669	6282	11280	10648	10830	9041	10475	7351	18963	11875	16385	12198	12139	16640	10587	14859	12706	11687	5514	9104	7304	10998	14804	23017
ENSG00000075624.9	chr7	5566782	5603415	-	13141	ACTB	protein_coding	actin, beta [Source:HGNC Symbol;Acc:HGNC:132]	159388	144921	161710	204831	143234	117986	201674	130251	360233	268907	337120	222668	181634	263432	148290	287640	161416	171707	116198	162877	149646	220984	310908	433974
ENSG00000075643.5	chr18	33767482	33852120	+	6574	MOCOS	protein_coding	molybdenum cofactor sulfurase [Source:HGNC Symbol;Acc:HGNC:18234]	875	552	1343	859	1418	813	364	450	2962	1390	3415	937	847	1060	1153	1880	1697	1187	284	620	964	1305	2306	2611
ENSG00000075651.11	chr3	171318195	171528740	-	30825	PLD1	protein_coding	phospholipase D1, phosphatidylcholine-specific [Source:HGNC Symbol;Acc:HGNC:9067]	225	112	213	110	304	71	92	39	491	106	307	112	214	178	206	323	361	116	71	124	90	107	193	291
ENSG00000075702.10	chr19	36545783	36596008	+	23257	WDR62	protein_coding	WD repeat domain 62 [Source:HGNC Symbol;Acc:HGNC:24502]	422	710	342	735	598	99	1563	1139	1081	2569	4171	863	827	1595	387	1093	622	83	849	1552	515	2138	4307	2248
ENSG00000075711.15	chr3	196769431	197026171	-	55236	DLG1	protein_coding	discs, large homolog 1 (Drosophila) [Source:HGNC Symbol;Acc:HGNC:2900]	8194	3794	5351	2064	3376	3251	2695	2497	9520	6239	7968	7388	6073	6329	4528	6882	3526	4950	2574	3411	2244	4965	4493	18121
ENSG00000075785.8	chr3	128444965	128533639	+	6655	RAB7A	protein_coding	RAB7A, member RAS oncogene family [Source:HGNC Symbol;Acc:HGNC:9788]	42268	19058	19995	16133	20074	12589	11355	9924	25083	16867	24446	21354	26937	29404	17451	32525	24368	19316	8138	12814	8551	15529	19319	51871
ENSG00000075790.6	chr7	107220422	107269615	+	24344	BCAP29	protein_coding	B-cell receptor-associated protein 29 [Source:HGNC Symbol;Acc:HGNC:24131]	4197	2536	1917	2429	1825	1596	1302	1423	3380	2730	3778	2155	2703	4507	1617	4935	2234	2245	982	1607	1140	2418	2486	5652
ENSG00000075826.11	chr10	102246399	102289628	-	38720	SEC31B	protein_coding	SEC31 homolog B (S. cerevisiae) [Source:HGNC Symbol;Acc:HGNC:23197]	642	233	521	327	702	381	274	86	488	208	303	499	854	436	542	509	803	435	185	192	183	163	446	1070
ENSG00000075856.7	chr12	108916357	108955176	-	21742	SART3	protein_coding	squamous cell carcinoma antigen recognized by T cells 3 [Source:HGNC Symbol;Acc:HGNC:16860]	2115	1191	1665	1323	1700	1044	1057	1129	3096	1874	3121	1486	1911	2364	1634	2699	1846	1387	835	1193	1048	1553	2112	3567
ENSG00000075914.8	chr3	45016733	45077558	+	10022	EXOSC7	protein_coding	exosome component 7 [Source:HGNC Symbol;Acc:HGNC:28112]	491	442	412	689	465	338	295	262	800	530	808	411	661	726	504	979	565	492	177	332	368	417	543	833
ENSG00000075945.8	chr1	169890467	170054349	-	15814	KIFAP3	protein_coding	kinesin-associated protein 3 [Source:HGNC Symbol;Acc:HGNC:17060]	1952	896	1046	1295	1900	757	609	576	1793	1025	2150	921	1549	1877	1001	2329	2262	1037	545	723	534	827	1403	2475
ENSG00000075975.11	chr3	12598513	12625212	+	5940	MKRN2	protein_coding	makorin ring finger protein 2 [Source:HGNC Symbol;Acc:HGNC:7113]	1661	997	1172	1153	1087	961	753	626	1653	1325	1847	1219	1568	1804	984	2040	1234	1232	471	698	553	914	1215	2305
ENSG00000076003.4	chr2	136597196	136633996	-	5000	MCM6	protein_coding	minichromosome maintenance complex component 6 [Source:HGNC Symbol;Acc:HGNC:6949]	3302	2146	1270	1412	2152	948	1222	1275	2097	2610	4194	1644	2916	3958	1280	3256	2296	1517	884	1445	621	1710	1968	3359
ENSG00000076043.5	chr11	114310108	114321001	+	13469	REXO2	protein_coding	RNA exonuclease 2 [Source:HGNC Symbol;Acc:HGNC:17851]	5853	3264	4195	4175	3713	3590	2506	2474	8477	4033	6181	4481	4984	6696	4416	6471	4869	4552	1874	2988	3305	3480	4568	10981
ENSG00000076053.6	chr11	114270752	114284925	+	17744	RBM7	protein_coding	RNA binding motif protein 7 [Source:HGNC Symbol;Acc:HGNC:9904]	1176	815	628	563	833	465	358	463	1094	877	1294	594	935	1465	682	1596	764	672	302	499	419	596	766	1688
ENSG00000076067.7	chr12	56915713	56984745	+	10686	RBMS2	protein_coding	RNA binding motif, single stranded interacting protein 2 [Source:HGNC Symbol;Acc:HGNC:9909]	4130	1911	3101	1265	1513	1381	1850	1396	5603	2354	2744	3575	3254	3137	2626	3340	1929	2391	1367	1693	1329	1913	2348	7884
ENSG00000076108.7	chr12	56989380	57030600	-	43328	BAZ2A	protein_coding	bromodomain adjacent to zinc finger domain, 2A [Source:HGNC Symbol;Acc:HGNC:962]	3589	2217	3520	1819	3171	1963	2298	1415	6768	2904	4398	4047	4660	4833	3727	4778	4297	3240	1893	2549	1527	2577	4335	9606
ENSG00000076201.10	chr3	47422501	47454931	+	17804	PTPN23	protein_coding	protein tyrosine phosphatase, non-receptor type 23 [Source:HGNC Symbol;Acc:HGNC:14406]	2997	2536	4751	3931	4354	2904	3733	2271	6856	4303	5897	5078	5663	5994	4423	5834	5734	4193	2309	3805	2096	4084	6801	11953
ENSG00000076242.10	chr3	37034823	37107380	+	25628	MLH1	protein_coding	mutL homolog 1 [Source:HGNC Symbol;Acc:HGNC:7127]	2024	1017	1349	1031	1520	710	969	814	2335	1669	3347	1304	1700	1970	1175	2071	1733	1105	758	1013	839	1384	2315	2951
ENSG00000076248.5	chr12	109535379	109548797	+	9215	UNG	protein_coding	uracil-DNA glycosylase [Source:HGNC Symbol;Acc:HGNC:12572]	1116	771	853	878	1094	561	496	462	1209	879	1365	788	1387	1525	802	1799	1268	978	410	492	448	710	846	1670
ENSG00000076258.5	chr1	171283347	171311223	+	4843	FMO4	protein_coding	flavin containing monooxygenase 4 [Source:HGNC Symbol;Acc:HGNC:3772]	59	27	47	46	76	46	40	9	85	25	39	27	74	88	57	116	77	33	23	13	21	16	44	49
ENSG00000076321.6	chr1	173684080	173755840	+	8285	KLHL20	protein_coding	kelch-like family member 20 [Source:HGNC Symbol;Acc:HGNC:25056]	1978	1109	1308	791	1254	829	689	600	2245	1194	1943	1214	1581	1960	1221	2208	1369	1155	618	737	472	869	1146	2594
ENSG00000076344.11	chr16	318300	325980	-	17520	RGS11	protein_coding	regulator of G-protein signaling 11 [Source:HGNC Symbol;Acc:HGNC:9993]	148	307	181	697	490	355	171	98	270	198	399	326	292	757	141	662	549	393	74	130	98	161	450	940
ENSG00000076351.8	chr17	26721661	26734215	-	30159	SLC46A1	protein_coding	solute carrier family 46 (folate transporter), member 1 [Source:HGNC Symbol;Acc:HGNC:30521]	427	401	432	448	613	555	333	275	910	426	652	696	693	923	465	997	655	807	247	311	227	385	476	1331
ENSG00000076356.6	chr1	208195587	208417665	-	16814	PLXNA2	protein_coding	plexin A2 [Source:HGNC Symbol;Acc:HGNC:9100]	2915	1079	1869	1526	1369	1522	2053	887	3635	2190	2619	2846	3826	2293	1701	2800	1643	1772	1679	1378	936	1956	2042	6336
ENSG00000076382.10	chr17	26904592	26926297	-	7433	SPAG5	protein_coding	sperm associated antigen 5 [Source:HGNC Symbol;Acc:HGNC:13452]	395	500	205	386	310	59	873	741	712	1699	2616	503	436	1098	155	717	412	111	601	1049	254	1404	1992	1128
ENSG00000076513.12	chr12	110436991	110477568	+	15996	ANKRD13A	protein_coding	ankyrin repeat domain 13A [Source:HGNC Symbol;Acc:HGNC:21268]	5488	4173	3330	2983	4368	3316	2930	2597	6643	5536	9059	4643	4246	6984	2734	6297	3835	4696	2013	2927	1942	4247	5868	9914
ENSG00000076554.11	chr8	80870571	81143467	-	34662	TPD52	protein_coding	tumor protein D52 [Source:HGNC Symbol;Acc:HGNC:12005]	103	24	91	35	50	16	38	31	277	85	311	84	102	27	81	58	61	21	29	30	111	60	162	188
ENSG00000076555.11	chr12	109554400	109706031	+	44078	ACACB	protein_coding	acetyl-CoA carboxylase beta [Source:HGNC Symbol;Acc:HGNC:85]	329	194	216	263	454	117	133	103	401	272	542	293	336	428	243	432	412	163	104	165	110	225	423	624
ENSG00000076604.10	chr17	27071002	27077974	+	13710	TRAF4	protein_coding	TNF receptor-associated factor 4 [Source:HGNC Symbol;Acc:HGNC:12034]	1602	1380	2083	1902	1763	1056	1046	585	2220	1269	1786	1021	2093	2249	1761	2416	1554	1314	616	701	768	973	1428	2254
ENSG00000076641.3	chr8	81882526	82024303	-	5927	PAG1	protein_coding	phosphoprotein membrane anchor with glycosphingolipid microdomains 1 [Source:HGNC Symbol;Acc:HGNC:30043]	254	88	157	24	124	49	127	78	270	143	217	126	266	187	140	142	114	57	53	103	35	119	92	313
ENSG00000076650.2	chr19	33571786	33621448	+	7527	GPATCH1	protein_coding	G patch domain containing 1 [Source:HGNC Symbol;Acc:HGNC:24658]	273	245	230	287	213	197	262	168	483	353	510	270	303	441	276	455	305	272	164	182	161	228	356	693
ENSG00000076662.5	chr19	10444452	10450499	-	12853	ICAM3	protein_coding	intercellular adhesion molecule 3 [Source:HGNC Symbol;Acc:HGNC:5346]	360	201	255	375	270	259	309	180	476	301	449	240	468	484	280	555	346	409	185	215	177	160	252	548
ENSG00000076685.14	chr10	104845940	104953056	-	19711	NT5C2	protein_coding	5'-nucleotidase, cytosolic II [Source:HGNC Symbol;Acc:HGNC:8022]	4810	2681	4561	2738	2966	2480	2245	1687	8210	3819	5704	3676	4126	4935	4278	5847	3291	3424	1661	2111	2365	2998	4615	8714
ENSG00000076706.8	chr11	119179241	119191799	-	25317	MCAM	protein_coding	melanoma cell adhesion molecule [Source:HGNC Symbol;Acc:HGNC:6934]	1137	506	1680	758	291	2603	1261	829	4379	1537	808	5311	1328	1280	1620	1435	395	3505	898	1096	1379	1315	598	11104
ENSG00000076716.7	chrX	132434131	132549518	-	6777	GPC4	protein_coding	glypican 4 [Source:HGNC Symbol;Acc:HGNC:4452]	2518	909	2411	825	1713	1437	828	502	3784	921	1275	1747	2763	1562	2358	1677	2281	2163	567	533	1030	630	1003	3325
ENSG00000076770.10	chrX	131503345	131623996	-	42415	MBNL3	protein_coding	muscleblind-like splicing regulator 3 [Source:HGNC Symbol;Acc:HGNC:20564]	161	196	85	97	449	21	86	74	99	197	573	41	132	331	87	280	599	38	26	135	15	152	491	121
ENSG00000076826.5	chr19	7660788	7683190	+	10014	CAMSAP3	protein_coding	calmodulin regulated spectrin-associated protein family, member 3 [Source:HGNC Symbol;Acc:HGNC:29307]	0	6	0	0	0	0	0	0	0	0	0	0	0	0	0	0	1	0	0	0	0	0	0	0
ENSG00000076864.15	chr1	21922708	21995801	-	28222	RAP1GAP	protein_coding	RAP1 GTPase activating protein [Source:HGNC Symbol;Acc:HGNC:9858]	0	47	8	40	40	9	2	5	13	38	46	7	12	21	2	60	32	4	1	8	1	23	19	24
ENSG00000076924.7	chr19	7684411	7694451	-	11121	XAB2	protein_coding	XPA binding protein 2 [Source:HGNC Symbol;Acc:HGNC:14089]	964	1020	1214	1716	1499	1038	1151	757	2135	1257	2055	1285	1866	2070	1258	1826	1815	1294	626	1021	797	1225	2032	2884
ENSG00000076928.13	chr19	42387228	42434302	+	35818	ARHGEF1	protein_coding	Rho guanine nucleotide exchange factor (GEF) 1 [Source:HGNC Symbol;Acc:HGNC:681]	2398	1663	2524	2946	3090	1612	2906	1444	4236	2968	4827	2304	4519	3992	2719	3843	3792	2229	1469	2050	1614	2333	4497	5079
ENSG00000076944.10	chr19	7701767	7712759	+	19951	STXBP2	protein_coding	syntaxin binding protein 2 [Source:HGNC Symbol;Acc:HGNC:11445]	40	80	102	60	82	118	50	45	122	44	129	101	114	204	111	106	125	147	24	53	51	19	120	216
ENSG00000076984.13	chr19	7968728	7979363	+	18018	MAP2K7	protein_coding	mitogen-activated protein kinase kinase 7 [Source:HGNC Symbol;Acc:HGNC:6847]	717	746	1503	1168	1361	990	956	641	2334	1307	1902	1533	1829	1997	1446	1911	1732	1321	656	982	891	1136	1813	3159
ENSG00000077044.5	chr2	234263153	234380750	+	25979	DGKD	protein_coding	diacylglycerol kinase, delta 130kDa [Source:HGNC Symbol;Acc:HGNC:2851]	616	558	606	710	941	498	340	286	965	523	736	505	943	1364	594	1384	1172	697	232	307	258	403	557	930
ENSG00000077063.6	chr7	117350705	117514193	-	20601	CTTNBP2	protein_coding	cortactin binding protein 2 [Source:HGNC Symbol;Acc:HGNC:15679]	66	45	11	57	227	0	13	25	1	61	127	0	52	74	11	192	256	0	8	17	0	29	66	0
ENSG00000077092.14	chr3	25215823	25639423	+	15283	RARB	protein_coding	retinoic acid receptor, beta [Source:HGNC Symbol;Acc:HGNC:9865]	79	49	12	5	16	49	23	36	25	8	7	77	174	104	26	46	6	86	22	42	0	13	1	184
ENSG00000077097.9	chr3	25639475	25706398	-	21539	TOP2B	protein_coding	topoisomerase (DNA) II beta 180kDa [Source:HGNC Symbol;Acc:HGNC:11990]	6612	3971	3561	3439	3981	2521	2114	2211	5713	3939	6655	3416	5620	7426	3481	8288	4528	3520	1954	2840	1725	2993	3995	7516
ENSG00000077147.10	chr10	98277866	98347209	-	9431	TM9SF3	protein_coding	transmembrane 9 superfamily member 3 [Source:HGNC Symbol;Acc:HGNC:21529]	15990	8400	10485	7933	9313	6966	4909	4143	15194	8659	12679	8424	13399	14076	9788	16900	10454	9948	4092	4680	5012	7004	7435	19523
ENSG00000077150.13	chr10	104153867	104162281	+	13735	NFKB2	protein_coding	nuclear factor of kappa light polypeptide gene enhancer in B-cells 2 (p49/p100) [Source:HGNC Symbol;Acc:HGNC:7795]	1094	1229	924	2060	3090	882	926	628	1774	1205	2049	1291	1683	2226	857	2112	2295	1145	527	793	682	903	1817	2592
ENSG00000077152.5	chr1	202300785	202311108	-	2396	UBE2T	protein_coding	ubiquitin-conjugating enzyme E2T [Source:HGNC Symbol;Acc:HGNC:25009]	597	437	199	341	277	92	530	473	503	932	1790	309	444	734	169	736	279	123	353	423	261	740	864	784
ENSG00000077157.15	chr1	202317827	202557697	+	56957	PPP1R12B	protein_coding	protein phosphatase 1, regulatory subunit 12B [Source:HGNC Symbol;Acc:HGNC:7619]	789	440	554	283	441	273	373	212	878	447	656	387	651	717	406	738	445	329	203	258	239	402	678	1044
ENSG00000077232.11	chr2	183580999	183644334	+	16040	DNAJC10	protein_coding	DnaJ (Hsp40) homolog, subfamily C, member 10 [Source:HGNC Symbol;Acc:HGNC:24637]	9556	5411	6678	4234	8101	3774	3747	3600	10195	6747	13837	5656	9015	10671	6198	11389	9362	6038	3299	4024	2981	5551	7362	13657
ENSG00000077235.13	chr16	27470876	27561234	-	25403	GTF3C1	protein_coding	general transcription factor IIIC, polypeptide 1, alpha 220kDa [Source:HGNC Symbol;Acc:HGNC:4664]	3278	2912	4295	2987	3753	2471	2650	1774	6740	3570	6191	3901	5323	6723	4074	6251	4925	3507	1872	2983	1835	2931	4571	8251
ENSG00000077238.9	chr16	27324989	27376099	+	25357	IL4R	protein_coding	interleukin 4 receptor [Source:HGNC Symbol;Acc:HGNC:6015]	1900	1169	1307	1208	1542	1001	1085	693	2091	1344	1880	1245	1851	2380	1181	2493	1736	1569	731	944	666	1170	1398	3238
ENSG00000077254.10	chr1	78161672	78225537	-	26473	USP33	protein_coding	ubiquitin specific peptidase 33 [Source:HGNC Symbol;Acc:HGNC:20059]	2307	1494	1659	1212	1619	1119	803	859	2563	1558	2363	1459	2097	3044	1473	3338	1778	1815	697	1088	712	1196	1516	3012
ENSG00000077264.9	chrX	110187513	110464173	+	23172	PAK3	protein_coding	p21 protein (Cdc42/Rac)-activated kinase 3 [Source:HGNC Symbol;Acc:HGNC:8592]	252	42	61	28	42	6	47	38	96	61	45	4	137	185	38	80	37	40	43	37	11	36	26	67
ENSG00000077274.7	chrX	110488331	110513751	-	5438	CAPN6	protein_coding	calpain 6 [Source:HGNC Symbol;Acc:HGNC:1483]	0	0	0	0	0	0	0	0	0	0	0	0	1	6	0	0	2	4	0	0	0	0	0	1
ENSG00000077312.4	chr19	41256542	41271294	+	8335	SNRPA	protein_coding	small nuclear ribonucleoprotein polypeptide A [Source:HGNC Symbol;Acc:HGNC:11151]	1314	1284	1535	2206	2196	948	1923	1691	2844	3035	4654	1858	2109	3138	1476	2847	2375	1243	1132	2006	1155	2588	3900	3964
ENSG00000077327.10	chr10	22634399	22743153	+	15266	SPAG6	protein_coding	sperm associated antigen 6 [Source:HGNC Symbol;Acc:HGNC:11215]	0	0	4	0	0	0	0	0	0	0	1	0	0	0	0	0	0	0	0	1	0	1	0	1
ENSG00000077348.4	chr19	41892279	41903384	-	3397	EXOSC5	protein_coding	exosome component 5 [Source:HGNC Symbol;Acc:HGNC:24662]	182	193	249	306	241	132	286	191	465	266	449	257	232	353	217	424	340	133	124	218	207	311	496	580
ENSG00000077380.11	chr2	172543919	172604930	+	41113	DYNC1I2	protein_coding	dynein, cytoplasmic 1, intermediate chain 2 [Source:HGNC Symbol;Acc:HGNC:2964]	7197	3865	5436	4358	5114	3124	3327	2845	9522	5762	9526	4853	7029	7617	5402	8584	6071	4794	2627	3515	3280	4729	6123	11234
ENSG00000077420.11	chr10	26727132	26856732	+	5015	APBB1IP	protein_coding	amyloid beta (A4) precursor protein-binding, family B, member 1 interacting protein [Source:HGNC Symbol;Acc:HGNC:17379]	1452	1247	989	2409	3386	627	843	893	2061	2059	4363	774	1454	2516	1079	3531	4297	856	453	1244	655	1693	3774	2216
ENSG00000077454.11	chr7	100169855	100183776	-	19433	LRCH4	protein_coding	leucine-rich repeats and calponin homology (CH) domain containing 4 [Source:HGNC Symbol;Acc:HGNC:6691]	1394	1190	2082	1757	1531	1101	1798	1216	3072	2419	2799	1923	2254	2686	1892	2172	1790	1441	971	1658	1293	2010	3144	4394
ENSG00000077458.8	chr11	95502106	95523573	-	18378	FAM76B	protein_coding	family with sequence similarity 76, member B [Source:HGNC Symbol;Acc:HGNC:28492]	1064	473	466	273	419	306	297	273	793	618	714	515	675	693	419	617	505	368	224	369	192	447	665	1389
ENSG00000077463.10	chr19	4174106	4182601	-	18735	SIRT6	protein_coding	sirtuin 6 [Source:HGNC Symbol;Acc:HGNC:14934]	422	305	636	832	802	453	589	347	983	585	764	813	836	854	631	630	869	531	284	450	453	582	914	1341
ENSG00000077514.4	chr11	74204896	74380162	+	12393	POLD3	protein_coding	polymerase (DNA-directed), delta 3, accessory subunit [Source:HGNC Symbol;Acc:HGNC:20932]	940	932	512	598	778	404	561	586	921	1522	2278	763	1086	1772	530	1872	901	619	530	749	340	1198	1520	1964
ENSG00000077522.8	chr1	236849754	236927931	+	12949	ACTN2	protein_coding	actinin, alpha 2 [Source:HGNC Symbol;Acc:HGNC:164]	0	0	2	0	6	0	0	0	0	0	0	2	4	0	0	0	1	0	0	1	1	0	0	1
ENSG00000077549.13	chr1	19665267	19812066	-	12309	CAPZB	protein_coding	capping protein (actin filament) muscle Z-line, beta [Source:HGNC Symbol;Acc:HGNC:1491]	15318	8929	12504	14531	16221	8135	11412	7033	22212	13216	20785	13955	17115	16866	10931	21409	19986	12457	6849	8548	9431	11339	18596	28741
ENSG00000077585.9	chr1	236305832	236385165	+	5096	GPR137B	protein_coding	G protein-coupled receptor 137B [Source:HGNC Symbol;Acc:HGNC:11862]	1073	594	981	457	765	688	315	287	1177	362	698	834	1066	1124	797	1056	1117	1091	228	318	315	338	428	2253
ENSG00000077616.6	chr11	89864683	89926062	+	18785	NAALAD2	protein_coding	N-acetylated alpha-linked acidic dipeptidase 2 [Source:HGNC Symbol;Acc:HGNC:14526]	47	0	5	1	14	0	4	3	10	6	14	0	14	2	0	5	23	1	2	0	1	2	18	4
ENSG00000077684.11	chr4	129730779	129796379	+	25634	PHF17	protein_coding	jade family PHD finger 1 [Source:HGNC Symbol;Acc:HGNC:30027]	1419	1194	1229	1188	1121	799	878	1130	2800	2617	4870	1376	1566	2898	1387	2831	1488	1274	730	1430	951	2195	3588	3439
ENSG00000077713.13	chrX	118533023	118588441	+	8382	SLC25A43	protein_coding	solute carrier family 25, member 43 [Source:HGNC Symbol;Acc:HGNC:30557]	2860	1725	1430	1917	1728	1017	1035	857	2320	1666	2389	1459	2303	2851	1482	3370	2278	1427	767	1136	773	1448	1948	3522
ENSG00000077721.11	chrX	118708501	118718381	+	5441	UBE2A	protein_coding	ubiquitin-conjugating enzyme E2A [Source:HGNC Symbol;Acc:HGNC:12472]	6060	3893	4424	3624	4090	2977	2912	2572	6690	4732	7537	4338	5589	6904	3838	7726	4470	4584	2216	3079	2350	4521	5421	10928
ENSG00000077782.15	chr8	38268656	38326352	-	77323	FGFR1	protein_coding	fibroblast growth factor receptor 1 [Source:HGNC Symbol;Acc:HGNC:3688]	13557	6443	11216	7568	10555	8808	7747	5086	16063	8948	13947	13997	22331	14193	10765	13971	12946	12927	5142	6734	5345	7985	11391	30809
ENSG00000077809.8	chr7	74071994	74175026	+	33255	GTF2I	protein_coding	NA	9523	6065	7318	5137	6977	4591	4045	3246	12743	5944	9340	6577	9589	11831	7952	11487	8406	7035	3002	4495	3582	4309	6292	14110
ENSG00000077935.12	chr22	45739944	45809500	-	7789	SMC1B	protein_coding	structural maintenance of chromosomes 1B [Source:HGNC Symbol;Acc:HGNC:11112]	36	9	6	0	1	1	1	6	4	2	8	14	0	12	0	28	5	1	1	11	3	11	3	31
ENSG00000077942.13	chr22	45898118	45997015	+	22509	FBLN1	protein_coding	fibulin 1 [Source:HGNC Symbol;Acc:HGNC:3600]	6243	6132	768	15044	27970	873	2674	2662	922	8484	19325	717	7520	11792	732	25058	36100	1163	1729	3353	366	6851	17658	1671
ENSG00000077943.7	chr10	15555948	15762124	-	7918	ITGA8	protein_coding	integrin, alpha 8 [Source:HGNC Symbol;Acc:HGNC:6144]	695	267	454	52	194	74	93	121	967	86	100	84	672	405	547	244	234	116	148	171	162	107	99	182
ENSG00000077984.4	chr20	24929866	24940564	+	1850	CST7	protein_coding	cystatin F (leukocystatin) [Source:HGNC Symbol;Acc:HGNC:2479]	12	0	0	0	0	0	0	0	2	0	0	4	9	3	0	0	0	0	2	0	0	0	0	6
ENSG00000078018.15	chr2	210288782	210598842	+	33255	MAP2	protein_coding	microtubule-associated protein 2 [Source:HGNC Symbol;Acc:HGNC:6839]	420	140	101	165	144	54	63	42	102	160	174	42	339	263	103	362	197	78	33	64	42	133	132	69
ENSG00000078043.11	chr18	44388353	44500123	-	21137	PIAS2	protein_coding	protein inhibitor of activated STAT, 2 [Source:HGNC Symbol;Acc:HGNC:17311]	1270	863	778	772	827	711	348	411	1067	710	1057	1005	1158	1423	621	1568	875	985	362	602	289	661	851	2137
ENSG00000078053.12	chr7	38423305	38671167	-	16199	AMPH	protein_coding	amphiphysin [Source:HGNC Symbol;Acc:HGNC:471]	182	50	74	50	116	115	91	114	157	122	264	294	151	155	43	95	141	163	106	154	43	114	176	648
ENSG00000078061.7	chrX	47420516	47431307	+	6233	ARAF	protein_coding	A-Raf proto-oncogene, serine/threonine kinase [Source:HGNC Symbol;Acc:HGNC:646]	2024	1972	2848	2031	2523	1748	1838	1610	5006	2364	3802	3310	3366	3824	2947	3500	2952	2730	1292	2075	1908	2371	3210	7395
ENSG00000078070.7	chr3	182733006	182833863	-	19597	MCCC1	protein_coding	methylcrotonoyl-CoA carboxylase 1 (alpha) [Source:HGNC Symbol;Acc:HGNC:6936]	584	387	509	384	609	336	316	225	722	578	887	546	535	623	519	960	650	529	205	361	300	405	551	1207
ENSG00000078081.3	chr3	182840001	182881627	-	6939	LAMP3	protein_coding	lysosomal-associated membrane protein 3 [Source:HGNC Symbol;Acc:HGNC:14582]	0	4	1	11	4	2	6	0	2	1	4	3	5	1	1	11	1	14	1	1	0	4	2	36
ENSG00000078098.9	chr2	163027194	163101661	-	15513	FAP	protein_coding	fibroblast activation protein, alpha [Source:HGNC Symbol;Acc:HGNC:3590]	10497	6838	8191	6286	12093	4092	2973	2491	9874	5596	12691	4556	8544	11599	7309	13532	12486	7065	2446	3029	2981	3913	7375	9130
ENSG00000078114.14	chr10	21068902	21463116	-	21834	NEBL	protein_coding	nebulette [Source:HGNC Symbol;Acc:HGNC:16932]	10	1	7	5	5	0	1	0	29	0	10	0	8	12	16	16	14	0	2	1	3	0	5	0
ENSG00000078124.6	chr11	76571911	76737841	+	28194	ACER3	protein_coding	alkaline ceramidase 3 [Source:HGNC Symbol;Acc:HGNC:16066]	868	793	568	641	562	494	516	422	969	973	1258	702	847	1228	471	1526	733	789	367	546	290	752	743	1774
ENSG00000078140.9	chr4	39699664	39784412	+	13777	UBE2K	protein_coding	ubiquitin-conjugating enzyme E2K [Source:HGNC Symbol;Acc:HGNC:4914]	5931	2947	3147	2169	2659	1848	1877	1718	4476	3148	4654	2568	4553	5311	2631	5415	2953	3147	1410	1978	1616	2421	3086	6231
ENSG00000078142.7	chr18	39535171	39667794	+	32550	PIK3C3	protein_coding	phosphatidylinositol 3-kinase, catalytic subunit type 3 [Source:HGNC Symbol;Acc:HGNC:8974]	2534	1139	1491	818	1431	1059	622	597	2205	1024	1885	1461	1856	2208	1459	2110	1844	1588	516	713	595	824	1391	3297
ENSG00000078177.9	chr4	40058446	40159872	+	25521	N4BP2	protein_coding	NEDD4 binding protein 2 [Source:HGNC Symbol;Acc:HGNC:29851]	487	383	355	205	475	146	135	188	472	454	963	227	632	636	307	783	521	141	187	291	59	346	518	723
ENSG00000078237.4	chr12	4430371	4462338	+	2035	C12orf5	protein_coding	chromosome 12 open reading frame 5 [Source:HGNC Symbol;Acc:HGNC:1185]	440	291	462	193	304	385	268	223	853	391	683	456	472	568	421	460	338	613	198	230	314	270	278	937
ENSG00000078246.11	chr12	2986389	3050306	+	10082	TULP3	protein_coding	tubby like protein 3 [Source:HGNC Symbol;Acc:HGNC:12425]	6941	3812	4118	3040	3876	2099	2347	2217	6080	3524	5946	3334	5039	6606	3781	7100	4740	3488	1884	3115	1929	3276	5459	9316
ENSG00000078269.9	chr6	158402888	158520208	+	27516	SYNJ2	protein_coding	synaptojanin 2 [Source:HGNC Symbol;Acc:HGNC:11504]	10567	6849	7018	5312	9441	5039	4005	3677	10311	4798	8057	6340	12465	13846	7172	10841	10517	7034	2992	4875	2651	4073	5669	14714
ENSG00000078295.11	chr5	7396321	7830194	+	24239	ADCY2	protein_coding	adenylate cyclase 2 (brain) [Source:HGNC Symbol;Acc:HGNC:233]	101	7	72	2	2	0	27	2	38	2	8	1	59	18	56	14	4	0	15	0	13	8	0	0
ENSG00000078304.14	chr14	102228135	102394326	+	40340	PPP2R5C	protein_coding	protein phosphatase 2, regulatory subunit B', gamma [Source:HGNC Symbol;Acc:HGNC:9311]	5731	3136	3713	2900	3217	2269	2353	1809	5395	3469	6176	2749	4939	6031	3313	6655	3770	3762	1703	2269	1851	2787	3554	6287
ENSG00000078319.7	chr7	99918615	99939531	-	1333	PMS2P1	pseudogene	postmeiotic segregation increased 2 pseudogene 1 [Source:HGNC Symbol;Acc:HGNC:9123]	5	32	32	30	29	26	15	37	64	34	63	39	34	71	27	46	26	22	12	36	33	35	52	65
ENSG00000078369.12	chr1	1716729	1822495	-	9276	GNB1	protein_coding	guanine nucleotide binding protein (G protein), beta polypeptide 1 [Source:HGNC Symbol;Acc:HGNC:4396]	26121	16544	18709	13946	15248	13556	14178	12477	34786	21635	31237	21516	25261	30715	17871	31979	18198	21268	10053	14780	11004	17934	20965	46525
ENSG00000078399.11	chr7	27202054	27210117	-	5451	HOXA9	protein_coding	homeobox A9 [Source:HGNC Symbol;Acc:HGNC:5109]	1076	464	453	552	344	365	630	454	1364	730	1129	767	744	1002	483	1093	680	606	414	551	465	700	1053	1965
ENSG00000078401.6	chr6	12290596	12297427	+	2028	EDN1	protein_coding	endothelin 1 [Source:HGNC Symbol;Acc:HGNC:3176]	1359	877	1567	311	607	387	236	285	678	598	590	419	1504	1759	1915	661	721	706	122	349	254	449	635	865
ENSG00000078403.12	chr10	21823094	22032559	+	26664	MLLT10	protein_coding	myeloid/lymphoid or mixed-lineage leukemia (trithorax homolog, Drosophila); translocated to, 10 [Source:HGNC Symbol;Acc:HGNC:16063]	2152	1191	1453	1097	1355	792	914	699	2058	1447	2388	1236	1756	2529	1399	2649	2022	1400	566	1036	507	1305	2237	3236
ENSG00000078487.13	chr7	99998449	100026615	-	13747	ZCWPW1	protein_coding	zinc finger, CW type with PWWP domain 1 [Source:HGNC Symbol;Acc:HGNC:23486]	165	93	91	149	141	67	50	52	228	95	255	118	119	171	98	122	156	94	25	106	73	78	186	273
ENSG00000078549.10	chr7	31092076	31151089	+	12558	ADCYAP1R1	protein_coding	adenylate cyclase activating polypeptide 1 (pituitary) receptor type I [Source:HGNC Symbol;Acc:HGNC:242]	0	0	0	0	0	1	0	0	0	0	1	0	0	0	0	0	0	0	0	0	0	0	0	1
ENSG00000078579.8	chr8	16849678	16859690	-	2117	FGF20	protein_coding	fibroblast growth factor 20 [Source:HGNC Symbol;Acc:HGNC:3677]	0	0	0	0	0	0	0	0	0	0	0	0	0	0	0	0	1	0	0	0	0	0	0	0
ENSG00000078596.6	chrX	78615881	78623164	-	5198	ITM2A	protein_coding	integral membrane protein 2A [Source:HGNC Symbol;Acc:HGNC:6173]	0	13	0	25	23	0	2	4	1	25	20	0	12	26	0	52	16	0	5	0	7	2	17	0
ENSG00000078618.14	chr1	52254863	52344477	-	25005	NRD1	protein_coding	nardilysin (N-arginine dibasic convertase) [Source:HGNC Symbol;Acc:HGNC:7995]	8869	5598	6813	5161	5523	4573	3671	3740	10331	6204	9041	5911	8268	10247	6584	11116	6935	6816	2843	4411	3360	5006	6613	13340
ENSG00000078668.9	chr8	42249142	42263415	+	10240	VDAC3	protein_coding	voltage-dependent anion channel 3 [Source:HGNC Symbol;Acc:HGNC:12674]	2312	1397	1480	2101	1757	1313	1534	1369	3016	2669	4384	1620	2468	3221	1546	3080	2202	1927	1002	1537	1191	2047	2711	4004
ENSG00000078674.13	chr8	17780349	17885478	+	41213	PCM1	protein_coding	pericentriolar material 1 [Source:HGNC Symbol;Acc:HGNC:8727]	5087	3597	3033	2427	3290	2064	2071	2158	5532	4312	7666	3043	4201	6040	3006	6541	3551	3026	1672	2859	1336	3515	4471	7282
ENSG00000078687.12	chr17	76000249	76104916	+	51420	TNRC6C	protein_coding	trinucleotide repeat containing 6C [Source:HGNC Symbol;Acc:HGNC:29318]	734	442	800	262	459	185	298	301	1102	497	794	633	718	889	560	835	609	296	311	532	194	502	532	1451
ENSG00000078699.16	chr20	32077881	32237842	+	54021	CBFA2T2	protein_coding	core-binding factor, runt domain, alpha subunit 2; translocated to, 2 [Source:HGNC Symbol;Acc:HGNC:1536]	1025	765	1010	803	969	680	572	359	1633	829	1299	843	1377	1817	1068	2139	1338	1090	457	657	368	743	1074	1998
ENSG00000078725.8	chr9	121915736	122131745	-	5399	DBC1	protein_coding	bone morphogenetic protein/retinoic acid inducible neural-specific 1 [Source:HGNC Symbol;Acc:HGNC:2687]	1061	385	327	424	481	296	303	111	267	133	107	224	1138	729	267	776	504	441	184	111	70	90	116	347
ENSG00000078747.8	chr20	32951041	33099198	+	14760	ITCH	protein_coding	itchy E3 ubiquitin protein ligase [Source:HGNC Symbol;Acc:HGNC:13890]	3924	2427	2737	1382	2397	1762	1366	1528	4445	2608	3875	2565	3504	4400	2489	4810	2611	2836	1296	1732	1021	2126	2322	5950
ENSG00000078795.12	chr5	137223657	137278436	+	14432	PKD2L2	protein_coding	polycystic kidney disease 2-like 2 [Source:HGNC Symbol;Acc:HGNC:9012]	0	0	0	0	1	0	4	0	0	0	0	4	0	0	0	0	0	1	0	0	0	0	0	1
ENSG00000078804.8	chr20	33292094	33301243	+	9105	TP53INP2	protein_coding	tumor protein p53 inducible nuclear protein 2 [Source:HGNC Symbol;Acc:HGNC:16104]	3314	2413	4049	3007	4298	2649	1309	830	4576	1269	1967	2855	3614	4461	3485	4627	4230	3352	893	1133	1223	1157	1692	7003
ENSG00000078808.12	chr1	1152288	1167411	-	14391	SDF4	protein_coding	stromal cell derived factor 4 [Source:HGNC Symbol;Acc:HGNC:24188]	8497	5911	9663	10153	10003	10025	8195	5497	16038	9511	12736	13288	13213	13398	9755	14863	14599	12355	4741	6893	6188	8109	12836	30142
ENSG00000078814.11	chr20	33563206	33590240	+	12008	MYH7B	protein_coding	myosin, heavy chain 7B, cardiac muscle, beta [Source:HGNC Symbol;Acc:HGNC:15906]	5	14	0	34	7	1	2	1	3	13	2	4	6	11	2	14	21	9	0	2	11	7	2	5
ENSG00000078898.6	chr20	31595406	31611515	+	1882	BPIFB2	protein_coding	BPI fold containing family B, member 2 [Source:HGNC Symbol;Acc:HGNC:16177]	0	0	0	0	0	0	0	0	0	0	0	0	4	0	0	0	0	0	0	0	0	0	0	0
ENSG00000078900.9	chr1	3569084	3652765	+	23520	TP73	protein_coding	tumor protein p73 [Source:HGNC Symbol;Acc:HGNC:12003]	6	1	3	0	3	0	1	0	2	0	4	2	7	0	3	1	11	0	0	0	1	0	5	0
ENSG00000078902.11	chr11	1295601	1330884	-	21070	TOLLIP	protein_coding	toll interacting protein [Source:HGNC Symbol;Acc:HGNC:16476]	1762	1414	1891	2028	1968	1847	1591	1075	3357	2064	2413	2680	2401	2942	1859	3023	2207	2642	923	1331	1233	1742	1773	4839
ENSG00000078967.7	chr7	43966037	43993166	+	10360	UBE2D4	protein_coding	ubiquitin-conjugating enzyme E2D 4 (putative) [Source:HGNC Symbol;Acc:HGNC:21647]	904	580	736	488	482	457	435	450	1061	664	919	664	979	1107	706	1001	665	710	323	461	390	554	742	1638
ENSG00000079102.12	chr8	92967203	93115514	-	53128	RUNX1T1	protein_coding	runt-related transcription factor 1; translocated to, 1 (cyclin D-related) [Source:HGNC Symbol;Acc:HGNC:1535]	540	308	433	248	447	154	213	201	847	268	927	121	425	737	475	608	790	135	170	310	216	255	729	395
ENSG00000079112.5	chr8	95139399	95229531	-	9664	CDH17	protein_coding	cadherin 17, LI cadherin (liver-intestine) [Source:HGNC Symbol;Acc:HGNC:1756]	0	1	0	0	1	3	0	1	3	0	1	0	0	5	0	0	0	0	0	0	0	0	0	10
ENSG00000079134.7	chr18	214520	268050	-	22900	THOC1	protein_coding	THO complex 1 [Source:HGNC Symbol;Acc:HGNC:19070]	1501	702	619	713	789	481	494	353	989	853	1361	525	1013	1194	608	1124	801	535	352	500	295	634	1021	1169
ENSG00000079150.13	chr2	179328391	179343327	-	8086	FKBP7	protein_coding	FK506 binding protein 7 [Source:HGNC Symbol;Acc:HGNC:3723]	2194	1028	1150	1214	1316	558	693	422	1269	906	1484	576	1686	1756	1049	2649	1535	909	476	543	468	762	928	1311
ENSG00000079156.12	chr2	179059208	179264160	+	26822	OSBPL6	protein_coding	oxysterol binding protein-like 6 [Source:HGNC Symbol;Acc:HGNC:16388]	721	431	455	252	259	314	338	271	1000	676	792	523	586	673	377	585	278	464	275	359	284	507	517	1402
ENSG00000079215.9	chr5	36606457	36688436	+	15644	SLC1A3	protein_coding	solute carrier family 1 (glial high affinity glutamate transporter), member 3 [Source:HGNC Symbol;Acc:HGNC:10941]	1104	905	1084	875	1335	439	262	153	618	358	576	245	992	1796	1132	1878	1606	711	116	167	161	282	484	487
ENSG00000079246.11	chr2	216972187	217071026	+	14057	XRCC5	protein_coding	X-ray repair complementing defective repair in Chinese hamster cells 5 (double-strand-break rejoining) [Source:HGNC Symbol;Acc:HGNC:12833]	13278	7600	7842	7130	9717	4328	6511	5410	13307	11313	20519	7564	11537	14338	7588	14432	10590	6907	4611	6832	4692	9074	12590	16367
ENSG00000079257.3	chr3	158363611	158390482	-	1855	LXN	protein_coding	latexin [Source:HGNC Symbol;Acc:HGNC:13347]	1362	1014	803	676	1077	433	595	648	1172	384	1129	495	1013	1887	746	1273	1393	597	382	819	385	381	672	1236
ENSG00000079263.13	chr2	231090445	231223762	+	22622	SP140	protein_coding	SP140 nuclear body protein [Source:HGNC Symbol;Acc:HGNC:17133]	62	21	20	13	23	8	8	1	31	23	28	28	23	41	13	25	11	26	8	14	10	7	14	19
ENSG00000079277.14	chr1	47023090	47082515	-	35162	MKNK1	protein_coding	MAP kinase interacting serine/threonine kinase 1 [Source:HGNC Symbol;Acc:HGNC:7110]	1311	772	919	915	1144	691	845	400	1426	767	1239	918	1414	1435	845	1473	1250	961	453	521	402	581	1140	1930
ENSG00000079308.11	chr2	218664512	218867718	-	42077	TNS1	protein_coding	tensin 1 [Source:HGNC Symbol;Acc:HGNC:11973]	8228	5725	12646	4837	9973	9016	6324	4267	22390	7569	15459	14542	14680	13629	12173	13686	13046	12634	6435	6364	4961	7504	11834	33775
ENSG00000079313.7	chr19	1815248	1848452	-	8804	REXO1	protein_coding	REX1, RNA exonuclease 1 homolog (S. cerevisiae) [Source:HGNC Symbol;Acc:HGNC:24616]	880	894	1490	1773	1672	1107	1321	822	2123	1571	1995	1598	1953	2090	1434	1852	1853	1229	704	1130	849	1457	2043	3293
ENSG00000079332.8	chr10	71909960	71930279	-	17950	SAR1A	protein_coding	secretion associated, Ras related GTPase 1A [Source:HGNC Symbol;Acc:HGNC:10534]	8540	5001	5525	5271	4646	3872	3086	3246	8743	4868	7352	5083	6116	8664	5259	9083	5099	5109	2521	3866	3295	4303	5498	13705
ENSG00000079335.13	chr1	100810584	100985833	+	18169	CDC14A	protein_coding	cell division cycle 14A [Source:HGNC Symbol;Acc:HGNC:1718]	354	164	110	92	137	103	78	75	187	143	222	129	206	241	113	281	162	133	97	100	49	118	119	383
ENSG00000079337.11	chr12	48128455	48164823	-	46781	RAPGEF3	protein_coding	Rap guanine nucleotide exchange factor (GEF) 3 [Source:HGNC Symbol;Acc:HGNC:16629]	241	213	166	457	321	127	276	194	293	574	709	281	303	465	157	554	429	285	121	313	105	518	669	581
ENSG00000079385.17	chr19	43011456	43065386	-	25664	CEACAM1	protein_coding	carcinoembryonic antigen-related cell adhesion molecule 1 (biliary glycoprotein) [Source:HGNC Symbol;Acc:HGNC:1814]	0	0	0	0	0	0	0	0	1	0	0	0	0	4	0	0	0	0	0	0	0	0	0	0
ENSG00000079387.9	chr12	48436681	48500091	-	31637	SENP1	protein_coding	SUMO1/sentrin specific peptidase 1 [Source:HGNC Symbol;Acc:HGNC:17927]	1416	910	802	492	908	376	669	696	1315	1091	2290	823	1217	1590	794	1521	1075	749	511	910	363	1092	1391	1882
ENSG00000079393.15	chr10	76854190	76868976	-	12367	DUSP13	protein_coding	dual specificity phosphatase 13 [Source:HGNC Symbol;Acc:HGNC:19681]	0	0	0	0	0	0	0	0	0	0	0	0	0	0	0	0	1	0	0	0	0	0	0	0
ENSG00000079432.2	chr19	42772689	42799948	+	21308	CIC	protein_coding	capicua transcriptional repressor [Source:HGNC Symbol;Acc:HGNC:14214]	4453	3926	7201	5805	7644	5042	5238	3458	9490	6062	8856	7225	11371	9873	7038	10797	10693	6699	3477	4851	2755	5466	8892	16165
ENSG00000079435.5	chr19	42905659	42931578	-	10247	LIPE	protein_coding	lipase, hormone-sensitive [Source:HGNC Symbol;Acc:HGNC:6621]	46	52	39	90	72	39	98	57	101	149	241	88	93	193	46	153	87	60	35	123	38	122	268	162
ENSG00000079459.8	chr8	11653082	11696818	+	26772	FDFT1	protein_coding	farnesyl-diphosphate farnesyltransferase 1 [Source:HGNC Symbol;Acc:HGNC:3629]	7662	4726	5696	6781	5957	3815	2830	2346	5626	4142	6544	4262	6089	8954	5327	11664	7406	5932	2214	2685	2138	3690	5707	9248
ENSG00000079462.3	chr19	42801185	42807698	-	5509	PAFAH1B3	protein_coding	platelet-activating factor acetylhydrolase 1b, catalytic subunit 3 (29kDa) [Source:HGNC Symbol;Acc:HGNC:8576]	158	115	114	250	136	83	290	188	203	324	498	142	222	281	103	286	207	121	133	177	123	252	319	270
ENSG00000079482.11	chrX	67262186	67653755	-	12781	OPHN1	protein_coding	oligophrenin 1 [Source:HGNC Symbol;Acc:HGNC:8148]	301	232	287	148	295	196	119	132	554	348	448	555	314	393	256	478	274	385	137	234	97	249	287	1118
ENSG00000079616.8	chr16	29802040	29816706	+	16694	KIF22	protein_coding	kinesin family member 22 [Source:HGNC Symbol;Acc:HGNC:6391]	923	1008	618	1380	929	336	1857	1603	1821	3257	5673	1318	1186	2474	633	1579	1086	393	1118	2271	912	2807	5306	3260
ENSG00000079691.15	chr6	25279306	25620758	+	9818	LRRC16A	protein_coding	leucine rich repeat containing 16A [Source:HGNC Symbol;Acc:HGNC:21581]	875	567	1220	424	779	397	368	317	1676	601	1097	666	882	898	1038	977	845	536	290	361	493	408	827	1355
ENSG00000079739.10	chr1	64058947	64125916	+	8688	PGM1	protein_coding	phosphoglucomutase 1 [Source:HGNC Symbol;Acc:HGNC:8905]	4336	2689	4474	3527	3137	3968	3154	2560	10373	4541	6092	6428	5052	6068	4881	6311	4099	6307	2564	3038	4149	3383	4111	13896
ENSG00000079785.10	chr2	15731302	15771235	+	7708	DDX1	protein_coding	DEAD (Asp-Glu-Ala-Asp) box helicase 1 [Source:HGNC Symbol;Acc:HGNC:2734]	4983	2771	3287	3364	3082	2182	2272	1856	5799	4271	5774	2985	4409	5313	3263	6391	3714	3308	1563	2312	1791	2809	3401	6499
ENSG00000079805.11	chr19	10828755	10944164	+	42196	DNM2	protein_coding	dynamin 2 [Source:HGNC Symbol;Acc:HGNC:2974]	5110	4190	5284	5561	5214	4263	4612	3231	8398	5734	8899	5444	7124	9110	4910	8809	6828	5783	2627	4081	2836	4983	7948	12195
ENSG00000079819.11	chr6	131160487	131384462	-	61642	EPB41L2	protein_coding	erythrocyte membrane protein band 4.1-like 2 [Source:HGNC Symbol;Acc:HGNC:3379]	6569	4363	4248	2284	4917	2211	2763	3481	7362	6010	11569	5482	5266	8246	4045	6397	5381	3583	2506	4836	2005	4600	6590	11819
ENSG00000079841.14	chr6	72596406	73112845	+	79895	RIMS1	protein_coding	regulating synaptic membrane exocytosis 1 [Source:HGNC Symbol;Acc:HGNC:17282]	758	429	449	183	120	387	277	232	1161	377	612	617	479	705	430	496	143	578	205	333	257	305	523	1423
ENSG00000079931.10	chr6	132617194	132722684	-	8738	MOXD1	protein_coding	monooxygenase, DBH-like 1 [Source:HGNC Symbol;Acc:HGNC:21063]	721	3077	119	2091	444	360	461	1062	316	1802	869	481	748	5214	159	4241	471	684	291	1505	79	1419	441	793
ENSG00000079950.8	chr6	132779054	132834337	-	6417	STX7	protein_coding	syntaxin 7 [Source:HGNC Symbol;Acc:HGNC:11442]	4418	2421	2659	1769	1839	1636	1356	1417	4380	2263	3148	2276	3386	4252	2436	4242	2093	2767	1084	1550	1219	1801	1746	5366
ENSG00000079974.13	chr22	51205929	51222091	-	23835	RABL2B	protein_coding	RAB, member of RAS oncogene family-like 2B [Source:HGNC Symbol;Acc:HGNC:9800]	1457	981	1344	967	1121	799	728	545	1757	990	1478	997	1670	1796	1201	1818	1499	1170	461	708	594	903	1450	2190
ENSG00000079999.9	chr19	10596796	10614417	-	11924	KEAP1	protein_coding	kelch-like ECH-associated protein 1 [Source:HGNC Symbol;Acc:HGNC:23177]	1738	1235	1633	2543	2195	1602	1743	1267	2932	2325	3359	1730	2817	3092	1757	3402	3004	1998	1027	1395	1399	1929	2845	3912
ENSG00000080007.6	chr6	74104471	74127292	+	4756	DDX43	protein_coding	DEAD (Asp-Glu-Ala-Asp) box polypeptide 43 [Source:HGNC Symbol;Acc:HGNC:18677]	139	85	140	36	94	140	72	31	129	24	90	136	210	178	121	64	99	199	63	39	59	19	81	328
ENSG00000080031.5	chr19	55692616	55720874	-	12208	PTPRH	protein_coding	protein tyrosine phosphatase, receptor type, H [Source:HGNC Symbol;Acc:HGNC:9672]	16	22	5	66	161	3	8	17	65	87	162	24	17	39	8	121	103	18	7	28	11	33	151	73
ENSG00000080166.10	chr13	95089558	95131936	-	12709	DCT	protein_coding	dopachrome tautomerase [Source:HGNC Symbol;Acc:HGNC:2709]	0	12	0	4	7	2	2	1	2	1	4	0	0	9	0	16	2	7	0	1	4	0	8	14
ENSG00000080189.10	chr20	44978167	44993043	-	20688	SLC35C2	protein_coding	solute carrier family 35 (GDP-fucose transporter), member C2 [Source:HGNC Symbol;Acc:HGNC:17117]	989	1146	1576	1958	1770	1272	1059	712	2132	1475	1796	1426	2142	2253	1571	2724	2289	1839	602	972	789	1176	1704	3066
ENSG00000080200.5	chr3	97595819	97663810	+	8917	CRYBG3	protein_coding	beta-gamma crystallin domain containing 3 [Source:HGNC Symbol;Acc:HGNC:34427]	687	504	453	516	408	464	358	223	825	611	957	449	588	899	432	873	482	470	248	340	182	422	730	1214
ENSG00000080224.13	chr3	96533425	97471304	+	17463	EPHA6	protein_coding	EPH receptor A6 [Source:HGNC Symbol;Acc:HGNC:19296]	0	0	0	0	0	0	0	0	0	4	6	0	0	1	0	0	0	0	0	0	0	0	0	1
ENSG00000080298.11	chr9	3218297	3526004	-	20731	RFX3	protein_coding	regulatory factor X, 3 (influences HLA class II expression) [Source:HGNC Symbol;Acc:HGNC:9984]	165	43	100	100	71	50	57	35	122	50	74	81	129	148	63	108	87	62	32	45	41	40	93	171
ENSG00000080345.12	chr2	152266397	152364527	+	53685	RIF1	protein_coding	replication timing regulatory factor 1 [Source:HGNC Symbol;Acc:HGNC:23207]	2164	1642	1478	720	1450	762	824	1026	2621	2042	3311	1539	2053	3093	1480	2927	1473	1246	886	1320	452	1774	1869	3752
ENSG00000080371.4	chr12	72148654	72184699	+	7761	RAB21	protein_coding	RAB21, member RAS oncogene family [Source:HGNC Symbol;Acc:HGNC:18263]	3327	2115	1989	1651	2317	1494	1144	1098	3137	2120	3378	2010	2677	3572	1784	3646	2084	2248	854	1299	1119	1610	1827	4794
ENSG00000080493.9	chr4	72053003	72437804	+	28694	SLC4A4	protein_coding	solute carrier family 4 (sodium bicarbonate cotransporter), member 4 [Source:HGNC Symbol;Acc:HGNC:11030]	1956	1168	1449	315	396	1221	741	502	2597	971	1678	1888	1451	2254	1254	1509	516	1954	730	716	520	634	1015	4227
ENSG00000080503.15	chr9	2015342	2193624	+	36026	SMARCA2	protein_coding	SWI/SNF related, matrix associated, actin dependent regulator of chromatin, subfamily a, member 2 [Source:HGNC Symbol;Acc:HGNC:11098]	5895	3125	3556	2400	4675	1804	1833	1797	6186	3356	8337	2965	4515	5846	3409	6682	5409	2966	1692	2373	1661	2723	4346	7047
ENSG00000080511.2	chr19	10123925	10132955	+	4544	RDH8	protein_coding	retinol dehydrogenase 8 (all-trans) [Source:HGNC Symbol;Acc:HGNC:14423]	4	15	1	0	11	5	0	2	2	0	0	0	2	10	4	5	15	14	0	0	1	0	0	1
ENSG00000080546.9	chr6	109307640	109416022	-	11501	SESN1	protein_coding	sestrin 1 [Source:HGNC Symbol;Acc:HGNC:21595]	435	275	432	351	453	244	213	200	717	371	593	398	505	478	489	672	526	441	166	228	277	252	375	906
ENSG00000080561.9	chrX	107068985	107170423	+	6549	MID2	protein_coding	midline 2 [Source:HGNC Symbol;Acc:HGNC:7096]	588	269	238	214	321	187	159	142	455	281	381	280	462	522	203	747	430	330	141	218	70	277	269	590
ENSG00000080573.6	chr19	10070237	10121147	-	6932	COL5A3	protein_coding	collagen, type V, alpha 3 [Source:HGNC Symbol;Acc:HGNC:14864]	3099	3632	13045	3771	3529	6769	1585	1928	13307	2306	3024	2349	7726	11547	14409	7437	4933	9118	1159	2659	3994	1735	3118	5383
ENSG00000080603.12	chr16	30709530	30755602	+	48019	SRCAP	protein_coding	Snf2-related CREBBP activator protein [Source:HGNC Symbol;Acc:HGNC:16974]	6038	4781	6631	3753	6221	3879	4079	3126	9593	5698	9062	7126	8491	10130	5835	9360	7012	5332	3381	4887	2245	5502	8473	17400
ENSG00000080608.8	chr9	2720469	2844241	-	3535	KIAA0020	protein_coding	KIAA0020 [Source:HGNC Symbol;Acc:HGNC:29676]	3712	1729	1686	1357	1934	853	1056	880	2522	1806	3376	1272	2194	2758	1668	2741	2222	1272	930	1197	929	1525	1991	3046
ENSG00000080644.11	chr15	78885394	78913637	-	9622	CHRNA3	protein_coding	cholinergic receptor, nicotinic, alpha 3 (neuronal) [Source:HGNC Symbol;Acc:HGNC:1957]	0	3	2	0	4	8	1	1	1	0	0	0	4	2	2	0	12	0	0	4	0	0	0	0
ENSG00000080709.10	chr5	113696642	113832337	+	9539	KCNN2	protein_coding	potassium channel, calcium activated intermediate/small conductance subfamily N alpha, member 2 [Source:HGNC Symbol;Acc:HGNC:6291]	0	0	0	0	0	0	0	0	0	1	0	0	0	0	0	0	0	0	0	0	0	1	0	0
ENSG00000080802.14	chr7	135046547	135194875	-	27328	CNOT4	protein_coding	CCR4-NOT transcription complex, subunit 4 [Source:HGNC Symbol;Acc:HGNC:7880]	2608	1643	1797	1489	1627	1161	982	997	2904	1808	2509	2141	2154	2918	1627	3298	2156	1693	822	1489	717	1411	2290	5033
ENSG00000080815.13	chr14	73603126	73690399	+	37052	PSEN1	protein_coding	presenilin 1 [Source:HGNC Symbol;Acc:HGNC:9508]	4227	2341	2838	2122	2451	2145	1731	1298	4660	2431	3618	2768	3407	3937	2610	4061	2810	3122	1169	1603	1688	1935	2548	6126
ENSG00000080819.2	chr3	98239976	98312567	-	5780	CPOX	protein_coding	coproporphyrinogen oxidase [Source:HGNC Symbol;Acc:HGNC:2321]	1061	672	502	579	729	432	412	381	1079	1169	1435	659	840	1281	530	1568	946	819	322	498	332	672	670	1663
ENSG00000080822.12	chr3	98216756	98241910	-	34025	CLDND1	protein_coding	claudin domain containing 1 [Source:HGNC Symbol;Acc:HGNC:1322]	4993	2536	2256	1714	2147	1337	1395	833	2938	2106	3120	1707	3081	3715	1724	3889	2071	2311	1033	1121	1169	1871	2242	4299
ENSG00000080823.16	chr14	102690837	102771537	-	46178	MOK	protein_coding	MOK protein kinase [Source:HGNC Symbol;Acc:HGNC:9833]	13159	1578	5484	12752	3183	15879	10692	1292	9956	15019	11138	19825	12546	3287	4853	18267	3357	20823	6475	1862	3649	12913	11287	43465
ENSG00000080824.14	chr14	102547075	102606036	-	14177	HSP90AA1	protein_coding	heat shock protein 90kDa alpha (cytosolic), class A member 1 [Source:HGNC Symbol;Acc:HGNC:5253]	55244	40893	32428	29508	30852	26168	26005	33187	62341	72396	96314	45719	48583	76085	33632	73261	36105	38693	20890	39566	21375	53800	50211	101163
ENSG00000080839.7	chr20	35624752	35724398	-	10217	RBL1	protein_coding	retinoblastoma-like 1 [Source:HGNC Symbol;Acc:HGNC:9893]	1203	838	406	395	703	202	694	693	728	1555	2292	635	840	1651	325	1206	669	200	487	924	194	1254	1491	1811
ENSG00000080845.13	chr20	34894258	35157040	+	33191	DLGAP4	protein_coding	discs, large (Drosophila) homolog-associated protein 4 [Source:HGNC Symbol;Acc:HGNC:24476]	8318	6359	12208	8638	9545	8924	8358	5225	20567	9450	12105	15075	13604	14021	10742	13924	11022	12134	5348	7751	6525	8388	13940	33556
ENSG00000080854.9	chr11	133785185	133826880	-	18091	IGSF9B	protein_coding	immunoglobulin superfamily, member 9B [Source:HGNC Symbol;Acc:HGNC:32326]	52	9	16	56	214	0	13	5	2	25	118	0	78	78	9	52	267	1	13	34	1	34	121	1
ENSG00000080947.10	chr1	16793931	16825752	-	11352	CROCCP3	pseudogene	ciliary rootlet coiled-coil, rootletin pseudogene 3 [Source:HGNC Symbol;Acc:HGNC:29405]	77	73	138	162	118	79	137	63	246	91	119	139	222	153	117	151	162	83	54	79	57	98	338	344
ENSG00000080986.7	chr18	2571510	2616634	+	4148	NDC80	protein_coding	NDC80 kinetochore complex component [Source:HGNC Symbol;Acc:HGNC:16909]	580	525	207	508	298	53	918	900	821	1873	4239	472	463	1255	166	852	461	58	509	1003	402	1555	2756	1325
ENSG00000081014.6	chr15	51200869	51298097	+	24838	AP4E1	protein_coding	adaptor-related protein complex 4, epsilon 1 subunit [Source:HGNC Symbol;Acc:HGNC:573]	1451	740	1023	587	766	818	627	384	1933	901	1536	1112	1255	1482	1130	1608	916	1229	483	535	480	723	1052	2534
ENSG00000081019.9	chr1	114304454	114355098	-	10873	RSBN1	protein_coding	round spermatid basic protein 1 [Source:HGNC Symbol;Acc:HGNC:25642]	495	316	303	247	340	205	211	220	702	438	795	425	387	777	340	749	571	353	191	283	162	444	372	948
ENSG00000081026.14	chr1	113933371	114228545	+	22141	MAGI3	protein_coding	membrane associated guanylate kinase, WW and PDZ domain containing 3 [Source:HGNC Symbol;Acc:HGNC:29647]	501	328	298	212	238	215	315	251	574	523	896	386	452	726	235	566	333	350	199	329	116	378	548	893
ENSG00000081041.8	chr4	74962752	74965010	-	2354	CXCL2	protein_coding	chemokine (C-X-C motif) ligand 2 [Source:HGNC Symbol;Acc:HGNC:4603]	94	150	1	189	385	7	6	21	6	40	50	16	285	619	35	585	1519	29	5	13	0	59	71	38
ENSG00000081051.3	chr4	74296855	74321891	+	6763	AFP	protein_coding	alpha-fetoprotein [Source:HGNC Symbol;Acc:HGNC:317]	71	39	30	38	68	20	15	27	31	8	92	15	32	52	19	34	63	16	10	26	16	26	70	65
ENSG00000081052.10	chr2	227867427	228028829	-	15072	COL4A4	protein_coding	collagen, type IV, alpha 4 [Source:HGNC Symbol;Acc:HGNC:2206]	17	3	38	33	7	7	4	8	74	49	41	5	19	43	31	104	8	1	7	19	9	34	22	8
ENSG00000081059.15	chr5	133450402	133487556	+	40146	TCF7	protein_coding	transcription factor 7 (T-cell specific, HMG-box) [Source:HGNC Symbol;Acc:HGNC:11639]	3186	886	878	1958	1837	1182	1518	867	1615	1882	1590	2007	3888	1594	974	3473	2616	1688	948	1175	488	1816	1500	4366
ENSG00000081087.10	chr6	108362613	108487058	-	10079	OSTM1	protein_coding	osteopetrosis associated transmembrane protein 1 [Source:HGNC Symbol;Acc:HGNC:21652]	7405	2521	3694	1071	1716	2326	1511	1226	5488	2035	2851	3449	4188	4220	3464	3858	1911	4021	1335	1137	1517	1472	1451	7814
ENSG00000081148.10	chr3	100945570	101039404	-	4138	IMPG2	protein_coding	interphotoreceptor matrix proteoglycan 2 [Source:HGNC Symbol;Acc:HGNC:18362]	42	9	6	1	4	9	6	5	16	2	6	11	12	6	4	29	19	2	9	1	1	5	15	21
ENSG00000081154.7	chr3	101292939	101313281	+	11573	PCNP	protein_coding	PEST proteolytic signal containing nuclear protein [Source:HGNC Symbol;Acc:HGNC:30023]	7122	4099	3988	2918	4226	2675	2370	2416	5978	4330	7483	4340	5699	6798	3590	8175	5222	4455	1982	3005	2026	4077	5135	11131
ENSG00000081177.13	chr14	69658228	69709075	+	27032	EXD2	protein_coding	exonuclease 3'-5' domain containing 2 [Source:HGNC Symbol;Acc:HGNC:20217]	935	667	899	847	744	712	637	486	1802	798	1352	1052	1189	1293	898	1578	961	1070	547	614	639	732	1046	2593
ENSG00000081181.3	chr14	68086515	68118437	+	3944	ARG2	protein_coding	arginase 2 [Source:HGNC Symbol;Acc:HGNC:664]	332	164	227	213	291	178	97	65	570	146	427	107	335	236	230	357	345	236	83	82	211	143	376	267
ENSG00000081189.9	chr5	88013975	88199922	-	48176	MEF2C	protein_coding	myocyte enhancer factor 2C [Source:HGNC Symbol;Acc:HGNC:6996]	2058	561	508	299	498	378	460	343	559	336	385	452	1649	959	381	773	611	484	412	413	138	384	241	1396
ENSG00000081237.14	chr1	198607801	198726545	+	38745	PTPRC	protein_coding	protein tyrosine phosphatase, receptor type, C [Source:HGNC Symbol;Acc:HGNC:9666]	0	2	3	1	1	7	6	1	8	0	0	9	3	0	4	7	0	2	0	1	0	5	1	13
ENSG00000081277.7	chr1	201252580	201302121	+	14587	PKP1	protein_coding	plakophilin 1 [Source:HGNC Symbol;Acc:HGNC:9023]	492	174	578	46	73	276	412	206	880	132	297	426	773	432	472	105	96	342	282	292	333	157	222	1035
ENSG00000081307.8	chr3	132373290	132396941	+	21793	UBA5	protein_coding	ubiquitin-like modifier activating enzyme 5 [Source:HGNC Symbol;Acc:HGNC:23230]	2211	1185	1229	864	1243	917	786	590	2134	1156	1876	1040	1790	1983	1207	1965	1509	1331	485	741	726	900	1149	2378
ENSG00000081320.5	chr2	196998290	197041227	-	7778	STK17B	protein_coding	serine/threonine kinase 17b [Source:HGNC Symbol;Acc:HGNC:11396]	3289	2098	2174	1393	1823	1422	878	1127	2377	1796	2839	1555	2896	3982	1901	3708	2081	2311	794	1128	737	1442	1570	3729
ENSG00000081377.12	chr9	99252523	99382112	-	30875	CDC14B	protein_coding	cell division cycle 14B [Source:HGNC Symbol;Acc:HGNC:1719]	1368	831	1115	866	1057	698	449	355	1395	707	915	848	1527	1577	899	2210	1261	1217	363	377	387	536	665	1781
ENSG00000081386.8	chr9	99518147	99540411	-	11881	ZNF510	protein_coding	zinc finger protein 510 [Source:HGNC Symbol;Acc:HGNC:29161]	506	261	218	160	264	187	184	154	701	353	567	489	364	570	327	666	361	367	186	261	167	275	461	1133
ENSG00000081479.8	chr2	169983619	170219195	-	21381	LRP2	protein_coding	low density lipoprotein receptor-related protein 2 [Source:HGNC Symbol;Acc:HGNC:6694]	0	1	10	0	0	3	0	1	8	0	0	0	0	0	4	0	0	13	0	0	2	0	0	1
ENSG00000081665.9	chr19	19896648	19932560	-	18735	ZNF506	protein_coding	zinc finger protein 506 [Source:HGNC Symbol;Acc:HGNC:23780]	374	272	332	283	303	307	153	136	594	251	337	322	250	465	259	476	270	416	100	194	156	210	317	753
ENSG00000081692.8	chr1	227918126	227923112	-	10245	JMJD4	protein_coding	jumonji domain containing 4 [Source:HGNC Symbol;Acc:HGNC:25724]	379	283	421	437	477	383	400	285	685	437	722	499	437	712	418	786	520	545	175	350	291	408	583	1019
ENSG00000081721.6	chr1	161719548	161727028	+	4452	DUSP12	protein_coding	dual specificity phosphatase 12 [Source:HGNC Symbol;Acc:HGNC:3067]	625	409	430	484	512	356	268	300	753	537	982	537	592	725	429	668	539	534	261	369	344	485	534	1257
ENSG00000081760.12	chr12	125549925	125627873	+	29353	AACS	protein_coding	acetoacetyl-CoA synthetase [Source:HGNC Symbol;Acc:HGNC:21298]	759	622	828	697	1017	396	560	419	1252	898	1323	564	1114	1249	762	1501	1039	760	360	502	441	601	812	1225
ENSG00000081791.4	chr5	141303373	141321612	+	11697	KIAA0141	protein_coding	KIAA0141 [Source:HGNC Symbol;Acc:HGNC:28969]	1990	1362	1634	1564	2103	1134	1219	851	2378	1315	2555	1762	2116	2540	1484	2150	2325	1275	796	1199	859	1176	2435	4027
ENSG00000081803.11	chr7	121958481	122526813	-	25833	CADPS2	protein_coding	Ca++-dependent secretion activator 2 [Source:HGNC Symbol;Acc:HGNC:16018]	98	50	37	96	223	3	39	25	58	60	277	2	178	139	29	183	241	31	23	13	3	41	95	12
ENSG00000081818.1	chr5	140501581	140505201	+	3620	PCDHB4	protein_coding	protocadherin beta 4 [Source:HGNC Symbol;Acc:HGNC:8689]	276	79	168	32	171	58	68	33	178	32	106	54	246	133	160	96	165	58	47	33	35	49	60	169
ENSG00000081842.13	chr5	140207563	140391929	+	7597	PCDHA6	protein_coding	protocadherin alpha 6 [Source:HGNC Symbol;Acc:HGNC:8672]	13	6	22	0	13	8	11	4	23	15	6	19	10	11	15	5	10	21	13	7	2	7	3	52
ENSG00000081853.13	chr5	140718539	140892546	+	7072	PCDHGA2	protein_coding	protocadherin gamma subfamily A, 2 [Source:HGNC Symbol;Acc:HGNC:8700]	356	90	315	96	287	156	72	70	381	122	210	195	321	243	299	332	342	198	66	56	97	100	107	499
ENSG00000081870.6	chr1	54387234	54411975	-	4362	HSPB11	protein_coding	heat shock protein family B (small), member 11 [Source:HGNC Symbol;Acc:HGNC:25019]	1424	778	615	789	888	402	540	452	911	1003	1665	533	1003	1265	583	1515	910	598	348	478	388	734	971	1303
ENSG00000081913.9	chr18	60382672	60647666	+	17867	PHLPP1	protein_coding	PH domain and leucine rich repeat protein phosphatase 1 [Source:HGNC Symbol;Acc:HGNC:20610]	291	163	185	229	272	190	239	157	401	360	618	416	324	528	162	425	295	264	148	252	120	279	486	873
ENSG00000081923.6	chr18	55313658	55470333	-	13769	ATP8B1	protein_coding	ATPase, aminophospholipid transporter, class I, type 8B, member 1 [Source:HGNC Symbol;Acc:HGNC:3706]	6097	5973	5407	3807	3653	5775	3241	4528	14519	8619	10319	11690	5390	11551	5590	11181	3783	9200	2818	5528	3188	7119	6288	25790
ENSG00000081985.6	chr1	67773047	67862583	+	14094	IL12RB2	protein_coding	interleukin 12 receptor, beta 2 [Source:HGNC Symbol;Acc:HGNC:5972]	0	0	0	0	0	1	0	0	0	0	0	0	0	0	0	0	0	0	0	0	0	0	0	0
ENSG00000082014.12	chr7	150935850	150974982	-	18291	SMARCD3	protein_coding	SWI/SNF related, matrix associated, actin dependent regulator of chromatin, subfamily d, member 3 [Source:HGNC Symbol;Acc:HGNC:11108]	2479	1771	2857	2544	1953	1337	2089	975	3468	1540	2056	1701	3129	3273	2787	2578	2328	1685	1166	1403	1485	1300	2360	3676
ENSG00000082068.4	chr5	37379314	37753537	+	12533	WDR70	protein_coding	WD repeat domain 70 [Source:HGNC Symbol;Acc:HGNC:25495]	1506	748	911	806	897	498	495	415	1261	794	1387	757	1263	1392	795	1494	987	681	362	487	445	620	1004	1508
ENSG00000082074.11	chr5	39105338	39274630	-	19135	FYB	protein_coding	FYN binding protein [Source:HGNC Symbol;Acc:HGNC:4036]	0	0	1	3	2	0	0	0	0	0	0	0	0	1	0	26	4	1	0	0	1	0	0	3
ENSG00000082126.13	chr2	202509593	202563417	-	22005	MPP4	protein_coding	membrane protein, palmitoylated 4 (MAGUK p55 subfamily member 4) [Source:HGNC Symbol;Acc:HGNC:13680]	70	41	37	47	68	22	70	25	79	68	158	32	37	133	26	33	59	23	31	53	20	19	80	55
ENSG00000082146.8	chr2	202252581	202345569	+	9342	STRADB	protein_coding	STE20-related kinase adaptor beta [Source:HGNC Symbol;Acc:HGNC:13205]	1098	612	510	629	499	525	411	330	991	807	841	677	788	1205	458	1479	574	927	349	410	281	603	511	1636
ENSG00000082153.13	chr2	201675317	201688569	+	13701	BZW1	protein_coding	basic leucine zipper and W2 domains 1 [Source:HGNC Symbol;Acc:HGNC:18380]	15281	8671	7681	8148	9134	5734	6385	5434	13083	11538	16794	7123	13809	16268	6543	18217	9661	9105	4926	5985	4224	8529	8578	16535
ENSG00000082175.10	chr11	100900355	101001255	-	28685	PGR	protein_coding	progesterone receptor [Source:HGNC Symbol;Acc:HGNC:8910]	38	2	16	19	98	0	3	2	6	14	60	0	23	6	6	41	146	0	1	0	3	21	65	0
ENSG00000082196.15	chr5	33987279	34124633	-	12199	C1QTNF3	protein_coding	C1q and tumor necrosis factor related protein 3 [Source:HGNC Symbol;Acc:HGNC:14326]	236	27	10	27	45	27	56	1	37	21	26	37	182	52	17	36	50	15	21	15	7	32	73	66
ENSG00000082212.7	chr18	48405419	48474691	+	7213	ME2	protein_coding	malic enzyme 2, NAD(+)-dependent, mitochondrial [Source:HGNC Symbol;Acc:HGNC:6984]	2364	1313	1269	1296	1032	986	1118	916	2580	1777	2630	1537	1713	2511	1131	2708	1211	1461	851	1082	772	1588	1732	3448
ENSG00000082213.13	chr5	31532373	31555165	+	18040	C5orf22	protein_coding	chromosome 5 open reading frame 22 [Source:HGNC Symbol;Acc:HGNC:25639]	1691	866	818	610	645	666	529	491	1282	888	1137	958	1020	1314	719	1327	694	1090	389	514	447	815	877	2546
ENSG00000082258.8	chr2	135675805	135716912	+	25543	CCNT2	protein_coding	cyclin T2 [Source:HGNC Symbol;Acc:HGNC:1600]	2829	1483	1472	1037	1586	845	915	622	2200	1462	1971	1263	1810	1889	1427	2019	1423	1190	730	1002	584	1044	1805	3368
ENSG00000082269.12	chr6	71122644	71270877	+	48065	FAM135A	protein_coding	family with sequence similarity 135, member A [Source:HGNC Symbol;Acc:HGNC:21084]	536	347	337	206	429	226	92	100	466	251	551	148	437	567	295	655	510	294	137	134	102	215	364	492
ENSG00000082293.8	chr6	70576463	70919679	+	13823	COL19A1	protein_coding	collagen, type XIX, alpha 1 [Source:HGNC Symbol;Acc:HGNC:2196]	0	0	0	0	0	0	0	0	0	0	2	6	0	0	0	0	0	0	0	0	0	0	0	0
ENSG00000082397.11	chr18	5392383	5630699	-	47752	EPB41L3	protein_coding	erythrocyte membrane protein band 4.1-like 3 [Source:HGNC Symbol;Acc:HGNC:3380]	345	1440	60	1276	4309	211	138	826	113	1915	6932	353	252	2398	48	3172	5130	331	117	1176	37	1496	4142	843
ENSG00000082438.11	chr2	165510134	165700189	-	50403	COBLL1	protein_coding	cordon-bleu WH2 repeat protein-like 1 [Source:HGNC Symbol;Acc:HGNC:23571]	1927	829	2075	529	705	1201	949	783	4810	1924	2033	2497	1706	1826	1991	1956	743	1617	851	1161	1133	1561	1245	5674
ENSG00000082458.7	chrX	69664711	69725337	+	29724	DLG3	protein_coding	discs, large homolog 3 (Drosophila) [Source:HGNC Symbol;Acc:HGNC:2902]	809	526	451	532	579	328	459	305	843	521	948	527	852	1046	403	929	686	551	297	509	251	477	536	1302
ENSG00000082482.9	chr1	215179118	215410436	+	12610	KCNK2	protein_coding	potassium channel, two pore domain subfamily K, member 2 [Source:HGNC Symbol;Acc:HGNC:6277]	6346	3945	5372	3047	4042	2671	1998	1340	9507	3699	4843	4519	5062	6169	5339	8366	4733	4931	1626	1635	3094	3174	3255	11111
ENSG00000082497.7	chr1	210406144	210419976	+	7179	SERTAD4	protein_coding	SERTA domain containing 4 [Source:HGNC Symbol;Acc:HGNC:25236]	1888	598	1247	132	225	73	674	492	1913	272	449	194	1951	1212	1211	451	336	128	584	563	450	235	360	489
ENSG00000082512.10	chr1	211499957	211548288	+	21125	TRAF5	protein_coding	TNF receptor-associated factor 5 [Source:HGNC Symbol;Acc:HGNC:12035]	881	575	1155	628	692	569	549	401	2217	900	997	1164	946	964	1013	995	663	839	315	662	606	631	1093	2979
ENSG00000082515.12	chr5	154320630	154348971	+	13456	MRPL22	protein_coding	mitochondrial ribosomal protein L22 [Source:HGNC Symbol;Acc:HGNC:14480]	1091	569	545	774	733	454	571	381	1003	642	1127	611	881	973	626	1087	816	604	322	556	393	636	1116	1448
ENSG00000082516.8	chr5	154266976	154317769	-	6494	GEMIN5	protein_coding	gem (nuclear organelle) associated protein 5 [Source:HGNC Symbol;Acc:HGNC:20043]	704	676	738	563	712	352	478	538	1286	908	1778	760	915	1440	707	1279	1009	693	489	717	371	873	1131	1834
ENSG00000082641.11	chr17	46125691	46138849	+	33200	NFE2L1	protein_coding	nuclear factor, erythroid 2-like 1 [Source:HGNC Symbol;Acc:HGNC:7781]	32812	15413	31596	18443	21627	20170	18461	11800	52526	22035	36952	27187	35693	30730	28585	41401	26781	29554	13767	14661	15974	18381	27513	62178
ENSG00000082684.10	chr3	122628041	122747452	-	26093	SEMA5B	protein_coding	sema domain, seven thrombospondin repeats (type 1 and type 1-like), transmembrane domain (TM) and short cytoplasmic domain, (semaphorin) 5B [Source:HGNC Symbol;Acc:HGNC:10737]	1	5	2	2	15	0	3	6	1	4	3	0	18	22	1	9	12	0	7	2	0	3	13	0
ENSG00000082701.10	chr3	119540170	119813264	-	10275	GSK3B	protein_coding	glycogen synthase kinase 3 beta [Source:HGNC Symbol;Acc:HGNC:4617]	5653	3345	4454	2037	3374	2632	2109	1948	6749	3585	5389	4303	5376	5842	3853	6389	3620	4353	1723	2442	1645	3201	3571	10480
ENSG00000082781.6	chr3	124480795	124606674	-	16385	ITGB5	protein_coding	integrin, beta 5 [Source:HGNC Symbol;Acc:HGNC:6160]	23947	15430	24540	16911	24106	19977	14795	9526	33859	16632	25951	20989	36032	34453	25101	30498	29958	29187	9316	11244	12719	13024	18013	43091
ENSG00000082805.14	chr12	1099675	1605090	+	72773	ERC1	protein_coding	ELKS/RAB6-interacting/CAST family member 1 [Source:HGNC Symbol;Acc:HGNC:17072]	4988	3548	3816	2058	4125	2335	2134	2264	6626	3304	8450	4014	5291	6898	3358	5840	4903	3378	2132	3298	1410	3449	5085	9946
ENSG00000082898.12	chr2	61704984	61765761	-	35261	XPO1	protein_coding	exportin 1 [Source:HGNC Symbol;Acc:HGNC:12825]	7921	5478	5518	3933	4987	3438	4263	3903	10193	8609	13362	6235	7418	11412	5103	11448	6506	5547	3413	5692	2599	7338	9566	14922
ENSG00000082929.4	chr4	5526296	5529528	+	2620	C4orf6	protein_coding	long intergenic non-protein coding RNA 1587 [Source:HGNC Symbol;Acc:HGNC:13716]	0	0	0	2	0	0	0	0	0	0	0	0	0	0	0	0	0	0	0	0	0	0	0	0
ENSG00000082996.14	chr3	149530495	149679926	+	17953	RNF13	protein_coding	ring finger protein 13 [Source:HGNC Symbol;Acc:HGNC:10057]	3076	1061	1715	1105	1981	1075	808	627	2401	1306	2301	1438	2233	1805	1468	2590	2205	1669	678	747	746	1023	1471	3529
ENSG00000083067.16	chr9	73149949	74061820	-	74595	TRPM3	protein_coding	transient receptor potential cation channel, subfamily M, member 3 [Source:HGNC Symbol;Acc:HGNC:17992]	0	9	8	1	2	0	4	2	10	4	0	0	0	16	0	9	2	0	0	1	0	5	7	6
ENSG00000083093.5	chr16	23614488	23652631	-	10491	PALB2	protein_coding	partner and localizer of BRCA2 [Source:HGNC Symbol;Acc:HGNC:26144]	581	363	330	243	294	223	262	288	673	703	945	503	570	712	370	747	610	447	230	408	213	487	614	1107
ENSG00000083097.9	chr6	83777385	83881069	+	31948	DOPEY1	protein_coding	dopey family member 1 [Source:HGNC Symbol;Acc:HGNC:21194]	923	531	731	467	610	459	330	268	1271	491	744	629	840	1001	822	851	651	662	240	370	293	387	500	1312
ENSG00000083099.6	chr6	90277863	90348472	-	15616	LYRM2	protein_coding	LYR motif containing 2 [Source:HGNC Symbol;Acc:HGNC:25229]	1981	971	1159	842	1122	588	730	724	1484	1181	2140	996	1427	1780	921	1849	1408	1073	559	737	578	1076	1259	2421
ENSG00000083123.10	chr6	80816364	81055987	+	10728	BCKDHB	protein_coding	branched chain keto acid dehydrogenase E1, beta polypeptide [Source:HGNC Symbol;Acc:HGNC:987]	708	378	617	246	482	327	301	272	862	596	768	558	829	799	526	784	563	426	224	359	302	459	532	1328
ENSG00000083168.5	chr8	41786997	41909508	-	36260	KAT6A	protein_coding	K(lysine) acetyltransferase 6A [Source:HGNC Symbol;Acc:HGNC:13013]	3111	2180	1991	951	1858	1149	1330	1295	3247	2197	3876	1990	3455	4346	2141	4476	2774	2120	1361	1639	449	2082	2258	5082
ENSG00000083223.13	chr9	88902648	88969369	-	25907	ZCCHC6	protein_coding	zinc finger, CCHC domain containing 6 [Source:HGNC Symbol;Acc:HGNC:25817]	2780	1340	1667	1133	1988	979	799	617	2111	1122	1986	1141	2078	2452	1447	2516	1906	1410	710	865	464	872	1331	2938
ENSG00000083290.15	chr17	19674142	19771249	-	17438	ULK2	protein_coding	unc-51 like autophagy activating kinase 2 [Source:HGNC Symbol;Acc:HGNC:13480]	895	878	755	785	975	675	401	510	1413	1099	1415	799	1035	1994	698	2197	1205	1094	340	633	331	866	803	2160
ENSG00000083307.6	chr8	102504660	102681954	+	9461	GRHL2	protein_coding	grainyhead-like 2 (Drosophila) [Source:HGNC Symbol;Acc:HGNC:2799]	0	0	0	0	0	0	0	0	0	0	1	0	0	1	0	1	0	0	0	0	0	0	0	0
ENSG00000083312.12	chr5	72112139	72212560	+	31576	TNPO1	protein_coding	transportin 1 [Source:HGNC Symbol;Acc:HGNC:6401]	12105	6439	8114	4205	6358	3983	4255	4275	13596	8072	13509	6587	10069	11544	7119	12367	6610	6109	4206	5479	3618	6891	7417	15648
ENSG00000083444.12	chr1	11994262	12035595	+	13182	PLOD1	protein_coding	procollagen-lysine, 2-oxoglutarate 5-dioxygenase 1 [Source:HGNC Symbol;Acc:HGNC:9081]	15547	13802	19160	25909	16072	26709	16182	10476	37012	20845	24606	31681	24667	31745	19561	37097	20504	34928	9338	13283	13350	17614	21777	66606
ENSG00000083454.17	chr17	3575493	3599698	-	17996	P2RX5	protein_coding	purinergic receptor P2X, ligand gated ion channel, 5 [Source:HGNC Symbol;Acc:HGNC:8536]	60	4	17	42	8	16	40	9	66	5	19	44	51	15	23	39	12	46	29	4	28	25	17	88
ENSG00000083457.7	chr17	3617922	3704537	-	10784	ITGAE	protein_coding	integrin, alpha E (antigen CD103, human mucosal lymphocyte antigen 1; alpha polypeptide) [Source:HGNC Symbol;Acc:HGNC:6147]	211	104	150	201	170	132	126	127	302	184	378	219	225	259	210	299	262	164	94	119	182	161	282	450
ENSG00000083520.10	chr13	73329540	73356234	-	20292	DIS3	protein_coding	DIS3 exosome endoribonuclease and 3'-5' exoribonuclease [Source:HGNC Symbol;Acc:HGNC:20604]	3802	2316	2255	1687	2347	1652	1077	996	3460	2077	3155	1950	2698	3927	2012	3784	2391	2136	934	1408	799	1678	1924	4465
ENSG00000083535.11	chr13	73356197	73590591	+	5642	PIBF1	protein_coding	progesterone immunomodulatory binding factor 1 [Source:HGNC Symbol;Acc:HGNC:23352]	933	406	384	438	543	351	229	242	569	524	776	371	683	970	385	1057	506	529	168	244	161	457	422	738
ENSG00000083544.8	chr13	60970591	61148012	+	14314	TDRD3	protein_coding	tudor domain containing 3 [Source:HGNC Symbol;Acc:HGNC:20612]	1105	723	423	791	660	401	262	282	758	433	862	374	815	1093	498	1202	633	545	169	387	231	400	595	1057
ENSG00000083635.7	chr13	45513384	45563618	-	3482	NUFIP1	protein_coding	nuclear fragile X mental retardation protein interacting protein 1 [Source:HGNC Symbol;Acc:HGNC:8057]	681	425	534	413	572	326	323	256	665	486	822	475	604	913	471	884	608	398	144	344	233	464	511	1038
ENSG00000083642.14	chr13	33160564	33352157	+	22708	PDS5B	protein_coding	PDS5 cohesin associated factor B [Source:HGNC Symbol;Acc:HGNC:20418]	2341	1515	1424	1303	1685	881	962	799	2219	1723	3686	1448	2251	2822	1413	2852	1961	1141	974	1276	651	1579	2416	3462
ENSG00000083720.8	chr5	41730167	41870621	-	9357	OXCT1	protein_coding	3-oxoacid CoA transferase 1 [Source:HGNC Symbol;Acc:HGNC:8527]	2352	1138	1377	961	2226	703	1370	1227	2866	2588	5148	1676	2266	1984	1400	2794	2545	1040	1127	1374	926	2046	3164	3756
ENSG00000083750.8	chrX	55744172	55785207	+	5834	RRAGB	protein_coding	Ras-related GTP binding B [Source:HGNC Symbol;Acc:HGNC:19901]	422	327	381	312	393	301	152	133	508	238	283	351	435	550	458	675	538	481	86	132	135	163	234	821
ENSG00000083782.3	chr12	91357456	91398803	-	2983	EPYC	protein_coding	epiphycan [Source:HGNC Symbol;Acc:HGNC:3053]	58	2	230	6	0	1	1	4	90	0	1	3	38	8	174	7	0	8	12	0	42	1	0	1
ENSG00000083799.13	chr16	50775961	50835846	+	50864	CYLD	protein_coding	cylindromatosis (turban tumor syndrome) [Source:HGNC Symbol;Acc:HGNC:2584]	2761	2066	2072	1469	2620	1511	803	883	2540	1446	2364	2238	2874	3582	1857	3691	2603	2477	608	1037	686	1163	1239	5001
ENSG00000083807.5	chr19	58990879	59023780	-	13602	SLC27A5	protein_coding	solute carrier family 27 (fatty acid transporter), member 5 [Source:HGNC Symbol;Acc:HGNC:10999]	96	59	52	110	46	78	66	50	93	87	57	99	97	118	65	102	51	65	24	63	41	68	85	215
ENSG00000083812.7	chr19	58978423	58984945	+	11443	ZNF324	protein_coding	zinc finger protein 324 [Source:HGNC Symbol;Acc:HGNC:14096]	298	278	327	344	350	227	221	210	535	311	433	322	367	501	256	357	390	237	129	230	117	270	349	661
ENSG00000083814.8	chr19	58231119	58238992	-	11031	ZNF671	protein_coding	zinc finger protein 671 [Source:HGNC Symbol;Acc:HGNC:26279]	323	117	222	83	115	94	205	80	447	113	303	264	157	179	145	72	130	156	94	111	183	83	298	483
ENSG00000083817.8	chr19	58082934	58090295	-	2557	ZNF416	protein_coding	zinc finger protein 416 [Source:HGNC Symbol;Acc:HGNC:20645]	145	76	131	123	127	105	111	91	257	129	169	170	54	132	49	173	50	127	60	102	64	97	182	302
ENSG00000083828.11	chr19	58281023	58331307	+	8150	ZNF586	protein_coding	zinc finger protein 586 [Source:HGNC Symbol;Acc:HGNC:25949]	193	90	135	92	171	83	80	74	204	164	191	149	188	191	134	196	180	186	62	127	52	102	151	298
ENSG00000083838.11	chr19	58985384	58992597	+	12333	ZNF446	protein_coding	zinc finger protein 446 [Source:HGNC Symbol;Acc:HGNC:21036]	239	180	338	459	382	238	312	202	588	264	511	346	524	593	408	716	559	381	138	260	213	287	429	654
ENSG00000083842.8	chr19	58790317	58807254	+	2207	ZNF8	protein_coding	NA	104	22	17	31	7	13	10	20	41	18	17	13	27	32	22	40	30	11	7	14	18	12	26	80
ENSG00000083844.6	chr19	57702868	57724724	+	7250	ZNF264	protein_coding	zinc finger protein 264 [Source:HGNC Symbol;Acc:HGNC:13057]	182	136	154	62	171	111	84	113	262	130	200	176	120	253	132	218	119	153	70	124	48	147	142	304
ENSG00000083845.4	chr19	58897767	58906173	+	8714	RPS5	protein_coding	ribosomal protein S5 [Source:HGNC Symbol;Acc:HGNC:10426]	2843	3403	4287	7261	5230	3636	4192	3747	7626	5835	8945	4509	6034	8663	4498	8756	7251	4777	2152	4006	3747	5602	7017	9237
ENSG00000083857.9	chr4	187508937	187647876	-	23542	FAT1	protein_coding	FAT atypical cadherin 1 [Source:HGNC Symbol;Acc:HGNC:3595]	33775	18125	29428	14688	18187	25714	15845	7266	48588	17822	37232	29803	34317	38453	27392	36231	18470	28865	13312	11463	9355	14887	26669	71518
ENSG00000083896.8	chr4	69176105	69215807	-	14447	YTHDC1	protein_coding	YTH domain containing 1 [Source:HGNC Symbol;Acc:HGNC:30626]	3994	2506	2451	2385	2659	1871	1511	1252	3730	2581	4132	2195	3121	4135	2476	4649	2899	2239	875	1559	1080	1928	2702	4977
ENSG00000083937.4	chr3	87276421	87304698	+	5852	CHMP2B	protein_coding	charged multivesicular body protein 2B [Source:HGNC Symbol;Acc:HGNC:24537]	3379	1658	1953	1126	1385	922	727	612	2400	1050	1834	1195	2299	2518	1809	2496	1473	1731	560	713	846	840	897	2841
ENSG00000084070.6	chr1	40810522	40888998	+	7878	SMAP2	protein_coding	small ArfGAP2 [Source:HGNC Symbol;Acc:HGNC:25082]	2711	2673	2546	3332	1982	1215	1888	1878	3694	3498	3188	2222	2896	5258	2313	5967	2510	2164	1225	2512	1328	3160	2643	5107
ENSG00000084072.12	chr1	40157854	40229586	+	19201	PPIE	protein_coding	peptidylprolyl isomerase E (cyclophilin E) [Source:HGNC Symbol;Acc:HGNC:9258]	1073	564	651	805	757	503	507	436	1225	807	1284	564	1100	1358	651	1166	862	788	313	467	508	634	863	1346
ENSG00000084073.4	chr1	40723779	40759856	+	4716	ZMPSTE24	protein_coding	zinc metallopeptidase STE24 [Source:HGNC Symbol;Acc:HGNC:12877]	5668	2914	3220	2124	3014	1801	1781	1348	4900	3054	4990	2175	4317	4885	2665	5281	3207	2954	1530	1719	1571	2224	2533	5433
ENSG00000084090.9	chr2	96850597	96874563	-	8444	STARD7	protein_coding	StAR-related lipid transfer (START) domain containing 7 [Source:HGNC Symbol;Acc:HGNC:18063]	6776	3231	3460	3049	3640	2098	1914	1864	5372	3567	5355	2516	5162	5670	3377	6335	4149	3286	1563	1960	1882	2527	2864	5048
ENSG00000084092.6	chr4	57829536	57844989	-	3408	NOA1	protein_coding	nitric oxide associated 1 [Source:HGNC Symbol;Acc:HGNC:28473]	1069	782	840	905	845	576	613	418	1327	739	1348	676	1114	1612	791	1714	1186	876	328	529	496	708	945	1464
ENSG00000084093.11	chr4	57774075	57802010	+	8836	REST	protein_coding	RE1-silencing transcription factor [Source:HGNC Symbol;Acc:HGNC:9966]	2223	1364	1528	721	1452	809	625	742	2420	1312	2302	1465	1906	2215	1566	2738	1804	1413	642	1029	513	1101	1241	3588
ENSG00000084110.6	chr12	96366440	96390143	-	17947	HAL	protein_coding	histidine ammonia-lyase [Source:HGNC Symbol;Acc:HGNC:4806]	0	0	6	5	2	1	1	0	1	3	6	2	1	3	1	6	5	4	2	2	5	0	0	1
ENSG00000084112.10	chr12	109176466	109251366	-	30221	SSH1	protein_coding	slingshot protein phosphatase 1 [Source:HGNC Symbol;Acc:HGNC:30579]	9792	7492	8650	4954	8595	5629	3234	3319	12828	5848	8523	7404	10845	13949	7832	13085	9233	8457	2758	4182	2568	5298	6444	15589
ENSG00000084207.11	chr11	67351066	67354131	+	6842	GSTP1	protein_coding	glutathione S-transferase pi 1 [Source:HGNC Symbol;Acc:HGNC:4638]	3680	4232	4568	10184	7328	4609	5237	3949	8258	7570	10079	5568	7424	9789	4640	10941	8948	6327	2576	4418	4184	5956	8264	10420
ENSG00000084234.12	chr11	129939732	130014699	+	35719	APLP2	protein_coding	amyloid beta (A4) precursor-like protein 2 [Source:HGNC Symbol;Acc:HGNC:598]	57984	48408	30928	45689	41638	26850	20088	18331	47869	45875	55886	30698	44418	78408	26354	108043	44972	43855	14705	21050	14119	30570	30930	62021
ENSG00000084444.9	chr12	13197218	13295455	+	12098	KIAA1467	protein_coding	KIAA1467 [Source:HGNC Symbol;Acc:HGNC:29288]	298	163	161	126	197	152	159	91	305	177	332	164	213	300	196	265	286	220	114	121	91	130	206	412
ENSG00000084453.12	chr12	21417534	21572528	-	38520	SLCO1A2	protein_coding	solute carrier organic anion transporter family, member 1A2 [Source:HGNC Symbol;Acc:HGNC:10956]	54	0	6	0	0	1	0	0	7	0	0	0	0	5	2	0	0	0	0	1	0	0	0	0
ENSG00000084463.2	chr12	14939410	14956474	-	7647	WBP11	protein_coding	WW domain binding protein 11 [Source:HGNC Symbol;Acc:HGNC:16461]	5462	3309	3871	3110	3756	2125	2904	2538	5891	4645	7672	3833	5097	6399	3511	6393	4547	3542	2010	3240	1844	3996	5957	8938
ENSG00000084623.7	chr1	32687529	32697205	+	4718	EIF3I	protein_coding	eukaryotic translation initiation factor 3, subunit I [Source:HGNC Symbol;Acc:HGNC:3272]	8605	5452	5517	7278	5744	4170	4794	3923	9341	6131	9660	6711	7453	10094	5142	11138	7212	5710	2926	4655	3796	5949	9026	14839
ENSG00000084628.5	chr1	31652592	31712401	-	8724	NKAIN1	protein_coding	Na+/K+ transporting ATPase interacting 1 [Source:HGNC Symbol;Acc:HGNC:25743]	36	0	43	11	24	8	3	2	41	6	28	14	9	3	13	17	13	5	3	8	6	6	10	34
ENSG00000084636.11	chr1	32117848	32169920	-	29968	COL16A1	protein_coding	collagen, type XVI, alpha 1 [Source:HGNC Symbol;Acc:HGNC:2193]	5094	6308	10571	19240	13697	7275	6723	5400	17583	16392	18122	7745	13201	18662	12471	24243	16726	8799	4806	7971	6237	12880	16607	16213
ENSG00000084652.11	chr1	32645287	32663886	+	9845	TXLNA	protein_coding	taxilin alpha [Source:HGNC Symbol;Acc:HGNC:30685]	4068	3055	3975	3965	4839	3246	3294	2491	7521	4889	7281	4570	5333	6471	3840	6834	5030	4336	2481	3375	2211	4143	6046	10026
ENSG00000084674.9	chr2	21224301	21266945	-	17203	APOB	protein_coding	apolipoprotein B [Source:HGNC Symbol;Acc:HGNC:603]	0	0	0	0	0	0	0	0	0	1	0	0	0	0	0	7	0	1	2	0	0	4	0	0
ENSG00000084676.11	chr2	24714783	24993571	+	47536	NCOA1	protein_coding	nuclear receptor coactivator 1 [Source:HGNC Symbol;Acc:HGNC:7668]	2038	1396	1501	1111	1547	1103	753	760	2233	1313	1917	1463	1906	2248	1439	2847	1663	1563	603	896	535	1044	1605	3381
ENSG00000084693.11	chr2	27265232	27293490	+	15546	AGBL5	protein_coding	ATP/GTP binding protein-like 5 [Source:HGNC Symbol;Acc:HGNC:26147]	778	648	881	963	911	719	684	589	1212	670	1302	890	1084	1619	788	1677	1199	986	387	696	430	677	1080	1943
ENSG00000084710.9	chr2	25264999	25378243	+	16827	EFR3B	protein_coding	EFR3 homolog B (S. cerevisiae) [Source:HGNC Symbol;Acc:HGNC:29155]	83	25	25	16	86	2	29	23	30	23	63	18	70	31	15	50	113	18	15	28	8	12	38	11
ENSG00000084731.9	chr2	26149471	26205618	-	21287	KIF3C	protein_coding	kinesin family member 3C [Source:HGNC Symbol;Acc:HGNC:6321]	1862	1569	1996	1270	1330	1775	941	964	2724	1465	1908	2328	2694	3204	1857	3485	1972	2734	808	1237	845	1269	1267	5559
ENSG00000084733.6	chr2	26256976	26360323	+	5959	RAB10	protein_coding	RAB10, member RAS oncogene family [Source:HGNC Symbol;Acc:HGNC:9759]	16109	6541	7466	4459	8222	4549	3981	3768	11518	6765	10844	6673	11666	11145	7023	14043	9729	7712	3898	4556	3211	6071	6681	15918
ENSG00000084734.4	chr2	27719709	27746554	+	8168	GCKR	protein_coding	glucokinase (hexokinase 4) regulator [Source:HGNC Symbol;Acc:HGNC:4196]	188	88	83	80	80	93	88	21	139	26	54	117	205	149	48	64	59	177	30	64	46	26	57	250
ENSG00000084754.6	chr2	26413504	26467594	-	6355	HADHA	protein_coding	hydroxyacyl-CoA dehydrogenase/3-ketoacyl-CoA thiolase/enoyl-CoA hydratase (trifunctional protein), alpha subunit [Source:HGNC Symbol;Acc:HGNC:4801]	6779	4995	5294	6739	6244	4295	4151	3419	9246	5781	9744	5850	7617	10048	5317	10718	7517	6298	2864	4138	3468	5019	6782	11920
ENSG00000084764.6	chr2	27193480	27250064	+	9135	MAPRE3	protein_coding	microtubule-associated protein, RP/EB family, member 3 [Source:HGNC Symbol;Acc:HGNC:6892]	1752	909	1626	1597	1644	1150	1088	539	2156	887	1169	1448	2157	1672	1457	2330	2207	1722	548	769	813	748	1253	2897
ENSG00000084774.9	chr2	27440258	27466811	+	20301	CAD	protein_coding	carbamoyl-phosphate synthetase 2, aspartate transcarbamylase, and dihydroorotase [Source:HGNC Symbol;Acc:HGNC:1424]	1075	1282	1747	1718	2171	1133	1797	1218	3625	2712	5123	2063	2552	3577	1914	2924	2881	1549	1287	2116	1069	2342	4286	4392
ENSG00000085063.10	chr11	33719807	33757991	-	17128	CD59	protein_coding	CD59 molecule, complement regulatory protein [Source:HGNC Symbol;Acc:HGNC:1689]	39722	27168	20964	28547	22785	27640	19995	19632	42238	31684	40798	32962	34183	52476	21671	48667	27888	41941	14291	22242	16579	26076	23374	71430
ENSG00000085117.7	chr11	44585977	44641913	+	11461	CD82	protein_coding	CD82 molecule [Source:HGNC Symbol;Acc:HGNC:6210]	518	244	700	470	1224	540	348	227	785	295	825	594	1249	736	800	768	1612	808	279	311	278	277	632	1354
ENSG00000085185.10	chrX	129115083	129192058	+	35956	BCORL1	protein_coding	BCL6 corepressor-like 1 [Source:HGNC Symbol;Acc:HGNC:25657]	700	646	879	765	823	579	518	364	1459	794	1258	956	1082	1663	823	1730	1200	928	510	727	381	745	1055	2368
ENSG00000085224.16	chrX	76760356	77041702	-	35800	ATRX	protein_coding	alpha thalassemia/mental retardation syndrome X-linked [Source:HGNC Symbol;Acc:HGNC:886]	5489	2896	3340	1392	2961	1927	1064	1136	4959	2009	3847	2937	3981	5047	3074	5447	3098	2767	1287	1697	736	1744	2378	7532
ENSG00000085231.9	chr5	68646811	68665840	-	11847	TAF9	protein_coding	TAF9 RNA polymerase II, TATA box binding protein (TBP)-associated factor, 32kDa [Source:HGNC Symbol;Acc:HGNC:11542]	4041	2716	2802	2323	2563	1734	1976	1535	3908	2660	4471	2357	3400	4708	2490	4926	2906	2798	1322	1757	1517	2322	3428	5599
ENSG00000085274.11	chr3	169490619	169507504	+	18045	MYNN	protein_coding	myoneurin [Source:HGNC Symbol;Acc:HGNC:14955]	884	679	686	493	701	480	363	355	1106	659	970	614	850	1187	596	1150	781	742	275	492	367	575	745	1651
ENSG00000085276.13	chr3	168801287	169381406	-	42556	MECOM	protein_coding	MDS1 and EVI1 complex locus [Source:HGNC Symbol;Acc:HGNC:3498]	198	119	84	136	364	10	60	84	102	249	633	39	168	206	86	513	455	31	71	99	13	154	259	100
ENSG00000085365.13	chr5	77656339	77776562	+	19739	SCAMP1	processed_transcript	secretory carrier membrane protein 1 [Source:HGNC Symbol;Acc:HGNC:10563]	3259	2137	2061	1127	1651	1919	833	1123	3249	1636	2589	2847	2811	3757	1926	3611	2089	3082	778	1474	870	1443	1454	7854
ENSG00000085377.9	chr6	105725440	105850959	-	3849	PREP	protein_coding	prolyl endopeptidase [Source:HGNC Symbol;Acc:HGNC:9358]	1559	1096	1332	1244	1719	949	959	932	2229	1676	2830	1338	1537	2352	1442	2376	1959	1378	623	1102	763	1289	1836	2987
ENSG00000085382.7	chr6	105175968	105307794	-	30087	HACE1	protein_coding	HECT domain and ankyrin repeat containing E3 ubiquitin protein ligase 1 [Source:HGNC Symbol;Acc:HGNC:21033]	592	504	421	239	320	354	226	189	619	471	640	414	621	857	328	934	294	559	176	288	190	424	337	1122
ENSG00000085415.11	chr18	12947132	12987535	+	19004	SEH1L	protein_coding	SEH1-like (S. cerevisiae) [Source:HGNC Symbol;Acc:HGNC:30379]	1708	1159	1130	939	1202	603	662	695	1651	1447	2029	828	1440	1826	943	1839	1140	1140	574	766	480	1042	1113	1759
ENSG00000085433.11	chr1	109512836	109584850	-	23053	WDR47	protein_coding	WD repeat domain 47 [Source:HGNC Symbol;Acc:HGNC:29141]	1291	816	850	505	656	456	476	518	1643	965	1359	856	1084	1320	748	1415	824	947	464	577	431	616	877	2099
ENSG00000085449.10	chr2	224720433	224810104	-	7433	WDFY1	protein_coding	WD repeat and FYVE domain containing 1 [Source:HGNC Symbol;Acc:HGNC:20451]	5541	3251	3033	1882	2821	2370	2331	2755	5595	4385	5723	4264	4337	6072	3221	5400	3195	3439	1955	3151	1216	3681	3499	9801
ENSG00000085465.11	chr1	111956936	111970399	-	4645	OVGP1	protein_coding	oviductal glycoprotein 1, 120kDa [Source:HGNC Symbol;Acc:HGNC:8524]	82	28	24	112	50	33	13	8	42	4	21	10	66	78	34	54	54	33	2	19	7	18	21	68
ENSG00000085491.11	chr1	108676658	108743471	-	13322	SLC25A24	protein_coding	solute carrier family 25 (mitochondrial carrier; phosphate carrier), member 24 [Source:HGNC Symbol;Acc:HGNC:20662]	3156	1618	1660	901	1868	1038	1186	1189	2931	2329	4754	1558	2583	3222	1541	2856	2254	1629	1078	1529	752	1875	2502	4028
ENSG00000085511.15	chr6	161412759	161538417	+	39555	MAP3K4	protein_coding	mitogen-activated protein kinase kinase kinase 4 [Source:HGNC Symbol;Acc:HGNC:6856]	2119	1303	1023	1484	2527	662	733	579	1662	1111	2054	721	1653	2050	895	2572	2507	947	532	797	454	797	1330	1841
ENSG00000085514.10	chr7	99965153	99997719	+	6472	PILRA	protein_coding	paired immunoglobin-like type 2 receptor alpha [Source:HGNC Symbol;Acc:HGNC:20396]	30	17	2	12	6	2	2	4	7	11	16	9	6	8	12	16	9	6	3	2	6	12	11	10
ENSG00000085552.12	chr1	159896829	159915386	-	19615	IGSF9	protein_coding	immunoglobulin superfamily, member 9 [Source:HGNC Symbol;Acc:HGNC:18132]	0	8	9	3	6	2	7	5	13	9	25	7	23	15	7	24	8	16	1	6	7	10	18	15
ENSG00000085563.10	chr7	87133175	87342611	-	14546	ABCB1	protein_coding	ATP-binding cassette, sub-family B (MDR/TAP), member 1 [Source:HGNC Symbol;Acc:HGNC:40]	0	0	0	1	6	0	0	0	0	1	1	0	0	0	0	0	0	0	1	0	0	0	0	0
ENSG00000085644.9	chr16	3179778	3192806	+	21906	ZNF213	protein_coding	zinc finger protein 213 [Source:HGNC Symbol;Acc:HGNC:13005]	840	753	1172	887	763	760	801	645	1855	958	1156	1215	1168	1445	967	1454	977	937	468	866	607	867	1310	3075
ENSG00000085662.9	chr7	134127102	134144036	-	12422	AKR1B1	protein_coding	aldo-keto reductase family 1, member B1 (aldose reductase) [Source:HGNC Symbol;Acc:HGNC:381]	4493	3835	2155	7720	7161	2063	2079	1568	2741	2987	4814	1700	5365	7414	2038	10696	8262	3159	1218	1671	1198	2182	3295	3291
ENSG00000085719.7	chr8	87497059	87573726	+	19769	CPNE3	protein_coding	copine III [Source:HGNC Symbol;Acc:HGNC:2316]	5739	4475	3645	3111	3962	2399	1719	1923	4673	3434	5050	2935	4800	7656	3222	8967	4508	3732	1550	2547	1166	2821	2870	6709
ENSG00000085721.8	chr16	15153879	15188174	-	13200	RRN3	protein_coding	RRN3 RNA polymerase I transcription factor homolog (S. cerevisiae) [Source:HGNC Symbol;Acc:HGNC:30346]	1738	1395	1543	1035	1245	969	704	820	2661	1300	2407	1057	1471	2124	1298	2019	1316	1203	602	868	816	1013	1278	2362
ENSG00000085733.11	chr11	70244510	70282690	+	19918	CTTN	protein_coding	cortactin [Source:HGNC Symbol;Acc:HGNC:3338]	14065	9849	14343	11866	16053	9563	8728	6154	21979	12707	19939	12244	18242	20423	14552	20444	17684	13254	5713	7771	7115	9182	14059	25493
ENSG00000085741.7	chr11	75897369	75921803	-	4467	WNT11	protein_coding	wingless-type MMTV integration site family, member 11 [Source:HGNC Symbol;Acc:HGNC:12776]	18	20	7	141	77	4	1	3	5	35	40	10	9	49	1	174	91	2	0	14	4	16	46	21
ENSG00000085760.9	chr2	55463731	55496483	-	13839	MTIF2	protein_coding	mitochondrial translational initiation factor 2 [Source:HGNC Symbol;Acc:HGNC:7441]	1534	876	909	791	982	662	552	654	1598	1220	1904	995	1356	1632	963	1953	1122	1058	463	717	615	942	1183	2389
ENSG00000085788.9	chr8	38082736	38133076	+	30429	DDHD2	protein_coding	DDHD domain containing 2 [Source:HGNC Symbol;Acc:HGNC:29106]	2522	1227	1707	1127	1431	1300	914	810	2713	1451	2233	1640	2003	2474	1564	2603	1699	1879	739	946	678	1222	1232	3886
ENSG00000085831.11	chr1	51752930	51810788	-	29226	TTC39A	protein_coding	tetratricopeptide repeat domain 39A [Source:HGNC Symbol;Acc:HGNC:18657]	16	1	6	13	10	4	6	0	7	4	34	9	1	10	5	14	46	16	0	2	0	1	16	28
ENSG00000085832.12	chr1	51819935	51985000	-	17648	EPS15	protein_coding	epidermal growth factor receptor pathway substrate 15 [Source:HGNC Symbol;Acc:HGNC:3419]	3637	2273	2888	1770	2593	1636	1369	1154	4743	2259	3452	2124	2901	3695	2738	4592	2757	2292	1069	1487	1050	1934	2456	5059
ENSG00000085840.7	chr1	52838501	52870131	-	7360	ORC1	protein_coding	origin recognition complex, subunit 1 [Source:HGNC Symbol;Acc:HGNC:8487]	143	136	70	116	156	16	142	148	147	370	550	120	199	375	52	288	197	16	96	198	45	224	271	184
ENSG00000085871.4	chr4	140586922	140661899	+	5299	MGST2	protein_coding	microsomal glutathione S-transferase 2 [Source:HGNC Symbol;Acc:HGNC:7063]	212	217	230	213	292	221	163	112	361	199	396	295	360	374	201	416	477	309	107	172	109	153	414	723
ENSG00000085872.10	chr19	16628700	16653341	-	13501	CHERP	protein_coding	calcium homeostasis endoplasmic reticulum protein [Source:HGNC Symbol;Acc:HGNC:16930]	1112	1652	2382	1987	2378	1556	1849	1249	3294	2373	3407	2206	2881	3683	2008	3062	2998	1944	1185	1932	990	2239	3453	5007
ENSG00000085978.17	chr2	234118697	234204320	+	33275	ATG16L1	protein_coding	autophagy related 16-like 1 (S. cerevisiae) [Source:HGNC Symbol;Acc:HGNC:21498]	1187	754	1081	927	883	692	820	552	1918	1202	1749	1084	1511	1704	1027	1672	1100	1109	599	636	664	1010	1186	2138
ENSG00000085982.9	chr2	234384166	234475428	-	27075	USP40	protein_coding	ubiquitin specific peptidase 40 [Source:HGNC Symbol;Acc:HGNC:20069]	2002	1441	1876	1672	1930	1299	1122	851	3031	1496	2928	1894	2294	2839	1813	2732	2157	1669	777	1132	999	1277	2267	3802
ENSG00000085998.9	chr1	46654354	46685977	-	20894	POMGNT1	protein_coding	protein O-linked mannose N-acetylglucosaminyltransferase 1 (beta 1,2-) [Source:HGNC Symbol;Acc:HGNC:19139]	4128	2479	3986	2960	3166	3551	3089	1915	6634	3291	4325	5092	5277	5509	4181	4802	3826	4856	1916	2398	2541	2735	3319	10350
ENSG00000085999.7	chr1	46713360	46744145	+	12903	RAD54L	protein_coding	RAD54-like (S. cerevisiae) [Source:HGNC Symbol;Acc:HGNC:9826]	254	319	145	196	278	34	379	306	404	784	1332	285	322	630	133	417	361	54	237	468	166	595	1116	718
ENSG00000086015.15	chr1	46252659	46501796	+	17952	MAST2	protein_coding	microtubule associated serine/threonine kinase 2 [Source:HGNC Symbol;Acc:HGNC:19035]	4234	3951	5712	5765	4667	4461	4165	2315	8256	5297	7844	5979	6422	8560	5432	8337	5184	5540	2190	3424	2720	4481	8543	13070
ENSG00000086061.11	chr9	33025209	33039905	+	4918	DNAJA1	protein_coding	DnaJ (Hsp40) homolog, subfamily A, member 1 [Source:HGNC Symbol;Acc:HGNC:5229]	9049	5050	4578	4749	5573	3467	3139	3132	7034	5819	8873	4508	7280	8625	4569	8978	6438	4968	2336	3632	2670	4301	5077	10565
ENSG00000086062.8	chr9	33104080	33167354	-	6521	B4GALT1	protein_coding	UDP-Gal:betaGlcNAc beta 1,4- galactosyltransferase, polypeptide 1 [Source:HGNC Symbol;Acc:HGNC:924]	46697	15389	28664	15765	25972	17399	14344	7301	32013	15690	27690	19677	40086	28503	25015	40156	30385	26960	10548	9024	10084	12923	19930	44688
ENSG00000086065.9	chr9	33264940	33281977	+	3743	CHMP5	protein_coding	charged multivesicular body protein 5 [Source:HGNC Symbol;Acc:HGNC:26942]	3378	1507	1874	1373	1647	1113	842	705	2927	1274	2654	1330	2250	2842	1625	3150	1725	1977	737	753	960	1046	1144	2805
ENSG00000086102.14	chr9	33290509	33371155	+	13599	NFX1	protein_coding	nuclear transcription factor, X-box binding 1 [Source:HGNC Symbol;Acc:HGNC:7803]	3273	1723	2120	1535	2235	1369	1334	1204	3375	2534	3225	2267	2741	3358	1919	3171	2707	2104	1000	1564	1081	1907	2508	4506
ENSG00000086159.8	chr12	50360977	50370922	+	7359	AQP6	protein_coding	aquaporin 6, kidney specific [Source:HGNC Symbol;Acc:HGNC:639]	0	0	0	0	0	0	0	0	0	0	0	0	0	0	0	0	1	0	0	0	0	0	0	0
ENSG00000086189.5	chr5	61683081	61699766	-	6653	DIMT1	protein_coding	DIM1 dimethyladenosine transferase 1 homolog (S. cerevisiae) [Source:HGNC Symbol;Acc:HGNC:30217]	2896	1806	1345	1700	1688	767	777	724	1897	1321	2336	1080	1687	2637	982	3114	1802	1251	525	897	614	1130	1517	2164
ENSG00000086200.12	chr5	61699799	61924409	+	20188	IPO11	protein_coding	importin 11 [Source:HGNC Symbol;Acc:HGNC:20628]	1032	621	665	447	693	341	435	469	1196	1091	1786	658	934	1274	643	1301	706	662	385	523	382	729	868	1389
ENSG00000086205.12	chr11	49168187	49230222	-	20182	FOLH1	protein_coding	folate hydrolase (prostate-specific membrane antigen) 1 [Source:HGNC Symbol;Acc:HGNC:3788]	0	0	1	0	0	0	0	0	0	0	0	0	0	0	1	0	1	0	0	0	0	0	0	0
ENSG00000086232.8	chr7	6061881	6098861	-	13009	EIF2AK1	protein_coding	eukaryotic translation initiation factor 2-alpha kinase 1 [Source:HGNC Symbol;Acc:HGNC:24921]	8918	6109	5686	5981	4852	3381	3803	3568	8232	5306	7950	4454	7286	10470	4956	11351	6048	5304	2371	4124	3097	4728	6351	10320
ENSG00000086289.7	chr7	37723446	37991543	+	7320	EPDR1	protein_coding	ependymin related 1 [Source:HGNC Symbol;Acc:HGNC:17572]	2399	1511	1651	1557	3189	1120	892	934	2503	1968	3887	1222	2674	2823	1428	3600	3342	1931	782	878	747	1319	2187	2495
[truncated: 28,440 more rows]
