# Supplementary material for: Nuclear decoupling is part of a rapid protein-level cellular response to high-intensity mechanical loading
Source: Nat Commun. 2019 Sep 12;10:4149. doi: 10.1038/s41467-019-11923-1 (PMC6742657; doi:10.1038/s41467-019-11923-1)
Supplement: Supplementary file 5 — Supplementary Data 2 [file 41467_2019_11923_MOESM5_ESM.xlsx]

## Sheet: Sheet1
RNA-Seq CTS at 5 Hz -- protein coding genes in hMSCs (n = 6 donors)
Gene Name	Description	LOG2 fold change at 0hr vs 0hr control	standard error	uncorrected p value	LOG2 fold change at 24hr vs 24hr control	standard error	uncorrected p value
MAR1	mitochondrial amidoxime reducing component 1 [Source:HGNC Symbol;Acc:HGNC:26189]	-0.377121	0.343189	0.321898	-0.198338	0.293145	0.528698
MAR3	membrane-associated ring finger (C3HC4) 3, E3 ubiquitin protein ligase [Source:HGNC Symbol;Acc:HGNC:28728]	0.0776163	0.160866	0.64984	0.0571947	0.130606	0.679717
MAR4	membrane-associated ring finger (C3HC4) 4, E3 ubiquitin protein ligase [Source:HGNC Symbol;Acc:HGNC:29269]	0.107553	0.071695	0.193867	0.124442	0.112587	0.319358
MAR5	membrane-associated ring finger (C3HC4) 5 [Source:HGNC Symbol;Acc:HGNC:26025]	-0.0717322	0.12422	0.588656	-0.0553892	0.0998151	0.602859
MAR6	membrane-associated ring finger (C3HC4) 6, E3 ubiquitin protein ligase [Source:HGNC Symbol;Acc:HGNC:30550]	0.0768928	0.103445	0.490716	0.000171119	0.16091	0.999193
MAR7	membrane-associated ring finger (C3HC4) 7, E3 ubiquitin protein ligase [Source:HGNC Symbol;Acc:HGNC:17393]	0.0286077	0.0742794	0.715975	-0.117508	0.1155	0.355645
MAR8	membrane-associated ring finger (C3HC4) 8, E3 ubiquitin protein ligase [Source:HGNC Symbol;Acc:HGNC:23356]	0.206385	0.101267	0.097112	-0.0775843	0.0936382	0.445094
MAR9	membrane-associated ring finger (C3HC4) 9 [Source:HGNC Symbol;Acc:HGNC:25139]	0.039028	0.183971	0.840373	0.0633327	0.23333	0.796911
MARC1	membrane-associated ring finger (C3HC4) 2, E3 ubiquitin protein ligase [Source:HGNC Symbol;Acc:HGNC:28038]	0.277377	0.252943	0.322801	-0.220614	0.160653	0.228062
MARC2	mitochondrial amidoxime reducing component 2 [Source:HGNC Symbol;Acc:HGNC:26064]	-0.0625558	0.118051	0.618855	-0.0629369	0.116251	0.611483
SEP15	15 kDa selenoprotein [Source:EntrezGene;Acc:9403]	-0.0714825	0.0661946	0.329508	0.00808825	0.0486555	0.874485
SEPT1	septin 1 [Source:HGNC Symbol;Acc:HGNC:2879]	0.224655	0.343624	0.542123	-0.22683	0.348858	0.544247
SEPT10	septin 10 [Source:HGNC Symbol;Acc:HGNC:14349]	0.00907353	0.168896	0.959237	-0.0885832	0.0873003	0.356808
SEPT11	septin 11 [Source:HGNC Symbol;Acc:HGNC:25589]	0.0314925	0.180458	0.868308	-0.117262	0.119666	0.372136
SEPT2	septin 2 [Source:HGNC Symbol;Acc:HGNC:7729]	-0.00117086	0.0935482	0.990498	0.0520306	0.0579942	0.410743
SEPT4	septin 4 [Source:HGNC Symbol;Acc:HGNC:9165]	0.119395	0.107323	0.316536	-0.169192	0.275806	0.566412
SEPT5	septin 5 [Source:HGNC Symbol;Acc:HGNC:9164]	0.0112962	0.0337132	0.751173	-0.138941	0.137528	0.358727
SEPT6	septin 6 [Source:HGNC Symbol;Acc:HGNC:15848]	-0.0999943	0.1741	0.590603	-0.0400543	0.0882799	0.669045
SEPT7	septin 7 [Source:HGNC Symbol;Acc:HGNC:1717]	-0.0832426	0.175176	0.654681	-0.136195	0.105715	0.25403
SEPT8	septin 8 [Source:HGNC Symbol;Acc:HGNC:16511]	0.0535619	0.0581469	0.399239	-0.191501	0.0725551	0.0460099
SEPT9	septin 9 [Source:HGNC Symbol;Acc:HGNC:7323]	0.157091	0.0632103	0.0554859	-0.0506444	0.0750716	0.529849
A2M	alpha-2-macroglobulin [Source:HGNC Symbol;Acc:HGNC:7]	0.396318	0.102497	0.0118006	0.428848	0.108779	0.0109339
A4GALT	alpha 1,4-galactosyltransferase [Source:HGNC Symbol;Acc:HGNC:18149]	0.0585417	0.141398	0.696021	0.149461	0.108757	0.22776
AAAS	achalasia, adrenocortical insufficiency, alacrimia [Source:HGNC Symbol;Acc:HGNC:13666]	0.0699871	0.193653	0.732566	0.00574961	0.127616	0.965808
AACS	acetoacetyl-CoA synthetase [Source:HGNC Symbol;Acc:HGNC:21298]	0.162932	0.106727	0.187383	-0.154896	0.0954396	0.165523
AADAT	aminoadipate aminotransferase [Source:HGNC Symbol;Acc:HGNC:17929]	-0.197238	0.154238	0.257105	0.163314	0.152117	0.332056
AAED1	AhpC/TSA antioxidant enzyme domain containing 1 [Source:HGNC Symbol;Acc:HGNC:16881]	-0.145282	0.128593	0.309834	-0.0153157	0.107846	0.892614
AAGAB	alpha- and gamma-adaptin binding protein [Source:HGNC Symbol;Acc:HGNC:25662]	-0.0260786	0.118048	0.833897	-0.0101787	0.0782191	0.901536
AAK1	AP2 associated kinase 1 [Source:HGNC Symbol;Acc:HGNC:19679]	0.343691	0.287873	0.286066	-0.0416737	0.392992	0.919672
AAMDC	adipogenesis associated, Mth938 domain containing [Source:HGNC Symbol;Acc:HGNC:30205]	-0.0968365	0.0914877	0.338276	0.0690776	0.094436	0.497315
AAMP	angio-associated, migratory cell protein [Source:HGNC Symbol;Acc:HGNC:18]	0.0174365	0.124493	0.89408	-0.163744	0.0835893	0.107437
AAR2	AAR2 splicing factor homolog (S. cerevisiae) [Source:HGNC Symbol;Acc:HGNC:15886]	0.0882696	0.163163	0.611736	-0.0921437	0.0857455	0.331645
AARS	alanyl-tRNA synthetase [Source:HGNC Symbol;Acc:HGNC:20]	0.128514	0.0295409	0.0073565	-0.0521874	0.0904297	0.588878
AARS2	alanyl-tRNA synthetase 2, mitochondrial [Source:HGNC Symbol;Acc:HGNC:21022]	0.249696	0.144013	0.143478	-0.108047	0.116249	0.395321
AARSD1	alanyl-tRNA synthetase domain containing 1 [Source:HGNC Symbol;Acc:HGNC:28417]	-0.47907	0.0978186	0.00448405	0.0725173	0.20225	0.734572
AASDH	aminoadipate-semialdehyde dehydrogenase [Source:HGNC Symbol;Acc:HGNC:23993]	0.0691895	0.108166	0.550546	0.0923728	0.107247	0.428429
AASDHPPT	aminoadipate-semialdehyde dehydrogenase-phosphopantetheinyl transferase [Source:HGNC Symbol;Acc:HGNC:14235]	-0.0641975	0.138035	0.661424	-0.119033	0.0969447	0.27415
AASS	aminoadipate-semialdehyde synthase [Source:HGNC Symbol;Acc:HGNC:17366]	-0.156068	0.139391	0.313749	-0.0807348	0.235361	0.745531
AATF	NA	-0.0707949	0.0348388	0.0978525	-0.0121115	0.0804755	0.886254
ABAT	4-aminobutyrate aminotransferase [Source:HGNC Symbol;Acc:HGNC:23]	0.132464	0.0594782	0.0764434	-0.203022	0.0984901	0.0942714
ABCA1	ATP-binding cassette, sub-family A (ABC1), member 1 [Source:HGNC Symbol;Acc:HGNC:29]	-0.129491	0.127751	0.357275	-0.00973518	0.223739	0.966978
ABCA13	ATP-binding cassette, sub-family A (ABC1), member 13 [Source:HGNC Symbol;Acc:HGNC:14638]	0.0185581	0.317184	0.955609	0.212235	0.314272	0.529436
ABCA2	ATP-binding cassette, sub-family A (ABC1), member 2 [Source:HGNC Symbol;Acc:HGNC:32]	0.172189	0.122317	0.218239	0.00386903	0.13531	0.978295
ABCA3	ATP-binding cassette, sub-family A (ABC1), member 3 [Source:HGNC Symbol;Acc:HGNC:33]	0.387306	0.16176	0.0620543	0.0536643	0.110986	0.649156
ABCA4	ATP-binding cassette, sub-family A (ABC1), member 4 [Source:HGNC Symbol;Acc:HGNC:34]	-0.318744	0.143554	0.0770915	-0.305416	0.359232	0.434031
ABCA5	ATP-binding cassette, sub-family A (ABC1), member 5 [Source:HGNC Symbol;Acc:HGNC:35]	-0.175308	0.106278	0.159955	0.382084	0.266422	0.210993
ABCA6	ATP-binding cassette, sub-family A (ABC1), member 6 [Source:HGNC Symbol;Acc:HGNC:36]	0.0155722	0.239126	0.950601	-0.251753	0.374618	0.531364
ABCA7	ATP-binding cassette, sub-family A (ABC1), member 7 [Source:HGNC Symbol;Acc:HGNC:37]	0.246288	0.15165	0.165291	0.113424	0.18291	0.562353
ABCA8	ATP-binding cassette, sub-family A (ABC1), member 8 [Source:HGNC Symbol;Acc:HGNC:38]	0.24155	0.264149	0.402429	-0.180355	0.303419	0.578112
ABCA9	ATP-binding cassette, sub-family A (ABC1), member 9 [Source:HGNC Symbol;Acc:HGNC:39]	-0.0969042	0.295386	0.756159	-0.12553	0.260182	0.649852
ABCB10	ATP-binding cassette, sub-family B (MDR/TAP), member 10 [Source:HGNC Symbol;Acc:HGNC:41]	0.371734	0.203075	0.126683	-0.160836	0.142621	0.31063
ABCB6	ATP-binding cassette, sub-family B (MDR/TAP), member 6 (Langereis blood group) [Source:HGNC Symbol;Acc:HGNC:47]	0.0272164	0.244475	0.915689	0.202288	0.26921	0.486245
ABCB7	ATP-binding cassette, sub-family B (MDR/TAP), member 7 [Source:HGNC Symbol;Acc:HGNC:48]	-0.107186	0.125013	0.430393	-0.20096	0.0860004	0.0666505
ABCB8	ATP-binding cassette, sub-family B (MDR/TAP), member 8 [Source:HGNC Symbol;Acc:HGNC:49]	0.188448	0.232912	0.455223	0.0880617	0.191527	0.66497
ABCB9	ATP-binding cassette, sub-family B (MDR/TAP), member 9 [Source:HGNC Symbol;Acc:HGNC:50]	0.219604	0.170483	0.25409	-0.2156	0.11037	0.108195
ABCC1	ATP-binding cassette, sub-family C (CFTR/MRP), member 1 [Source:HGNC Symbol;Acc:HGNC:51]	0.032549	0.0516059	0.555924	0.00722774	0.119439	0.95409
ABCC10	ATP-binding cassette, sub-family C (CFTR/MRP), member 10 [Source:HGNC Symbol;Acc:HGNC:52]	0.289134	0.270187	0.333479	0.0288905	0.149604	0.85447
ABCC11	ATP-binding cassette, sub-family C (CFTR/MRP), member 11 [Source:HGNC Symbol;Acc:HGNC:14639]	-0.0768331	1.03586	0.943749	0.0516575	0.568236	0.931095
ABCC2	ATP-binding cassette, sub-family C (CFTR/MRP), member 2 [Source:HGNC Symbol;Acc:HGNC:53]	-0.28445	0.264379	0.331116	-0.09745	0.241399	0.703127
ABCC3	ATP-binding cassette, sub-family C (CFTR/MRP), member 3 [Source:HGNC Symbol;Acc:HGNC:54]	0.075535	0.142504	0.618759	0.0892641	0.167168	0.616234
ABCC4	ATP-binding cassette, sub-family C (CFTR/MRP), member 4 [Source:HGNC Symbol;Acc:HGNC:55]	0.0521924	0.207712	0.811603	-0.069249	0.205955	0.750347
ABCC5	ATP-binding cassette, sub-family C (CFTR/MRP), member 5 [Source:HGNC Symbol;Acc:HGNC:56]	-0.0949498	0.0204748	0.00564589	-0.0801812	0.245068	0.756785
ABCC9	ATP-binding cassette, sub-family C (CFTR/MRP), member 9 [Source:HGNC Symbol;Acc:HGNC:60]	0.412093	0.43808	0.390058	-0.0848701	0.3313	0.808023
ABCD1	ATP-binding cassette, sub-family D (ALD), member 1 [Source:HGNC Symbol;Acc:HGNC:61]	0.174427	0.230866	0.483981	-0.10279	0.154823	0.536127
ABCD3	ATP-binding cassette, sub-family D (ALD), member 3 [Source:HGNC Symbol;Acc:HGNC:67]	0.00787594	0.143148	0.958254	-0.144217	0.141069	0.353523
ABCD4	ATP-binding cassette, sub-family D (ALD), member 4 [Source:HGNC Symbol;Acc:HGNC:68]	0.245705	0.0780791	0.0254686	-0.0828806	0.141061	0.582364
ABCE1	ATP-binding cassette, sub-family E (OABP), member 1 [Source:HGNC Symbol;Acc:HGNC:69]	-0.0742554	0.170055	0.680574	-0.0188586	0.0693989	0.796684
ABCF1	ATP-binding cassette, sub-family F (GCN20), member 1 [Source:HGNC Symbol;Acc:HGNC:70]	-0.11087	0.0470868	0.0651882	-0.0282264	0.0596403	0.655957
ABCF2	ATP-binding cassette, sub-family F (GCN20), member 2 [Source:HGNC Symbol;Acc:HGNC:71]	-0.00456278	0.0377333	0.908462	-0.0994252	0.0667258	0.196395
ABCF3	ATP-binding cassette, sub-family F (GCN20), member 3 [Source:HGNC Symbol;Acc:HGNC:72]	-0.0819763	0.0722112	0.30775	-0.0749726	0.0905729	0.445503
ABHD10	abhydrolase domain containing 10 [Source:HGNC Symbol;Acc:HGNC:25656]	0.0131675	0.0970917	0.897414	-0.0638462	0.0910478	0.514439
ABHD11	abhydrolase domain containing 11 [Source:HGNC Symbol;Acc:HGNC:16407]	-0.223287	0.193134	0.299867	-0.0870755	0.113149	0.47632
ABHD12	abhydrolase domain containing 12 [Source:HGNC Symbol;Acc:HGNC:15868]	-0.00494065	0.120207	0.968806	-0.0896693	0.123499	0.500345
ABHD13	abhydrolase domain containing 13 [Source:HGNC Symbol;Acc:HGNC:20293]	-0.121043	0.116471	0.346309	-0.125295	0.139542	0.410385
ABHD14A	abhydrolase domain containing 14A [Source:HGNC Symbol;Acc:HGNC:24538]	-0.0538885	0.0984278	0.607582	-0.173067	0.156526	0.319208
ABHD14B	abhydrolase domain containing 14B [Source:HGNC Symbol;Acc:HGNC:28235]	-0.00483171	0.0943443	0.961138	0.0924173	0.178398	0.62653
ABHD15	abhydrolase domain containing 15 [Source:HGNC Symbol;Acc:HGNC:26971]	0.165179	0.0864871	0.114405	-0.231892	0.0977698	0.0638091
ABHD16A	abhydrolase domain containing 16A [Source:HGNC Symbol;Acc:HGNC:13921]	0.236582	0.162635	0.205512	0.173487	0.193937	0.412013
ABHD2	abhydrolase domain containing 2 [Source:HGNC Symbol;Acc:HGNC:18717]	0.161835	0.142498	0.30757	0.110375	0.114301	0.37857
ABHD3	abhydrolase domain containing 3 [Source:HGNC Symbol;Acc:HGNC:18718]	-0.054058	0.0878814	0.565387	-0.0611441	0.105337	0.586779
ABHD4	abhydrolase domain containing 4 [Source:HGNC Symbol;Acc:HGNC:20154]	0.128297	0.166711	0.476313	0.13253	0.130033	0.354861
ABHD5	abhydrolase domain containing 5 [Source:HGNC Symbol;Acc:HGNC:21396]	0.12002	0.0613494	0.107793	0.13957	0.0908319	0.185001
ABHD6	abhydrolase domain containing 6 [Source:HGNC Symbol;Acc:HGNC:21398]	-0.0280456	0.115731	0.818148	-0.160962	0.132974	0.280189
ABHD8	abhydrolase domain containing 8 [Source:HGNC Symbol;Acc:HGNC:23759]	0.238809	0.179009	0.239717	0.0873315	0.185663	0.65789
ABI1	abl-interactor 1 [Source:HGNC Symbol;Acc:HGNC:11320]	-0.0662852	0.154318	0.685413	0.00314045	0.0722164	0.966997
ABI2	abl-interactor 2 [Source:HGNC Symbol;Acc:HGNC:24011]	0.0789804	0.124387	0.553371	-0.131317	0.0836184	0.177112
ABI3BP	ABI family, member 3 (NESH) binding protein [Source:HGNC Symbol;Acc:HGNC:17265]	0.0580572	0.260595	0.832516	-0.00743109	0.230805	0.975561
ABL1	ABL proto-oncogene 1, non-receptor tyrosine kinase [Source:HGNC Symbol;Acc:HGNC:76]	0.000750045	0.0592464	0.990389	-0.0701087	0.0744426	0.389545
ABL2	ABL proto-oncogene 2, non-receptor tyrosine kinase [Source:HGNC Symbol;Acc:HGNC:77]	-0.722228	0.129686	0.00257016	-0.0984601	0.172652	0.593157
ABLIM1	actin binding LIM protein 1 [Source:HGNC Symbol;Acc:HGNC:78]	0.195329	0.120605	0.166248	0.0813204	0.140548	0.587947
ABLIM3	actin binding LIM protein family, member 3 [Source:HGNC Symbol;Acc:HGNC:29132]	0.00320111	0.0920065	0.973592	-7.98648e-05	0.0749068	0.999191
ABR	active BCR-related [Source:HGNC Symbol;Acc:HGNC:81]	0.143156	0.0762265	0.119176	-0.00759893	0.0888757	0.935182
ABRACL	ABRA C-terminal like [Source:HGNC Symbol;Acc:HGNC:21230]	-0.219311	0.123931	0.137013	-0.021397	0.153432	0.894533
ABT1	activator of basal transcription 1 [Source:HGNC Symbol;Acc:HGNC:17369]	-0.175835	0.0665891	0.0459435	-0.14912	0.0885443	0.152976
ABTB1	ankyrin repeat and BTB (POZ) domain containing 1 [Source:HGNC Symbol;Acc:HGNC:18275]	0.410334	0.263103	0.179601	-0.0353113	0.20119	0.867564
ABTB2	ankyrin repeat and BTB (POZ) domain containing 2 [Source:HGNC Symbol;Acc:HGNC:23842]	0.203171	0.0774187	0.0468532	-0.0370679	0.107544	0.744361
AC004381.6	Putative RNA exonuclease NEF-sp [Source:UniProtKB/Swiss-Prot;Acc:Q96IC2]	0.186731	0.174837	0.334338	-0.122762	0.12736	0.379367
AC005003.1	long intergenic non-protein coding RNA 1521 [Source:HGNC Symbol;Acc:HGNC:26029]	0.4405	0.520676	0.436151	-0.612451	0.366195	0.155291
AC006132.1	chromosome 19 open reading frame 83 [Source:HGNC Symbol;Acc:HGNC:48331]	0.634049	0.192325	0.0215521	0.503596	0.252627	0.102798
AC006465.3	UBAP1-MVB12-associated (UMA) domain containing 1 [Source:HGNC Symbol;Acc:HGNC:48955]	0.128068	0.128309	0.364044	-0.0679887	0.116471	0.584736
AC006547.14	Protein LOC388849 {ECO:0000313|Ensembl:ENSP00000409542} [Source:UniProtKB/TrEMBL;Acc:H7C350]	0.285286	0.279256	0.353831	-0.182275	0.168381	0.328444
AC007390.5	CEBPZ opposite strand [Source:HGNC Symbol;Acc:HGNC:49288]	-0.16362	0.143375	0.305479	0.180625	0.0810356	0.0762652
AC008443.1	NA	-0.976296	0.373296	0.0473633	0.364928	0.322889	0.309675
AC009403.2		-0.244267	0.161478	0.190767	-0.0427828	0.480608	0.932523
AC010536.1		-0.281003	0.554731	0.634007	0.879644	0.857982	0.352264
AC010642.1	Uncharacterized protein {ECO:0000313|Ensembl:ENSP00000467774} [Source:UniProtKB/TrEMBL;Acc:K7EQD1]	0.360718	0.529021	0.525625	0.417963	0.356943	0.294382
AC012414.1	NA	-0.70667	0.641148	0.320581	0.818946	0.524629	0.179277
AC016722.2	long intergenic non-protein coding RNA 1119 [Source:HGNC Symbol;Acc:HGNC:49262]	-0.00458754	0.108451	0.967896	0.0204529	0.10458	0.852645
AC026740.1	NA	-0.0371517	0.544269	0.948224	0.00868864	0.266692	0.975271
AC027763.2	ALOX12 antisense RNA 1 [Source:HGNC Symbol;Acc:HGNC:51342]	-0.286768	0.0877878	0.0222823	-0.201735	0.325415	0.562459
AC073043.2	formiminotransferase cyclodeaminase N-terminal like [Source:HGNC Symbol;Acc:HGNC:48661]	-0.168505	0.502222	0.750854	-0.199126	0.141038	0.21709
AC073343.1		-0.449841	0.245844	0.126803	0.143525	0.676583	0.84038
AC073346.2	long intergenic non-protein coding RNA 998 [Source:HGNC Symbol;Acc:HGNC:48953]	-0.0444435	0.0621559	0.506577	0.0700289	0.0682377	0.351835
AC092171.1		-0.04386	0.680465	0.951105	0.715798	0.376125	0.115405
AC093668.1	NA	-0.496385	0.315431	0.176376	0.219395	0.538587	0.700602
AC093726.6	PAXIP1 antisense RNA 2 [Source:HGNC Symbol;Acc:HGNC:48958]	-0.0129537	0.225198	0.956358	0.143403	0.222299	0.547297
AC096677.1	NA	0.758609	0.265653	0.0355877	-0.286719	0.500657	0.591648
AC105020.1		-0.497651	0.22932	0.0821312	0.0586364	0.629822	0.92944
AC105052.1	NA	-0.0473748	0.744388	0.951721	-0.0779438	0.875853	0.932543
AC106722.1	MBNL1 antisense RNA 1 [Source:HGNC Symbol;Acc:HGNC:44584]	0.166669	0.095941	0.142859	-0.150314	0.0833559	0.131203
AC108463.3	NA	0.213292	0.21471	0.366129	-0.311892	0.18734	0.156827
AC114772.1	NA	0.0886631	0.123577	0.505196	-0.0328417	0.20383	0.878305
AC117395.1	NA	0.528475	0.633034	0.441864	-0.231635	0.775721	0.777253
AC127496.1	NA	-0.0591084	0.167156	0.738051	0.380531	0.149972	0.052062
AC130352.1	NA	-0.226715	0.142846	0.173345	0.0212251	0.0307868	0.52124
AC132872.2	NA	0.0257241	0.303139	0.935666	0.776615	0.471853	0.160707
AC135178.1	NA	0.311828	0.325199	0.381656	1.19621	0.593808	0.100074
AC138035.2		0.67416	0.541895	0.268611	-0.182211	0.298288	0.567994
AC139100.2	PARD6G antisense RNA 1 [Source:HGNC Symbol;Acc:HGNC:44109]	0.141463	0.70603	0.849091	0.188229	0.39099	0.650551
AC187652.1	NA	0.154914	0.319242	0.648009	0.430338	0.435055	0.368008
ACAA1	acetyl-CoA acyltransferase 1 [Source:HGNC Symbol;Acc:HGNC:82]	0.0489581	0.130504	0.722938	-0.0657393	0.117635	0.600372
ACAA2	acetyl-CoA acyltransferase 2 [Source:HGNC Symbol;Acc:HGNC:83]	-0.0892547	0.0293677	0.0287768	-0.126793	0.0959001	0.243373
ACACA	NA	0.139683	0.0757086	0.124344	-0.0247702	0.115672	0.838895
ACACB	acetyl-CoA carboxylase beta [Source:HGNC Symbol;Acc:HGNC:85]	-0.0239772	0.0860483	0.791672	0.00591813	0.13036	0.965547
ACAD10	acyl-CoA dehydrogenase family, member 10 [Source:HGNC Symbol;Acc:HGNC:21597]	0.0610228	0.186885	0.757251	-0.0867115	0.184092	0.657459
ACAD11	acyl-CoA dehydrogenase family, member 11 [Source:HGNC Symbol;Acc:HGNC:30211]	0.385102	0.348309	0.319225	-0.034553	0.285686	0.908443
ACAD8	acyl-CoA dehydrogenase family, member 8 [Source:HGNC Symbol;Acc:HGNC:87]	0.0357588	0.0855373	0.693259	-0.134626	0.144115	0.393103
ACAD9	acyl-CoA dehydrogenase family, member 9 [Source:HGNC Symbol;Acc:HGNC:21497]	0.187232	0.121842	0.184974	0.0803315	0.129104	0.561067
ACADM	acyl-CoA dehydrogenase, C-4 to C-12 straight chain [Source:HGNC Symbol;Acc:HGNC:89]	0.124289	0.202041	0.56536	-0.0658124	0.137498	0.65239
ACADS	acyl-CoA dehydrogenase, C-2 to C-3 short chain [Source:HGNC Symbol;Acc:HGNC:90]	0.267191	0.356906	0.487779	-0.0564633	0.222992	0.810189
ACADSB	acyl-CoA dehydrogenase, short/branched chain [Source:HGNC Symbol;Acc:HGNC:91]	-0.0267808	0.214571	0.905536	-0.0546448	0.189867	0.785044
ACADVL	acyl-CoA dehydrogenase, very long chain [Source:HGNC Symbol;Acc:HGNC:92]	-0.0355198	0.14846	0.820406	0.0260588	0.136179	0.855774
ACAN	aggrecan [Source:HGNC Symbol;Acc:HGNC:319]	0.113359	0.138528	0.450405	0.0450193	0.226325	0.850165
ACAP1	ArfGAP with coiled-coil, ankyrin repeat and PH domains 1 [Source:HGNC Symbol;Acc:HGNC:16467]	-0.0773349	0.231993	0.752395	0.0343246	0.247412	0.895075
ACAP2	ArfGAP with coiled-coil, ankyrin repeat and PH domains 2 [Source:HGNC Symbol;Acc:HGNC:16469]	0.12142	0.235445	0.628045	-0.0903198	0.208552	0.683002
ACAP3	ArfGAP with coiled-coil, ankyrin repeat and PH domains 3 [Source:HGNC Symbol;Acc:HGNC:16754]	0.221025	0.313315	0.512035	-0.00756665	0.18283	0.96859
ACAT1	acetyl-CoA acetyltransferase 1 [Source:HGNC Symbol;Acc:HGNC:93]	-0.07772	0.112491	0.520386	-0.0532954	0.0844482	0.555694
ACAT2	acetyl-CoA acetyltransferase 2 [Source:HGNC Symbol;Acc:HGNC:94]	-0.19078	0.0589143	0.0229936	-0.0811931	0.0682493	0.287588
ACBD3	acyl-CoA binding domain containing 3 [Source:HGNC Symbol;Acc:HGNC:15453]	-0.0627007	0.156396	0.705044	-0.120858	0.107306	0.311177
ACBD4	acyl-CoA binding domain containing 4 [Source:HGNC Symbol;Acc:HGNC:23337]	0.265173	0.200969	0.244198	0.0815503	0.232767	0.740351
ACBD5	acyl-CoA binding domain containing 5 [Source:HGNC Symbol;Acc:HGNC:23338]	0.157937	0.188541	0.440402	-0.155499	0.118332	0.245871
ACBD6	NA	-0.0463333	0.0907442	0.631373	-0.00369044	0.0582116	0.951907
ACBD7	acyl-CoA binding domain containing 7 [Source:HGNC Symbol;Acc:HGNC:17715]	-1.33505	0.367365	0.0149954	-0.311155	0.442673	0.513487
ACCS	1-aminocyclopropane-1-carboxylate synthase homolog (Arabidopsis)(non-functional) [Source:HGNC Symbol;Acc:HGNC:23989]	0.115789	0.127062	0.403943	0.159419	0.21644	0.494481
ACD	adrenocortical dysplasia homolog (mouse) [Source:HGNC Symbol;Acc:HGNC:25070]	0.0967655	0.163267	0.57918	0.0746062	0.144179	0.626909
ACE	angiotensin I converting enzyme [Source:HGNC Symbol;Acc:HGNC:2707]	0.319451	0.134361	0.063357	0.170854	0.131163	0.249476
ACER2	alkaline ceramidase 2 [Source:HGNC Symbol;Acc:HGNC:23675]	0.262804	0.275042	0.383204	-0.121437	0.339918	0.735485
ACER3	alkaline ceramidase 3 [Source:HGNC Symbol;Acc:HGNC:16066]	0.0159228	0.11413	0.894489	-0.0895031	0.105469	0.434826
ACIN1	apoptotic chromatin condensation inducer 1 [Source:HGNC Symbol;Acc:HGNC:17066]	0.011334	0.0662682	0.870904	0.0106712	0.136146	0.940565
ACLY	ATP citrate lyase [Source:HGNC Symbol;Acc:HGNC:115]	0.0558874	0.063492	0.419027	-0.0265914	0.0869833	0.772146
ACN9	ACN9 homolog (S. cerevisiae) [Source:HGNC Symbol;Acc:HGNC:21752]	0.0602599	0.109462	0.605659	-0.104775	0.168307	0.560887
ACO1	aconitase 1, soluble [Source:HGNC Symbol;Acc:HGNC:117]	0.0483607	0.105129	0.664818	-0.0993807	0.0739097	0.236521
ACO2	aconitase 2, mitochondrial [Source:HGNC Symbol;Acc:HGNC:118]	0.0325473	0.0838399	0.713841	-0.0892526	0.0787052	0.308215
ACOT1	acyl-CoA thioesterase 1 [Source:HGNC Symbol;Acc:HGNC:33128]	0.218519	0.258163	0.435935	-0.14052	0.161726	0.424647
ACOT11	acyl-CoA thioesterase 11 [Source:HGNC Symbol;Acc:HGNC:18156]	0.160441	0.212905	0.485053	-0.168407	0.0975257	0.144788
ACOT13	acyl-CoA thioesterase 13 [Source:HGNC Symbol;Acc:HGNC:20999]	-0.078528	0.100407	0.469555	-0.0193032	0.0856379	0.830587
ACOT2	acyl-CoA thioesterase 2 [Source:HGNC Symbol;Acc:HGNC:18431]	0.234379	0.26107	0.410455	0.0959912	0.10447	0.400337
ACOT4	acyl-CoA thioesterase 4 [Source:HGNC Symbol;Acc:HGNC:19748]	0.28104	0.247637	0.30788	-0.170814	0.0938809	0.128496
ACOT7	acyl-CoA thioesterase 7 [Source:HGNC Symbol;Acc:HGNC:24157]	-0.0380299	0.135116	0.789634	-0.131213	0.0857406	0.186488
ACOT8	acyl-CoA thioesterase 8 [Source:HGNC Symbol;Acc:HGNC:15919]	0.0984742	0.157807	0.55998	-0.0311965	0.147157	0.840482
ACOT9	acyl-CoA thioesterase 9 [Source:HGNC Symbol;Acc:HGNC:17152]	-0.085112	0.0236216	0.0154918	-0.185644	0.0755557	0.0574362
ACOX1	acyl-CoA oxidase 1, palmitoyl [Source:HGNC Symbol;Acc:HGNC:119]	-0.0726213	0.0729628	0.365279	0.0112983	0.0874964	0.90229
ACOX2	acyl-CoA oxidase 2, branched chain [Source:HGNC Symbol;Acc:HGNC:120]	0.133377	0.167844	0.462852	-0.154314	0.112057	0.226939
ACOX3	acyl-CoA oxidase 3, pristanoyl [Source:HGNC Symbol;Acc:HGNC:121]	0.0766756	0.0697701	0.321857	0.0134121	0.0862938	0.882567
ACP1	acid phosphatase 1, soluble [Source:HGNC Symbol;Acc:HGNC:122]	-0.0674617	0.0707559	0.384151	-0.100967	0.0558288	0.13032
ACP2	acid phosphatase 2, lysosomal [Source:HGNC Symbol;Acc:HGNC:123]	0.135152	0.195785	0.520728	-0.0336807	0.120305	0.79072
ACP6	acid phosphatase 6, lysophosphatidic [Source:HGNC Symbol;Acc:HGNC:29609]	-0.0115279	0.16621	0.947394	-0.222846	0.140395	0.173312
ACPL2	2-phosphoxylose phosphatase 1 [Source:HGNC Symbol;Acc:HGNC:26303]	-0.0498543	0.114756	0.68208	-0.107597	0.0691361	0.180361
ACRC	acidic repeat containing [Source:HGNC Symbol;Acc:HGNC:15805]	-0.253296	0.156068	0.165521	-0.107477	0.213476	0.63603
ACSF2	acyl-CoA synthetase family member 2 [Source:HGNC Symbol;Acc:HGNC:26101]	0.102369	0.0576816	0.136117	-0.0313254	0.0958079	0.756942
ACSF3	acyl-CoA synthetase family member 3 [Source:HGNC Symbol;Acc:HGNC:27288]	0.175584	0.214356	0.449981	0.0699492	0.178826	0.711793
ACSL1	acyl-CoA synthetase long-chain family member 1 [Source:HGNC Symbol;Acc:HGNC:3569]	0.120065	0.121722	0.369239	-0.090672	0.105157	0.427958
ACSL3	acyl-CoA synthetase long-chain family member 3 [Source:HGNC Symbol;Acc:HGNC:3570]	-0.101983	0.147675	0.520567	0.00942608	0.0837684	0.914785
ACSL4	acyl-CoA synthetase long-chain family member 4 [Source:HGNC Symbol;Acc:HGNC:3571]	-0.0763653	0.177433	0.684832	-0.117547	0.119058	0.368829
ACSL5	acyl-CoA synthetase long-chain family member 5 [Source:HGNC Symbol;Acc:HGNC:16526]	-0.32446	0.172123	0.118108	0.0815899	0.450671	0.863445
ACSS1	acyl-CoA synthetase short-chain family member 1 [Source:HGNC Symbol;Acc:HGNC:16091]	0.0652308	0.257775	0.810301	-0.0856697	0.590329	0.890283
ACSS2	acyl-CoA synthetase short-chain family member 2 [Source:HGNC Symbol;Acc:HGNC:15814]	0.0867722	0.0821889	0.339395	0.0119364	0.139199	0.934993
ACSS3	acyl-CoA synthetase short-chain family member 3 [Source:HGNC Symbol;Acc:HGNC:24723]	-0.040672	0.0584271	0.51738	-0.00398972	0.116753	0.974062
ACTA1	actin, alpha 1, skeletal muscle [Source:HGNC Symbol;Acc:HGNC:129]	0.111149	0.316504	0.739768	0.0715786	0.161556	0.676237
ACTA2	actin, alpha 2, smooth muscle, aorta [Source:HGNC Symbol;Acc:HGNC:130]	-0.0481075	0.0497922	0.378335	-0.115003	0.114895	0.362803
ACTB	actin, beta [Source:HGNC Symbol;Acc:HGNC:132]	-0.0684599	0.0586655	0.295852	-0.0100423	0.122421	0.937805
ACTC1	actin, alpha, cardiac muscle 1 [Source:HGNC Symbol;Acc:HGNC:143]	-0.301242	0.260768	0.300207	-0.0634643	0.433223	0.889255
ACTG1	actin gamma 1 [Source:HGNC Symbol;Acc:HGNC:144]	-0.0119909	0.100166	0.909375	-0.035677	0.0997151	0.735109
ACTL10	actin-like 10 [Source:HGNC Symbol;Acc:HGNC:16127]	1.13434	0.762561	0.197032	-0.182956	0.40033	0.666832
ACTL6A	actin-like 6A [Source:HGNC Symbol;Acc:HGNC:24124]	0.0697989	0.105973	0.539239	-0.021708	0.0797015	0.79623
ACTN1	actinin, alpha 1 [Source:HGNC Symbol;Acc:HGNC:163]	0.0819863	0.0984904	0.443097	-0.12553	0.0781542	0.169142
ACTN4	actinin, alpha 4 [Source:HGNC Symbol;Acc:HGNC:166]	0.0747156	0.0855927	0.42264	0.0317158	0.124874	0.809623
ACTR10	actin-related protein 10 homolog (S. cerevisiae) [Source:HGNC Symbol;Acc:HGNC:17372]	0.0365881	0.0465742	0.467685	0.0612235	0.0530528	0.300656
ACTR1A	ARP1 actin-related protein 1 homolog A, centractin alpha (yeast) [Source:HGNC Symbol;Acc:HGNC:167]	-0.018765	0.0585998	0.761748	-0.0962711	0.0964963	0.364244
ACTR1B	ARP1 actin-related protein 1 homolog B, centractin beta (yeast) [Source:HGNC Symbol;Acc:HGNC:168]	0.204417	0.119372	0.147494	-0.00361983	0.107748	0.9745
ACTR2	ARP2 actin-related protein 2 homolog (yeast) [Source:HGNC Symbol;Acc:HGNC:169]	-0.0626876	0.150958	0.695167	-0.22282	0.120338	0.123293
ACTR3	ARP3 actin-related protein 3 homolog (yeast) [Source:HGNC Symbol;Acc:HGNC:170]	-0.0301133	0.105376	0.786516	-0.088587	0.0506061	0.140428
ACTR3B	ARP3 actin-related protein 3 homolog B (yeast) [Source:HGNC Symbol;Acc:HGNC:17256]	-0.17693	0.123895	0.212636	-0.109987	0.168324	0.542334
ACTR3C	ARP3 actin-related protein 3 homolog C (yeast) [Source:HGNC Symbol;Acc:HGNC:37282]	0.620459	0.331856	0.120466	0.38136	0.477564	0.46078
ACTR5	ARP5 actin-related protein 5 homolog (yeast) [Source:HGNC Symbol;Acc:HGNC:14671]	0.101517	0.155392	0.542411	-0.167975	0.118777	0.216439
ACTR6	ARP6 actin-related protein 6 homolog (yeast) [Source:HGNC Symbol;Acc:HGNC:24025]	0.0673059	0.107361	0.558227	-0.00102125	0.145885	0.994685
ACTR8	ARP8 actin-related protein 8 homolog (yeast) [Source:HGNC Symbol;Acc:HGNC:14672]	-0.0773588	0.0890874	0.424913	-0.21196	0.0655394	0.0231007
ACTRT3	actin-related protein T3 [Source:HGNC Symbol;Acc:HGNC:24022]	0.0181926	0.280473	0.950796	-0.218249	0.178539	0.276025
ACVR1	activin A receptor, type I [Source:HGNC Symbol;Acc:HGNC:171]	0.0427116	0.0654769	0.542993	-0.13361	0.106398	0.264691
ACVR1B	activin A receptor, type IB [Source:HGNC Symbol;Acc:HGNC:172]	0.0409791	0.0858348	0.653204	-0.0128235	0.129509	0.924973
ACVR1C	activin A receptor, type IC [Source:HGNC Symbol;Acc:HGNC:18123]	-0.0110664	0.671589	0.98749	0.615368	0.737916	0.442327
ACVR2A	activin A receptor, type IIA [Source:HGNC Symbol;Acc:HGNC:173]	0.0897831	0.0896656	0.362642	0.0187749	0.142891	0.900587
ACVRL1	activin A receptor type II-like 1 [Source:HGNC Symbol;Acc:HGNC:175]	0.453775	0.204835	0.0775838	0.100555	0.243781	0.697076
ACY1	aminoacylase 1 [Source:HGNC Symbol;Acc:HGNC:177]	0.519425	0.335433	0.182178	0.181376	0.187866	0.378657
ACYP1	acylphosphatase 1, erythrocyte (common) type [Source:HGNC Symbol;Acc:HGNC:179]	-0.120466	0.138569	0.424409	0.0483202	0.25058	0.854677
ACYP2	acylphosphatase 2, muscle type [Source:HGNC Symbol;Acc:HGNC:180]	0.0514487	0.128555	0.705529	0.15455	0.226609	0.525536
ADA	adenosine deaminase [Source:HGNC Symbol;Acc:HGNC:186]	-0.0136351	0.0613907	0.83302	-0.160509	0.196826	0.451876
ADAL	adenosine deaminase-like [Source:HGNC Symbol;Acc:HGNC:31853]	0.0994917	0.0416523	0.0624939	0.0266998	0.131532	0.847144
ADAM10	ADAM metallopeptidase domain 10 [Source:HGNC Symbol;Acc:HGNC:188]	0.0756716	0.149945	0.635245	-0.177543	0.163512	0.327117
ADAM12	ADAM metallopeptidase domain 12 [Source:HGNC Symbol;Acc:HGNC:190]	0.198528	0.12243	0.165823	0.0349905	0.140362	0.813055
ADAM15	ADAM metallopeptidase domain 15 [Source:HGNC Symbol;Acc:HGNC:193]	0.327034	0.29035	0.311156	0.0228146	0.117523	0.853716
ADAM17	ADAM metallopeptidase domain 17 [Source:HGNC Symbol;Acc:HGNC:195]	-0.106651	0.0625085	0.148687	-0.0563671	0.101717	0.603343
ADAM19	ADAM metallopeptidase domain 19 [Source:HGNC Symbol;Acc:HGNC:197]	0.135073	0.0966805	0.221218	0.0848384	0.125934	0.530399
ADAM23	ADAM metallopeptidase domain 23 [Source:HGNC Symbol;Acc:HGNC:202]	-0.103949	0.165887	0.558399	-0.0721574	0.147876	0.646224
ADAM32	ADAM metallopeptidase domain 32 [Source:HGNC Symbol;Acc:HGNC:15479]	-0.173797	0.217881	0.461247	-0.383542	0.384508	0.364323
ADAM33	ADAM metallopeptidase domain 33 [Source:HGNC Symbol;Acc:HGNC:15478]	-0.0642322	0.28786	0.832259	-0.162552	0.392604	0.69601
ADAM8	ADAM metallopeptidase domain 8 [Source:HGNC Symbol;Acc:HGNC:215]	0.234862	0.497367	0.656667	-0.270156	0.34041	0.463399
ADAM9	ADAM metallopeptidase domain 9 [Source:HGNC Symbol;Acc:HGNC:216]	0.14779	0.236744	0.559833	-0.117283	0.170612	0.522396
ADAMTS1	ADAM metallopeptidase with thrombospondin type 1 motif, 1 [Source:HGNC Symbol;Acc:HGNC:217]	0.348675	0.0954358	0.0146944	-0.072952	0.1201	0.570094
ADAMTS10	ADAM metallopeptidase with thrombospondin type 1 motif, 10 [Source:HGNC Symbol;Acc:HGNC:13201]	0.199091	0.253277	0.467433	-0.0300325	0.175872	0.871105
ADAMTS12	ADAM metallopeptidase with thrombospondin type 1 motif, 12 [Source:HGNC Symbol;Acc:HGNC:14605]	0.264047	0.24161	0.324289	-0.107943	0.204167	0.619633
ADAMTS13	ADAM metallopeptidase with thrombospondin type 1 motif, 13 [Source:HGNC Symbol;Acc:HGNC:1366]	0.169178	0.331715	0.631753	-0.104752	0.263068	0.706922
ADAMTS14	ADAM metallopeptidase with thrombospondin type 1 motif, 14 [Source:HGNC Symbol;Acc:HGNC:14899]	0.209942	0.295977	0.509824	-0.174598	0.200633	0.423974
ADAMTS16	ADAM metallopeptidase with thrombospondin type 1 motif, 16 [Source:HGNC Symbol;Acc:HGNC:17108]	0.287733	0.353435	0.452597	-0.048984	0.355954	0.895916
ADAMTS17	ADAM metallopeptidase with thrombospondin type 1 motif, 17 [Source:HGNC Symbol;Acc:HGNC:17109]	0.0537888	0.268601	0.849171	0.0688443	0.456758	0.886086
ADAMTS2	ADAM metallopeptidase with thrombospondin type 1 motif, 2 [Source:HGNC Symbol;Acc:HGNC:218]	0.155042	0.0839556	0.124073	-0.107995	0.0992974	0.326403
ADAMTS3	ADAM metallopeptidase with thrombospondin type 1 motif, 3 [Source:HGNC Symbol;Acc:HGNC:219]	0.0336147	0.164238	0.8459	-0.486656	0.283949	0.147218
ADAMTS4	ADAM metallopeptidase with thrombospondin type 1 motif, 4 [Source:HGNC Symbol;Acc:HGNC:220]	-0.065723	0.239527	0.794763	0.127595	0.185848	0.522899
ADAMTS5	ADAM metallopeptidase with thrombospondin type 1 motif, 5 [Source:HGNC Symbol;Acc:HGNC:221]	0.11825	0.177215	0.534156	-0.256054	0.211894	0.280918
ADAMTS6	ADAM metallopeptidase with thrombospondin type 1 motif, 6 [Source:HGNC Symbol;Acc:HGNC:222]	-0.379161	0.0510355	0.000696202	-0.0124163	0.143413	0.934368
ADAMTS7	ADAM metallopeptidase with thrombospondin type 1 motif, 7 [Source:HGNC Symbol;Acc:HGNC:223]	0.334525	0.282132	0.289012	0.104102	0.144769	0.50428
ADAMTS9	ADAM metallopeptidase with thrombospondin type 1 motif, 9 [Source:HGNC Symbol;Acc:HGNC:13202]	0.211041	0.120111	0.139252	0.180682	0.38999	0.662617
ADAMTSL1	ADAMTS-like 1 [Source:HGNC Symbol;Acc:HGNC:14632]	0.102488	0.0706558	0.206608	-0.179258	0.175582	0.354114
ADAMTSL3	ADAMTS-like 3 [Source:HGNC Symbol;Acc:HGNC:14633]	0.0254769	0.157754	0.878024	-0.266532	0.22539	0.290157
ADAMTSL4	ADAMTS-like 4 [Source:HGNC Symbol;Acc:HGNC:19706]	0.0749281	0.0588994	0.259277	0.0910213	0.174202	0.623635
ADAMTSL5	ADAMTS-like 5 [Source:HGNC Symbol;Acc:HGNC:27912]	0.0484541	0.174361	0.792218	0.00163268	0.162774	0.992385
ADAR	adenosine deaminase, RNA-specific [Source:HGNC Symbol;Acc:HGNC:225]	0.098717	0.115153	0.430459	-0.0364039	0.113027	0.760422
ADARB1	adenosine deaminase, RNA-specific, B1 [Source:HGNC Symbol;Acc:HGNC:226]	0.184292	0.0775173	0.0633666	-0.0544704	0.127823	0.687729
ADAT1	adenosine deaminase, tRNA-specific 1 [Source:HGNC Symbol;Acc:HGNC:228]	0.19463	0.11448	0.149852	-0.0850863	0.143361	0.578668
ADAT2	adenosine deaminase, tRNA-specific 2 [Source:HGNC Symbol;Acc:HGNC:21172]	-0.011291	0.205375	0.958286	-0.226603	0.151985	0.196167
ADAT3	adenosine deaminase, tRNA-specific 3 [Source:HGNC Symbol;Acc:HGNC:25151]	0.540181	0.692772	0.470824	-0.260897	0.397508	0.54061
ADC	antizyme inhibitor 2 [Source:HGNC Symbol;Acc:HGNC:29957]	0.00937037	0.115349	0.938407	0.271502	0.210704	0.253955
ADCK1	aarF domain containing kinase 1 [Source:HGNC Symbol;Acc:HGNC:19038]	0.241463	0.237984	0.356841	0.295338	0.18617	0.17351
ADCK2	aarF domain containing kinase 2 [Source:HGNC Symbol;Acc:HGNC:19039]	0.288696	0.192799	0.194554	-0.0224337	0.146381	0.88419
ADCK3	aarF domain containing kinase 3 [Source:HGNC Symbol;Acc:HGNC:16812]	0.262048	0.251271	0.344775	0.060688	0.0784354	0.474064
ADCK4	aarF domain containing kinase 4 [Source:HGNC Symbol;Acc:HGNC:19041]	0.194785	0.286027	0.526125	-0.028825	0.201446	0.891807
ADCK5	aarF domain containing kinase 5 [Source:HGNC Symbol;Acc:HGNC:21738]	0.0912734	0.327021	0.79134	0.186292	0.2372	0.467796
ADCY3	adenylate cyclase 3 [Source:HGNC Symbol;Acc:HGNC:234]	0.227141	0.0759778	0.0304622	-0.027879	0.0690386	0.703038
ADCY4	adenylate cyclase 4 [Source:HGNC Symbol;Acc:HGNC:235]	0.0257139	0.102173	0.811313	-0.0613994	0.276591	0.833106
ADCY6	adenylate cyclase 6 [Source:HGNC Symbol;Acc:HGNC:237]	0.202015	0.107904	0.120076	0.0566647	0.101257	0.599883
ADCY7	adenylate cyclase 7 [Source:HGNC Symbol;Acc:HGNC:238]	0.211502	0.110517	0.113838	-0.152027	0.107612	0.216847
ADCY9	adenylate cyclase 9 [Source:HGNC Symbol;Acc:HGNC:240]	0.203757	0.100617	0.098728	0.0103827	0.114899	0.931506
ADD1	adducin 1 (alpha) [Source:HGNC Symbol;Acc:HGNC:243]	0.0790297	0.0558191	0.215994	-0.0719401	0.0659909	0.325374
ADD3	adducin 3 (gamma) [Source:HGNC Symbol;Acc:HGNC:245]	0.0375712	0.195736	0.855334	-0.0478947	0.166831	0.785564
ADH5	alcohol dehydrogenase 5 (class III), chi polypeptide [Source:HGNC Symbol;Acc:HGNC:253]	-0.00546342	0.0354717	0.883616	-0.196473	0.0814799	0.0607655
ADHFE1	alcohol dehydrogenase, iron containing, 1 [Source:HGNC Symbol;Acc:HGNC:16354]	-0.15192	0.239096	0.553109	0.0964996	0.220829	0.680349
ADI1	acireductone dioxygenase 1 [Source:HGNC Symbol;Acc:HGNC:30576]	0.0173194	0.0279391	0.562479	-0.0226396	0.057028	0.707753
ADIPOR1	adiponectin receptor 1 [Source:HGNC Symbol;Acc:HGNC:24040]	0.0239015	0.0481479	0.640651	0.0267966	0.073603	0.730695
ADIPOR2	adiponectin receptor 2 [Source:HGNC Symbol;Acc:HGNC:24041]	-0.00169002	0.0751248	0.982922	-0.214903	0.0591512	0.0150115
ADK	adenosine kinase [Source:HGNC Symbol;Acc:HGNC:257]	-0.0684685	0.133445	0.62975	-0.25963	0.132613	0.107589
ADM	adrenomedullin [Source:HGNC Symbol;Acc:HGNC:259]	0.328018	0.107553	0.0284303	-0.145298	0.21714	0.533053
ADM2	adrenomedullin 2 [Source:HGNC Symbol;Acc:HGNC:28898]	0.270743	0.187985	0.20935	0.154435	0.122775	0.263985
ADM5	adrenomedullin 5 (putative) [Source:HGNC Symbol;Acc:HGNC:27293]	0.409548	0.862467	0.654906	0.205223	0.481777	0.687844
ADNP	activity-dependent neuroprotector homeobox [Source:HGNC Symbol;Acc:HGNC:15766]	0.0820263	0.0868083	0.388091	-0.0830258	0.123602	0.531544
ADNP2	ADNP homeobox 2 [Source:HGNC Symbol;Acc:HGNC:23803]	0.0215653	0.109281	0.851334	0.0220038	0.118121	0.859546
ADO	2-aminoethanethiol (cysteamine) dioxygenase [Source:HGNC Symbol;Acc:HGNC:23506]	-0.0858326	0.0571699	0.193566	-0.130069	0.0542889	0.0619364
ADORA1	adenosine A1 receptor [Source:HGNC Symbol;Acc:HGNC:262]	0.181251	0.0471025	0.0120254	0.185057	0.107292	0.14516
ADORA2B	adenosine A2b receptor [Source:HGNC Symbol;Acc:HGNC:264]	0.0535398	0.218043	0.815793	0.0134005	0.135318	0.924962
ADPGK	ADP-dependent glucokinase [Source:HGNC Symbol;Acc:HGNC:25250]	0.014132	0.0780982	0.863512	-0.0807538	0.0834735	0.377767
ADPRH	ADP-ribosylarginine hydrolase [Source:HGNC Symbol;Acc:HGNC:269]	0.02683	0.123951	0.837187	-0.0191876	0.109022	0.867202
ADPRHL1	ADP-ribosylhydrolase like 1 [Source:HGNC Symbol;Acc:HGNC:21303]	0.21128	0.122467	0.145088	0.0925454	0.194622	0.654469
ADPRHL2	ADP-ribosylhydrolase like 2 [Source:HGNC Symbol;Acc:HGNC:21304]	-0.175872	0.177953	0.368385	-0.00834617	0.151042	0.958074
ADPRM	ADP-ribose/CDP-alcohol diphosphatase, manganese-dependent [Source:HGNC Symbol;Acc:HGNC:30925]	-0.33835	0.164244	0.094428	0.152151	0.157161	0.377449
ADRA1B	adrenoceptor alpha 1B [Source:HGNC Symbol;Acc:HGNC:278]	0.531431	0.748222	0.509289	0.0486711	0.23768	0.845822
ADRA1D	adrenoceptor alpha 1D [Source:HGNC Symbol;Acc:HGNC:280]	-0.806839	0.310226	0.0482023	-0.11727	0.502422	0.824699
ADRA2A	adrenoceptor alpha 2A [Source:HGNC Symbol;Acc:HGNC:281]	-0.202074	0.252951	0.460614	0.0647603	0.237755	0.796218
ADRA2C	adrenoceptor alpha 2C [Source:HGNC Symbol;Acc:HGNC:283]	0.0665725	0.345107	0.854625	-0.0181265	0.119823	0.885671
ADRB2	adrenoceptor beta 2, surface [Source:HGNC Symbol;Acc:HGNC:286]	0.110618	0.241938	0.666694	-0.072738	0.186054	0.711937
ADRBK1	adrenergic, beta, receptor kinase 1 [Source:HGNC Symbol;Acc:HGNC:289]	0.190384	0.184104	0.348484	-0.0475004	0.133725	0.736925
ADRBK2	adrenergic, beta, receptor kinase 2 [Source:HGNC Symbol;Acc:HGNC:290]	-0.0276115	0.146599	0.85801	0.233351	0.24409	0.382974
ADRM1	adhesion regulating molecule 1 [Source:HGNC Symbol;Acc:HGNC:15759]	-0.0304298	0.195761	0.882552	-0.0487725	0.145906	0.751739
ADSL	adenylosuccinate lyase [Source:HGNC Symbol;Acc:HGNC:291]	0.00507346	0.0935041	0.95883	-0.0320735	0.0610115	0.621572
ADSS	adenylosuccinate synthase [Source:HGNC Symbol;Acc:HGNC:292]	-0.010685	0.136692	0.940726	-0.131216	0.141031	0.394866
ADSSL1	adenylosuccinate synthase like 1 [Source:HGNC Symbol;Acc:HGNC:20093]	0.133369	0.194289	0.522964	-0.237703	0.362088	0.540523
ADTRP	androgen-dependent TFPI-regulating protein [Source:HGNC Symbol;Acc:HGNC:21214]	-0.107654	0.0796207	0.234287	-0.199951	0.188447	0.337209
AEBP1	AE binding protein 1 [Source:HGNC Symbol;Acc:HGNC:303]	0.082465	0.121252	0.526642	-0.0188509	0.131403	0.891531
AEBP2	AE binding protein 2 [Source:HGNC Symbol;Acc:HGNC:24051]	0.0217256	0.165406	0.900622	-0.0661937	0.120145	0.60538
AEN	apoptosis enhancing nuclease [Source:HGNC Symbol;Acc:HGNC:25722]	0.0466351	0.159523	0.781768	-0.0471794	0.0751809	0.557843
AES	amino-terminal enhancer of split [Source:HGNC Symbol;Acc:HGNC:307]	0.165458	0.19847	0.44246	-0.00254076	0.146187	0.986806
AFAP1	actin filament associated protein 1 [Source:HGNC Symbol;Acc:HGNC:24017]	0.229843	0.109189	0.0891852	-0.122153	0.119876	0.35495
AFAP1L1	actin filament associated protein 1-like 1 [Source:HGNC Symbol;Acc:HGNC:26714]	0.336579	0.164673	0.0963862	-0.135365	0.139356	0.37598
AFF1	AF4/FMR2 family, member 1 [Source:HGNC Symbol;Acc:HGNC:7135]	0.189897	0.174405	0.325906	0.0432475	0.25856	0.873718
AFF2	AF4/FMR2 family, member 2 [Source:HGNC Symbol;Acc:HGNC:3776]	-0.0592367	0.187184	0.764437	0.354423	0.328696	0.330162
AFF3	AF4/FMR2 family, member 3 [Source:HGNC Symbol;Acc:HGNC:6473]	-0.0137353	0.157755	0.933997	0.0119144	0.294145	0.969258
AFF4	AF4/FMR2 family, member 4 [Source:HGNC Symbol;Acc:HGNC:17869]	0.111304	0.222178	0.637663	-0.132257	0.253598	0.624271
AFG3L2	AFG3-like AAA ATPase 2 [Source:HGNC Symbol;Acc:HGNC:315]	-0.137119	0.0399779	0.0186381	-0.0915702	0.0857131	0.334211
AFMID	arylformamidase [Source:HGNC Symbol;Acc:HGNC:20910]	-0.0461884	0.112935	0.699482	0.0624175	0.113247	0.605245
AFP	alpha-fetoprotein [Source:HGNC Symbol;Acc:HGNC:317]	-0.754375	0.137206	0.00271912	0.490889	0.314159	0.178919
AFTPH	aftiphilin [Source:HGNC Symbol;Acc:HGNC:25951]	0.0668348	0.081866	0.451403	-0.0744976	0.0928193	0.458635
AGA	aspartylglucosaminidase [Source:HGNC Symbol;Acc:HGNC:318]	-0.0508947	0.0967816	0.621458	-0.161402	0.0678937	0.063379
AGAP1	ArfGAP with GTPase domain, ankyrin repeat and PH domain 1 [Source:HGNC Symbol;Acc:HGNC:16922]	0.165753	0.0993862	0.156237	-0.104722	0.116667	0.410525
AGAP10	ArfGAP with GTPase domain, ankyrin repeat and PH domain 10 [Source:HGNC Symbol;Acc:HGNC:23462]	-0.133737	0.0833244	0.169397	0.243404	0.282318	0.428004
AGAP3	ArfGAP with GTPase domain, ankyrin repeat and PH domain 3 [Source:HGNC Symbol;Acc:HGNC:16923]	0.381708	0.242564	0.176383	0.0734438	0.107976	0.526599
AGAP4	ArfGAP with GTPase domain, ankyrin repeat and PH domain 4 [Source:HGNC Symbol;Acc:HGNC:23459]	-0.181809	0.223371	0.452688	0.0954298	0.282733	0.749429
AGAP6	ArfGAP with GTPase domain, ankyrin repeat and PH domain 6 [Source:HGNC Symbol;Acc:HGNC:23466]	-0.590585	0.291806	0.0988781	0.231741	0.364602	0.552986
AGAP8	NA	-0.330095	0.436871	0.483949	-0.380317	0.487016	0.470193
AGAP9	NA	0.100007	0.294291	0.747799	0.600533	0.616484	0.374733
AGBL2	ATP/GTP binding protein-like 2 [Source:HGNC Symbol;Acc:HGNC:26296]	-0.183904	0.234639	0.468657	-0.118945	0.671409	0.866338
AGBL3	ATP/GTP binding protein-like 3 [Source:HGNC Symbol;Acc:HGNC:27981]	0.296704	0.345836	0.430125	0.0495651	0.14847	0.752047
AGBL5	ATP/GTP binding protein-like 5 [Source:HGNC Symbol;Acc:HGNC:26147]	0.125132	0.107038	0.295084	-0.0144698	0.0914552	0.880477
AGER	advanced glycosylation end product-specific receptor [Source:HGNC Symbol;Acc:HGNC:320]	-0.401397	0.330646	0.278963	0.165134	0.316223	0.623828
AGFG1	ArfGAP with FG repeats 1 [Source:HGNC Symbol;Acc:HGNC:5175]	0.0371538	0.0743068	0.638295	-0.00929661	0.0837	0.915881
AGFG2	ArfGAP with FG repeats 2 [Source:HGNC Symbol;Acc:HGNC:5177]	0.371272	0.257691	0.209209	-0.0485535	0.107891	0.671532
AGGF1	angiogenic factor with G patch and FHA domains 1 [Source:HGNC Symbol;Acc:HGNC:24684]	-0.024301	0.197124	0.90669	0.111321	0.0630135	0.137545
AGK	acylglycerol kinase [Source:HGNC Symbol;Acc:HGNC:21869]	0.0982328	0.055486	0.136876	-0.152549	0.114131	0.238941
AGL	amylo-alpha-1, 6-glucosidase, 4-alpha-glucanotransferase [Source:HGNC Symbol;Acc:HGNC:321]	0.210216	0.235901	0.413686	-0.297122	0.266526	0.315634
AGMAT	agmatine ureohydrolase (agmatinase) [Source:HGNC Symbol;Acc:HGNC:18407]	0.202174	0.363419	0.601976	-0.0607325	0.276955	0.835098
AGPAT1	1-acylglycerol-3-phosphate O-acyltransferase 1 [Source:HGNC Symbol;Acc:HGNC:324]	0.262563	0.1305	0.100393	0.113025	0.0936373	0.281394
AGPAT2	1-acylglycerol-3-phosphate O-acyltransferase 2 [Source:HGNC Symbol;Acc:HGNC:325]	0.198285	0.231636	0.431089	-0.0865208	0.196587	0.678229
AGPAT3	1-acylglycerol-3-phosphate O-acyltransferase 3 [Source:HGNC Symbol;Acc:HGNC:326]	0.101806	0.0521991	0.108622	-0.0178362	0.0684454	0.8048
AGPAT4	1-acylglycerol-3-phosphate O-acyltransferase 4 [Source:HGNC Symbol;Acc:HGNC:20885]	-0.0407843	0.0558421	0.497945	-0.0615395	0.173587	0.737413
AGPAT5	1-acylglycerol-3-phosphate O-acyltransferase 5 [Source:HGNC Symbol;Acc:HGNC:20886]	0.018386	0.177519	0.921535	-0.134789	0.122625	0.32177
AGPAT6	1-acylglycerol-3-phosphate O-acyltransferase 6 [Source:HGNC Symbol;Acc:HGNC:20880]	0.100909	0.0517059	0.108448	-0.0713198	0.0770895	0.39734
AGPAT9	1-acylglycerol-3-phosphate O-acyltransferase 9 [Source:HGNC Symbol;Acc:HGNC:28157]	-0.161164	0.294967	0.608291	-0.462312	0.42679	0.328156
AGPHD1	hydroxylysine kinase [Source:HGNC Symbol;Acc:HGNC:34403]	0.432974	0.500509	0.42655	-0.439838	0.560498	0.468146
AGPS	alkylglycerone phosphate synthase [Source:HGNC Symbol;Acc:HGNC:327]	0.140245	0.175128	0.459583	-0.203611	0.146299	0.222737
AGRN	agrin [Source:HGNC Symbol;Acc:HGNC:329]	0.435028	0.27767	0.177964	0.0131653	0.160334	0.937744
AGT	angiotensinogen (serpin peptidase inhibitor, clade A, member 8) [Source:HGNC Symbol;Acc:HGNC:333]	0.711069	0.66303	0.332527	-0.179345	0.225228	0.461985
AGTPBP1	ATP/GTP binding protein 1 [Source:HGNC Symbol;Acc:HGNC:17258]	0.0664763	0.149296	0.674745	-0.144103	0.158403	0.404686
AGTR1	angiotensin II receptor, type 1 [Source:HGNC Symbol;Acc:HGNC:336]	0.0194357	0.158321	0.907078	-0.0442993	0.0713223	0.561741
AGTRAP	angiotensin II receptor-associated protein [Source:HGNC Symbol;Acc:HGNC:13539]	0.434611	0.347703	0.266633	-0.0503385	0.129856	0.71423
AGXT2L2	5-phosphohydroxy-L-lysine phospho-lyase [Source:HGNC Symbol;Acc:HGNC:28249]	0.025867	0.182476	0.892808	0.0969975	0.189427	0.630418
AHCTF1	AT hook containing transcription factor 1 [Source:HGNC Symbol;Acc:HGNC:24618]	0.0750724	0.0868435	0.426855	0.0199311	0.148198	0.898261
AHCY	adenosylhomocysteinase [Source:HGNC Symbol;Acc:HGNC:343]	0.166069	0.127606	0.249849	-0.0365267	0.0818014	0.673891
AHCYL1	adenosylhomocysteinase-like 1 [Source:HGNC Symbol;Acc:HGNC:344]	-0.0150776	0.114055	0.899984	-0.1264	0.111286	0.307525
AHCYL2	adenosylhomocysteinase-like 2 [Source:HGNC Symbol;Acc:HGNC:22204]	0.0627088	0.0990873	0.554632	0.00507664	0.156249	0.975338
AHDC1	AT hook, DNA binding motif, containing 1 [Source:HGNC Symbol;Acc:HGNC:25230]	0.752516	0.225817	0.0207239	0.066404	0.139234	0.653533
AHI1	Abelson helper integration site 1 [Source:HGNC Symbol;Acc:HGNC:21575]	-0.00883649	0.129805	0.948365	-0.152037	0.170929	0.414487
AHNAK	AHNAK nucleoprotein [Source:HGNC Symbol;Acc:HGNC:347]	0.112633	0.127991	0.419136	0.105047	0.202514	0.626091
AHNAK2	AHNAK nucleoprotein 2 [Source:HGNC Symbol;Acc:HGNC:20125]	0.108514	0.153408	0.510944	0.121936	0.148643	0.449356
AHR	aryl hydrocarbon receptor [Source:HGNC Symbol;Acc:HGNC:348]	0.198698	0.243344	0.451332	-0.0237327	0.187637	0.904279
AHRR	aryl-hydrocarbon receptor repressor [Source:HGNC Symbol;Acc:HGNC:346]	0.396182	0.124998	0.0248286	-0.0468828	0.134255	0.741159
AHSA1	AHA1, activator of heat shock 90kDa protein ATPase homolog 1 (yeast) [Source:HGNC Symbol;Acc:HGNC:1189]	-0.0564495	0.0618737	0.403437	-0.0393163	0.0684296	0.590477
AHSA2	AHA1, activator of heat shock 90kDa protein ATPase homolog 2 (yeast) [Source:HGNC Symbol;Acc:HGNC:20437]	-0.202638	0.16147	0.264956	0.034616	0.212958	0.877239
AIDA	axin interactor, dorsalization associated [Source:HGNC Symbol;Acc:HGNC:25761]	0.0843615	0.0889409	0.386425	-0.136819	0.0941559	0.205926
AIFM1	apoptosis-inducing factor, mitochondrion-associated, 1 [Source:HGNC Symbol;Acc:HGNC:8768]	-0.0383002	0.0914805	0.692833	-0.119621	0.0931363	0.255303
AIFM2	apoptosis-inducing factor, mitochondrion-associated, 2 [Source:HGNC Symbol;Acc:HGNC:21411]	-0.029455	0.0991465	0.778347	-0.121209	0.116094	0.344284
AIFM3	apoptosis-inducing factor, mitochondrion-associated, 3 [Source:HGNC Symbol;Acc:HGNC:26398]	0.576667	0.627682	0.40039	-0.0760278	0.681835	0.915554
AIG1	androgen-induced 1 [Source:HGNC Symbol;Acc:HGNC:21607]	-0.189049	0.0830979	0.0719853	-0.267521	0.141534	0.117337
AIM1	absent in melanoma 1 [Source:HGNC Symbol;Acc:HGNC:356]	0.0881584	0.22422	0.710392	-0.0805273	0.271427	0.778639
AIMP1	aminoacyl tRNA synthetase complex-interacting multifunctional protein 1 [Source:HGNC Symbol;Acc:HGNC:10648]	-0.00347869	0.03655	0.927872	-0.0779483	0.0841494	0.396796
AIMP2	aminoacyl tRNA synthetase complex-interacting multifunctional protein 2 [Source:HGNC Symbol;Acc:HGNC:20609]	0.00319291	0.060867	0.960196	0.110594	0.0694583	0.172208
AIP	aryl hydrocarbon receptor interacting protein [Source:HGNC Symbol;Acc:HGNC:358]	0.042624	0.0720085	0.579647	-0.0638348	0.119595	0.616376
AJUBA	ajuba LIM protein [Source:HGNC Symbol;Acc:HGNC:20250]	0.215681	0.0973261	0.0775111	-0.0181944	0.0761431	0.82063
AK1	adenylate kinase 1 [Source:HGNC Symbol;Acc:HGNC:361]	0.0546748	0.180335	0.773958	0.0912063	0.120648	0.48374
AK2	adenylate kinase 2 [Source:HGNC Symbol;Acc:HGNC:362]	-0.0886269	0.0737389	0.283216	-0.0479914	0.0588047	0.451549
AK3	adenylate kinase 3 [Source:HGNC Symbol;Acc:HGNC:17376]	-0.0517463	0.141734	0.729976	0.133269	0.0654568	0.0973652
AK4	adenylate kinase 4 [Source:HGNC Symbol;Acc:HGNC:363]	0.134581	0.140559	0.382302	-0.0699461	0.114365	0.567537
AK5	adenylate kinase 5 [Source:HGNC Symbol;Acc:HGNC:365]	0.0234153	0.0734876	0.762887	-0.222791	0.114479	0.10921
AK8	adenylate kinase 8 [Source:HGNC Symbol;Acc:HGNC:26526]	-0.172252	0.258521	0.534726	-0.663131	0.603831	0.322162
AKAP1	A kinase (PRKA) anchor protein 1 [Source:HGNC Symbol;Acc:HGNC:367]	0.157538	0.110897	0.214683	-0.0506607	0.0852861	0.57836
AKAP10	A kinase (PRKA) anchor protein 10 [Source:HGNC Symbol;Acc:HGNC:368]	0.193559	0.0882439	0.0797493	-0.0820884	0.0953087	0.42844
AKAP11	A kinase (PRKA) anchor protein 11 [Source:HGNC Symbol;Acc:HGNC:369]	0.173179	0.259905	0.534716	-0.109575	0.227804	0.650823
AKAP12	A kinase (PRKA) anchor protein 12 [Source:HGNC Symbol;Acc:HGNC:370]	-0.241125	0.186914	0.253478	-0.134459	0.174632	0.476111
AKAP13	A kinase (PRKA) anchor protein 13 [Source:HGNC Symbol;Acc:HGNC:371]	0.132345	0.135652	0.374058	0.0534573	0.163309	0.756673
AKAP17A	A kinase (PRKA) anchor protein 17A [Source:HGNC Symbol;Acc:HGNC:18783]	-0.0696132	0.134059	0.625728	-0.0303631	0.130414	0.825131
AKAP17A	NA	-0.0688015	0.123793	0.602312	0.0297359	0.100091	0.778344
AKAP2	A kinase (PRKA) anchor protein 2 [Source:HGNC Symbol;Acc:HGNC:372]	0.700857	0.605761	0.299546	-0.368111	0.512349	0.504628
AKAP3	A kinase (PRKA) anchor protein 3 [Source:HGNC Symbol;Acc:HGNC:373]	-0.00216017	0.366891	0.99553	-0.0250479	0.510707	0.962782
AKAP5	A kinase (PRKA) anchor protein 5 [Source:HGNC Symbol;Acc:HGNC:375]	0.15045	0.592985	0.809817	-0.92101	0.986015	0.393144
AKAP6	A kinase (PRKA) anchor protein 6 [Source:HGNC Symbol;Acc:HGNC:376]	-0.112098	0.167475	0.532936	-0.464533	0.436184	0.335583
AKAP7	A kinase (PRKA) anchor protein 7 [Source:HGNC Symbol;Acc:HGNC:377]	0.000738315	0.214345	0.997385	-0.12092	0.134037	0.408337
AKAP8	A kinase (PRKA) anchor protein 8 [Source:HGNC Symbol;Acc:HGNC:378]	-0.179016	0.0753933	0.0636027	-0.036329	0.104277	0.741737
AKAP8L	A kinase (PRKA) anchor protein 8-like [Source:HGNC Symbol;Acc:HGNC:29857]	0.0312541	0.122807	0.809246	-0.0757747	0.166712	0.668503
AKAP9	A kinase (PRKA) anchor protein 9 [Source:HGNC Symbol;Acc:HGNC:379]	-0.100722	0.17127	0.582031	0.0292252	0.228133	0.903058
AKD1	adenylate kinase 9 [Source:HGNC Symbol;Acc:HGNC:33814]	0.221405	0.203656	0.326578	0.00382354	0.207299	0.985998
AKIP1	A kinase (PRKA) interacting protein 1 [Source:HGNC Symbol;Acc:HGNC:1170]	-0.114295	0.0977946	0.295198	-0.078073	0.0896977	0.423891
AKIRIN1	akirin 1 [Source:HGNC Symbol;Acc:HGNC:25744]	-0.0651322	0.0569645	0.304653	-0.135185	0.0712443	0.116238
AKIRIN2	akirin 2 [Source:HGNC Symbol;Acc:HGNC:21407]	0.0179779	0.056751	0.764206	-0.0821293	0.090439	0.405458
AKNA	AT-hook transcription factor [Source:HGNC Symbol;Acc:HGNC:24108]	0.404152	0.105607	0.0122857	0.0259575	0.153823	0.872608
AKR1A1	aldo-keto reductase family 1, member A1 (aldehyde reductase) [Source:HGNC Symbol;Acc:HGNC:380]	0.101452	0.146487	0.519423	-0.0523304	0.106255	0.64323
AKR1B1	aldo-keto reductase family 1, member B1 (aldose reductase) [Source:HGNC Symbol;Acc:HGNC:381]	-0.0203594	0.0713051	0.786692	-0.133896	0.1017	0.245097
AKR1B10	aldo-keto reductase family 1, member B10 (aldose reductase) [Source:HGNC Symbol;Acc:HGNC:382]	-0.00375383	0.137961	0.979345	-0.183194	0.21435	0.431779
AKR1C1	aldo-keto reductase family 1, member C1 [Source:HGNC Symbol;Acc:HGNC:384]	-0.0452372	0.0803826	0.597886	0.0235682	0.0995033	0.822165
AKR1C2	aldo-keto reductase family 1, member C2 [Source:HGNC Symbol;Acc:HGNC:385]	-0.116639	0.0753112	0.182124	0.070507	0.0952243	0.492321
AKR1C3	aldo-keto reductase family 1, member C3 [Source:HGNC Symbol;Acc:HGNC:386]	-0.112604	0.1118	0.360069	-0.0283778	0.0987829	0.785427
AKR1E2	aldo-keto reductase family 1, member E2 [Source:HGNC Symbol;Acc:HGNC:23437]	-0.00693442	0.243602	0.978392	-0.113534	0.147579	0.476461
AKR7A2	aldo-keto reductase family 7, member A2 (aflatoxin aldehyde reductase) [Source:HGNC Symbol;Acc:HGNC:389]	0.0231959	0.12566	0.860803	-0.00604265	0.0885275	0.948226
AKR7A3	aldo-keto reductase family 7, member A3 (aflatoxin aldehyde reductase) [Source:HGNC Symbol;Acc:HGNC:390]	0.878964	1.10037	0.460656	0.468432	0.582393	0.457731
AKT1	v-akt murine thymoma viral oncogene homolog 1 [Source:HGNC Symbol;Acc:HGNC:391]	0.134148	0.150741	0.414271	-0.0723867	0.0816237	0.415781
AKT1S1	AKT1 substrate 1 (proline-rich) [Source:HGNC Symbol;Acc:HGNC:28426]	0.119565	0.124321	0.380347	0.0625316	0.100336	0.560461
AKT2	v-akt murine thymoma viral oncogene homolog 2 [Source:HGNC Symbol;Acc:HGNC:392]	0.134061	0.0534734	0.0540211	0.0108698	0.125154	0.93416
AKT3	v-akt murine thymoma viral oncogene homolog 3 [Source:HGNC Symbol;Acc:HGNC:393]	0.0429739	0.190263	0.830248	-0.0887386	0.142131	0.55978
AKTIP	AKT interacting protein [Source:HGNC Symbol;Acc:HGNC:16710]	-0.0818959	0.164094	0.638903	-0.203814	0.0743518	0.0407331
AL049840.1	NA	-0.173581	0.508152	0.746545	0.386215	0.324294	0.287127
AL050303.1	NA	-0.200535	0.184569	0.326838	-0.0390952	0.384096	0.922883
AL133216.1	NA	-0.0424074	0.208321	0.846717	-0.31305	0.318746	0.371139
AL139147.1		0.569388	0.44311	0.255102	-0.549844	0.319856	0.146244
AL357673.1	NA	0.183927	0.189439	0.376188	-0.164487	0.17084	0.379859
AL358813.2	NA	0.391726	0.302274	0.251593	0.0887229	0.686552	0.902213
AL590822.2	NA	0.263734	0.153684	0.146803	-0.00311956	0.151232	0.984341
AL591479.1	NA	-0.132937	0.264652	0.636785	-0.370475	0.178729	0.0929051
AL591845.1		-0.030122	0.340999	0.93304	0.376699	0.353585	0.335429
AL592284.1	NA	-0.203416	0.331901	0.566755	0.368781	0.432512	0.432789
AL606534.1	NA	0.196686	0.240861	0.451296	-0.0615056	0.332722	0.860606
AL627309.1	NA	0.0940703	0.384797	0.816584	0.132194	0.290033	0.667654
AL645728.1		-0.0146969	0.180625	0.938307	0.451456	0.253194	0.134666
AL953889.1	NA	1.05147	0.461385	0.0716322	-0.652949	0.648245	0.360041
ALAD	aminolevulinate dehydratase [Source:HGNC Symbol;Acc:HGNC:395]	-0.0139446	0.064918	0.838406	-0.0445418	0.0795584	0.599726
ALAS1	5'-aminolevulinate synthase 1 [Source:HGNC Symbol;Acc:HGNC:396]	0.00996511	0.0368181	0.797471	-0.0389937	0.0707964	0.605484
ALCAM	activated leukocyte cell adhesion molecule [Source:HGNC Symbol;Acc:HGNC:400]	0.00778147	0.149785	0.960579	-0.104882	0.132132	0.463319
ALDH16A1	aldehyde dehydrogenase 16 family, member A1 [Source:HGNC Symbol;Acc:HGNC:28114]	0.221779	0.337877	0.540575	-0.0456275	0.131683	0.743076
ALDH18A1	aldehyde dehydrogenase 18 family, member A1 [Source:HGNC Symbol;Acc:HGNC:9722]	-0.00574533	0.028284	0.847041	-0.0620373	0.062067	0.363428
ALDH1A3	aldehyde dehydrogenase 1 family, member A3 [Source:HGNC Symbol;Acc:HGNC:409]	0.115831	0.0706704	0.162133	-0.00238122	0.081871	0.977922
ALDH1B1	aldehyde dehydrogenase 1 family, member B1 [Source:HGNC Symbol;Acc:HGNC:407]	-0.128593	0.0631291	0.0972417	0.0171025	0.0677673	0.810801
ALDH1L2	aldehyde dehydrogenase 1 family, member L2 [Source:HGNC Symbol;Acc:HGNC:26777]	0.141715	0.182626	0.472848	0.00854457	0.185301	0.965006
ALDH2	aldehyde dehydrogenase 2 family (mitochondrial) [Source:HGNC Symbol;Acc:HGNC:404]	0.0840736	0.0754471	0.315812	-0.0885406	0.0745431	0.288264
ALDH3A1	aldehyde dehydrogenase 3 family, member A1 [Source:HGNC Symbol;Acc:HGNC:405]	-0.01911	0.15677	0.907728	0.213003	0.160634	0.242179
ALDH3A2	aldehyde dehydrogenase 3 family, member A2 [Source:HGNC Symbol;Acc:HGNC:403]	0.0027907	0.0645248	0.967176	-0.0900238	0.0715009	0.26359
ALDH4A1	aldehyde dehydrogenase 4 family, member A1 [Source:HGNC Symbol;Acc:HGNC:406]	0.472154	0.401677	0.292732	0.193315	0.137038	0.217422
ALDH5A1	aldehyde dehydrogenase 5 family, member A1 [Source:HGNC Symbol;Acc:HGNC:408]	0.099475	0.102255	0.375324	-0.271824	0.152743	0.135262
ALDH6A1	aldehyde dehydrogenase 6 family, member A1 [Source:HGNC Symbol;Acc:HGNC:7179]	0.249215	0.12423	0.101152	-0.0313888	0.155066	0.847565
ALDH7A1	aldehyde dehydrogenase 7 family, member A1 [Source:HGNC Symbol;Acc:HGNC:877]	-0.080812	0.064519	0.265768	-0.119663	0.0842629	0.214812
ALDH9A1	aldehyde dehydrogenase 9 family, member A1 [Source:HGNC Symbol;Acc:HGNC:412]	-0.127922	0.104726	0.276344	-0.107927	0.0982932	0.322241
ALDOA	aldolase A, fructose-bisphosphate [Source:HGNC Symbol;Acc:HGNC:414]	0.0218662	0.118311	0.860633	-0.0900792	0.121494	0.491767
ALDOC	aldolase C, fructose-bisphosphate [Source:HGNC Symbol;Acc:HGNC:418]	0.12872	0.138248	0.39455	-0.162257	0.101294	0.170089
ALG1	ALG1, chitobiosyldiphosphodolichol beta-mannosyltransferase [Source:HGNC Symbol;Acc:HGNC:18294]	0.056382	0.0685368	0.448147	-0.0867878	0.105758	0.449198
ALG10	ALG10, alpha-1,2-glucosyltransferase [Source:HGNC Symbol;Acc:HGNC:23162]	0.224719	0.253918	0.416676	0.0230477	0.243268	0.928199
ALG10B	ALG10B, alpha-1,2-glucosyltransferase [Source:HGNC Symbol;Acc:HGNC:31088]	0.349004	0.217822	0.170002	-0.349581	0.330036	0.337964
ALG11	ALG11, alpha-1,2-mannosyltransferase [Source:HGNC Symbol;Acc:HGNC:32456]	0.0999049	0.215678	0.662674	-0.107094	0.194077	0.604832
ALG12	ALG12, alpha-1,6-mannosyltransferase [Source:HGNC Symbol;Acc:HGNC:19358]	0.262728	0.189655	0.22458	-0.0318879	0.125485	0.809525
ALG13	ALG13, UDP-N-acetylglucosaminyltransferase subunit [Source:HGNC Symbol;Acc:HGNC:30881]	-0.203868	0.0583578	0.0174066	0.057788	0.161374	0.73489
ALG14	ALG14, UDP-N-acetylglucosaminyltransferase subunit [Source:HGNC Symbol;Acc:HGNC:28287]	-0.0374453	0.129326	0.783789	-0.0776233	0.030028	0.0491319
ALG2	ALG2, alpha-1,3/1,6-mannosyltransferase [Source:HGNC Symbol;Acc:HGNC:23159]	-0.172055	0.0544916	0.0251669	-0.0294126	0.0382817	0.476998
ALG3	ALG3, alpha-1,3- mannosyltransferase [Source:HGNC Symbol;Acc:HGNC:23056]	0.0399314	0.142982	0.791216	0.10398	0.140465	0.492417
ALG5	ALG5, dolichyl-phosphate beta-glucosyltransferase [Source:HGNC Symbol;Acc:HGNC:20266]	0.0575576	0.0916547	0.557578	-0.0340684	0.0865622	0.710121
ALG6	ALG6, alpha-1,3-glucosyltransferase [Source:HGNC Symbol;Acc:HGNC:23157]	-0.179596	0.124597	0.209034	-0.214239	0.130135	0.160625
ALG8	ALG8, alpha-1,3-glucosyltransferase [Source:HGNC Symbol;Acc:HGNC:23161]	-0.0750026	0.05241	0.21182	-0.145236	0.100077	0.206421
ALG9	ALG9, alpha-1,2-mannosyltransferase [Source:HGNC Symbol;Acc:HGNC:15672]	-0.071641	0.202613	0.73807	0.0685908	0.116385	0.58125
ALKBH1	alkB, alkylation repair homolog 1 (E. coli) [Source:HGNC Symbol;Acc:HGNC:17911]	-0.267852	0.137022	0.108004	-0.126372	0.20008	0.555389
ALKBH2	alkB, alkylation repair homolog 2 (E. coli) [Source:HGNC Symbol;Acc:HGNC:32487]	0.137414	0.133555	0.350705	0.0191905	0.162257	0.910457
ALKBH3	alkB, alkylation repair homolog 3 (E. coli) [Source:HGNC Symbol;Acc:HGNC:30141]	-0.207561	0.0517089	0.0101808	-0.131552	0.110915	0.288879
ALKBH4	alkB, alkylation repair homolog 4 (E. coli) [Source:HGNC Symbol;Acc:HGNC:21900]	0.117745	0.149269	0.465963	-0.0327649	0.207877	0.880926
ALKBH5	AlkB family member 5, RNA demethylase [Source:HGNC Symbol;Acc:HGNC:25996]	0.130582	0.0628386	0.0922892	0.00558773	0.0636734	0.933477
ALKBH6	alkB, alkylation repair homolog 6 (E. coli) [Source:HGNC Symbol;Acc:HGNC:28243]	0.142342	0.0988203	0.209301	-0.0834111	0.160442	0.625333
ALKBH7	alkB, alkylation repair homolog 7 (E. coli) [Source:HGNC Symbol;Acc:HGNC:21306]	0.630483	0.63719	0.367867	0.0043087	0.149188	0.978077
ALKBH8	alkB, alkylation repair homolog 8 (E. coli) [Source:HGNC Symbol;Acc:HGNC:25189]	0.100722	0.146688	0.522851	-0.214373	0.177193	0.28042
ALMS1	Alstrom syndrome 1 [Source:HGNC Symbol;Acc:HGNC:428]	-0.0596612	0.210121	0.787841	0.0218941	0.185194	0.910494
ALPK1	alpha-kinase 1 [Source:HGNC Symbol;Acc:HGNC:20917]	-0.0898919	0.0576813	0.179871	0.0401349	0.139827	0.785602
ALPK2	alpha-kinase 2 [Source:HGNC Symbol;Acc:HGNC:20565]	-0.10854	0.050276	0.0833048	-0.0843254	0.1344	0.557918
ALPK3	alpha-kinase 3 [Source:HGNC Symbol;Acc:HGNC:17574]	-0.35764	0.222404	0.168732	-0.429139	0.290357	0.199466
ALPL	alkaline phosphatase, liver/bone/kidney [Source:HGNC Symbol;Acc:HGNC:438]	0.113952	0.159388	0.506632	-0.0903863	0.216178	0.693216
ALS2	amyotrophic lateral sclerosis 2 (juvenile) [Source:HGNC Symbol;Acc:HGNC:443]	0.0640557	0.12811	0.638296	-0.156962	0.145243	0.329182
ALS2CL	ALS2 C-terminal like [Source:HGNC Symbol;Acc:HGNC:20605]	0.188574	0.248922	0.482866	-0.037223	0.176748	0.841513
ALS2CR11	amyotrophic lateral sclerosis 2 (juvenile) chromosome region, candidate 11 [Source:HGNC Symbol;Acc:HGNC:14438]	0.0556071	0.32233	0.869798	0.113693	0.165667	0.523063
ALS2CR12	amyotrophic lateral sclerosis 2 (juvenile) chromosome region, candidate 12 [Source:HGNC Symbol;Acc:HGNC:14439]	-0.0498681	0.318895	0.881853	-0.268384	0.794036	0.749093
ALS2CR8	calcium responsive transcription factor [Source:HGNC Symbol;Acc:HGNC:14435]	-0.142562	0.111065	0.25555	-0.162862	0.249957	0.543443
ALYREF	Aly/REF export factor [Source:HGNC Symbol;Acc:HGNC:19071]	-0.108457	0.0746942	0.206215	-0.180807	0.124408	0.205866
AMACR	alpha-methylacyl-CoA racemase [Source:HGNC Symbol;Acc:HGNC:451]	-0.274883	0.161683	0.149849	-0.275405	0.121587	0.0728866
AMBRA1	autophagy/beclin-1 regulator 1 [Source:HGNC Symbol;Acc:HGNC:25990]	0.13529	0.110881	0.276815	-0.109758	0.0657119	0.155728
AMD1	adenosylmethionine decarboxylase 1 [Source:HGNC Symbol;Acc:HGNC:457]	-0.168354	0.127014	0.242345	-0.00585528	0.106951	0.95846
AMDHD2	amidohydrolase domain containing 2 [Source:HGNC Symbol;Acc:HGNC:24262]	0.105891	0.330683	0.761751	-0.00750941	0.191161	0.970185
AMER1	APC membrane recruitment protein 1 [Source:HGNC Symbol;Acc:HGNC:26837]	0.306667	0.0885446	0.0179761	-0.0572054	0.202545	0.78893
AMFR	autocrine motility factor receptor, E3 ubiquitin protein ligase [Source:HGNC Symbol;Acc:HGNC:463]	0.103409	0.0659186	0.177498	-0.0585411	0.073431	0.461483
AMH	anti-Mullerian hormone [Source:HGNC Symbol;Acc:HGNC:464]	-0.00490202	0.487032	0.992359	-0.189257	0.507523	0.724507
AMIGO1	adhesion molecule with Ig-like domain 1 [Source:HGNC Symbol;Acc:HGNC:20824]	0.241224	0.390421	0.563722	-0.211272	0.282579	0.488319
AMIGO2	adhesion molecule with Ig-like domain 2 [Source:HGNC Symbol;Acc:HGNC:24073]	0.0812052	0.106074	0.478503	-0.179284	0.105186	0.149018
AMMECR1	Alport syndrome, mental retardation, midface hypoplasia and elliptocytosis chromosomal region gene 1 [Source:HGNC Symbol;Acc:HGNC:467]	0.0278484	0.111533	0.812762	-0.00425546	0.116349	0.972239
AMMECR1L	AMMECR1-like [Source:HGNC Symbol;Acc:HGNC:28658]	-0.181992	0.142581	0.257881	-0.0851186	0.0993679	0.430796
AMN1	antagonist of mitotic exit network 1 homolog (S. cerevisiae) [Source:HGNC Symbol;Acc:HGNC:27281]	-0.300781	0.0729446	0.00914345	-0.178722	0.196799	0.405445
AMOT	angiomotin [Source:HGNC Symbol;Acc:HGNC:17810]	0.400173	0.195712	0.09629	-0.078037	0.343704	0.829378
AMOTL1	angiomotin like 1 [Source:HGNC Symbol;Acc:HGNC:17811]	0.105344	0.132236	0.461796	-0.0700352	0.192075	0.730306
AMOTL2	angiomotin like 2 [Source:HGNC Symbol;Acc:HGNC:17812]	0.0216435	0.0886311	0.816782	-0.0531905	0.0976418	0.609331
AMPD2	adenosine monophosphate deaminase 2 [Source:HGNC Symbol;Acc:HGNC:469]	0.0774342	0.103323	0.487336	-0.060627	0.0897764	0.529442
AMPD3	adenosine monophosphate deaminase 3 [Source:HGNC Symbol;Acc:HGNC:470]	-0.253287	0.288952	0.42083	0.0480307	0.205217	0.824229
AMPH	amphiphysin [Source:HGNC Symbol;Acc:HGNC:471]	-0.0415837	0.204229	0.846683	0.0600557	0.142138	0.690202
AMT	aminomethyltransferase [Source:HGNC Symbol;Acc:HGNC:473]	0.103707	0.188451	0.605786	-0.11922	0.312782	0.718742
AMY1A	amylase, alpha 1A (salivary) [Source:HGNC Symbol;Acc:HGNC:474]	-0.0407574	0.956368	0.967656	-0.88614	0.843301	0.341462
AMY2B	amylase, alpha 2B (pancreatic) [Source:HGNC Symbol;Acc:HGNC:478]	-0.322047	0.156164	0.0941643	-0.139407	0.282455	0.642534
AMZ1	archaelysin family metallopeptidase 1 [Source:HGNC Symbol;Acc:HGNC:22231]	0.544237	0.220816	0.0569018	-0.163547	0.0691097	0.0642321
AMZ2	archaelysin family metallopeptidase 2 [Source:HGNC Symbol;Acc:HGNC:28041]	0.00454822	0.120966	0.971462	0.0344999	0.0480054	0.50452
ANAPC1	anaphase promoting complex subunit 1 [Source:HGNC Symbol;Acc:HGNC:19988]	0.123189	0.168101	0.496559	-0.0747052	0.165768	0.671104
ANAPC10	anaphase promoting complex subunit 10 [Source:HGNC Symbol;Acc:HGNC:24077]	-0.0307762	0.0649304	0.655484	0.0221501	0.111855	0.850825
ANAPC11	anaphase promoting complex subunit 11 [Source:HGNC Symbol;Acc:HGNC:14452]	0.0712505	0.217021	0.755979	-0.134296	0.138144	0.375625
ANAPC13	anaphase promoting complex subunit 13 [Source:HGNC Symbol;Acc:HGNC:24540]	-0.0317211	0.072379	0.679483	-0.0650479	0.0368029	0.137395
ANAPC15	anaphase promoting complex subunit 15 [Source:HGNC Symbol;Acc:HGNC:24531]	-0.0928439	0.0500771	0.122912	-0.0702927	0.0975475	0.503428
ANAPC16	anaphase promoting complex subunit 16 [Source:HGNC Symbol;Acc:HGNC:26976]	0.141068	0.109734	0.254922	-0.0086991	0.0931076	0.92919
ANAPC2	anaphase promoting complex subunit 2 [Source:HGNC Symbol;Acc:HGNC:19989]	0.0231712	0.268778	0.934646	-0.0635569	0.137152	0.662547
ANAPC4	anaphase promoting complex subunit 4 [Source:HGNC Symbol;Acc:HGNC:19990]	-0.0808468	0.0707524	0.304921	-0.0162857	0.0828018	0.851821
ANAPC5	anaphase promoting complex subunit 5 [Source:HGNC Symbol;Acc:HGNC:15713]	-0.0590159	0.0232412	0.0519395	-0.162963	0.0860807	0.116888
ANAPC7	anaphase promoting complex subunit 7 [Source:HGNC Symbol;Acc:HGNC:17380]	-0.225765	0.0915778	0.0568584	-0.0506398	0.0961554	0.620958
ANG	angiogenin, ribonuclease, RNase A family, 5 [Source:HGNC Symbol;Acc:HGNC:483]	0.0182331	0.186592	0.925954	-0.198855	0.240018	0.445122
ANGEL1	angel homolog 1 (Drosophila) [Source:HGNC Symbol;Acc:HGNC:19961]	0.0820353	0.0601625	0.230888	-0.00947028	0.118185	0.939241
ANGEL2	angel homolog 2 (Drosophila) [Source:HGNC Symbol;Acc:HGNC:30534]	-0.0971968	0.112991	0.428978	-0.224186	0.144453	0.181373
ANGPT1	angiopoietin 1 [Source:HGNC Symbol;Acc:HGNC:484]	0.13135	0.256163	0.629961	-0.293564	0.191393	0.185654
ANGPTL1	angiopoietin-like 1 [Source:HGNC Symbol;Acc:HGNC:489]	0.0391989	0.176465	0.832997	-0.66276	0.461363	0.210347
ANGPTL2	angiopoietin-like 2 [Source:HGNC Symbol;Acc:HGNC:490]	-0.103771	0.0876824	0.289811	0.105211	0.0925659	0.307225
ANGPTL4	angiopoietin-like 4 [Source:HGNC Symbol;Acc:HGNC:16039]	-0.500612	0.272672	0.125801	0.0145728	0.129471	0.914762
ANK1	ankyrin 1, erythrocytic [Source:HGNC Symbol;Acc:HGNC:492]	0.258704	0.172849	0.194726	-0.185007	0.336266	0.60587
ANK2	ankyrin 2, neuronal [Source:HGNC Symbol;Acc:HGNC:493]	-0.0135823	0.102906	0.900141	-0.0827289	0.173027	0.652732
ANK3	ankyrin 3, node of Ranvier (ankyrin G) [Source:HGNC Symbol;Acc:HGNC:494]	0.119959	0.220978	0.610542	0.102861	0.241491	0.687863
ANKAR	ankyrin and armadillo repeat containing [Source:HGNC Symbol;Acc:HGNC:26350]	-0.226358	0.174631	0.251504	0.248973	0.197529	0.263133
ANKDD1A	ankyrin repeat and death domain containing 1A [Source:HGNC Symbol;Acc:HGNC:28002]	-0.0333263	0.159414	0.842656	-0.0897776	0.216655	0.695773
ANKEF1	ankyrin repeat and EF-hand domain containing 1 [Source:HGNC Symbol;Acc:HGNC:15803]	0.521801	0.298349	0.14071	-0.00748281	0.179869	0.968427
ANKFY1	ankyrin repeat and FYVE domain containing 1 [Source:HGNC Symbol;Acc:HGNC:20763]	0.135565	0.0748149	0.129736	-0.0805604	0.118157	0.525655
ANKH	ANKH inorganic pyrophosphate transport regulator [Source:HGNC Symbol;Acc:HGNC:15492]	-0.0228503	0.0276724	0.446545	-0.0694482	0.0675797	0.351237
ANKHD1	ankyrin repeat and KH domain containing 1 [Source:HGNC Symbol;Acc:HGNC:24714]	0.0845885	0.10324	0.449869	-0.159033	0.454646	0.740745
ANKHD1-EIF4EBP3	ANKHD1-EIF4EBP3 readthrough [Source:HGNC Symbol;Acc:HGNC:33530]	0.174415	0.276191	0.555453	0.468312	0.503642	0.395127
ANKIB1	ankyrin repeat and IBR domain containing 1 [Source:HGNC Symbol;Acc:HGNC:22215]	0.0418759	0.202887	0.844619	-0.188322	0.170088	0.318606
ANKLE1	ankyrin repeat and LEM domain containing 1 [Source:HGNC Symbol;Acc:HGNC:26812]	0.807987	0.494944	0.163506	1.80016	0.66585	0.0426029
ANKLE2	ankyrin repeat and LEM domain containing 2 [Source:HGNC Symbol;Acc:HGNC:29101]	-0.0748936	0.0541289	0.225062	-0.101085	0.0935333	0.329161
ANKMY1	ankyrin repeat and MYND domain containing 1 [Source:HGNC Symbol;Acc:HGNC:20987]	-0.164445	0.114719	0.211173	-0.00739963	0.141769	0.960394
ANKMY2	ankyrin repeat and MYND domain containing 2 [Source:HGNC Symbol;Acc:HGNC:25370]	-0.0109442	0.137833	0.939793	-0.0768974	0.0877295	0.420853
ANKRA2	ankyrin repeat, family A (RFXANK-like), 2 [Source:HGNC Symbol;Acc:HGNC:13208]	0.15659	0.160501	0.374055	0.0361888	0.0959519	0.721536
ANKRD1	ankyrin repeat domain 1 (cardiac muscle) [Source:HGNC Symbol;Acc:HGNC:15819]	0.00467687	0.0719271	0.950676	-0.110826	0.0403718	0.0405443
ANKRD10	ankyrin repeat domain 10 [Source:HGNC Symbol;Acc:HGNC:20265]	-0.152089	0.0995041	0.186937	0.0165856	0.104397	0.879988
ANKRD11	ankyrin repeat domain 11 [Source:HGNC Symbol;Acc:HGNC:21316]	0.0529672	0.0856305	0.563297	0.0794161	0.136951	0.587138
ANKRD12	ankyrin repeat domain 12 [Source:HGNC Symbol;Acc:HGNC:29135]	-0.0400144	0.2117	0.857514	-0.0118305	0.242507	0.96298
ANKRD13A	ankyrin repeat domain 13A [Source:HGNC Symbol;Acc:HGNC:21268]	-0.176596	0.104062	0.150453	-0.15674	0.0635764	0.0568514
ANKRD13B	ankyrin repeat domain 13B [Source:HGNC Symbol;Acc:HGNC:26363]	0.0469651	0.133049	0.73849	0.0730292	0.154078	0.655492
ANKRD13C	ankyrin repeat domain 13C [Source:HGNC Symbol;Acc:HGNC:25374]	0.0499568	0.141339	0.738163	-0.000468219	0.120182	0.997042
ANKRD13D	ankyrin repeat domain 13 family, member D [Source:HGNC Symbol;Acc:HGNC:27880]	0.0703754	0.206109	0.746649	-0.092757	0.192585	0.650402
ANKRD16	ankyrin repeat domain 16 [Source:HGNC Symbol;Acc:HGNC:23471]	0.344799	0.183965	0.119756	-0.0751142	0.149969	0.637731
ANKRD17	ankyrin repeat domain 17 [Source:HGNC Symbol;Acc:HGNC:23575]	0.0722721	0.14653	0.642751	0.0120054	0.208633	0.956341
ANKRD23	ankyrin repeat domain 23 [Source:HGNC Symbol;Acc:HGNC:24470]	0.169017	0.490723	0.744541	-0.427866	0.903241	0.655675
ANKRD24	ankyrin repeat domain 24 [Source:HGNC Symbol;Acc:HGNC:29424]	0.268925	0.557978	0.650188	0.386812	0.260315	0.197436
ANKRD26	ankyrin repeat domain 26 [Source:HGNC Symbol;Acc:HGNC:29186]	-0.0296802	0.101572	0.781863	-0.183112	0.20837	0.41974
ANKRD27	ankyrin repeat domain 27 (VPS9 domain) [Source:HGNC Symbol;Acc:HGNC:25310]	0.138775	0.0775511	0.133556	-0.0762638	0.0767669	0.366107
ANKRD28	ankyrin repeat domain 28 [Source:HGNC Symbol;Acc:HGNC:29024]	-0.111002	0.0984952	0.310911	-0.0844267	0.109676	0.476202
ANKRD29	ankyrin repeat domain 29 [Source:HGNC Symbol;Acc:HGNC:27110]	-0.154848	0.12757	0.279016	-0.123356	0.26814	0.664799
ANKRD30B	ankyrin repeat domain 30B [Source:HGNC Symbol;Acc:HGNC:24165]	-0.208683	0.203266	0.351663	-0.024993	0.22593	0.916219
ANKRD32	ankyrin repeat domain 32 [Source:HGNC Symbol;Acc:HGNC:25408]	-0.063472	0.15613	0.701168	-0.159789	0.100359	0.172222
ANKRD34A	NA	0.200758	0.218757	0.400866	0.0237834	0.131298	0.863371
ANKRD35	ankyrin repeat domain 35 [Source:HGNC Symbol;Acc:HGNC:26323]	0.0206316	0.235236	0.933515	-0.0515738	0.205164	0.811526
ANKRD36	ankyrin repeat domain 36 [Source:HGNC Symbol;Acc:HGNC:24079]	-0.137323	0.0840736	0.163319	0.124824	0.270107	0.663401
ANKRD36C	ankyrin repeat domain 36C [Source:HGNC Symbol;Acc:HGNC:32946]	-0.104746	0.110922	0.388365	-0.0181883	0.425954	0.967593
ANKRD37	ankyrin repeat domain 37 [Source:HGNC Symbol;Acc:HGNC:29593]	0.00372898	0.200622	0.985889	-0.0196499	0.0498334	0.709608
ANKRD39	ankyrin repeat domain 39 [Source:HGNC Symbol;Acc:HGNC:28640]	0.174073	0.202968	0.430274	-0.000352099	0.23887	0.998881
ANKRD40	ankyrin repeat domain 40 [Source:HGNC Symbol;Acc:HGNC:28233]	-0.0440082	0.152689	0.784743	0.00990923	0.0969591	0.92257
ANKRD42	ankyrin repeat domain 42 [Source:HGNC Symbol;Acc:HGNC:26752]	0.021217	0.136091	0.882208	-0.0410313	0.0728768	0.597729
ANKRD44	ankyrin repeat domain 44 [Source:HGNC Symbol;Acc:HGNC:25259]	0.160598	0.227168	0.511171	-0.191785	0.339955	0.597019
ANKRD46	ankyrin repeat domain 46 [Source:HGNC Symbol;Acc:HGNC:27229]	0.0158828	0.0681042	0.824843	-0.232118	0.127347	0.127961
ANKRD49	ankyrin repeat domain 49 [Source:HGNC Symbol;Acc:HGNC:25970]	-0.163247	0.117034	0.221852	0.06383	0.105685	0.57222
ANKRD50	ankyrin repeat domain 50 [Source:HGNC Symbol;Acc:HGNC:29223]	0.0374543	0.196858	0.856589	-0.079035	0.224892	0.739587
ANKRD52	ankyrin repeat domain 52 [Source:HGNC Symbol;Acc:HGNC:26614]	0.232791	0.0894995	0.0481893	0.135855	0.13517	0.360998
ANKRD53	ankyrin repeat domain 53 [Source:HGNC Symbol;Acc:HGNC:25691]	-0.256147	0.180899	0.215952	0.373394	0.210292	0.135963
ANKRD54	ankyrin repeat domain 54 [Source:HGNC Symbol;Acc:HGNC:25185]	0.120807	0.193993	0.560755	-0.0259638	0.164312	0.880628
ANKRD6	ankyrin repeat domain 6 [Source:HGNC Symbol;Acc:HGNC:17280]	0.0413182	0.130449	0.76424	0.0380135	0.091094	0.693772
ANKRD9	ankyrin repeat domain 9 [Source:HGNC Symbol;Acc:HGNC:20096]	-0.0155647	0.226107	0.947787	-0.150073	0.190187	0.465816
ANKS1A	ankyrin repeat and sterile alpha motif domain containing 1A [Source:HGNC Symbol;Acc:HGNC:20961]	0.11138	0.0886186	0.264324	0.00748496	0.187802	0.969751
ANKS3	ankyrin repeat and sterile alpha motif domain containing 3 [Source:HGNC Symbol;Acc:HGNC:29422]	0.139454	0.272638	0.630782	0.0234534	0.249993	0.928898
ANKS6	ankyrin repeat and sterile alpha motif domain containing 6 [Source:HGNC Symbol;Acc:HGNC:26724]	0.16925	0.086259	0.106999	-0.0162856	0.139931	0.911879
ANKZF1	ankyrin repeat and zinc finger domain containing 1 [Source:HGNC Symbol;Acc:HGNC:25527]	0.0694036	0.132156	0.621915	0.0773696	0.178015	0.681954
ANLN	anillin, actin binding protein [Source:HGNC Symbol;Acc:HGNC:14082]	-0.0542225	0.209239	0.805857	0.0267399	0.135093	0.85089
ANO1	anoctamin 1, calcium activated chloride channel [Source:HGNC Symbol;Acc:HGNC:21625]	0.393058	0.145952	0.0431402	0.00497352	0.0724401	0.947924
ANO10	anoctamin 10 [Source:HGNC Symbol;Acc:HGNC:25519]	-0.1553	0.0602651	0.0496153	-0.00985314	0.0709833	0.895018
ANO6	anoctamin 6 [Source:HGNC Symbol;Acc:HGNC:25240]	0.183649	0.183021	0.361714	-0.0261372	0.136144	0.855309
ANO7	anoctamin 7 [Source:HGNC Symbol;Acc:HGNC:31677]	0.475176	0.317104	0.194282	0.0640469	0.486456	0.900387
ANO8	anoctamin 8 [Source:HGNC Symbol;Acc:HGNC:29329]	0.161129	0.207451	0.472457	0.00702054	0.184304	0.971088
ANP32A	acidic (leucine-rich) nuclear phosphoprotein 32 family, member A [Source:HGNC Symbol;Acc:HGNC:13233]	-0.018054	0.0795734	0.829498	-0.0373305	0.0452096	0.446557
ANP32B	acidic (leucine-rich) nuclear phosphoprotein 32 family, member B [Source:HGNC Symbol;Acc:HGNC:16677]	-0.110659	0.0572743	0.111193	0.0391483	0.10098	0.714204
ANP32E	acidic (leucine-rich) nuclear phosphoprotein 32 family, member E [Source:HGNC Symbol;Acc:HGNC:16673]	-0.00359012	0.146329	0.981375	-0.0282513	0.0969648	0.782479
ANPEP	alanyl (membrane) aminopeptidase [Source:HGNC Symbol;Acc:HGNC:500]	0.0887305	0.0730406	0.278672	-0.0424989	0.109907	0.714901
ANTXR1	anthrax toxin receptor 1 [Source:HGNC Symbol;Acc:HGNC:21014]	0.0193522	0.136392	0.892709	-0.0544184	0.124934	0.681306
ANTXR2	anthrax toxin receptor 2 [Source:HGNC Symbol;Acc:HGNC:21732]	0.0266591	0.0743524	0.734573	-0.0714639	0.0939466	0.481157
ANXA1	annexin A1 [Source:HGNC Symbol;Acc:HGNC:533]	0.129874	0.0641232	0.0986895	-0.0958554	0.0691395	0.224262
ANXA10	annexin A10 [Source:HGNC Symbol;Acc:HGNC:534]	-0.240339	0.200307	0.283944	1.52072	0.433605	0.0171526
ANXA11	annexin A11 [Source:HGNC Symbol;Acc:HGNC:535]	0.104123	0.127983	0.452876	-0.0730295	0.0783088	0.393842
ANXA2	annexin A2 [Source:HGNC Symbol;Acc:HGNC:537]	-0.0748968	0.0369715	0.0986385	-0.0751092	0.0714323	0.341181
ANXA2R	annexin A2 receptor [Source:HGNC Symbol;Acc:HGNC:33463]	0.709269	0.544106	0.249178	0.175135	0.757517	0.826325
ANXA4	annexin A4 [Source:HGNC Symbol;Acc:HGNC:542]	0.00550022	0.0787709	0.947039	-0.0632684	0.0539179	0.293476
ANXA5	annexin A5 [Source:HGNC Symbol;Acc:HGNC:543]	-0.182232	0.0888909	0.0956358	0.0681503	0.0688022	0.3674
ANXA6	annexin A6 [Source:HGNC Symbol;Acc:HGNC:544]	0.0265012	0.0687457	0.715725	-0.0422736	0.0710223	0.577614
ANXA7	annexin A7 [Source:HGNC Symbol;Acc:HGNC:545]	0.0488768	0.0249425	0.107346	-0.0919961	0.0496689	0.123201
ANXA8	NA	-0.290205	0.365514	0.463215	0.0964232	0.257436	0.723353
AOC2	amine oxidase, copper containing 2 (retina-specific) [Source:HGNC Symbol;Acc:HGNC:549]	0.0245498	0.215453	0.913716	-0.382099	0.191297	0.102277
AOC3	amine oxidase, copper containing 3 [Source:HGNC Symbol;Acc:HGNC:550]	0.00674697	0.261235	0.980394	-0.353547	0.517445	0.524814
AOX1	aldehyde oxidase 1 [Source:HGNC Symbol;Acc:HGNC:553]	-0.00354899	0.197416	0.986352	-0.064794	0.125786	0.628431
AP000350.10	Uncharacterized protein {ECO:0000313|Ensembl:ENSP00000400325} [Source:UniProtKB/TrEMBL;Acc:H7C1H1]	1.14014	0.792127	0.209591	-0.327931	0.543278	0.572434
AP000350.4	MIF antisense RNA 1 [Source:HGNC Symbol;Acc:HGNC:27669]	-0.0252577	0.43876	0.956324	-0.450551	0.461642	0.3739
AP000525.1	NA	0.919756	0.699114	0.2454	-0.0111233	0.417614	0.979781
AP001468.1	NA	-0.494229	0.274264	0.131416	0.217239	0.349301	0.561248
AP001816.1	uncharacterized LOC90024 [Source:EntrezGene;Acc:90024]	0.230814	0.170467	0.233714	0.310634	0.212598	0.20382
AP003068.23		-0.328296	0.1329	0.0565134	-0.221952	0.134548	0.159934
AP006621.5		-0.151057	0.262509	0.589923	-0.404567	0.319023	0.260587
AP1AR	adaptor-related protein complex 1 associated regulatory protein [Source:HGNC Symbol;Acc:HGNC:28808]	0.0798868	0.266999	0.776823	-0.134096	0.110611	0.279545
AP1B1	adaptor-related protein complex 1, beta 1 subunit [Source:HGNC Symbol;Acc:HGNC:554]	0.221689	0.12597	0.138748	0.0186985	0.0873265	0.83891
AP1G1	adaptor-related protein complex 1, gamma 1 subunit [Source:HGNC Symbol;Acc:HGNC:555]	-0.0308592	0.0974859	0.764374	-0.0806119	0.112148	0.504443
AP1G2	adaptor-related protein complex 1, gamma 2 subunit [Source:HGNC Symbol;Acc:HGNC:556]	0.241402	0.208211	0.298645	-0.0509365	0.210766	0.818632
AP1M1	adaptor-related protein complex 1, mu 1 subunit [Source:HGNC Symbol;Acc:HGNC:13667]	0.193241	0.170709	0.308986	-0.0520176	0.0853798	0.568978
AP1S1	adaptor-related protein complex 1, sigma 1 subunit [Source:HGNC Symbol;Acc:HGNC:559]	-0.0517048	0.0362123	0.212702	-0.0904128	0.0987996	0.402109
AP1S2	adaptor-related protein complex 1, sigma 2 subunit [Source:HGNC Symbol;Acc:HGNC:560]	-0.0146914	0.124235	0.91047	0.0365318	0.0965608	0.720717
AP1S3	adaptor-related protein complex 1, sigma 3 subunit [Source:HGNC Symbol;Acc:HGNC:18971]	0.270051	0.421384	0.549824	-0.206759	0.209568	0.369144
AP2A1	adaptor-related protein complex 2, alpha 1 subunit [Source:HGNC Symbol;Acc:HGNC:561]	0.162126	0.0936336	0.143915	-0.0399718	0.100362	0.706865
AP2A2	adaptor-related protein complex 2, alpha 2 subunit [Source:HGNC Symbol;Acc:HGNC:562]	0.0712474	0.0503992	0.216591	-0.0584688	0.0913515	0.550318
AP2B1	adaptor-related protein complex 2, beta 1 subunit [Source:HGNC Symbol;Acc:HGNC:563]	0.0690193	0.064006	0.330139	-0.0935486	0.0842234	0.317227
AP2M1	adaptor-related protein complex 2, mu 1 subunit [Source:HGNC Symbol;Acc:HGNC:564]	0.160554	0.0885385	0.129507	0.00959411	0.0911262	0.920244
AP2S1	adaptor-related protein complex 2, sigma 1 subunit [Source:HGNC Symbol;Acc:HGNC:565]	0.130717	0.155407	0.438641	-0.169894	0.116647	0.205039
AP3B1	adaptor-related protein complex 3, beta 1 subunit [Source:HGNC Symbol;Acc:HGNC:566]	-0.112302	0.135918	0.446286	-0.16367	0.0982539	0.156636
AP3D1	adaptor-related protein complex 3, delta 1 subunit [Source:HGNC Symbol;Acc:HGNC:568]	0.117554	0.0659587	0.134806	-0.054092	0.065145	0.444176
AP3M1	adaptor-related protein complex 3, mu 1 subunit [Source:HGNC Symbol;Acc:HGNC:569]	0.0884715	0.139386	0.553512	-0.0300425	0.0940478	0.762309
AP3M2	adaptor-related protein complex 3, mu 2 subunit [Source:HGNC Symbol;Acc:HGNC:570]	-0.120265	0.131213	0.401415	0.0465222	0.106303	0.679906
AP3S1	adaptor-related protein complex 3, sigma 1 subunit [Source:HGNC Symbol;Acc:HGNC:2013]	-0.15669	0.201189	0.471319	0.0244666	0.0578513	0.689926
AP3S2	adaptor-related protein complex 3, sigma 2 subunit [Source:HGNC Symbol;Acc:HGNC:571]	0.0268623	0.081854	0.756078	-0.12492	0.111924	0.315118
AP4B1	adaptor-related protein complex 4, beta 1 subunit [Source:HGNC Symbol;Acc:HGNC:572]	-0.176313	0.116836	0.19166	-0.102294	0.152798	0.532864
AP4E1	adaptor-related protein complex 4, epsilon 1 subunit [Source:HGNC Symbol;Acc:HGNC:573]	0.115876	0.123538	0.391318	-0.0776267	0.124544	0.56042
AP4M1	adaptor-related protein complex 4, mu 1 subunit [Source:HGNC Symbol;Acc:HGNC:574]	0.203429	0.158347	0.255192	-0.0532657	0.145985	0.730133
AP4S1	adaptor-related protein complex 4, sigma 1 subunit [Source:HGNC Symbol;Acc:HGNC:575]	0.0247532	0.197865	0.905318	-0.0165669	0.226458	0.944518
AP5B1	adaptor-related protein complex 5, beta 1 subunit [Source:HGNC Symbol;Acc:HGNC:25104]	0.00730153	0.142275	0.961058	-0.0967584	0.176263	0.606657
AP5M1	adaptor-related protein complex 5, mu 1 subunit [Source:HGNC Symbol;Acc:HGNC:20192]	-0.0148217	0.116435	0.903667	-0.325973	0.0965322	0.0197422
AP5S1	adaptor-related protein complex 5, sigma 1 subunit [Source:HGNC Symbol;Acc:HGNC:15875]	0.196473	0.269668	0.498941	-0.0301992	0.133702	0.830246
AP5Z1	adaptor-related protein complex 5, zeta 1 subunit [Source:HGNC Symbol;Acc:HGNC:22197]	0.0621617	0.308225	0.848118	-0.0463556	0.185478	0.812588
APAF1	apoptotic peptidase activating factor 1 [Source:HGNC Symbol;Acc:HGNC:576]	0.133055	0.0907486	0.2025	-0.0502398	0.19508	0.807029
APBA1	amyloid beta (A4) precursor protein-binding, family A, member 1 [Source:HGNC Symbol;Acc:HGNC:578]	0.214204	0.136633	0.177729	-0.255288	0.247569	0.349731
APBA2	amyloid beta (A4) precursor protein-binding, family A, member 2 [Source:HGNC Symbol;Acc:HGNC:579]	0.532029	0.148719	0.0159185	-0.505597	0.259828	0.109244
APBA3	amyloid beta (A4) precursor protein-binding, family A, member 3 [Source:HGNC Symbol;Acc:HGNC:580]	0.130234	0.254666	0.630852	-0.00469179	0.182771	0.980513
APBB1	amyloid beta (A4) precursor protein-binding, family B, member 1 (Fe65) [Source:HGNC Symbol;Acc:HGNC:581]	0.184373	0.103767	0.135754	-0.126481	0.079129	0.170843
APBB1IP	amyloid beta (A4) precursor protein-binding, family B, member 1 interacting protein [Source:HGNC Symbol;Acc:HGNC:17379]	-0.00919262	0.0691649	0.899449	0.0119533	0.156226	0.941978
APBB2	amyloid beta (A4) precursor protein-binding, family B, member 2 [Source:HGNC Symbol;Acc:HGNC:582]	0.195529	0.153751	0.25941	-0.0175069	0.150879	0.912143
APBB3	amyloid beta (A4) precursor protein-binding, family B, member 3 [Source:HGNC Symbol;Acc:HGNC:20708]	-0.115008	0.191285	0.573897	0.111539	0.225427	0.641723
APC	adenomatous polyposis coli [Source:HGNC Symbol;Acc:HGNC:583]	0.105891	0.162012	0.54223	-0.079585	0.175384	0.669006
APCDD1L	adenomatosis polyposis coli down-regulated 1-like [Source:HGNC Symbol;Acc:HGNC:26892]	0.175697	0.125648	0.220875	0.108092	0.0775054	0.22192
APEH	acylaminoacyl-peptide hydrolase [Source:HGNC Symbol;Acc:HGNC:586]	0.0935465	0.104985	0.413721	-0.0312963	0.0894887	0.740795
APEX1	APEX nuclease (multifunctional DNA repair enzyme) 1 [Source:HGNC Symbol;Acc:HGNC:587]	0.0370264	0.0598067	0.562965	0.0652455	0.0900321	0.501122
APEX2	APEX nuclease (apurinic/apyrimidinic endonuclease) 2 [Source:HGNC Symbol;Acc:HGNC:17889]	0.173942	0.132087	0.245003	-0.11736	0.118677	0.368118
APH1A	APH1A gamma secretase subunit [Source:HGNC Symbol;Acc:HGNC:29509]	0.248498	0.193599	0.255558	-0.0683062	0.0864175	0.465102
APH1B	APH1B gamma secretase subunit [Source:HGNC Symbol;Acc:HGNC:24080]	0.0934008	0.0585665	0.171645	-0.0747547	0.068104	0.322382
API5	apoptosis inhibitor 5 [Source:HGNC Symbol;Acc:HGNC:594]	0.0397425	0.0800954	0.6408	-0.126723	0.0662567	0.114006
APIP	APAF1 interacting protein [Source:HGNC Symbol;Acc:HGNC:17581]	-0.113568	0.0783632	0.206947	-0.0132051	0.0601289	0.834857
APITD1	apoptosis-inducing, TAF9-like domain 1 [Source:HGNC Symbol;Acc:HGNC:23163]	0.22009	0.185261	0.288184	0.0195653	0.0867541	0.830498
APLF	aprataxin and PNKP like factor [Source:HGNC Symbol;Acc:HGNC:28724]	-0.15379	0.132782	0.299088	-0.0135999	0.139047	0.925885
APLN	apelin [Source:HGNC Symbol;Acc:HGNC:16665]	0.155664	0.208716	0.489335	0.0250982	0.129722	0.8542
APLP1	amyloid beta (A4) precursor-like protein 1 [Source:HGNC Symbol;Acc:HGNC:597]	0.0326305	0.162456	0.848725	-0.11704	0.163287	0.50559
APLP2	amyloid beta (A4) precursor-like protein 2 [Source:HGNC Symbol;Acc:HGNC:598]	-0.0665024	0.125124	0.617834	-0.219851	0.0908617	0.0601455
APMAP	adipocyte plasma membrane associated protein [Source:HGNC Symbol;Acc:HGNC:13238]	0.105117	0.0669716	0.177308	-0.0988881	0.0962017	0.351119
APOA1	apolipoprotein A-I [Source:HGNC Symbol;Acc:HGNC:600]	0.0919871	0.575235	0.87921	0.726814	0.895146	0.453725
APOA1BP	apolipoprotein A-I binding protein [Source:HGNC Symbol;Acc:HGNC:18453]	0.215367	0.186409	0.300157	0.0441032	0.131121	0.750261
APOBEC3B	apolipoprotein B mRNA editing enzyme, catalytic polypeptide-like 3B [Source:HGNC Symbol;Acc:HGNC:17352]	-0.00989656	0.0967619	0.922512	0.00126377	0.114999	0.991657
APOBEC3C	apolipoprotein B mRNA editing enzyme, catalytic polypeptide-like 3C [Source:HGNC Symbol;Acc:HGNC:17353]	0.103899	0.0569472	0.12767	0.0621103	0.0952216	0.543019
APOBEC3D	apolipoprotein B mRNA editing enzyme, catalytic polypeptide-like 3D [Source:HGNC Symbol;Acc:HGNC:17354]	0.00857178	0.217768	0.970125	0.0116822	0.149642	0.940802
APOBEC3F	apolipoprotein B mRNA editing enzyme, catalytic polypeptide-like 3F [Source:HGNC Symbol;Acc:HGNC:17356]	0.0927113	0.118498	0.469402	0.142093	0.119835	0.288998
APOBEC3G	apolipoprotein B mRNA editing enzyme, catalytic polypeptide-like 3G [Source:HGNC Symbol;Acc:HGNC:17357]	-0.151612	0.0871944	0.14257	0.0306067	0.147252	0.843545
APOD	apolipoprotein D [Source:HGNC Symbol;Acc:HGNC:612]	-0.426378	0.307178	0.223793	1.01528	0.657561	0.18324
APOE	apolipoprotein E [Source:HGNC Symbol;Acc:HGNC:613]	0.107529	0.353672	0.773346	0.343415	0.247016	0.223164
APOL1	apolipoprotein L, 1 [Source:HGNC Symbol;Acc:HGNC:618]	-0.108249	0.067863	0.171572	-0.0511797	0.107361	0.653675
APOL2	apolipoprotein L, 2 [Source:HGNC Symbol;Acc:HGNC:619]	0.0479771	0.0676629	0.50997	0.0579768	0.0973905	0.57756
APOL3	apolipoprotein L, 3 [Source:HGNC Symbol;Acc:HGNC:14868]	-0.0611007	0.20063	0.772981	0.366605	0.203031	0.130801
APOL6	apolipoprotein L, 6 [Source:HGNC Symbol;Acc:HGNC:14870]	0.56122	0.342867	0.16259	-0.274617	0.331103	0.444656
APOLD1	apolipoprotein L domain containing 1 [Source:HGNC Symbol;Acc:HGNC:25268]	0.227542	0.104227	0.0807938	-0.0227818	0.0669748	0.747564
APOM	apolipoprotein M [Source:HGNC Symbol;Acc:HGNC:13916]	0.42536	0.361161	0.291893	0.380691	0.268674	0.215689
APOO	apolipoprotein O [Source:HGNC Symbol;Acc:HGNC:28727]	0.167326	0.0711706	0.0654744	-0.195268	0.0876401	0.0763499
APOOL	apolipoprotein O-like [Source:HGNC Symbol;Acc:HGNC:24009]	0.215247	0.17335	0.269421	-0.338039	0.311339	0.327137
APOPT1	apoptogenic 1, mitochondrial [Source:HGNC Symbol;Acc:HGNC:20492]	1.03832	0.842772	0.272714	0.115956	0.311348	0.724836
APP	amyloid beta (A4) precursor protein [Source:HGNC Symbol;Acc:HGNC:620]	0.0843208	0.0770908	0.323922	-0.0741681	0.0789705	0.390754
APPBP2	amyloid beta precursor protein (cytoplasmic tail) binding protein 2 [Source:HGNC Symbol;Acc:HGNC:622]	0.0394273	0.118265	0.752373	-0.00312208	0.085194	0.972185
APPL1	adaptor protein, phosphotyrosine interaction, PH domain and leucine zipper containing 1 [Source:HGNC Symbol;Acc:HGNC:24035]	0.0872451	0.199061	0.67947	-0.040237	0.147081	0.795356
APPL2	adaptor protein, phosphotyrosine interaction, PH domain and leucine zipper containing 2 [Source:HGNC Symbol;Acc:HGNC:18242]	-0.0299729	0.0639685	0.659103	-0.00813976	0.0780242	0.920968
APRT	adenine phosphoribosyltransferase [Source:HGNC Symbol;Acc:HGNC:626]	0.348351	0.364365	0.382953	0.0722443	0.131335	0.605937
APTX	aprataxin [Source:HGNC Symbol;Acc:HGNC:15984]	-0.0851582	0.0335334	0.0519254	-0.0892024	0.135618	0.53977
AQP1	aquaporin 1 (Colton blood group) [Source:HGNC Symbol;Acc:HGNC:633]	0.223252	0.194862	0.303781	0.120245	0.122524	0.371468
AQP3	aquaporin 3 (Gill blood group) [Source:HGNC Symbol;Acc:HGNC:636]	0.424111	0.3433	0.271563	-0.234491	0.226598	0.348179
AQR	aquarius intron-binding spliceosomal factor [Source:HGNC Symbol;Acc:HGNC:29513]	-0.121126	0.115365	0.341825	-0.0308292	0.0935636	0.755133
AR	androgen receptor [Source:HGNC Symbol;Acc:HGNC:644]	-0.117131	0.192467	0.569391	0.380597	0.281036	0.233637
ARAF	A-Raf proto-oncogene, serine/threonine kinase [Source:HGNC Symbol;Acc:HGNC:646]	0.142243	0.107497	0.243036	0.083837	0.0539109	0.180642
ARAP1	ArfGAP with RhoGAP domain, ankyrin repeat and PH domain 1 [Source:HGNC Symbol;Acc:HGNC:16925]	0.196692	0.115766	0.15006	-0.0325464	0.0693028	0.658389
ARAP3	ArfGAP with RhoGAP domain, ankyrin repeat and PH domain 3 [Source:HGNC Symbol;Acc:HGNC:24097]	0.140577	0.163759	0.42987	-0.0696551	0.175376	0.707626
ARC	activity-regulated cytoskeleton-associated protein [Source:HGNC Symbol;Acc:HGNC:648]	0.164674	0.39548	0.694395	-0.217488	0.32047	0.527492
ARCN1	archain 1 [Source:HGNC Symbol;Acc:HGNC:649]	-0.0948168	0.132052	0.504882	-0.0716016	0.0811492	0.417985
ARF1	ADP-ribosylation factor 1 [Source:HGNC Symbol;Acc:HGNC:652]	0.0767403	0.0910073	0.437566	-0.0434433	0.0810004	0.614721
ARF3	ADP-ribosylation factor 3 [Source:HGNC Symbol;Acc:HGNC:654]	0.00704456	0.0606411	0.912041	0.027721	0.0430817	0.548276
ARF4	ADP-ribosylation factor 4 [Source:HGNC Symbol;Acc:HGNC:655]	-0.0543282	0.0661441	0.448817	-0.0702004	0.0600671	0.295208
ARF5	ADP-ribosylation factor 5 [Source:HGNC Symbol;Acc:HGNC:658]	-0.0488184	0.0845603	0.588743	0.0531834	0.126598	0.691857
ARF6	ADP-ribosylation factor 6 [Source:HGNC Symbol;Acc:HGNC:659]	0.0139702	0.101722	0.896124	-0.0423405	0.059099	0.505783
ARFGAP1	ADP-ribosylation factor GTPase activating protein 1 [Source:HGNC Symbol;Acc:HGNC:15852]	0.0474632	0.232895	0.846547	-0.0762077	0.136246	0.600058
ARFGAP2	ADP-ribosylation factor GTPase activating protein 2 [Source:HGNC Symbol;Acc:HGNC:13504]	0.0709576	0.066632	0.335614	-0.0657338	0.0974799	0.530015
ARFGAP3	ADP-ribosylation factor GTPase activating protein 3 [Source:HGNC Symbol;Acc:HGNC:661]	0.0651492	0.0883984	0.494233	-0.101488	0.07011	0.207395
ARFGEF1	ADP-ribosylation factor guanine nucleotide-exchange factor 1 (brefeldin A-inhibited) [Source:HGNC Symbol;Acc:HGNC:15772]	0.0637526	0.176584	0.732828	-0.0928905	0.154542	0.574001
ARFGEF2	ADP-ribosylation factor guanine nucleotide-exchange factor 2 (brefeldin A-inhibited) [Source:HGNC Symbol;Acc:HGNC:15853]	0.178357	0.210411	0.435315	-0.0716287	0.247635	0.783999
ARFIP1	ADP-ribosylation factor interacting protein 1 [Source:HGNC Symbol;Acc:HGNC:21496]	0.215626	0.163702	0.244907	-0.0893102	0.0998533	0.412081
ARFIP2	ADP-ribosylation factor interacting protein 2 [Source:HGNC Symbol;Acc:HGNC:17160]	-0.0890334	0.128033	0.517794	-0.00363628	0.127905	0.978419
ARFRP1	ADP-ribosylation factor related protein 1 [Source:HGNC Symbol;Acc:HGNC:662]	-0.0388248	0.144886	0.799428	-0.0226266	0.100147	0.830197
ARG2	arginase 2 [Source:HGNC Symbol;Acc:HGNC:664]	-0.097572	0.0666934	0.203334	0.149944	0.051343	0.032997
ARGLU1	arginine and glutamate rich 1 [Source:HGNC Symbol;Acc:HGNC:25482]	-0.150149	0.0434397	0.0181105	0.0759684	0.147417	0.62829
ARHGAP1	Rho GTPase activating protein 1 [Source:HGNC Symbol;Acc:HGNC:673]	0.13269	0.124607	0.335634	-0.0412829	0.110525	0.724077
ARHGAP10	Rho GTPase activating protein 10 [Source:HGNC Symbol;Acc:HGNC:26099]	0.0166877	0.0525931	0.763839	-0.0586032	0.100487	0.585077
ARHGAP11A	Rho GTPase activating protein 11A [Source:HGNC Symbol;Acc:HGNC:15783]	0.161317	0.126875	0.259498	0.00826204	0.117374	0.946611
ARHGAP11B	Rho GTPase activating protein 11B [Source:HGNC Symbol;Acc:HGNC:15782]	0.000960494	0.174051	0.99581	0.132402	0.177529	0.489343
ARHGAP12	Rho GTPase activating protein 12 [Source:HGNC Symbol;Acc:HGNC:16348]	0.141006	0.148579	0.386187	-0.0640812	0.166424	0.716037
ARHGAP17	Rho GTPase activating protein 17 [Source:HGNC Symbol;Acc:HGNC:18239]	-0.0174001	0.0793038	0.835006	-0.0199278	0.122133	0.876779
ARHGAP18	Rho GTPase activating protein 18 [Source:HGNC Symbol;Acc:HGNC:21035]	0.0200296	0.148285	0.897822	-0.113186	0.118583	0.383672
ARHGAP19	Rho GTPase activating protein 19 [Source:HGNC Symbol;Acc:HGNC:23724]	0.227404	0.12021	0.117101	0.0496376	0.14846	0.751684
ARHGAP21	Rho GTPase activating protein 21 [Source:HGNC Symbol;Acc:HGNC:23725]	0.0585408	0.130523	0.672555	0.0382174	0.139741	0.795417
ARHGAP22	Rho GTPase activating protein 22 [Source:HGNC Symbol;Acc:HGNC:30320]	0.129967	0.113466	0.303879	-0.165059	0.0820046	0.100287
ARHGAP23	NA	0.0799222	0.0756378	0.33903	0.0369451	0.148066	0.812887
ARHGAP24	Rho GTPase activating protein 24 [Source:HGNC Symbol;Acc:HGNC:25361]	-0.0573671	0.122581	0.659478	-0.149791	0.0814522	0.125309
ARHGAP26	Rho GTPase activating protein 26 [Source:HGNC Symbol;Acc:HGNC:17073]	0.168573	0.139112	0.279732	0.00443561	0.124237	0.972901
ARHGAP27	Rho GTPase activating protein 27 [Source:HGNC Symbol;Acc:HGNC:31813]	0.532371	0.406882	0.247646	0.218844	0.207873	0.340637
ARHGAP28	Rho GTPase activating protein 28 [Source:HGNC Symbol;Acc:HGNC:25509]	0.194985	0.184164	0.338153	-0.0717306	0.291139	0.815184
ARHGAP29	Rho GTPase activating protein 29 [Source:HGNC Symbol;Acc:HGNC:30207]	0.0129552	0.146541	0.932985	-0.119127	0.138251	0.428251
ARHGAP31	Rho GTPase activating protein 31 [Source:HGNC Symbol;Acc:HGNC:29216]	0.206906	0.0902245	0.0703645	-0.0544005	0.132119	0.697576
ARHGAP32	Rho GTPase activating protein 32 [Source:HGNC Symbol;Acc:HGNC:17399]	-0.0277585	0.150809	0.861195	0.0637852	0.229602	0.792281
ARHGAP33	Rho GTPase activating protein 33 [Source:HGNC Symbol;Acc:HGNC:23085]	0.167599	0.289841	0.588165	0.396522	0.274488	0.208186
ARHGAP35	Rho GTPase activating protein 35 [Source:HGNC Symbol;Acc:HGNC:4591]	0.182836	0.110276	0.158219	-0.069951	0.121881	0.590868
ARHGAP39	Rho GTPase activating protein 39 [Source:HGNC Symbol;Acc:HGNC:29351]	0.175086	0.238481	0.495809	-0.0581623	0.0848695	0.523619
ARHGAP4	Rho GTPase activating protein 4 [Source:HGNC Symbol;Acc:HGNC:674]	0.0669728	0.347015	0.854556	0.610942	0.430239	0.214841
ARHGAP42	Rho GTPase activating protein 42 [Source:HGNC Symbol;Acc:HGNC:26545]	0.332119	0.446724	0.490643	-0.0717687	0.396114	0.86334
ARHGAP44	Rho GTPase activating protein 44 [Source:HGNC Symbol;Acc:HGNC:29096]	0.355375	0.0996151	0.0160866	-0.200268	0.250334	0.460012
ARHGAP5	Rho GTPase activating protein 5 [Source:HGNC Symbol;Acc:HGNC:675]	0.0425649	0.179472	0.821939	-0.0889929	0.151666	0.582851
ARHGAP6	Rho GTPase activating protein 6 [Source:HGNC Symbol;Acc:HGNC:676]	-0.333177	0.330718	0.359962	-0.354058	0.643683	0.605953
ARHGDIA	Rho GDP dissociation inhibitor (GDI) alpha [Source:HGNC Symbol;Acc:HGNC:678]	0.099273	0.164621	0.572789	0.0122504	0.142155	0.93467
ARHGDIB	Rho GDP dissociation inhibitor (GDI) beta [Source:HGNC Symbol;Acc:HGNC:679]	-0.197755	0.146918	0.236099	0.0100299	0.216361	0.96482
ARHGEF1	Rho guanine nucleotide exchange factor (GEF) 1 [Source:HGNC Symbol;Acc:HGNC:681]	0.148539	0.178008	0.442058	-0.0104124	0.156363	0.949488
ARHGEF10	Rho guanine nucleotide exchange factor (GEF) 10 [Source:HGNC Symbol;Acc:HGNC:14103]	0.102981	0.093358	0.320234	-0.0475562	0.110997	0.686157
ARHGEF10L	Rho guanine nucleotide exchange factor (GEF) 10-like [Source:HGNC Symbol;Acc:HGNC:25540]	0.294344	0.251859	0.295214	-0.133119	0.127468	0.344168
ARHGEF11	Rho guanine nucleotide exchange factor (GEF) 11 [Source:HGNC Symbol;Acc:HGNC:14580]	0.176224	0.110568	0.171862	-0.00609245	0.131308	0.964789
ARHGEF12	Rho guanine nucleotide exchange factor (GEF) 12 [Source:HGNC Symbol;Acc:HGNC:14193]	0.0768069	0.178592	0.68505	-0.139064	0.168303	0.446273
ARHGEF17	Rho guanine nucleotide exchange factor (GEF) 17 [Source:HGNC Symbol;Acc:HGNC:21726]	0.135688	0.134237	0.358495	0.0252049	0.150807	0.873814
ARHGEF18	Rho/Rac guanine nucleotide exchange factor (GEF) 18 [Source:HGNC Symbol;Acc:HGNC:17090]	0.320223	0.229483	0.2217	-0.0327354	0.144162	0.829359
ARHGEF19	Rho guanine nucleotide exchange factor (GEF) 19 [Source:HGNC Symbol;Acc:HGNC:26604]	0.360045	0.257322	0.220629	0.0899468	0.244352	0.727866
ARHGEF2	Rho/Rac guanine nucleotide exchange factor (GEF) 2 [Source:HGNC Symbol;Acc:HGNC:682]	0.263511	0.0837905	0.0255257	0.0675368	0.10889	0.562278
ARHGEF25	Rho guanine nucleotide exchange factor (GEF) 25 [Source:HGNC Symbol;Acc:HGNC:30275]	0.0727828	0.122794	0.579155	-0.0342747	0.11716	0.781619
ARHGEF26	Rho guanine nucleotide exchange factor (GEF) 26 [Source:HGNC Symbol;Acc:HGNC:24490]	-0.262434	0.280347	0.392193	-0.134961	0.225046	0.574843
ARHGEF28	Rho guanine nucleotide exchange factor (GEF) 28 [Source:HGNC Symbol;Acc:HGNC:30322]	0.0550804	0.0609344	0.407473	-0.059266	0.110533	0.614817
ARHGEF3	Rho guanine nucleotide exchange factor (GEF) 3 [Source:HGNC Symbol;Acc:HGNC:683]	0.094551	0.0827315	0.304848	-0.126324	0.0993266	0.259385
ARHGEF33	Rho guanine nucleotide exchange factor (GEF) 33 [Source:HGNC Symbol;Acc:HGNC:37252]	0.262464	0.62934	0.693945	0.383621	0.288218	0.240649
ARHGEF35	Rho guanine nucleotide exchange factor (GEF) 35 [Source:HGNC Symbol;Acc:HGNC:33846]	0.138385	0.145709	0.385861	0.00522062	0.0668455	0.940778
ARHGEF37	Rho guanine nucleotide exchange factor (GEF) 37 [Source:HGNC Symbol;Acc:HGNC:34430]	-0.0679317	0.212672	0.762323	0.108254	0.248628	0.681422
ARHGEF4	Rho guanine nucleotide exchange factor (GEF) 4 [Source:HGNC Symbol;Acc:HGNC:684]	0.194703	0.187905	0.347608	0.00152264	0.125338	0.990777
ARHGEF40	Rho guanine nucleotide exchange factor (GEF) 40 [Source:HGNC Symbol;Acc:HGNC:25516]	0.184304	0.114435	0.168194	-0.0759963	0.11207	0.527805
ARHGEF5	Rho guanine nucleotide exchange factor (GEF) 5 [Source:HGNC Symbol;Acc:HGNC:13209]	0.20772	0.0581382	0.0159952	-0.0605542	0.128831	0.658123
ARHGEF6	Rac/Cdc42 guanine nucleotide exchange factor (GEF) 6 [Source:HGNC Symbol;Acc:HGNC:685]	0.132141	0.167365	0.465571	-0.115738	0.119045	0.375591
ARHGEF7	Rho guanine nucleotide exchange factor (GEF) 7 [Source:HGNC Symbol;Acc:HGNC:15607]	-0.0185188	0.0939931	0.851568	-0.0224419	0.0997616	0.830919
ARHGEF9	Cdc42 guanine nucleotide exchange factor (GEF) 9 [Source:HGNC Symbol;Acc:HGNC:14561]	0.130277	0.0884679	0.200846	-0.0725056	0.0687902	0.340124
ARID1A	AT rich interactive domain 1A (SWI-like) [Source:HGNC Symbol;Acc:HGNC:11110]	0.225686	0.134125	0.153266	0.0897556	0.208894	0.685322
ARID1B	AT rich interactive domain 1B (SWI1-like) [Source:HGNC Symbol;Acc:HGNC:18040]	0.222591	0.108109	0.0945595	-0.0464567	0.166969	0.791971
ARID2	AT rich interactive domain 2 (ARID, RFX-like) [Source:HGNC Symbol;Acc:HGNC:18037]	-0.0463084	0.209091	0.833484	-0.0246507	0.224562	0.916859
ARID3A	AT rich interactive domain 3A (BRIGHT-like) [Source:HGNC Symbol;Acc:HGNC:3031]	0.607742	0.241481	0.0533873	0.025217	0.166065	0.885242
ARID3B	AT rich interactive domain 3B (BRIGHT-like) [Source:HGNC Symbol;Acc:HGNC:14350]	-0.538595	0.20834	0.0491233	0.00239831	0.268864	0.993228
ARID4A	AT rich interactive domain 4A (RBP1-like) [Source:HGNC Symbol;Acc:HGNC:9885]	0.349178	0.13554	0.0496609	-0.0797035	0.156868	0.633003
ARID4B	AT rich interactive domain 4B (RBP1-like) [Source:HGNC Symbol;Acc:HGNC:15550]	0.0850189	0.128779	0.538325	-0.110075	0.213488	0.628112
ARID5A	AT rich interactive domain 5A (MRF1-like) [Source:HGNC Symbol;Acc:HGNC:17361]	-0.19937	0.264092	0.484312	-0.132036	0.224389	0.581822
ARID5B	AT rich interactive domain 5B (MRF1-like) [Source:HGNC Symbol;Acc:HGNC:17362]	0.295097	0.158271	0.121267	-0.017981	0.137029	0.900717
ARIH1	ariadne RBR E3 ubiquitin protein ligase 1 [Source:HGNC Symbol;Acc:HGNC:689]	-0.0404558	0.0831031	0.646978	0.0651283	0.102982	0.554897
ARIH2	ariadne RBR E3 ubiquitin protein ligase 2 [Source:HGNC Symbol;Acc:HGNC:690]	0.000582353	0.0763472	0.994209	-0.08652	0.0784618	0.320381
ARIH2OS	ariadne homolog 2 opposite strand [Source:HGNC Symbol;Acc:HGNC:34425]	-0.578599	0.625539	0.397433	-0.443217	0.579637	0.478997
ARL1	ADP-ribosylation factor-like 1 [Source:HGNC Symbol;Acc:HGNC:692]	-0.041904	0.0986586	0.688685	-0.0364902	0.0935297	0.712496
ARL10	ADP-ribosylation factor-like 10 [Source:HGNC Symbol;Acc:HGNC:22042]	0.19069	0.152631	0.266832	-0.114235	0.151709	0.48538
ARL13B	ADP-ribosylation factor-like 13B [Source:HGNC Symbol;Acc:HGNC:25419]	0.141074	0.232266	0.570123	-0.01192	0.198538	0.95445
ARL14EP	ADP-ribosylation factor-like 14 effector protein [Source:HGNC Symbol;Acc:HGNC:26798]	-0.0317691	0.108342	0.781126	0.109512	0.127451	0.429465
ARL15	ADP-ribosylation factor-like 15 [Source:HGNC Symbol;Acc:HGNC:25945]	-0.0752503	0.268232	0.7903	-0.216547	0.12587	0.145987
ARL16	ADP-ribosylation factor-like 16 [Source:HGNC Symbol;Acc:HGNC:27902]	-0.136876	0.0548366	0.0547521	-0.125584	0.125603	0.363286
ARL17A	ADP-ribosylation factor-like 17A [Source:HGNC Symbol;Acc:HGNC:24096]	0.0703124	0.148301	0.655397	-0.0798498	0.165453	0.649758
ARL17B	ADP-ribosylation factor-like 17B [Source:HGNC Symbol;Acc:HGNC:32387]	0.0510974	0.189362	0.798066	0.0114801	0.177237	0.950865
ARL2	ADP-ribosylation factor-like 2 [Source:HGNC Symbol;Acc:HGNC:693]	0.211796	0.274912	0.475861	0.131466	0.161915	0.453726
ARL2BP	ADP-ribosylation factor-like 2 binding protein [Source:HGNC Symbol;Acc:HGNC:17146]	-0.0108639	0.14945	0.944869	0.0900214	0.0326111	0.0398132
ARL3	ADP-ribosylation factor-like 3 [Source:HGNC Symbol;Acc:HGNC:694]	-0.0446592	0.153024	0.782127	-0.003054	0.0877107	0.973571
ARL4A	ADP-ribosylation factor-like 4A [Source:HGNC Symbol;Acc:HGNC:695]	-0.0927611	0.0796596	0.296769	-0.0561807	0.0729722	0.476144
ARL4C	ADP-ribosylation factor-like 4C [Source:HGNC Symbol;Acc:HGNC:698]	0.229343	0.077471	0.0315053	-0.0537317	0.0610033	0.418745
ARL4D	ADP-ribosylation factor-like 4D [Source:HGNC Symbol;Acc:HGNC:656]	0.297103	0.130219	0.0713987	-0.157069	0.158227	0.366445
ARL5A	ADP-ribosylation factor-like 5A [Source:HGNC Symbol;Acc:HGNC:696]	-0.0465018	0.192061	0.818304	-0.179095	0.122022	0.202103
ARL5B	ADP-ribosylation factor-like 5B [Source:HGNC Symbol;Acc:HGNC:23052]	-0.0492048	0.20663	0.821231	-0.060489	0.151046	0.705351
ARL6	ADP-ribosylation factor-like 6 [Source:HGNC Symbol;Acc:HGNC:13210]	0.0405122	0.145186	0.791391	-0.0474138	0.191694	0.81448
ARL6IP1	ADP-ribosylation factor-like 6 interacting protein 1 [Source:HGNC Symbol;Acc:HGNC:697]	-0.0419714	0.0957344	0.67938	0.0731915	0.110224	0.536066
ARL6IP4	ADP-ribosylation factor-like 6 interacting protein 4 [Source:HGNC Symbol;Acc:HGNC:18076]	-0.575423	0.600716	0.382108	0.200386	0.338185	0.579273
ARL6IP5	ADP-ribosylation factor-like 6 interacting protein 5 [Source:HGNC Symbol;Acc:HGNC:16937]	-0.0443318	0.0661178	0.53226	-0.0431611	0.0566802	0.480721
ARL6IP6	ADP-ribosylation factor-like 6 interacting protein 6 [Source:HGNC Symbol;Acc:HGNC:24048]	0.14466	0.176234	0.449088	-0.24619	0.175354	0.219291
ARL8A	ADP-ribosylation factor-like 8A [Source:HGNC Symbol;Acc:HGNC:25192]	-0.0444881	0.0197927	0.0744916	0.0172018	0.087784	0.85236
ARL8B	ADP-ribosylation factor-like 8B [Source:HGNC Symbol;Acc:HGNC:25564]	-0.0639799	0.130674	0.645131	-0.0875888	0.0628967	0.222501
ARMC1	armadillo repeat containing 1 [Source:HGNC Symbol;Acc:HGNC:17684]	0.0199533	0.15137	0.900268	-0.164514	0.0958756	0.146834
ARMC10	armadillo repeat containing 10 [Source:HGNC Symbol;Acc:HGNC:21706]	-0.0951973	0.11449	0.443581	-0.0187662	0.0891771	0.841634
ARMC2	armadillo repeat containing 2 [Source:HGNC Symbol;Acc:HGNC:23045]	-0.192761	0.169418	0.306776	0.0610246	0.15066	0.702189
ARMC4	armadillo repeat containing 4 [Source:HGNC Symbol;Acc:HGNC:25583]	0.443799	0.531841	0.442054	-0.236477	0.73417	0.760408
ARMC5	armadillo repeat containing 5 [Source:HGNC Symbol;Acc:HGNC:25781]	0.163398	0.311347	0.622144	0.0779934	0.160144	0.646842
ARMC6	armadillo repeat containing 6 [Source:HGNC Symbol;Acc:HGNC:25049]	0.233543	0.168152	0.223554	-0.0287798	0.112354	0.808037
ARMC7	armadillo repeat containing 7 [Source:HGNC Symbol;Acc:HGNC:26168]	0.325397	0.126448	0.0498319	-0.00425901	0.136312	0.976283
ARMC8	armadillo repeat containing 8 [Source:HGNC Symbol;Acc:HGNC:24999]	-0.0704184	0.130977	0.613884	-0.10203	0.106626	0.382569
ARMC9	armadillo repeat containing 9 [Source:HGNC Symbol;Acc:HGNC:20730]	-0.0251235	0.0422834	0.578261	-0.082867	0.0930848	0.41412
ARMCX1	armadillo repeat containing, X-linked 1 [Source:HGNC Symbol;Acc:HGNC:18073]	0.0146656	0.0850037	0.869788	-0.022459	0.0902137	0.8133
ARMCX2	armadillo repeat containing, X-linked 2 [Source:HGNC Symbol;Acc:HGNC:16869]	0.0483818	0.0466874	0.347561	-0.0898509	0.06542	0.227999
ARMCX3	armadillo repeat containing, X-linked 3 [Source:HGNC Symbol;Acc:HGNC:24065]	0.00948265	0.103014	0.930231	-0.0421285	0.0847821	0.640331
ARMCX4	armadillo repeat containing, X-linked 4 [Source:HGNC Symbol;Acc:HGNC:28615]	-0.0105837	0.0601441	0.867221	0.101482	0.208357	0.646817
ARMCX5	armadillo repeat containing, X-linked 5 [Source:HGNC Symbol;Acc:HGNC:25772]	-0.097946	0.0718012	0.230722	0.00272377	0.0746633	0.972311
ARMCX6	armadillo repeat containing, X-linked 6 [Source:HGNC Symbol;Acc:HGNC:26094]	-0.0210997	0.0466608	0.670071	-0.0117482	0.0954688	0.906854
ARNT	aryl hydrocarbon receptor nuclear translocator [Source:HGNC Symbol;Acc:HGNC:700]	0.037036	0.0538898	0.522494	-0.0691172	0.0987096	0.51503
ARNT2	aryl-hydrocarbon receptor nuclear translocator 2 [Source:HGNC Symbol;Acc:HGNC:16876]	0.240563	0.0750298	0.0238287	0.0394772	0.0947504	0.694221
ARNTL	aryl hydrocarbon receptor nuclear translocator-like [Source:HGNC Symbol;Acc:HGNC:701]	0.139281	0.132051	0.339816	-0.0908831	0.159203	0.592791
ARNTL2	aryl hydrocarbon receptor nuclear translocator-like 2 [Source:HGNC Symbol;Acc:HGNC:18984]	0.075252	0.211668	0.736707	-0.19435	0.137897	0.217777
ARPC1A	actin related protein 2/3 complex, subunit 1A, 41kDa [Source:HGNC Symbol;Acc:HGNC:703]	0.0484627	0.0208851	0.0680164	-0.0861179	0.0696321	0.271097
ARPC1B	actin related protein 2/3 complex, subunit 1B, 41kDa [Source:HGNC Symbol;Acc:HGNC:704]	0.180903	0.247492	0.497612	0.0101715	0.13235	0.941721
ARPC2	actin related protein 2/3 complex, subunit 2, 34kDa [Source:HGNC Symbol;Acc:HGNC:705]	-0.162675	0.0950904	0.147816	-0.186644	0.0684188	0.0413802
ARPC3	actin related protein 2/3 complex, subunit 3, 21kDa [Source:HGNC Symbol;Acc:HGNC:706]	-0.118733	0.0580857	0.0963646	-0.108453	0.0763512	0.214718
ARPC4	actin related protein 2/3 complex, subunit 4, 20kDa [Source:HGNC Symbol;Acc:HGNC:707]	0.0954601	0.245917	0.71386	-0.0683654	0.136644	0.63809
ARPC5	actin related protein 2/3 complex, subunit 5, 16kDa [Source:HGNC Symbol;Acc:HGNC:708]	-0.0693663	0.0671297	0.348822	0.0349358	0.0400362	0.422796
ARPC5L	actin related protein 2/3 complex, subunit 5-like [Source:HGNC Symbol;Acc:HGNC:23366]	-0.182972	0.0443792	0.00914792	-0.0971573	0.111716	0.42425
ARPP19	cAMP-regulated phosphoprotein, 19kDa [Source:HGNC Symbol;Acc:HGNC:16967]	-0.0783631	0.129805	0.572383	0.0745379	0.0536454	0.223391
ARRB1	arrestin, beta 1 [Source:HGNC Symbol;Acc:HGNC:711]	0.165853	0.132129	0.264862	-0.305242	0.0648839	0.005316
ARRB2	arrestin, beta 2 [Source:HGNC Symbol;Acc:HGNC:712]	0.121469	0.123581	0.370789	0.061365	0.140861	0.681261
ARRDC1	arrestin domain containing 1 [Source:HGNC Symbol;Acc:HGNC:28633]	0.201309	0.330169	0.568692	0.0347701	0.183244	0.856969
ARRDC2	arrestin domain containing 2 [Source:HGNC Symbol;Acc:HGNC:25225]	-0.353618	0.165788	0.0860814	0.0619309	0.164199	0.721525
ARRDC3	arrestin domain containing 3 [Source:HGNC Symbol;Acc:HGNC:29263]	0.57508	0.0927775	0.00159515	-0.0199548	0.107217	0.859668
ARRDC4	arrestin domain containing 4 [Source:HGNC Symbol;Acc:HGNC:28087]	0.0897515	0.163138	0.605885	-0.0199829	0.0778702	0.807698
ARSA	arylsulfatase A [Source:HGNC Symbol;Acc:HGNC:713]	0.31618	0.342655	0.398486	-1.5295e-05	0.191194	0.999939
ARSB	arylsulfatase B [Source:HGNC Symbol;Acc:HGNC:714]	0.141244	0.101498	0.222781	-0.0740531	0.104695	0.510962
ARSD	arylsulfatase D [Source:HGNC Symbol;Acc:HGNC:717]	0.125312	0.0950119	0.244372	-0.214807	0.0907774	0.0642468
ARSG	arylsulfatase G [Source:HGNC Symbol;Acc:HGNC:24102]	0.309803	0.179555	0.14505	-0.111905	0.238162	0.658226
ARSI	arylsulfatase family, member I [Source:HGNC Symbol;Acc:HGNC:32521]	0.24271	0.247593	0.371969	-0.121077	0.155924	0.472562
ARSJ	arylsulfatase family, member J [Source:HGNC Symbol;Acc:HGNC:26286]	0.177316	0.194583	0.40395	-0.2535	0.110671	0.0705987
ARSK	arylsulfatase family, member K [Source:HGNC Symbol;Acc:HGNC:25239]	-0.0870165	0.178345	0.646255	0.181129	0.181239	0.363485
ARTN	artemin [Source:HGNC Symbol;Acc:HGNC:727]	-1.10659	0.773049	0.211715	-0.76701	0.701134	0.323853
ARV1	ARV1 homolog (S. cerevisiae) [Source:HGNC Symbol;Acc:HGNC:29561]	-0.149432	0.0757999	0.105734	-0.0857396	0.070875	0.280453
ARVCF	armadillo repeat gene deleted in velocardiofacial syndrome [Source:HGNC Symbol;Acc:HGNC:728]	0.180515	0.278391	0.545309	0.0635875	0.171799	0.726448
AS3MT	arsenite methyltransferase [Source:HGNC Symbol;Acc:HGNC:17452]	0.00498647	0.100827	0.962471	-0.142538	0.110902	0.255013
ASAH1	N-acylsphingosine amidohydrolase (acid ceramidase) 1 [Source:HGNC Symbol;Acc:HGNC:735]	0.0470887	0.105253	0.673313	-0.154908	0.0663269	0.0667507
ASAH2	N-acylsphingosine amidohydrolase (non-lysosomal ceramidase) 2 [Source:HGNC Symbol;Acc:HGNC:18860]	0.0933957	0.298322	0.766865	-0.155408	0.239331	0.544762
ASAH2B	N-acylsphingosine amidohydrolase (non-lysosomal ceramidase) 2B [Source:HGNC Symbol;Acc:HGNC:23456]	-0.0233494	0.134402	0.868894	0.0575418	0.150904	0.718636
ASAH2C	NA	-0.387246	0.287417	0.235708	-0.658339	0.316151	0.0917872
ASAP1	ArfGAP with SH3 domain, ankyrin repeat and PH domain 1 [Source:HGNC Symbol;Acc:HGNC:2720]	0.123732	0.144364	0.430552	-0.0268343	0.196153	0.896525
ASAP2	ArfGAP with SH3 domain, ankyrin repeat and PH domain 2 [Source:HGNC Symbol;Acc:HGNC:2721]	0.0463699	0.147472	0.765889	-0.0202121	0.136991	0.888469
ASAP3	ArfGAP with SH3 domain, ankyrin repeat and PH domain 3 [Source:HGNC Symbol;Acc:HGNC:14987]	0.132546	0.136769	0.376995	-0.0745403	0.0999137	0.489207
ASB1	ankyrin repeat and SOCS box containing 1 [Source:HGNC Symbol;Acc:HGNC:16011]	-0.0922414	0.0767979	0.283503	-0.0155339	0.0927972	0.873618
ASB13	ankyrin repeat and SOCS box containing 13 [Source:HGNC Symbol;Acc:HGNC:19765]	0.451439	0.141252	0.024103	-0.145454	0.104008	0.22083
ASB5	ankyrin repeat and SOCS box containing 5 [Source:HGNC Symbol;Acc:HGNC:17180]	-0.338524	0.185552	0.127682	0.170733	0.388474	0.678647
ASB6	ankyrin repeat and SOCS box containing 6 [Source:HGNC Symbol;Acc:HGNC:17181]	-0.188595	0.142496	0.242951	-0.149951	0.070781	0.0876705
ASB7	ankyrin repeat and SOCS box containing 7 [Source:HGNC Symbol;Acc:HGNC:17182]	0.346564	0.104335	0.0209704	-0.0920778	0.112564	0.450565
ASB8	ankyrin repeat and SOCS box containing 8 [Source:HGNC Symbol;Acc:HGNC:17183]	0.126679	0.0499674	0.0521957	-0.0958581	0.0536994	0.134312
ASCC1	activating signal cointegrator 1 complex subunit 1 [Source:HGNC Symbol;Acc:HGNC:24268]	-0.00797174	0.0694041	0.913026	0.0690724	0.0976834	0.511085
ASCC2	activating signal cointegrator 1 complex subunit 2 [Source:HGNC Symbol;Acc:HGNC:24103]	0.0644942	0.130269	0.641527	-0.0327617	0.0989975	0.754113
ASCC3	activating signal cointegrator 1 complex subunit 3 [Source:HGNC Symbol;Acc:HGNC:18697]	0.0498605	0.160261	0.768262	-0.0892339	0.179083	0.639426
ASF1A	anti-silencing function 1A histone chaperone [Source:HGNC Symbol;Acc:HGNC:20995]	-0.0149727	0.0821427	0.862525	-0.0569826	0.066546	0.430953
ASF1B	anti-silencing function 1B histone chaperone [Source:HGNC Symbol;Acc:HGNC:20996]	0.0196841	0.0938368	0.842127	-0.0905119	0.103394	0.421406
ASH1L	ash1 (absent, small, or homeotic)-like (Drosophila) [Source:HGNC Symbol;Acc:HGNC:19088]	0.0159161	0.166906	0.927733	0.0227549	0.22573	0.923622
ASH2L	ash2 (absent, small, or homeotic)-like (Drosophila) [Source:HGNC Symbol;Acc:HGNC:744]	-0.038768	0.0626129	0.562922	-0.0735505	0.0713523	0.34989
ASIC1	acid sensing (proton gated) ion channel 1 [Source:HGNC Symbol;Acc:HGNC:100]	0.257977	0.059036	0.00722319	-0.00733764	0.150994	0.963123
ASIC3	acid sensing (proton gated) ion channel 3 [Source:HGNC Symbol;Acc:HGNC:101]	-0.225248	0.32309	0.516775	0.302053	0.495988	0.569135
ASL	argininosuccinate lyase [Source:HGNC Symbol;Acc:HGNC:746]	0.112444	0.19032	0.580338	-0.111652	0.113303	0.369669
ASMTL	acetylserotonin O-methyltransferase-like [Source:HGNC Symbol;Acc:HGNC:751]	-0.00417957	0.155442	0.979589	-0.12412	0.113533	0.324136
ASMTL	NA	0.0664237	0.200224	0.753535	-0.08064	0.0990831	0.452725
ASNA1	arsA arsenite transporter, ATP-binding, homolog 1 (bacterial) [Source:HGNC Symbol;Acc:HGNC:752]	-0.00238931	0.0665782	0.972761	-0.0570381	0.106561	0.61541
ASNS	asparagine synthetase (glutamine-hydrolyzing) [Source:HGNC Symbol;Acc:HGNC:753]	0.0258373	0.0219927	0.292968	0.055119	0.0795663	0.519323
ASNSD1	asparagine synthetase domain containing 1 [Source:HGNC Symbol;Acc:HGNC:24910]	-0.145444	0.126501	0.302254	0.140647	0.054657	0.0498378
ASPH	aspartate beta-hydroxylase [Source:HGNC Symbol;Acc:HGNC:757]	0.0139483	0.130678	0.919147	-0.145587	0.11456	0.259703
ASPHD1	aspartate beta-hydroxylase domain containing 1 [Source:HGNC Symbol;Acc:HGNC:27380]	0.360078	0.329994	0.324968	-0.088722	0.0929369	0.383598
ASPHD2	aspartate beta-hydroxylase domain containing 2 [Source:HGNC Symbol;Acc:HGNC:30437]	0.147461	0.174584	0.436847	-0.144963	0.103697	0.220983
ASPM	asp (abnormal spindle) homolog, microcephaly associated (Drosophila) [Source:HGNC Symbol;Acc:HGNC:19048]	-0.285682	0.25184	0.308075	0.0225969	0.226153	0.924292
ASPN	asporin [Source:HGNC Symbol;Acc:HGNC:14872]	-0.166824	0.147723	0.310018	-0.503134	0.291276	0.144686
ASPSCR1	alveolar soft part sarcoma chromosome region, candidate 1 [Source:HGNC Symbol;Acc:HGNC:13825]	0.0531768	0.23246	0.82812	0.0352297	0.189706	0.859973
ASS1	argininosuccinate synthase 1 [Source:HGNC Symbol;Acc:HGNC:758]	0.0588083	0.134343	0.679833	-0.0541431	0.116939	0.662814
ASTE1	asteroid homolog 1 (Drosophila) [Source:HGNC Symbol;Acc:HGNC:25021]	-0.0283673	0.110816	0.80816	0.0309698	0.104305	0.778469
ASTN2	astrotactin 2 [Source:HGNC Symbol;Acc:HGNC:17021]	0.156591	0.146083	0.332742	0.154756	0.169043	0.401935
ASUN	asunder spermatogenesis regulator [Source:HGNC Symbol;Acc:HGNC:20174]	-0.0406089	0.0939909	0.683702	-0.0284547	0.0620603	0.665832
ASXL1	additional sex combs like transcriptional regulator 1 [Source:HGNC Symbol;Acc:HGNC:18318]	0.0775719	0.036107	0.0844164	-0.0932097	0.105626	0.417932
ASXL2	additional sex combs like transcriptional regulator 2 [Source:HGNC Symbol;Acc:HGNC:23805]	0.363899	0.254333	0.211896	-0.169121	0.296405	0.592973
ATAD1	ATPase family, AAA domain containing 1 [Source:HGNC Symbol;Acc:HGNC:25903]	-0.00887839	0.177122	0.961963	-0.14364	0.113851	0.262731
ATAD2	ATPase family, AAA domain containing 2 [Source:HGNC Symbol;Acc:HGNC:30123]	0.0187555	0.138482	0.89755	-0.139013	0.168506	0.446946
ATAD2B	ATPase family, AAA domain containing 2B [Source:HGNC Symbol;Acc:HGNC:29230]	-0.480286	0.14469	0.021022	-0.227911	0.22141	0.350506
ATAD3A	ATPase family, AAA domain containing 3A [Source:HGNC Symbol;Acc:HGNC:25567]	-0.011133	0.139478	0.939477	-0.146067	0.127806	0.304844
ATAD3B	ATPase family, AAA domain containing 3B [Source:HGNC Symbol;Acc:HGNC:24007]	0.0342678	0.195933	0.868024	0.0274337	0.195061	0.893643
ATAD3C	ATPase family, AAA domain containing 3C [Source:HGNC Symbol;Acc:HGNC:32151]	-0.151103	0.0982516	0.18468	0.146044	0.108703	0.236854
ATAD5	ATPase family, AAA domain containing 5 [Source:HGNC Symbol;Acc:HGNC:25752]	0.0435338	0.172718	0.811034	-0.215042	0.29282	0.495691
ATAT1	alpha tubulin acetyltransferase 1 [Source:HGNC Symbol;Acc:HGNC:21186]	-0.290693	0.0848923	0.0187516	-0.0180331	0.231035	0.940813
ATE1	arginyltransferase 1 [Source:HGNC Symbol;Acc:HGNC:782]	0.108137	0.128416	0.438153	-0.113826	0.134686	0.436604
ATF1	activating transcription factor 1 [Source:HGNC Symbol;Acc:HGNC:783]	-0.0719185	0.240556	0.776992	-0.0452476	0.110355	0.698769
ATF2	activating transcription factor 2 [Source:HGNC Symbol;Acc:HGNC:784]	0.124462	0.215448	0.588514	-0.0659979	0.144478	0.666973
ATF3	activating transcription factor 3 [Source:HGNC Symbol;Acc:HGNC:785]	1.22158	0.190979	0.00138398	-0.0479292	0.159197	0.775481
ATF4	activating transcription factor 4 [Source:HGNC Symbol;Acc:HGNC:786]	0.195765	0.124344	0.176213	0.0551683	0.0924535	0.576688
ATF5	activating transcription factor 5 [Source:HGNC Symbol;Acc:HGNC:790]	-0.0106972	0.081653	0.900877	0.235053	0.135704	0.143802
ATF6	activating transcription factor 6 [Source:HGNC Symbol;Acc:HGNC:791]	-0.0374437	0.138811	0.798134	-0.0991084	0.115099	0.42855
ATF6B	activating transcription factor 6 beta [Source:HGNC Symbol;Acc:HGNC:2349]	0.0917218	0.118307	0.473226	0.116052	0.109492	0.337676
ATF7	activating transcription factor 7 [Source:HGNC Symbol;Acc:HGNC:792]	0.0360728	0.0670789	0.613802	0.0685541	0.160727	0.687465
ATF7IP	activating transcription factor 7 interacting protein [Source:HGNC Symbol;Acc:HGNC:20092]	0.152594	0.121356	0.264139	-0.0173435	0.171464	0.923362
ATF7IP2	activating transcription factor 7 interacting protein 2 [Source:HGNC Symbol;Acc:HGNC:20397]	-0.0743765	0.164899	0.670847	0.242241	0.237118	0.353827
ATG10	autophagy related 10 [Source:HGNC Symbol;Acc:HGNC:20315]	-0.0166363	0.167163	0.924591	-0.264981	0.11244	0.0650215
ATG12	autophagy related 12 [Source:HGNC Symbol;Acc:HGNC:588]	-0.126188	0.0646217	0.108293	0.079294	0.0731916	0.328097
ATG13	autophagy related 13 [Source:HGNC Symbol;Acc:HGNC:29091]	0.102292	0.0425962	0.0615121	0.0167974	0.0420248	0.705879
ATG14	autophagy related 14 [Source:HGNC Symbol;Acc:HGNC:19962]	0.0412599	0.116827	0.738362	-0.0191747	0.0902637	0.840161
ATG16L1	autophagy related 16-like 1 (S. cerevisiae) [Source:HGNC Symbol;Acc:HGNC:21498]	0.126485	0.0550942	0.0701398	-0.082228	0.0335203	0.0577172
ATG16L2	autophagy related 16-like 2 (S. cerevisiae) [Source:HGNC Symbol;Acc:HGNC:25464]	-0.0344677	0.193145	0.865371	0.118196	0.259232	0.667547
ATG2A	autophagy related 2A [Source:HGNC Symbol;Acc:HGNC:29028]	0.39635	0.231157	0.147076	-0.063107	0.137721	0.666019
ATG2B	autophagy related 2B [Source:HGNC Symbol;Acc:HGNC:20187]	0.00260923	0.125853	0.984261	-0.0239546	0.179887	0.899257
ATG3	autophagy related 3 [Source:HGNC Symbol;Acc:HGNC:20962]	-0.10323	0.105699	0.373599	-0.0969525	0.0550783	0.138676
ATG4A	autophagy related 4A, cysteine peptidase [Source:HGNC Symbol;Acc:HGNC:16489]	-0.188098	0.128065	0.201833	-0.187634	0.0828436	0.0729012
ATG4B	autophagy related 4B, cysteine peptidase [Source:HGNC Symbol;Acc:HGNC:20790]	0.0656721	0.177594	0.726686	0.100472	0.198278	0.633899
ATG4C	autophagy related 4C, cysteine peptidase [Source:HGNC Symbol;Acc:HGNC:16040]	-0.0802168	0.151608	0.619371	-0.00355021	0.110336	0.975576
ATG4D	autophagy related 4D, cysteine peptidase [Source:HGNC Symbol;Acc:HGNC:20789]	0.00159098	0.240139	0.99497	-0.119056	0.128597	0.397033
ATG5	autophagy related 5 [Source:HGNC Symbol;Acc:HGNC:589]	0.055488	0.0992376	0.600182	-0.0191399	0.100943	0.857071
ATG7	autophagy related 7 [Source:HGNC Symbol;Acc:HGNC:16935]	-0.0307139	0.0604285	0.632888	-0.175522	0.0656287	0.0441116
ATG9A	autophagy related 9A [Source:HGNC Symbol;Acc:HGNC:22408]	0.0974861	0.114511	0.433457	-0.0495249	0.0709355	0.516201
ATHL1	ATH1, acid trehalase-like 1 (yeast) [Source:HGNC Symbol;Acc:HGNC:26210]	0.0553617	0.303984	0.862642	-0.0576746	0.261234	0.833998
ATIC	5-aminoimidazole-4-carboxamide ribonucleotide formyltransferase/IMP cyclohydrolase [Source:HGNC Symbol;Acc:HGNC:794]	0.0108143	0.0306001	0.738196	-0.0581375	0.0948281	0.566633
ATL1	atlastin GTPase 1 [Source:HGNC Symbol;Acc:HGNC:11231]	-0.032821	0.0766544	0.686345	-0.213393	0.125531	0.14989
ATL2	atlastin GTPase 2 [Source:HGNC Symbol;Acc:HGNC:24047]	-0.127855	0.13015	0.371034	-0.217224	0.0795991	0.0413304
ATL3	atlastin GTPase 3 [Source:HGNC Symbol;Acc:HGNC:24526]	-0.0183252	0.0579821	0.764733	0.0130938	0.0727514	0.864235
ATM	ATM serine/threonine kinase [Source:HGNC Symbol;Acc:HGNC:795]	0.0165435	0.138546	0.909601	0.0330586	0.210364	0.881276
ATMIN	ATM interactor [Source:HGNC Symbol;Acc:HGNC:29034]	-0.14382	0.153616	0.392136	-0.0605617	0.0775939	0.470417
ATN1	atrophin 1 [Source:HGNC Symbol;Acc:HGNC:3033]	0.158628	0.11931	0.241098	0.121638	0.192107	0.554442
ATOH8	atonal homolog 8 (Drosophila) [Source:HGNC Symbol;Acc:HGNC:24126]	0.377903	0.223909	0.152262	-0.0474775	0.154096	0.770426
ATOX1	antioxidant 1 copper chaperone [Source:HGNC Symbol;Acc:HGNC:798]	-0.00391679	0.113262	0.973751	0.0247312	0.121945	0.847281
ATP10A	ATPase, class V, type 10A [Source:HGNC Symbol;Acc:HGNC:13542]	0.0848715	0.0756608	0.312936	-0.0462527	0.0647848	0.507195
ATP10D	ATPase, class V, type 10D [Source:HGNC Symbol;Acc:HGNC:13549]	0.133398	0.24034	0.602783	-0.14591	0.154181	0.387425
ATP11A	ATPase, class VI, type 11A [Source:HGNC Symbol;Acc:HGNC:13552]	0.173843	0.232191	0.487737	-0.0988428	0.216349	0.666929
ATP11B	ATPase, class VI, type 11B [Source:HGNC Symbol;Acc:HGNC:13553]	0.0637473	0.163947	0.713409	-0.125245	0.154787	0.455196
ATP11C	ATPase, class VI, type 11C [Source:HGNC Symbol;Acc:HGNC:13554]	0.143478	0.198861	0.50292	-0.0623315	0.165572	0.72202
ATP13A1	ATPase type 13A1 [Source:HGNC Symbol;Acc:HGNC:24215]	0.0221387	0.151699	0.889671	0.0364406	0.154503	0.822901
ATP13A2	ATPase type 13A2 [Source:HGNC Symbol;Acc:HGNC:30213]	0.252134	0.162624	0.181736	-0.100921	0.124449	0.454253
ATP13A3	ATPase type 13A3 [Source:HGNC Symbol;Acc:HGNC:24113]	-0.147602	0.180973	0.451816	-0.159818	0.159687	0.362858
ATP1A1	ATPase, Na+/K+ transporting, alpha 1 polypeptide [Source:HGNC Symbol;Acc:HGNC:799]	-0.0596599	0.0665597	0.411147	-0.0462763	0.075219	0.565328
ATP1A1OS	ATP1A1 antisense RNA 1 [Source:HGNC Symbol;Acc:HGNC:28262]	0.415483	0.750753	0.603809	0.278564	0.963057	0.784
ATP1A3	ATPase, Na+/K+ transporting, alpha 3 polypeptide [Source:HGNC Symbol;Acc:HGNC:801]	0.0827615	0.377233	0.835021	0.199396	0.23126	0.427976
ATP1B1	ATPase, Na+/K+ transporting, beta 1 polypeptide [Source:HGNC Symbol;Acc:HGNC:804]	-0.0820579	0.0891536	0.399588	-0.20703	0.126376	0.162305
ATP1B3	ATPase, Na+/K+ transporting, beta 3 polypeptide [Source:HGNC Symbol;Acc:HGNC:806]	-0.127183	0.0847696	0.19382	-0.197416	0.0863877	0.0710718
ATP2A1	ATPase, Ca++ transporting, cardiac muscle, fast twitch 1 [Source:HGNC Symbol;Acc:HGNC:811]	-0.575437	0.294896	0.108486	0.332042	0.623853	0.617349
ATP2A2	ATPase, Ca++ transporting, cardiac muscle, slow twitch 2 [Source:HGNC Symbol;Acc:HGNC:812]	-0.0454978	0.106464	0.6869	-0.0541263	0.114552	0.656473
ATP2A3	ATPase, Ca++ transporting, ubiquitous [Source:HGNC Symbol;Acc:HGNC:813]	-0.381506	0.521925	0.497603	0.099679	0.203455	0.644922
ATP2B1	ATPase, Ca++ transporting, plasma membrane 1 [Source:HGNC Symbol;Acc:HGNC:814]	0.0171222	0.191206	0.932123	-0.0782815	0.135635	0.588852
ATP2B2	ATPase, Ca++ transporting, plasma membrane 2 [Source:HGNC Symbol;Acc:HGNC:815]	-0.130852	0.596515	0.835043	0.0448838	0.744709	0.954275
ATP2B4	ATPase, Ca++ transporting, plasma membrane 4 [Source:HGNC Symbol;Acc:HGNC:817]	0.171813	0.168437	0.354499	-0.0109026	0.176083	0.953028
ATP2C1	ATPase, Ca++ transporting, type 2C, member 1 [Source:HGNC Symbol;Acc:HGNC:13211]	0.0450917	0.143476	0.765999	-0.153045	0.103943	0.200896
ATP5A1	ATP synthase, H+ transporting, mitochondrial F1 complex, alpha subunit 1, cardiac muscle [Source:HGNC Symbol;Acc:HGNC:823]	0.0548709	0.0368776	0.196935	-0.138675	0.0775785	0.133888
ATP5B	ATP synthase, H+ transporting, mitochondrial F1 complex, beta polypeptide [Source:HGNC Symbol;Acc:HGNC:830]	0.0928032	0.0723586	0.25589	-0.0634145	0.0562795	0.31099
ATP5C1	ATP synthase, H+ transporting, mitochondrial F1 complex, gamma polypeptide 1 [Source:HGNC Symbol;Acc:HGNC:833]	-0.195684	0.13484	0.206423	-0.0471937	0.056009	0.437884
ATP5D	ATP synthase, H+ transporting, mitochondrial F1 complex, delta subunit [Source:HGNC Symbol;Acc:HGNC:837]	0.0844655	0.193252	0.680289	-0.0603119	0.178316	0.74893
ATP5E	ATP synthase, H+ transporting, mitochondrial F1 complex, epsilon subunit [Source:HGNC Symbol;Acc:HGNC:838]	-0.0524725	0.0880583	0.577201	-0.0335305	0.0885851	0.72059
ATP5EP2	ATP synthase, H+ transporting, mitochondrial F1 complex, epsilon subunit pseudogene 2 [Source:HGNC Symbol;Acc:HGNC:34026]	-0.171195	0.191353	0.411962	0.483881	0.275159	0.138983
ATP5F1	ATP synthase, H+ transporting, mitochondrial Fo complex, subunit B1 [Source:HGNC Symbol;Acc:HGNC:840]	-0.119413	0.0774674	0.183839	-0.123232	0.0751122	0.161796
ATP5G1	ATP synthase, H+ transporting, mitochondrial Fo complex, subunit C1 (subunit 9) [Source:HGNC Symbol;Acc:HGNC:841]	-0.00182022	0.120531	0.988535	0.0814845	0.161929	0.636195
ATP5G2	ATP synthase, H+ transporting, mitochondrial Fo complex, subunit C2 (subunit 9) [Source:HGNC Symbol;Acc:HGNC:842]	0.183943	0.256575	0.50551	0.0130318	0.14383	0.931324
ATP5G3	ATP synthase, H+ transporting, mitochondrial Fo complex, subunit C3 (subunit 9) [Source:HGNC Symbol;Acc:HGNC:843]	0.165269	0.186416	0.415915	0.0205199	0.0831538	0.814897
ATP5H	ATP synthase, H+ transporting, mitochondrial Fo complex, subunit d [Source:HGNC Symbol;Acc:HGNC:845]	-0.0809133	0.0666368	0.278871	-0.0633738	0.0976618	0.545018
ATP5I	ATP synthase, H+ transporting, mitochondrial Fo complex, subunit E [Source:HGNC Symbol;Acc:HGNC:846]	-0.0667484	0.0985078	0.528109	0.0193606	0.0957328	0.847703
ATP5J	ATP synthase, H+ transporting, mitochondrial Fo complex, subunit F6 [Source:HGNC Symbol;Acc:HGNC:847]	-0.0581762	0.114265	0.632324	0.238339	0.111071	0.0846912
ATP5J2	ATP synthase, H+ transporting, mitochondrial Fo complex, subunit F2 [Source:HGNC Symbol;Acc:HGNC:848]	-0.169499	0.0849078	0.102425	0.139494	0.117448	0.288286
ATP5L	ATP synthase, H+ transporting, mitochondrial Fo complex, subunit G [Source:HGNC Symbol;Acc:HGNC:14247]	-0.0436226	0.0518147	0.438247	0.0304522	0.0949678	0.761438
ATP5O	ATP synthase, H+ transporting, mitochondrial F1 complex, O subunit [Source:HGNC Symbol;Acc:HGNC:850]	0.00643028	0.154959	0.968506	0.0765009	0.13437	0.593756
ATP5S	ATP synthase, H+ transporting, mitochondrial Fo complex, subunit s (factor B) [Source:HGNC Symbol;Acc:HGNC:18799]	0.0287061	0.200412	0.891698	-0.457293	0.166793	0.0407106
ATP5SL	ATP5S-like [Source:HGNC Symbol;Acc:HGNC:25496]	-0.0454666	0.0660012	0.521556	0.0914618	0.099791	0.401432
ATP6AP1	ATPase, H+ transporting, lysosomal accessory protein 1 [Source:HGNC Symbol;Acc:HGNC:868]	0.174666	0.184733	0.387814	-0.187687	0.0784853	0.0622823
ATP6AP1L	ATPase, H+ transporting, lysosomal accessory protein 1-like [Source:HGNC Symbol;Acc:HGNC:28091]	-0.186967	0.277649	0.530564	-0.0111778	0.216644	0.960849
ATP6AP2	ATPase, H+ transporting, lysosomal accessory protein 2 [Source:HGNC Symbol;Acc:HGNC:18305]	-0.00129086	0.0874558	0.988794	-0.0154821	0.0577451	0.799323
ATP6V0A1	ATPase, H+ transporting, lysosomal V0 subunit a1 [Source:HGNC Symbol;Acc:HGNC:865]	-0.0039661	0.0466271	0.935515	0.0749489	0.176807	0.689256
ATP6V0A2	ATPase, H+ transporting, lysosomal V0 subunit a2 [Source:HGNC Symbol;Acc:HGNC:18481]	-0.0647698	0.124068	0.623929	-0.0101085	0.128256	0.940237
ATP6V0B	ATPase, H+ transporting, lysosomal 21kDa, V0 subunit b [Source:HGNC Symbol;Acc:HGNC:861]	0.0589121	0.262915	0.831569	-0.0373258	0.115029	0.758702
ATP6V0C	ATPase, H+ transporting, lysosomal 16kDa, V0 subunit c [Source:HGNC Symbol;Acc:HGNC:855]	0.600928	0.478874	0.264983	0.0482025	0.201084	0.82007
ATP6V0D1	ATPase, H+ transporting, lysosomal 38kDa, V0 subunit d1 [Source:HGNC Symbol;Acc:HGNC:13724]	0.118362	0.0742751	0.171916	-0.142332	0.100355	0.215312
ATP6V0E1	ATPase, H+ transporting, lysosomal 9kDa, V0 subunit e1 [Source:HGNC Symbol;Acc:HGNC:863]	-0.0592181	0.0858749	0.521146	0.140659	0.0911151	0.1833
ATP6V0E2	ATPase, H+ transporting V0 subunit e2 [Source:HGNC Symbol;Acc:HGNC:21723]	0.110361	0.114408	0.379036	0.192037	0.122449	0.1776
ATP6V1A	ATPase, H+ transporting, lysosomal 70kDa, V1 subunit A [Source:HGNC Symbol;Acc:HGNC:851]	-0.0182088	0.100785	0.863722	-0.154468	0.130889	0.291025
ATP6V1B1	ATPase, H+ transporting, lysosomal 56/58kDa, V1 subunit B1 [Source:HGNC Symbol;Acc:HGNC:853]	-0.176419	0.231726	0.480809	-0.133646	0.409908	0.757598
ATP6V1B2	ATPase, H+ transporting, lysosomal 56/58kDa, V1 subunit B2 [Source:HGNC Symbol;Acc:HGNC:854]	-0.122894	0.134115	0.401527	-0.100387	0.0892618	0.311815
ATP6V1C1	ATPase, H+ transporting, lysosomal 42kDa, V1 subunit C1 [Source:HGNC Symbol;Acc:HGNC:856]	-0.00463361	0.0622404	0.943541	-0.160678	0.0772437	0.0920457
ATP6V1D	ATPase, H+ transporting, lysosomal 34kDa, V1 subunit D [Source:HGNC Symbol;Acc:HGNC:13527]	-0.00333067	0.0379066	0.933394	-0.0649352	0.0996679	0.543468
ATP6V1E1	ATPase, H+ transporting, lysosomal 31kDa, V1 subunit E1 [Source:HGNC Symbol;Acc:HGNC:857]	-0.123028	0.0802676	0.185919	-0.167164	0.079253	0.0887069
ATP6V1E2	ATPase, H+ transporting, lysosomal 31kDa, V1 subunit E2 [Source:HGNC Symbol;Acc:HGNC:18125]	0.302328	0.179	0.152021	0.149369	0.135326	0.319958
ATP6V1F	ATPase, H+ transporting, lysosomal 14kDa, V1 subunit F [Source:HGNC Symbol;Acc:HGNC:16832]	0.0310003	0.127495	0.81755	-0.0420206	0.110297	0.71887
ATP6V1G1	ATPase, H+ transporting, lysosomal 13kDa, V1 subunit G1 [Source:HGNC Symbol;Acc:HGNC:864]	-0.0497534	0.085718	0.586799	0.0273617	0.0468908	0.584873
ATP6V1G2	ATPase, H+ transporting, lysosomal 13kDa, V1 subunit G2 [Source:HGNC Symbol;Acc:HGNC:862]	0.00989068	0.183601	0.959124	0.60522	0.208519	0.0336936
ATP6V1H	ATPase, H+ transporting, lysosomal 50/57kDa, V1 subunit H [Source:HGNC Symbol;Acc:HGNC:18303]	0.00785793	0.0532984	0.888551	-0.18438	0.0936558	0.106101
ATP7A	ATPase, Cu++ transporting, alpha polypeptide [Source:HGNC Symbol;Acc:HGNC:869]	0.0681947	0.231553	0.780204	-0.124382	0.207927	0.57577
ATP7B	ATPase, Cu++ transporting, beta polypeptide [Source:HGNC Symbol;Acc:HGNC:870]	0.380783	0.139778	0.0415666	0.150928	0.0999522	0.191428
ATP8A2	ATPase, aminophospholipid transporter, class I, type 8A, member 2 [Source:HGNC Symbol;Acc:HGNC:13533]	0.967711	0.621653	0.180277	-0.392152	0.472791	0.444637
ATP8B1	ATPase, aminophospholipid transporter, class I, type 8B, member 1 [Source:HGNC Symbol;Acc:HGNC:3706]	0.0930467	0.141806	0.540713	-0.13879	0.1395	0.36546
ATP8B2	ATPase, aminophospholipid transporter, class I, type 8B, member 2 [Source:HGNC Symbol;Acc:HGNC:13534]	0.20376	0.0820135	0.0555363	-0.103709	0.0719987	0.209298
ATP8B3	ATPase, aminophospholipid transporter, class I, type 8B, member 3 [Source:HGNC Symbol;Acc:HGNC:13535]	0.387835	0.224964	0.145313	0.0939363	0.087122	0.330184
ATP9A	ATPase, class II, type 9A [Source:HGNC Symbol;Acc:HGNC:13540]	0.0651051	0.101714	0.550296	-0.135983	0.159013	0.431516
ATP9B	ATPase, class II, type 9B [Source:HGNC Symbol;Acc:HGNC:13541]	0.0147704	0.144441	0.922525	-0.0334138	0.0514525	0.54472
ATPAF1	ATP synthase mitochondrial F1 complex assembly factor 1 [Source:HGNC Symbol;Acc:HGNC:18803]	-0.104401	0.110138	0.386705	0.0227658	0.0575846	0.708892
ATPAF2	ATP synthase mitochondrial F1 complex assembly factor 2 [Source:HGNC Symbol;Acc:HGNC:18802]	0.069389	0.0842644	0.447724	-0.117486	0.111363	0.33972
ATPBD4	diphthamine biosynthesis 6 [Source:HGNC Symbol;Acc:HGNC:30543]	-0.11217	0.130324	0.428736	-0.00877846	0.0636245	0.895646
ATPIF1	ATPase inhibitory factor 1 [Source:HGNC Symbol;Acc:HGNC:871]	-0.0455529	0.0770996	0.580328	-0.0325731	0.102174	0.762766
ATR	ATR serine/threonine kinase [Source:HGNC Symbol;Acc:HGNC:882]	-0.0354406	0.132904	0.800377	-0.17671	0.259784	0.526579
ATRAID	all-trans retinoic acid-induced differentiation factor [Source:HGNC Symbol;Acc:HGNC:24090]	0.125397	0.149214	0.43902	-0.0600561	0.0826356	0.49996
ATRIP	ATR interacting protein [Source:HGNC Symbol;Acc:HGNC:33499]	0.114533	0.105418	0.326852	-0.124437	0.105295	0.290425
ATRN	attractin [Source:HGNC Symbol;Acc:HGNC:885]	0.109037	0.12156	0.410833	-0.0468663	0.103525	0.669728
ATRNL1	attractin-like 1 [Source:HGNC Symbol;Acc:HGNC:29063]	0.206893	0.834078	0.813961	0.0596935	0.383058	0.88226
ATRX	alpha thalassemia/mental retardation syndrome X-linked [Source:HGNC Symbol;Acc:HGNC:886]	0.0389571	0.235975	0.87534	-0.0534678	0.284291	0.858213
ATXN1	ataxin 1 [Source:HGNC Symbol;Acc:HGNC:10548]	0.104675	0.157332	0.535306	-0.0541503	0.156864	0.743988
ATXN10	ataxin 10 [Source:HGNC Symbol;Acc:HGNC:10549]	-0.0326795	0.0450384	0.500615	-0.0167341	0.0539172	0.768803
ATXN1L	ataxin 1-like [Source:HGNC Symbol;Acc:HGNC:33279]	0.0411877	0.139881	0.780248	-0.04462	0.180719	0.814801
ATXN2	ataxin 2 [Source:HGNC Symbol;Acc:HGNC:10555]	0.0182756	0.106099	0.869996	0.0759623	0.156368	0.647656
ATXN2L	ataxin 2-like [Source:HGNC Symbol;Acc:HGNC:31326]	0.101082	0.161208	0.558157	0.0732793	0.173339	0.690042
ATXN3	ataxin 3 [Source:HGNC Symbol;Acc:HGNC:7106]	-0.0282581	0.0796111	0.737107	-0.109835	0.123613	0.414944
ATXN7	ataxin 7 [Source:HGNC Symbol;Acc:HGNC:10560]	-0.0820124	0.178073	0.664455	-0.0563368	0.191272	0.780184
ATXN7L1	ataxin 7-like 1 [Source:HGNC Symbol;Acc:HGNC:22210]	0.152792	0.140379	0.326067	-0.0778703	0.267428	0.782605
ATXN7L2	ataxin 7-like 2 [Source:HGNC Symbol;Acc:HGNC:28713]	-0.0349531	0.274592	0.903671	0.166385	0.153498	0.327865
ATXN7L3	ataxin 7-like 3 [Source:HGNC Symbol;Acc:HGNC:25416]	0.261414	0.19449	0.236678	-0.148165	0.0746158	0.103818
ATXN7L3B	ataxin 7-like 3B [Source:HGNC Symbol;Acc:HGNC:37931]	0.0166921	0.0488377	0.746409	-0.0286829	0.0611538	0.658788
AUH	AU RNA binding protein/enoyl-CoA hydratase [Source:HGNC Symbol;Acc:HGNC:890]	-0.0763638	0.15686	0.64697	-0.0698264	0.116648	0.575519
AUNIP	aurora kinase A and ninein interacting protein [Source:HGNC Symbol;Acc:HGNC:28363]	0.216941	0.185568	0.295074	0.133824	0.140727	0.3853
AUP1	ancient ubiquitous protein 1 [Source:HGNC Symbol;Acc:HGNC:891]	-0.0973511	0.0989111	0.370202	0.00972762	0.140286	0.947406
AURKA	aurora kinase A [Source:HGNC Symbol;Acc:HGNC:11393]	-0.0460959	0.0926406	0.639888	0.019144	0.098754	0.853918
AURKAIP1	aurora kinase A interacting protein 1 [Source:HGNC Symbol;Acc:HGNC:24114]	0.0728415	0.248104	0.780865	-0.234492	0.15887	0.199971
AURKB	aurora kinase B [Source:HGNC Symbol;Acc:HGNC:11390]	0.00657757	0.230962	0.978382	0.105161	0.203945	0.62809
AURKC	aurora kinase C [Source:HGNC Symbol;Acc:HGNC:11391]	-0.212481	0.399487	0.617581	0.00908791	0.330309	0.979115
AUTS2	autism susceptibility candidate 2 [Source:HGNC Symbol;Acc:HGNC:14262]	0.199583	0.096153	0.0925689	0.0382998	0.158743	0.818928
AVEN	apoptosis, caspase activation inhibitor [Source:HGNC Symbol;Acc:HGNC:13509]	-0.0405735	0.0747407	0.610542	-0.127108	0.0604636	0.0895009
AVIL	advillin [Source:HGNC Symbol;Acc:HGNC:14188]	0.0137384	0.319403	0.967356	0.0682922	0.50716	0.898136
AVL9	AVL9 homolog (S. cerevisiase) [Source:HGNC Symbol;Acc:HGNC:28994]	0.128956	0.121436	0.336844	-0.0347721	0.141091	0.815131
AVPI1	arginine vasopressin-induced 1 [Source:HGNC Symbol;Acc:HGNC:30898]	-0.0722219	0.0613013	0.291751	0.162344	0.201018	0.456001
AXIN1	axin 1 [Source:HGNC Symbol;Acc:HGNC:903]	0.222911	0.172256	0.252188	0.0506953	0.137452	0.727363
AXIN2	axin 2 [Source:HGNC Symbol;Acc:HGNC:904]	0.674581	0.178411	0.0128761	-0.357343	0.267882	0.239749
AXL	AXL receptor tyrosine kinase [Source:HGNC Symbol;Acc:HGNC:905]	0.161209	0.0427443	0.0130031	0.0952817	0.10075	0.387715
AZI1	centrosomal protein 131kDa [Source:HGNC Symbol;Acc:HGNC:29511]	0.0867596	0.204717	0.689323	-0.0770107	0.161485	0.653554
AZI2	5-azacytidine induced 2 [Source:HGNC Symbol;Acc:HGNC:24002]	0.000175504	0.134332	0.999008	-0.0596046	0.129011	0.663479
AZIN1	antizyme inhibitor 1 [Source:HGNC Symbol;Acc:HGNC:16432]	-0.117129	0.103749	0.31015	0.0569465	0.0779585	0.497877
B2M	beta-2-microglobulin [Source:HGNC Symbol;Acc:HGNC:914]	-0.0313959	0.075617	0.695213	0.0150416	0.0606129	0.813882
B3GALNT1	beta-1,3-N-acetylgalactosaminyltransferase 1 (globoside blood group) [Source:HGNC Symbol;Acc:HGNC:918]	-0.041157	0.127265	0.759483	-0.33955	0.137893	0.0570588
B3GALNT2	beta-1,3-N-acetylgalactosaminyltransferase 2 [Source:HGNC Symbol;Acc:HGNC:28596]	0.197196	0.146485	0.236051	-0.034648	0.134489	0.806962
B3GALT2	UDP-Gal:betaGlcNAc beta 1,3-galactosyltransferase, polypeptide 2 [Source:HGNC Symbol;Acc:HGNC:917]	-0.156772	0.318696	0.643612	-0.25281	0.225963	0.314071
B3GALT4	UDP-Gal:betaGlcNAc beta 1,3-galactosyltransferase, polypeptide 4 [Source:HGNC Symbol;Acc:HGNC:919]	0.119911	0.383862	0.76736	0.323366	0.541169	0.576182
B3GALT6	UDP-Gal:betaGal beta 1,3-galactosyltransferase polypeptide 6 [Source:HGNC Symbol;Acc:HGNC:17978]	-0.0670533	0.0689766	0.37564	-0.11769	0.13525	0.424011
B3GALTL	beta 1,3-galactosyltransferase-like [Source:HGNC Symbol;Acc:HGNC:20207]	0.108941	0.11952	0.403842	0.0196801	0.13234	0.887595
B3GAT3	beta-1,3-glucuronyltransferase 3 [Source:HGNC Symbol;Acc:HGNC:923]	0.143086	0.148468	0.379434	-0.0521917	0.155356	0.750549
B3GNT1	beta-1,4-glucuronyltransferase 1 [Source:HGNC Symbol;Acc:HGNC:15685]	0.0689231	0.132764	0.625816	0.171999	0.15753	0.324694
B3GNT2	UDP-GlcNAc:betaGal beta-1,3-N-acetylglucosaminyltransferase 2 [Source:HGNC Symbol;Acc:HGNC:15629]	0.0528384	0.131115	0.703606	0.0421841	0.136231	0.769316
B3GNT8	UDP-GlcNAc:betaGal beta-1,3-N-acetylglucosaminyltransferase 8 [Source:HGNC Symbol;Acc:HGNC:24139]	0.474683	0.425857	0.315689	0.143364	0.167862	0.432076
B3GNT9	UDP-GlcNAc:betaGal beta-1,3-N-acetylglucosaminyltransferase 9 [Source:HGNC Symbol;Acc:HGNC:28714]	0.102493	0.0959559	0.334299	-0.0779311	0.0983203	0.463927
B3GNTL1	UDP-GlcNAc:betaGal beta-1,3-N-acetylglucosaminyltransferase-like 1 [Source:HGNC Symbol;Acc:HGNC:21727]	-0.0441424	0.142402	0.769077	0.161419	0.206779	0.470342
B4GALNT1	beta-1,4-N-acetyl-galactosaminyl transferase 1 [Source:HGNC Symbol;Acc:HGNC:4117]	0.0801102	0.0469558	0.148707	-0.00401132	0.0835194	0.963553
B4GALNT3	beta-1,4-N-acetyl-galactosaminyl transferase 3 [Source:HGNC Symbol;Acc:HGNC:24137]	0.600471	0.106905	0.00247513	-0.327659	0.194603	0.153053
B4GALNT4	beta-1,4-N-acetyl-galactosaminyl transferase 4 [Source:HGNC Symbol;Acc:HGNC:26315]	0.0997962	0.561002	0.865792	-0.073086	0.558868	0.901052
B4GALT1	UDP-Gal:betaGlcNAc beta 1,4- galactosyltransferase, polypeptide 1 [Source:HGNC Symbol;Acc:HGNC:924]	0.0232742	0.116842	0.849959	-0.0430075	0.0659943	0.543367
B4GALT2	UDP-Gal:betaGlcNAc beta 1,4- galactosyltransferase, polypeptide 2 [Source:HGNC Symbol;Acc:HGNC:925]	0.171106	0.150943	0.308379	0.024242	0.133577	0.863116
B4GALT3	UDP-Gal:betaGlcNAc beta 1,4- galactosyltransferase, polypeptide 3 [Source:HGNC Symbol;Acc:HGNC:926]	0.167919	0.114134	0.201196	0.0282714	0.0824572	0.745647
B4GALT4	UDP-Gal:betaGlcNAc beta 1,4- galactosyltransferase, polypeptide 4 [Source:HGNC Symbol;Acc:HGNC:927]	-0.153263	0.114366	0.237883	0.02884	0.0694192	0.695042
B4GALT5	UDP-Gal:betaGlcNAc beta 1,4- galactosyltransferase, polypeptide 5 [Source:HGNC Symbol;Acc:HGNC:928]	0.119105	0.14638	0.452824	0.091116	0.115369	0.465445
B4GALT6	UDP-Gal:betaGlcNAc beta 1,4- galactosyltransferase, polypeptide 6 [Source:HGNC Symbol;Acc:HGNC:929]	-0.00345505	0.214238	0.987757	-0.270541	0.27002	0.36237
B4GALT7	xylosylprotein beta 1,4-galactosyltransferase, polypeptide 7 [Source:HGNC Symbol;Acc:HGNC:930]	0.131561	0.197698	0.535216	-0.0184944	0.143597	0.902541
B9D1	B9 protein domain 1 [Source:HGNC Symbol;Acc:HGNC:24123]	0.215998	0.144576	0.195402	-0.269135	0.111218	0.0601269
B9D2	B9 protein domain 2 [Source:HGNC Symbol;Acc:HGNC:28636]	-0.0356872	0.235075	0.88527	0.145134	0.154036	0.389347
BAALC	brain and acute leukemia, cytoplasmic [Source:HGNC Symbol;Acc:HGNC:14333]	0.0983165	0.114007	0.427897	-0.279199	0.100805	0.0393793
BABAM1	BRISC and BRCA1 A complex member 1 [Source:HGNC Symbol;Acc:HGNC:25008]	0.0832113	0.154506	0.61329	0.0921069	0.113697	0.454689
BACE1	beta-site APP-cleaving enzyme 1 [Source:HGNC Symbol;Acc:HGNC:933]	0.0432655	0.0491451	0.418961	-0.00113714	0.0741144	0.988352
BACE2	beta-site APP-cleaving enzyme 2 [Source:HGNC Symbol;Acc:HGNC:934]	0.0996187	0.0395877	0.0534086	-0.170039	0.0708867	0.061717
BACH1	BTB and CNC homology 1, basic leucine zipper transcription factor 1 [Source:HGNC Symbol;Acc:HGNC:935]	-0.00373305	0.159289	0.982209	-0.237316	0.181612	0.248179
BACH2	BTB and CNC homology 1, basic leucine zipper transcription factor 2 [Source:HGNC Symbol;Acc:HGNC:14078]	0.342588	0.217227	0.1756	-0.181474	0.519729	0.741186
BAD	BCL2-associated agonist of cell death [Source:HGNC Symbol;Acc:HGNC:936]	0.462038	0.425874	0.327476	-0.0282623	0.160923	0.867479
BAG1	BCL2-associated athanogene [Source:HGNC Symbol;Acc:HGNC:937]	-0.156201	0.0540119	0.0341084	-0.121793	0.0745841	0.163406
BAG2	BCL2-associated athanogene 2 [Source:HGNC Symbol;Acc:HGNC:938]	-0.073332	0.140222	0.623334	0.00334369	0.0585445	0.956667
BAG3	BCL2-associated athanogene 3 [Source:HGNC Symbol;Acc:HGNC:939]	-0.0995356	0.0698425	0.213433	-0.010341	0.0725346	0.892199
BAG4	BCL2-associated athanogene 4 [Source:HGNC Symbol;Acc:HGNC:940]	-0.0229472	0.109505	0.842286	-0.0733926	0.0852152	0.428454
BAG5	BCL2-associated athanogene 5 [Source:HGNC Symbol;Acc:HGNC:941]	-0.0926622	0.10683	0.425397	-0.114086	0.0601938	0.116562
BAG6	BCL2-associated athanogene 6 [Source:HGNC Symbol;Acc:HGNC:13919]	0.225102	0.155961	0.208525	0.00884256	0.113506	0.940926
BAHCC1	NA	0.348119	0.222105	0.177814	0.133903	0.202173	0.537071
BAHD1	bromo adjacent homology domain containing 1 [Source:HGNC Symbol;Acc:HGNC:29153]	0.312195	0.106504	0.032584	-0.030803	0.0648406	0.654772
BAI2	brain-specific angiogenesis inhibitor 2 [Source:HGNC Symbol;Acc:HGNC:944]	0.349886	0.249719	0.220089	-0.10388	0.117206	0.416044
BAIAP2	BAI1-associated protein 2 [Source:HGNC Symbol;Acc:HGNC:947]	0.0642714	0.130665	0.643637	-0.0266999	0.126205	0.840803
BAIAP2L1	BAI1-associated protein 2-like 1 [Source:HGNC Symbol;Acc:HGNC:21649]	0.0420126	0.082442	0.632019	-0.0555801	0.0788886	0.51255
BAIAP2L2	BAI1-associated protein 2-like 2 [Source:HGNC Symbol;Acc:HGNC:26203]	0.0204527	0.181762	0.914786	0.0679003	0.191324	0.737145
BAK1	BCL2-antagonist/killer 1 [Source:HGNC Symbol;Acc:HGNC:949]	-0.1072	0.0973061	0.320788	0.0818014	0.0946231	0.426834
BAMBI	BMP and activin membrane-bound inhibitor [Source:HGNC Symbol;Acc:HGNC:30251]	0.297347	0.0450223	0.00119662	-0.085532	0.0702008	0.277424
BANF1	barrier to autointegration factor 1 [Source:HGNC Symbol;Acc:HGNC:17397]	-0.134861	0.0796959	0.151391	0.218754	0.135399	0.167096
BANK1	B-cell scaffold protein with ankyrin repeats 1 [Source:HGNC Symbol;Acc:HGNC:18233]	0.14897	0.129459	0.301893	-0.52022	0.312489	0.156842
BANP	BTG3 associated nuclear protein [Source:HGNC Symbol;Acc:HGNC:13450]	0.0582628	0.0948596	0.565951	-0.253828	0.0322643	0.000533127
BAP1	BRCA1 associated protein-1 (ubiquitin carboxy-terminal hydrolase) [Source:HGNC Symbol;Acc:HGNC:950]	0.195628	0.13595	0.209689	-0.107485	0.0914146	0.292607
BARD1	BRCA1 associated RING domain 1 [Source:HGNC Symbol;Acc:HGNC:952]	-0.345073	0.174238	0.104515	-0.0562703	0.107121	0.621829
BARX1	BARX homeobox 1 [Source:HGNC Symbol;Acc:HGNC:955]	0.223457	0.24316	0.400273	0.129267	0.127901	0.358552
BASP1	brain abundant, membrane attached signal protein 1 [Source:HGNC Symbol;Acc:HGNC:957]	0.0360117	0.0561177	0.549315	0.0214316	0.0611844	0.740402
BATF3	basic leucine zipper transcription factor, ATF-like 3 [Source:HGNC Symbol;Acc:HGNC:28915]	0.173476	0.743968	0.824869	-1.30045	0.262095	0.00424177
BAX	BCL2-associated X protein [Source:HGNC Symbol;Acc:HGNC:959]	-0.0278682	0.0727656	0.717472	-0.0699967	0.13857	0.634936
BAZ1A	bromodomain adjacent to zinc finger domain, 1A [Source:HGNC Symbol;Acc:HGNC:960]	0.13205	0.11165	0.29009	0.0156023	0.124971	0.905509
BAZ1B	bromodomain adjacent to zinc finger domain, 1B [Source:HGNC Symbol;Acc:HGNC:961]	0.17481	0.124344	0.218762	0.030193	0.104898	0.785025
BAZ2A	bromodomain adjacent to zinc finger domain, 2A [Source:HGNC Symbol;Acc:HGNC:962]	0.266347	0.0735203	0.0151752	0.098769	0.198044	0.639137
BAZ2B	bromodomain adjacent to zinc finger domain, 2B [Source:HGNC Symbol;Acc:HGNC:963]	-0.23927	0.236149	0.357448	-0.103995	0.199096	0.623744
BBC3	BCL2 binding component 3 [Source:HGNC Symbol;Acc:HGNC:17868]	0.422709	0.384912	0.322167	-0.0191951	0.160807	0.909632
BBIP1	BBSome interacting protein 1 [Source:HGNC Symbol;Acc:HGNC:28093]	-0.023975	0.0687164	0.741377	-0.0298656	0.0471338	0.554168
BBS1	Bardet-Biedl syndrome 1 [Source:HGNC Symbol;Acc:HGNC:966]	-0.279308	0.149119	0.119942	0.146283	0.17304	0.436478
BBS10	Bardet-Biedl syndrome 10 [Source:HGNC Symbol;Acc:HGNC:26291]	0.0533796	0.168522	0.76423	-0.00694365	0.0845403	0.937727
BBS12	Bardet-Biedl syndrome 12 [Source:HGNC Symbol;Acc:HGNC:26648]	0.350687	0.16068	0.0808551	-0.286272	0.166001	0.145214
BBS2	Bardet-Biedl syndrome 2 [Source:HGNC Symbol;Acc:HGNC:967]	0.17326	0.0600507	0.0343772	-0.0535363	0.127365	0.691692
BBS4	Bardet-Biedl syndrome 4 [Source:HGNC Symbol;Acc:HGNC:969]	-0.0394791	0.124487	0.763956	-0.103826	0.0794284	0.24804
BBS5	Bardet-Biedl syndrome 5 [Source:HGNC Symbol;Acc:HGNC:970]	-0.0350629	0.114064	0.770933	0.261182	0.167344	0.179334
BBS7	Bardet-Biedl syndrome 7 [Source:HGNC Symbol;Acc:HGNC:18758]	0.0919776	0.121351	0.482657	-0.00162899	0.104646	0.988182
BBS9	Bardet-Biedl syndrome 9 [Source:HGNC Symbol;Acc:HGNC:30000]	0.064981	0.10007	0.544754	-0.0124884	0.134026	0.92938
BBX	bobby sox homolog (Drosophila) [Source:HGNC Symbol;Acc:HGNC:14422]	0.0700861	0.234066	0.776661	-0.137227	0.225784	0.569877
BCAM	basal cell adhesion molecule (Lutheran blood group) [Source:HGNC Symbol;Acc:HGNC:6722]	0.209847	0.231255	0.405789	0.000983532	0.206722	0.996388
BCAP29	B-cell receptor-associated protein 29 [Source:HGNC Symbol;Acc:HGNC:24131]	-0.130673	0.129904	0.360625	-0.0116665	0.0686696	0.871754
BCAP31	B-cell receptor-associated protein 31 [Source:HGNC Symbol;Acc:HGNC:16695]	0.0731442	0.137397	0.617277	0.0184766	0.112331	0.875793
BCAR1	breast cancer anti-estrogen resistance 1 [Source:HGNC Symbol;Acc:HGNC:971]	0.0316337	0.16488	0.855402	-0.00221359	0.0946335	0.982243
BCAR3	breast cancer anti-estrogen resistance 3 [Source:HGNC Symbol;Acc:HGNC:973]	0.0961436	0.03578	0.0434504	-0.0615098	0.0646744	0.385244
BCAS2	breast carcinoma amplified sequence 2 [Source:HGNC Symbol;Acc:HGNC:975]	-0.030873	0.113396	0.796309	-0.0521391	0.09627	0.61135
BCAS3	breast carcinoma amplified sequence 3 [Source:HGNC Symbol;Acc:HGNC:14347]	-0.10035	0.0500683	0.101385	-0.213615	0.0903484	0.0644023
BCAS4	breast carcinoma amplified sequence 4 [Source:HGNC Symbol;Acc:HGNC:14367]	0.178178	0.120091	0.198005	-0.220046	0.175762	0.26596
BCAT1	branched chain amino-acid transaminase 1, cytosolic [Source:HGNC Symbol;Acc:HGNC:976]	0.0197571	0.142936	0.895458	-0.00269219	0.111658	0.981697
BCAT2	branched chain amino-acid transaminase 2, mitochondrial [Source:HGNC Symbol;Acc:HGNC:977]	0.0845584	0.179491	0.657406	0.0108544	0.154309	0.946648
BCCIP	BRCA2 and CDKN1A interacting protein [Source:HGNC Symbol;Acc:HGNC:978]	-0.158925	0.0765931	0.0926574	-0.079572	0.0863535	0.399087
BCDIN3D	BCDIN3 domain containing [Source:HGNC Symbol;Acc:HGNC:27050]	0.294891	0.180859	0.163924	-0.335849	0.285335	0.292157
BCKDHA	branched chain keto acid dehydrogenase E1, alpha polypeptide [Source:HGNC Symbol;Acc:HGNC:986]	0.284912	0.343432	0.444553	0.203165	0.186034	0.3246
BCKDHB	branched chain keto acid dehydrogenase E1, beta polypeptide [Source:HGNC Symbol;Acc:HGNC:987]	0.135847	0.164021	0.445259	-0.0128845	0.0829604	0.882653
BCKDK	branched chain ketoacid dehydrogenase kinase [Source:HGNC Symbol;Acc:HGNC:16902]	0.205719	0.133418	0.183733	0.0287643	0.100405	0.786001
BCL10	B-cell CLL/lymphoma 10 [Source:HGNC Symbol;Acc:HGNC:989]	-0.18425	0.074352	0.0559725	-0.137956	0.121556	0.307869
BCL2	B-cell CLL/lymphoma 2 [Source:HGNC Symbol;Acc:HGNC:990]	0.133223	0.166191	0.459154	-0.0415348	0.266202	0.882116
BCL2L1	BCL2-like 1 [Source:HGNC Symbol;Acc:HGNC:992]	0.129327	0.0669959	0.111437	0.0615483	0.0829066	0.491238
BCL2L11	BCL2-like 11 (apoptosis facilitator) [Source:HGNC Symbol;Acc:HGNC:994]	0.103841	0.216136	0.651196	-0.147586	0.168616	0.42147
BCL2L12	BCL2-like 12 (proline rich) [Source:HGNC Symbol;Acc:HGNC:13787]	0.0405865	0.226964	0.865097	0.00517343	0.176241	0.977718
BCL2L13	BCL2-like 13 (apoptosis facilitator) [Source:HGNC Symbol;Acc:HGNC:17164]	0.185833	0.0713408	0.0479665	-0.103228	0.0543394	0.115911
BCL2L2	BCL2-like 2 [Source:HGNC Symbol;Acc:HGNC:995]	-0.0562551	0.050303	0.314259	-0.00648218	0.0711292	0.930926
BCL2L2-PABPN1	BCL2L2-PABPN1 readthrough [Source:HGNC Symbol;Acc:HGNC:42959]	0.280984	1.01573	0.793134	-0.248943	0.126101	0.105362
BCL3	B-cell CLL/lymphoma 3 [Source:HGNC Symbol;Acc:HGNC:998]	-0.256576	0.141234	0.128961	0.0599545	0.186719	0.761126
BCL6	B-cell CLL/lymphoma 6 [Source:HGNC Symbol;Acc:HGNC:1001]	0.150972	0.0427801	0.016757	-0.0616585	0.117908	0.623356
BCL7A	B-cell CLL/lymphoma 7A [Source:HGNC Symbol;Acc:HGNC:1004]	0.104088	0.139506	0.489168	-0.182118	0.14361	0.260587
BCL7B	B-cell CLL/lymphoma 7B [Source:HGNC Symbol;Acc:HGNC:1005]	-0.0746628	0.0560169	0.240082	0.0636034	0.115262	0.604829
BCL7C	B-cell CLL/lymphoma 7C [Source:HGNC Symbol;Acc:HGNC:1006]	0.236821	0.217369	0.325639	-0.0728731	0.127276	0.591727
BCL9	B-cell CLL/lymphoma 9 [Source:HGNC Symbol;Acc:HGNC:1008]	0.240078	0.0687391	0.017422	-0.100831	0.141235	0.507205
BCL9L	B-cell CLL/lymphoma 9-like [Source:HGNC Symbol;Acc:HGNC:23688]	0.316651	0.172859	0.126468	0.0605632	0.122973	0.643233
BCLAF1	BCL2-associated transcription factor 1 [Source:HGNC Symbol;Acc:HGNC:16863]	0.00832654	0.130851	0.951727	-0.0859298	0.14495	0.579094
BCO2	beta-carotene oxygenase 2 [Source:HGNC Symbol;Acc:HGNC:18503]	-0.540471	0.324979	0.15718	-0.109646	0.771951	0.892596
BCOR	BCL6 corepressor [Source:HGNC Symbol;Acc:HGNC:20893]	0.121527	0.184395	0.538994	-0.0503995	0.186866	0.798161
BCORL1	BCL6 corepressor-like 1 [Source:HGNC Symbol;Acc:HGNC:25657]	0.293226	0.100303	0.0328839	0.186424	0.178697	0.344629
BCR	breakpoint cluster region [Source:HGNC Symbol;Acc:HGNC:1014]	0.164473	0.10319	0.171843	0.0112148	0.115248	0.92626
BCS1L	BC1 (ubiquinol-cytochrome c reductase) synthesis-like [Source:HGNC Symbol;Acc:HGNC:1020]	0.0692628	0.140461	0.642826	-0.086618	0.14122	0.566468
BDH1	3-hydroxybutyrate dehydrogenase, type 1 [Source:HGNC Symbol;Acc:HGNC:1027]	-0.218003	0.381148	0.592099	-0.13732	0.234407	0.583441
BDH2	3-hydroxybutyrate dehydrogenase, type 2 [Source:HGNC Symbol;Acc:HGNC:32389]	-0.0939492	0.0875043	0.332038	-0.13904	0.118874	0.294863
BDKRB1	bradykinin receptor B1 [Source:HGNC Symbol;Acc:HGNC:1029]	-0.00344418	0.354603	0.992626	0.166654	0.202655	0.448303
BDKRB2	bradykinin receptor B2 [Source:HGNC Symbol;Acc:HGNC:1030]	-0.135322	0.0918579	0.2007	-0.236451	0.196873	0.283525
BDNF	brain-derived neurotrophic factor [Source:HGNC Symbol;Acc:HGNC:1033]	-0.244531	0.126553	0.11117	-0.177207	0.0678003	0.0474595
BDP1	B double prime 1, subunit of RNA polymerase III transcription initiation factor IIIB [Source:HGNC Symbol;Acc:HGNC:13652]	0.0692387	0.230793	0.776246	-0.066115	0.288982	0.828099
BEAN1	brain expressed, associated with NEDD4, 1 [Source:HGNC Symbol;Acc:HGNC:24160]	0.102062	0.206013	0.641311	-0.0547087	0.182325	0.776205
BECN1	beclin 1, autophagy related [Source:HGNC Symbol;Acc:HGNC:1034]	-0.00559863	0.102068	0.958381	-0.0542023	0.0651298	0.443205
BEND3	BEN domain containing 3 [Source:HGNC Symbol;Acc:HGNC:23040]	0.0996274	0.147084	0.52825	0.0454586	0.101635	0.673387
BEND6	BEN domain containing 6 [Source:HGNC Symbol;Acc:HGNC:20871]	-0.0705836	0.225509	0.766917	-0.0174805	0.0892571	0.852443
BEND7	BEN domain containing 7 [Source:HGNC Symbol;Acc:HGNC:23514]	0.324325	0.158292	0.0957757	-0.141805	0.116559	0.27805
BEST1	bestrophin 1 [Source:HGNC Symbol;Acc:HGNC:12703]	0.0232578	0.129763	0.864792	-0.246105	0.163983	0.193705
BEST4	bestrophin 4 [Source:HGNC Symbol;Acc:HGNC:17106]	-0.0562057	0.131988	0.687934	0.157522	0.628205	0.811986
BET1	Bet1 golgi vesicular membrane trafficking protein [Source:HGNC Symbol;Acc:HGNC:14562]	-0.111362	0.104106	0.333654	-0.0306265	0.0702639	0.681102
BET1L	Bet1 golgi vesicular membrane trafficking protein-like [Source:HGNC Symbol;Acc:HGNC:19348]	-0.157134	0.107111	0.202286	-0.0179288	0.0738345	0.817788
BEX4	brain expressed, X-linked 4 [Source:HGNC Symbol;Acc:HGNC:25475]	-0.147828	0.121911	0.279449	0.0452356	0.0888731	0.632418
BFAR	bifunctional apoptosis regulator [Source:HGNC Symbol;Acc:HGNC:17613]	0.0282097	0.0457372	0.564379	0.00918847	0.0404779	0.829413
BFSP1	beaded filament structural protein 1, filensin [Source:HGNC Symbol;Acc:HGNC:1040]	-0.310819	0.145752	0.0861281	-0.633258	0.561245	0.3104
BGN	biglycan [Source:HGNC Symbol;Acc:HGNC:1044]	0.0706743	0.1228	0.589867	0.0715783	0.121895	0.582573
BHLHB9	basic helix-loop-helix domain containing, class B, 9 [Source:HGNC Symbol;Acc:HGNC:29353]	-0.0883623	0.408237	0.837192	0.0345239	0.150105	0.827206
BHLHE40	basic helix-loop-helix family, member e40 [Source:HGNC Symbol;Acc:HGNC:1046]	-0.412441	0.0710017	0.00213286	0.0663266	0.0664181	0.363823
BHLHE41	basic helix-loop-helix family, member e41 [Source:HGNC Symbol;Acc:HGNC:16617]	0.0313219	0.159675	0.852208	0.569827	0.16669	0.0188689
BHMT	betaine--homocysteine S-methyltransferase [Source:HGNC Symbol;Acc:HGNC:1047]	0.293237	0.802075	0.729623	-0.541625	0.38193	0.215357
BHMT2	betaine--homocysteine S-methyltransferase 2 [Source:HGNC Symbol;Acc:HGNC:1048]	-0.123944	0.0550982	0.0743217	-0.0178977	0.152828	0.911332
BICC1	BicC family RNA binding protein 1 [Source:HGNC Symbol;Acc:HGNC:19351]	0.137423	0.190691	0.503394	-0.144479	0.182503	0.464445
BICD1	bicaudal D homolog 1 (Drosophila) [Source:HGNC Symbol;Acc:HGNC:1049]	0.111697	0.15518	0.503886	-0.0246653	0.163258	0.885817
BICD2	bicaudal D homolog 2 (Drosophila) [Source:HGNC Symbol;Acc:HGNC:17208]	0.206321	0.110905	0.121918	-0.1797	0.103832	0.144064
BID	BH3 interacting domain death agonist [Source:HGNC Symbol;Acc:HGNC:1050]	0.0369624	0.118014	0.766769	-0.138807	0.126221	0.321563
BIN1	bridging integrator 1 [Source:HGNC Symbol;Acc:HGNC:1052]	0.103113	0.108352	0.384977	-0.0574108	0.126675	0.669385
BIN3	bridging integrator 3 [Source:HGNC Symbol;Acc:HGNC:1054]	-0.199422	0.0519521	0.0121412	-0.0129716	0.152149	0.935367
BIRC2	baculoviral IAP repeat containing 2 [Source:HGNC Symbol;Acc:HGNC:590]	-0.0172375	0.134106	0.902735	-0.100867	0.0925061	0.325283
BIRC3	baculoviral IAP repeat containing 3 [Source:HGNC Symbol;Acc:HGNC:591]	-0.514389	0.271218	0.116372	-0.210885	0.273341	0.475268
BIRC5	baculoviral IAP repeat containing 5 [Source:HGNC Symbol;Acc:HGNC:593]	-0.0671987	0.120119	0.599997	0.0234534	0.1564	0.886659
BIRC6	baculoviral IAP repeat containing 6 [Source:HGNC Symbol;Acc:HGNC:13516]	0.000172199	0.141392	0.999075	-0.178982	0.239053	0.487735
BIVM	basic, immunoglobulin-like variable motif containing [Source:HGNC Symbol;Acc:HGNC:16034]	0.0170991	0.0362736	0.657212	-0.11541	0.0738833	0.179031
BLCAP	bladder cancer associated protein [Source:HGNC Symbol;Acc:HGNC:1055]	0.195581	0.122745	0.171952	-0.162992	0.0619158	0.0463943
BLM	Bloom syndrome, RecQ helicase-like [Source:HGNC Symbol;Acc:HGNC:1058]	-0.295314	0.110725	0.0445033	-0.0238993	0.195692	0.907555
BLMH	bleomycin hydrolase [Source:HGNC Symbol;Acc:HGNC:1059]	-0.0115047	0.0506272	0.829234	0.038207	0.086482	0.677093
BLOC1S1	biogenesis of lysosomal organelles complex-1, subunit 1 [Source:HGNC Symbol;Acc:HGNC:4200]	0.274498	0.294135	0.393536	-0.0882193	0.144915	0.569274
BLOC1S2	biogenesis of lysosomal organelles complex-1, subunit 2 [Source:HGNC Symbol;Acc:HGNC:20984]	-0.21971	0.0815518	0.0430859	-0.104749	0.111997	0.392581
BLOC1S3	biogenesis of lysosomal organelles complex-1, subunit 3 [Source:HGNC Symbol;Acc:HGNC:20914]	-0.0777534	0.145051	0.614909	0.188554	0.101805	0.123214
BLOC1S4	biogenesis of lysosomal organelles complex-1, subunit 4, cappuccino [Source:HGNC Symbol;Acc:HGNC:24206]	0.17474	0.207456	0.438042	-0.187763	0.138102	0.232057
BLOC1S5	biogenesis of lysosomal organelles complex-1, subunit 5, muted [Source:HGNC Symbol;Acc:HGNC:18561]	0.203829	0.0646072	0.0252394	-0.0972887	0.0929825	0.343339
BLOC1S6	biogenesis of lysosomal organelles complex-1, subunit 6, pallidin [Source:HGNC Symbol;Acc:HGNC:8549]	-0.0651031	0.175664	0.72611	-0.153948	0.10025	0.18522
BLVRA	biliverdin reductase A [Source:HGNC Symbol;Acc:HGNC:1062]	-0.12214	0.0581541	0.0897206	-0.239579	0.148167	0.166811
BLVRB	biliverdin reductase B [Source:HGNC Symbol;Acc:HGNC:1063]	0.00442137	0.128622	0.973908	0.0856513	0.151634	0.596573
BLZF1	basic leucine zipper nuclear factor 1 [Source:HGNC Symbol;Acc:HGNC:1065]	-0.117016	0.131038	0.412776	-0.109952	0.0831792	0.243456
BMF	Bcl2 modifying factor [Source:HGNC Symbol;Acc:HGNC:24132]	0.421918	0.296165	0.213579	0.146058	0.346254	0.690676
BMI1	BMI1 proto-oncogene, polycomb ring finger [Source:HGNC Symbol;Acc:HGNC:1066]	-0.0940713	0.167264	0.598114	-0.117674	0.102451	0.302688
BMI1	COMMD3-BMI1 readthrough [Source:HGNC Symbol;Acc:HGNC:48326]	0.380004	0.231737	0.161971	-0.0482774	0.739864	0.950502
BMP1	bone morphogenetic protein 1 [Source:HGNC Symbol;Acc:HGNC:1067]	0.203913	0.191253	0.335089	0.0754113	0.137006	0.605715
BMP2	bone morphogenetic protein 2 [Source:HGNC Symbol;Acc:HGNC:1069]	-0.123595	0.122965	0.360971	-0.367689	0.462426	0.462595
BMP2K	BMP2 inducible kinase [Source:HGNC Symbol;Acc:HGNC:18041]	-0.0606881	0.0872693	0.517785	0.0183946	0.116547	0.880767
BMP4	bone morphogenetic protein 4 [Source:HGNC Symbol;Acc:HGNC:1071]	0.369644	0.219703	0.153301	0.162303	0.0410315	0.0107905
BMP6	bone morphogenetic protein 6 [Source:HGNC Symbol;Acc:HGNC:1073]	-0.209998	0.151604	0.224613	-0.0972435	0.125034	0.471902
BMP8B	bone morphogenetic protein 8b [Source:HGNC Symbol;Acc:HGNC:1075]	-0.328486	0.293516	0.313942	-0.320371	0.425771	0.485674
BMPER	BMP binding endothelial regulator [Source:HGNC Symbol;Acc:HGNC:24154]	0.0199692	0.107807	0.860327	-0.0316844	0.146775	0.837618
BMPR1A	bone morphogenetic protein receptor, type IA [Source:HGNC Symbol;Acc:HGNC:1076]	0.0494636	0.178031	0.79226	-0.114587	0.151696	0.484069
BMPR1B	bone morphogenetic protein receptor, type IB [Source:HGNC Symbol;Acc:HGNC:1077]	0.315733	0.339156	0.394616	0.250282	0.40388	0.562604
BMPR2	bone morphogenetic protein receptor, type II (serine/threonine kinase) [Source:HGNC Symbol;Acc:HGNC:1078]	0.0788	0.217549	0.731996	-0.0654199	0.203472	0.760824
BMS1	BMS1 ribosome biogenesis factor [Source:HGNC Symbol;Acc:HGNC:23505]	-0.140224	0.0761928	0.125086	-0.135765	0.0955495	0.214598
BNC1	basonuclin 1 [Source:HGNC Symbol;Acc:HGNC:1081]	0.13567	0.268479	0.63481	-0.134049	0.158212	0.435509
BNC2	basonuclin 2 [Source:HGNC Symbol;Acc:HGNC:30988]	0.087351	0.147226	0.57879	-0.062482	0.241831	0.806419
BNIP1	BCL2/adenovirus E1B 19kDa interacting protein 1 [Source:HGNC Symbol;Acc:HGNC:1082]	-0.221291	0.123444	0.133011	-0.146598	0.160247	0.402246
BNIP2	BCL2/adenovirus E1B 19kDa interacting protein 2 [Source:HGNC Symbol;Acc:HGNC:1083]	0.0106587	0.136981	0.940996	-0.126241	0.123362	0.353082
BNIP3	BCL2/adenovirus E1B 19kDa interacting protein 3 [Source:HGNC Symbol;Acc:HGNC:1084]	0.0452141	0.132583	0.746947	-0.0867718	0.0611551	0.215149
BNIP3L	BCL2/adenovirus E1B 19kDa interacting protein 3-like [Source:HGNC Symbol;Acc:HGNC:1085]	0.0126579	0.115927	0.9173	-0.0444156	0.0768459	0.588329
BOC	BOC cell adhesion associated, oncogene regulated [Source:HGNC Symbol;Acc:HGNC:17173]	0.122689	0.0704067	0.141873	-0.112787	0.0980207	0.301917
BOD1	biorientation of chromosomes in cell division 1 [Source:HGNC Symbol;Acc:HGNC:25114]	0.00535152	0.0598147	0.932183	0.0353787	0.0390282	0.406241
BOD1L1	biorientation of chromosomes in cell division 1-like 1 [Source:HGNC Symbol;Acc:HGNC:31792]	0.0327319	0.157292	0.843365	-0.0591309	0.213457	0.792855
BOK	BCL2-related ovarian killer [Source:HGNC Symbol;Acc:HGNC:1087]	0.28393	0.19113	0.197539	0.0335346	0.142963	0.823847
BOLA1	bolA family member 1 [Source:HGNC Symbol;Acc:HGNC:24263]	0.156264	0.245036	0.551711	-0.00228636	0.119529	0.985479
BOLA2	bolA family member 2 [Source:HGNC Symbol;Acc:HGNC:29488]	-0.171289	0.466551	0.728541	-0.103278	0.567688	0.862786
BOLA2B	Uncharacterized protein {ECO:0000313|Ensembl:ENSP00000482868} [Source:UniProtKB/TrEMBL;Acc:A0A087WZT3]	-0.119724	0.478319	0.812314	0.0070994	0.125704	0.957149
BOLA2B	bolA family member 2B [Source:HGNC Symbol;Acc:HGNC:32479]	0.0500135	0.224108	0.832237	0.0422516	0.283213	0.887237
BOLA3	bolA family member 3 [Source:HGNC Symbol;Acc:HGNC:24415]	0.112679	0.104233	0.329043	-0.0242191	0.100322	0.818823
BOP1	NA	0.0430573	0.129789	0.753534	-0.140385	0.0987862	0.21454
BORA	bora, aurora kinase A activator [Source:HGNC Symbol;Acc:HGNC:24724]	0.0242543	0.165062	0.88892	-0.0720821	0.18077	0.706537
BPGM	2,3-bisphosphoglycerate mutase [Source:HGNC Symbol;Acc:HGNC:1093]	-0.0915502	0.0753596	0.27866	0.036971	0.0743833	0.640246
BPHL	biphenyl hydrolase-like (serine hydrolase) [Source:HGNC Symbol;Acc:HGNC:1094]	-0.0746635	0.0939709	0.46291	0.115451	0.147168	0.468276
BPNT1	3'(2'), 5'-bisphosphate nucleotidase 1 [Source:HGNC Symbol;Acc:HGNC:1096]	0.103762	0.0552593	0.119223	0.0488559	0.0755287	0.546246
BPTF	bromodomain PHD finger transcription factor [Source:HGNC Symbol;Acc:HGNC:3581]	-0.0213241	0.133981	0.879774	0.00863795	0.173548	0.962231
BRAF	B-Raf proto-oncogene, serine/threonine kinase [Source:HGNC Symbol;Acc:HGNC:1097]	0.0601845	0.256619	0.823876	-0.23283	0.281065	0.44518
BRAP	BRCA1 associated protein [Source:HGNC Symbol;Acc:HGNC:1099]	-0.0171442	0.10731	0.879321	-0.0433052	0.0574217	0.484733
BRAT1	BRCA1-associated ATM activator 1 [Source:HGNC Symbol;Acc:HGNC:21701]	0.25248	0.394202	0.550053	-0.0292047	0.178683	0.87657
BRCA1	breast cancer 1, early onset [Source:HGNC Symbol;Acc:HGNC:1100]	-0.0204579	0.158456	0.902305	-0.0135046	0.111886	0.908629
BRCA2	breast cancer 2, early onset [Source:HGNC Symbol;Acc:HGNC:1101]	-0.143691	0.206338	0.517224	0.0761378	0.181523	0.692308
BRCC3	BRCA1/BRCA2-containing complex, subunit 3 [Source:HGNC Symbol;Acc:HGNC:24185]	0.0345787	0.101359	0.746859	0.059522	0.115981	0.62967
BRD1	bromodomain containing 1 [Source:HGNC Symbol;Acc:HGNC:1102]	-0.0485609	0.0694847	0.515796	-0.00784247	0.131475	0.954745
BRD2	bromodomain containing 2 [Source:HGNC Symbol;Acc:HGNC:1103]	-0.219015	0.0412368	0.00316298	0.01892	0.0826243	0.82795
BRD3	bromodomain containing 3 [Source:HGNC Symbol;Acc:HGNC:1104]	0.305134	0.0754249	0.00986867	-0.0605929	0.113077	0.615029
BRD4	bromodomain containing 4 [Source:HGNC Symbol;Acc:HGNC:13575]	0.0293866	0.048245	0.569062	0.0360791	0.154219	0.824303
BRD7	bromodomain containing 7 [Source:HGNC Symbol;Acc:HGNC:14310]	-0.0275392	0.0845667	0.757876	-0.000117535	0.0714177	0.998751
BRD8	bromodomain containing 8 [Source:HGNC Symbol;Acc:HGNC:19874]	0.0710583	0.0623248	0.305886	-0.0675311	0.121855	0.603321
BRD9	bromodomain containing 9 [Source:HGNC Symbol;Acc:HGNC:25818]	-0.128077	0.0975755	0.24634	-0.0336506	0.0699026	0.650567
BRE	brain and reproductive organ-expressed (TNFRSF1A modulator) [Source:HGNC Symbol;Acc:HGNC:1106]	-0.123531	0.0693493	0.134972	-0.125819	0.101582	0.270473
BRF1	BRF1, RNA polymerase III transcription initiation factor 90 kDa subunit [Source:HGNC Symbol;Acc:HGNC:11551]	0.0588684	0.163983	0.734264	-0.0172089	0.140018	0.90697
BRF2	BRF2, RNA polymerase III transcription initiation factor 50 kDa subunit [Source:HGNC Symbol;Acc:HGNC:17298]	-0.510739	0.0646678	0.000523485	-0.295054	0.156634	0.11831
BRI3	brain protein I3 [Source:HGNC Symbol;Acc:HGNC:1109]	0.156872	0.155179	0.358449	-0.114166	0.0955514	0.285738
BRI3BP	BRI3 binding protein [Source:HGNC Symbol;Acc:HGNC:14251]	0.271282	0.134508	0.0997709	-0.0695544	0.162834	0.687039
BRICD5	BRICHOS domain containing 5 [Source:HGNC Symbol;Acc:HGNC:28309]	-0.100484	0.293763	0.746216	-0.0938455	0.327275	0.785808
BRIP1	BRCA1 interacting protein C-terminal helicase 1 [Source:HGNC Symbol;Acc:HGNC:20473]	0.0289298	0.180157	0.87871	-0.23067	0.204738	0.311036
BRIX1	BRX1, biogenesis of ribosomes, homolog (S. cerevisiae) [Source:HGNC Symbol;Acc:HGNC:24170]	-0.0937525	0.0614735	0.187752	-0.0445673	0.111729	0.706442
BRK1	BRICK1, SCAR/WAVE actin-nucleating complex subunit [Source:HGNC Symbol;Acc:HGNC:23057]	-0.0997008	0.035612	0.0380098	-0.0901991	0.0735589	0.274711
BRMS1	breast cancer metastasis suppressor 1 [Source:HGNC Symbol;Acc:HGNC:17262]	-0.00480424	0.218871	0.983337	-0.0684808	0.123997	0.604536
BRMS1L	breast cancer metastasis-suppressor 1-like [Source:HGNC Symbol;Acc:HGNC:20512]	0.204063	0.132049	0.18292	-0.155535	0.130162	0.285697
BROX	BRO1 domain and CAAX motif containing [Source:HGNC Symbol;Acc:HGNC:26512]	0.123612	0.119762	0.349321	-0.0665484	0.0858556	0.473314
BRPF1	bromodomain and PHD finger containing, 1 [Source:HGNC Symbol;Acc:HGNC:14255]	-0.299834	0.0784814	0.0123675	0.0135777	0.108919	0.90565
BRPF3	bromodomain and PHD finger containing, 3 [Source:HGNC Symbol;Acc:HGNC:14256]	-0.0329837	0.0655342	0.636133	0.0311331	0.0892601	0.741454
BRSK1	BR serine/threonine kinase 1 [Source:HGNC Symbol;Acc:HGNC:18994]	0.0841638	0.161005	0.623482	-0.151417	0.182792	0.445195
BRWD1	bromodomain and WD repeat domain containing 1 [Source:HGNC Symbol;Acc:HGNC:12760]	-0.108225	0.101894	0.336763	-0.0528939	0.199598	0.801586
BRWD3	bromodomain and WD repeat domain containing 3 [Source:HGNC Symbol;Acc:HGNC:17342]	-0.173869	0.150986	0.301575	0.1555	0.194544	0.460383
BSCL2	Berardinelli-Seip congenital lipodystrophy 2 (seipin) [Source:HGNC Symbol;Acc:HGNC:15832]	-0.0251681	0.163562	0.883727	0.214279	0.184696	0.298361
BSDC1	BSD domain containing 1 [Source:HGNC Symbol;Acc:HGNC:25501]	0.197388	0.0906114	0.0812765	0.141486	0.0964594	0.202346
BSG	basigin (Ok blood group) [Source:HGNC Symbol;Acc:HGNC:1116]	-0.0439814	0.0882048	0.639199	-0.0498651	0.124234	0.704721
BST1	bone marrow stromal cell antigen 1 [Source:HGNC Symbol;Acc:HGNC:1118]	0.0751461	0.048981	0.185568	-0.0515016	0.0503022	0.352866
BST2	bone marrow stromal cell antigen 2 [Source:HGNC Symbol;Acc:HGNC:1119]	0.184681	0.575226	0.761151	-0.385998	0.341792	0.310006
BTAF1	BTAF1 RNA polymerase II, B-TFIID transcription factor-associated, 170kDa [Source:HGNC Symbol;Acc:HGNC:17307]	-0.177126	0.13964	0.260487	-0.026863	0.213625	0.904831
BTBD1	BTB (POZ) domain containing 1 [Source:HGNC Symbol;Acc:HGNC:1120]	-0.0187972	0.166163	0.914333	-0.220409	0.107126	0.0947374
BTBD10	BTB (POZ) domain containing 10 [Source:HGNC Symbol;Acc:HGNC:21445]	0.00992188	0.159893	0.952925	-0.0142166	0.0870527	0.87667
BTBD11	BTB (POZ) domain containing 11 [Source:HGNC Symbol;Acc:HGNC:23844]	-0.0490704	0.202928	0.81853	0.105888	0.170104	0.560905
BTBD19	BTB (POZ) domain containing 19 [Source:HGNC Symbol;Acc:HGNC:27145]	-0.241775	0.176151	0.228262	0.30869	0.287138	0.331466
BTBD2	BTB (POZ) domain containing 2 [Source:HGNC Symbol;Acc:HGNC:15504]	0.300905	0.230462	0.248512	-0.0225355	0.0975302	0.826424
BTBD3	BTB (POZ) domain containing 3 [Source:HGNC Symbol;Acc:HGNC:15854]	0.181134	0.209001	0.425752	-0.111042	0.180426	0.56519
BTBD6	BTB (POZ) domain containing 6 [Source:HGNC Symbol;Acc:HGNC:19897]	0.0928336	0.118355	0.468338	-0.0363604	0.0933788	0.713023
BTBD7	BTB (POZ) domain containing 7 [Source:HGNC Symbol;Acc:HGNC:18269]	0.199139	0.141094	0.21722	-0.145271	0.20076	0.501732
BTBD9	BTB (POZ) domain containing 9 [Source:HGNC Symbol;Acc:HGNC:21228]	0.123594	0.0455855	0.0422133	-0.0746398	0.0996267	0.487468
BTD	biotinidase [Source:HGNC Symbol;Acc:HGNC:1122]	0.198257	0.120225	0.160051	-0.222102	0.0612179	0.0150913
BTF3	basic transcription factor 3 [Source:HGNC Symbol;Acc:HGNC:1125]	-0.0700628	0.0748715	0.392348	-0.0900785	0.0716372	0.264133
BTF3L4	basic transcription factor 3-like 4 [Source:HGNC Symbol;Acc:HGNC:30547]	-0.130397	0.141637	0.399477	0.0288503	0.0402133	0.505219
BTG1	B-cell translocation gene 1, anti-proliferative [Source:HGNC Symbol;Acc:HGNC:1130]	0.157676	0.112849	0.221186	0.00632198	0.0877371	0.945351
BTG2	BTG family, member 2 [Source:HGNC Symbol;Acc:HGNC:1131]	0.26653	0.106767	0.0547322	0.067338	0.0862585	0.470332
BTG3	BTG family, member 3 [Source:HGNC Symbol;Acc:HGNC:1132]	-0.244746	0.178887	0.229541	-0.248029	0.0687975	0.0154583
BTN2A1	butyrophilin, subfamily 2, member A1 [Source:HGNC Symbol;Acc:HGNC:1136]	-0.00582927	0.0761898	0.941981	0.0816313	0.0484348	0.152727
BTN2A2	butyrophilin, subfamily 2, member A2 [Source:HGNC Symbol;Acc:HGNC:1137]	-0.0963011	0.0939094	0.35217	-0.193506	0.133768	0.207656
BTN3A1	butyrophilin, subfamily 3, member A1 [Source:HGNC Symbol;Acc:HGNC:1138]	0.118783	0.0625197	0.115874	-0.185431	0.130377	0.214221
BTN3A2	butyrophilin, subfamily 3, member A2 [Source:HGNC Symbol;Acc:HGNC:1139]	0.0827017	0.0605025	0.229905	-0.0434207	0.0939741	0.663453
BTN3A3	butyrophilin, subfamily 3, member A3 [Source:HGNC Symbol;Acc:HGNC:1140]	0.0518206	0.0575537	0.409184	0.167919	0.135938	0.271607
BTRC	beta-transducin repeat containing E3 ubiquitin protein ligase [Source:HGNC Symbol;Acc:HGNC:1144]	-0.0316667	0.106337	0.777835	-0.130872	0.086035	0.188707
BUB1	BUB1 mitotic checkpoint serine/threonine kinase [Source:HGNC Symbol;Acc:HGNC:1148]	0.14312	0.112314	0.258575	0.00873488	0.109507	0.939518
BUB1B	BUB1 mitotic checkpoint serine/threonine kinase B [Source:HGNC Symbol;Acc:HGNC:1149]	0.194511	0.0848853	0.0705207	-0.0500877	0.134716	0.725276
BUB3	BUB3 mitotic checkpoint protein [Source:HGNC Symbol;Acc:HGNC:1151]	0.00751782	0.0315296	0.821006	-0.119016	0.080548	0.199566
BUD13	BUD13 homolog (S. cerevisiae) [Source:HGNC Symbol;Acc:HGNC:28199]	-0.132566	0.0674776	0.106659	-0.0404435	0.140938	0.785655
BUD31	BUD31 homolog (S. cerevisiae) [Source:HGNC Symbol;Acc:HGNC:29629]	-0.201368	0.0670654	0.030011	-0.0112476	0.096271	0.911541
BVES	blood vessel epicardial substance [Source:HGNC Symbol;Acc:HGNC:1152]	0.0879683	0.118321	0.490635	-0.159218	0.104315	0.187454
BYSL	bystin-like [Source:HGNC Symbol;Acc:HGNC:1157]	-0.145754	0.0710717	0.0955454	0.1565	0.113354	0.225919
BZRAP1	benzodiazepine receptor (peripheral) associated protein 1 [Source:HGNC Symbol;Acc:HGNC:16831]	-0.0106461	0.249123	0.967567	0.417355	0.307701	0.233014
BZW1	basic leucine zipper and W2 domains 1 [Source:HGNC Symbol;Acc:HGNC:18380]	-0.0168158	0.0880129	0.855994	-0.156476	0.0978489	0.17068
BZW2	basic leucine zipper and W2 domains 2 [Source:HGNC Symbol;Acc:HGNC:18808]	0.0442438	0.0449933	0.370598	-0.0655018	0.0792604	0.4462
C10orf10	chromosome 10 open reading frame 10 [Source:HGNC Symbol;Acc:HGNC:23355]	1.34066	0.179913	0.000686567	0.0271821	0.199322	0.896847
C10orf107	chromosome 10 open reading frame 107 [Source:HGNC Symbol;Acc:HGNC:28678]	-0.149656	0.224895	0.535225	-0.0298488	0.391759	0.942221
C10orf11	chromosome 10 open reading frame 11 [Source:HGNC Symbol;Acc:HGNC:23405]	-0.0795254	0.191768	0.695557	0.123735	0.193371	0.550414
C10orf114	cancer susceptibility candidate 10 [Source:HGNC Symbol;Acc:HGNC:31448]	0.287669	0.343117	0.440034	0.269321	0.375118	0.504917
C10orf116	adipogenesis regulatory factor [Source:HGNC Symbol;Acc:HGNC:24043]	-0.128976	0.43473	0.77864	-0.392334	0.378839	0.347845
C10orf118	coiled-coil domain containing 186 [Source:HGNC Symbol;Acc:HGNC:24349]	0.156791	0.277886	0.596969	-0.0575968	0.242058	0.821366
C10orf12	chromosome 10 open reading frame 12 [Source:HGNC Symbol;Acc:HGNC:23420]	0.327747	0.0842073	0.0115	-0.312251	0.198558	0.176621
C10orf137	erythroid differentiation regulatory factor 1 [Source:HGNC Symbol;Acc:HGNC:24640]	-0.216306	0.053334	0.0097706	-0.183445	0.118355	0.181843
C10orf2	chromosome 10 open reading frame 2 [Source:HGNC Symbol;Acc:HGNC:1160]	-0.254841	0.0700196	0.0149104	-0.103803	0.122685	0.436113
C10orf25	chromosome 10 open reading frame 25 [Source:HGNC Symbol;Acc:HGNC:23509]	0.00608703	0.104376	0.955754	-0.0129634	0.0897701	0.89082
C10orf32	chromosome 10 open reading frame 32 [Source:HGNC Symbol;Acc:HGNC:23516]	0.0806729	0.0455678	0.136879	-0.0685001	0.135678	0.635107
C10orf54	chromosome 10 open reading frame 54 [Source:HGNC Symbol;Acc:HGNC:30085]	0.171556	0.311347	0.60534	0.0418576	0.14496	0.784358
C10orf55	chromosome 10 open reading frame 55 [Source:HGNC Symbol;Acc:HGNC:31008]	-0.131532	0.542821	0.818164	-0.19657	0.337752	0.585822
C10orf68	coiled-coil domain containing 7 [Source:HGNC Symbol;Acc:HGNC:26533]	0.644163	0.297851	0.0829035	-0.179531	0.368286	0.64654
C10orf76	chromosome 10 open reading frame 76 [Source:HGNC Symbol;Acc:HGNC:25788]	0.0365719	0.0769259	0.654534	-0.0743166	0.129342	0.590463
C10orf88	chromosome 10 open reading frame 88 [Source:HGNC Symbol;Acc:HGNC:25822]	-0.0097159	0.122679	0.939947	-0.0242403	0.179463	0.897825
C10orf90	chromosome 10 open reading frame 90 [Source:HGNC Symbol;Acc:HGNC:26563]	-0.289898	0.24915	0.297109	0.292225	0.2444	0.285429
C11orf1	chromosome 11 open reading frame 1 [Source:HGNC Symbol;Acc:HGNC:1163]	0.0244795	0.101837	0.819581	0.150235	0.179752	0.44137
C11orf24	chromosome 11 open reading frame 24 [Source:HGNC Symbol;Acc:HGNC:1174]	-0.164209	0.0411888	0.0104605	0.00264242	0.114452	0.982473
C11orf30	chromosome 11 open reading frame 30 [Source:HGNC Symbol;Acc:HGNC:18071]	0.145865	0.230437	0.554554	0.0700557	0.191951	0.730065
C11orf31	chromosome 11 open reading frame 31 [Source:HGNC Symbol;Acc:HGNC:18251]	0.246201	0.282535	0.423395	-0.00198409	0.111673	0.986512
C11orf35	lamin tail domain containing 2 [Source:HGNC Symbol;Acc:HGNC:28561]	-0.311997	0.671775	0.661856	0.975951	0.701982	0.223156
C11orf45	chromosome 11 open reading frame 45 [Source:HGNC Symbol;Acc:HGNC:28584]	0.474288	0.603847	0.467761	-0.361359	0.118981	0.0288454
C11orf48	LBH domain containing 1 [Source:HGNC Symbol;Acc:HGNC:28351]	-0.213368	0.117829	0.129934	-0.0822825	0.0829257	0.366639
C11orf49	chromosome 11 open reading frame 49 [Source:HGNC Symbol;Acc:HGNC:28720]	0.0581867	0.178004	0.756996	-0.0368418	0.122949	0.776501
C11orf54	chromosome 11 open reading frame 54 [Source:HGNC Symbol;Acc:HGNC:30204]	-0.0909598	0.165478	0.606189	-0.132694	0.185417	0.506227
C11orf57	chromosome 11 open reading frame 57 [Source:HGNC Symbol;Acc:HGNC:25569]	-0.0656012	0.115624	0.59499	0.00378997	0.0765613	0.962436
C11orf58	chromosome 11 open reading frame 58 [Source:HGNC Symbol;Acc:HGNC:16990]	-0.0227396	0.0749639	0.773846	-0.0889203	0.0721558	0.272607
C11orf63	chromosome 11 open reading frame 63 [Source:HGNC Symbol;Acc:HGNC:26288]	0.127532	0.167989	0.481988	-0.107564	0.11488	0.392096
C11orf65	chromosome 11 open reading frame 65 [Source:HGNC Symbol;Acc:HGNC:28519]	1.14715	0.510356	0.0744876	-0.583129	0.406996	0.211362
C11orf68	chromosome 11 open reading frame 68 [Source:HGNC Symbol;Acc:HGNC:28801]	0.153379	0.195634	0.468529	0.0285333	0.161612	0.866787
C11orf70	chromosome 11 open reading frame 70 [Source:HGNC Symbol;Acc:HGNC:28188]	0.1295	0.106427	0.277977	0.172228	0.115063	0.194698
C11orf71	chromosome 11 open reading frame 71 [Source:HGNC Symbol;Acc:HGNC:25937]	-0.296118	0.158733	0.121111	-0.343525	0.163458	0.0895708
C11orf73	chromosome 11 open reading frame 73 [Source:HGNC Symbol;Acc:HGNC:26938]	0.0497942	0.0529751	0.390396	0.0552635	0.0777204	0.508835
C11orf74	chromosome 11 open reading frame 74 [Source:HGNC Symbol;Acc:HGNC:25142]	0.0447482	0.100561	0.674933	-0.128547	0.103922	0.271027
C11orf75	single-pass membrane protein with coiled-coil domains 4 [Source:HGNC Symbol;Acc:HGNC:24810]	-0.0282372	0.0949488	0.778126	-0.180888	0.202256	0.412113
C11orf80	chromosome 11 open reading frame 80 [Source:HGNC Symbol;Acc:HGNC:26197]	-0.240104	0.0783752	0.0279897	-0.330521	0.171557	0.111977
C11orf82	DNA damage-induced apoptosis suppressor [Source:HGNC Symbol;Acc:HGNC:26351]	-0.125244	0.178338	0.513841	0.0431582	0.183881	0.823745
C11orf83	ubiquinol-cytochrome c reductase complex assembly factor 3 [Source:HGNC Symbol;Acc:HGNC:34399]	0.0855484	0.227218	0.721991	-0.118159	0.166571	0.5098
C11orf84	chromosome 11 open reading frame 84 [Source:HGNC Symbol;Acc:HGNC:25115]	0.00527675	0.125965	0.968207	-0.0171278	0.111127	0.883536
C11orf87	chromosome 11 open reading frame 87 [Source:HGNC Symbol;Acc:HGNC:33788]	0.286771	0.184361	0.180552	0.0238058	0.118797	0.849071
C11orf96	chromosome 11 open reading frame 96 [Source:HGNC Symbol;Acc:HGNC:38675]	0.0951455	0.136022	0.515444	-0.568551	0.148605	0.0122987
C12orf10	chromosome 12 open reading frame 10 [Source:HGNC Symbol;Acc:HGNC:17590]	0.103308	0.154151	0.532449	-0.0604853	0.174247	0.742631
C12orf23	transmembrane protein 263 [Source:HGNC Symbol;Acc:HGNC:28281]	-0.183698	0.0935807	0.106879	0.0753946	0.0524205	0.209879
C12orf29	chromosome 12 open reading frame 29 [Source:HGNC Symbol;Acc:HGNC:25322]	-0.104044	0.131438	0.464481	-0.0415573	0.0698045	0.577537
C12orf4	chromosome 12 open reading frame 4 [Source:HGNC Symbol;Acc:HGNC:1184]	-0.00388477	0.112723	0.973841	-0.11897	0.0837632	0.214757
C12orf43	chromosome 12 open reading frame 43 [Source:HGNC Symbol;Acc:HGNC:25719]	-0.142153	0.116685	0.277468	-0.0410423	0.0881558	0.661101
C12orf44	autophagy related 101 [Source:HGNC Symbol;Acc:HGNC:25679]	0.0538265	0.207127	0.805324	0.000821972	0.1214	0.99486
C12orf45	chromosome 12 open reading frame 45 [Source:HGNC Symbol;Acc:HGNC:28628]	-0.233726	0.0737452	0.0248326	-0.136462	0.106006	0.254355
C12orf49	chromosome 12 open reading frame 49 [Source:HGNC Symbol;Acc:HGNC:26128]	0.225588	0.136905	0.160317	-0.0633623	0.157608	0.704275
C12orf5	chromosome 12 open reading frame 5 [Source:HGNC Symbol;Acc:HGNC:1185]	0.0781827	0.0804794	0.375935	-0.251436	0.132244	0.115668
C12orf52	RBPJ interacting and tubulin associated 1 [Source:HGNC Symbol;Acc:HGNC:25925]	0.299422	0.132508	0.073384	-0.0279399	0.0598945	0.660486
C12orf55	cilia and flagella associated 54 [Source:HGNC Symbol;Acc:HGNC:26456]	-0.296436	0.283188	0.343141	-0.256001	0.686346	0.724445
C12orf56	chromosome 12 open reading frame 56 [Source:HGNC Symbol;Acc:HGNC:26967]	-0.00874513	0.480428	0.986181	0.295664	0.984056	0.775922
C12orf57	chromosome 12 open reading frame 57 [Source:HGNC Symbol;Acc:HGNC:29521]	0.215601	0.209375	0.350347	0.0610475	0.146904	0.694963
C12orf60	chromosome 12 open reading frame 60 [Source:HGNC Symbol;Acc:HGNC:28726]	-0.309467	0.579333	0.616105	0.621874	0.622916	0.363953
C12orf61	long intergenic non-protein coding RNA 1465 [Source:HGNC Symbol;Acc:HGNC:26364]	0.117614	0.260136	0.670117	-0.189351	0.565599	0.751379
C12orf65	chromosome 12 open reading frame 65 [Source:HGNC Symbol;Acc:HGNC:26784]	0.086681	0.0959928	0.407924	-0.0169594	0.112522	0.886088
C12orf66	chromosome 12 open reading frame 66 [Source:HGNC Symbol;Acc:HGNC:26517]	0.292587	0.20105	0.20535	-0.245865	0.218515	0.311611
C12orf73	chromosome 12 open reading frame 73 [Source:HGNC Symbol;Acc:HGNC:34450]	-0.276915	0.0673513	0.00925033	0.102169	0.224934	0.66871
C12orf75	chromosome 12 open reading frame 75 [Source:HGNC Symbol;Acc:HGNC:35164]	0.0744186	0.0571525	0.249634	-0.157912	0.0681652	0.0683424
C12orf76	chromosome 12 open reading frame 76 [Source:HGNC Symbol;Acc:HGNC:33790]	0.0243248	0.1999	0.907888	-0.0909395	0.206346	0.677823
C13orf45	LMO7 downstream neighbor [Source:HGNC Symbol;Acc:HGNC:44370]	0.350538	0.780785	0.672253	-0.247251	0.386882	0.55089
C14orf1	chromosome 14 open reading frame 1 [Source:HGNC Symbol;Acc:HGNC:1187]	-0.116414	0.0702231	0.158261	0.0507633	0.0808856	0.557813
C14orf101	transmembrane protein 260 [Source:HGNC Symbol;Acc:HGNC:20185]	-0.0270582	0.0467594	0.5879	0.11747	0.114681	0.352662
C14orf119	chromosome 14 open reading frame 119 [Source:HGNC Symbol;Acc:HGNC:20270]	-0.0623316	0.0631803	0.369159	0.0136957	0.0608999	0.830968
C14orf132	chromosome 14 open reading frame 132 [Source:HGNC Symbol;Acc:HGNC:20346]	0.193131	0.0652686	0.0315544	-0.0165099	0.085874	0.855105
C14orf142	chromosome 14 open reading frame 142 [Source:HGNC Symbol;Acc:HGNC:20356]	-0.224121	0.143722	0.179644	-0.0892493	0.17247	0.626895
C14orf159	chromosome 14 open reading frame 159 [Source:HGNC Symbol;Acc:HGNC:20498]	-0.0990801	0.101479	0.373725	0.140271	0.13214	0.337007
C14orf166	chromosome 14 open reading frame 166 [Source:HGNC Symbol;Acc:HGNC:23169]	-0.224398	0.125423	0.133615	0.0177969	0.0781326	0.82884
C14orf182	long intergenic non-protein coding RNA 1588 [Source:HGNC Symbol;Acc:HGNC:27503]	-0.344208	0.254215	0.233715	-0.119278	0.238149	0.637739
C14orf2	chromosome 14 open reading frame 2 [Source:HGNC Symbol;Acc:HGNC:1188]	0.0158684	0.0587692	0.797941	0.13716	0.0805508	0.149341
C14orf28	chromosome 14 open reading frame 28 [Source:HGNC Symbol;Acc:HGNC:19834]	-0.223945	0.0501718	0.00661856	-0.443949	0.187153	0.0637852
C14orf37	chromosome 14 open reading frame 37 [Source:HGNC Symbol;Acc:HGNC:19846]	0.159434	0.136954	0.29689	-0.181745	0.184872	0.370713
C14orf79	chromosome 14 open reading frame 79 [Source:HGNC Symbol;Acc:HGNC:20126]	0.257852	0.178913	0.209089	-0.0780555	0.136336	0.59175
C14orf80	chromosome 14 open reading frame 80 [Source:HGNC Symbol;Acc:HGNC:20127]	0.592474	0.622522	0.384939	0.144982	0.253973	0.592796
C14orf93	chromosome 14 open reading frame 93 [Source:HGNC Symbol;Acc:HGNC:20162]	0.0928889	0.189891	0.645423	0.0548371	0.0887243	0.563597
C15orf38	actin-related protein 2/3 complex inhibitor [Source:HGNC Symbol;Acc:HGNC:28782]	0.131454	0.167035	0.466936	-0.031161	0.101897	0.772072
C15orf39	chromosome 15 open reading frame 39 [Source:HGNC Symbol;Acc:HGNC:24497]	-0.0887302	0.209316	0.689253	0.0692653	0.0874606	0.464282
C15orf40	chromosome 15 open reading frame 40 [Source:HGNC Symbol;Acc:HGNC:28443]	-0.145821	0.0484828	0.0298345	-0.135918	0.083607	0.164947
C15orf41	chromosome 15 open reading frame 41 [Source:HGNC Symbol;Acc:HGNC:26929]	0.0175902	0.131146	0.898534	0.0443854	0.116699	0.719314
C15orf52	chromosome 15 open reading frame 52 [Source:HGNC Symbol;Acc:HGNC:33488]	0.132076	0.0895605	0.2003	-0.0223004	0.182125	0.907316
C15orf57	chromosome 15 open reading frame 57 [Source:HGNC Symbol;Acc:HGNC:28295]	-0.279328	0.0919558	0.0288288	0.0686222	0.0666987	0.350729
C15orf59	chromosome 15 open reading frame 59 [Source:HGNC Symbol;Acc:HGNC:33753]	0.0997958	0.160862	0.562185	-0.083863	0.126927	0.538014
C15orf61	chromosome 15 open reading frame 61 [Source:HGNC Symbol;Acc:HGNC:34453]	0.0996708	0.346601	0.785216	-0.161428	0.171911	0.39083
C16orf13	chromosome 16 open reading frame 13 [Source:HGNC Symbol;Acc:HGNC:14141]	0.119227	0.153881	0.473489	-0.00658858	0.173746	0.971218
C16orf45	chromosome 16 open reading frame 45 [Source:HGNC Symbol;Acc:HGNC:19213]	-0.0384849	0.0442776	0.424502	-0.117418	0.0766152	0.185955
C16orf46	chromosome 16 open reading frame 46 [Source:HGNC Symbol;Acc:HGNC:26525]	0.103459	0.251215	0.69752	0.0451567	0.634984	0.946063
C16orf52	chromosome 16 open reading frame 52 [Source:HGNC Symbol;Acc:HGNC:27087]	-0.0703752	0.100945	0.516779	-0.0229176	0.0742837	0.770131
C16orf55	spermatogenesis associated 33 [Source:HGNC Symbol;Acc:HGNC:26463]	-0.252504	0.123728	0.0967715	0.0275419	0.18716	0.888758
C16orf58	chromosome 16 open reading frame 58 [Source:HGNC Symbol;Acc:HGNC:25848]	0.104886	0.13682	0.477932	0.0558597	0.104588	0.616162
C16orf59	chromosome 16 open reading frame 59 [Source:HGNC Symbol;Acc:HGNC:25849]	0.113686	0.278674	0.700191	0.130093	0.174389	0.489239
C16orf62	chromosome 16 open reading frame 62 [Source:HGNC Symbol;Acc:HGNC:24641]	0.0335181	0.0460844	0.499645	-0.140387	0.0894267	0.177243
C16orf70	chromosome 16 open reading frame 70 [Source:HGNC Symbol;Acc:HGNC:29564]	0.189436	0.10171	0.121578	-0.143749	0.118219	0.27827
C16orf71	chromosome 16 open reading frame 71 [Source:HGNC Symbol;Acc:HGNC:25081]	1.04992	0.615986	0.14902	0.64643	0.626263	0.349296
C16orf72	chromosome 16 open reading frame 72 [Source:HGNC Symbol;Acc:HGNC:30103]	-0.160244	0.137319	0.295856	-0.0123167	0.109284	0.914651
C16orf80	cilia and flagella associated protein 20 [Source:HGNC Symbol;Acc:HGNC:29523]	-0.114144	0.0759101	0.192991	0.0690316	0.0662087	0.344882
C16orf86	chromosome 16 open reading frame 86 [Source:HGNC Symbol;Acc:HGNC:33755]	0.224325	0.559085	0.704819	0.216467	0.299174	0.501765
C16orf87	chromosome 16 open reading frame 87 [Source:HGNC Symbol;Acc:HGNC:33754]	-0.190711	0.219934	0.425521	-0.1767	0.0698011	0.0524354
C16orf88	lysine-rich nucleolar protein 1 [Source:HGNC Symbol;Acc:HGNC:34404]	0.077892	0.124525	0.559072	-0.035245	0.0864737	0.700446
C16orf91	chromosome 16 open reading frame 91 [Source:HGNC Symbol;Acc:HGNC:27558]	0.235453	0.24943	0.388531	-0.0330382	0.119757	0.793682
C16orf93	chromosome 16 open reading frame 93 [Source:HGNC Symbol;Acc:HGNC:28078]	-0.417555	0.178047	0.0659534	0.16394	0.384811	0.687804
C16orf95	chromosome 16 open reading frame 95 [Source:HGNC Symbol;Acc:HGNC:40033]	0.981148	0.391361	0.0540246	-0.0834855	0.481282	0.86909
C17orf103	NA	0.455118	0.119604	0.0125614	-0.0627792	0.0709435	0.416721
C17orf107	chromosome 17 open reading frame 107 [Source:HGNC Symbol;Acc:HGNC:37238]	0.307365	0.298536	0.350414	-0.00045664	0.207644	0.99833
C17orf49	chromosome 17 open reading frame 49 [Source:HGNC Symbol;Acc:HGNC:28737]	-0.282099	0.278602	0.357737	0.276198	0.360156	0.477777
C17orf51	chromosome 17 open reading frame 51 [Source:HGNC Symbol;Acc:HGNC:27904]	-0.0835304	0.0957517	0.422915	0.103001	0.132266	0.471361
C17orf53	chromosome 17 open reading frame 53 [Source:HGNC Symbol;Acc:HGNC:28460]	-0.158622	0.140699	0.310757	0.104832	0.201602	0.625262
C17orf58	chromosome 17 open reading frame 58 [Source:HGNC Symbol;Acc:HGNC:27568]	0.0174265	0.0984239	0.866413	-0.103368	0.117042	0.417578
C17orf59	chromosome 17 open reading frame 59 [Source:HGNC Symbol;Acc:HGNC:25939]	0.358403	0.242402	0.199317	-0.110725	0.190396	0.586098
C17orf62	chromosome 17 open reading frame 62 [Source:HGNC Symbol;Acc:HGNC:28672]	0.262338	0.188447	0.222638	0.00163826	0.142302	0.99126
C17orf67	chromosome 17 open reading frame 67 [Source:HGNC Symbol;Acc:HGNC:27900]	-0.153549	0.134202	0.304356	-0.125608	0.235073	0.616004
C17orf70	chromosome 17 open reading frame 70 [Source:HGNC Symbol;Acc:HGNC:26171]	0.219154	0.248394	0.418014	0.00606147	0.152166	0.969767
C17orf75	chromosome 17 open reading frame 75 [Source:HGNC Symbol;Acc:HGNC:30173]	0.035568	0.11123	0.762071	0.100688	0.142327	0.510894
C17orf80	chromosome 17 open reading frame 80 [Source:HGNC Symbol;Acc:HGNC:29601]	0.0602321	0.112055	0.613958	-0.11095	0.130982	0.435618
C17orf85	chromosome 17 open reading frame 85 [Source:HGNC Symbol;Acc:HGNC:24612]	-0.0555264	0.150312	0.726953	-0.133992	0.160098	0.440783
C17orf89	chromosome 17 open reading frame 89 [Source:HGNC Symbol;Acc:HGNC:33551]	-0.0235017	0.201965	0.911892	-0.145192	0.141812	0.35287
C17orf96	NA	0.179407	0.132973	0.235149	0.138056	0.239629	0.589492
C17orf97	chromosome 17 open reading frame 97 [Source:HGNC Symbol;Acc:HGNC:33800]	0.414422	0.213249	0.109596	0.212793	0.203094	0.342735
C18orf21	chromosome 18 open reading frame 21 [Source:HGNC Symbol;Acc:HGNC:28802]	-0.121002	0.117494	0.350294	-0.0273635	0.113107	0.818448
C18orf25	chromosome 18 open reading frame 25 [Source:HGNC Symbol;Acc:HGNC:28172]	-0.131573	0.138199	0.38479	-0.0446781	0.161363	0.792954
C18orf32	chromosome 18 open reading frame 32 [Source:HGNC Symbol;Acc:HGNC:31690]	-0.0415833	0.190553	0.835881	0.321386	0.0866236	0.0138528
C18orf54	chromosome 18 open reading frame 54 [Source:HGNC Symbol;Acc:HGNC:13796]	-0.0390564	0.187649	0.843336	0.0088309	0.15103	0.955638
C18orf8	chromosome 18 open reading frame 8 [Source:HGNC Symbol;Acc:HGNC:24326]	-0.0349227	0.0828298	0.690815	-0.126574	0.0673913	0.119153
C19orf10	myeloid-derived growth factor [Source:HGNC Symbol;Acc:HGNC:16948]	0.140262	0.214132	0.541385	0.0261216	0.110521	0.822539
C19orf12	chromosome 19 open reading frame 12 [Source:HGNC Symbol;Acc:HGNC:25443]	0.174585	0.12066	0.207566	-0.0661943	0.0704001	0.390254
C19orf18	chromosome 19 open reading frame 18 [Source:HGNC Symbol;Acc:HGNC:28642]	-0.298333	0.130271	0.0706407	-0.411417	0.542103	0.482119
C19orf24	chromosome 19 open reading frame 24 [Source:HGNC Symbol;Acc:HGNC:26073]	0.236149	0.435872	0.611228	0.17348	0.330571	0.622158
C19orf25	chromosome 19 open reading frame 25 [Source:HGNC Symbol;Acc:HGNC:26711]	0.0839557	0.141299	0.578259	0.041649	0.0974729	0.686945
C19orf26	chromosome 19 open reading frame 26 [Source:HGNC Symbol;Acc:HGNC:28617]	-0.403788	0.0586003	0.00098561	-0.15693	0.198744	0.465534
C19orf38	chromosome 19 open reading frame 38 [Source:HGNC Symbol;Acc:HGNC:34073]	-0.00361245	0.982309	0.997208	0.749302	0.587421	0.258152
C19orf40	chromosome 19 open reading frame 40 [Source:HGNC Symbol;Acc:HGNC:28467]	0.0586055	0.104898	0.600468	-0.0935808	0.119515	0.469068
C19orf43	chromosome 19 open reading frame 43 [Source:HGNC Symbol;Acc:HGNC:28424]	-0.148784	0.0707651	0.0894677	-0.0347835	0.107127	0.758556
C19orf44	chromosome 19 open reading frame 44 [Source:HGNC Symbol;Acc:HGNC:26141]	0.165723	0.112294	0.200022	-0.10991	0.137123	0.459196
C19orf47	chromosome 19 open reading frame 47 [Source:HGNC Symbol;Acc:HGNC:26723]	0.275058	0.0542094	0.00385401	0.00140463	0.120336	0.991138
C19orf48	chromosome 19 open reading frame 48 [Source:HGNC Symbol;Acc:HGNC:29667]	0.193402	0.330799	0.584169	0.0627734	0.140302	0.673293
C19orf52	chromosome 19 open reading frame 52 [Source:HGNC Symbol;Acc:HGNC:25152]	0.184516	0.341341	0.61201	-0.329374	0.116162	0.0364398
C19orf53	chromosome 19 open reading frame 53 [Source:HGNC Symbol;Acc:HGNC:24991]	0.177899	0.22022	0.455888	0.0653672	0.111304	0.582529
C19orf54	chromosome 19 open reading frame 54 [Source:HGNC Symbol;Acc:HGNC:24758]	0.0575996	0.0403978	0.213252	0.0602438	0.178396	0.749307
C19orf55	proline and serine rich 3 [Source:HGNC Symbol;Acc:HGNC:25204]	0.111082	0.116701	0.384884	0.148857	0.232254	0.549789
C19orf57	chromosome 19 open reading frame 57 [Source:HGNC Symbol;Acc:HGNC:28153]	0.0151106	0.386094	0.970296	-0.376257	0.151773	0.0559047
C19orf60	chromosome 19 open reading frame 60 [Source:HGNC Symbol;Acc:HGNC:26098]	-0.0132257	0.189254	0.946995	-0.0561228	0.149714	0.723135
C19orf66	chromosome 19 open reading frame 66 [Source:HGNC Symbol;Acc:HGNC:25649]	-0.026182	0.108305	0.818581	0.0766557	0.18251	0.691918
C19orf68	chromosome 19 open reading frame 68 [Source:HGNC Symbol;Acc:HGNC:34495]	0.423397	0.215335	0.106437	0.227633	0.119869	0.116011
C19orf70	chromosome 19 open reading frame 70 [Source:HGNC Symbol;Acc:HGNC:33702]	0.196643	0.20044	0.371618	-0.175983	0.166925	0.340018
C19orf73	chromosome 19 open reading frame 73 [Source:HGNC Symbol;Acc:HGNC:25534]	-0.343197	0.2606	0.244982	0.490429	0.579776	0.436212
C1D	C1D nuclear receptor corepressor [Source:HGNC Symbol;Acc:HGNC:29911]	-0.274736	0.286694	0.381926	-0.0587157	0.128188	0.66614
C1GALT1	core 1 synthase, glycoprotein-N-acetylgalactosamine 3-beta-galactosyltransferase 1 [Source:HGNC Symbol;Acc:HGNC:24337]	-0.0824496	0.170084	0.648338	-0.216479	0.0810657	0.0443266
C1GALT1C1	C1GALT1-specific chaperone 1 [Source:HGNC Symbol;Acc:HGNC:24338]	-0.0842159	0.132442	0.552823	-0.0525247	0.0980122	0.614999
C1orf101	chromosome 1 open reading frame 101 [Source:HGNC Symbol;Acc:HGNC:28491]	-0.0102447	0.235954	0.967049	0.464009	0.63908	0.500353
C1orf109	chromosome 1 open reading frame 109 [Source:HGNC Symbol;Acc:HGNC:26039]	-0.0905308	0.0842962	0.331913	-0.0600595	0.0617209	0.375204
C1orf112	chromosome 1 open reading frame 112 [Source:HGNC Symbol;Acc:HGNC:25565]	0.238176	0.125959	0.117223	-0.16802	0.118784	0.216356
C1orf115	chromosome 1 open reading frame 115 [Source:HGNC Symbol;Acc:HGNC:25873]	0.435065	0.368114	0.290396	-0.187893	0.456387	0.697616
C1orf122	chromosome 1 open reading frame 122 [Source:HGNC Symbol;Acc:HGNC:24789]	0.491628	0.394615	0.268016	-0.113894	0.0845278	0.235682
C1orf123	chromosome 1 open reading frame 123 [Source:HGNC Symbol;Acc:HGNC:26059]	-0.124842	0.0652252	0.113799	3.45956e-05	0.122959	0.999786
C1orf131	chromosome 1 open reading frame 131 [Source:HGNC Symbol;Acc:HGNC:25332]	-0.328459	0.0854327	0.0120664	0.0193501	0.0681174	0.787745
C1orf159	chromosome 1 open reading frame 159 [Source:HGNC Symbol;Acc:HGNC:26062]	0.225236	0.239517	0.3902	0.103216	0.199611	0.62715
C1orf162	chromosome 1 open reading frame 162 [Source:HGNC Symbol;Acc:HGNC:28344]	-1.04093	0.676303	0.184387	-0.232482	0.641903	0.732025
C1orf174	chromosome 1 open reading frame 174 [Source:HGNC Symbol;Acc:HGNC:27915]	-0.256312	0.088854	0.0344011	-0.0707573	0.0856579	0.44639
C1orf198	chromosome 1 open reading frame 198 [Source:HGNC Symbol;Acc:HGNC:25900]	-0.105783	0.0465215	0.0720903	-0.0541138	0.118913	0.668136
C1orf204	chromosome 1 open reading frame 204 [Source:HGNC Symbol;Acc:HGNC:27647]	0.56082	0.363429	0.183445	0.348867	0.444176	0.467772
C1orf21	chromosome 1 open reading frame 21 [Source:HGNC Symbol;Acc:HGNC:15494]	-0.0639793	0.0814143	0.467545	0.0891799	0.062648	0.21388
C1orf213	ZNF436 antisense RNA 1 [Source:HGNC Symbol;Acc:HGNC:25122]	0.400093	0.337667	0.289311	0.195621	0.237084	0.446873
C1orf216	chromosome 1 open reading frame 216 [Source:HGNC Symbol;Acc:HGNC:26800]	-0.0654484	0.0579296	0.30983	-0.193323	0.0728248	0.0451745
C1orf228	chromosome 1 open reading frame 228 [Source:HGNC Symbol;Acc:HGNC:34345]	0.0546365	0.611434	0.932266	-0.633998	0.773249	0.449569
C1orf229	chromosome 1 open reading frame 229 [Source:HGNC Symbol;Acc:HGNC:33759]	0.532144	0.693109	0.4773	-0.363357	0.646325	0.598255
C1orf233	chromosome 1 open reading frame 233 [Source:HGNC Symbol;Acc:HGNC:42951]	0.269121	0.218543	0.272919	-0.108944	0.124893	0.422946
C1orf27	chromosome 1 open reading frame 27 [Source:HGNC Symbol;Acc:HGNC:24299]	-0.145513	0.0911285	0.171202	0.0936123	0.0941466	0.365718
C1orf35	chromosome 1 open reading frame 35 [Source:HGNC Symbol;Acc:HGNC:19032]	0.0146457	0.151558	0.926771	0.0409563	0.123522	0.75366
C1orf43	chromosome 1 open reading frame 43 [Source:HGNC Symbol;Acc:HGNC:29876]	0.147024	0.0429243	0.0187325	-0.074584	0.0522399	0.212731
C1orf50	chromosome 1 open reading frame 50 [Source:HGNC Symbol;Acc:HGNC:28795]	0.0642766	0.305325	0.841573	-0.023425	0.230706	0.923071
C1orf51	circadian associated repressor of transcription [Source:HGNC Symbol;Acc:HGNC:25200]	-0.172465	0.0635963	0.0421819	0.20475	0.118616	0.144909
C1orf52	chromosome 1 open reading frame 52 [Source:HGNC Symbol;Acc:HGNC:24871]	-0.197122	0.0748851	0.0464028	-0.0765182	0.0948932	0.456658
C1orf53	chromosome 1 open reading frame 53 [Source:HGNC Symbol;Acc:HGNC:30003]	0.12046	0.264557	0.667964	-0.0211884	0.371821	0.956764
C1orf54	chromosome 1 open reading frame 54 [Source:HGNC Symbol;Acc:HGNC:26258]	0.0346041	0.115926	0.777329	0.0656274	0.128746	0.631926
C1orf56	chromosome 1 open reading frame 56 [Source:HGNC Symbol;Acc:HGNC:26045]	0.298866	0.186794	0.170501	0.14259	0.155347	0.400789
C1orf63	arginine/serine-rich protein 1 [Source:HGNC Symbol;Acc:HGNC:25234]	-0.449737	0.124827	0.0154959	-0.0483841	0.218871	0.833788
C1orf74	chromosome 1 open reading frame 74 [Source:HGNC Symbol;Acc:HGNC:26319]	-0.12334	0.133951	0.399411	-0.148453	0.139669	0.336448
C1orf85	glycosylated lysosomal membrane protein [Source:HGNC Symbol;Acc:HGNC:29436]	0.0904643	0.11856	0.47988	-0.0425296	0.0871702	0.646267
C1orf86	chromosome 1 open reading frame 86 [Source:HGNC Symbol;Acc:HGNC:26428]	0.0919843	0.204813	0.672147	-0.00967662	0.175751	0.958224
C1QBP	complement component 1, q subcomponent binding protein [Source:HGNC Symbol;Acc:HGNC:1243]	-0.118842	0.0724427	0.161827	-0.109015	0.0807683	0.23499
C1QL1	complement component 1, q subcomponent-like 1 [Source:HGNC Symbol;Acc:HGNC:24182]	0.0511489	0.347157	0.888623	-0.810424	0.414434	0.107908
C1QTNF1	C1q and tumor necrosis factor related protein 1 [Source:HGNC Symbol;Acc:HGNC:14324]	0.166321	0.213595	0.471397	-0.0793381	0.188337	0.691065
C1QTNF2	C1q and tumor necrosis factor related protein 2 [Source:HGNC Symbol;Acc:HGNC:14325]	0.191514	0.341543	0.599177	-0.171246	0.108961	0.176839
C1QTNF3	C1q and tumor necrosis factor related protein 3 [Source:HGNC Symbol;Acc:HGNC:14326]	-0.247453	0.299499	0.446298	0.689844	0.762903	0.407326
C1QTNF6	C1q and tumor necrosis factor related protein 6 [Source:HGNC Symbol;Acc:HGNC:14343]	0.146383	0.163301	0.411114	0.00988129	0.174794	0.957108
C1R	complement component 1, r subcomponent [Source:HGNC Symbol;Acc:HGNC:1246]	0.0284942	0.087257	0.757231	-0.0202819	0.122015	0.874493
C1RL	complement component 1, r subcomponent-like [Source:HGNC Symbol;Acc:HGNC:21265]	0.137413	0.0581003	0.0643427	-0.0210098	0.116202	0.863622
C1S	complement component 1, s subcomponent [Source:HGNC Symbol;Acc:HGNC:1247]	0.0179239	0.0228482	0.468278	-0.0613621	0.0749631	0.450272
C2	complement component 2 [Source:HGNC Symbol;Acc:HGNC:1248]	0.0074772	0.205453	0.972377	-0.618316	0.440378	0.219264
C20orf111	oxidative stress responsive serine-rich 1 [Source:HGNC Symbol;Acc:HGNC:16105]	-0.180354	0.0490419	0.01433	-0.0477383	0.102316	0.660426
C20orf112	nucleolar protein 4-like [Source:HGNC Symbol;Acc:HGNC:16106]	0.158871	0.0912288	0.142078	0.0322117	0.14653	0.834696
C20orf194	chromosome 20 open reading frame 194 [Source:HGNC Symbol;Acc:HGNC:17721]	-0.0297581	0.10922	0.796162	0.0614779	0.144585	0.688367
C20orf196	chromosome 20 open reading frame 196 [Source:HGNC Symbol;Acc:HGNC:26318]	0.282848	0.493821	0.591591	0.241939	0.278372	0.424528
C20orf197	chromosome 20 open reading frame 197 [Source:HGNC Symbol;Acc:HGNC:26601]	0.13596	0.257484	0.620063	0.284027	0.819278	0.742945
C20orf24	chromosome 20 open reading frame 24 [Source:HGNC Symbol;Acc:HGNC:15870]	0.170135	0.229116	0.491134	0.123101	0.187329	0.540131
C20orf27	chromosome 20 open reading frame 27 [Source:HGNC Symbol;Acc:HGNC:15873]	0.2787	0.402569	0.519576	0.0460671	0.176615	0.804623
C20orf96	chromosome 20 open reading frame 96 [Source:HGNC Symbol;Acc:HGNC:16227]	-0.00931071	0.139183	0.949257	0.0560838	0.221452	0.810155
C21orf119	URB1 antisense RNA 1 (head to head) [Source:HGNC Symbol;Acc:HGNC:23128]	0.0727998	0.161166	0.670399	0.0325812	0.221632	0.888871
C21orf2	chromosome 21 open reading frame 2 [Source:HGNC Symbol;Acc:HGNC:1260]	0.255777	0.315587	0.454495	0.0547089	0.191422	0.786492
C21orf33	chromosome 21 open reading frame 33 [Source:HGNC Symbol;Acc:HGNC:1273]	-0.0680331	0.0315143	0.0833129	-0.104827	0.127546	0.448553
C21orf58	chromosome 21 open reading frame 58 [Source:HGNC Symbol;Acc:HGNC:1300]	0.219131	0.245011	0.412102	0.0903631	0.260399	0.742707
C21orf59	chromosome 21 open reading frame 59 [Source:HGNC Symbol;Acc:HGNC:1301]	-0.596412	0.234544	0.0517135	0.067618	0.253849	0.800589
C21orf67	long intergenic non-protein coding RNA 1547 [Source:HGNC Symbol;Acc:HGNC:15707]	0.278548	0.1935	0.20954	0.108032	0.155748	0.518809
C21orf7	MAP3K7 C-terminal like [Source:HGNC Symbol;Acc:HGNC:16457]	0.155835	0.0777068	0.101236	-0.0891469	0.0648594	0.227703
C21orf91	chromosome 21 open reading frame 91 [Source:HGNC Symbol;Acc:HGNC:16459]	-0.350523	0.208871	0.154154	0.0344666	0.149466	0.826765
C22orf23	chromosome 22 open reading frame 23 [Source:HGNC Symbol;Acc:HGNC:18589]	0.00796653	0.418811	0.985559	0.023533	0.571844	0.968767
C22orf26	proline rich 34 [Source:HGNC Symbol;Acc:HGNC:25606]	0.0650902	0.306152	0.840029	-0.0973484	0.372368	0.804188
C22orf28	RNA 2',3'-cyclic phosphate and 5'-OH ligase [Source:HGNC Symbol;Acc:HGNC:26935]	0.0165471	0.0236788	0.515828	-0.05089	0.0898586	0.59564
C22orf29	chromosome 22 open reading frame 29 [Source:HGNC Symbol;Acc:HGNC:26112]	-0.050649	0.0685156	0.492987	-0.00507924	0.0743272	0.948167
C22orf32	single-pass membrane protein with aspartate-rich tail 1 [Source:HGNC Symbol;Acc:HGNC:25055]	0.154727	0.308567	0.637357	-0.0244333	0.108263	0.83038
C22orf39	chromosome 22 open reading frame 39 [Source:HGNC Symbol;Acc:HGNC:27012]	-0.0155012	0.101316	0.884381	0.118273	0.20059	0.581076
C22orf46	chromosome 22 open reading frame 46 [Source:HGNC Symbol;Acc:HGNC:26294]	0.0911954	0.12775	0.507243	0.0722016	0.157383	0.665657
C2CD2	C2 calcium-dependent domain containing 2 [Source:HGNC Symbol;Acc:HGNC:1266]	0.066571	0.126172	0.620327	-0.132523	0.0544295	0.059033
C2CD2L	C2CD2-like [Source:HGNC Symbol;Acc:HGNC:29000]	0.0629185	0.0926418	0.527197	-0.00612689	0.148579	0.968703
C2CD3	C2 calcium-dependent domain containing 3 [Source:HGNC Symbol;Acc:HGNC:24564]	0.101376	0.0926613	0.323815	-0.0593752	0.114044	0.624847
C2CD5	C2 calcium-dependent domain containing 5 [Source:HGNC Symbol;Acc:HGNC:29062]	-0.0270063	0.163323	0.875142	-0.089499	0.0781509	0.303963
C2orf27A	chromosome 2 open reading frame 27A [Source:HGNC Symbol;Acc:HGNC:25077]	-0.140003	0.160653	0.423362	-0.307387	0.339314	0.406521
C2orf27B	chromosome 2 open reading frame 27B [Source:HGNC Symbol;Acc:HGNC:33824]	0.396751	0.507168	0.469455	-0.483778	0.302084	0.170172
C2orf42	chromosome 2 open reading frame 42 [Source:HGNC Symbol;Acc:HGNC:26056]	0.00788476	0.01916	0.697735	0.0882903	0.0706877	0.266946
C2orf43	chromosome 2 open reading frame 43 [Source:HGNC Symbol;Acc:HGNC:26145]	0.0771462	0.0955845	0.45627	-0.111063	0.121562	0.402819
C2orf44	chromosome 2 open reading frame 44 [Source:HGNC Symbol;Acc:HGNC:26157]	-0.100507	0.192982	0.624734	-0.141554	0.093991	0.192405
C2orf47	chromosome 2 open reading frame 47 [Source:HGNC Symbol;Acc:HGNC:26198]	0.0354458	0.0810438	0.680092	-0.0683216	0.122835	0.602042
C2orf49	chromosome 2 open reading frame 49 [Source:HGNC Symbol;Acc:HGNC:28772]	0.138041	0.224839	0.5661	0.0269333	0.120096	0.831427
C2orf68	chromosome 2 open reading frame 68 [Source:HGNC Symbol;Acc:HGNC:34353]	-0.00255218	0.103065	0.981202	-0.0306545	0.108164	0.788224
C2orf69	chromosome 2 open reading frame 69 [Source:HGNC Symbol;Acc:HGNC:26799]	0.0529033	0.131308	0.703676	-0.0408519	0.141627	0.784581
C2orf76	chromosome 2 open reading frame 76 [Source:HGNC Symbol;Acc:HGNC:27017]	-0.0129663	0.101331	0.903168	0.239444	0.132351	0.130214
C2orf81	chromosome 2 open reading frame 81 [Source:HGNC Symbol;Acc:HGNC:34350]	0.363333	0.212775	0.148417	-0.0961692	0.183541	0.622689
C2orf82	chromosome 2 open reading frame 82 [Source:HGNC Symbol;Acc:HGNC:33763]	0.37359	0.540735	0.52039	-0.156249	0.712204	0.835023
C2orf88	chromosome 2 open reading frame 88 [Source:HGNC Symbol;Acc:HGNC:28191]	-0.0374376	0.168144	0.832616	0.108509	0.37251	0.782526
C3	complement component 3 [Source:HGNC Symbol;Acc:HGNC:1318]	-0.00337198	0.135568	0.981118	-0.0324871	0.286606	0.914163
C3orf14	chromosome 3 open reading frame 14 [Source:HGNC Symbol;Acc:HGNC:25024]	-0.0855274	0.0890729	0.381055	-0.206633	0.110466	0.120326
C3orf17	chromosome 3 open reading frame 17 [Source:HGNC Symbol;Acc:HGNC:24496]	-0.106709	0.041117	0.0485269	-0.139992	0.130775	0.333332
C3orf18	chromosome 3 open reading frame 18 [Source:HGNC Symbol;Acc:HGNC:24837]	0.368683	0.160361	0.0698525	-0.0896432	0.0444345	0.0996974
C3orf33	chromosome 3 open reading frame 33 [Source:HGNC Symbol;Acc:HGNC:26434]	0.0563648	0.180828	0.767844	0.234067	0.301664	0.472883
C3orf35	chromosome 3 open reading frame 35 [Source:HGNC Symbol;Acc:HGNC:24082]	-0.31176	0.287221	0.327267	-1.04741	0.621209	0.152589
C3orf37	5-hydroxymethylcytosine (hmC) binding, ES cell-specific [Source:HGNC Symbol;Acc:HGNC:24446]	0.00227059	0.140832	0.98776	-0.0810786	0.0969501	0.441113
C3orf38	chromosome 3 open reading frame 38 [Source:HGNC Symbol;Acc:HGNC:28384]	-0.0140956	0.102868	0.896357	-0.107466	0.0683095	0.176478
C3orf52	chromosome 3 open reading frame 52 [Source:HGNC Symbol;Acc:HGNC:26255]	-0.835531	0.14735	0.00237365	0.0129672	0.229614	0.957151
C3orf55	PQ loop repeat containing 2-like [Source:HGNC Symbol;Acc:HGNC:25146]	0.0391951	0.190872	0.845399	-0.215262	0.215322	0.36334
C3orf58	chromosome 3 open reading frame 58 [Source:HGNC Symbol;Acc:HGNC:28490]	-0.156574	0.135749	0.300882	-0.208909	0.111688	0.120341
C3orf62	chromosome 3 open reading frame 62 [Source:HGNC Symbol;Acc:HGNC:24771]	0.0618705	0.175307	0.738534	-0.0780839	0.276285	0.788794
C3orf67	chromosome 3 open reading frame 67 [Source:HGNC Symbol;Acc:HGNC:24763]	0.260634	0.25066	0.346081	-0.142258	0.240396	0.57975
C3orf70	chromosome 3 open reading frame 70 [Source:HGNC Symbol;Acc:HGNC:33731]	0.645797	0.718553	0.409978	-0.0394107	0.297413	0.899747
C3orf80	chromosome 3 open reading frame 80 [Source:HGNC Symbol;Acc:HGNC:40048]	0.720433	0.15753	0.00598384	-0.216471	0.379125	0.592721
C4A	complement component 4A (Rodgers blood group) [Source:HGNC Symbol;Acc:HGNC:1323]	-0.0175301	0.151077	0.912142	-0.0477063	0.289216	0.875445
C4B	complement component 4B (Chido blood group) [Source:HGNC Symbol;Acc:HGNC:1324]	-0.191331	0.156096	0.274881	-0.0575825	0.389048	0.888119
C4orf21	zinc finger, GRF-type containing 1 [Source:HGNC Symbol;Acc:HGNC:25654]	-0.0957937	0.195899	0.645539	-0.0785719	0.181736	0.683506
C4orf22	chromosome 4 open reading frame 22 [Source:HGNC Symbol;Acc:HGNC:28554]	-0.0745273	0.479771	0.88263	0.143369	0.358448	0.705692
C4orf27	chromosome 4 open reading frame 27 [Source:HGNC Symbol;Acc:HGNC:26051]	0.012211	0.0356274	0.745732	0.0638715	0.0922838	0.519682
C4orf29	chromosome 4 open reading frame 29 [Source:HGNC Symbol;Acc:HGNC:26111]	-0.0161424	0.0861279	0.858697	-0.0685529	0.12833	0.616098
C4orf3	chromosome 4 open reading frame 3 [Source:HGNC Symbol;Acc:HGNC:19225]	0.071886	0.135991	0.619692	0.0177314	0.0904651	0.852325
C4orf32	chromosome 4 open reading frame 32 [Source:HGNC Symbol;Acc:HGNC:26813]	-0.040571	0.183065	0.833376	0.199183	0.121988	0.163438
C4orf33	chromosome 4 open reading frame 33 [Source:HGNC Symbol;Acc:HGNC:27025]	0.108013	0.0822689	0.246233	-0.10614	0.137815	0.475997
C4orf36	chromosome 4 open reading frame 36 [Source:HGNC Symbol;Acc:HGNC:28386]	0.640108	0.207609	0.0273687	0.263176	0.28759	0.40211
C4orf46	chromosome 4 open reading frame 46 [Source:HGNC Symbol;Acc:HGNC:27320]	0.00207933	0.145192	0.989128	-0.0606122	0.0920618	0.539394
C4orf47	chromosome 4 open reading frame 47 [Source:HGNC Symbol;Acc:HGNC:34346]	-0.530231	0.297283	0.134571	0.335384	0.21854	0.185456
C4orf48	chromosome 4 open reading frame 48 [Source:HGNC Symbol;Acc:HGNC:34437]	0.614335	0.337343	0.128228	-0.119074	0.167873	0.509828
C4orf52	small integral membrane protein 20 [Source:HGNC Symbol;Acc:HGNC:37260]	0.196252	0.0789797	0.0555105	-0.107621	0.0799394	0.236022
C5	complement component 5 [Source:HGNC Symbol;Acc:HGNC:1331]	-0.0381323	0.144996	0.803052	-0.0638697	0.15364	0.694862
C5AR1	complement component 5a receptor 1 [Source:HGNC Symbol;Acc:HGNC:1338]	-0.5401	0.366747	0.200825	0.273718	0.420793	0.544085
C5AR2	complement component 5a receptor 2 [Source:HGNC Symbol;Acc:HGNC:4527]	-0.219685	0.216037	0.35586	0.0829147	0.344966	0.819598
C5orf15	chromosome 5 open reading frame 15 [Source:HGNC Symbol;Acc:HGNC:20656]	-0.0231921	0.159756	0.890246	-0.027074	0.066169	0.699356
C5orf22	chromosome 5 open reading frame 22 [Source:HGNC Symbol;Acc:HGNC:25639]	-0.152705	0.154913	0.369523	0.0219317	0.0713193	0.770849
C5orf24	chromosome 5 open reading frame 24 [Source:HGNC Symbol;Acc:HGNC:26746]	-0.0805856	0.242738	0.753364	-0.123948	0.169525	0.497497
C5orf28	chromosome 5 open reading frame 28 [Source:HGNC Symbol;Acc:HGNC:26139]	0.064337	0.280301	0.827552	-0.0748382	0.151016	0.64121
C5orf30	chromosome 5 open reading frame 30 [Source:HGNC Symbol;Acc:HGNC:25052]	0.142517	0.0994964	0.211466	-0.266727	0.0873508	0.0283104
C5orf34	chromosome 5 open reading frame 34 [Source:HGNC Symbol;Acc:HGNC:24738]	-0.0612112	0.239832	0.808715	-0.0406299	0.110533	0.728232
C5orf38	chromosome 5 open reading frame 38 [Source:HGNC Symbol;Acc:HGNC:24226]	0.829096	0.295717	0.0378291	-0.448629	0.302551	0.198228
C5orf4	fatty acid hydroxylase domain containing 2 [Source:HGNC Symbol;Acc:HGNC:1334]	-0.0473752	0.128261	0.726983	-0.0278093	0.131723	0.841128
C5orf42	chromosome 5 open reading frame 42 [Source:HGNC Symbol;Acc:HGNC:25801]	-0.0316005	0.158762	0.850069	-0.022665	0.205636	0.916523
C5orf45	chromosome 5 open reading frame 45 [Source:HGNC Symbol;Acc:HGNC:30817]	0.0622676	0.177959	0.740672	0.148141	0.214689	0.520891
C5orf51	chromosome 5 open reading frame 51 [Source:HGNC Symbol;Acc:HGNC:27750]	-0.0654603	0.209208	0.76699	-0.140511	0.161173	0.423195
C5orf54	zinc finger, BED-type containing 8 [Source:HGNC Symbol;Acc:HGNC:30804]	0.591553	0.336563	0.139148	0.0166475	0.359184	0.964827
C5orf55	EXOC3 antisense RNA 1 [Source:HGNC Symbol;Acc:HGNC:25175]	0.422215	0.283924	0.197149	-0.307691	0.374489	0.448679
C5orf56	chromosome 5 open reading frame 56 [Source:HGNC Symbol;Acc:HGNC:33838]	0.290132	0.2353	0.27237	-0.726206	0.400583	0.129592
C5orf63	chromosome 5 open reading frame 63 [Source:HGNC Symbol;Acc:HGNC:40051]	0.098553	0.350106	0.789609	-0.0149722	0.530185	0.978564
C6orf1	chromosome 6 open reading frame 1 [Source:HGNC Symbol;Acc:HGNC:1340]	0.360474	0.318555	0.309141	0.103528	0.147189	0.513219
C6orf106	chromosome 6 open reading frame 106 [Source:HGNC Symbol;Acc:HGNC:21215]	0.211975	0.0359484	0.00199512	-0.114993	0.0671907	0.147683
C6orf120	chromosome 6 open reading frame 120 [Source:HGNC Symbol;Acc:HGNC:21247]	0.0646221	0.0907402	0.508204	-0.0844161	0.120904	0.516178
C6orf132	chromosome 6 open reading frame 132 [Source:HGNC Symbol;Acc:HGNC:21288]	0.282167	0.158967	0.136068	0.097736	0.15351	0.55234
C6orf136	chromosome 6 open reading frame 136 [Source:HGNC Symbol;Acc:HGNC:21301]	0.219858	0.185131	0.288335	0.0784831	0.190737	0.697769
C6orf165	chromosome 6 open reading frame 165 [Source:HGNC Symbol;Acc:HGNC:21405]	-0.101886	0.373343	0.795842	0.219414	0.464369	0.656476
C6orf170	TBC1 domain family, member 32 [Source:HGNC Symbol;Acc:HGNC:21485]	0.0422826	0.120318	0.739596	-0.00351668	0.304528	0.991233
C6orf203	chromosome 6 open reading frame 203 [Source:HGNC Symbol;Acc:HGNC:17971]	-0.192373	0.135425	0.214699	-0.0126269	0.0903711	0.894333
C6orf211	chromosome 6 open reading frame 211 [Source:HGNC Symbol;Acc:HGNC:17872]	0.0443254	0.139462	0.763457	-0.0870704	0.103782	0.439742
C6orf226	chromosome 6 open reading frame 226 [Source:HGNC Symbol;Acc:HGNC:34431]	0.110143	0.428752	0.807498	-0.440659	0.340128	0.251709
C6orf47	chromosome 6 open reading frame 47 [Source:HGNC Symbol;Acc:HGNC:19076]	0.0963332	0.118324	0.452576	-0.0706895	0.0841826	0.439361
C6orf48	chromosome 6 open reading frame 48 [Source:HGNC Symbol;Acc:HGNC:19078]	0.033824	0.112992	0.776719	-0.0627453	0.0961573	0.542867
C6orf57	chromosome 6 open reading frame 57 [Source:HGNC Symbol;Acc:HGNC:20957]	0.148606	0.100867	0.20067	-0.0278973	0.170317	0.876307
C6orf62	chromosome 6 open reading frame 62 [Source:HGNC Symbol;Acc:HGNC:20998]	0.0154052	0.0807742	0.856247	-0.0775094	0.0833876	0.395289
C6orf70	ER membrane-associated RNA degradation [Source:HGNC Symbol;Acc:HGNC:21056]	-0.229527	0.0614057	0.0134611	0.0678815	0.117531	0.588592
C6orf89	chromosome 6 open reading frame 89 [Source:HGNC Symbol;Acc:HGNC:21114]	0.0194597	0.163443	0.909863	0.033241	0.0720237	0.663802
C7orf10	succinyl-CoA:glutarate-CoA transferase [Source:HGNC Symbol;Acc:HGNC:16001]	0.0891563	0.103081	0.426624	-0.253168	0.148225	0.148339
C7orf13	NA	0.680556	0.516436	0.244719	-0.195857	0.271514	0.503003
C7orf25	chromosome 7 open reading frame 25 [Source:HGNC Symbol;Acc:HGNC:21703]	0.404915	0.405479	0.36383	0.454581	0.239889	0.116614
C7orf26	chromosome 7 open reading frame 26 [Source:HGNC Symbol;Acc:HGNC:21702]	0.088545	0.12861	0.521786	0.0149381	0.0611922	0.81684
C7orf29	ZBED6 C-terminal like [Source:HGNC Symbol;Acc:HGNC:21720]	-0.0644258	0.440767	0.8895	0.38099	0.573262	0.535725
C7orf31	chromosome 7 open reading frame 31 [Source:HGNC Symbol;Acc:HGNC:21722]	-0.280026	0.163559	0.147562	0.239401	0.310492	0.475523
C7orf41	maturin, neural progenitor differentiation regulator homolog (Xenopus) [Source:HGNC Symbol;Acc:HGNC:25457]	0.035267	0.0931029	0.720391	-0.109445	0.103807	0.339998
C7orf43	chromosome 7 open reading frame 43 [Source:HGNC Symbol;Acc:HGNC:25604]	0.0191477	0.1885	0.923038	-0.0229633	0.166034	0.895397
C7orf49	chromosome 7 open reading frame 49 [Source:HGNC Symbol;Acc:HGNC:22432]	0.204062	0.119383	0.148091	-0.12663	0.0674507	0.119278
C7orf50	chromosome 7 open reading frame 50 [Source:HGNC Symbol;Acc:HGNC:22421]	0.121417	0.173789	0.515928	-0.0638172	0.106682	0.57577
C7orf53	leucine-rich single-pass membrane protein 1 [Source:HGNC Symbol;Acc:HGNC:22036]	-0.815491	0.819525	0.365386	0.760486	0.757361	0.361408
C7orf55	chromosome 7 open reading frame 55 [Source:HGNC Symbol;Acc:HGNC:26946]	0.140891	0.418407	0.749992	0.174507	0.193605	0.408714
C7orf60	chromosome 7 open reading frame 60 [Source:HGNC Symbol;Acc:HGNC:26475]	0.193187	0.150031	0.254244	-0.276306	0.175328	0.175863
C7orf63	cilia and flagella associated protein 69 [Source:HGNC Symbol;Acc:HGNC:26107]	-0.656674	0.169914	0.0118231	0.0908446	0.268502	0.748853
C7orf73	chromosome 7 open reading frame 73 [Source:HGNC Symbol;Acc:HGNC:41909]	-0.132956	0.10989	0.280393	-0.0185547	0.0708781	0.803931
C8orf31	chromosome 8 open reading frame 31 [Source:HGNC Symbol;Acc:HGNC:26731]	-0.0156927	0.0605861	0.805948	-0.490396	0.208638	0.0655221
C8orf33	chromosome 8 open reading frame 33 [Source:HGNC Symbol;Acc:HGNC:26104]	0.190616	0.0709556	0.0434848	0.109937	0.0551993	0.103035
C8orf34	chromosome 8 open reading frame 34 [Source:HGNC Symbol;Acc:HGNC:30905]	-0.304883	0.366924	0.443876	-0.196696	0.687826	0.786372
C8orf37	chromosome 8 open reading frame 37 [Source:HGNC Symbol;Acc:HGNC:27232]	0.0126192	0.149995	0.936217	0.0149341	0.172191	0.934252
C8orf40	small integral membrane protein 19 [Source:HGNC Symbol;Acc:HGNC:25166]	-0.111067	0.0934304	0.287906	0.0612138	0.121428	0.635602
C8orf42	testis development related protein [Source:HGNC Symbol;Acc:HGNC:26951]	0.0553941	0.168712	0.755962	-0.328244	0.221015	0.197632
C8orf44	chromosome 8 open reading frame 44 [Source:HGNC Symbol;Acc:HGNC:25646]	-0.0151951	0.237809	0.951529	0.0858287	0.300677	0.786745
C8orf46	chromosome 8 open reading frame 46 [Source:HGNC Symbol;Acc:HGNC:28498]	-0.0294295	0.4084	0.945347	0.344848	0.391131	0.418318
C8orf48	chromosome 8 open reading frame 48 [Source:HGNC Symbol;Acc:HGNC:26345]	-0.0732696	0.251749	0.782706	0.189592	0.148647	0.258192
C8orf58	chromosome 8 open reading frame 58 [Source:HGNC Symbol;Acc:HGNC:32233]	-0.348408	0.168828	0.0939916	-0.0444604	0.145199	0.77179
C8orf59	chromosome 8 open reading frame 59 [Source:HGNC Symbol;Acc:HGNC:32235]	-0.21028	0.133075	0.174909	0.00532795	0.0615546	0.934383
C8orf76	chromosome 8 open reading frame 76 [Source:HGNC Symbol;Acc:HGNC:25924]	-0.531456	0.0979359	0.00287981	-0.0731738	0.358582	0.846349
C8orf82	chromosome 8 open reading frame 82 [Source:HGNC Symbol;Acc:HGNC:33826]	0.27076	0.269073	0.360471	-0.18663	0.141382	0.244022
C9orf114	chromosome 9 open reading frame 114 [Source:HGNC Symbol;Acc:HGNC:26933]	0.0228834	0.146839	0.882256	-0.0221638	0.1246	0.865799
C9orf116	chromosome 9 open reading frame 116 [Source:HGNC Symbol;Acc:HGNC:28435]	-0.142759	0.208071	0.523159	0.252549	0.164806	0.185995
C9orf123	transmembrane protein 261 [Source:HGNC Symbol;Acc:HGNC:30536]	-0.093554	0.0870115	0.331412	0.115972	0.0964629	0.283095
C9orf129	chromosome 9 open reading frame 129 [Source:HGNC Symbol;Acc:HGNC:31116]	0.545177	0.319837	0.149001	-0.201521	0.176209	0.304552
C9orf142	chromosome 9 open reading frame 142 [Source:HGNC Symbol;Acc:HGNC:27849]	0.0928174	0.326028	0.787295	-0.106588	0.15863	0.531421
C9orf156	chromosome 9 open reading frame 156 [Source:HGNC Symbol;Acc:HGNC:30967]	-0.121653	0.0832451	0.203752	-0.0613519	0.0489754	0.265708
C9orf16	chromosome 9 open reading frame 16 [Source:HGNC Symbol;Acc:HGNC:17823]	0.738101	0.667998	0.319496	-0.00340119	0.239776	0.989231
C9orf172	chromosome 9 open reading frame 172 [Source:HGNC Symbol;Acc:HGNC:37284]	1.10047	0.735655	0.194926	-0.28561	0.261332	0.324274
C9orf174	coiled-coil domain containing 180 [Source:HGNC Symbol;Acc:HGNC:29303]	0.173196	0.404638	0.686442	0.173773	0.687899	0.810623
C9orf3	chromosome 9 open reading frame 3 [Source:HGNC Symbol;Acc:HGNC:1361]	-0.175995	0.024787	0.000858583	-0.00816147	0.0689997	0.910449
C9orf37	ARRDC1 antisense RNA 1 [Source:HGNC Symbol;Acc:HGNC:23395]	-0.10821	0.175466	0.564425	0.086299	0.183686	0.658262
C9orf40	chromosome 9 open reading frame 40 [Source:HGNC Symbol;Acc:HGNC:23433]	0.202611	0.0683874	0.0314208	0.0926435	0.138333	0.532718
C9orf41	chromosome 9 open reading frame 41 [Source:HGNC Symbol;Acc:HGNC:23435]	0.0399041	0.17726	0.8308	-0.182797	0.132321	0.225678
C9orf43	chromosome 9 open reading frame 43 [Source:HGNC Symbol;Acc:HGNC:23570]	-0.465219	0.721871	0.547672	0.171742	0.660444	0.805202
C9orf64	chromosome 9 open reading frame 64 [Source:HGNC Symbol;Acc:HGNC:28144]	0.234249	0.0973576	0.0611608	-0.11891	0.112349	0.338303
C9orf69	chromosome 9 open reading frame 69 [Source:HGNC Symbol;Acc:HGNC:31009]	0.275882	0.211614	0.249129	0.00258028	0.0734275	0.973327
C9orf72	chromosome 9 open reading frame 72 [Source:HGNC Symbol;Acc:HGNC:28337]	-0.0907492	0.176606	0.629251	-0.0275987	0.225713	0.907445
C9orf78	chromosome 9 open reading frame 78 [Source:HGNC Symbol;Acc:HGNC:24932]	-0.074254	0.0796729	0.394123	-0.00680306	0.102903	0.949851
C9orf85	chromosome 9 open reading frame 85 [Source:HGNC Symbol;Acc:HGNC:28784]	-0.109601	0.101846	0.331022	0.0424606	0.0905321	0.6588
C9orf89	chromosome 9 open reading frame 89 [Source:HGNC Symbol;Acc:HGNC:28148]	0.114391	0.283011	0.70278	-0.107683	0.18342	0.582653
C9orf9	chromosome 9 open reading frame 9 [Source:HGNC Symbol;Acc:HGNC:1367]	0.127993	0.13557	0.388464	-0.0995974	0.113398	0.419979
C9orf91	chromosome 9 open reading frame 91 [Source:HGNC Symbol;Acc:HGNC:24513]	0.0255178	0.0523744	0.646712	0.15525	0.105529	0.201215
C9orf96	serine/threonine kinase-like domain containing 1 [Source:HGNC Symbol;Acc:HGNC:28669]	-0.431322	0.233151	0.123553	-0.65752	0.428602	0.185588
CA11	carbonic anhydrase XI [Source:HGNC Symbol;Acc:HGNC:1370]	-0.0145203	0.371504	0.970335	0.0621997	0.272836	0.828695
CA12	carbonic anhydrase XII [Source:HGNC Symbol;Acc:HGNC:1371]	0.048636	0.0472231	0.350268	-0.140404	0.0699576	0.101034
CA13	carbonic anhydrase XIII [Source:HGNC Symbol;Acc:HGNC:14914]	-0.273597	0.198126	0.225836	-0.148113	0.180199	0.448515
CA5B	carbonic anhydrase VB, mitochondrial [Source:HGNC Symbol;Acc:HGNC:1378]	0.160714	0.150785	0.335231	-0.0428884	0.128614	0.752313
CAAP1	caspase activity and apoptosis inhibitor 1 [Source:HGNC Symbol;Acc:HGNC:25834]	-0.10717	0.191074	0.599081	-0.137109	0.130409	0.341221
CAB39	calcium binding protein 39 [Source:HGNC Symbol;Acc:HGNC:20292]	0.0487039	0.148109	0.755605	-0.0884726	0.151901	0.585548
CAB39L	calcium binding protein 39-like [Source:HGNC Symbol;Acc:HGNC:20290]	-0.0766392	0.134124	0.59245	-0.111785	0.0567479	0.105943
CABIN1	calcineurin binding protein 1 [Source:HGNC Symbol;Acc:HGNC:24187]	0.120481	0.175413	0.522734	0.088686	0.16907	0.622311
CABLES1	Cdk5 and Abl enzyme substrate 1 [Source:HGNC Symbol;Acc:HGNC:25097]	-0.0187843	0.119017	0.880768	-0.0105657	0.0993223	0.919419
CABLES2	Cdk5 and Abl enzyme substrate 2 [Source:HGNC Symbol;Acc:HGNC:16143]	0.0421196	0.0812648	0.62636	-0.0662235	0.0891487	0.490982
CABYR	calcium binding tyrosine-(Y)-phosphorylation regulated [Source:HGNC Symbol;Acc:HGNC:15569]	0.0235968	0.0653088	0.732632	0.130129	0.0925361	0.218652
CACFD1	calcium channel flower domain containing 1 [Source:HGNC Symbol;Acc:HGNC:1365]	0.404923	0.242313	0.155572	0.0513612	0.139893	0.728537
CACHD1	cache domain containing 1 [Source:HGNC Symbol;Acc:HGNC:29314]	-0.0216527	0.132439	0.876534	-0.176867	0.185468	0.384069
CACNA1A	calcium channel, voltage-dependent, P/Q type, alpha 1A subunit [Source:HGNC Symbol;Acc:HGNC:1388]	-0.0194473	0.189423	0.922219	0.0735297	0.307929	0.820748
CACNA1C	calcium channel, voltage-dependent, L type, alpha 1C subunit [Source:HGNC Symbol;Acc:HGNC:1390]	0.203546	0.106466	0.114116	-0.0439009	0.183566	0.820479
CACNA1G	calcium channel, voltage-dependent, T type, alpha 1G subunit [Source:HGNC Symbol;Acc:HGNC:1394]	-0.156611	0.332117	0.657106	0.279821	0.201294	0.223203
CACNA2D1	calcium channel, voltage-dependent, alpha 2/delta subunit 1 [Source:HGNC Symbol;Acc:HGNC:1399]	0.0869405	0.230916	0.721992	-0.126977	0.258497	0.644077
CACNA2D4	calcium channel, voltage-dependent, alpha 2/delta subunit 4 [Source:HGNC Symbol;Acc:HGNC:20202]	0.374755	0.469185	0.460683	0.276937	0.638378	0.682504
CACNB1	calcium channel, voltage-dependent, beta 1 subunit [Source:HGNC Symbol;Acc:HGNC:1401]	0.0983209	0.14498	0.527775	0.0195862	0.175606	0.915531
CACNB3	calcium channel, voltage-dependent, beta 3 subunit [Source:HGNC Symbol;Acc:HGNC:1403]	0.0935595	0.156598	0.576232	-0.169444	0.181189	0.392625
CACNB4	calcium channel, voltage-dependent, beta 4 subunit [Source:HGNC Symbol;Acc:HGNC:1404]	-0.22444	0.263303	0.432913	0.0688673	0.257202	0.799582
CACTIN	cactin, spliceosome C complex subunit [Source:HGNC Symbol;Acc:HGNC:29938]	-0.0134436	0.160252	0.936399	-0.00114058	0.169085	0.994879
CACUL1	CDK2-associated, cullin domain 1 [Source:HGNC Symbol;Acc:HGNC:23727]	-0.0249323	0.0683807	0.730315	-0.0398573	0.0488757	0.451878
CACYBP	calcyclin binding protein [Source:HGNC Symbol;Acc:HGNC:30423]	-0.0671505	0.0593898	0.309493	-0.0471227	0.0669257	0.512798
CAD	carbamoyl-phosphate synthetase 2, aspartate transcarbamylase, and dihydroorotase [Source:HGNC Symbol;Acc:HGNC:1424]	0.324328	0.201045	0.167618	0.0486648	0.138041	0.738808
CADM1	cell adhesion molecule 1 [Source:HGNC Symbol;Acc:HGNC:5951]	-0.149896	0.130465	0.302557	-0.0619519	0.087219	0.509263
CADM4	cell adhesion molecule 4 [Source:HGNC Symbol;Acc:HGNC:30825]	0.206034	0.308231	0.533467	-0.423501	0.503835	0.438932
CADPS2	Ca++-dependent secretion activator 2 [Source:HGNC Symbol;Acc:HGNC:16018]	0.642766	0.457371	0.218903	-0.728206	0.571275	0.258437
CALB2	calbindin 2 [Source:HGNC Symbol;Acc:HGNC:1435]	-0.061055	0.261103	0.824386	0.20801	0.176011	0.290425
CALCOCO1	calcium binding and coiled-coil domain 1 [Source:HGNC Symbol;Acc:HGNC:29306]	0.0216808	0.0605443	0.734892	0.067001	0.142092	0.657119
CALCOCO2	calcium binding and coiled-coil domain 2 [Source:HGNC Symbol;Acc:HGNC:29912]	-0.07752	0.0933049	0.443923	-0.0471986	0.0671519	0.513509
CALCRL	calcitonin receptor-like [Source:HGNC Symbol;Acc:HGNC:16709]	0.158061	0.519188	0.773057	-0.747184	0.727336	0.351391
CALD1	caldesmon 1 [Source:HGNC Symbol;Acc:HGNC:1441]	0.0911472	0.220856	0.696927	-0.141835	0.162199	0.421882
CALHM2	calcium homeostasis modulator 2 [Source:HGNC Symbol;Acc:HGNC:23493]	0.266352	0.108521	0.0576253	0.0095688	0.0938579	0.922759
CALM1	calmodulin 1 (phosphorylase kinase, delta) [Source:HGNC Symbol;Acc:HGNC:1442]	-0.0763361	0.069546	0.322389	-0.151998	0.0612009	0.0555961
CALM2	calmodulin 2 (phosphorylase kinase, delta) [Source:HGNC Symbol;Acc:HGNC:1445]	-0.158403	0.140811	0.3117	-0.214006	0.125166	0.147999
CALM3	calmodulin 3 (phosphorylase kinase, delta) [Source:HGNC Symbol;Acc:HGNC:1449]	0.0156457	0.0741216	0.841157	-0.0445238	0.07738	0.58995
CALML4	calmodulin-like 4 [Source:HGNC Symbol;Acc:HGNC:18445]	0.152107	0.699752	0.83651	-0.193186	0.451181	0.686338
CALML6	calmodulin-like 6 [Source:HGNC Symbol;Acc:HGNC:24193]	-0.00678339	0.422071	0.987799	0.28809	0.474663	0.570395
CALR	calreticulin [Source:HGNC Symbol;Acc:HGNC:1455]	0.0158845	0.0679624	0.824467	0.0370081	0.07759	0.653501
CALU	calumenin [Source:HGNC Symbol;Acc:HGNC:1458]	-0.0169505	0.173339	0.9259	-0.0493842	0.108191	0.667207
CAMK1	calcium/calmodulin-dependent protein kinase I [Source:HGNC Symbol;Acc:HGNC:1459]	-0.013608	0.14485	0.928801	-0.0572143	0.135444	0.690268
CAMK1D	calcium/calmodulin-dependent protein kinase ID [Source:HGNC Symbol;Acc:HGNC:19341]	0.0435902	0.098614	0.676933	-0.194448	0.139704	0.222707
CAMK2D	calcium/calmodulin-dependent protein kinase II delta [Source:HGNC Symbol;Acc:HGNC:1462]	-0.00804098	0.169854	0.964074	-0.0743505	0.104087	0.506985
CAMK2G	calcium/calmodulin-dependent protein kinase II gamma [Source:HGNC Symbol;Acc:HGNC:1463]	0.11906	0.0610825	0.108785	-0.139745	0.115122	0.278995
CAMK2N1	calcium/calmodulin-dependent protein kinase II inhibitor 1 [Source:HGNC Symbol;Acc:HGNC:24190]	-0.0854323	0.117776	0.500736	0.0617821	0.154732	0.706168
CAMK2N2	calcium/calmodulin-dependent protein kinase II inhibitor 2 [Source:HGNC Symbol;Acc:HGNC:24197]	-0.22879	0.130252	0.139348	-0.357917	0.1564	0.0707841
CAMK4	calcium/calmodulin-dependent protein kinase IV [Source:HGNC Symbol;Acc:HGNC:1464]	0.264222	0.551967	0.652358	-0.524586	0.493886	0.336749
CAMKK1	calcium/calmodulin-dependent protein kinase kinase 1, alpha [Source:HGNC Symbol;Acc:HGNC:1469]	-0.0254028	0.112526	0.830333	-0.108634	0.123466	0.419202
CAMKK2	calcium/calmodulin-dependent protein kinase kinase 2, beta [Source:HGNC Symbol;Acc:HGNC:1470]	0.0711506	0.0450838	0.175354	0.0243217	0.0675707	0.733593
CAMKMT	calmodulin-lysine N-methyltransferase [Source:HGNC Symbol;Acc:HGNC:26276]	-0.190237	0.128995	0.200286	-0.00249037	0.144162	0.986885
CAMLG	calcium modulating ligand [Source:HGNC Symbol;Acc:HGNC:1471]	-0.109865	0.0900102	0.27666	-0.0860617	0.0582619	0.199675
CAMSAP1	calmodulin regulated spectrin-associated protein 1 [Source:HGNC Symbol;Acc:HGNC:19946]	0.33305	0.0585824	0.00234653	-0.0620135	0.109232	0.594766
CAMSAP2	calmodulin regulated spectrin-associated protein family, member 2 [Source:HGNC Symbol;Acc:HGNC:29188]	0.159725	0.194412	0.448703	-0.117196	0.235056	0.639225
CAMTA1	calmodulin binding transcription activator 1 [Source:HGNC Symbol;Acc:HGNC:18806]	-0.128971	0.069374	0.122116	-0.0654235	0.0788526	0.444506
CAMTA2	calmodulin binding transcription activator 2 [Source:HGNC Symbol;Acc:HGNC:18807]	0.152329	0.163906	0.395353	0.130675	0.188961	0.520012
CAND1	cullin-associated and neddylation-dissociated 1 [Source:HGNC Symbol;Acc:HGNC:30688]	0.0438632	0.10165	0.684068	-0.0914518	0.145418	0.557029
CAND2	cullin-associated and neddylation-dissociated 2 (putative) [Source:HGNC Symbol;Acc:HGNC:30689]	0.500585	0.441534	0.308319	-0.0110698	0.183728	0.95429
CANT1	calcium activated nucleotidase 1 [Source:HGNC Symbol;Acc:HGNC:19721]	0.176396	0.112989	0.179235	0.0419294	0.0618646	0.528012
CANX	calnexin [Source:HGNC Symbol;Acc:HGNC:1473]	0.125737	0.148028	0.434424	-0.101055	0.134073	0.484969
CAP1	CAP, adenylate cyclase-associated protein 1 (yeast) [Source:HGNC Symbol;Acc:HGNC:20040]	-0.136696	0.139991	0.373679	-0.117795	0.0673428	0.14067
CAP2	CAP, adenylate cyclase-associated protein, 2 (yeast) [Source:HGNC Symbol;Acc:HGNC:20039]	0.165131	0.235415	0.514319	-0.118557	0.103003	0.301781
CAPG	capping protein (actin filament), gelsolin-like [Source:HGNC Symbol;Acc:HGNC:1474]	0.0375728	0.14955	0.811628	0.145542	0.112842	0.253557
CAPN1	calpain 1, (mu/I) large subunit [Source:HGNC Symbol;Acc:HGNC:1476]	0.167737	0.158469	0.338267	-0.0468252	0.116312	0.70389
CAPN10	calpain 10 [Source:HGNC Symbol;Acc:HGNC:1477]	0.332154	0.286131	0.29811	0.085488	0.151165	0.596148
CAPN2	calpain 2, (m/II) large subunit [Source:HGNC Symbol;Acc:HGNC:1479]	0.108226	0.0445613	0.0594762	-0.0817151	0.0638609	0.25685
CAPN3	calpain 3, (p94) [Source:HGNC Symbol;Acc:HGNC:1480]	0.196717	0.191809	0.352118	0.559958	0.5504	0.355654
CAPN5	calpain 5 [Source:HGNC Symbol;Acc:HGNC:1482]	0.103591	0.0760302	0.231203	-0.048659	0.115132	0.690121
CAPN7	calpain 7 [Source:HGNC Symbol;Acc:HGNC:1484]	0.0636515	0.147113	0.683279	-0.189071	0.0957284	0.105239
CAPNS1	calpain, small subunit 1 [Source:HGNC Symbol;Acc:HGNC:1481]	-0.0617375	0.0341189	0.130159	-0.0129335	0.101598	0.903663
CAPRIN1	cell cycle associated protein 1 [Source:HGNC Symbol;Acc:HGNC:6743]	0.0355108	0.126035	0.789422	-0.0783437	0.108106	0.501121
CAPRIN2	caprin family member 2 [Source:HGNC Symbol;Acc:HGNC:21259]	-0.176132	0.0543551	0.0229393	0.0242476	0.164285	0.88843
CAPS	calcyphosine [Source:HGNC Symbol;Acc:HGNC:1487]	-0.0196042	0.284088	0.947659	-0.0555003	0.16866	0.755442
CAPS2	calcyphosine 2 [Source:HGNC Symbol;Acc:HGNC:16471]	-0.31209	0.0936153	0.0206936	-0.32311	0.251019	0.254391
CAPZA1	capping protein (actin filament) muscle Z-line, alpha 1 [Source:HGNC Symbol;Acc:HGNC:1488]	-0.0736678	0.0931608	0.464921	-0.215818	0.0586437	0.0142913
CAPZA2	capping protein (actin filament) muscle Z-line, alpha 2 [Source:HGNC Symbol;Acc:HGNC:1490]	-0.0591682	0.128315	0.664077	-0.186822	0.127243	0.201972
CAPZB	capping protein (actin filament) muscle Z-line, beta [Source:HGNC Symbol;Acc:HGNC:1491]	-0.0302385	0.0597441	0.634284	0.0145149	0.105587	0.896025
CARD10	caspase recruitment domain family, member 10 [Source:HGNC Symbol;Acc:HGNC:16422]	0.383053	0.19047	0.100506	0.0199052	0.0717907	0.792673
CARD16	caspase recruitment domain family, member 16 [Source:HGNC Symbol;Acc:HGNC:33701]	-0.660014	0.630289	0.342983	-0.375768	0.481627	0.470573
CARD6	caspase recruitment domain family, member 6 [Source:HGNC Symbol;Acc:HGNC:16394]	0.0584913	0.0948106	0.564287	0.111736	0.0842355	0.24204
CARD8	caspase recruitment domain family, member 8 [Source:HGNC Symbol;Acc:HGNC:17057]	-0.141973	0.119973	0.289852	-0.0104924	0.15452	0.948495
CARD9	caspase recruitment domain family, member 9 [Source:HGNC Symbol;Acc:HGNC:16391]	0.622338	0.448778	0.224167	-0.201476	0.449587	0.672806
CARHSP1	calcium regulated heat stable protein 1, 24kDa [Source:HGNC Symbol;Acc:HGNC:17150]	0.0609927	0.123878	0.643318	-0.104579	0.123949	0.437316
CARKD	carbohydrate kinase domain containing [Source:HGNC Symbol;Acc:HGNC:25576]	0.103225	0.188919	0.60828	-0.126054	0.106433	0.2895
CARM1	coactivator-associated arginine methyltransferase 1 [Source:HGNC Symbol;Acc:HGNC:23393]	0.286889	0.157894	0.12891	-0.0180492	0.11853	0.884924
CARNS1	carnosine synthase 1 [Source:HGNC Symbol;Acc:HGNC:29268]	0.092746	0.343173	0.79776	-0.372976	0.202911	0.125449
CARS	cysteinyl-tRNA synthetase [Source:HGNC Symbol;Acc:HGNC:1493]	-0.0144269	0.0492708	0.78143	-0.0939178	0.0969219	0.377047
CARS2	cysteinyl-tRNA synthetase 2, mitochondrial (putative) [Source:HGNC Symbol;Acc:HGNC:25695]	-0.0132692	0.13827	0.927275	0.0621427	0.116024	0.61519
CASC3	cancer susceptibility candidate 3 [Source:HGNC Symbol;Acc:HGNC:17040]	0.0258988	0.112796	0.827494	-0.0322792	0.105366	0.771682
CASC4	cancer susceptibility candidate 4 [Source:HGNC Symbol;Acc:HGNC:24892]	-0.000959328	0.200076	0.99636	-0.0667647	0.132986	0.636959
CASC5	cancer susceptibility candidate 5 [Source:HGNC Symbol;Acc:HGNC:24054]	0.164724	0.264517	0.560756	0.0965118	0.208859	0.663426
CASD1	CAS1 domain containing 1 [Source:HGNC Symbol;Acc:HGNC:16014]	-0.172113	0.174013	0.368041	-0.159145	0.146627	0.327291
CASK	calcium/calmodulin-dependent serine protein kinase (MAGUK family) [Source:HGNC Symbol;Acc:HGNC:1497]	-0.00812029	0.113521	0.945748	-0.122194	0.11105	0.321309
CASKIN2	CASK interacting protein 2 [Source:HGNC Symbol;Acc:HGNC:18200]	0.384977	0.200908	0.113482	-0.0127377	0.14396	0.932929
CASP1	caspase 1, apoptosis-related cysteine peptidase [Source:HGNC Symbol;Acc:HGNC:1499]	0.331822	0.086479	0.0121605	-0.496135	0.225995	0.07956
CASP10	caspase 10, apoptosis-related cysteine peptidase [Source:HGNC Symbol;Acc:HGNC:1500]	-0.128056	0.310882	0.697468	0.127258	0.294204	0.683363
CASP2	caspase 2, apoptosis-related cysteine peptidase [Source:HGNC Symbol;Acc:HGNC:1503]	-0.0694142	0.0574121	0.280691	-0.0757427	0.110254	0.522652
CASP3	caspase 3, apoptosis-related cysteine peptidase [Source:HGNC Symbol;Acc:HGNC:1504]	-0.197974	0.0997691	0.104002	-0.0299885	0.0560537	0.61558
CASP4	caspase 4, apoptosis-related cysteine peptidase [Source:HGNC Symbol;Acc:HGNC:1505]	-0.187406	0.11643	0.168398	-0.0320142	0.0837632	0.71802
CASP6	caspase 6, apoptosis-related cysteine peptidase [Source:HGNC Symbol;Acc:HGNC:1507]	0.134988	0.126266	0.333909	0.0697849	0.0760656	0.401005
CASP7	caspase 7, apoptosis-related cysteine peptidase [Source:HGNC Symbol;Acc:HGNC:1508]	0.202239	0.138787	0.20485	-0.144729	0.111137	0.249585
CASP8	caspase 8, apoptosis-related cysteine peptidase [Source:HGNC Symbol;Acc:HGNC:1509]	0.110012	0.0476266	0.0689177	0.0165627	0.113213	0.889403
CASP9	caspase 9, apoptosis-related cysteine peptidase [Source:HGNC Symbol;Acc:HGNC:1511]	-0.113059	0.125624	0.409382	0.014227	0.156097	0.930918
CASQ1	calsequestrin 1 (fast-twitch, skeletal muscle) [Source:HGNC Symbol;Acc:HGNC:1512]	-0.658167	1.04129	0.555112	0.653484	0.537063	0.277987
CAST	calpastatin [Source:HGNC Symbol;Acc:HGNC:1515]	-0.0201798	0.0805076	0.812053	-0.0840706	0.0778362	0.329422
CASZ1	castor zinc finger 1 [Source:HGNC Symbol;Acc:HGNC:26002]	-0.572221	0.365529	0.17825	-0.0837831	0.216031	0.714104
CAT	catalase [Source:HGNC Symbol;Acc:HGNC:1516]	0.178434	0.100011	0.134474	-0.0043956	0.0599475	0.944391
CATSPER1	cation channel, sperm associated 1 [Source:HGNC Symbol;Acc:HGNC:17116]	0.0571137	0.22044	0.805895	0.558232	0.284211	0.10672
CATSPER2	cation channel, sperm associated 2 [Source:HGNC Symbol;Acc:HGNC:18810]	-0.615534	0.411116	0.194595	0.399751	0.248237	0.168234
CAV1	caveolin 1, caveolae protein, 22kDa [Source:HGNC Symbol;Acc:HGNC:1527]	-0.00745722	0.0816608	0.930784	-0.06879	0.060341	0.305926
CAV2	caveolin 2 [Source:HGNC Symbol;Acc:HGNC:1528]	0.0710874	0.130049	0.608139	-0.124877	0.0779797	0.170187
CBFA2T2	core-binding factor, runt domain, alpha subunit 2; translocated to, 2 [Source:HGNC Symbol;Acc:HGNC:1536]	0.295697	0.0810522	0.0147755	0.054696	0.187666	0.782409
CBFB	core-binding factor, beta subunit [Source:HGNC Symbol;Acc:HGNC:1539]	0.0421673	0.133134	0.764247	-0.116757	0.0850004	0.227952
CBL	Cbl proto-oncogene, E3 ubiquitin protein ligase [Source:HGNC Symbol;Acc:HGNC:1541]	0.401236	0.194058	0.0935236	-0.117311	0.240101	0.645806
CBLB	Cbl proto-oncogene B, E3 ubiquitin protein ligase [Source:HGNC Symbol;Acc:HGNC:1542]	-0.325575	0.0881691	0.0141071	0.0666358	0.153803	0.682884
CBLL1	Cbl proto-oncogene-like 1, E3 ubiquitin protein ligase [Source:HGNC Symbol;Acc:HGNC:21225]	-0.131402	0.105878	0.269631	-0.00687246	0.15806	0.967002
CBLN3	cerebellin 3 precursor [Source:HGNC Symbol;Acc:HGNC:20146]	0.0415118	0.0643034	0.547016	0.100443	0.212244	0.655978
CBR1	carbonyl reductase 1 [Source:HGNC Symbol;Acc:HGNC:1548]	0.0272711	0.114758	0.821591	-0.106913	0.12471	0.430449
CBR3	carbonyl reductase 3 [Source:HGNC Symbol;Acc:HGNC:1549]	0.152876	0.111144	0.22741	-0.201008	0.141337	0.214241
CBR4	carbonyl reductase 4 [Source:HGNC Symbol;Acc:HGNC:25891]	-0.112099	0.104166	0.331018	-0.0568647	0.159605	0.736168
CBS	cystathionine-beta-synthase [Source:HGNC Symbol;Acc:HGNC:1550]	0.133648	0.101083	0.243367	0.0203939	0.0868165	0.823597
CBWD1	COBW domain containing 1 [Source:HGNC Symbol;Acc:HGNC:17134]	-0.0659091	0.12652	0.624649	0.00592261	0.0776006	0.942123
CBWD2	COBW domain containing 2 [Source:HGNC Symbol;Acc:HGNC:17907]	-0.0348729	0.122453	0.787227	0.11068	0.0887737	0.267703
CBWD3	COBW domain containing 3 [Source:HGNC Symbol;Acc:HGNC:18519]	-0.457706	0.356473	0.255425	0.517811	0.544764	0.385495
CBWD5	COBW domain containing 5 [Source:HGNC Symbol;Acc:HGNC:24584]	-0.0980092	0.143072	0.523783	-0.111363	0.102943	0.328737
CBWD6		-0.0889033	0.0726967	0.275846	0.060814	0.0817407	0.490348
CBWD7	COBW domain containing 7 [Source:HGNC Symbol;Acc:HGNC:31977]	-0.190198	0.199075	0.383247	-0.106245	0.166724	0.551994
CBX1	chromobox homolog 1 [Source:HGNC Symbol;Acc:HGNC:1551]	-0.0651454	0.117945	0.604498	-0.00656356	0.0673207	0.926119
CBX3	chromobox homolog 3 [Source:HGNC Symbol;Acc:HGNC:1553]	-0.113632	0.0995434	0.305354	-0.11076	0.0771946	0.210807
CBX4	chromobox homolog 4 [Source:HGNC Symbol;Acc:HGNC:1554]	0.0509783	0.0854579	0.576801	-0.060899	0.101971	0.576375
CBX5	chromobox homolog 5 [Source:HGNC Symbol;Acc:HGNC:1555]	-0.00777907	0.0765103	0.922967	0.0381024	0.102515	0.725365
CBX6	chromobox homolog 6 [Source:HGNC Symbol;Acc:HGNC:1556]	0.353056	0.18803	0.119234	0.000955669	0.0531045	0.986338
CBX7	chromobox homolog 7 [Source:HGNC Symbol;Acc:HGNC:1557]	0.279548	0.155853	0.132837	-0.130406	0.0831592	0.177635
CBX8	chromobox homolog 8 [Source:HGNC Symbol;Acc:HGNC:15962]	-0.00224784	0.29412	0.994198	0.0892201	0.130254	0.52382
CBY1	chibby homolog 1 (Drosophila) [Source:HGNC Symbol;Acc:HGNC:1307]	0.139081	0.103623	0.237256	-0.000377991	0.0940193	0.996948
CC2D1A	coiled-coil and C2 domain containing 1A [Source:HGNC Symbol;Acc:HGNC:30237]	0.0618995	0.16962	0.73009	0.0950373	0.12609	0.484973
CC2D1B	coiled-coil and C2 domain containing 1B [Source:HGNC Symbol;Acc:HGNC:29386]	0.038971	0.0696765	0.600074	-0.114128	0.152346	0.487502
CC2D2A	coiled-coil and C2 domain containing 2A [Source:HGNC Symbol;Acc:HGNC:29253]	-0.0382044	0.0476608	0.459174	-0.0847982	0.105017	0.456076
CCAR1	cell division cycle and apoptosis regulator 1 [Source:HGNC Symbol;Acc:HGNC:24236]	-0.0590969	0.0945404	0.559325	-0.0345262	0.145395	0.821719
CCBE1	collagen and calcium binding EGF domains 1 [Source:HGNC Symbol;Acc:HGNC:29426]	0.104939	0.13277	0.465119	-0.113916	0.0810073	0.218654
CCBL1	cysteine conjugate-beta lyase, cytoplasmic [Source:HGNC Symbol;Acc:HGNC:1564]	0.0658657	0.24536	0.79908	0.00853021	0.13968	0.95367
CCBL2	cysteine conjugate-beta lyase 2 [Source:HGNC Symbol;Acc:HGNC:33238]	-0.220385	0.088898	0.0559041	-0.119272	0.0987372	0.281071
CCDC101	coiled-coil domain containing 101 [Source:HGNC Symbol;Acc:HGNC:25156]	-0.19149	0.105461	0.129115	-0.200288	0.241121	0.444012
CCDC102A	coiled-coil domain containing 102A [Source:HGNC Symbol;Acc:HGNC:28097]	0.293349	0.185531	0.17469	-0.126283	0.187979	0.531499
CCDC102B	coiled-coil domain containing 102B [Source:HGNC Symbol;Acc:HGNC:26295]	0.277133	0.37073	0.488386	0.614188	0.510628	0.282895
CCDC104	cilia and flagella associated protein 36 [Source:HGNC Symbol;Acc:HGNC:30540]	-0.189617	0.133143	0.213703	0.00780363	0.0632212	0.906572
CCDC106	coiled-coil domain containing 106 [Source:HGNC Symbol;Acc:HGNC:30181]	0.315928	0.297056	0.336183	-0.0366261	0.13874	0.802323
CCDC107	coiled-coil domain containing 107 [Source:HGNC Symbol;Acc:HGNC:28465]	0.101427	0.241907	0.692415	-0.0609621	0.123127	0.641506
CCDC109B	coiled-coil domain containing 109B [Source:HGNC Symbol;Acc:HGNC:26076]	-0.114293	0.101712	0.312181	-0.0428989	0.10867	0.709295
CCDC11	cilia and flagella associated protein 53 [Source:HGNC Symbol;Acc:HGNC:26530]	-0.392323	0.227627	0.145398	0.0703533	0.354212	0.850384
CCDC110	coiled-coil domain containing 110 [Source:HGNC Symbol;Acc:HGNC:28504]	0.5705	0.274552	0.0923041	0.279588	0.604438	0.663113
CCDC111	primase and polymerase (DNA-directed) [Source:HGNC Symbol;Acc:HGNC:26575]	0.0176201	0.211925	0.936964	-0.061101	0.144666	0.690311
CCDC112	coiled-coil domain containing 112 [Source:HGNC Symbol;Acc:HGNC:28599]	0.247934	0.206959	0.284606	0.113848	0.10458	0.325987
CCDC113	coiled-coil domain containing 113 [Source:HGNC Symbol;Acc:HGNC:25002]	0.0677533	0.139309	0.647283	-0.261934	0.106065	0.0565613
CCDC114	coiled-coil domain containing 114 [Source:HGNC Symbol;Acc:HGNC:26560]	0.439951	0.458371	0.381229	0.555617	0.305035	0.128164
CCDC115	coiled-coil domain containing 115 [Source:HGNC Symbol;Acc:HGNC:28178]	0.342725	0.0801628	0.00789834	0.0974997	0.0863242	0.309958
CCDC116	coiled-coil domain containing 116 [Source:HGNC Symbol;Acc:HGNC:26688]	0.446789	0.804291	0.602485	-0.00528343	0.437914	0.99084
CCDC117	coiled-coil domain containing 117 [Source:HGNC Symbol;Acc:HGNC:26599]	0.165274	0.110043	0.193429	-0.0056472	0.123583	0.965322
CCDC12	coiled-coil domain containing 12 [Source:HGNC Symbol;Acc:HGNC:28332]	0.0188573	0.152148	0.90619	-0.0127917	0.179693	0.946009
CCDC120	coiled-coil domain containing 120 [Source:HGNC Symbol;Acc:HGNC:28910]	0.300245	0.240934	0.267904	0.0355965	0.202725	0.867506
CCDC121	coiled-coil domain containing 121 [Source:HGNC Symbol;Acc:HGNC:25833]	0.154671	0.208464	0.491475	-0.0114511	0.297925	0.970827
CCDC122	coiled-coil domain containing 122 [Source:HGNC Symbol;Acc:HGNC:26478]	0.12364	0.179862	0.522401	0.149074	0.220155	0.52838
CCDC124	coiled-coil domain containing 124 [Source:HGNC Symbol;Acc:HGNC:25171]	0.0222398	0.136559	0.877007	0.0407755	0.128615	0.764027
CCDC125	coiled-coil domain containing 125 [Source:HGNC Symbol;Acc:HGNC:28924]	-0.120569	0.191909	0.557409	0.154184	0.187541	0.448414
CCDC126	coiled-coil domain containing 126 [Source:HGNC Symbol;Acc:HGNC:22398]	0.0347642	0.25631	0.897403	0.000830278	0.225266	0.997202
CCDC127	coiled-coil domain containing 127 [Source:HGNC Symbol;Acc:HGNC:30520]	0.181111	0.0752992	0.0612247	-0.183524	0.108068	0.150221
CCDC13	coiled-coil domain containing 13 [Source:HGNC Symbol;Acc:HGNC:26358]	-0.955769	0.617544	0.182373	0.46977	0.643476	0.498113
CCDC130	coiled-coil domain containing 130 [Source:HGNC Symbol;Acc:HGNC:28118]	-0.0370878	0.181202	0.845896	0.102456	0.185127	0.603798
CCDC132	coiled-coil domain containing 132 [Source:HGNC Symbol;Acc:HGNC:25956]	-0.0947963	0.105759	0.411142	-0.118291	0.0947732	0.267237
CCDC134	coiled-coil domain containing 134 [Source:HGNC Symbol;Acc:HGNC:26185]	-0.138042	0.106579	0.251826	-0.137276	0.101903	0.235768
CCDC136	coiled-coil domain containing 136 [Source:HGNC Symbol;Acc:HGNC:22225]	-0.186273	0.123611	0.192185	-0.0213687	0.250698	0.935381
CCDC137	coiled-coil domain containing 137 [Source:HGNC Symbol;Acc:HGNC:33451]	-0.0240827	0.117645	0.845873	-0.144572	0.114043	0.260735
CCDC138	coiled-coil domain containing 138 [Source:HGNC Symbol;Acc:HGNC:26531]	0.457431	0.315361	0.206616	0.038576	0.22737	0.871927
CCDC14	coiled-coil domain containing 14 [Source:HGNC Symbol;Acc:HGNC:25766]	-0.105291	0.0320512	0.0218314	-0.032197	0.193854	0.874594
CCDC142	coiled-coil domain containing 142 [Source:HGNC Symbol;Acc:HGNC:25889]	0.241949	0.240128	0.359898	-0.0219573	0.309436	0.946181
CCDC144A	coiled-coil domain containing 144A [Source:HGNC Symbol;Acc:HGNC:29072]	-0.162379	0.22407	0.501128	-0.0227219	0.431133	0.96001
CCDC146	coiled-coil domain containing 146 [Source:HGNC Symbol;Acc:HGNC:29296]	-0.219218	0.26151	0.440097	0.525447	0.250092	0.0896374
CCDC147	cilia and flagella associated protein 58 [Source:HGNC Symbol;Acc:HGNC:26676]	0.114643	0.301284	0.719192	-0.193561	0.500178	0.71469
CCDC148	coiled-coil domain containing 148 [Source:HGNC Symbol;Acc:HGNC:25191]	-0.499145	0.443123	0.311125	0.17258	0.398533	0.683031
CCDC149	coiled-coil domain containing 149 [Source:HGNC Symbol;Acc:HGNC:25405]	0.0997442	0.0877712	0.307299	-0.0529079	0.0362557	0.2043
CCDC15	coiled-coil domain containing 15 [Source:HGNC Symbol;Acc:HGNC:25798]	0.0640813	0.210802	0.773381	0.11053	0.11428	0.377872
CCDC150	coiled-coil domain containing 150 [Source:HGNC Symbol;Acc:HGNC:26834]	-0.0568866	0.269939	0.84141	-0.00492063	0.255491	0.985379
CCDC152	coiled-coil domain containing 152 [Source:HGNC Symbol;Acc:HGNC:34438]	-0.279276	0.353581	0.465406	-0.218414	0.301411	0.501153
CCDC153	coiled-coil domain containing 153 [Source:HGNC Symbol;Acc:HGNC:27446]	-0.701998	0.61194	0.303224	-0.38058	0.168292	0.0732202
CCDC157	coiled-coil domain containing 157 [Source:HGNC Symbol;Acc:HGNC:33854]	0.707398	0.365844	0.110976	-0.446666	0.401785	0.316842
CCDC158	coiled-coil domain containing 158 [Source:HGNC Symbol;Acc:HGNC:26374]	0.0585539	0.458982	0.903459	-0.637936	0.476297	0.238107
CCDC159	coiled-coil domain containing 159 [Source:HGNC Symbol;Acc:HGNC:26996]	-0.00366727	0.223949	0.987568	0.0587251	0.214414	0.795126
CCDC163P	NA	0.251541	0.266621	0.388774	0.377006	0.0960739	0.0111357
CCDC167	coiled-coil domain containing 167 [Source:HGNC Symbol;Acc:HGNC:21239]	0.200601	0.135881	0.199894	-0.0627184	0.0857285	0.497249
CCDC169	coiled-coil domain containing 169 [Source:HGNC Symbol;Acc:HGNC:34361]	-0.106321	0.498273	0.839459	0.0187636	0.977766	0.985432
CCDC170	coiled-coil domain containing 170 [Source:HGNC Symbol;Acc:HGNC:21177]	-0.0321755	0.274013	0.911096	-0.166147	0.586284	0.788237
CCDC171	coiled-coil domain containing 171 [Source:HGNC Symbol;Acc:HGNC:29828]	-0.0708634	0.34362	0.844749	-0.103591	0.222289	0.660798
CCDC174	coiled-coil domain containing 174 [Source:HGNC Symbol;Acc:HGNC:28033]	-0.0884762	0.0800603	0.319428	-0.00246624	0.113259	0.98347
CCDC176	coiled-coil domain containing 176 [Source:HGNC Symbol;Acc:HGNC:19855]	-0.198499	0.224729	0.417525	-0.133157	0.192622	0.520162
CCDC18	coiled-coil domain containing 18 [Source:HGNC Symbol;Acc:HGNC:30370]	-0.20845	0.198289	0.341275	0.122416	0.141478	0.426452
CCDC19	cilia and flagella associated protein 45 [Source:HGNC Symbol;Acc:HGNC:17229]	-0.40203	0.437085	0.399879	-0.305138	0.355255	0.429626
CCDC22	coiled-coil domain containing 22 [Source:HGNC Symbol;Acc:HGNC:28909]	0.217345	0.196345	0.318704	-0.18031	0.156794	0.302166
CCDC23	coiled-coil domain containing 23 [Source:HGNC Symbol;Acc:HGNC:29204]	-0.0387449	0.13297	0.78246	0.11115	0.0883123	0.263742
CCDC24	coiled-coil domain containing 24 [Source:HGNC Symbol;Acc:HGNC:28688]	0.114181	0.263364	0.682683	0.0534139	0.263671	0.84745
CCDC25	coiled-coil domain containing 25 [Source:HGNC Symbol;Acc:HGNC:25591]	0.0458737	0.102446	0.673042	-0.119823	0.0652828	0.125883
CCDC28A	coiled-coil domain containing 28A [Source:HGNC Symbol;Acc:HGNC:21098]	0.11704	0.0705214	0.157882	0.0798888	0.122399	0.542771
CCDC28B	coiled-coil domain containing 28B [Source:HGNC Symbol;Acc:HGNC:28163]	0.416027	0.271255	0.185683	0.135602	0.224619	0.572384
CCDC3	coiled-coil domain containing 3 [Source:HGNC Symbol;Acc:HGNC:23813]	0.336398	0.323692	0.346308	0.197126	0.265099	0.490565
CCDC30	coiled-coil domain containing 30 [Source:HGNC Symbol;Acc:HGNC:26103]	0.0475861	0.296191	0.878651	0.0695503	0.4473	0.882518
CCDC34	coiled-coil domain containing 34 [Source:HGNC Symbol;Acc:HGNC:25079]	-0.141727	0.158946	0.413421	0.170522	0.135294	0.26315
CCDC36	coiled-coil domain containing 36 [Source:HGNC Symbol;Acc:HGNC:27945]	0.203494	0.178952	0.307021	-0.0191804	0.128311	0.887014
CCDC40	coiled-coil domain containing 40 [Source:HGNC Symbol;Acc:HGNC:26090]	0.0792443	0.198716	0.706515	0.099944	0.18011	0.602867
CCDC41	centrosomal protein 83kDa [Source:HGNC Symbol;Acc:HGNC:17966]	0.00567337	0.095964	0.955147	-0.167068	0.169593	0.369807
CCDC43	coiled-coil domain containing 43 [Source:HGNC Symbol;Acc:HGNC:26472]	-0.112057	0.139269	0.457581	-0.00459531	0.0964958	0.963861
CCDC47	coiled-coil domain containing 47 [Source:HGNC Symbol;Acc:HGNC:24856]	0.0591005	0.15455	0.717877	-0.088919	0.100962	0.418787
CCDC50	coiled-coil domain containing 50 [Source:HGNC Symbol;Acc:HGNC:18111]	-0.0601796	0.140821	0.686904	-0.033178	0.0805574	0.697506
CCDC51	coiled-coil domain containing 51 [Source:HGNC Symbol;Acc:HGNC:25714]	0.166346	0.213629	0.471401	-0.283089	0.134719	0.0896009
CCDC53	coiled-coil domain containing 53 [Source:HGNC Symbol;Acc:HGNC:24256]	-0.0368551	0.0523149	0.512581	-0.0014593	0.0502697	0.977964
CCDC57	coiled-coil domain containing 57 [Source:HGNC Symbol;Acc:HGNC:27564]	0.0133601	0.195925	0.948277	-0.0081749	0.179348	0.965409
CCDC58	coiled-coil domain containing 58 [Source:HGNC Symbol;Acc:HGNC:31136]	-0.164484	0.178566	0.399243	-0.200275	0.123674	0.16629
CCDC59	coiled-coil domain containing 59 [Source:HGNC Symbol;Acc:HGNC:25005]	-0.139233	0.0918171	0.189858	0.110229	0.0643514	0.1474
CCDC6	coiled-coil domain containing 6 [Source:HGNC Symbol;Acc:HGNC:18782]	0.148704	0.164522	0.407509	-0.0811256	0.0983305	0.446915
CCDC61	coiled-coil domain containing 61 [Source:HGNC Symbol;Acc:HGNC:33629]	0.48639	0.200371	0.0595674	-0.0816364	0.0741392	0.321006
CCDC66	coiled-coil domain containing 66 [Source:HGNC Symbol;Acc:HGNC:27709]	0.117499	0.151089	0.471931	-0.0318058	0.125085	0.809411
CCDC68	coiled-coil domain containing 68 [Source:HGNC Symbol;Acc:HGNC:24350]	-0.0758195	0.354856	0.83925	0.327381	0.316694	0.348639
CCDC69	coiled-coil domain containing 69 [Source:HGNC Symbol;Acc:HGNC:24487]	0.229123	0.135193	0.150888	0.0941774	0.108382	0.424617
CCDC7	coiled-coil domain containing 7 [Source:HGNC Symbol;Acc:HGNC:26533]	-0.761875	0.407509	0.120477	-0.337634	0.32197	0.342359
CCDC71	coiled-coil domain containing 71 [Source:HGNC Symbol;Acc:HGNC:25760]	0.157381	0.140761	0.314357	0.0170713	0.0719679	0.821908
CCDC71L	coiled-coil domain containing 71-like [Source:HGNC Symbol;Acc:HGNC:26685]	-0.250962	0.0679856	0.0141251	-0.083646	0.0510893	0.162505
CCDC74A	coiled-coil domain containing 74A [Source:HGNC Symbol;Acc:HGNC:25197]	0.0305649	0.142445	0.838577	-0.0972061	0.144148	0.530003
CCDC74B	coiled-coil domain containing 74B [Source:HGNC Symbol;Acc:HGNC:25267]	0.0729407	0.222652	0.756487	-0.178766	0.214926	0.443442
CCDC77	coiled-coil domain containing 77 [Source:HGNC Symbol;Acc:HGNC:28203]	-0.251314	0.0419802	0.00186485	0.0279778	0.143726	0.853321
CCDC78	coiled-coil domain containing 78 [Source:HGNC Symbol;Acc:HGNC:14153]	0.111896	0.286275	0.711993	0.049258	0.250089	0.851613
CCDC8	coiled-coil domain containing 8 [Source:HGNC Symbol;Acc:HGNC:25367]	0.269157	0.175966	0.186666	0.0254511	0.13247	0.855202
CCDC80	coiled-coil domain containing 80 [Source:HGNC Symbol;Acc:HGNC:30649]	0.0875259	0.0997121	0.420231	-0.0196721	0.0808015	0.817321
CCDC81	coiled-coil domain containing 81 [Source:HGNC Symbol;Acc:HGNC:26281]	0.160972	0.272064	0.579808	-0.295906	0.132921	0.0765321
CCDC82	coiled-coil domain containing 82 [Source:HGNC Symbol;Acc:HGNC:26282]	-0.186039	0.166257	0.314003	-0.0199748	0.142445	0.893953
CCDC84	coiled-coil domain containing 84 [Source:HGNC Symbol;Acc:HGNC:30460]	-0.384627	0.255923	0.193181	0.173714	0.356668	0.646825
CCDC85B	coiled-coil domain containing 85B [Source:HGNC Symbol;Acc:HGNC:24926]	0.497451	0.501563	0.366835	-0.0276405	0.156399	0.866656
CCDC85C	coiled-coil domain containing 85C [Source:HGNC Symbol;Acc:HGNC:35459]	0.393906	0.148198	0.0449929	-0.042371	0.0893301	0.655263
CCDC86	coiled-coil domain containing 86 [Source:HGNC Symbol;Acc:HGNC:28359]	-0.0365108	0.103477	0.738595	-0.0475512	0.102737	0.662921
CCDC88A	coiled-coil domain containing 88A [Source:HGNC Symbol;Acc:HGNC:25523]	-0.0427686	0.167797	0.808965	-0.0860481	0.147225	0.584283
CCDC88B	coiled-coil domain containing 88B [Source:HGNC Symbol;Acc:HGNC:26757]	0.245577	0.664203	0.726725	-0.0953021	0.542607	0.867471
CCDC89	coiled-coil domain containing 89 [Source:HGNC Symbol;Acc:HGNC:26762]	0.0191123	0.218294	0.93363	0.368894	0.0777248	0.00512194
CCDC9	coiled-coil domain containing 9 [Source:HGNC Symbol;Acc:HGNC:24560]	-0.0770966	0.146288	0.620716	-0.116754	0.102952	0.308194
CCDC90A	mitochondrial calcium uniporter regulator 1 [Source:HGNC Symbol;Acc:HGNC:21097]	0.093093	0.0708436	0.24588	-0.117948	0.0853697	0.225637
CCDC90B	coiled-coil domain containing 90B [Source:HGNC Symbol;Acc:HGNC:28108]	0.0706676	0.0526159	0.236984	0.0621858	0.0617868	0.360389
CCDC91	coiled-coil domain containing 91 [Source:HGNC Symbol;Acc:HGNC:24855]	0.0369412	0.150313	0.815636	-0.0636762	0.110243	0.58857
CCDC92	coiled-coil domain containing 92 [Source:HGNC Symbol;Acc:HGNC:29563]	-0.0890067	0.0646328	0.226935	0.0292443	0.118794	0.815332
CCDC93	coiled-coil domain containing 93 [Source:HGNC Symbol;Acc:HGNC:25611]	-0.0649018	0.0971265	0.533596	-0.088625	0.0837132	0.338189
CCDC94	coiled-coil domain containing 94 [Source:HGNC Symbol;Acc:HGNC:25518]	-0.0687436	0.110828	0.562251	-0.04612	0.14241	0.759157
CCDC96	coiled-coil domain containing 96 [Source:HGNC Symbol;Acc:HGNC:26900]	0.193768	0.346968	0.600612	-0.143028	0.272556	0.622174
CCDC97	coiled-coil domain containing 97 [Source:HGNC Symbol;Acc:HGNC:28289]	0.0617414	0.100998	0.567714	0.0743939	0.119796	0.561808
CCHCR1	coiled-coil alpha-helical rod protein 1 [Source:HGNC Symbol;Acc:HGNC:13930]	-0.0257506	0.121529	0.84056	0.00446781	0.177939	0.98094
CCIN	calicin [Source:HGNC Symbol;Acc:HGNC:1568]	-0.235178	0.185566	0.260847	-0.0818215	0.137472	0.577632
CCKAR	cholecystokinin A receptor [Source:HGNC Symbol;Acc:HGNC:1570]	0.483545	0.300617	0.168637	-0.188901	0.38384	0.643469
CCL2	chemokine (C-C motif) ligand 2 [Source:HGNC Symbol;Acc:HGNC:10618]	-0.435919	0.113123	0.0119587	0.190275	0.0805278	0.0645222
CCL26	chemokine (C-C motif) ligand 26 [Source:HGNC Symbol;Acc:HGNC:10625]	0.63856	0.369039	0.144129	-0.112942	0.225614	0.637908
CCL28	chemokine (C-C motif) ligand 28 [Source:HGNC Symbol;Acc:HGNC:17700]	-0.10038	0.122859	0.451068	-0.0761682	0.12556	0.570586
CCM2	cerebral cavernous malformation 2 [Source:HGNC Symbol;Acc:HGNC:21708]	-0.0239449	0.101944	0.823615	-0.148597	0.127312	0.295763
CCNA2	cyclin A2 [Source:HGNC Symbol;Acc:HGNC:1578]	-2.50947e-07	0.164326	0.999999	0.0123681	0.0990191	0.905464
CCNB1	cyclin B1 [Source:HGNC Symbol;Acc:HGNC:1579]	-0.0761931	0.0869958	0.421201	-0.009192	0.113791	0.938751
CCNB1IP1	cyclin B1 interacting protein 1, E3 ubiquitin protein ligase [Source:HGNC Symbol;Acc:HGNC:19437]	-0.132108	0.0303653	0.00735496	0.0209665	0.105765	0.850668
CCNB2	cyclin B2 [Source:HGNC Symbol;Acc:HGNC:1580]	0.032215	0.119659	0.798514	0.0369501	0.148607	0.813527
CCNC	cyclin C [Source:HGNC Symbol;Acc:HGNC:1581]	-0.0536617	0.108935	0.643161	-0.110944	0.0934658	0.288544
CCND1	cyclin D1 [Source:HGNC Symbol;Acc:HGNC:1582]	-0.0401947	0.0564483	0.508263	-0.0993053	0.0733401	0.233705
CCND2	cyclin D2 [Source:HGNC Symbol;Acc:HGNC:1583]	-0.50442	0.181045	0.0386201	-0.160729	0.383386	0.692446
CCND3	cyclin D3 [Source:HGNC Symbol;Acc:HGNC:1585]	0.124333	0.140047	0.415309	-0.0152718	0.108742	0.893794
CCNDBP1	cyclin D-type binding-protein 1 [Source:HGNC Symbol;Acc:HGNC:1587]	0.225074	0.0516336	0.00729673	-0.165009	0.0620071	0.0448229
CCNE1	cyclin E1 [Source:HGNC Symbol;Acc:HGNC:1589]	0.0938899	0.0740863	0.260863	0.00768966	0.0646758	0.909987
CCNE2	cyclin E2 [Source:HGNC Symbol;Acc:HGNC:1590]	-0.164229	0.0699043	0.0656135	-0.175339	0.175955	0.364758
CCNF	cyclin F [Source:HGNC Symbol;Acc:HGNC:1591]	0.0425956	0.0633281	0.531018	0.13876	0.119181	0.296837
CCNG1	cyclin G1 [Source:HGNC Symbol;Acc:HGNC:1592]	-0.0604115	0.12193	0.641281	0.024912	0.0601825	0.696075
CCNG2	cyclin G2 [Source:HGNC Symbol;Acc:HGNC:1593]	0.173885	0.0989625	0.139246	0.122996	0.0952029	0.25287
CCNH	cyclin H [Source:HGNC Symbol;Acc:HGNC:1594]	-0.290886	0.0931677	0.0261877	-0.158429	0.122952	0.253955
CCNI	cyclin I [Source:HGNC Symbol;Acc:HGNC:1595]	-0.0530674	0.0415356	0.257482	0.0223232	0.0714497	0.767322
CCNJ	cyclin J [Source:HGNC Symbol;Acc:HGNC:23434]	-0.49848	0.163984	0.0287573	-0.0546295	0.0681046	0.458882
CCNJL	cyclin J-like [Source:HGNC Symbol;Acc:HGNC:25876]	0.640708	0.366069	0.140479	0.0480642	0.294338	0.876681
CCNK	cyclin K [Source:HGNC Symbol;Acc:HGNC:1596]	-0.176914	0.0910702	0.109703	0.0933074	0.149814	0.560703
CCNL1	cyclin L1 [Source:HGNC Symbol;Acc:HGNC:20569]	0.0798595	0.0901034	0.416038	-0.104042	0.198923	0.623297
CCNL2	cyclin L2 [Source:HGNC Symbol;Acc:HGNC:20570]	-0.125365	0.175278	0.50646	0.0300223	0.209067	0.891423
CCNO	cyclin O [Source:HGNC Symbol;Acc:HGNC:18576]	-0.079495	0.308366	0.80684	-0.0174127	0.363343	0.963632
CCNT1	cyclin T1 [Source:HGNC Symbol;Acc:HGNC:1599]	-0.126559	0.166822	0.482274	-0.0153418	0.204538	0.943118
CCNT2	cyclin T2 [Source:HGNC Symbol;Acc:HGNC:1600]	-0.263547	0.134398	0.107158	0.0613574	0.175458	0.740813
CCNY	cyclin Y [Source:HGNC Symbol;Acc:HGNC:23354]	0.042092	0.102678	0.698821	-0.0969872	0.0648708	0.195132
CCNYL1	cyclin Y-like 1 [Source:HGNC Symbol;Acc:HGNC:26868]	0.0900106	0.134204	0.532142	-0.0305434	0.0527771	0.587865
CCP110	centriolar coiled coil protein 110kDa [Source:HGNC Symbol;Acc:HGNC:24342]	0.156498	0.199405	0.468094	-0.0975243	0.259167	0.722134
CCPG1	cell cycle progression 1 [Source:HGNC Symbol;Acc:HGNC:24227]	-0.0310214	0.0834643	0.725367	0.0540824	0.0600149	0.408815
CCRL2	chemokine (C-C motif) receptor-like 2 [Source:HGNC Symbol;Acc:HGNC:1612]	0.552028	0.459599	0.283497	0.780598	0.643776	0.27947
CCRN4L	CCR4 carbon catabolite repression 4-like (S. cerevisiae) [Source:HGNC Symbol;Acc:HGNC:14254]	-0.380392	0.141073	0.0429678	-0.26757	0.137709	0.109648
CCS	copper chaperone for superoxide dismutase [Source:HGNC Symbol;Acc:HGNC:1613]	0.0407581	0.204997	0.850233	0.0744448	0.152794	0.646708
CCSAP	centriole, cilia and spindle-associated protein [Source:HGNC Symbol;Acc:HGNC:29578]	-0.00145569	0.0884487	0.987506	-0.169705	0.146788	0.299865
CCSER2	coiled-coil serine-rich protein 2 [Source:HGNC Symbol;Acc:HGNC:29197]	0.0654688	0.186722	0.74016	0.03715	0.139103	0.800082
CCT2	chaperonin containing TCP1, subunit 2 (beta) [Source:HGNC Symbol;Acc:HGNC:1615]	-0.0776394	0.0424123	0.126672	-0.129554	0.102197	0.260737
CCT3	chaperonin containing TCP1, subunit 3 (gamma) [Source:HGNC Symbol;Acc:HGNC:1616]	-0.00948285	0.0355297	0.800205	-0.0911636	0.0577569	0.175305
CCT4	chaperonin containing TCP1, subunit 4 (delta) [Source:HGNC Symbol;Acc:HGNC:1617]	0.0363104	0.0490152	0.492118	0.018575	0.0493328	0.721976
CCT5	chaperonin containing TCP1, subunit 5 (epsilon) [Source:HGNC Symbol;Acc:HGNC:1618]	-0.142493	0.0966457	0.200385	-0.0794912	0.0453472	0.13999
CCT6A	chaperonin containing TCP1, subunit 6A (zeta 1) [Source:HGNC Symbol;Acc:HGNC:1620]	-0.114459	0.0481601	0.0634282	-0.108572	0.0740786	0.202648
CCT6B	chaperonin containing TCP1, subunit 6B (zeta 2) [Source:HGNC Symbol;Acc:HGNC:1621]	0.0391146	0.141608	0.793435	0.0584724	0.188395	0.768799
CCT7	chaperonin containing TCP1, subunit 7 (eta) [Source:HGNC Symbol;Acc:HGNC:1622]	0.0141682	0.0827273	0.870732	-0.0914195	0.0663511	0.226733
CCT8	chaperonin containing TCP1, subunit 8 (theta) [Source:HGNC Symbol;Acc:HGNC:1623]	-0.158203	0.0965195	0.162123	-0.162858	0.0892826	0.127739
CCZ1	CCZ1 vacuolar protein trafficking and biogenesis associated homolog (S. cerevisiae) [Source:HGNC Symbol;Acc:HGNC:21691]	0.00365078	0.048992	0.943488	-0.0511664	0.0527073	0.37625
CCZ1B	CCZ1 vacuolar protein trafficking and biogenesis associated homolog B (S. cerevisiae) [Source:HGNC Symbol;Acc:HGNC:21717]	-0.0256196	0.0505351	0.63374	-0.0911982	0.0541114	0.152728
CD109	CD109 molecule [Source:HGNC Symbol;Acc:HGNC:21685]	0.175815	0.227014	0.473665	-0.0233585	0.245548	0.927908
CD14	CD14 molecule [Source:HGNC Symbol;Acc:HGNC:1628]	-0.07462	0.408132	0.862112	-0.0760733	0.342649	0.833085
CD151	CD151 molecule (Raph blood group) [Source:HGNC Symbol;Acc:HGNC:1630]	0.203796	0.254782	0.460075	-0.0146624	0.15182	0.926813
CD163L1	CD163 molecule-like 1 [Source:HGNC Symbol;Acc:HGNC:30375]	0.462718	0.372873	0.269669	0.114057	0.155015	0.494911
CD164	CD164 molecule, sialomucin [Source:HGNC Symbol;Acc:HGNC:1632]	0.0142533	0.107257	0.899464	-0.0752938	0.0991113	0.481703
CD200	CD200 molecule [Source:HGNC Symbol;Acc:HGNC:7203]	-0.305782	0.30005	0.354904	-0.176285	0.2666	0.53771
CD248	CD248 molecule, endosialin [Source:HGNC Symbol;Acc:HGNC:18219]	-0.0900843	0.0654613	0.227216	0.109281	0.158102	0.520211
CD274	CD274 molecule [Source:HGNC Symbol;Acc:HGNC:17635]	-0.511365	0.321663	0.17276	-0.0356892	0.124851	0.786455
CD276	CD276 molecule [Source:HGNC Symbol;Acc:HGNC:19137]	0.00119685	0.0454054	0.979991	0.0429061	0.071594	0.575093
CD2AP	CD2-associated protein [Source:HGNC Symbol;Acc:HGNC:14258]	0.147367	0.232025	0.553264	-0.040268	0.204069	0.851343
CD2BP2	CD2 (cytoplasmic tail) binding protein 2 [Source:HGNC Symbol;Acc:HGNC:1656]	-0.0357898	0.160047	0.831902	-0.056213	0.0942253	0.57677
CD300C	CD300c molecule [Source:HGNC Symbol;Acc:HGNC:19320]	0.0363425	0.196284	0.860386	0.765891	0.722501	0.337618
CD302	CD302 molecule [Source:HGNC Symbol;Acc:HGNC:30843]	0.0783048	0.142071	0.605242	0.00859186	0.137992	0.952765
CD320	CD320 molecule [Source:HGNC Symbol;Acc:HGNC:16692]	0.264533	0.284131	0.394575	0.124411	0.133496	0.394143
CD34	CD34 molecule [Source:HGNC Symbol;Acc:HGNC:1662]	-0.0547002	0.336922	0.877385	-0.31869	0.226943	0.219204
CD36	CD36 molecule (thrombospondin receptor) [Source:HGNC Symbol;Acc:HGNC:1663]	-0.504913	0.573556	0.418982	-0.735545	0.8132	0.407195
CD3EAP	CD3e molecule, epsilon associated protein [Source:HGNC Symbol;Acc:HGNC:24219]	-0.442629	0.0840617	0.00328386	-0.0397951	0.058309	0.525261
CD4	CD4 molecule [Source:HGNC Symbol;Acc:HGNC:1678]	-0.000513771	0.0903563	0.995683	-0.119861	0.125919	0.384867
CD40	CD40 molecule, TNF receptor superfamily member 5 [Source:HGNC Symbol;Acc:HGNC:11919]	0.247597	0.222986	0.317364	0.168061	0.175053	0.381118
CD44	CD44 molecule (Indian blood group) [Source:HGNC Symbol;Acc:HGNC:1681]	-0.0284357	0.0816641	0.741868	0.0437194	0.0709948	0.564968
CD46	CD46 molecule, complement regulatory protein [Source:HGNC Symbol;Acc:HGNC:6953]	0.115045	0.100615	0.304642	-0.125061	0.105013	0.287137
CD47	CD47 molecule [Source:HGNC Symbol;Acc:HGNC:1682]	-0.0480134	0.0497585	0.378897	-0.108608	0.0785729	0.22545
CD55	CD55 molecule, decay accelerating factor for complement (Cromer blood group) [Source:HGNC Symbol;Acc:HGNC:2665]	-0.195063	0.095808	0.0973666	0.247767	0.0611482	0.00980687
CD58	CD58 molecule [Source:HGNC Symbol;Acc:HGNC:1688]	-0.0589478	0.0849003	0.518415	-0.0669331	0.0789973	0.435506
CD59	CD59 molecule, complement regulatory protein [Source:HGNC Symbol;Acc:HGNC:1689]	-0.0160483	0.0549206	0.781864	-0.0842062	0.0661063	0.258733
CD63	CD63 molecule [Source:HGNC Symbol;Acc:HGNC:1692]	-0.0252691	0.110246	0.827789	-0.156593	0.113397	0.225834
CD68	CD68 molecule [Source:HGNC Symbol;Acc:HGNC:1693]	-0.532648	0.118545	0.00643973	0.528736	0.222541	0.0634865
CD72	CD72 molecule [Source:HGNC Symbol;Acc:HGNC:1696]	0.393279	0.44073	0.413094	0.0732272	0.6251	0.911305
CD74	CD74 molecule, major histocompatibility complex, class II invariant chain [Source:HGNC Symbol;Acc:HGNC:1697]	0.195756	0.164737	0.288077	0.121586	0.194122	0.558574
CD81	CD81 molecule [Source:HGNC Symbol;Acc:HGNC:1701]	0.245079	0.281383	0.423604	-0.105107	0.136148	0.474997
CD82	CD82 molecule [Source:HGNC Symbol;Acc:HGNC:6210]	0.367051	0.202763	0.13003	0.0780811	0.0511419	0.187351
CD83	CD83 molecule [Source:HGNC Symbol;Acc:HGNC:1703]	-0.212972	0.216356	0.370143	-0.22034	0.279847	0.466737
CD9	CD9 molecule [Source:HGNC Symbol;Acc:HGNC:1709]	-0.185398	0.136377	0.2321	0.100534	0.115886	0.425323
CD97	CD97 molecule [Source:HGNC Symbol;Acc:HGNC:1711]	0.133038	0.143547	0.396567	0.0214943	0.0880701	0.816884
CD99	CD99 molecule [Source:HGNC Symbol;Acc:HGNC:7082]	-0.144505	0.068602	0.0890241	-0.0981135	0.0830817	0.290741
CD99	NA	-0.0851189	0.0445042	0.114005	-0.0882061	0.0773972	0.306065
CD99L2	CD99 molecule-like 2 [Source:HGNC Symbol;Acc:HGNC:18237]	0.0960169	0.0557701	0.145751	-0.0209219	0.0494968	0.690083
CDA	cytidine deaminase [Source:HGNC Symbol;Acc:HGNC:1712]	0.564558	0.401928	0.219105	0.361117	0.20577	0.139629
CDADC1	cytidine and dCMP deaminase domain containing 1 [Source:HGNC Symbol;Acc:HGNC:20299]	-0.102293	0.12056	0.434897	0.0218447	0.193365	0.914449
CDAN1	codanin 1 [Source:HGNC Symbol;Acc:HGNC:1713]	0.194178	0.128856	0.192183	-0.0127496	0.140158	0.931052
CDC123	cell division cycle 123 [Source:HGNC Symbol;Acc:HGNC:16827]	-0.0481219	0.0648375	0.491343	-0.0112646	0.0451444	0.812883
CDC14A	cell division cycle 14A [Source:HGNC Symbol;Acc:HGNC:1718]	-0.0842474	0.223527	0.721714	0.0513017	0.20222	0.809834
CDC14B	cell division cycle 14B [Source:HGNC Symbol;Acc:HGNC:1719]	0.106746	0.112026	0.384418	-0.123651	0.0862951	0.211331
CDC16	cell division cycle 16 [Source:HGNC Symbol;Acc:HGNC:1720]	0.00530134	0.0725	0.944544	-0.0943192	0.0842396	0.313744
CDC20	cell division cycle 20 [Source:HGNC Symbol;Acc:HGNC:1723]	-0.166014	0.160468	0.348292	0.0297894	0.157524	0.857443
CDC23	cell division cycle 23 [Source:HGNC Symbol;Acc:HGNC:1724]	0.028093	0.0975666	0.784948	0.0311444	0.0948594	0.755972
CDC25A	cell division cycle 25A [Source:HGNC Symbol;Acc:HGNC:1725]	-0.0207391	0.154041	0.898153	-0.19365	0.15764	0.273946
CDC25B	cell division cycle 25B [Source:HGNC Symbol;Acc:HGNC:1726]	0.152685	0.0956151	0.171184	0.0133088	0.109248	0.907784
CDC25C	cell division cycle 25C [Source:HGNC Symbol;Acc:HGNC:1727]	0.0214546	0.141453	0.885374	-0.002301	0.160732	0.989132
CDC26	cell division cycle 26 [Source:HGNC Symbol;Acc:HGNC:17839]	-0.122549	0.154902	0.46472	0.119591	0.0832895	0.210529
CDC27	cell division cycle 27 [Source:HGNC Symbol;Acc:HGNC:1728]	-0.104497	0.194952	0.614927	-0.00759297	0.134206	0.957074
CDC34	cell division cycle 34 [Source:HGNC Symbol;Acc:HGNC:1734]	0.259457	0.167232	0.181486	-0.0414479	0.13506	0.771301
CDC37	cell division cycle 37 [Source:HGNC Symbol;Acc:HGNC:1735]	-0.105401	0.0636045	0.158393	-0.0922831	0.104529	0.417739
CDC37L1	cell division cycle 37-like 1 [Source:HGNC Symbol;Acc:HGNC:17179]	-0.185974	0.149072	0.267441	0.109477	0.0331544	0.0214272
CDC40	cell division cycle 40 [Source:HGNC Symbol;Acc:HGNC:17350]	0.15176	0.162273	0.39261	-0.101553	0.128079	0.463787
CDC42	cell division cycle 42 [Source:HGNC Symbol;Acc:HGNC:1736]	-0.0233182	0.0180163	0.252119	-0.060626	0.044192	0.228455
CDC42BPA	CDC42 binding protein kinase alpha (DMPK-like) [Source:HGNC Symbol;Acc:HGNC:1737]	-0.0011411	0.148369	0.994161	-0.0327823	0.150474	0.836151
CDC42BPB	CDC42 binding protein kinase beta (DMPK-like) [Source:HGNC Symbol;Acc:HGNC:1738]	0.113114	0.0782546	0.207953	-0.105968	0.113378	0.392875
CDC42EP1	CDC42 effector protein (Rho GTPase binding) 1 [Source:HGNC Symbol;Acc:HGNC:17014]	0.267841	0.273998	0.373201	0.16229	0.144995	0.313888
CDC42EP2	CDC42 effector protein (Rho GTPase binding) 2 [Source:HGNC Symbol;Acc:HGNC:16263]	0.13003	0.162662	0.460337	0.127372	0.134117	0.385873
CDC42EP3	CDC42 effector protein (Rho GTPase binding) 3 [Source:HGNC Symbol;Acc:HGNC:16943]	0.0984311	0.110518	0.413922	0.0416521	0.0955987	0.681224
CDC42EP4	CDC42 effector protein (Rho GTPase binding) 4 [Source:HGNC Symbol;Acc:HGNC:17147]	0.324832	0.133587	0.059263	0.0467906	0.0422303	0.318299
CDC42EP5	CDC42 effector protein (Rho GTPase binding) 5 [Source:HGNC Symbol;Acc:HGNC:17408]	0.306836	0.402595	0.48036	-0.0882176	0.162812	0.611194
CDC42SE1	CDC42 small effector 1 [Source:HGNC Symbol;Acc:HGNC:17719]	-0.314671	0.0781936	0.0100782	-0.135535	0.090602	0.194918
CDC42SE2	CDC42 small effector 2 [Source:HGNC Symbol;Acc:HGNC:18547]	0.108779	0.132614	0.449387	0.0421346	0.0811996	0.62597
CDC45	cell division cycle 45 [Source:HGNC Symbol;Acc:HGNC:1739]	-0.0551753	0.123079	0.672702	-0.238938	0.0867662	0.040128
CDC5L	cell division cycle 5-like [Source:HGNC Symbol;Acc:HGNC:1743]	0.0359316	0.0970294	0.726316	-0.154296	0.0737274	0.090578
CDC6	cell division cycle 6 [Source:HGNC Symbol;Acc:HGNC:1744]	-0.170855	0.0842237	0.0982884	-0.179899	0.0881268	0.0966998
CDC7	cell division cycle 7 [Source:HGNC Symbol;Acc:HGNC:1745]	0.0349045	0.152617	0.828157	0.0163812	0.117267	0.894356
CDC73	cell division cycle 73 [Source:HGNC Symbol;Acc:HGNC:16783]	0.0725892	0.228713	0.76378	-0.143923	0.119116	0.280969
CDCA2	cell division cycle associated 2 [Source:HGNC Symbol;Acc:HGNC:14623]	-0.0911575	0.169196	0.613159	0.110157	0.166133	0.53663
CDCA3	cell division cycle associated 3 [Source:HGNC Symbol;Acc:HGNC:14624]	0.268009	0.273688	0.372428	-0.0492021	0.106707	0.664093
CDCA4	cell division cycle associated 4 [Source:HGNC Symbol;Acc:HGNC:14625]	0.223269	0.0721224	0.0269844	0.0226831	0.113864	0.849945
CDCA5	cell division cycle associated 5 [Source:HGNC Symbol;Acc:HGNC:14626]	-0.212508	0.175093	0.279064	-0.000753479	0.135846	0.995789
CDCA7L	cell division cycle associated 7-like [Source:HGNC Symbol;Acc:HGNC:30777]	0.00301532	0.139055	0.983539	-0.0755515	0.133863	0.596864
CDCA8	cell division cycle associated 8 [Source:HGNC Symbol;Acc:HGNC:14629]	0.0407027	0.0935849	0.681747	0.0625056	0.110319	0.59548
CDCP1	CUB domain containing protein 1 [Source:HGNC Symbol;Acc:HGNC:24357]	0.107429	0.109652	0.372214	-0.0506148	0.114014	0.675643
CDH11	cadherin 11, type 2, OB-cadherin (osteoblast) [Source:HGNC Symbol;Acc:HGNC:1750]	0.103928	0.131302	0.464517	-0.169604	0.111706	0.189395
CDH13	cadherin 13 [Source:HGNC Symbol;Acc:HGNC:1753]	0.11802	0.134001	0.418775	-0.0882299	0.106103	0.443551
CDH15	cadherin 15, type 1, M-cadherin (myotubule) [Source:HGNC Symbol;Acc:HGNC:1754]	0.690019	0.632337	0.324946	-0.182621	0.348156	0.62232
CDH2	cadherin 2, type 1, N-cadherin (neuronal) [Source:HGNC Symbol;Acc:HGNC:1759]	0.0524778	0.149433	0.739768	0.0470205	0.110858	0.689085
CDH23	cadherin-related 23 [Source:HGNC Symbol;Acc:HGNC:13733]	0.0439573	0.302357	0.890088	-0.879267	0.683107	0.254401
CDH24	cadherin 24, type 2 [Source:HGNC Symbol;Acc:HGNC:14265]	0.284324	0.202228	0.218733	0.0648267	0.15344	0.690221
CDH4	cadherin 4, type 1, R-cadherin (retinal) [Source:HGNC Symbol;Acc:HGNC:1763]	0.143229	0.241356	0.578717	-0.170498	0.0726661	0.06586
CDH6	cadherin 6, type 2, K-cadherin (fetal kidney) [Source:HGNC Symbol;Acc:HGNC:1765]	0.146376	0.122253	0.284844	-0.122618	0.121625	0.359647
CDHR3	cadherin-related family member 3 [Source:HGNC Symbol;Acc:HGNC:26308]	0.0414244	0.0805431	0.62895	0.15715	0.287976	0.608723
CDIP1	cell death-inducing p53 target 1 [Source:HGNC Symbol;Acc:HGNC:13234]	0.0888512	0.130846	0.527259	-0.0492234	0.112506	0.679988
CDIPT	CDP-diacylglycerol--inositol 3-phosphatidyltransferase [Source:HGNC Symbol;Acc:HGNC:1769]	0.31385	0.22421	0.220459	-0.00449084	0.0971364	0.964915
[truncated: 10,791 more rows]
