# Supplementary material for: Nuclear decoupling is part of a rapid protein-level cellular response to high-intensity mechanical loading
Source: Nat Commun. 2019 Sep 12;10:4149. doi: 10.1038/s41467-019-11923-1 (PMC6742657; doi:10.1038/s41467-019-11923-1)
Supplement: Supplementary file 6 — Supplementary Data 3 [file 41467_2019_11923_MOESM6_ESM.xlsx]

## Sheet: Sheet1
												Raw abundance
												CTRL 0hr A	CTRL 0hr B	CTRL 0hr C	CTS 0hr A	CTS 0hr B	CTS 0hr C	CTRL 24hr A	CTRL 24hr B	CTRL 24hr C	CTS 24hr A	CTS 24hr B	CTS 24hr C
#	Retention time (min)	Charge	m/z	Measured mass	Mass error (u)	Mass error (ppm)	Score	Sequence	Modifications	Accession	Description	20160517_VM_01	20160517_VM_02	20160517_VM_03	20160517_VM_07	20160517_VM_08	20160517_VM_09	20160517_VM_13	20160517_VM_14	20160517_VM_15	20160517_VM_19	20160517_VM_20	20160517_VM_21
273	66.0534	2	522.29	1042.57	-5.52e-05	-0.0529156	8.7	GPALDIKGPK	[2] Oxidation (P)|[7] Oxidation (K)|[9] Oxidation (P)	AHNK_HUMAN	Neuroblast differentiation-associated protein AHNAK OS=Homo sapiens GN=AHNAK PE=1 SV=2	636687	378891	244961	387850	228602	231430	578862	268501	155017	795629	431395	246714
273	66.0534	2	522.29	1042.57	-5.52e-05	-0.0529156	7.08	GPALDIKGPK	[2] Oxidation (P)|[5] Oxidation (D)|[9] Oxidation (P)	AHNK_HUMAN	Neuroblast differentiation-associated protein AHNAK OS=Homo sapiens GN=AHNAK PE=1 SV=2	636687	378891	244961	387850	228602	231430	578862	268501	155017	795629	431395	246714
538	48.2776	2	634.33	1266.65	-0.000247494	-0.195394	78.82	AEGPEVDVNLPK		AHNK_HUMAN	Neuroblast differentiation-associated protein AHNAK OS=Homo sapiens GN=AHNAK PE=1 SV=2	1.30484e+06	891451	507173	441980	267494	240525	673567	581435	356009	538352	520270	306839
868	75.2583	2	787.907	1573.8	-0.00288205	-1.83127	---	ISMPDVDLNLKGPK	[4] Oxidation (P)|[5] Oxidation (D)|[9] Oxidation (N)	AHNK_HUMAN	Neuroblast differentiation-associated protein AHNAK OS=Homo sapiens GN=AHNAK PE=1 SV=2	792051	586237	396968	574783	413841	244120	663454	231201	237594	761606	467324	293704
10788	75.2583	3	525.607	1573.8	-0.00273747	-1.7394	3.18	ISMPDVDLNLKGPK	[4] Oxidation (P)|[5] Oxidation (D)|[9] Oxidation (N)	AHNK_HUMAN	Neuroblast differentiation-associated protein AHNAK OS=Homo sapiens GN=AHNAK PE=1 SV=2	38772.6	22038	12034.2	19791	12774.9	8843.97	28129.2	8589.36	9051.76	29057.1	19904.6	12012.2
905	62.5984	3	774.073	2319.2	-6.38e-05	-0.0275254	52.83	IKGDVPSVGLEGPDVDLQGPEAK		AHNK_HUMAN	Neuroblast differentiation-associated protein AHNAK OS=Homo sapiens GN=AHNAK PE=1 SV=2	989501	687914	468518	380670	261166	288173	777467	299592	304774	727468	498941	358071
17513	62.6284	2	1160.61	2319.2	0.000113742	0.0490438	71.21	IKGDVPSVGLEGPDVDLQGPEAK		AHNK_HUMAN	Neuroblast differentiation-associated protein AHNAK OS=Homo sapiens GN=AHNAK PE=1 SV=2	45305.3	76187.6	44817	32148.9	22896	24107.2	36732.7	23666	22193.7	32820	48819	27251.7
932	44.9477	2	581.8	1161.59	-0.00255351	-2.19829	7.09	LKGDVDVSGPK	[2] Oxidation (K)|[4] Oxidation (D)|[10] Oxidation (P)	AHNK_HUMAN	Neuroblast differentiation-associated protein AHNAK OS=Homo sapiens GN=AHNAK PE=1 SV=2	825592	611769	600771	400015	306207	201004	627020	325348	460294	505852	463679	601006
15573	44.9999	3	388.202	1161.59	-0.00252266	-2.17173	9.39	LKGDVDVSGPK	[2] Oxidation (K)|[4] Oxidation (D)|[10] Oxidation (P)	AHNK_HUMAN	Neuroblast differentiation-associated protein AHNAK OS=Homo sapiens GN=AHNAK PE=1 SV=2	22115.9	12036.4	12145.4	9718.78	7381.21	4651.58	18236.4	9021.56	12144.5	11376.2	11340.4	15774.3
939	102.029	3	1144.87	3431.58	-0.00275974	-0.804219	10.49	GPGVDLPSVNLSMPKVSGPDLDLNLKGPSLK	[2] Oxidation (P)|[5] Oxidation (D)|[7] Oxidation (P)|[10] Oxidation (N)|[12] Phospho (ST)|[15] Oxidation (K)|[17] Phospho (ST)|[19] Oxidation (P)|[26] Oxidation (K)|[28] Oxidation (P)	AHNK_HUMAN	Neuroblast differentiation-associated protein AHNAK OS=Homo sapiens GN=AHNAK PE=1 SV=2	2.2529e+06	2.0686e+06	1.66483e+06	2.18882e+06	1.4765e+06	1.15149e+06	2.22014e+06	1.63771e+06	1.74315e+06	2.10607e+06	2.22307e+06	1.88669e+06
9542	102.029	4	858.902	3431.58	-0.00167229	-0.487324	---	GPGVDLPSVNLSMPKVSGPDLDLNLKGPSLK	[2] Oxidation (P)|[5] Oxidation (D)|[7] Oxidation (P)|[10] Oxidation (N)|[12] Phospho (ST)|[15] Oxidation (K)|[17] Phospho (ST)|[19] Oxidation (P)|[26] Oxidation (K)|[28] Oxidation (P)	AHNK_HUMAN	Neuroblast differentiation-associated protein AHNAK OS=Homo sapiens GN=AHNAK PE=1 SV=2	159484	123246	92954.9	129987	83715.9	76402	185758	116509	113961	146593	141084	122543
991	65.4236	2	819.423	1636.83	1.4e-05	0.00855443	21.36	VGVEVPDVNIEGPEGK		AHNK_HUMAN	Neuroblast differentiation-associated protein AHNAK OS=Homo sapiens GN=AHNAK PE=1 SV=2	1.58483e+06	1.08918e+06	781827	768931	439018	384575	1.02061e+06	574872	454775	1.12402e+06	740724	563485
1006	92.784	4	633.54	2530.13	0.0107016	4.22967	---	GDMDVSLPKVEGDMKVPDVDIK	[2] Oxidation (D)|[4] Oxidation (D)|[6] Phospho (ST)|[15] Oxidation (K)|[22] Oxidation (K)	AHNK_HUMAN	Neuroblast differentiation-associated protein AHNAK OS=Homo sapiens GN=AHNAK PE=1 SV=2	502878	380962	307383	300429	193298	190398	352919	149767	220014	372990	347525	292060
1514	92.784	3	844.385	2530.13	0.00980238	3.87427	---	GDMDVSLPKVEGDMKVPDVDIK	[2] Oxidation (D)|[4] Oxidation (D)|[6] Phospho (ST)|[15] Oxidation (K)|[22] Oxidation (K)	AHNK_HUMAN	Neuroblast differentiation-associated protein AHNAK OS=Homo sapiens GN=AHNAK PE=1 SV=2	524795	408552	330820	296151	200980	200991	380567	156005	226036	401188	340918	309853
22500	92.8102	2	1266.07	2530.13	0.0123263	4.87184	1.47	GDMDVSLPKVEGDMKVPDVDIK	[2] Oxidation (D)|[4] Oxidation (D)|[6] Phospho (ST)|[15] Oxidation (K)|[22] Oxidation (K)	AHNK_HUMAN	Neuroblast differentiation-associated protein AHNAK OS=Homo sapiens GN=AHNAK PE=1 SV=2	64956.6	50077.8	48907.2	22495.6	12396.3	11078.3	49779.3	7756.8	17255.3	50121.3	30059	34775.6
1052	70.8414	3	673.337	2016.99	-6.39e-07	-0.000316859	41.48	VDINAPDVDVQGPDWHLK		AHNK_HUMAN	Neuroblast differentiation-associated protein AHNAK OS=Homo sapiens GN=AHNAK PE=1 SV=2	543622	386247	233321	233994	109951	67213.6	623935	197743	215310	413860	293067	154541
8803	70.8414	2	1009.5	2016.99	-2.3e-06	-0.00114075	54.01	VDINAPDVDVQGPDWHLK		AHNK_HUMAN	Neuroblast differentiation-associated protein AHNAK OS=Homo sapiens GN=AHNAK PE=1 SV=2	138758	96603.8	57329.3	48171.3	21550.1	13978	92695.1	40538	40755	56114.1	63946.6	32024.6
1053	29.2648	2	493.78	985.544	7.96e-05	0.0807753	24.02	LEGELKGPK	[6] Oxidation (K)	AHNK_HUMAN	Neuroblast differentiation-associated protein AHNAK OS=Homo sapiens GN=AHNAK PE=1 SV=2	155033	89256.3	87204.7	97838.4	73785	80109	125806	71960.8	71438.7	170069	92601.6	82343.1
13665	29.2928	1	986.552	985.544	2.01e-05	0.0204113	---	LEGELKGPK	[6] Oxidation (K)	AHNK_HUMAN	Neuroblast differentiation-associated protein AHNAK OS=Homo sapiens GN=AHNAK PE=1 SV=2	19680.3	8763.88	18880.9	16304.7	11138.6	12865.7	22188.2	15383.7	8853.8	31987	17820.8	15110.1
22719	27.6862	2	493.779	985.544	-5.49e-06	-0.00557224	15.45	LEGELKGPK	[6] Oxidation (K)	AHNK_HUMAN	Neuroblast differentiation-associated protein AHNAK OS=Homo sapiens GN=AHNAK PE=1 SV=2	0	0	45.3324	0	0	36.348	0	0	0	0	0	0
1108	66.2187	2	916.942	1831.87	0.000290405	0.158529	97.85	DDGVFVQEVTQNSPAAR		AHNK_HUMAN	Neuroblast differentiation-associated protein AHNAK OS=Homo sapiens GN=AHNAK PE=1 SV=2	1.49713e+06	1.07739e+06	784945	1.18191e+06	693581	565148	1.07494e+06	491521	469923	1.61777e+06	998000	681494
3177	66.2187	3	611.631	1831.87	0.00029577	0.161458	68.64	DDGVFVQEVTQNSPAAR		AHNK_HUMAN	Neuroblast differentiation-associated protein AHNAK OS=Homo sapiens GN=AHNAK PE=1 SV=2	299547	178062	114962	199483	128279	102961	235526	103812	95723	294267	191104	128594
42250	67.4882	2	916.944	1831.87	0.00318548	1.73892	72.92	DDGVFVQEVTQNSPAAR		AHNK_HUMAN	Neuroblast differentiation-associated protein AHNAK OS=Homo sapiens GN=AHNAK PE=1 SV=2	47539.1	4528.26	1301.45	5841.33	2873.16	1611.65	2447.89	917.885	832.204	6040.28	4054.15	2296.44
72417	67.5194	3	611.632	1831.87	0.00368035	2.00907	---	DDGVFVQEVTQNSPAAR		AHNK_HUMAN	Neuroblast differentiation-associated protein AHNAK OS=Homo sapiens GN=AHNAK PE=1 SV=2	7376.36	0	82.6604	0	128.985	0	9.18144	0	0	80.2783	0	0
1202	50.066	3	836.742	2507.2	-0.000795369	-0.317234	5.29	LEGDIKAPSLDIKGPEVDVSGPK	[9] Phospho (ST)|[11] Oxidation (D)|[13] Oxidation (K)|[15] Oxidation (P)|[18] Oxidation (D)	AHNK_HUMAN	Neuroblast differentiation-associated protein AHNAK OS=Homo sapiens GN=AHNAK PE=1 SV=2	998717	666476	577032	554436	359034	385529	618291	296623	374464	708162	579608	582607
25692	50.0972	2	1254.61	2507.21	0.00197381	0.787254	---	LEGDIKAPSLDIKGPEVDVSGPK	[9] Phospho (ST)|[11] Oxidation (D)|[13] Oxidation (K)|[15] Oxidation (P)|[18] Oxidation (D)	AHNK_HUMAN	Neuroblast differentiation-associated protein AHNAK OS=Homo sapiens GN=AHNAK PE=1 SV=2	41260	28253.4	22855.1	33351	20942.3	28491.9	23902.5	18627.1	18958.1	22989.8	25747	34350.3
1322	76.8738	3	843.401	2527.18	-0.00426906	-1.68925	6.56	MPDMNIKAPKISMPDIDLNLK	[1] Oxidation (M)|[2] Oxidation (P)|[3] Oxidation (D)|[4] Oxidation (M)|[5] Oxidation (N)|[10] Oxidation (K)|[13] Oxidation (M)|[14] Oxidation (P)|[17] Oxidation (D)	AHNK_HUMAN	Neuroblast differentiation-associated protein AHNAK OS=Homo sapiens GN=AHNAK PE=1 SV=2	431303	387189	370051	328446	292453	371061	446615	348438	309483	389635	373549	350932
4061	76.8738	2	1264.6	2527.18	-0.00314166	-1.24314	---	MPDMNIKAPKISMPDIDLNLK	[1] Oxidation (M)|[2] Oxidation (P)|[3] Oxidation (D)|[4] Oxidation (M)|[5] Oxidation (N)|[10] Oxidation (K)|[13] Oxidation (M)|[14] Oxidation (P)|[17] Oxidation (D)	AHNK_HUMAN	Neuroblast differentiation-associated protein AHNAK OS=Homo sapiens GN=AHNAK PE=1 SV=2	266160	248433	231691	177143	153887	201082	201775	178512	160312	196034	216819	183970
1322	76.8738	3	843.401	2527.18	-0.00426906	-1.68925	8.09	MPDMNIKAPKISMPDIDLNLK	[1] Oxidation (M)|[2] Oxidation (P)|[3] Oxidation (D)|[4] Oxidation (M)|[7] Oxidation (K)|[9] Oxidation (P)|[15] Oxidation (D)|[17] Oxidation (D)|[21] Oxidation (K)	AHNK_HUMAN	Neuroblast differentiation-associated protein AHNAK OS=Homo sapiens GN=AHNAK PE=1 SV=2	431303	387189	370051	328446	292453	371061	446615	348438	309483	389635	373549	350932
4061	76.8738	2	1264.6	2527.18	-0.00314166	-1.24314	---	MPDMNIKAPKISMPDIDLNLK	[1] Oxidation (M)|[2] Oxidation (P)|[3] Oxidation (D)|[4] Oxidation (M)|[7] Oxidation (K)|[9] Oxidation (P)|[15] Oxidation (D)|[17] Oxidation (D)|[21] Oxidation (K)	AHNK_HUMAN	Neuroblast differentiation-associated protein AHNAK OS=Homo sapiens GN=AHNAK PE=1 SV=2	266160	248433	231691	177143	153887	201082	201775	178512	160312	196034	216819	183970
1332	80.0733	3	860.101	2577.28	-0.000221792	-0.0860564	7.82	ADIDVSGPKVDVDIPDVNIEGPDAK		AHNK_HUMAN	Neuroblast differentiation-associated protein AHNAK OS=Homo sapiens GN=AHNAK PE=1 SV=2	2.42607e+06	1.82931e+06	1.12065e+06	855508	421510	357115	404736	934108	876032	377563	1.17942e+06	620671
29537	80.0733	2	1289.65	2577.28	0.00343084	1.33119	---	ADIDVSGPKVDVDIPDVNIEGPDAK		AHNK_HUMAN	Neuroblast differentiation-associated protein AHNAK OS=Homo sapiens GN=AHNAK PE=1 SV=2	129822	134348	41293.6	33947	6935.95	4623.7	7211.74	35115.6	32222.9	13040.2	50877.8	21885.8
1332	80.0733	3	860.101	2577.28	-0.000221792	-0.0860564	35.84	ADLDVSGPKVDIDVPDVNIEGPEGK		AHNK_HUMAN	Neuroblast differentiation-associated protein AHNAK OS=Homo sapiens GN=AHNAK PE=1 SV=2	2.42607e+06	1.82931e+06	1.12065e+06	855508	421510	357115	404736	934108	876032	377563	1.17942e+06	620671
29537	80.0733	2	1289.65	2577.28	0.00343084	1.33119	---	ADLDVSGPKVDIDVPDVNIEGPEGK		AHNK_HUMAN	Neuroblast differentiation-associated protein AHNAK OS=Homo sapiens GN=AHNAK PE=1 SV=2	129822	134348	41293.6	33947	6935.95	4623.7	7211.74	35115.6	32222.9	13040.2	50877.8	21885.8
1332	80.0733	3	860.101	2577.28	-0.000221792	-0.0860564	32.34	ADLDVSGPKVDIDVPDVNIEGPDAK		AHNK_HUMAN	Neuroblast differentiation-associated protein AHNAK OS=Homo sapiens GN=AHNAK PE=1 SV=2	2.42607e+06	1.82931e+06	1.12065e+06	855508	421510	357115	404736	934108	876032	377563	1.17942e+06	620671
29537	80.0733	2	1289.65	2577.28	0.00343084	1.33119	64.61	ADLDVSGPKVDIDVPDVNIEGPDAK		AHNK_HUMAN	Neuroblast differentiation-associated protein AHNAK OS=Homo sapiens GN=AHNAK PE=1 SV=2	129822	134348	41293.6	33947	6935.95	4623.7	7211.74	35115.6	32222.9	13040.2	50877.8	21885.8
1343	56.7789	2	637.335	1272.66	-0.000236846	-0.186104	7.54	LEGGEVDLKGPK	[9] Oxidation (K)|[11] Oxidation (P)	AHNK_HUMAN	Neuroblast differentiation-associated protein AHNAK OS=Homo sapiens GN=AHNAK PE=1 SV=2	254447	209770	136556	156123	122253	108709	218196	98013.6	90890.7	256161	175848	145284
20262	56.7789	1	1273.66	1272.66	0.0011583	0.910146	---	LEGGEVDLKGPK	[9] Oxidation (K)|[11] Oxidation (P)	AHNK_HUMAN	Neuroblast differentiation-associated protein AHNAK OS=Homo sapiens GN=AHNAK PE=1 SV=2	29766.8	23996.4	23132.1	20843.8	11608.2	14482.1	22020	11964.5	8249.37	29744.8	16505.6	23787.4
1393	78.9926	2	994.502	1986.99	-0.00393229	-1.97902	---	TPKISMPDVDLHLKGPK	[2] Oxidation (P)|[3] Oxidation (K)|[6] Oxidation (M)|[7] Oxidation (P)|[8] Oxidation (D)|[10] Oxidation (D)|[17] Oxidation (K)	AHNK_HUMAN	Neuroblast differentiation-associated protein AHNAK OS=Homo sapiens GN=AHNAK PE=1 SV=2	562693	555375	179166	328878	159420	4538.44	586065	285249	174838	846986	520443	245403
6698	78.9926	3	663.337	1986.99	-0.0030405	-1.5302	12.19	TPKISMPDVDLHLKGPK	[2] Oxidation (P)|[3] Oxidation (K)|[6] Oxidation (M)|[7] Oxidation (P)|[8] Oxidation (D)|[10] Oxidation (D)|[17] Oxidation (K)	AHNK_HUMAN	Neuroblast differentiation-associated protein AHNAK OS=Homo sapiens GN=AHNAK PE=1 SV=2	64203	47160.1	15542	32683.4	14574.5	1930.47	73812.6	32903.8	19691.7	80379.1	52784.1	25842.3
1393	78.9926	2	994.502	1986.99	-0.00393229	-1.97902	---	TPKISMPDVDLHLKGPK	[2] Oxidation (P)|[3] Oxidation (K)|[8] Oxidation (D)|[10] Oxidation (D)|[14] Oxidation (K)|[16] Oxidation (P)|[17] Oxidation (K)	AHNK_HUMAN	Neuroblast differentiation-associated protein AHNAK OS=Homo sapiens GN=AHNAK PE=1 SV=2	562693	555375	179166	328878	159420	4538.44	586065	285249	174838	846986	520443	245403
6698	78.9926	3	663.337	1986.99	-0.0030405	-1.5302	11.14	TPKISMPDVDLHLKGPK	[2] Oxidation (P)|[3] Oxidation (K)|[8] Oxidation (D)|[10] Oxidation (D)|[14] Oxidation (K)|[16] Oxidation (P)|[17] Oxidation (K)	AHNK_HUMAN	Neuroblast differentiation-associated protein AHNAK OS=Homo sapiens GN=AHNAK PE=1 SV=2	64203	47160.1	15542	32683.4	14574.5	1930.47	73812.6	32903.8	19691.7	80379.1	52784.1	25842.3
1393	78.9926	2	994.502	1986.99	-0.00393229	-1.97902	---	TPKISMPDVDLHLKGPK	[2] Oxidation (P)|[3] Oxidation (K)|[7] Oxidation (P)|[8] Oxidation (D)|[10] Oxidation (D)|[14] Oxidation (K)|[16] Oxidation (P)	AHNK_HUMAN	Neuroblast differentiation-associated protein AHNAK OS=Homo sapiens GN=AHNAK PE=1 SV=2	562693	555375	179166	328878	159420	4538.44	586065	285249	174838	846986	520443	245403
6698	78.9926	3	663.337	1986.99	-0.0030405	-1.5302	11.86	TPKISMPDVDLHLKGPK	[2] Oxidation (P)|[3] Oxidation (K)|[7] Oxidation (P)|[8] Oxidation (D)|[10] Oxidation (D)|[14] Oxidation (K)|[16] Oxidation (P)	AHNK_HUMAN	Neuroblast differentiation-associated protein AHNAK OS=Homo sapiens GN=AHNAK PE=1 SV=2	64203	47160.1	15542	32683.4	14574.5	1930.47	73812.6	32903.8	19691.7	80379.1	52784.1	25842.3
1410	56.5885	3	564.281	1689.82	-0.000342247	-0.202534	43.28	IDVDAPDIDIHGPDAK		AHNK_HUMAN	Neuroblast differentiation-associated protein AHNAK OS=Homo sapiens GN=AHNAK PE=1 SV=2	531421	513320	254280	186472	133372	76679.5	394996	158485	124302	288506	204610	142731
5809	56.5585	2	845.918	1689.82	-9.58e-05	-0.0566825	---	IDVDAPDIDIHGPDAK		AHNK_HUMAN	Neuroblast differentiation-associated protein AHNAK OS=Homo sapiens GN=AHNAK PE=1 SV=2	180439	194090	140329	99068.4	73293.2	66167.1	137093	82782	62598.3	103938	64366.4	79456.9
1464	45.4213	2	692.359	1382.7	0.000133725	0.0967124	65.71	VDINAPDVEVQGK		AHNK_HUMAN	Neuroblast differentiation-associated protein AHNAK OS=Homo sapiens GN=AHNAK PE=1 SV=2	385656	322814	177239	167547	115490	8794.07	286880	98053.9	99079.5	231739	193588	118634
1483	75.4983	3	726.387	2176.14	-0.000358269	-0.164635	13.06	ELLLPNWQGSGSHGLTIAQR		AHNK_HUMAN	Neuroblast differentiation-associated protein AHNAK OS=Homo sapiens GN=AHNAK PE=1 SV=2	700953	516306	316164	564952	242474	59931.6	716501	204281	285479	715268	407071	353428
7701	75.4983	2	1089.08	2176.14	-0.00103197	-0.474221	77.62	ELLLPNWQGSGSHGLTIAQR		AHNK_HUMAN	Neuroblast differentiation-associated protein AHNAK OS=Homo sapiens GN=AHNAK PE=1 SV=2	172387	135689	71957.4	125128	49201.6	0	126414	40836.8	57824.5	163813	91891.1	106328
1495	79.3405	3	845.437	2533.29	-0.00086587	-0.341796	41.63	ADLGVSGPKVDIDVPDVNLEAPEGK		AHNK_HUMAN	Neuroblast differentiation-associated protein AHNAK OS=Homo sapiens GN=AHNAK PE=1 SV=2	886180	796292	419047	390140	219375	208231	237434	316973	336816	165956	506496	326747
32621	79.3405	2	1267.65	2533.29	0.00294278	1.16164	81.8	ADLGVSGPKVDIDVPDVNLEAPEGK		AHNK_HUMAN	Neuroblast differentiation-associated protein AHNAK OS=Homo sapiens GN=AHNAK PE=1 SV=2	51050.2	48877.8	21772.3	11078.3	4576.04	0	9630.22	10687.5	9811.96	3968.87	25647.8	11313.7
1582	74.7124	2	855.431	1708.85	-0.0039935	-2.33695	46.41	VDIDVPDVNLEAPEGK		AHNK_HUMAN	Neuroblast differentiation-associated protein AHNAK OS=Homo sapiens GN=AHNAK PE=1 SV=2	989754	757702	469054	346021	182996	131977	396385	316033	289703	438219	454080	266109
42638	74.7124	3	570.625	1708.85	-6.63e-06	-0.00388193	20.42	VDIDVPDVNLEAPEGK		AHNK_HUMAN	Neuroblast differentiation-associated protein AHNAK OS=Homo sapiens GN=AHNAK PE=1 SV=2	7443.31	4165.63	2584.48	2098.47	1105.42	1425.88	4774.46	2200.93	2004.92	3405.08	3023.39	1538.75
1586	52.7022	2	821.402	1640.79	0.00030406	0.185313	69.68	VDTNAPDLSLEGPEGK		AHNK_HUMAN	Neuroblast differentiation-associated protein AHNAK OS=Homo sapiens GN=AHNAK PE=1 SV=2	771091	583904	332296	302644	218057	148026	369918	243889	190120	404020	314640	197307
1610	22.2462	2	636.831	1271.65	0.000358821	0.28217	12.15	GPGVDVNLKGPR	[2] Oxidation (P)|[5] Oxidation (D)|[7] Oxidation (N)|[9] Oxidation (K)	AHNK_HUMAN	Neuroblast differentiation-associated protein AHNAK OS=Homo sapiens GN=AHNAK PE=1 SV=2	143046	137847	106715	134464	69255.8	44992.1	154872	53663.4	56031.7	166874	109712	79706.3
8819	22.2181	3	424.89	1271.65	0.000436407	0.343183	---	GPGVDVNLKGPR	[2] Oxidation (P)|[5] Oxidation (D)|[7] Oxidation (N)|[9] Oxidation (K)	AHNK_HUMAN	Neuroblast differentiation-associated protein AHNAK OS=Homo sapiens GN=AHNAK PE=1 SV=2	23461.8	10498.4	5532.26	8886.11	5211.85	2967.73	11876.1	2302.79	4391.77	13123.2	5355.78	6342.47
43735	16.3501	2	636.831	1271.65	0.000219338	0.172483	14.33	GPGVDVNLKGPR	[2] Oxidation (P)|[5] Oxidation (D)|[7] Oxidation (N)|[9] Oxidation (K)	AHNK_HUMAN	Neuroblast differentiation-associated protein AHNAK OS=Homo sapiens GN=AHNAK PE=1 SV=2	0.377705	0.251475	0.453624	0.320222	34.9065	1.94076	40.7123	28.0845	1.97218	114.444	0.328433	0.0248501
60342	22.2462	1	1272.66	1271.65	0.00135443	1.0651	---	GPGVDVNLKGPR	[2] Oxidation (P)|[5] Oxidation (D)|[7] Oxidation (N)|[9] Oxidation (K)	AHNK_HUMAN	Neuroblast differentiation-associated protein AHNAK OS=Homo sapiens GN=AHNAK PE=1 SV=2	1581.13	4971.07	3526.04	4252.89	1587.9	1002.73	5733.39	927.659	456.35	6207.2	2705.18	2070
1610	22.2462	2	636.831	1271.65	0.000358821	0.28217	9.39	GPGVDVNLKGPR	[2] Oxidation (P)|[5] Oxidation (D)|[7] Oxidation (N)|[11] Oxidation (P)	AHNK_HUMAN	Neuroblast differentiation-associated protein AHNAK OS=Homo sapiens GN=AHNAK PE=1 SV=2	143046	137847	106715	134464	69255.8	44992.1	154872	53663.4	56031.7	166874	109712	79706.3
8819	22.2181	3	424.89	1271.65	0.000436407	0.343183	---	GPGVDVNLKGPR	[2] Oxidation (P)|[5] Oxidation (D)|[7] Oxidation (N)|[11] Oxidation (P)	AHNK_HUMAN	Neuroblast differentiation-associated protein AHNAK OS=Homo sapiens GN=AHNAK PE=1 SV=2	23461.8	10498.4	5532.26	8886.11	5211.85	2967.73	11876.1	2302.79	4391.77	13123.2	5355.78	6342.47
60342	22.2462	1	1272.66	1271.65	0.00135443	1.0651	---	GPGVDVNLKGPR	[2] Oxidation (P)|[5] Oxidation (D)|[7] Oxidation (N)|[11] Oxidation (P)	AHNK_HUMAN	Neuroblast differentiation-associated protein AHNAK OS=Homo sapiens GN=AHNAK PE=1 SV=2	1581.13	4971.07	3526.04	4252.89	1587.9	1002.73	5733.39	927.659	456.35	6207.2	2705.18	2070
1623	68.3998	2	799.929	1597.84	0.000449045	0.281032	67	GGVQVPAVDISSSLGGR		AHNK_HUMAN	Neuroblast differentiation-associated protein AHNAK OS=Homo sapiens GN=AHNAK PE=1 SV=2	813617	600985	370665	464089	228312	195936	681145	283920	236383	678973	479918	270338
1653	47.9617	2	627.322	1252.63	-0.000192422	-0.153614	74.98	GEGPEVDVNLPK		AHNK_HUMAN	Neuroblast differentiation-associated protein AHNAK OS=Homo sapiens GN=AHNAK PE=1 SV=2	358913	247803	161808	99238.8	72880.5	69896.7	225261	226276	108554	161919	146454	91404.1
1670	69.7442	2	847.916	1693.82	-0.00111871	-0.660463	---	TDVDVSLPKVEGDLK	[6] Phospho (ST)	AHNK_HUMAN	Neuroblast differentiation-associated protein AHNAK OS=Homo sapiens GN=AHNAK PE=1 SV=2	429652	385290	381975	351188	257856	291298	421387	298534	295789	337377	334344	382298
19464	69.6599	3	565.613	1693.82	-0.000924637	-0.545889	4.82	TDVDVSLPKVEGDLK	[6] Phospho (ST)	AHNK_HUMAN	Neuroblast differentiation-associated protein AHNAK OS=Homo sapiens GN=AHNAK PE=1 SV=2	15500.5	11666.3	11788.1	10141.9	10060.9	9771.57	17148.6	12427	11634	10573.3	10931.6	14385.1
1726	55.0491	3	554.949	1661.83	0.000189677	0.114138	40.24	VGIDTPDIDIHGPEGK		AHNK_HUMAN	Neuroblast differentiation-associated protein AHNAK OS=Homo sapiens GN=AHNAK PE=1 SV=2	488927	335168	171695	184506	119172	70300.3	282395	109507	102018	280709	189280	128365
9071	54.9934	2	831.92	1661.83	6.71e-05	0.0403869	77.84	VGIDTPDIDIHGPEGK		AHNK_HUMAN	Neuroblast differentiation-associated protein AHNAK OS=Homo sapiens GN=AHNAK PE=1 SV=2	130885	93059.3	45262.2	78281.7	53959.3	14598.2	67211	48027.8	35252.8	65363.1	40944	60271.3
1787	74.7124	2	919.486	1836.96	-2.3e-05	-0.0125335	76.24	VQANLGAPDINIEGLDAK		AHNK_HUMAN	Neuroblast differentiation-associated protein AHNAK OS=Homo sapiens GN=AHNAK PE=1 SV=2	486641	402393	247963	237285	140526	126610	279977	188494	166319	411035	259359	163732
15807	74.7124	3	613.327	1836.96	0.000784251	0.426929	38.17	VQANLGAPDINIEGLDAK		AHNK_HUMAN	Neuroblast differentiation-associated protein AHNAK OS=Homo sapiens GN=AHNAK PE=1 SV=2	25173.7	16746.4	9744.91	10120.5	6132.72	5321.04	16704	11210.3	8694.16	16963.2	13494.9	8284.11
1859	48.4875	3	507.923	1520.75	-0.00356973	-2.34735	8.45	GPKMKGNVDISAPK	[4] Oxidation (M)|[5] Oxidation (K)|[7] Oxidation (N)|[9] Oxidation (D)|[14] Oxidation (K)	AHNK_HUMAN	Neuroblast differentiation-associated protein AHNAK OS=Homo sapiens GN=AHNAK PE=1 SV=2	375105	163168	76263.4	139649	60833.5	39180.6	172039	62125.9	54875.9	195387	156001	85818.3
3225	48.5168	2	761.381	1520.75	-0.00333725	-2.19448	---	GPKMKGNVDISAPK	[4] Oxidation (M)|[5] Oxidation (K)|[7] Oxidation (N)|[9] Oxidation (D)|[14] Oxidation (K)	AHNK_HUMAN	Neuroblast differentiation-associated protein AHNAK OS=Homo sapiens GN=AHNAK PE=1 SV=2	367351	179433	97470	140273	77323.4	60947.9	179038	75157.2	66939.1	172806	161555	110257
1908	54.2592	2	496.242	990.469	-3.34e-05	-0.0337211	1.28	GDMDISLPK	[3] Oxidation (M)	AHNK_HUMAN	Neuroblast differentiation-associated protein AHNAK OS=Homo sapiens GN=AHNAK PE=1 SV=2	116821	95765.3	90214.2	77516.6	71322.1	80707.3	86400.8	74502	65135.3	65945.4	69586.6	88804.1
10894	54.2874	1	991.477	990.47	0.000316442	0.319487	---	GDMDISLPK	[3] Oxidation (M)	AHNK_HUMAN	Neuroblast differentiation-associated protein AHNAK OS=Homo sapiens GN=AHNAK PE=1 SV=2	39966.7	29465.3	27052	29260.1	24568.1	37242.3	25046.7	32715.1	23908.6	18519.1	17092.9	49166.4
1957	64.1663	4	507.751	2026.97	-0.000406012	-0.200305	27.23	VDIDAPDVDVHGPDWHLK		AHNK_HUMAN	Neuroblast differentiation-associated protein AHNAK OS=Homo sapiens GN=AHNAK PE=1 SV=2	432777	240837	147082	124953	46898.2	37372.8	333323	99711.1	115866	194156	142533	79042.8
1994	64.1663	3	676.666	2026.97	-5.83e-05	-0.0287703	35.88	VDIDAPDVDVHGPDWHLK		AHNK_HUMAN	Neuroblast differentiation-associated protein AHNAK OS=Homo sapiens GN=AHNAK PE=1 SV=2	577396	418197	258832	204189	73245.5	38202.2	439430	166442	181028	261984	239233	127581
12081	64.1369	2	1014.49	2026.97	-3.22e-06	-0.00158816	46.94	VDIDAPDVDVHGPDWHLK		AHNK_HUMAN	Neuroblast differentiation-associated protein AHNAK OS=Homo sapiens GN=AHNAK PE=1 SV=2	74859.7	117187	60946.6	42879.8	11901.4	7624.99	61312.6	36534.5	35704.8	29762.8	63792	24752.1
2033	61.3101	2	849.925	1697.84	-5.05e-05	-0.0297565	85.13	IDVTAPDVSIEEPEGK		AHNK_HUMAN	Neuroblast differentiation-associated protein AHNAK OS=Homo sapiens GN=AHNAK PE=1 SV=2	450642	313197	197563	157119	106871	46264	304738	158094	113413	164016	317254	128170
46118	61.2789	3	566.953	1697.84	0.000224486	0.132219	---	IDVTAPDVSIEEPEGK		AHNK_HUMAN	Neuroblast differentiation-associated protein AHNAK OS=Homo sapiens GN=AHNAK PE=1 SV=2	4710.68	3656	2042.79	2202.36	1508.46	200.927	2956.29	2558.73	1804.27	2550.27	3027.69	1738.13
2099	61.885	3	601.972	1802.9	2.24e-05	0.0124097	38.74	VDVNAPDVQAPDWHLK		AHNK_HUMAN	Neuroblast differentiation-associated protein AHNAK OS=Homo sapiens GN=AHNAK PE=1 SV=2	295888	179096	99627	104397	54359	34164	244626	102724	86180.6	212376	139095	65701
11371	61.885	2	902.455	1802.89	-0.000318265	-0.17653	53.97	VDVNAPDVQAPDWHLK		AHNK_HUMAN	Neuroblast differentiation-associated protein AHNAK OS=Homo sapiens GN=AHNAK PE=1 SV=2	64347.6	67529.7	34352.5	34879.7	15969.7	13015.9	46138.4	32639.6	25949.6	48212	46302.3	21599.3
2135	68.5061	3	654.002	1958.99	0.000315969	0.161292	30.91	VDINAPDVGVQGPDWHLK		AHNK_HUMAN	Neuroblast differentiation-associated protein AHNAK OS=Homo sapiens GN=AHNAK PE=1 SV=2	327994	212347	131847	106273	56625.9	47013.2	333221	124783	130477	206090	166517	96364.7
15133	68.4811	2	980.5	1958.99	0.000279022	0.142432	34.5	VDINAPDVGVQGPDWHLK		AHNK_HUMAN	Neuroblast differentiation-associated protein AHNAK OS=Homo sapiens GN=AHNAK PE=1 SV=2	52820.3	58413	36726.7	22933.4	12037.2	10582	54150.2	26696.9	27818.2	29584.1	42101.3	23760.5
2136	31.2934	2	578.832	1155.65	-0.000898397	-0.777395	50.46	VKGDVDVSLPK		AHNK_HUMAN	Neuroblast differentiation-associated protein AHNAK OS=Homo sapiens GN=AHNAK PE=1 SV=2	306523	301659	245448	112708	105865	88443.2	306675	173454	124284	235464	206636	120276
2748	34.3138	2	578.832	1155.65	-2.82e-06	-0.00243606	5.75	VKGDVDVSLPK		AHNK_HUMAN	Neuroblast differentiation-associated protein AHNAK OS=Homo sapiens GN=AHNAK PE=1 SV=2	93785.3	70581.3	35774.2	63165.2	40657.5	27302	82520.5	33692.3	25935.9	89682.8	84435.2	40407.8
8447	31.2934	3	386.224	1155.65	0.000576979	0.499268	30.18	VKGDVDVSLPK		AHNK_HUMAN	Neuroblast differentiation-associated protein AHNAK OS=Homo sapiens GN=AHNAK PE=1 SV=2	49931.2	41242.9	25355.5	11866.8	9953.29	8115.39	38333.3	22478.1	12855.4	22911.7	24503.3	12263.5
2165	47.29	2	620.314	1238.61	-0.000315212	-0.254487	79.26	GEGPDVDVNLPK		AHNK_HUMAN	Neuroblast differentiation-associated protein AHNAK OS=Homo sapiens GN=AHNAK PE=1 SV=2	322183	227454	141651	103174	93507.1	68709.5	230376	152895	108847	202221	162428	70380.5
2233	69.9649	2	834.92	1667.83	0.000345963	0.207434	53.89	VDVEVPDVSLEGPEGK		AHNK_HUMAN	Neuroblast differentiation-associated protein AHNAK OS=Homo sapiens GN=AHNAK PE=1 SV=2	452246	360716	235946	188567	112985	82117.2	387648	184982	129831	340717	252541	146620
72236	69.9649	3	556.949	1667.83	0.000617866	0.370462	---	VDVEVPDVSLEGPEGK		AHNK_HUMAN	Neuroblast differentiation-associated protein AHNAK OS=Homo sapiens GN=AHNAK PE=1 SV=2	4007.81	2883.32	1134.05	1517.74	706.488	50.4403	3342.97	1694.57	966.914	993.882	2088.66	970.306
2274	20.2888	2	491.219	980.424	0.00240147	2.44942	11.64	ADIDVSGPK	[6] Phospho (ST)	AHNK_HUMAN	Neuroblast differentiation-associated protein AHNAK OS=Homo sapiens GN=AHNAK PE=1 SV=2	61749.2	60009.8	46836.7	54627.3	34395.6	28269.9	58994.9	39692.7	45525.4	66956.6	52036.5	44964
28044	20.2888	1	981.431	980.424	0.00249411	2.54392	---	ADIDVSGPK	[6] Phospho (ST)	AHNK_HUMAN	Neuroblast differentiation-associated protein AHNAK OS=Homo sapiens GN=AHNAK PE=1 SV=2	11167.9	9688.74	8411.94	7576.81	4235.64	4841.95	9799.32	5921.06	5521.49	12238.7	7273.01	6901.72
45472	15.9674	2	491.219	980.424	0.00232823	2.37472	10.39	ADIDVSGPK	[6] Phospho (ST)	AHNK_HUMAN	Neuroblast differentiation-associated protein AHNAK OS=Homo sapiens GN=AHNAK PE=1 SV=2	44.2739	0	0	0	0	0	0.00277555	0	0	0	0	0
2281	74.495	2	887.952	1773.89	0.00727954	4.10373	---	MEGDLKAPEVDIKGPK	[6] Oxidation (K)|[13] Oxidation (K)|[16] Oxidation (K)	AHNK_HUMAN	Neuroblast differentiation-associated protein AHNAK OS=Homo sapiens GN=AHNAK PE=1 SV=2	203064	226550	193323	149156	131639	191690	180311	156146	139483	157261	148701	177495
33565	74.495	3	592.304	1773.89	0.00732834	4.13125	2.12	MEGDLKAPEVDIKGPK	[6] Oxidation (K)|[13] Oxidation (K)|[16] Oxidation (K)	AHNK_HUMAN	Neuroblast differentiation-associated protein AHNAK OS=Homo sapiens GN=AHNAK PE=1 SV=2	5982.71	3178.88	3138.1	4019.05	2353.62	2827.45	5659.53	3768.74	3166.99	3790.73	4252.7	4061.42
2282	71.9043	2	856.447	1710.88	-0.000217919	-0.127373	65.81	VDIETPNLEGTLTGPR		AHNK_HUMAN	Neuroblast differentiation-associated protein AHNAK OS=Homo sapiens GN=AHNAK PE=1 SV=2	451293	407801	225267	181169	121001	81789.2	343737	126188	107184	326058	200267	118176
11911	71.9043	3	571.3	1710.88	0.000302716	0.176936	43.72	VDIETPNLEGTLTGPR		AHNK_HUMAN	Neuroblast differentiation-associated protein AHNAK OS=Homo sapiens GN=AHNAK PE=1 SV=2	42573.7	33048.6	16983.3	15670.1	10028.7	6415.85	31317.2	9859.26	9965.79	23114.1	14310.8	9812.57
2290	59.7058	2	585.822	1169.63	-0.000115691	-0.0989127	64.24	VSGPDLDLNLK		AHNK_HUMAN	Neuroblast differentiation-associated protein AHNAK OS=Homo sapiens GN=AHNAK PE=1 SV=2	93767.1	108588	107031	30697.3	30936.9	56265.2	114792	82981.5	64076.6	77743	76109.1	58050.2
2328	23.8502	2	609.824	1217.63	0.000135129	0.110977	5.62	VKGDMDISLPK	[11] Oxidation (K)	AHNK_HUMAN	Neuroblast differentiation-associated protein AHNAK OS=Homo sapiens GN=AHNAK PE=1 SV=2	105544	98192.8	57499.1	92515.7	43812.1	33071.4	115095	36749.3	40199	135746	97156.2	54989.4
41049	23.8502	3	406.885	1217.63	0.000669409	0.549762	---	VKGDMDISLPK	[11] Oxidation (K)	AHNK_HUMAN	Neuroblast differentiation-associated protein AHNAK OS=Homo sapiens GN=AHNAK PE=1 SV=2	3849.19	1581.27	760.428	2071.38	758.281	551.373	2627.71	804.411	598.746	2859.14	1686.24	1176.14
57221	23.8502	1	1218.64	1217.63	0.00155704	1.27874	---	VKGDMDISLPK	[11] Oxidation (K)	AHNK_HUMAN	Neuroblast differentiation-associated protein AHNAK OS=Homo sapiens GN=AHNAK PE=1 SV=2	2165.34	6414.51	2813.83	5589.07	1188.42	1247.99	7478.58	707.297	559.912	9405.74	5046.78	1717.14
2329	52.6711	2	577.83	1153.65	0.000118253	0.102504	43.8	LNVGAPDVTLR		AHNK_HUMAN	Neuroblast differentiation-associated protein AHNAK OS=Homo sapiens GN=AHNAK PE=1 SV=2	178079	143350	121913	61067	52928.5	80846.4	101233	102164	87355.3	104376	70984.1	63029.1
2432	74.7398	2	844.396	1686.78	0.000187789	0.11133	59.39	MDVNVGDIDIEGPEGK		AHNK_HUMAN	Neuroblast differentiation-associated protein AHNAK OS=Homo sapiens GN=AHNAK PE=1 SV=2	440482	340384	210691	177853	109502	106613	237021	129676	121227	301588	184881	127096
66922	74.7398	3	563.266	1686.78	-0.000274865	-0.162953	6.27	MDVNVGDIDIEGPEGK		AHNK_HUMAN	Neuroblast differentiation-associated protein AHNAK OS=Homo sapiens GN=AHNAK PE=1 SV=2	5331.95	2135.68	1711.03	1444.81	1288.65	768.108	2794.88	1698.39	1052.63	1757.8	2218.06	701.734
2602	47.6995	2	601.835	1201.66	4.04e-05	0.0336071	5.58	VKGDVDISLPK	[4] Oxidation (D)|[6] Oxidation (D)	AHNK_HUMAN	Neuroblast differentiation-associated protein AHNAK OS=Homo sapiens GN=AHNAK PE=1 SV=2	73969.6	52354	20356.9	26863.9	17504.7	14482.8	56004.6	26957	18830.1	54803.8	69591	27110.4
2610	48.2486	2	606.814	1211.61	-0.000568821	-0.469473	33.09	VDINAPDVDVR		AHNK_HUMAN	Neuroblast differentiation-associated protein AHNAK OS=Homo sapiens GN=AHNAK PE=1 SV=2	150573	119464	75630.2	49224.3	43925.1	43365.3	98047.6	86705	51456	57050.2	73948.3	39847.6
2621	65.2589	2	827.912	1653.81	8.92e-05	0.0539278	75	VDIEAPDVSLEGPEGK		AHNK_HUMAN	Neuroblast differentiation-associated protein AHNAK OS=Homo sapiens GN=AHNAK PE=1 SV=2	373012	291920	190933	192025	84699	75242.8	281225	167306	109860	279894	191339	111778
2713	29.7985	3	607.294	1818.86	0.000443685	0.243936	45.38	LKSEDGVEGDLGETQSR		AHNK_HUMAN	Neuroblast differentiation-associated protein AHNAK OS=Homo sapiens GN=AHNAK PE=1 SV=2	167478	97133.9	64517	74253.8	46159.5	35212.4	118576	59737.5	52395.7	134093	115302	60346.1
5812	29.7985	2	910.437	1818.86	-0.000207903	-0.114304	77.79	LKSEDGVEGDLGETQSR		AHNK_HUMAN	Neuroblast differentiation-associated protein AHNAK OS=Homo sapiens GN=AHNAK PE=1 SV=2	76163.1	47598.2	66005.9	54887.1	34460.3	29704.6	97649.7	45392.4	41906.7	116655	93143.6	56026.5
2813	90.4665	4	964.232	3852.9	0.000170151	0.0441618	---	VKGDADVSVPKLEGDLTGPSVGVEVPDVELECPDAK	[32] Bromobimane (C)	AHNK_HUMAN	Neuroblast differentiation-associated protein AHNAK OS=Homo sapiens GN=AHNAK PE=1 SV=2	1.46093e+06	1.3608e+06	938326	455251	335212	299122	859341	418054	515376	799949	771153	526474
20667	90.4665	3	1285.31	3852.9	0.00430904	1.11839	29.46	VKGDADVSVPKLEGDLTGPSVGVEVPDVELECPDAK	[32] Bromobimane (C)	AHNK_HUMAN	Neuroblast differentiation-associated protein AHNAK OS=Homo sapiens GN=AHNAK PE=1 SV=2	233393	240962	157137	50896.9	33374.7	29233.2	104469	47639.1	53443.1	102780	91016	65036.5
2819	66.3599	2	912.997	1823.98	-0.00296163	-1.62372	5.26	ISMPDLDLHLKSPKAK	[11] Oxidation (K)|[14] Oxidation (K)	AHNK_HUMAN	Neuroblast differentiation-associated protein AHNAK OS=Homo sapiens GN=AHNAK PE=1 SV=2	371169	211036	172979	187773	88630	60684.6	401428	428311	225138	352829	245640	147647
23124	66.3599	3	609	1823.98	-0.00294219	-1.61306	---	ISMPDLDLHLKSPKAK	[11] Oxidation (K)|[14] Oxidation (K)	AHNK_HUMAN	Neuroblast differentiation-associated protein AHNAK OS=Homo sapiens GN=AHNAK PE=1 SV=2	11505.8	6148.94	4126.26	6055.13	3083.41	1678.05	18753	21652	6464.39	10172.3	9403.11	3753.5
2883	68.1196	2	750.888	1499.76	0.000338755	0.225872	57.53	ISAPNVDFNLEGPK		AHNK_HUMAN	Neuroblast differentiation-associated protein AHNAK OS=Homo sapiens GN=AHNAK PE=1 SV=2	177767	146053	117726	113083	86911.5	90881.8	169141	97577.1	97171.4	158427	134627	107051
2990	60.1745	3	654.99	1961.95	0.000559421	0.285135	30.13	VDVSAPDVEAHGPEWNLK		AHNK_HUMAN	Neuroblast differentiation-associated protein AHNAK OS=Homo sapiens GN=AHNAK PE=1 SV=2	229555	137271	81346.7	103433	51926.3	39180.4	226362	87552.5	97386.2	208308	94821.7	88328.2
18769	60.1745	2	981.982	1961.95	0.000620965	0.316504	58.66	VDVSAPDVEAHGPEWNLK		AHNK_HUMAN	Neuroblast differentiation-associated protein AHNAK OS=Homo sapiens GN=AHNAK PE=1 SV=2	36745.8	46430.2	23217.4	25949.7	12611.5	7621.53	42954.2	21431.3	24182.9	37718.8	17344.5	24797.4
2996	68.4266	2	692.87	1383.72	0.00673733	4.869	0.46	LEVPDMNIRGPK	[7] Oxidation (N)	AHNK_HUMAN	Neuroblast differentiation-associated protein AHNAK OS=Homo sapiens GN=AHNAK PE=1 SV=2	137375	87082	71165.1	47519.6	27956.8	219.638	183983	101165	57007.9	111036	79334.4	40336.1
3059	70.2785	2	850.892	1699.77	-0.00363642	-2.13936	3.4	VSMPDVELNLKSPK	[4] Oxidation (P)|[5] Oxidation (D)|[9] Oxidation (N)|[12] Phospho (ST)|[14] Oxidation (K)	AHNK_HUMAN	Neuroblast differentiation-associated protein AHNAK OS=Homo sapiens GN=AHNAK PE=1 SV=2	367335	355986	349872	261945	255735	303741	417395	272314	273088	400229	299787	324807
3213	40.6632	2	522.254	1042.49	0.000761603	0.73056	8.63	FPTMKVPK	[3] Phospho (ST)|[4] Oxidation (M)	AHNK_HUMAN	Neuroblast differentiation-associated protein AHNAK OS=Homo sapiens GN=AHNAK PE=1 SV=2	105256	55383.9	45363.4	40515.8	27134.7	30218.9	54581.6	19447.5	26563.1	66892.5	58471.7	39199.5
15127	40.6632	1	1043.5	1042.49	0.00120811	1.15887	6.24	FPTMKVPK	[3] Phospho (ST)|[4] Oxidation (M)	AHNK_HUMAN	Neuroblast differentiation-associated protein AHNAK OS=Homo sapiens GN=AHNAK PE=1 SV=2	47358.8	18404.9	25945.8	17063.2	10508.5	16707.6	30881.4	8893.16	9473.69	35646	30966.5	18977.7
3314	71.277	3	699.719	2096.14	4.03e-05	0.0192431	8.65	VSVGAPDLSLEASEGSIKLPK		AHNK_HUMAN	Neuroblast differentiation-associated protein AHNAK OS=Homo sapiens GN=AHNAK PE=1 SV=2	285710	208468	122589	182300	85689.5	57679.5	232097	71393.5	75726.2	228337	174086	90364.1
27051	71.277	2	1049.07	2096.13	-0.00168782	-0.805203	50.69	VSVGAPDLSLEASEGSIKLPK		AHNK_HUMAN	Neuroblast differentiation-associated protein AHNAK OS=Homo sapiens GN=AHNAK PE=1 SV=2	50616.4	34033	18520.7	25365.8	12730.1	1399.33	19328	10929.4	8048	33970.1	36739.7	15021.7
3328	70.727	3	848.076	2541.2	0.0119847	4.71618	3.44	MPEMNIKAPKISMPDIDLNLK	[1] Oxidation (M)|[4] Oxidation (M)|[12] Phospho (ST)|[14] Oxidation (P)|[15] Oxidation (D)	AHNK_HUMAN	Neuroblast differentiation-associated protein AHNAK OS=Homo sapiens GN=AHNAK PE=1 SV=2	186399	145527	98378.3	152015	84099.9	62286.4	289601	92396.2	96621.9	300728	202122	147506
77398	70.727	2	1271.61	2541.21	0.0203254	7.99836	---	MPEMNIKAPKISMPDIDLNLK	[1] Oxidation (M)|[4] Oxidation (M)|[12] Phospho (ST)|[14] Oxidation (P)|[15] Oxidation (D)	AHNK_HUMAN	Neuroblast differentiation-associated protein AHNAK OS=Homo sapiens GN=AHNAK PE=1 SV=2	6181.82	4648.82	2381.84	3252.16	1464.78	198.191	3744.06	1793.63	2517.45	2711.82	8762.61	5715.73
3371	67.4588	2	789.883	1577.75	0.000172299	0.109205	39.62	SSGCDVNLPGVNVK	[4] Bromobimane (C)	AHNK_HUMAN	Neuroblast differentiation-associated protein AHNAK OS=Homo sapiens GN=AHNAK PE=1 SV=2	326403	312578	172872	99872.8	70039.9	56810.4	255391	127749	76086.6	208895	135477	62707.5
3378	27.5189	2	621.34	1240.67	-7.8e-06	-0.00628327	76.31	LEGGEVDLKGPK		AHNK_HUMAN	Neuroblast differentiation-associated protein AHNAK OS=Homo sapiens GN=AHNAK PE=1 SV=2	76767.2	67419	84169.2	48034.5	50354.6	65731.5	83704.1	51282	57553.1	85894.5	63692.2	64420.7
8116	27.5189	3	414.563	1240.67	0.000983317	0.792572	37.14	LEGGEVDLKGPK		AHNK_HUMAN	Neuroblast differentiation-associated protein AHNAK OS=Homo sapiens GN=AHNAK PE=1 SV=2	24721.9	21702.5	16707.3	10382.5	11847.5	14307.2	19267.7	11327	12702.3	18763.8	14634	15028.2
58708	25.4856	2	621.34	1240.67	-0.000290298	-0.233986	78.35	LEGGEVDLKGPK		AHNK_HUMAN	Neuroblast differentiation-associated protein AHNAK OS=Homo sapiens GN=AHNAK PE=1 SV=2	5.0878	55.9685	69.4357	3.5212	1.27351	0	80.5952	35.8532	51.8722	10.3795	31.0042	42.488
83413	25.4584	3	414.563	1240.67	0.00102654	0.827407	29.62	LEGGEVDLKGPK		AHNK_HUMAN	Neuroblast differentiation-associated protein AHNAK OS=Homo sapiens GN=AHNAK PE=1 SV=2	87.2894	1.00171	49.9703	0	0	7.00493	95.1828	5.86	38.38	8.49221	5.5846	59.7107
3396	67.1135	2	805.923	1609.83	0.000375633	0.233337	72.91	VNVEAPDVNLEGLGGK		AHNK_HUMAN	Neuroblast differentiation-associated protein AHNAK OS=Homo sapiens GN=AHNAK PE=1 SV=2	181096	120221	94049.8	63003.3	44935.2	50241.6	185753	118791	105092	163935	104652	66663.3
3399	79.6233	3	682.681	2045.02	0.000394683	0.192997	40.78	VDIDVPDVNVQGPDWHLK		AHNK_HUMAN	Neuroblast differentiation-associated protein AHNAK OS=Homo sapiens GN=AHNAK PE=1 SV=2	239657	193617	95706.8	109436	36922.6	9139.04	161362	61639.8	101288	82497	125015	54591.9
25150	79.566	2	1023.52	2045.02	-0.0014148	-0.691827	50.42	VDIDVPDVNVQGPDWHLK		AHNK_HUMAN	Neuroblast differentiation-associated protein AHNAK OS=Homo sapiens GN=AHNAK PE=1 SV=2	49741.4	40918.3	14951.2	15589.3	3355.69	2694.29	18623.1	7387.49	14202.1	9526.88	20861.6	5055.76
3433	37.0363	2	894.952	1787.89	-0.00728471	-4.07445	4.18	VEGEMKVPDVDIKGPK	[5] Oxidation (M)|[9] Oxidation (D)|[16] Oxidation (K)	AHNK_HUMAN	Neuroblast differentiation-associated protein AHNAK OS=Homo sapiens GN=AHNAK PE=1 SV=2	252039	146432	101162	119938	74824.7	70882.9	174909	70932.2	74516.9	226020	156040	110834
25289	37.0363	3	596.971	1787.89	-0.00724836	-4.05412	---	VEGEMKVPDVDIKGPK	[5] Oxidation (M)|[9] Oxidation (D)|[16] Oxidation (K)	AHNK_HUMAN	Neuroblast differentiation-associated protein AHNAK OS=Homo sapiens GN=AHNAK PE=1 SV=2	12134.2	3073.03	5178.33	6047.29	3732.99	3548.6	12005.1	4786.17	3251.56	10356.3	7397.18	6012.51
3481	69.7146	3	976.419	2926.24	-0.00654331	-2.23608	16.04	GDINIEGPSMNIEGPDLNVEGPEGGLK	[2] Oxidation (D)|[4] Oxidation (N)|[8] Oxidation (P)|[9] Phospho (ST)|[10] Oxidation (M)|[11] Oxidation (N)|[22] Oxidation (P)	AHNK_HUMAN	Neuroblast differentiation-associated protein AHNAK OS=Homo sapiens GN=AHNAK PE=1 SV=2	448039	430297	369376	413717	306050	285766	574751	318786	325445	609671	443881	428773
46422	69.7146	2	1464.13	2926.24	0.000586529	0.200438	---	GDINIEGPSMNIEGPDLNVEGPEGGLK	[2] Oxidation (D)|[4] Oxidation (N)|[8] Oxidation (P)|[9] Phospho (ST)|[10] Oxidation (M)|[11] Oxidation (N)|[22] Oxidation (P)	AHNK_HUMAN	Neuroblast differentiation-associated protein AHNAK OS=Homo sapiens GN=AHNAK PE=1 SV=2	26436	31764.5	19901.5	22202.9	13686.4	8368.47	12523.2	21504.5	12217.3	19854.6	30537.7	27209
3481	69.7146	3	976.419	2926.24	-0.00654331	-2.23608	9.06	GDINIEGPSMNIEGPDLNVEGPEGGLK	[2] Oxidation (D)|[4] Oxidation (N)|[8] Oxidation (P)|[9] Phospho (ST)|[18] Oxidation (N)|[22] Oxidation (P)|[27] Oxidation (K)	AHNK_HUMAN	Neuroblast differentiation-associated protein AHNAK OS=Homo sapiens GN=AHNAK PE=1 SV=2	448039	430297	369376	413717	306050	285766	574751	318786	325445	609671	443881	428773
46422	69.7146	2	1464.13	2926.24	0.000586529	0.200438	---	GDINIEGPSMNIEGPDLNVEGPEGGLK	[2] Oxidation (D)|[4] Oxidation (N)|[8] Oxidation (P)|[9] Phospho (ST)|[18] Oxidation (N)|[22] Oxidation (P)|[27] Oxidation (K)	AHNK_HUMAN	Neuroblast differentiation-associated protein AHNAK OS=Homo sapiens GN=AHNAK PE=1 SV=2	26436	31764.5	19901.5	22202.9	13686.4	8368.47	12523.2	21504.5	12217.3	19854.6	30537.7	27209
3572	64.7274	3	846.429	2536.27	0.00048354	0.19065	41.83	ANVDISAPKVDTNAPDLSLEGPEGK		AHNK_HUMAN	Neuroblast differentiation-associated protein AHNAK OS=Homo sapiens GN=AHNAK PE=1 SV=2	384838	244684	161796	195673	119178	86274.1	301828	136230	133553	359057	215999	139306
63375	64.7274	2	1269.14	2536.27	0.0037658	1.48478	---	ANVDISAPKVDTNAPDLSLEGPEGK		AHNK_HUMAN	Neuroblast differentiation-associated protein AHNAK OS=Homo sapiens GN=AHNAK PE=1 SV=2	7727.17	15256.9	6748.01	8038.36	7439.76	0	4613.49	5359.99	1918.36	6807.93	6685.21	4324.01
3627	42.3709	3	653.336	1956.98	0.00228579	1.16802	8.54	APKISMPDVDLHLKGPK	[2] Oxidation (P)|[3] Oxidation (K)|[6] Oxidation (M)|[8] Oxidation (D)|[10] Oxidation (D)|[16] Oxidation (P)|[17] Oxidation (K)	AHNK_HUMAN	Neuroblast differentiation-associated protein AHNAK OS=Homo sapiens GN=AHNAK PE=1 SV=2	250484	118969	63534.4	114651	33898.7	14962.3	157108	35833.3	46552.5	190185	96110.5	74166.5
21309	42.3107	4	490.255	1956.99	0.00744137	3.80247	---	APKISMPDVDLHLKGPK	[2] Oxidation (P)|[3] Oxidation (K)|[6] Oxidation (M)|[8] Oxidation (D)|[10] Oxidation (D)|[16] Oxidation (P)|[17] Oxidation (K)	AHNK_HUMAN	Neuroblast differentiation-associated protein AHNAK OS=Homo sapiens GN=AHNAK PE=1 SV=2	24103	10824	6421.74	8842	2296.64	737.737	15002.7	3529.98	3806.24	15200.9	8333.45	6474.15
3627	42.3709	3	653.336	1956.98	0.00228579	1.16802	13.78	APKISMPDVDLHLKGPK	[2] Oxidation (P)|[3] Oxidation (K)|[7] Oxidation (P)|[8] Oxidation (D)|[10] Oxidation (D)|[14] Oxidation (K)|[17] Oxidation (K)	AHNK_HUMAN	Neuroblast differentiation-associated protein AHNAK OS=Homo sapiens GN=AHNAK PE=1 SV=2	250484	118969	63534.4	114651	33898.7	14962.3	157108	35833.3	46552.5	190185	96110.5	74166.5
21309	42.3107	4	490.255	1956.99	0.00744137	3.80247	---	APKISMPDVDLHLKGPK	[2] Oxidation (P)|[3] Oxidation (K)|[7] Oxidation (P)|[8] Oxidation (D)|[10] Oxidation (D)|[14] Oxidation (K)|[17] Oxidation (K)	AHNK_HUMAN	Neuroblast differentiation-associated protein AHNAK OS=Homo sapiens GN=AHNAK PE=1 SV=2	24103	10824	6421.74	8842	2296.64	737.737	15002.7	3529.98	3806.24	15200.9	8333.45	6474.15
3627	42.3709	3	653.336	1956.98	-0.00421421	-2.15341	3.53	VDVEVPDVSLEGPEGKLK	[2] Oxidation (D)|[7] Oxidation (D)|[13] Oxidation (P)	AHNK_HUMAN	Neuroblast differentiation-associated protein AHNAK OS=Homo sapiens GN=AHNAK PE=1 SV=2	250484	118969	63534.4	114651	33898.7	14962.3	157108	35833.3	46552.5	190185	96110.5	74166.5
21309	42.3107	4	490.255	1956.99	0.000941367	0.481028	---	VDVEVPDVSLEGPEGKLK	[2] Oxidation (D)|[7] Oxidation (D)|[13] Oxidation (P)	AHNK_HUMAN	Neuroblast differentiation-associated protein AHNAK OS=Homo sapiens GN=AHNAK PE=1 SV=2	24103	10824	6421.74	8842	2296.64	737.737	15002.7	3529.98	3806.24	15200.9	8333.45	6474.15
3697	28.2565	2	582.777	1163.54	0.00132254	1.13665	7.31	MPDVDISVPK	[2] Oxidation (P)|[3] Oxidation (D)|[5] Oxidation (D)|[9] Oxidation (P)	AHNK_HUMAN	Neuroblast differentiation-associated protein AHNAK OS=Homo sapiens GN=AHNAK PE=1 SV=2	81774.2	53659.7	55076.3	46329.1	42860.5	58617.4	59052.1	28307.4	37727.9	66848.6	53345.8	47942.7
3846	77.6175	3	851.097	2550.27	-0.000966817	-0.379104	20.97	ADIEISGPKVDIDAPDVSIEGPDAK		AHNK_HUMAN	Neuroblast differentiation-associated protein AHNAK OS=Homo sapiens GN=AHNAK PE=1 SV=2	1.28379e+06	1.01955e+06	569617	501584	229969	147391	236490	466492	426046	250067	603379	322511
3846	77.6175	3	851.097	2550.27	-0.000966817	-0.379104	25.25	ADIDVSGPKVDVEVPDVSLEGPEGK		AHNK_HUMAN	Neuroblast differentiation-associated protein AHNAK OS=Homo sapiens GN=AHNAK PE=1 SV=2	1.28379e+06	1.01955e+06	569617	501584	229969	147391	236490	466492	426046	250067	603379	322511
83729	84.8253	3	851.094	2550.26	-0.0106734	-4.1852	6.7	ADIDVSGPKVDVEVPDVSLEGPEGK		AHNK_HUMAN	Neuroblast differentiation-associated protein AHNAK OS=Homo sapiens GN=AHNAK PE=1 SV=2	22084	21264.1	7412.15	3901.69	1936.9	289.243	8684.84	4786.01	4993.78	7829.74	6222.85	1091
3890	118.117	2	855.465	1708.92	-0.00682257	-3.99233	4.97	FPKFSMPKIGIPGVK	[2] Oxidation (P)|[6] Oxidation (M)|[8] Oxidation (K)|[12] Oxidation (P)	AHNK_HUMAN	Neuroblast differentiation-associated protein AHNAK OS=Homo sapiens GN=AHNAK PE=1 SV=2	115907	62494.8	41503.2	43826.9	22765.8	10276.2	92041.3	33300.4	27729.2	84703	63532.7	45650.7
3923	70.0826	2	581.803	1161.59	0.00398764	3.43292	5.88	VKGDADVSVPK	[2] Oxidation (K)|[10] Oxidation (P)|[11] Oxidation (K)	AHNK_HUMAN	Neuroblast differentiation-associated protein AHNAK OS=Homo sapiens GN=AHNAK PE=1 SV=2	252792	94882.6	117543	171105	57823.7	84552.9	165302	32480.9	57338.7	167487	48453.2	76946
4089	30.3722	2	480.256	958.497	-0.000299757	-0.312736	33.2	LEGGEVDLK		AHNK_HUMAN	Neuroblast differentiation-associated protein AHNAK OS=Homo sapiens GN=AHNAK PE=1 SV=2	42360.4	36522.1	27345.9	22519.3	21000	23583.3	35036.6	19920.4	28248.4	28800.3	25554.8	21821.6
4168	28.9825	2	507.777	1013.54	-0.00010137	-0.100016	26.36	VQTPEVDVK		AHNK_HUMAN	Neuroblast differentiation-associated protein AHNAK OS=Homo sapiens GN=AHNAK PE=1 SV=2	112991	86136.2	67830.3	60928.3	50331.6	39515.5	105854	46539	48095	94491.8	74437.7	45147.7
4188	79.0857	3	812.397	2434.17	0.00711958	2.92486	---	GDMDVSLPKVEGDMKVPDVDIK	[4] Oxidation (D)|[13] Oxidation (D)|[14] Oxidation (M)	AHNK_HUMAN	Neuroblast differentiation-associated protein AHNAK OS=Homo sapiens GN=AHNAK PE=1 SV=2	160843	171499	137012	126138	135677	49136.4	203254	137943	102861	186597	156194	137350
17304	78.9616	2	1218.09	2434.17	0.00998678	4.10276	5	GDMDVSLPKVEGDMKVPDVDIK	[4] Oxidation (D)|[13] Oxidation (D)|[14] Oxidation (M)	AHNK_HUMAN	Neuroblast differentiation-associated protein AHNAK OS=Homo sapiens GN=AHNAK PE=1 SV=2	53769.8	72543	61211.6	44562	47033.9	54443	48936	50517.7	34468.4	63039.8	53266.3	45481.7
4188	79.0857	3	812.397	2434.17	0.00711958	2.92486	---	GDMDVSVPKVEGEMKVPDVDIK	[3] Oxidation (M)|[4] Oxidation (D)|[8] Oxidation (P)	AHNK_HUMAN	Neuroblast differentiation-associated protein AHNAK OS=Homo sapiens GN=AHNAK PE=1 SV=2	160843	171499	137012	126138	135677	49136.4	203254	137943	102861	186597	156194	137350
17304	78.9616	2	1218.09	2434.17	0.00998678	4.10276	2.11	GDMDVSVPKVEGEMKVPDVDIK	[3] Oxidation (M)|[4] Oxidation (D)|[8] Oxidation (P)	AHNK_HUMAN	Neuroblast differentiation-associated protein AHNAK OS=Homo sapiens GN=AHNAK PE=1 SV=2	53769.8	72543	61211.6	44562	47033.9	54443	48936	50517.7	34468.4	63039.8	53266.3	45481.7
4268	66.0534	2	841.418	1680.82	1.44e-05	0.00857577	45.13	VDVDVPDVNIEGPDAK		AHNK_HUMAN	Neuroblast differentiation-associated protein AHNAK OS=Homo sapiens GN=AHNAK PE=1 SV=2	188170	137776	98518.8	79285.1	57816.6	46454.4	189346	121201	59795.5	136556	109977	59458
4292	90.2627	2	930.391	1858.77	-0.00532418	-2.86435	0.26	MYFPDVEFDIKSPK	[1] Oxidation (M)|[9] Oxidation (D)|[12] Phospho (ST)|[13] Oxidation (P)|[14] Oxidation (K)	AHNK_HUMAN	Neuroblast differentiation-associated protein AHNAK OS=Homo sapiens GN=AHNAK PE=1 SV=2	162331	177406	129170	164485	135650	115154	106226	73856.4	109718	147325	133763	131774
27698	90.2627	3	620.593	1858.76	-0.0172485	-9.27948	---	MYFPDVEFDIKSPK	[1] Oxidation (M)|[9] Oxidation (D)|[12] Phospho (ST)|[13] Oxidation (P)|[14] Oxidation (K)	AHNK_HUMAN	Neuroblast differentiation-associated protein AHNAK OS=Homo sapiens GN=AHNAK PE=1 SV=2	16269.8	16733.9	11849.4	15349.7	13630	13350.8	7946.55	5580.83	10120.1	11713.5	11511.1	12262.3
4327	55.8574	3	495.612	1483.81	-0.000222376	-0.149868	30.69	VESEIKVPDVELK		AHNK_HUMAN	Neuroblast differentiation-associated protein AHNAK OS=Homo sapiens GN=AHNAK PE=1 SV=2	138831	110515	78775.8	46069.6	27842.4	38389.8	115359	51573.5	48193.4	91930.1	62866.6	54661.6
14184	55.8574	2	742.914	1483.81	0.000181489	0.122312	50.18	VESEIKVPDVELK		AHNK_HUMAN	Neuroblast differentiation-associated protein AHNAK OS=Homo sapiens GN=AHNAK PE=1 SV=2	46771.7	41647.6	26979.9	24259.2	15557.8	24651.6	34711.4	29762	25810.8	26654.2	17160.8	33434.3
4330	44.4551	3	512.591	1534.75	-0.000211223	-0.137627	35.43	EGAKDIDISSPEFK		AHNK_HUMAN	Neuroblast differentiation-associated protein AHNAK OS=Homo sapiens GN=AHNAK PE=1 SV=2	117271	73051	31814.7	44009.6	30128.3	19172.6	81579.5	28761.7	24675.8	77635.1	58799.1	32060.1
7029	44.4551	2	768.383	1534.75	-0.000162769	-0.106056	57.2	EGAKDIDISSPEFK		AHNK_HUMAN	Neuroblast differentiation-associated protein AHNAK OS=Homo sapiens GN=AHNAK PE=1 SV=2	93874.7	58421.7	39158.6	36773.1	33380.2	29485.2	102139	34063.6	27194.4	84198.3	67385.1	38631.8
4530	25.9715	2	667.333	1332.65	-0.00032155	-0.241285	78.05	GGVTGSPEASISGSK		AHNK_HUMAN	Neuroblast differentiation-associated protein AHNAK OS=Homo sapiens GN=AHNAK PE=1 SV=2	122567	88271.2	72324.9	50579.5	36927.2	38731.8	71136	47751.7	49333.9	77794.5	58887.2	45364.1
92133	16.3501	2	667.333	1332.65	0.000327595	0.245822	64.35	GGVTGSPEASISGSK		AHNK_HUMAN	Neuroblast differentiation-associated protein AHNAK OS=Homo sapiens GN=AHNAK PE=1 SV=2	105.381	79.7887	32.7195	51.5841	87.8728	0	86.3026	32.304	80.3249	2.86034	60.4127	10.9176
4583	72.293	3	767.382	2299.12	-0.000279156	-0.121419	33.81	APEVNLNAPDVDVHGPDWNLK		AHNK_HUMAN	Neuroblast differentiation-associated protein AHNAK OS=Homo sapiens GN=AHNAK PE=1 SV=2	283594	301613	217410	87684.5	74925.7	67098.4	207634	130494	121275	133871	155220	119639
4640	37.0363	3	466.921	1397.74	-1.47e-05	-0.0104888	30.54	VEGDLKGPEIDVK		AHNK_HUMAN	Neuroblast differentiation-associated protein AHNAK OS=Homo sapiens GN=AHNAK PE=1 SV=2	111147	88005	52676.4	32824	26593.2	21577.9	75594	42532.4	32316.2	60148.5	51607.2	29936.5
5146	37.0363	2	699.877	1397.74	9.5e-05	0.0679483	---	VEGDLKGPEIDVK		AHNK_HUMAN	Neuroblast differentiation-associated protein AHNAK OS=Homo sapiens GN=AHNAK PE=1 SV=2	119686	102874	94621.4	60120.8	44001.3	35487	118170	65506.6	53749.2	103137	82355.3	52370.1
4640	37.0363	3	466.921	1397.74	-1.47e-05	-0.0104888	30.13	VEGDLKGPEVDIK		AHNK_HUMAN	Neuroblast differentiation-associated protein AHNAK OS=Homo sapiens GN=AHNAK PE=1 SV=2	111147	88005	52676.4	32824	26593.2	21577.9	75594	42532.4	32316.2	60148.5	51607.2	29936.5
5146	37.0363	2	699.877	1397.74	9.5e-05	0.0679483	38.56	VEGDLKGPEVDIK		AHNK_HUMAN	Neuroblast differentiation-associated protein AHNAK OS=Homo sapiens GN=AHNAK PE=1 SV=2	119686	102874	94621.4	60120.8	44001.3	35487	118170	65506.6	53749.2	103137	82355.3	52370.1
4661	52.9986	2	646.312	1290.61	-0.000485219	-0.375961	75.91	GEGPEFDVNLSK		AHNK_HUMAN	Neuroblast differentiation-associated protein AHNAK OS=Homo sapiens GN=AHNAK PE=1 SV=2	108224	76233.8	53548	44429.4	29121.6	35560.2	74851.7	66207.5	53978.8	63567	51708.3	42860.3
4669	63.5534	2	519.759	1037.5	-0.00427654	-4.12193	10.76	MPKMKMPK	[4] Oxidation (M)|[5] Oxidation (K)|[7] Oxidation (P)	AHNK_HUMAN	Neuroblast differentiation-associated protein AHNAK OS=Homo sapiens GN=AHNAK PE=1 SV=2	110289	97324.7	98627.9	74001.1	86846.5	98501.6	98790.3	97129.5	70752.8	83825.6	86716.7	82678.5
11490	63.6874	1	1038.51	1037.5	-0.0037761	-3.63959	---	MPKMKMPK	[4] Oxidation (M)|[5] Oxidation (K)|[7] Oxidation (P)	AHNK_HUMAN	Neuroblast differentiation-associated protein AHNAK OS=Homo sapiens GN=AHNAK PE=1 SV=2	82309.9	106400	113422	63127.3	74905.5	114889	61973.7	82770.1	55473.9	61420.1	77046.6	74196.2
4674	101.198	3	1022.48	3064.41	-0.00484167	-1.57997	5.84	LEGDLKGPKVDVSAPDVEMQGPDWNLK	[13] Phospho (ST)|[22] Oxidation (P)|[25] Oxidation (N)|[27] Oxidation (K)	AHNK_HUMAN	Neuroblast differentiation-associated protein AHNAK OS=Homo sapiens GN=AHNAK PE=1 SV=2	280191	203140	167247	255649	188713	240465	232987	120462	164630	217637	212650	187686
4674	101.198	3	1022.48	3064.41	-0.0131417	-4.28847	7.71	LEGDLKGPKVDVSAPDVEMQGPDWNLK	[4] Oxidation (D)|[6] Oxidation (K)|[8] Oxidation (P)|[9] Oxidation (K)|[11] Oxidation (D)|[16] Oxidation (D)|[25] Oxidation (N)|[27] Oxidation (K)	AHNK_HUMAN	Neuroblast differentiation-associated protein AHNAK OS=Homo sapiens GN=AHNAK PE=1 SV=2	280191	203140	167247	255649	188713	240465	232987	120462	164630	217637	212650	187686
4772	59.5408	2	575.785	1149.56	-8.18e-05	-0.0711889	32.21	DIDISSPEFK		AHNK_HUMAN	Neuroblast differentiation-associated protein AHNAK OS=Homo sapiens GN=AHNAK PE=1 SV=2	70595.1	52031	29407.9	48133.9	23941.1	13778.4	71218.1	30109.7	20545.1	68117.8	53619.6	24348.9
4774	20.2888	2	799.874	1597.73	0.00367578	2.30063	14.22	GPNVKGEYDVTMPK	[2] Oxidation (P)|[3] Oxidation (N)|[9] Oxidation (D)|[14] Oxidation (K)	AHNK_HUMAN	Neuroblast differentiation-associated protein AHNAK OS=Homo sapiens GN=AHNAK PE=1 SV=2	32383.3	30799.8	18086.7	56411.7	19017.6	11708.9	51874.2	15934.8	14377.2	78559.1	41603.9	20010.4
10162	20.2888	3	533.585	1597.73	0.00390651	2.44504	---	GPNVKGEYDVTMPK	[2] Oxidation (P)|[3] Oxidation (N)|[9] Oxidation (D)|[14] Oxidation (K)	AHNK_HUMAN	Neuroblast differentiation-associated protein AHNAK OS=Homo sapiens GN=AHNAK PE=1 SV=2	15110.4	7243.73	4151.36	12729.8	4271.53	2276.31	12850.3	4015.3	3478.62	18526.6	9619.08	4336.97
4774	20.2888	2	799.874	1597.73	0.00367578	2.30063	4.88	GPNVKGEYDVTMPK	[2] Oxidation (P)|[3] Oxidation (N)|[9] Oxidation (D)|[12] Oxidation (M)	AHNK_HUMAN	Neuroblast differentiation-associated protein AHNAK OS=Homo sapiens GN=AHNAK PE=1 SV=2	32383.3	30799.8	18086.7	56411.7	19017.6	11708.9	51874.2	15934.8	14377.2	78559.1	41603.9	20010.4
10162	20.2888	3	533.585	1597.73	0.00390651	2.44504	---	GPNVKGEYDVTMPK	[2] Oxidation (P)|[3] Oxidation (N)|[9] Oxidation (D)|[12] Oxidation (M)	AHNK_HUMAN	Neuroblast differentiation-associated protein AHNAK OS=Homo sapiens GN=AHNAK PE=1 SV=2	15110.4	7243.73	4151.36	12729.8	4271.53	2276.31	12850.3	4015.3	3478.62	18526.6	9619.08	4336.97
4803	104.429	2	938.964	1875.91	0.000480761	0.256281	---	LKGDVDVSLPEVEGEMK	[10] Oxidation (P)|[16] Oxidation (M)	AHNK_HUMAN	Neuroblast differentiation-associated protein AHNAK OS=Homo sapiens GN=AHNAK PE=1 SV=2	190307	127858	114591	118822	83751.1	69157.3	146766	73085.3	76384.1	160806	123080	86250.5
102351	104.397	3	626.312	1875.91	0.000949224	0.506006	0.82	LKGDVDVSLPEVEGEMK	[10] Oxidation (P)|[16] Oxidation (M)	AHNK_HUMAN	Neuroblast differentiation-associated protein AHNAK OS=Homo sapiens GN=AHNAK PE=1 SV=2	1706.49	133.75	286.996	651.063	497.941	276.992	1617.66	493.504	365.662	1871.88	618.256	703.227
4824	77.4985	2	961.447	1920.88	0.00632993	3.29534	3.06	GPKFKMPEMSIKPQK	[2] Oxidation (P)|[3] Oxidation (K)|[5] Oxidation (K)|[7] Oxidation (P)|[9] Oxidation (M)|[10] Phospho (ST)|[15] Oxidation (K)	AHNK_HUMAN	Neuroblast differentiation-associated protein AHNAK OS=Homo sapiens GN=AHNAK PE=1 SV=2	441885	354383	315121	347471	213268	188487	444257	261645	308470	360969	328787	357581
4843	83.0901	3	720	2156.98	0.00885814	4.10675	6.2	ISMPGFKGEGPEVDVNLPK	[2] Phospho (ST)|[4] Oxidation (P)|[7] Oxidation (K)|[11] Oxidation (P)|[14] Oxidation (D)	AHNK_HUMAN	Neuroblast differentiation-associated protein AHNAK OS=Homo sapiens GN=AHNAK PE=1 SV=2	84557.1	96175.1	68364.4	64123.4	63339.9	83921.9	63624.4	74026.7	72147.8	71571.8	62806.2	64434.3
7491	83.0626	2	1079.5	2156.98	0.0073951	3.42847	---	ISMPGFKGEGPEVDVNLPK	[2] Phospho (ST)|[4] Oxidation (P)|[7] Oxidation (K)|[11] Oxidation (P)|[14] Oxidation (D)	AHNK_HUMAN	Neuroblast differentiation-associated protein AHNAK OS=Homo sapiens GN=AHNAK PE=1 SV=2	120707	116888	78821.5	88053.2	62034.6	72386	86105.1	66731	66378.4	107873	71607.7	66230.3
5084	24.0709	2	528.788	1055.56	-0.000264031	-0.250134	47.59	VSAPGVQGDVK		AHNK_HUMAN	Neuroblast differentiation-associated protein AHNAK OS=Homo sapiens GN=AHNAK PE=1 SV=2	40096.2	45999.6	28019.7	16539.5	16275.2	9583.38	33395.2	26494.5	19342.5	21704.2	25363.3	11641.1
5133	74.1572	3	846.425	2536.25	-0.000831701	-0.327925	34.2	ADVDVSGPKVDVEVPDVSLEGPEGK		AHNK_HUMAN	Neuroblast differentiation-associated protein AHNAK OS=Homo sapiens GN=AHNAK PE=1 SV=2	472137	389280	225018	179420	94785	64203.3	126891	203041	155845	109713	227046	124206
5135	25.4037	3	546.613	1636.82	-5.11e-05	-0.0311958	32.57	AGAISASGPELQGAGHSK		AHNK_HUMAN	Neuroblast differentiation-associated protein AHNAK OS=Homo sapiens GN=AHNAK PE=1 SV=2	110734	77802.2	49283.3	56745.6	38076.9	31627.5	81266	33369.4	31449.8	86662.1	60217.3	38348
6280	25.4037	2	819.416	1636.82	0.000217462	0.132856	85.19	AGAISASGPELQGAGHSK		AHNK_HUMAN	Neuroblast differentiation-associated protein AHNAK OS=Homo sapiens GN=AHNAK PE=1 SV=2	77477.4	99486.4	85091.7	78504.9	59012.1	47705.3	110313	45479.3	37530.6	122632	82905.2	49779.4
5142	24.4	2	451.235	900.455	0.000101042	0.112212	45.16	ADVDISGPK		AHNK_HUMAN	Neuroblast differentiation-associated protein AHNAK OS=Homo sapiens GN=AHNAK PE=1 SV=2	49322.3	40720.9	27451.7	25935.2	16515.2	12115.9	40481.4	27901.8	19241.1	34773.3	25692.3	15974.7
22317	24.4	1	901.463	900.455	4.35e-05	0.0483504	46.79	ADVDISGPK		AHNK_HUMAN	Neuroblast differentiation-associated protein AHNAK OS=Homo sapiens GN=AHNAK PE=1 SV=2	22439.2	27119.5	20185.5	17086.2	10248.3	10820.4	28221.7	13930.3	9211.22	21416.7	15624.9	10904.2
5237	63.1097	2	866.916	1731.82	0.000558274	0.322363	79.52	ASLGSLEGEAEAEASSPK		AHNK_HUMAN	Neuroblast differentiation-associated protein AHNAK OS=Homo sapiens GN=AHNAK PE=1 SV=2	146721	107856	68883.6	113983	68019.7	50665.5	139591	57479.8	55581.5	197995	145172	91558.7
28846	63.1097	3	578.279	1731.82	7.94e-05	0.045872	38.4	ASLGSLEGEAEAEASSPK		AHNK_HUMAN	Neuroblast differentiation-associated protein AHNAK OS=Homo sapiens GN=AHNAK PE=1 SV=2	8719.28	4339.94	2333.96	6890.46	4149.02	1917.43	8241.46	4011.33	3749.03	11308.4	9796.37	6651.45
5340	64.9862	2	593.827	1185.64	0.00407665	3.43836	0.31	LNVGAPDVTLR	[2] Oxidation (N)|[7] Oxidation (D)	AHNK_HUMAN	Neuroblast differentiation-associated protein AHNAK OS=Homo sapiens GN=AHNAK PE=1 SV=2	116440	63654	39918.3	70234.7	34650.3	29779.7	79144.1	23765.1	24509.7	101748	60408.1	44997.6
5467	88.294	2	907.926	1813.84	-0.00268434	-1.47992	6	FAGGLHFSGPKVEGGVK	[8] Phospho (ST)|[10] Oxidation (P)|[11] Oxidation (K)|[17] Oxidation (K)	AHNK_HUMAN	Neuroblast differentiation-associated protein AHNAK OS=Homo sapiens GN=AHNAK PE=1 SV=2	67198.7	71252.5	26818.9	60760.8	40887.3	22889.9	87401.8	58893.3	53946.3	121158	100574	69534.6
94745	88.3191	3	605.62	1813.84	-0.00298513	-1.64575	---	FAGGLHFSGPKVEGGVK	[8] Phospho (ST)|[10] Oxidation (P)|[11] Oxidation (K)|[17] Oxidation (K)	AHNK_HUMAN	Neuroblast differentiation-associated protein AHNAK OS=Homo sapiens GN=AHNAK PE=1 SV=2	250.137	124.909	0	365.467	65.7683	0	940.735	531.08	521.808	1668.96	1075.44	629.269
5530	60.4378	2	633.801	1265.59	-0.00394013	-3.11327	8.01	VSGPDLDLNLK	[2] Phospho (ST)|[4] Oxidation (P)	AHNK_HUMAN	Neuroblast differentiation-associated protein AHNAK OS=Homo sapiens GN=AHNAK PE=1 SV=2	62666.4	39312	32189.5	40552.2	18957.4	18713.6	83763.1	31594.3	33226.2	50416.2	45881.1	44913.6
5568	27.4378	3	537.266	1608.77	0.000452628	0.28135	35.53	AVEVQGPSLESGDHGK		AHNK_HUMAN	Neuroblast differentiation-associated protein AHNAK OS=Homo sapiens GN=AHNAK PE=1 SV=2	94177.1	61531.4	38680.2	46635.6	28541.7	19530.3	65565.6	33922.8	28512.7	71422.9	52770.1	32312.4
6523	27.4627	2	805.395	1608.77	0.000191758	0.119195	79.67	AVEVQGPSLESGDHGK		AHNK_HUMAN	Neuroblast differentiation-associated protein AHNAK OS=Homo sapiens GN=AHNAK PE=1 SV=2	94624.4	68831.9	76481.6	70007.1	44273.8	38213.6	103247	56859.1	44899.3	113774	80485.6	51582.3
5635	78.3266	3	984.83	2951.47	0.00662141	2.24343	7.55	LPKADIDVSGPKVDIEGPDVNIEGPEGK	[3] Oxidation (K)|[11] Oxidation (P)|[12] Oxidation (K)|[14] Oxidation (D)	AHNK_HUMAN	Neuroblast differentiation-associated protein AHNAK OS=Homo sapiens GN=AHNAK PE=1 SV=2	177950	156892	119190	171147	115422	95664.5	187480	74880.7	98664.1	245016	156515	129496
58532	78.3266	4	738.874	2951.47	0.00621834	2.10687	---	LPKADIDVSGPKVDIEGPDVNIEGPEGK	[3] Oxidation (K)|[11] Oxidation (P)|[12] Oxidation (K)|[14] Oxidation (D)	AHNK_HUMAN	Neuroblast differentiation-associated protein AHNAK OS=Homo sapiens GN=AHNAK PE=1 SV=2	3643.29	2891.4	2503.68	4077.24	2657.91	411.821	3588.58	1344.88	2946.81	3982.24	4672.52	4065.04
5642	18.8775	2	788.835	1575.66	-0.00321738	-2.04193	11.26	GPQVSSALNLDTSK	[12] Phospho (ST)|[13] Phospho (ST)	AHNK_HUMAN	Neuroblast differentiation-associated protein AHNAK OS=Homo sapiens GN=AHNAK PE=1 SV=2	37114	76559.5	61416.9	19114.2	22476.7	17972.7	35398.6	24662.1	9809.63	25361.6	32385.8	11767.1
16530	18.9051	3	526.226	1575.66	-0.00268783	-1.70585	4.71	GPQVSSALNLDTSK	[12] Phospho (ST)|[13] Phospho (ST)	AHNK_HUMAN	Neuroblast differentiation-associated protein AHNAK OS=Homo sapiens GN=AHNAK PE=1 SV=2	1622.73	10903.4	8047.93	3979.76	3199.98	2237.49	6873.38	2745.71	1982.1	4242.58	5613.38	1971.28
5654	93.0475	4	971.239	3880.93	-0.000896501	-0.231002	15.21	VKGDVDVSVPKLEGDLTGPSVGVEVPDVELECPDAK	[32] Bromobimane (C)	AHNK_HUMAN	Neuroblast differentiation-associated protein AHNAK OS=Homo sapiens GN=AHNAK PE=1 SV=2	1.22542e+06	1.11851e+06	793942	427675	283401	181147	783565	365570	427379	677897	623448	440430
36961	93.1776	3	1294.65	3880.93	0.0040862	1.05289	27.65	VKGDVDVSVPKLEGDLTGPSVGVEVPDVELECPDAK	[32] Bromobimane (C)	AHNK_HUMAN	Neuroblast differentiation-associated protein AHNAK OS=Homo sapiens GN=AHNAK PE=1 SV=2	131454	131390	79829.2	33239.8	16205.2	4067.95	75500.1	22730.1	31007	66734.7	49338.9	33008.8
5658	56.7789	2	648.326	1294.64	-0.0031555	-2.43735	13.6	MKMPTFSTPGAK		AHNK_HUMAN	Neuroblast differentiation-associated protein AHNAK OS=Homo sapiens GN=AHNAK PE=1 SV=2	41142.9	36579.2	32259.1	41029.1	29309.8	29945.2	35025.7	25921.8	21221.1	44295.9	29157.1	37763.2
5687	54.3151	2	617.819	1233.62	-0.00316308	-2.56405	5.52	ISMPDVGLNLK	[3] Oxidation (M)|[4] Oxidation (P)|[5] Oxidation (D)	AHNK_HUMAN	Neuroblast differentiation-associated protein AHNAK OS=Homo sapiens GN=AHNAK PE=1 SV=2	73272.5	43482.9	34252.9	51556.9	28131	27273	57518.4	23154.7	21609.3	62211.4	41229.9	37220.8
5800	72.7092	2	848.426	1694.84	0.000179052	0.105646	47.16	VDIDVPDVNIEGPEGK		AHNK_HUMAN	Neuroblast differentiation-associated protein AHNAK OS=Homo sapiens GN=AHNAK PE=1 SV=2	182214	122089	91932.7	74376.3	37827.3	63462.4	140952	86065.6	54484.7	121032	97451.3	34893.3
5807	95.9783	3	861.113	2580.32	0.000651135	0.252347	37.68	SPSLDVTVPEAELNLETPEISVGGK		AHNK_HUMAN	Neuroblast differentiation-associated protein AHNAK OS=Homo sapiens GN=AHNAK PE=1 SV=2	414101	403378	280200	272034	176296	180632	328205	231338	266428	338174	292234	233558
19324	96.0774	2	1291.17	2580.32	0.00161636	0.626418	70.39	SPSLDVTVPEAELNLETPEISVGGK		AHNK_HUMAN	Neuroblast differentiation-associated protein AHNAK OS=Homo sapiens GN=AHNAK PE=1 SV=2	194144	189478	132331	107730	69382.4	62955.1	125451	89029	100783	144846	127684	90569.2
5826	63.1378	3	717.371	2149.09	0.000162246	0.0754953	29.63	AEGPEVDVNLPKADVDISGPK		AHNK_HUMAN	Neuroblast differentiation-associated protein AHNAK OS=Homo sapiens GN=AHNAK PE=1 SV=2	205164	166422	96242.5	109023	47339.6	37426.7	191292	94744.1	70500.9	162018	120047	66947.6
50218	63.084	2	1075.55	2149.09	0.000725384	0.337531	58.32	AEGPEVDVNLPKADVDISGPK		AHNK_HUMAN	Neuroblast differentiation-associated protein AHNAK OS=Homo sapiens GN=AHNAK PE=1 SV=2	2565.71	21657.7	9144.41	8778.48	1665.18	426.124	3215.3	7196.55	4261.15	1454.12	8248.65	4246.39
5910	15.2386	2	663.852	1325.69	-0.0117596	-8.87045	---	MKVPKFSVSGAK	[1] Oxidation (M)|[2] Oxidation (K)|[12] Oxidation (K)	AHNK_HUMAN	Neuroblast differentiation-associated protein AHNAK OS=Homo sapiens GN=AHNAK PE=1 SV=2	595.408	235.501	61.7955	0	150.619	0	206.705	229.769	41.2366	217.948	178.063	8.03088
24497	15.2386	3	442.906	1325.7	-0.00442087	-3.33474	10.17	MKVPKFSVSGAK	[1] Oxidation (M)|[2] Oxidation (K)|[12] Oxidation (K)	AHNK_HUMAN	Neuroblast differentiation-associated protein AHNAK OS=Homo sapiens GN=AHNAK PE=1 SV=2	0	0	0	0	0	0	0	28.7076	52.6688	0	0	29.1729
5980	76.4168	3	924.773	2771.3	0.000451574	0.162947	37	ADIDVSGPKVDVECPDVNIEGPEGK	[14] Bromobimane (C)	AHNK_HUMAN	Neuroblast differentiation-associated protein AHNAK OS=Homo sapiens GN=AHNAK PE=1 SV=2	445547	342482	209866	144597	81156.9	66898.7	192151	246149	168927	114151	239199	100566
6136	84.4165	3	698.338	2091.99	-0.000202316	-0.0967096	39.16	MDIDVPDVEVQGPDWHLK		AHNK_HUMAN	Neuroblast differentiation-associated protein AHNAK OS=Homo sapiens GN=AHNAK PE=1 SV=2	199983	121873	54630.6	100598	12696.6	2182.46	99774.3	13914.5	52613.7	104346	58316.1	35348.4
33346	84.4165	2	1047	2091.99	0.000443575	0.212035	47.88	MDIDVPDVEVQGPDWHLK		AHNK_HUMAN	Neuroblast differentiation-associated protein AHNAK OS=Homo sapiens GN=AHNAK PE=1 SV=2	44690.6	24841	6785.46	15519.6	1463.99	318.372	16927.1	780.658	7241.02	16412.6	10376	4016.15
6145	78.9926	3	910.402	2728.18	-0.00132699	-0.486402	2.61	GEYDVTMPKVESEIKVPDVELK	[3] Phospho (Y)|[7] Oxidation (M)|[8] Oxidation (P)|[9] Oxidation (K)|[12] Phospho (ST)|[17] Oxidation (P)	AHNK_HUMAN	Neuroblast differentiation-associated protein AHNAK OS=Homo sapiens GN=AHNAK PE=1 SV=2	93467.8	112448	95728.7	76364.5	81813.1	102692	77023.8	80432.2	65690.5	95018.4	91458.7	81395
6187	25.1679	2	457.751	913.487	-3.69e-05	-0.0404387	54.52	ANVDISAPK		AHNK_HUMAN	Neuroblast differentiation-associated protein AHNAK OS=Homo sapiens GN=AHNAK PE=1 SV=2	28371.1	17814.4	14250.3	12929.1	8758.51	7110.22	20910.3	13679	10642.3	18696.6	15880.1	9279.02
6198	45.6474	2	482.243	962.471	0.000514113	0.534159	59.63	GDFDVSVPK		AHNK_HUMAN	Neuroblast differentiation-associated protein AHNAK OS=Homo sapiens GN=AHNAK PE=1 SV=2	50942.7	49786.2	25519.6	9474.26	12026.3	398.68	28466.6	20116.7	12667	20418.1	17745	7262.48
6273	51.7277	3	506.279	1515.81	6.21e-05	0.040986	5.64	GPKVKGDVDVTLPK	[3] Oxidation (K)|[5] Oxidation (K)|[7] Oxidation (D)|[13] Oxidation (P)	AHNK_HUMAN	Neuroblast differentiation-associated protein AHNAK OS=Homo sapiens GN=AHNAK PE=1 SV=2	61174.2	34218.2	17381.5	29362.3	12547.2	16089	65742.2	23103.1	22942.8	70674.1	51361.3	34696.1
6331	81.8311	3	683.009	2046.01	0.000252689	0.123504	39.53	VDIDVPDVDVQGPDWHLK		AHNK_HUMAN	Neuroblast differentiation-associated protein AHNAK OS=Homo sapiens GN=AHNAK PE=1 SV=2	161010	108555	50462.2	77061.3	18443.8	4574.65	99781.3	32283.6	55519.2	74341.4	72798.9	33278
28344	81.8311	2	1024.01	2046.01	0.000538821	0.263353	56.44	VDIDVPDVDVQGPDWHLK		AHNK_HUMAN	Neuroblast differentiation-associated protein AHNAK OS=Homo sapiens GN=AHNAK PE=1 SV=2	55382.3	39312.4	14325.7	19900.3	1656.19	6.99469	24097.9	6900.77	12589.4	18850.8	15705.6	7513.32
6359	30.9044	2	882.955	1763.9	-0.00171355	-0.971454	---	ISMSEVDLNVAAPKVK	[3] Oxidation (M)|[9] Oxidation (N)|[13] Oxidation (P)|[14] Oxidation (K)	AHNK_HUMAN	Neuroblast differentiation-associated protein AHNAK OS=Homo sapiens GN=AHNAK PE=1 SV=2	126683	143615	75477.5	93442.2	89229.8	62018.6	281008	209678	139190	394922	447552	202746
9518	30.88	3	588.972	1763.9	-0.00197544	-1.11993	2.98	ISMSEVDLNVAAPKVK	[3] Oxidation (M)|[9] Oxidation (N)|[13] Oxidation (P)|[14] Oxidation (K)	AHNK_HUMAN	Neuroblast differentiation-associated protein AHNAK OS=Homo sapiens GN=AHNAK PE=1 SV=2	55429	39849.4	19744.5	33082.6	26673.2	21673.1	94437.9	69440.1	45390.4	115032	127858	60505.1
6652	73.7569	3	958.811	2873.41	0.00391106	1.36112	2.93	ANVDISAPKVDTNAPDLSLEGPEGKLK	[4] Oxidation (D)|[6] Phospho (ST)	AHNK_HUMAN	Neuroblast differentiation-associated protein AHNAK OS=Homo sapiens GN=AHNAK PE=1 SV=2	108270	75841.3	41542.8	82799.2	66136.4	56542.8	108342	65767.3	55422.2	135635	88016	52092.6
77705	73.7836	2	1437.72	2873.42	0.00956205	3.32778	---	ANVDISAPKVDTNAPDLSLEGPEGKLK	[4] Oxidation (D)|[6] Phospho (ST)	AHNK_HUMAN	Neuroblast differentiation-associated protein AHNAK OS=Homo sapiens GN=AHNAK PE=1 SV=2	7584.95	4175.75	1937.58	2921.78	3556.41	2841.12	2641.95	4195.12	2697.13	5874.1	3550.4	1476.7
6664	66.2187	2	879.96	1757.91	0.000494212	0.281137	63.55	VSVGAPDLSLEASEGSIK		AHNK_HUMAN	Neuroblast differentiation-associated protein AHNAK OS=Homo sapiens GN=AHNAK PE=1 SV=2	126053	104554	72955.2	55383.1	27312.3	23448.1	95646.9	63678	53174.5	87804.9	59145	31840.2
6696	29.9834	2	361.198	720.381	0.000454007	0.630232	10.54	IGFSGPK	[6] Oxidation (P)	AHNK_HUMAN	Neuroblast differentiation-associated protein AHNAK OS=Homo sapiens GN=AHNAK PE=1 SV=2	19008.7	8364.26	8937.55	10701.3	5749.67	4416.38	20016.7	7254.27	8190.55	19483.9	16218.3	10251.1
49294	28.9825	2	361.199	720.383	0.00274625	3.81222	6.11	IGFSGPK	[6] Oxidation (P)	AHNK_HUMAN	Neuroblast differentiation-associated protein AHNAK OS=Homo sapiens GN=AHNAK PE=1 SV=2	0	0	0	0	0	0	0	0	0	56.4072	37.0118	0
6723	57.1641	2	391.216	780.417	0.0001182	0.151458	28.47	FSVPGFK		AHNK_HUMAN	Neuroblast differentiation-associated protein AHNAK OS=Homo sapiens GN=AHNAK PE=1 SV=2	45997.9	34970.6	21644.9	15740.8	8634.63	5883.68	33931.9	19789.4	14347.5	25047.9	16100.6	12492.2
6762	60.4078	2	850.396	1698.78	0.000723009	0.425606	48.38	MDAEVPDVNIEGPDAK		AHNK_HUMAN	Neuroblast differentiation-associated protein AHNAK OS=Homo sapiens GN=AHNAK PE=1 SV=2	157550	115416	83281.2	51804.7	32242.4	4732.16	119075	48429.7	36309.7	86661	48190.4	45214.8
6786	30.6334	2	534.741	1067.47	-0.00513055	-4.80626	6.44	TKKTMFGK	[1] Phospho (ST)|[2] Oxidation (K)|[5] Oxidation (M)|[8] Oxidation (K)	AHNK_HUMAN	Neuroblast differentiation-associated protein AHNAK OS=Homo sapiens GN=AHNAK PE=1 SV=2	51004.3	23864	12129.7	18987.9	12444.9	9512.47	23363.2	8402.13	10667.4	30291.8	21824.4	14087.4
6848	64.1663	3	700.673	2099	0.000399846	0.190494	27.04	VDIDAPDVEVHDPDWHLK		AHNK_HUMAN	Neuroblast differentiation-associated protein AHNAK OS=Homo sapiens GN=AHNAK PE=1 SV=2	147521	92901.6	50429.4	52641	21081.2	7718.6	100132	31483.6	31919.2	64157.8	54443.1	29114.5
6865	64.1663	4	525.756	2099	-0.000120097	-0.0572166	---	VDIDAPDVEVHDPDWHLK		AHNK_HUMAN	Neuroblast differentiation-associated protein AHNAK OS=Homo sapiens GN=AHNAK PE=1 SV=2	85550.8	39901.9	22960	28971.6	11314.8	4504.7	61169.8	17174.8	18677.4	39835.3	29397	14252.5
6853	59.3472	2	834.41	1666.81	0.000102171	0.0612974	56.54	VDIEGPDVNIEGPEGK		AHNK_HUMAN	Neuroblast differentiation-associated protein AHNAK OS=Homo sapiens GN=AHNAK PE=1 SV=2	154554	103090	69086.8	49382.8	32261.3	21817.3	120378	52179.4	38237.9	103358	85149.5	39817
6880	30.5046	2	565.806	1129.6	-0.000413271	-0.365856	8.62	LKGDVDVSGPK	[4] Oxidation (D)	AHNK_HUMAN	Neuroblast differentiation-associated protein AHNAK OS=Homo sapiens GN=AHNAK PE=1 SV=2	46892.2	21481.1	22941.1	25926.7	16174.1	16313.9	32605	12772.2	12979	37763.4	23827.2	18619.4
6880	30.5046	2	565.806	1129.6	-0.000413271	-0.365856	12.46	LKGDVDVSGPK	[10] Oxidation (P)	AHNK_HUMAN	Neuroblast differentiation-associated protein AHNAK OS=Homo sapiens GN=AHNAK PE=1 SV=2	46892.2	21481.1	22941.1	25926.7	16174.1	16313.9	32605	12772.2	12979	37763.4	23827.2	18619.4
6890	18.9051	3	768.347	2302.02	-0.00926389	-4.02423	8.98	GPKLKGDVDVSLPEVEGEMK	[2] Oxidation (P)|[3] Oxidation (K)|[5] Oxidation (K)|[11] Phospho (ST)|[13] Oxidation (P)|[19] Oxidation (M)|[20] Oxidation (K)	AHNK_HUMAN	Neuroblast differentiation-associated protein AHNAK OS=Homo sapiens GN=AHNAK PE=1 SV=2	25358.9	32112.3	28298.3	32439.9	23991.7	22521.8	60701.7	52762.8	45156.5	71137.2	63111.2	45566.6
38855	18.9326	2	1152.02	2302.02	-0.00900766	-3.91292	---	GPKLKGDVDVSLPEVEGEMK	[2] Oxidation (P)|[3] Oxidation (K)|[5] Oxidation (K)|[11] Phospho (ST)|[13] Oxidation (P)|[19] Oxidation (M)|[20] Oxidation (K)	AHNK_HUMAN	Neuroblast differentiation-associated protein AHNAK OS=Homo sapiens GN=AHNAK PE=1 SV=2	1735.49	5679.21	4627.06	5059.21	2652.39	4321.74	9699.39	7131.84	7223.61	10476.8	10788.9	8127.37
84266	18.8775	4	576.512	2302.02	-0.00904115	-3.92747	---	GPKLKGDVDVSLPEVEGEMK	[2] Oxidation (P)|[3] Oxidation (K)|[5] Oxidation (K)|[11] Phospho (ST)|[13] Oxidation (P)|[19] Oxidation (M)|[20] Oxidation (K)	AHNK_HUMAN	Neuroblast differentiation-associated protein AHNAK OS=Homo sapiens GN=AHNAK PE=1 SV=2	2220.08	654.81	627.108	269.552	419.685	482.659	1382.46	874.068	647.624	1174.43	1362.66	860.861
6921	38.5247	2	465.251	928.486	-0.000151205	-0.162851	57	GDVDVSLPK		AHNK_HUMAN	Neuroblast differentiation-associated protein AHNAK OS=Homo sapiens GN=AHNAK PE=1 SV=2	82826.1	65613.1	42893.4	25557.2	19376.2	19192.2	58509.7	32899.1	24366.5	47473.9	43193.7	21791.2
7046	61.9425	3	681.01	2040.01	0.00101947	0.499739	31.23	VDINAPDVEVHGPDWHLK		AHNK_HUMAN	Neuroblast differentiation-associated protein AHNAK OS=Homo sapiens GN=AHNAK PE=1 SV=2	176499	134372	82194.3	64137.4	23349.7	10494.4	155851	48604.1	66760	96054.7	68784.8	46200
7167	61.9425	4	511.009	2040.01	-0.000277288	-0.135925	---	VDINAPDVEVHGPDWHLK		AHNK_HUMAN	Neuroblast differentiation-associated protein AHNAK OS=Homo sapiens GN=AHNAK PE=1 SV=2	126725	74535.9	43452.5	40205.7	14398.1	6945.75	113210	28889.9	42905.1	68937.9	41567.5	26752.9
43574	62.0214	2	1021.01	2040.01	0.000702382	0.344304	33.62	VDINAPDVEVHGPDWHLK		AHNK_HUMAN	Neuroblast differentiation-associated protein AHNAK OS=Homo sapiens GN=AHNAK PE=1 SV=2	11493.4	30111.2	15545	11583.3	2333.19	210.777	9507.79	6126.68	11294.6	4385.94	11191.6	4626.58
7066	82.9001	3	930.506	2788.5	0.000517417	0.185554	20.94	GGKPGLTIQAPQLEVSVPSANIEGLEGK		AHNK_HUMAN	Neuroblast differentiation-associated protein AHNAK OS=Homo sapiens GN=AHNAK PE=1 SV=2	268752	255383	136819	128908	57188.1	52391.5	241890	146624	125342	93953.3	134737	80458.6
7076	20.8924	2	557.809	1113.6	0.000358173	0.321634	26.16	LKGDVDVSGPK		AHNK_HUMAN	Neuroblast differentiation-associated protein AHNAK OS=Homo sapiens GN=AHNAK PE=1 SV=2	32739.6	49114.5	36537.4	12722.9	19541.1	15821.3	28672.2	20225.9	13286.4	24674.6	25207.6	17012.9
92422	20.8924	3	372.21	1113.61	0.00385633	3.46293	---	LKGDVDVSGPK		AHNK_HUMAN	Neuroblast differentiation-associated protein AHNAK OS=Homo sapiens GN=AHNAK PE=1 SV=2	1505.18	1222.27	883.313	181.74	339.982	174.202	732.073	458.074	175.162	518.659	433.654	300.241
7076	20.8924	2	557.809	1113.6	0.000358173	0.321634	23.29	VKGDADVSVPK		AHNK_HUMAN	Neuroblast differentiation-associated protein AHNAK OS=Homo sapiens GN=AHNAK PE=1 SV=2	32739.6	49114.5	36537.4	12722.9	19541.1	15821.3	28672.2	20225.9	13286.4	24674.6	25207.6	17012.9
92422	20.8924	3	372.21	1113.61	0.00385633	3.46293	---	VKGDADVSVPK		AHNK_HUMAN	Neuroblast differentiation-associated protein AHNAK OS=Homo sapiens GN=AHNAK PE=1 SV=2	1505.18	1222.27	883.313	181.74	339.982	174.202	732.073	458.074	175.162	518.659	433.654	300.241
7117	61.8577	4	515.008	2056	5.64e-05	0.0274387	---	VDINTPDVDVHGPDWHLK		AHNK_HUMAN	Neuroblast differentiation-associated protein AHNAK OS=Homo sapiens GN=AHNAK PE=1 SV=2	103408	61228.6	36367.6	29772.1	13680.3	7056.01	84631.4	25986.2	30134.1	54913.7	35546.2	18495
7957	61.8577	3	686.341	2056	0.000182368	0.0887002	16.97	VDINTPDVDVHGPDWHLK		AHNK_HUMAN	Neuroblast differentiation-associated protein AHNAK OS=Homo sapiens GN=AHNAK PE=1 SV=2	144399	111598	66128.8	55579.5	22513.7	20237.9	125546	47220	53999.9	85849.3	58320.5	36415.5
49861	61.8577	2	1029.01	2056	0.000993008	0.48298	24.09	VDINTPDVDVHGPDWHLK		AHNK_HUMAN	Neuroblast differentiation-associated protein AHNAK OS=Homo sapiens GN=AHNAK PE=1 SV=2	4570.83	15424.8	9542.1	7317.73	739.578	832.013	4079.89	4233.83	5495.89	3082.92	7854.39	3572.11
7208	118.094	3	962.122	2883.35	0.0110658	3.83783	3.37	MPEMHFKTPKISMPDIDLNLTGPK	[1] Oxidation (M)|[4] Oxidation (M)|[9] Oxidation (P)|[13] Oxidation (M)|[14] Oxidation (P)|[17] Oxidation (D)|[19] Oxidation (N)|[23] Oxidation (P)|[24] Oxidation (K)	AHNK_HUMAN	Neuroblast differentiation-associated protein AHNAK OS=Homo sapiens GN=AHNAK PE=1 SV=2	60815.3	50000	51871.8	14483	22182.5	48702.7	70890.5	39966	68753.3	39487.2	38844.2	55133.4
7221	80.0464	3	812.397	2434.17	0.00779134	3.20083	2.84	GDMDVSVPKVEGEMKVPDVDIK	[3] Oxidation (M)|[9] Oxidation (K)|[14] Oxidation (M)	AHNK_HUMAN	Neuroblast differentiation-associated protein AHNAK OS=Homo sapiens GN=AHNAK PE=1 SV=2	101775	115924	89152.9	72694.8	76489.2	203101	133932	92291.3	68797.9	128886	95360.6	88676.3
25089	80.0464	2	1218.09	2434.17	0.0104967	4.31224	---	GDMDVSVPKVEGEMKVPDVDIK	[3] Oxidation (M)|[9] Oxidation (K)|[14] Oxidation (M)	AHNK_HUMAN	Neuroblast differentiation-associated protein AHNAK OS=Homo sapiens GN=AHNAK PE=1 SV=2	25197.5	38692.3	23336.1	15313.9	20211.6	30241.6	28514.8	21047.8	15962.9	28050.4	22263.1	19665.2
7250	28.718	2	617.837	1233.66	-0.000396285	-0.321227	45.04	VKGEYDVTVPK		AHNK_HUMAN	Neuroblast differentiation-associated protein AHNAK OS=Homo sapiens GN=AHNAK PE=1 SV=2	39618.6	29262.6	36753.2	12176.4	13021.8	12928.9	51941.6	32659.9	26091.7	28932.5	28304.5	18535.8
20015	28.718	3	412.228	1233.66	0.000591888	0.479782	29.36	VKGEYDVTVPK		AHNK_HUMAN	Neuroblast differentiation-associated protein AHNAK OS=Homo sapiens GN=AHNAK PE=1 SV=2	10457.4	7009.47	5713.97	2034.12	2039.22	2014.03	8982.26	5578.13	3820.59	5009.71	5219.82	3219.73
73338	27.7646	2	617.838	1233.66	0.00101365	0.821661	26.98	VKGEYDVTVPK		AHNK_HUMAN	Neuroblast differentiation-associated protein AHNAK OS=Homo sapiens GN=AHNAK PE=1 SV=2	0	44.9478	157.162	95.383	43.2947	23.4175	137.286	0	21.7659	153.367	123.651	60.75
7255	66.4429	2	787.936	1573.86	0.000295261	0.187604	9.48	APKLKTDVDVSLPK	[2] Oxidation (P)|[5] Oxidation (K)|[7] Oxidation (D)|[9] Oxidation (D)	AHNK_HUMAN	Neuroblast differentiation-associated protein AHNAK OS=Homo sapiens GN=AHNAK PE=1 SV=2	70204.5	36153.6	24397	35425.6	15217.6	13216.3	53784.7	16865.3	14673.4	74386.1	40204.2	27324.9
7279	66.8079	4	692.591	2766.34	-0.0046739	-1.68956	5.46	ISMPDIDLNLTGPKIKGDVDVTGPK	[7] Oxidation (D)|[13] Oxidation (P)|[14] Oxidation (K)|[16] Oxidation (K)|[22] Phospho (ST)	AHNK_HUMAN	Neuroblast differentiation-associated protein AHNAK OS=Homo sapiens GN=AHNAK PE=1 SV=2	96285.9	35969.1	39052.1	115146	20250.2	8548.65	136495	22735	97357.6	133056	68118.2	92509.4
7457	30.8235	2	594.818	1187.62	-0.000452182	-0.380745	6.2	VKGDMDVSLPK		AHNK_HUMAN	Neuroblast differentiation-associated protein AHNAK OS=Homo sapiens GN=AHNAK PE=1 SV=2	55166.2	29959.7	19243.8	30203.6	14208.9	8218.08	35677.2	11567	16987.1	59393.7	28795.1	23912.5
7477	70.9534	2	612.797	1223.58	-0.000123616	-0.101028	5.99	IKGDVDVSAPK	[8] Phospho (ST)|[10] Oxidation (P)	AHNK_HUMAN	Neuroblast differentiation-associated protein AHNAK OS=Homo sapiens GN=AHNAK PE=1 SV=2	21994.9	46468.5	20959.9	19246.6	32940.3	18941.7	45994.2	30944.7	33072.7	70956.7	57323.9	53218.6
7680	36.6168	2	457.253	912.492	0.000155718	0.170651	32.52	EVDVNLPK		AHNK_HUMAN	Neuroblast differentiation-associated protein AHNAK OS=Homo sapiens GN=AHNAK PE=1 SV=2	51210.5	35520.5	21265.3	17364.8	10590.1	9024.78	34395.9	24015.9	13710.7	35259.4	25432.9	12294.5
7703	76.0294	3	688.995	2063.96	0.000235211	0.113961	29.03	MDIDAPDVEVQGPDWHLK		AHNK_HUMAN	Neuroblast differentiation-associated protein AHNAK OS=Homo sapiens GN=AHNAK PE=1 SV=2	149459	86354.8	47411	53188.1	16204.1	7850.1	98559.6	29748.7	38230	51991.3	55744.8	30082.4
52631	76.0012	2	1032.99	2063.96	0.000321141	0.155594	61.02	MDIDAPDVEVQGPDWHLK		AHNK_HUMAN	Neuroblast differentiation-associated protein AHNAK OS=Homo sapiens GN=AHNAK PE=1 SV=2	27376.3	15786.6	8590.51	7157.08	1461.8	134.145	9663.89	3151.01	5104.83	2797.61	7547.68	2355.85
7816	56.6966	3	565.581	1693.72	-0.00622686	-3.67642	---	GPKMKGDYDVTVPK	[4] Oxidation (M)|[5] Oxidation (K)|[7] Oxidation (D)|[9] Oxidation (D)|[11] Phospho (ST)|[14] Oxidation (K)	AHNK_HUMAN	Neuroblast differentiation-associated protein AHNAK OS=Homo sapiens GN=AHNAK PE=1 SV=2	34445.6	24080.6	28369.1	37343.8	30104.3	40774.9	21943	22321.4	21725.6	25147.1	15231.4	37474.8
8154	56.6966	2	847.867	1693.72	-0.00682112	-4.02728	0.82	GPKMKGDYDVTVPK	[4] Oxidation (M)|[5] Oxidation (K)|[7] Oxidation (D)|[9] Oxidation (D)|[11] Phospho (ST)|[14] Oxidation (K)	AHNK_HUMAN	Neuroblast differentiation-associated protein AHNAK OS=Homo sapiens GN=AHNAK PE=1 SV=2	68521	50109.9	76723	91621.9	64933.4	79486.1	61728.5	44222.6	45489.8	83694.3	47092.1	82860.7
7921	79.4768	4	684.589	2734.33	-0.00991037	-3.62442	9.97	FKMPFLSISSPKVSMPDVELNLK	[2] Oxidation (K)|[10] Phospho (ST)|[21] Oxidation (N)|[23] Oxidation (K)	AHNK_HUMAN	Neuroblast differentiation-associated protein AHNAK OS=Homo sapiens GN=AHNAK PE=1 SV=2	79847.9	55781	30855.9	55795.4	30111.6	20858.2	81300	31370.3	39363.5	59658.2	55237.2	42184.3
11624	79.4489	3	912.449	2734.33	-0.00988405	-3.61479	---	FKMPFLSISSPKVSMPDVELNLK	[2] Oxidation (K)|[10] Phospho (ST)|[21] Oxidation (N)|[23] Oxidation (K)	AHNK_HUMAN	Neuroblast differentiation-associated protein AHNAK OS=Homo sapiens GN=AHNAK PE=1 SV=2	82413.9	66165.7	31635.8	56364.4	30753.7	14728.9	69695.5	29250.7	41281	48004.8	57672.7	39576.3
7932	90.1167	2	885.403	1768.79	0.00335287	1.89558	1.88	ISMPDLDLHLKSPK	[2] Phospho (ST)|[12] Phospho (ST)|[13] Oxidation (P)	AHNK_HUMAN	Neuroblast differentiation-associated protein AHNAK OS=Homo sapiens GN=AHNAK PE=1 SV=2	90110.6	93094.3	86424.8	63026.3	62176.2	111742	51178.3	70408.6	59601.7	41493.3	48629.5	55934.8
7980	27.2681	2	756.857	1511.7	-0.00336536	-2.22621	6.67	FKMPKIHMSGPK	[4] Oxidation (P)|[5] Oxidation (K)|[9] Phospho (ST)	AHNK_HUMAN	Neuroblast differentiation-associated protein AHNAK OS=Homo sapiens GN=AHNAK PE=1 SV=2	55808.2	36933.8	27616.7	34589.9	24086.3	23863.5	47701.9	27626.7	26130.9	60797.8	43192.5	42885.5
33800	27.2942	3	504.907	1511.7	-0.00316731	-2.09519	---	FKMPKIHMSGPK	[4] Oxidation (P)|[5] Oxidation (K)|[9] Phospho (ST)	AHNK_HUMAN	Neuroblast differentiation-associated protein AHNAK OS=Homo sapiens GN=AHNAK PE=1 SV=2	4637.29	3286.31	2140.3	3114.96	1624.41	1461.12	3488.81	1770.46	2025.86	4765.83	4336.2	3753.21
8011	48.5699	2	769.882	1537.75	-0.00532343	-3.46182	---	LKFGTFGGLGSKSK	[2] Oxidation (K)|[11] Phospho (ST)|[12] Oxidation (K)	AHNK_HUMAN	Neuroblast differentiation-associated protein AHNAK OS=Homo sapiens GN=AHNAK PE=1 SV=2	73865.5	51347.6	36198.7	43109.3	28495	30018.5	37792.8	17704.2	21829.2	49091.9	34032.9	25379
19830	48.596	3	513.59	1537.75	-0.00571791	-3.71835	5.23	LKFGTFGGLGSKSK	[2] Oxidation (K)|[11] Phospho (ST)|[12] Oxidation (K)	AHNK_HUMAN	Neuroblast differentiation-associated protein AHNAK OS=Homo sapiens GN=AHNAK PE=1 SV=2	14162.7	8033.45	5661.54	8411.86	6098.35	5155.87	7860.34	3762.19	4349.52	8835.13	7035.56	4437.42
8013	87.5408	3	765.385	2293.13	-0.0114374	-4.98766	4.47	IDVDAPDIDIHGPDAKLKGPK	[9] Oxidation (D)|[14] Oxidation (D)|[16] Oxidation (K)|[18] Oxidation (K)|[20] Oxidation (P)	AHNK_HUMAN	Neuroblast differentiation-associated protein AHNAK OS=Homo sapiens GN=AHNAK PE=1 SV=2	123358	74304.2	43830.7	47969.1	12835.4	180.009	109106	18378.3	24578.1	66688.6	46199.4	37366
60504	87.5735	2	1147.57	2293.13	-0.0111019	-4.84135	---	IDVDAPDIDIHGPDAKLKGPK	[9] Oxidation (D)|[14] Oxidation (D)|[16] Oxidation (K)|[18] Oxidation (K)|[20] Oxidation (P)	AHNK_HUMAN	Neuroblast differentiation-associated protein AHNAK OS=Homo sapiens GN=AHNAK PE=1 SV=2	14680.6	4583.75	3851.98	3815.37	0	0	13863.9	200.045	703.227	5398.78	3502.11	2230.34
8092	89.1935	2	1110.51	2219.01	-0.000127104	-0.0572796	46.28	GPFVEAEVPDVDLECPDAK	[15] Bromobimane (C)	AHNK_HUMAN	Neuroblast differentiation-associated protein AHNAK OS=Homo sapiens GN=AHNAK PE=1 SV=2	203281	212549	131660	77458.5	59310.1	48613.7	76086.5	79107.1	63017.7	100680	111058	76560.5
21931	89.1603	3	740.677	2219.01	-0.000238721	-0.10758	22.78	GPFVEAEVPDVDLECPDAK	[15] Bromobimane (C)	AHNK_HUMAN	Neuroblast differentiation-associated protein AHNAK OS=Homo sapiens GN=AHNAK PE=1 SV=2	28949.6	27162.7	17079.3	11968.6	8889.29	7120.65	15558.6	13360.8	9661.31	18701.7	17111.3	11784.2
8166	44.9743	3	829.395	2485.16	0.0113769	4.57796	9	MPKFSMPGFKGEGPDVDVNLPK	[1] Oxidation (M)|[2] Oxidation (P)|[10] Oxidation (K)|[14] Oxidation (P)|[21] Oxidation (P)|[22] Oxidation (K)	AHNK_HUMAN	Neuroblast differentiation-associated protein AHNAK OS=Homo sapiens GN=AHNAK PE=1 SV=2	159881	121787	81603.5	94577.5	54523.1	84564.2	122838	55721.8	86310.3	188219	108640	126827
8319	97.8972	2	718.806	1435.6	0.00262538	1.82878	0.6	ISMPDFDLNLK	[2] Phospho (ST)|[5] Oxidation (D)|[7] Oxidation (D)|[9] Oxidation (N)|[11] Oxidation (K)	AHNK_HUMAN	Neuroblast differentiation-associated protein AHNAK OS=Homo sapiens GN=AHNAK PE=1 SV=2	111053	118849	109249	83832.5	95026.1	105566	82444.7	88352.6	67313.6	89421.4	81390.1	85034.5
8878	98.0195	3	479.539	1435.6	0.00237895	1.65712	---	ISMPDFDLNLK	[2] Phospho (ST)|[5] Oxidation (D)|[7] Oxidation (D)|[9] Oxidation (N)|[11] Oxidation (K)	AHNK_HUMAN	Neuroblast differentiation-associated protein AHNAK OS=Homo sapiens GN=AHNAK PE=1 SV=2	44614	46721.3	45552.8	36782.8	40739.2	46541.4	38736.3	40308.2	33530.6	37936.5	39615.8	38332.9
8331	34.9839	3	1162.22	3483.63	0.0039927	1.14614	---	LEGDLTGPSVDVEVPDVELECPDAKLKGPK	[4] Oxidation (D)|[11] Oxidation (D)|[21] Bromobimane (+OH) (C)|[22] Oxidation (P)|[23] Oxidation (D)|[25] Oxidation (K)|[27] Oxidation (K)|[29] Oxidation (P)|[30] Oxidation (K)	AHNK_HUMAN	Neuroblast differentiation-associated protein AHNAK OS=Homo sapiens GN=AHNAK PE=1 SV=2	173379	165062	164307	174324	190340	256051	177078	112448	161369	253905	208113	214383
12760	34.9839	4	871.914	3483.63	0.00480022	1.37794	6.16	LEGDLTGPSVDVEVPDVELECPDAKLKGPK	[4] Oxidation (D)|[11] Oxidation (D)|[21] Bromobimane (+OH) (C)|[22] Oxidation (P)|[23] Oxidation (D)|[25] Oxidation (K)|[27] Oxidation (K)|[29] Oxidation (P)|[30] Oxidation (K)	AHNK_HUMAN	Neuroblast differentiation-associated protein AHNAK OS=Homo sapiens GN=AHNAK PE=1 SV=2	93853.3	67033.1	61101.5	65919.7	75558	104393	79755.8	43491.3	66487.6	96344.6	77716.3	80561.8
8381	42.2497	2	867.9	1733.79	-0.00329082	-1.89805	1.95	APKLKTDVDVSLPK	[6] Phospho (ST)|[7] Oxidation (D)|[9] Oxidation (D)|[11] Phospho (ST)|[13] Oxidation (P)|[14] Oxidation (K)	AHNK_HUMAN	Neuroblast differentiation-associated protein AHNAK OS=Homo sapiens GN=AHNAK PE=1 SV=2	145372	72963.8	27889.4	44130.3	19663.8	10312	122999	50428.1	27713.1	144386	78420.2	28767.2
8395	61.9425	4	507.505	2025.99	-9.41e-05	-0.0464225	---	VDINAPDVDVHGPDWHLK		AHNK_HUMAN	Neuroblast differentiation-associated protein AHNAK OS=Homo sapiens GN=AHNAK PE=1 SV=2	86124	52436.5	30427.6	24700.9	8546.39	5460.79	81300.3	23034.6	24489.5	43551.6	26711.5	14369.5
8595	61.9425	3	676.338	2025.99	0.000134767	0.066519	24.5	VDINAPDVDVHGPDWHLK		AHNK_HUMAN	Neuroblast differentiation-associated protein AHNAK OS=Homo sapiens GN=AHNAK PE=1 SV=2	110818	81809.4	51281.1	37192.2	14515.5	10172.8	100570	35719.2	34247.8	58873.4	43604.3	26214
8446	67.4075	3	742.663	2224.97	0.00701955	3.15491	3.82	FSMPSLKGEGPEFDVNLSK	[2] Phospho (ST)|[3] Oxidation (M)|[7] Oxidation (K)|[14] Oxidation (D)|[16] Oxidation (N)	AHNK_HUMAN	Neuroblast differentiation-associated protein AHNAK OS=Homo sapiens GN=AHNAK PE=1 SV=2	106447	76207.7	41189.7	50651.7	23383	19902.8	78727.2	23678.8	25193.8	110741	54989.6	37597.6
53624	67.4343	2	1113.49	2224.97	0.0101701	4.5709	---	FSMPSLKGEGPEFDVNLSK	[2] Phospho (ST)|[3] Oxidation (M)|[7] Oxidation (K)|[14] Oxidation (D)|[16] Oxidation (N)	AHNK_HUMAN	Neuroblast differentiation-associated protein AHNAK OS=Homo sapiens GN=AHNAK PE=1 SV=2	22087.4	21939.5	6960.43	7470.57	1074.38	1264.37	4521.89	1236.01	1675.24	11659.4	11979.7	3196.32
8453	40.6632	2	457.259	912.503	-9.69e-05	-0.106174	47.02	GGVDVTLPR		AHNK_HUMAN	Neuroblast differentiation-associated protein AHNAK OS=Homo sapiens GN=AHNAK PE=1 SV=2	64919.5	46577.1	29959.5	22667.7	16373.1	12390.1	38818	20884.1	19948.3	37299.3	33963.9	18482.6
8456	79.1134	3	880.737	2639.19	0.00539695	2.04493	5.71	MPDMHFKAPKISMPDLDLHLK	[4] Oxidation (M)|[7] Oxidation (K)|[10] Oxidation (K)|[12] Phospho (ST)|[15] Oxidation (D)|[17] Oxidation (D)|[21] Oxidation (K)	AHNK_HUMAN	Neuroblast differentiation-associated protein AHNAK OS=Homo sapiens GN=AHNAK PE=1 SV=2	93103.7	128894	104470	87166.3	96067.2	84922	82276.8	47942.7	68864.4	125727	105224	103314
41805	79.1134	2	1320.6	2639.19	0.00918117	3.47879	---	MPDMHFKAPKISMPDLDLHLK	[4] Oxidation (M)|[7] Oxidation (K)|[10] Oxidation (K)|[12] Phospho (ST)|[15] Oxidation (D)|[17] Oxidation (D)|[21] Oxidation (K)	AHNK_HUMAN	Neuroblast differentiation-associated protein AHNAK OS=Homo sapiens GN=AHNAK PE=1 SV=2	15828.1	27755.9	23053.6	12552.5	14942.2	0	8934.3	6368.63	9071.99	15226.3	18766.4	19548.7
8456	79.1134	3	880.737	2639.19	0.00539695	2.04493	---	MPDMHFKAPKISMPDLDLHLK	[3] Oxidation (D)|[4] Oxidation (M)|[9] Oxidation (P)|[10] Oxidation (K)|[12] Phospho (ST)|[15] Oxidation (D)|[21] Oxidation (K)	AHNK_HUMAN	Neuroblast differentiation-associated protein AHNAK OS=Homo sapiens GN=AHNAK PE=1 SV=2	93103.7	128894	104470	87166.3	96067.2	84922	82276.8	47942.7	68864.4	125727	105224	103314
41805	79.1134	2	1320.6	2639.19	0.00918117	3.47879	7.86	MPDMHFKAPKISMPDLDLHLK	[3] Oxidation (D)|[4] Oxidation (M)|[9] Oxidation (P)|[10] Oxidation (K)|[12] Phospho (ST)|[15] Oxidation (D)|[21] Oxidation (K)	AHNK_HUMAN	Neuroblast differentiation-associated protein AHNAK OS=Homo sapiens GN=AHNAK PE=1 SV=2	15828.1	27755.9	23053.6	12552.5	14942.2	0	8934.3	6368.63	9071.99	15226.3	18766.4	19548.7
8460	63.8989	2	851.413	1700.81	0.000228524	0.134362	64.7	VDIDTPDINIEGSEGK		AHNK_HUMAN	Neuroblast differentiation-associated protein AHNAK OS=Homo sapiens GN=AHNAK PE=1 SV=2	124042	91398.9	54745.4	45080.9	30829.7	13221.5	140800	72750.5	35061.3	74127	72632.3	20015.8
8513	40.1157	3	540.942	1619.81	-0.00201077	-1.24136	8.75	ISMPDIDLNLKGPK	[3] Oxidation (M)|[9] Oxidation (N)|[11] Oxidation (K)|[13] Oxidation (P)|[14] Oxidation (K)	AHNK_HUMAN	Neuroblast differentiation-associated protein AHNAK OS=Homo sapiens GN=AHNAK PE=1 SV=2	50968.7	28440.8	19916.2	26461	13916.7	13016.3	40806.6	15916.8	17829.3	48214.9	32534.4	25144.8
16257	40.1157	2	810.91	1619.81	-0.00198423	-1.22498	---	ISMPDIDLNLKGPK	[3] Oxidation (M)|[9] Oxidation (N)|[11] Oxidation (K)|[13] Oxidation (P)|[14] Oxidation (K)	AHNK_HUMAN	Neuroblast differentiation-associated protein AHNAK OS=Homo sapiens GN=AHNAK PE=1 SV=2	31682.5	18219.7	21069.9	23009.2	15789.6	9032.74	32607.9	11605.5	12290.4	46833.8	29840.5	20575.3
8513	40.1157	3	540.942	1619.81	-0.00201077	-1.24136	13.11	ISMPEVDLNLKGPK	[7] Oxidation (D)|[9] Oxidation (N)|[11] Oxidation (K)|[13] Oxidation (P)|[14] Oxidation (K)	AHNK_HUMAN	Neuroblast differentiation-associated protein AHNAK OS=Homo sapiens GN=AHNAK PE=1 SV=2	50968.7	28440.8	19916.2	26461	13916.7	13016.3	40806.6	15916.8	17829.3	48214.9	32534.4	25144.8
16257	40.1157	2	810.91	1619.81	-0.00198423	-1.22498	---	ISMPEVDLNLKGPK	[7] Oxidation (D)|[9] Oxidation (N)|[11] Oxidation (K)|[13] Oxidation (P)|[14] Oxidation (K)	AHNK_HUMAN	Neuroblast differentiation-associated protein AHNAK OS=Homo sapiens GN=AHNAK PE=1 SV=2	31682.5	18219.7	21069.9	23009.2	15789.6	9032.74	32607.9	11605.5	12290.4	46833.8	29840.5	20575.3
8530	62.9805	3	853.398	2557.17	0.0109634	4.28734	4.68	LPDMSVKTPKISMPDVDLHVK	[4] Oxidation (M)|[8] Phospho (ST)|[10] Oxidation (K)|[12] Phospho (ST)|[21] Oxidation (K)	AHNK_HUMAN	Neuroblast differentiation-associated protein AHNAK OS=Homo sapiens GN=AHNAK PE=1 SV=2	49827.4	26953	30321.2	17251.8	16003.8	29944	43974.1	25139.5	21212.2	47146.5	30868.6	22925
8586	47.8152	2	485.753	969.492	-8.7e-05	-0.08975	32.71	FGTFGGLGSK		AHNK_HUMAN	Neuroblast differentiation-associated protein AHNAK OS=Homo sapiens GN=AHNAK PE=1 SV=2	24352.2	13392.4	7494.45	12498.2	7128.5	6889.15	16928.6	7141.38	6589.37	22788.7	14947.6	9301.19
8665	26.6788	3	552.621	1654.84	0.0021142	1.27758	0.65	IPMPDFDLHLKGPK	[3] Oxidation (M)|[13] Oxidation (P)|[14] Oxidation (K)	AHNK_HUMAN	Neuroblast differentiation-associated protein AHNAK OS=Homo sapiens GN=AHNAK PE=1 SV=2	62038.7	26256.1	12755.1	46014.4	14777.4	4627.64	65683	12159.2	10132.6	82283.9	51921.9	20890.3
32244	26.6244	4	414.718	1654.84	0.00261098	1.57779	---	IPMPDFDLHLKGPK	[3] Oxidation (M)|[13] Oxidation (P)|[14] Oxidation (K)	AHNK_HUMAN	Neuroblast differentiation-associated protein AHNAK OS=Homo sapiens GN=AHNAK PE=1 SV=2	9637.69	3298.21	1178.23	5571.11	1073.07	204.113	7589.72	1106.11	896.837	8823.74	6220.61	2361.27
8680	76.0294	3	841.106	2520.3	0.000807404	0.320361	27.28	ADVVVSGPKVDVEVPDVSLEGPEGK		AHNK_HUMAN	Neuroblast differentiation-associated protein AHNAK OS=Homo sapiens GN=AHNAK PE=1 SV=2	397640	309220	185587	150306	83707.6	60565.9	47695.6	158544	139675	42433.5	204361	112316
83194	77.2479	3	841.106	2520.3	0.000860529	0.34144	8.32	ADVVVSGPKVDVEVPDVSLEGPEGK		AHNK_HUMAN	Neuroblast differentiation-associated protein AHNAK OS=Homo sapiens GN=AHNAK PE=1 SV=2	7925.26	5195.29	1993.95	2601.79	893.774	626.469	678.026	1216.47	1426.68	268.944	1900.56	1155.52
90517	76.0012	2	1261.16	2520.3	0.00622281	2.46908	35.86	ADVVVSGPKVDVEVPDVSLEGPEGK		AHNK_HUMAN	Neuroblast differentiation-associated protein AHNAK OS=Homo sapiens GN=AHNAK PE=1 SV=2	9596.22	10882.9	3445.11	4551.14	273.203	0	0	676.164	1023.11	0	2355.01	567.923
8734	33.8808	3	560.977	1679.91	-0.00125895	-0.749418	21	VEGDLKGPEVDIKGPK		AHNK_HUMAN	Neuroblast differentiation-associated protein AHNAK OS=Homo sapiens GN=AHNAK PE=1 SV=2	118309	98445.9	59964.6	26225.5	20007.5	15028.2	84605.5	48303.1	36117.6	47492.1	50626.8	25514.3
28545	34.5039	3	560.977	1679.91	-0.000163247	-0.0971761	28.28	VEGDLKGPEVDIKGPK		AHNK_HUMAN	Neuroblast differentiation-associated protein AHNAK OS=Homo sapiens GN=AHNAK PE=1 SV=2	17990.1	20377.3	8827.66	4831.32	4468.29	1514.4	15435.5	8476.04	7759.89	13795.1	9813.55	5265.3
42522	33.7613	4	420.985	1679.91	0.00199607	1.1882	---	VEGDLKGPEVDIKGPK		AHNK_HUMAN	Neuroblast differentiation-associated protein AHNAK OS=Homo sapiens GN=AHNAK PE=1 SV=2	17662.8	12673.9	4093.21	2718.88	1687.11	1323.77	8784.08	3654.78	2612.1	4615.23	4853.01	1641.71
8816	71.8179	2	628.819	1255.62	-0.00575479	-4.58319	1.24	GEGPEVDVTLPK	[4] Oxidation (P)	AHNK_HUMAN	Neuroblast differentiation-associated protein AHNAK OS=Homo sapiens GN=AHNAK PE=1 SV=2	22737.1	13623.8	12444.3	36985.3	21915.1	19844.1	39222.1	16141.2	33175.6	57588.8	38108.4	49659.9
8866	32.1463	2	520.808	1039.6	-0.00127672	-1.22808	25.4	VKVPEVDVR		AHNK_HUMAN	Neuroblast differentiation-associated protein AHNAK OS=Homo sapiens GN=AHNAK PE=1 SV=2	49757.4	51051.8	32697.9	17487.1	8297.78	6213.31	47961.8	28567.5	21171.3	33681.9	26031.2	12484.6
8900	35.9392	2	504.255	1006.5	-0.00153342	-1.52352	12.47	GEYDVTVPK		AHNK_HUMAN	Neuroblast differentiation-associated protein AHNAK OS=Homo sapiens GN=AHNAK PE=1 SV=2	45108.1	31056.5	18530.1	13166.6	8050.13	8121.03	26493.1	11944.8	7702.65	24628.1	16990.3	8483.74
8954	96.4912	2	741.369	1480.72	-0.00283849	-1.91696	6.73	GPKLKMPEMNIK	[2] Oxidation (P)|[3] Oxidation (K)|[5] Oxidation (K)|[7] Oxidation (P)|[9] Oxidation (M)|[10] Oxidation (N)	AHNK_HUMAN	Neuroblast differentiation-associated protein AHNAK OS=Homo sapiens GN=AHNAK PE=1 SV=2	103812	109842	108548	74983.9	91887.5	120324	80705.5	98262.2	77464.9	83612.4	85868.6	89430.6
8977	15.6464	2	721.328	1440.64	-0.00188454	-1.30812	4.21	SRLSSSSSNDSGNK	[14] Oxidation (K)	AHNK_HUMAN	Neuroblast differentiation-associated protein AHNAK OS=Homo sapiens GN=AHNAK PE=1 SV=2	19884.9	17463.7	18311.4	17117.7	16095.4	20855.1	17295	12248.9	16578.1	22405.2	17282.1	18194.4
15897	15.6464	3	481.222	1440.64	-0.000424759	-0.29484	---	SRLSSSSSNDSGNK	[14] Oxidation (K)	AHNK_HUMAN	Neuroblast differentiation-associated protein AHNAK OS=Homo sapiens GN=AHNAK PE=1 SV=2	9243.1	7453.21	6564.18	6416.35	6091.83	7500.95	7142.77	4715.6	6240.86	8417.52	6427.56	7089.9
9081	85.8629	2	1015.99	2029.96	0.0126041	6.20907	---	APKISMPDFDLNLKGPK	[3] Oxidation (K)|[5] Phospho (ST)|[6] Oxidation (M)|[7] Oxidation (P)|[8] Oxidation (D)|[16] Oxidation (P)	AHNK_HUMAN	Neuroblast differentiation-associated protein AHNAK OS=Homo sapiens GN=AHNAK PE=1 SV=2	68047.2	81350.3	73842	51821.8	60310.7	79709.3	55245.1	59443.7	52770.6	49274.5	53824.9	53691.3
41578	85.894	3	677.657	2029.95	0.00660685	3.2547	7.57	APKISMPDFDLNLKGPK	[3] Oxidation (K)|[5] Phospho (ST)|[6] Oxidation (M)|[7] Oxidation (P)|[8] Oxidation (D)|[16] Oxidation (P)	AHNK_HUMAN	Neuroblast differentiation-associated protein AHNAK OS=Homo sapiens GN=AHNAK PE=1 SV=2	6724.16	8832.01	9367.35	3984.48	6500.69	8485.5	5386.25	7368.77	6994.66	4138.04	5560.33	5536.25
9238	62.1614	3	596.668	1786.98	-0.00330637	-1.85025	5.88	ISMPDVGLNLKAPKLK	[3] Oxidation (M)|[4] Oxidation (P)|[14] Oxidation (K)|[16] Oxidation (K)	AHNK_HUMAN	Neuroblast differentiation-associated protein AHNAK OS=Homo sapiens GN=AHNAK PE=1 SV=2	60013.1	26158.8	16349.2	46074.2	13031.5	11432.2	55258.1	11857.9	10063.5	64563.7	32705.7	19859.9
9269	22.542	2	362.194	722.373	0.00145111	2.00881	43.22	FGVSTGR		AHNK_HUMAN	Neuroblast differentiation-associated protein AHNAK OS=Homo sapiens GN=AHNAK PE=1 SV=2	7785.94	8065.13	5271.42	5439.9	3524.92	2837.72	7731.24	4569.85	3434.27	6068.14	4684.51	3278.17
9312	58.3792	3	625.302	1872.88	-0.00510501	-2.72574	2.87	GPKFKMPEMSIKPQK	[2] Oxidation (P)|[3] Oxidation (K)|[9] Oxidation (M)|[10] Phospho (ST)	AHNK_HUMAN	Neuroblast differentiation-associated protein AHNAK OS=Homo sapiens GN=AHNAK PE=1 SV=2	98654.6	49628.6	43159.7	39799.2	25298.1	31569.5	52852.7	30679.8	24155.4	46484.5	35710.2	30456.6
9670	27.2139	4	781.606	3122.39	-0.011043	-3.53671	4.83	FSMPGFKGEGPDVDVTLPKADIEISGPK	[2] Phospho (ST)|[12] Oxidation (D)|[14] Oxidation (D)|[18] Oxidation (P)|[19] Oxidation (K)|[21] Oxidation (D)|[27] Oxidation (P)|[28] Oxidation (K)	AHNK_HUMAN	Neuroblast differentiation-associated protein AHNAK OS=Homo sapiens GN=AHNAK PE=1 SV=2	190379	97491.6	66124.9	118137	38209.2	4843.73	154447	31433.8	60958.4	183640	120206	113595
14614	27.2139	3	1041.81	3122.39	-0.0109901	-3.51976	---	FSMPGFKGEGPDVDVTLPKADIEISGPK	[2] Phospho (ST)|[12] Oxidation (D)|[14] Oxidation (D)|[18] Oxidation (P)|[19] Oxidation (K)|[21] Oxidation (D)|[27] Oxidation (P)|[28] Oxidation (K)	AHNK_HUMAN	Neuroblast differentiation-associated protein AHNAK OS=Homo sapiens GN=AHNAK PE=1 SV=2	96782.2	49393.2	61388.3	102014	23650.8	3205.97	134455	21957.4	47872.8	179228	94493.6	86378.1
9813	76.6101	3	838.058	2511.15	0.0020435	0.813771	51.64	ADIDVSGPSVDTDAPDLDIEGPEGK		AHNK_HUMAN	Neuroblast differentiation-associated protein AHNAK OS=Homo sapiens GN=AHNAK PE=1 SV=2	160018	113050	66564.2	66412	40870.9	35937	73957.6	74340	55577	81128	82226.2	43919.2
16277	76.6101	2	1256.58	2511.15	0.00243731	0.970593	125.54	ADIDVSGPSVDTDAPDLDIEGPEGK		AHNK_HUMAN	Neuroblast differentiation-associated protein AHNAK OS=Homo sapiens GN=AHNAK PE=1 SV=2	153186	124169	80708.6	53691.7	33607.8	23396.4	38800.9	65759	42544.3	47349.1	68294.5	33472.5
9889	45.2571	3	403.228	1206.66	0.000171298	0.141961	39.51	VTAPDVDLHLK		AHNK_HUMAN	Neuroblast differentiation-associated protein AHNAK OS=Homo sapiens GN=AHNAK PE=1 SV=2	13738.2	11884.3	8655.49	6658.45	3697.83	0	12774.7	10522.3	8622.21	9861.52	9967.92	7593.68
16834	45.2263	2	604.338	1206.66	0.000168119	0.139326	38.65	VTAPDVDLHLK		AHNK_HUMAN	Neuroblast differentiation-associated protein AHNAK OS=Homo sapiens GN=AHNAK PE=1 SV=2	10871.8	9644.25	9788.83	5417.2	3434.99	0	12832.2	10875.2	7854.29	10200	11440.4	7706.77
99036	44.5722	2	604.338	1206.66	0.00124814	1.03438	32.13	VTAPDVDLHLK		AHNK_HUMAN	Neuroblast differentiation-associated protein AHNAK OS=Homo sapiens GN=AHNAK PE=1 SV=2	0	0.107966	0	0	0	5176.14	311.143	0	0	0	0	0
9917	18.6594	2	501.272	1000.53	-0.000461234	-0.46099	77.63	VGGSGVNVNAK		AHNK_HUMAN	Neuroblast differentiation-associated protein AHNAK OS=Homo sapiens GN=AHNAK PE=1 SV=2	9163.44	7381.02	6005.49	9608.33	5117.28	4269.66	9288.44	4622.51	4351.79	11169.8	7109.45	5718.83
10134	16.9601	2	566.277	1130.54	0.00180592	1.5974	9.92	VPKFSVSGAK	[2] Oxidation (P)|[3] Oxidation (K)|[7] Phospho (ST)	AHNK_HUMAN	Neuroblast differentiation-associated protein AHNAK OS=Homo sapiens GN=AHNAK PE=1 SV=2	20083.4	12213.6	3551.61	12047.6	9732.54	1186.96	10226.4	4923.2	1252.94	4484.28	8779.69	1164.89
31271	75.474	2	566.277	1130.54	0.0011764	1.04057	0.52	VPKFSVSGAK	[2] Oxidation (P)|[3] Oxidation (K)|[7] Phospho (ST)	AHNK_HUMAN	Neuroblast differentiation-associated protein AHNAK OS=Homo sapiens GN=AHNAK PE=1 SV=2	9849.7	5716.98	2628.61	4441.95	4135.37	3017.93	12796.4	7393.17	4991.27	11217.2	6334.47	6132.2
53259	16.9601	3	377.854	1130.54	0.00335677	2.96918	---	VPKFSVSGAK	[2] Oxidation (P)|[3] Oxidation (K)|[7] Phospho (ST)	AHNK_HUMAN	Neuroblast differentiation-associated protein AHNAK OS=Homo sapiens GN=AHNAK PE=1 SV=2	1900.28	849.749	187.84	954.883	570.241	29.619	770.987	285.835	0	281.555	640.586	16.4873
10188	64.6996	3	614.979	1841.92	0.000197831	0.107405	16.19	GDLDIAGPNLEGDFKGPK		AHNK_HUMAN	Neuroblast differentiation-associated protein AHNAK OS=Homo sapiens GN=AHNAK PE=1 SV=2	106205	89021.6	56367.7	30765	20400.2	13224	68039.7	22936.4	19769.3	58756.9	37924.3	19922.6
32454	64.7274	2	921.965	1841.92	0.000395215	0.214567	58.45	GDLDIAGPNLEGDFKGPK		AHNK_HUMAN	Neuroblast differentiation-associated protein AHNAK OS=Homo sapiens GN=AHNAK PE=1 SV=2	28672.4	52341.7	33489.8	11789.7	9519.97	2358.7	14899.1	8012.6	6261.83	13748.3	15396.7	8818.46
10192	66.468	3	903.075	2706.2	-0.00716188	-2.64646	6.97	GPQVSSALNLDTSKFAGGLHFSGPK	[5] Phospho (ST)|[14] Oxidation (K)|[22] Phospho (ST)|[24] Oxidation (P)	AHNK_HUMAN	Neuroblast differentiation-associated protein AHNAK OS=Homo sapiens GN=AHNAK PE=1 SV=2	51825.5	39435.9	38844.9	35722.9	36303.5	41382.1	50382.5	35992.8	32449	51771.8	37648.8	39767.1
10274	58.1098	2	407.202	812.389	1.52e-05	0.0187011	18.41	FSMPGFK		AHNK_HUMAN	Neuroblast differentiation-associated protein AHNAK OS=Homo sapiens GN=AHNAK PE=1 SV=2	26057.1	24334.2	11075.8	7491.1	4076.83	5355.12	19888.2	14895.7	7916.66	9690.67	10956	6858.07
10300	72.5897	3	850.757	2549.25	0.000206634	0.081057	41.02	ADIDVSGPKVDIEGPDVNIEGPEGK		AHNK_HUMAN	Neuroblast differentiation-associated protein AHNAK OS=Homo sapiens GN=AHNAK PE=1 SV=2	591272	554034	331869	289616	151457	99428.4	120013	286497	225661	125194	337261	200909
11634	72.0781	3	850.757	2549.25	-0.000782708	-0.307034	33.34	ADIDVSGPKVDIEGPDVNIEGPEGK		AHNK_HUMAN	Neuroblast differentiation-associated protein AHNAK OS=Homo sapiens GN=AHNAK PE=1 SV=2	223621	157684	147372	140059	77253.5	73024	47606.4	118966	144210	24766.2	178032	115829
10377	22.7855	2	555.301	1108.59	0.000139548	0.125879	32.81	VSAPEVSVGHK		AHNK_HUMAN	Neuroblast differentiation-associated protein AHNAK OS=Homo sapiens GN=AHNAK PE=1 SV=2	18602.4	34046.5	24594.9	12549.7	14112.1	10387.3	24626.7	21728.3	13130.2	14420.3	18787.3	11272.1
32992	22.8147	3	370.538	1108.59	0.00329413	2.97146	---	VSAPEVSVGHK		AHNK_HUMAN	Neuroblast differentiation-associated protein AHNAK OS=Homo sapiens GN=AHNAK PE=1 SV=2	5098.11	4788.7	3110.36	1312.32	1488.73	1087.09	3049.18	2879.5	1533.08	1849.2	2647.02	1158.02
10427	19.3258	3	641.301	1920.88	0.00710418	3.69841	8.08	GPKFKMPEMSIKPQK	[2] Oxidation (P)|[3] Oxidation (K)|[5] Oxidation (K)|[6] Oxidation (M)|[9] Oxidation (M)|[10] Phospho (ST)|[13] Oxidation (P)	AHNK_HUMAN	Neuroblast differentiation-associated protein AHNAK OS=Homo sapiens GN=AHNAK PE=1 SV=2	10321.9	12273.1	9052.11	12157.5	9467.11	7208.48	12247.8	6541.3	5703.91	13834.4	12384.9	7875.66
10427	19.3258	3	641.301	1920.88	0.00710418	3.69841	6.83	GPKFKMPEMSIKPQK	[2] Oxidation (P)|[3] Oxidation (K)|[5] Oxidation (K)|[6] Oxidation (M)|[9] Oxidation (M)|[10] Phospho (ST)|[15] Oxidation (K)	AHNK_HUMAN	Neuroblast differentiation-associated protein AHNAK OS=Homo sapiens GN=AHNAK PE=1 SV=2	10321.9	12273.1	9052.11	12157.5	9467.11	7208.48	12247.8	6541.3	5703.91	13834.4	12384.9	7875.66
10587	26.0845	3	571.639	1711.9	-0.00299363	-1.74872	---	VEGDLKGPEVDIKGPK	[8] Oxidation (P)|[11] Oxidation (D)	AHNK_HUMAN	Neuroblast differentiation-associated protein AHNAK OS=Homo sapiens GN=AHNAK PE=1 SV=2	47022.2	18619.2	8901.23	31274.9	7614	1658.76	40452.2	6322.38	6462.42	53072.2	22956.1	11118.6
30244	26.0845	2	856.955	1711.9	-0.00347471	-2.02974	4.88	VEGDLKGPEVDIKGPK	[8] Oxidation (P)|[11] Oxidation (D)	AHNK_HUMAN	Neuroblast differentiation-associated protein AHNAK OS=Homo sapiens GN=AHNAK PE=1 SV=2	12885.9	7211.95	4500.41	12948.8	1629.74	1328.51	20215.9	1866.58	2424.09	29013.1	9473.86	4039.96
10587	26.0845	3	571.639	1711.9	-0.00299363	-1.74872	---	VEGDLKGPEVDIKGPK	[6] Oxidation (K)|[11] Oxidation (D)	AHNK_HUMAN	Neuroblast differentiation-associated protein AHNAK OS=Homo sapiens GN=AHNAK PE=1 SV=2	47022.2	18619.2	8901.23	31274.9	7614	1658.76	40452.2	6322.38	6462.42	53072.2	22956.1	11118.6
30244	26.0845	2	856.955	1711.9	-0.00347471	-2.02974	4.47	VEGDLKGPEVDIKGPK	[6] Oxidation (K)|[11] Oxidation (D)	AHNK_HUMAN	Neuroblast differentiation-associated protein AHNAK OS=Homo sapiens GN=AHNAK PE=1 SV=2	12885.9	7211.95	4500.41	12948.8	1629.74	1328.51	20215.9	1866.58	2424.09	29013.1	9473.86	4039.96
10637	58.3244	2	557.282	1112.55	0.00141301	1.27006	0.44	VDVKSPKTK	[4] Oxidation (K)|[5] Phospho (ST)|[7] Oxidation (K)	AHNK_HUMAN	Neuroblast differentiation-associated protein AHNAK OS=Homo sapiens GN=AHNAK PE=1 SV=2	26052.4	9195.62	9499.27	17981.4	9810.86	10882.1	25570.9	8951.48	11948.5	27901	17664.7	16377.8
10677	67.3789	3	613.015	1836.02	0.00417404	2.27342	---	APKISMPEVDLNLKGPK		AHNK_HUMAN	Neuroblast differentiation-associated protein AHNAK OS=Homo sapiens GN=AHNAK PE=1 SV=2	4649.42	309.319	84978.3	123.178	95.2336	57026.1	149.39	77.9983	76696.9	351.365	0	97723.2
37475	67.3789	2	919.018	1836.02	0.00423093	2.30441	2.28	APKISMPEVDLNLKGPK		AHNK_HUMAN	Neuroblast differentiation-associated protein AHNAK OS=Homo sapiens GN=AHNAK PE=1 SV=2	0	271.671	31505.4	2.32567	98.0462	18605.9	0	0	24156.8	0	258.906	36605.7
10767	74.9334	2	1032.51	2063.01	0.00260407	1.26227	5.08	FSMPGFKGEGPEVDVNLPK	[3] Oxidation (M)	AHNK_HUMAN	Neuroblast differentiation-associated protein AHNAK OS=Homo sapiens GN=AHNAK PE=1 SV=2	58224.5	46811.2	41693.6	36065.3	25115.2	22365	58268.6	26124.9	34207.8	76368.6	56795.4	58745.4
23142	74.9617	3	688.676	2063.01	0.00265862	1.28872	---	FSMPGFKGEGPEVDVNLPK	[3] Oxidation (M)	AHNK_HUMAN	Neuroblast differentiation-associated protein AHNAK OS=Homo sapiens GN=AHNAK PE=1 SV=2	12576.9	8321.87	6361.66	8382.6	5536.57	6845.56	13882.2	6352.06	6713.69	17840.1	11187.6	11913.1
10995	30.323	3	593.913	1778.72	-0.00378437	-2.12758	3.32	FSMPGFKGEGPDGDVK	[2] Phospho (ST)|[4] Oxidation (P)|[7] Oxidation (K)	AHNK_HUMAN	Neuroblast differentiation-associated protein AHNAK OS=Homo sapiens GN=AHNAK PE=1 SV=2	29691.1	11070.8	14372	16290.1	9488.54	9693.97	17706.2	7714.9	14747	22159.2	20045.6	21682.4
14510	30.3479	2	890.366	1778.72	-0.0041565	-2.33679	---	FSMPGFKGEGPDGDVK	[2] Phospho (ST)|[4] Oxidation (P)|[7] Oxidation (K)	AHNK_HUMAN	Neuroblast differentiation-associated protein AHNAK OS=Homo sapiens GN=AHNAK PE=1 SV=2	23631	11419.8	23898.6	22723.4	11140.4	17345.3	23461	9574.1	17361.8	31325.9	22851.9	32291.5
10999	94.4841	3	920.109	2757.31	-4.73e-05	-0.0171504	4.77	LEGDLTGPSVGVEVPDVELECPDAK	[21] Bromobimane (C)	AHNK_HUMAN	Neuroblast differentiation-associated protein AHNAK OS=Homo sapiens GN=AHNAK PE=1 SV=2	125947	119811	78879.9	45736.3	31242.5	27817.9	92895.1	54238.2	41459.7	86053.6	75642	44481.6
40752	94.4841	2	1379.66	2757.31	0.00287953	1.04433	---	LEGDLTGPSVGVEVPDVELECPDAK	[21] Bromobimane (C)	AHNK_HUMAN	Neuroblast differentiation-associated protein AHNAK OS=Homo sapiens GN=AHNAK PE=1 SV=2	41045.9	40681.4	26381	9268.35	8394.18	1961.67	20759.4	14487.2	9986.97	18007.1	20607.2	11621.5
11019	57.4126	4	764.886	3055.52	-0.00576248	-1.88592	---	TPEMIIQKPKISMQDVDLSLGSPKLK	[4] Oxidation (M)|[12] Phospho (ST)|[13] Oxidation (M)|[17] Oxidation (D)|[23] Oxidation (P)|[26] Oxidation (K)	AHNK_HUMAN	Neuroblast differentiation-associated protein AHNAK OS=Homo sapiens GN=AHNAK PE=1 SV=2	130365	75622.4	41589.7	78007.7	39071	1892.1	149566	31725.4	54563.1	110281	67839.7	59284.7
47636	57.384	3	1019.51	3055.52	-0.0054085	-1.77007	3.25	TPEMIIQKPKISMQDVDLSLGSPKLK	[4] Oxidation (M)|[12] Phospho (ST)|[13] Oxidation (M)|[17] Oxidation (D)|[23] Oxidation (P)|[26] Oxidation (K)	AHNK_HUMAN	Neuroblast differentiation-associated protein AHNAK OS=Homo sapiens GN=AHNAK PE=1 SV=2	14732.7	7572.54	8502.14	14636.4	4439.55	779.865	17745	2488.23	7519.16	13988.9	4820.25	8575.62
11085	50.2441	2	613.817	1225.62	0.000115747	0.0944396	43.78	GEGPDVDVTLPK		AHNK_HUMAN	Neuroblast differentiation-associated protein AHNAK OS=Homo sapiens GN=AHNAK PE=1 SV=2	84408.5	55971.9	37090.8	26975.2	18264.7	16952.9	48452.6	38512.4	23684.1	34312.1	32731.2	19997.4
11118	95.4643	2	936.991	1871.97	0.00110432	0.589928	1.31	ISMPDVDLHLKGPKVK	[4] Oxidation (P)|[7] Oxidation (D)|[11] Oxidation (K)|[13] Oxidation (P)|[14] Oxidation (K)|[16] Oxidation (K)	AHNK_HUMAN	Neuroblast differentiation-associated protein AHNAK OS=Homo sapiens GN=AHNAK PE=1 SV=2	66879.2	54148	38368.5	50055.3	33992.9	29854.2	51993.8	30726.7	31603.8	78691.8	54465.6	45269.5
11255	23.8502	2	450.743	899.471	0.000128059	0.142372	50.69	GNVDISAPK		AHNK_HUMAN	Neuroblast differentiation-associated protein AHNAK OS=Homo sapiens GN=AHNAK PE=1 SV=2	9567.88	8612.03	6065.15	5649.04	3546.59	2060.69	10755	7820.85	5412.89	8773.83	6388.61	3697.95
11335	84.135	3	857.704	2570.09	-0.00473186	-1.84112	0.4	MPKFSMPGFKGEGPDVDVSLPK	[1] Oxidation (M)|[2] Oxidation (P)|[6] Oxidation (M)|[7] Oxidation (P)|[10] Oxidation (K)|[15] Oxidation (D)|[19] Phospho (ST)|[21] Oxidation (P)|[22] Oxidation (K)	AHNK_HUMAN	Neuroblast differentiation-associated protein AHNAK OS=Homo sapiens GN=AHNAK PE=1 SV=2	87291.5	69352.6	64375.5	56034.4	44874.5	74198	72771.4	51694.4	64354.9	54998.3	51332.9	52088
11372	41.4471	3	629.31	1884.91	0.000490115	0.260021	38.31	HELTEISNVDVETQSGK		AHNK_HUMAN	Neuroblast differentiation-associated protein AHNAK OS=Homo sapiens GN=AHNAK PE=1 SV=2	102179	76193.3	31639	63027.1	28631.5	19391.7	65210.2	28969.8	22171.4	78037.1	51348.7	32605.8
19293	41.4198	2	943.461	1884.91	0.000408948	0.21696	105.11	HELTEISNVDVETQSGK		AHNK_HUMAN	Neuroblast differentiation-associated protein AHNAK OS=Homo sapiens GN=AHNAK PE=1 SV=2	52987.4	40537.3	28968.6	56933.9	22298.2	12540.3	56815.8	20088.8	16082.7	68214.6	49743.7	28721.2
11510	81.661	2	906.899	1811.78	-0.00014988	-0.0827251	89.71	ASLGSLEGEAEAEASSPK	[5] Phospho (ST)	AHNK_HUMAN	Neuroblast differentiation-associated protein AHNAK OS=Homo sapiens GN=AHNAK PE=1 SV=2	53793.4	51039.1	29009.1	34077.5	24678.2	16807.8	53208	30149.8	21209.9	66169.9	37609.7	25757.2
42687	81.6293	3	604.935	1811.78	0.000521144	0.287642	32.55	ASLGSLEGEAEAEASSPK	[5] Phospho (ST)	AHNK_HUMAN	Neuroblast differentiation-associated protein AHNAK OS=Homo sapiens GN=AHNAK PE=1 SV=2	4425.63	3814.91	2117.25	2604.56	2286.63	632.65	4042.56	3402.23	1751.35	4766.25	3115.5	2669.1
11513	68.0417	3	921.122	2760.35	-0.000900746	-0.326316	5.25	MPDVHFKSPQISMSDIDLNLKGPK	[2] Oxidation (P)|[3] Oxidation (D)|[7] Oxidation (K)|[13] Oxidation (M)	AHNK_HUMAN	Neuroblast differentiation-associated protein AHNAK OS=Homo sapiens GN=AHNAK PE=1 SV=2	129014	76016	61247.7	100547	51256.1	57771	108497	35065.7	46317.5	129494	82076.6	79713.5
11651	59.0945	2	760.902	1519.79	0.000372018	0.244783	2.9	GPKVKGDFDVSVPK	[2] Oxidation (P)|[9] Oxidation (D)|[13] Oxidation (P)	AHNK_HUMAN	Neuroblast differentiation-associated protein AHNAK OS=Homo sapiens GN=AHNAK PE=1 SV=2	71455.7	32689.7	21921.3	23536.6	9390.09	252.529	46031.4	11034.1	10675	58715.7	28436.7	21167.5
11717	85.3409	3	949.774	2846.3	-0.00478732	-1.68194	5.22	ISMPDIDLNLTGPKIKGDVDVTGPK	[2] Phospho (ST)|[4] Oxidation (P)|[16] Oxidation (K)|[20] Oxidation (D)|[22] Phospho (ST)|[25] Oxidation (K)	AHNK_HUMAN	Neuroblast differentiation-associated protein AHNAK OS=Homo sapiens GN=AHNAK PE=1 SV=2	83489.7	75054.1	62210.7	46442	29699.1	204.052	88014.8	38687.4	52259.5	54173.4	52800.4	58724.1
11748	103.113	3	876.384	2626.13	-0.00925244	-3.52321	6.91	MPEMSIKAPKISMPDIDLNLK	[5] Phospho (ST)|[9] Oxidation (P)|[10] Oxidation (K)|[12] Phospho (ST)|[14] Oxidation (P)|[15] Oxidation (D)|[17] Oxidation (D)|[19] Oxidation (N)	AHNK_HUMAN	Neuroblast differentiation-associated protein AHNAK OS=Homo sapiens GN=AHNAK PE=1 SV=2	92122.8	112581	85939.4	74249.5	74947	83855.7	63890.7	78355.2	68812.9	65162.1	89950.3	69624.5
11779	17.1566	2	662.812	1323.61	-0.00580366	-4.38471	3.16	VSMPDVELNLK	[2] Phospho (ST)	AHNK_HUMAN	Neuroblast differentiation-associated protein AHNAK OS=Homo sapiens GN=AHNAK PE=1 SV=2	21558.7	18019.7	17318.5	17951.1	20032.7	25366.3	20891.3	15959.3	18467.8	22761.9	20619.8	21720.3
12036	73.4657	3	918.448	2752.32	-0.00756971	-2.75029	7.88	ADIDVSGPSVDTDAPDLDIEGPEGKLK		AHNK_HUMAN	Neuroblast differentiation-associated protein AHNAK OS=Homo sapiens GN=AHNAK PE=1 SV=2	42288.9	35247.4	28567.3	19080.9	17345.6	4437.52	24740.4	24171	20136.6	17019.6	25873	18786.1
12102	56.8323	2	668.331	1334.65	-0.00167028	-1.25148	4.4	LPKADIDVSGPK	[2] Oxidation (P)|[9] Phospho (ST)	AHNK_HUMAN	Neuroblast differentiation-associated protein AHNAK OS=Homo sapiens GN=AHNAK PE=1 SV=2	15922	16912.4	15100.6	13068.8	13636.1	15081.6	15974.2	13629.6	11108.8	12888.5	13526.8	16145.4
12288	37.9899	3	967.096	2898.27	0.0110593	3.81585	5.71	LGSPSGKTGTCRISMSEVDLNVAAPK	[4] Oxidation (P)|[7] Oxidation (K)|[8] Phospho (ST)|[10] Phospho (ST)|[15] Oxidation (M)|[21] Oxidation (N)	AHNK_HUMAN	Neuroblast differentiation-associated protein AHNAK OS=Homo sapiens GN=AHNAK PE=1 SV=2	261366	70401.2	92736.7	182594	2306.54	794.207	231052	5520.22	99618	209735	147198	134905
12288	37.9899	3	967.096	2898.27	0.0110593	3.81585	7.7	LGSPSGKTGTCRISMSEVDLNVAAPK	[4] Oxidation (P)|[5] Phospho (ST)|[7] Oxidation (K)|[8] Phospho (ST)|[19] Oxidation (D)|[21] Oxidation (N)	AHNK_HUMAN	Neuroblast differentiation-associated protein AHNAK OS=Homo sapiens GN=AHNAK PE=1 SV=2	261366	70401.2	92736.7	182594	2306.54	794.207	231052	5520.22	99618	209735	147198	134905
12643	43.0509	2	628.822	1255.63	-0.000140878	-0.112197	5.05	GEGPEVDVTLPK	[11] Oxidation (P)	AHNK_HUMAN	Neuroblast differentiation-associated protein AHNAK OS=Homo sapiens GN=AHNAK PE=1 SV=2	12160.4	8490.83	5281.33	6402.43	3712.51	4330.3	23849.6	12990	15953.5	28847.8	19867.9	20832.2
12649	36.3915	3	727.701	2180.08	0.00968582	4.44289	---	VPGIDATTKLNVGAPDVTLR	[5] Oxidation (D)|[8] Phospho (ST)|[9] Oxidation (K)|[15] Oxidation (P)|[16] Oxidation (D)	AHNK_HUMAN	Neuroblast differentiation-associated protein AHNAK OS=Homo sapiens GN=AHNAK PE=1 SV=2	28330.5	22397.6	18030	24517.6	18042.1	21834.9	48322.6	25173.2	23164.1	64329.1	33658	32579.1
19519	36.4196	4	546.028	2180.08	0.00921511	4.22697	---	VPGIDATTKLNVGAPDVTLR	[5] Oxidation (D)|[8] Phospho (ST)|[9] Oxidation (K)|[15] Oxidation (P)|[16] Oxidation (D)	AHNK_HUMAN	Neuroblast differentiation-associated protein AHNAK OS=Homo sapiens GN=AHNAK PE=1 SV=2	15751.8	10428.7	7104.23	9728.39	7580.82	8518.71	19482.4	10364.1	10247.6	23628.7	14637.5	15316.8
92951	36.4196	2	1091.05	2180.08	0.0105794	4.85275	2.82	VPGIDATTKLNVGAPDVTLR	[5] Oxidation (D)|[8] Phospho (ST)|[9] Oxidation (K)|[15] Oxidation (P)|[16] Oxidation (D)	AHNK_HUMAN	Neuroblast differentiation-associated protein AHNAK OS=Homo sapiens GN=AHNAK PE=1 SV=2	0	505.386	1220.17	141.77	445.033	0	1989.4	1432.11	1673.72	4343.83	436.636	1282.52
12669	82.8668	2	695.846	1389.68	0.00535728	3.85506	4.77	MKVPKFSVSGAK	[1] Oxidation (M)|[5] Oxidation (K)|[9] Phospho (ST)	AHNK_HUMAN	Neuroblast differentiation-associated protein AHNAK OS=Homo sapiens GN=AHNAK PE=1 SV=2	17626.4	20042	17020.9	12644.8	14227.2	17945.5	14375.4	15298.1	13433.9	15621	12442.6	15310.5
12669	82.8668	2	695.846	1389.68	0.00535728	3.85506	0.77	MKVPKFSVSGAK	[1] Oxidation (M)|[9] Phospho (ST)|[12] Oxidation (K)	AHNK_HUMAN	Neuroblast differentiation-associated protein AHNAK OS=Homo sapiens GN=AHNAK PE=1 SV=2	17626.4	20042	17020.9	12644.8	14227.2	17945.5	14375.4	15298.1	13433.9	15621	12442.6	15310.5
12906	17.1566	2	574.295	1146.58	-0.000586609	-0.511618	3.62	KPDIDITGPK	[2] Oxidation (P)|[3] Oxidation (D)|[5] Oxidation (D)|[9] Oxidation (P)	AHNK_HUMAN	Neuroblast differentiation-associated protein AHNAK OS=Homo sapiens GN=AHNAK PE=1 SV=2	5958.3	7367.26	3374.71	4372.07	3464.92	2380.88	5982.74	6191.39	3486.57	11836.4	10915.1	4930.2
12915	42.6304	2	620.351	1238.69	-7.39e-05	-0.0596508	42.74	LPTGQISGPEIK		AHNK_HUMAN	Neuroblast differentiation-associated protein AHNAK OS=Homo sapiens GN=AHNAK PE=1 SV=2	19223.1	27874.2	27394.5	3339.67	7410.89	10925	13405.7	20518.5	12382.2	7383.25	11692.4	10010.9
12982	21.8951	2	564.817	1127.62	0.000256118	0.227132	67.39	IKGDVDVSAPK		AHNK_HUMAN	Neuroblast differentiation-associated protein AHNAK OS=Homo sapiens GN=AHNAK PE=1 SV=2	13971.4	20480	12844.7	9711.69	7051.95	2798.15	19516.5	9292.28	7331.8	12229.7	10889.3	4035.17
21046	21.2244	2	564.817	1127.62	0.000418819	0.371419	22.3	IKGDVDVSAPK		AHNK_HUMAN	Neuroblast differentiation-associated protein AHNAK OS=Homo sapiens GN=AHNAK PE=1 SV=2	15220.2	18018.1	9806.76	7847.31	5744.08	1432.18	14291.8	8446	5862.73	12668.2	10664.2	4519.73
41177	15.6187	2	564.817	1127.62	0.000859019	0.761799	39.3	IKGDVDVSAPK		AHNK_HUMAN	Neuroblast differentiation-associated protein AHNAK OS=Homo sapiens GN=AHNAK PE=1 SV=2	150.196	17.2017	4.49801	6.02374	7.84374	0	7.29144	9.75526	3.13178	9.54583	8.58453	0
12994	18.5884	2	666.782	1331.55	-0.00393899	-2.95819	5.24	LGSPSGKTGTCR	[4] Oxidation (P)|[7] Oxidation (K)|[10] Phospho (ST)	AHNK_HUMAN	Neuroblast differentiation-associated protein AHNAK OS=Homo sapiens GN=AHNAK PE=1 SV=2	11017.3	8605.85	7830.64	12397.4	11601.5	13740.4	8320.71	6774.36	8726.7	12313.8	10690.6	12004.1
13061	79.2001	3	625.617	1873.83	-0.00199296	-1.06358	8.56	GGVTGSPEASISGSKGDLK	[12] Phospho (ST)|[15] Oxidation (K)|[17] Oxidation (D)|[19] Oxidation (K)	AHNK_HUMAN	Neuroblast differentiation-associated protein AHNAK OS=Homo sapiens GN=AHNAK PE=1 SV=2	41462.9	31551.4	17308.2	27105.2	17671.7	17859.7	35681.3	17080.9	20050.1	43547.1	34913.9	25234.1
30570	79.2001	2	937.922	1873.83	-0.00192177	-1.02558	---	GGVTGSPEASISGSKGDLK	[12] Phospho (ST)|[15] Oxidation (K)|[17] Oxidation (D)|[19] Oxidation (K)	AHNK_HUMAN	Neuroblast differentiation-associated protein AHNAK OS=Homo sapiens GN=AHNAK PE=1 SV=2	20073.4	18230.2	9164.17	10988.3	7152.44	1087.46	12336.8	8448.23	8830.63	19359.1	15239	11555.8
13123	27.5755	2	437.238	872.461	0.000262198	0.300527	32.84	GDISISGPK		AHNK_HUMAN	Neuroblast differentiation-associated protein AHNAK OS=Homo sapiens GN=AHNAK PE=1 SV=2	18649.6	15765.2	10355.3	8063.17	5409.7	2689.28	19101.3	10486.8	6018.79	13329.7	9940	3918.08
13249	82.8077	2	614.345	1226.68	-0.000255436	-0.208234	20.93	ISIPDVDLDLK		AHNK_HUMAN	Neuroblast differentiation-associated protein AHNAK OS=Homo sapiens GN=AHNAK PE=1 SV=2	30314.1	37475.3	15731	6171.86	4161.76	275.831	24233.1	14399.7	8302.25	9192.89	10520.1	5307.88
13298	93.2953	2	779.911	1557.81	0.000824276	0.529126	1.2	APKVSMPDVDLNLK	[6] Oxidation (M)|[14] Oxidation (K)	AHNK_HUMAN	Neuroblast differentiation-associated protein AHNAK OS=Homo sapiens GN=AHNAK PE=1 SV=2	17293.8	24090.3	20293.5	19540.9	16146.1	13895.1	19917.8	18539.6	20115.7	21790.3	19545.4	20330.4
105640	93.361	3	520.276	1557.81	0.000328522	0.210888	---	APKVSMPDVDLNLK	[6] Oxidation (M)|[14] Oxidation (K)	AHNK_HUMAN	Neuroblast differentiation-associated protein AHNAK OS=Homo sapiens GN=AHNAK PE=1 SV=2	339.498	578.828	471.654	585.047	195.732	293.756	492.667	837.639	572.752	458.686	636.737	796.372
13308	70.9243	3	503.956	1508.85	0.000203429	0.134825	22.96	ISIPDVDLDLKGPK		AHNK_HUMAN	Neuroblast differentiation-associated protein AHNAK OS=Homo sapiens GN=AHNAK PE=1 SV=2	21892.8	14356.1	9106.37	10362.2	4237.38	2954.18	25440.8	9961.18	9380.34	23283.5	12970	5931.56
70730	70.9243	2	755.43	1508.85	0.000421965	0.279661	21.42	ISIPDVDLDLKGPK		AHNK_HUMAN	Neuroblast differentiation-associated protein AHNAK OS=Homo sapiens GN=AHNAK PE=1 SV=2	4762.96	3566.76	3172.66	2491.03	740.677	2246.85	5631.23	2686.02	2115.94	3714.32	3011.65	1033.74
13462	70.8969	2	1040.02	2078.02	3.24e-06	0.00155941	91.23	GDVPSVGLEGPDVDLQGPEAK		AHNK_HUMAN	Neuroblast differentiation-associated protein AHNAK OS=Homo sapiens GN=AHNAK PE=1 SV=2	75852.1	65495.6	46228.1	27281	22591.1	22129.5	61604.6	21122.7	21354.8	58707.9	43496.7	24150.8
36526	70.8697	3	693.679	2078.02	-0.000133986	-0.0644776	14.71	GDVPSVGLEGPDVDLQGPEAK		AHNK_HUMAN	Neuroblast differentiation-associated protein AHNAK OS=Homo sapiens GN=AHNAK PE=1 SV=2	8528.83	6813.91	5227.13	4353.67	3542.18	4735.14	10198.9	4584.07	2846.65	7917.01	6478.9	4016.96
13487	34.2575	2	830.37	1658.73	-0.00812592	-4.89887	7.24	SSGCDVNLPGVNVK	[4] Bromobimane (+OH) (C)|[5] Oxidation (D)|[9] Oxidation (P)|[12] Oxidation (N)|[14] Oxidation (K)	AHNK_HUMAN	Neuroblast differentiation-associated protein AHNAK OS=Homo sapiens GN=AHNAK PE=1 SV=2	39550.7	28845.4	26985.2	14309	8662.37	13928	26863.7	23795.8	20861.4	35349.8	27550.1	23774.8
13487	34.2575	2	830.37	1658.73	-0.00812592	-4.89887	5.3	SSGCDVNLPGVNVK	[4] Bromobimane (+OH) (C)|[7] Oxidation (N)|[9] Oxidation (P)|[12] Oxidation (N)|[14] Oxidation (K)	AHNK_HUMAN	Neuroblast differentiation-associated protein AHNAK OS=Homo sapiens GN=AHNAK PE=1 SV=2	39550.7	28845.4	26985.2	14309	8662.37	13928	26863.7	23795.8	20861.4	35349.8	27550.1	23774.8
13518	17.1566	2	386.733	771.451	0.00159492	2.06744	19.28	LKGPDVK	[5] Oxidation (D)	AHNK_HUMAN	Neuroblast differentiation-associated protein AHNAK OS=Homo sapiens GN=AHNAK PE=1 SV=2	3908.31	4026.31	3429.35	2889.73	2076.66	2745.4	3701.33	3550.72	2884.76	3590.08	3707.02	2707.85
13609	83.4494	4	701.612	2802.42	0.0125531	4.47942	6.87	KPDIDITGPKVDINAPDVEVQGKVK	[7] Phospho (ST)|[14] Oxidation (N)|[17] Oxidation (D)|[25] Oxidation (K)	AHNK_HUMAN	Neuroblast differentiation-associated protein AHNAK OS=Homo sapiens GN=AHNAK PE=1 SV=2	134310	29644.7	7994.48	41943.6	705.176	665.849	66997.7	3776.73	19475.4	42917.7	19640.1	17891.6
46464	83.4792	3	935.146	2802.42	0.0124144	4.4299	---	KPDIDITGPKVDINAPDVEVQGKVK	[7] Phospho (ST)|[14] Oxidation (N)|[17] Oxidation (D)|[25] Oxidation (K)	AHNK_HUMAN	Neuroblast differentiation-associated protein AHNAK OS=Homo sapiens GN=AHNAK PE=1 SV=2	36502.4	5380.74	1663.25	11639.3	113.218	604.155	13694.2	195.178	3065.97	8822.29	2771.08	2366.44
13609	83.4494	4	701.612	2802.42	0.0125531	4.47942	---	KPDIDITGPKVDINAPDVEVQGKVK	[2] Oxidation (P)|[3] Oxidation (D)|[5] Oxidation (D)|[7] Phospho (ST)	AHNK_HUMAN	Neuroblast differentiation-associated protein AHNAK OS=Homo sapiens GN=AHNAK PE=1 SV=2	134310	29644.7	7994.48	41943.6	705.176	665.849	66997.7	3776.73	19475.4	42917.7	19640.1	17891.6
46464	83.4792	3	935.146	2802.42	0.0124144	4.4299	1.6	KPDIDITGPKVDINAPDVEVQGKVK	[2] Oxidation (P)|[3] Oxidation (D)|[5] Oxidation (D)|[7] Phospho (ST)	AHNK_HUMAN	Neuroblast differentiation-associated protein AHNAK OS=Homo sapiens GN=AHNAK PE=1 SV=2	36502.4	5380.74	1663.25	11639.3	113.218	604.155	13694.2	195.178	3065.97	8822.29	2771.08	2366.44
13671	48.8016	2	484.209	966.403	-0.00275983	-2.85577	1.74	ADVDVSGPK	[6] Phospho (ST)	AHNK_HUMAN	Neuroblast differentiation-associated protein AHNAK OS=Homo sapiens GN=AHNAK PE=1 SV=2	45983.4	33490.2	17025.6	9016.18	10608.1	6217.06	14260.1	12926.5	5099.89	8402.5	9447.06	4323.74
13697	52.2487	3	553.289	1656.84	0.00459004	2.77036	1.27	APKISMPDLDLHLK	[2] Oxidation (P)|[3] Oxidation (K)|[6] Oxidation (M)|[10] Oxidation (D)|[14] Oxidation (K)	AHNK_HUMAN	Neuroblast differentiation-associated protein AHNAK OS=Homo sapiens GN=AHNAK PE=1 SV=2	29732.2	19582.3	15800.2	16512.9	11033.1	640.8	18022.8	10057.3	13900.3	18131.2	13342.1	18078.5
13772	61.6168	2	820.904	1639.79	-0.000160149	-0.0976641	52.92	VDIDAPDVSIEGPDAK		AHNK_HUMAN	Neuroblast differentiation-associated protein AHNAK OS=Homo sapiens GN=AHNAK PE=1 SV=2	63990.7	46120.4	31099	27240.8	15979.9	25008.3	55259.2	26049.2	17424.4	40558.8	33363.9	18448.5
13775	39.0574	2	653.367	1304.72	0.000245976	0.188528	34.74	VHAPGLNLSGVGGK		AHNK_HUMAN	Neuroblast differentiation-associated protein AHNAK OS=Homo sapiens GN=AHNAK PE=1 SV=2	25258	20374.5	20460.7	11787.2	11181	11377.3	30285.9	10194.4	11474.2	35675.7	21445.3	17577.2
20932	39.1127	3	435.914	1304.72	-3.02e-05	-0.0231491	21.46	VHAPGLNLSGVGGK		AHNK_HUMAN	Neuroblast differentiation-associated protein AHNAK OS=Homo sapiens GN=AHNAK PE=1 SV=2	9506.52	7519.99	5324.38	4111.9	3710.88	3248.41	10270	4056.23	4397.53	10092.8	6600.72	5288.64
107165	39.4769	3	435.914	1304.72	0.000105958	0.0812112	20.3	VHAPGLNLSGVGGK		AHNK_HUMAN	Neuroblast differentiation-associated protein AHNAK OS=Homo sapiens GN=AHNAK PE=1 SV=2	0	0	0	0	0	0	42.833	0	52.9176	55.3793	0	0
13789	35.5771	3	691.024	2070.05	0.00181315	0.875898	---	APDVDVNIAGPDAALKVDVK	[7] Oxidation (N)|[12] Oxidation (D)|[16] Oxidation (K)|[18] Oxidation (D)	AHNK_HUMAN	Neuroblast differentiation-associated protein AHNAK OS=Homo sapiens GN=AHNAK PE=1 SV=2	36260.8	21809.3	13954.1	23909	13560.1	13368.9	35169	15871.5	16265.6	37528.4	34343.5	15375.5
44462	35.5771	2	1036.03	2070.05	0.00234115	1.13096	4.55	APDVDVNIAGPDAALKVDVK	[7] Oxidation (N)|[12] Oxidation (D)|[16] Oxidation (K)|[18] Oxidation (D)	AHNK_HUMAN	Neuroblast differentiation-associated protein AHNAK OS=Homo sapiens GN=AHNAK PE=1 SV=2	5571.59	3000.85	5187.88	6127.08	3532.29	1896.62	7891.47	4114.31	2603.89	12501.1	10206.8	4375.21
13789	35.5771	3	691.024	2070.05	0.00181315	0.875898	---	APDVDVNIAGPDAALKVDVK	[2] Oxidation (P)|[3] Oxidation (D)|[16] Oxidation (K)|[18] Oxidation (D)	AHNK_HUMAN	Neuroblast differentiation-associated protein AHNAK OS=Homo sapiens GN=AHNAK PE=1 SV=2	36260.8	21809.3	13954.1	23909	13560.1	13368.9	35169	15871.5	16265.6	37528.4	34343.5	15375.5
44462	35.5771	2	1036.03	2070.05	0.00234115	1.13096	6.36	APDVDVNIAGPDAALKVDVK	[2] Oxidation (P)|[3] Oxidation (D)|[16] Oxidation (K)|[18] Oxidation (D)	AHNK_HUMAN	Neuroblast differentiation-associated protein AHNAK OS=Homo sapiens GN=AHNAK PE=1 SV=2	5571.59	3000.85	5187.88	6127.08	3532.29	1896.62	7891.47	4114.31	2603.89	12501.1	10206.8	4375.21
13789	35.5771	3	691.024	2070.05	0.00181315	0.875898	---	APDVDVNIAGPDAALKVDVK	[3] Oxidation (D)|[12] Oxidation (D)|[16] Oxidation (K)|[18] Oxidation (D)	AHNK_HUMAN	Neuroblast differentiation-associated protein AHNAK OS=Homo sapiens GN=AHNAK PE=1 SV=2	36260.8	21809.3	13954.1	23909	13560.1	13368.9	35169	15871.5	16265.6	37528.4	34343.5	15375.5
44462	35.5771	2	1036.03	2070.05	0.00234115	1.13096	2.78	APDVDVNIAGPDAALKVDVK	[3] Oxidation (D)|[12] Oxidation (D)|[16] Oxidation (K)|[18] Oxidation (D)	AHNK_HUMAN	Neuroblast differentiation-associated protein AHNAK OS=Homo sapiens GN=AHNAK PE=1 SV=2	5571.59	3000.85	5187.88	6127.08	3532.29	1896.62	7891.47	4114.31	2603.89	12501.1	10206.8	4375.21
13794	74.4389	3	653.975	1958.9	-0.00605356	-3.09027	6.49	ISMPDLDLNLKGPKMK	[2] Phospho (ST)|[7] Oxidation (D)|[9] Oxidation (N)|[11] Oxidation (K)|[14] Oxidation (K)|[16] Oxidation (K)	AHNK_HUMAN	Neuroblast differentiation-associated protein AHNAK OS=Homo sapiens GN=AHNAK PE=1 SV=2	22624.5	19592.7	15215.3	18995.5	18520.8	15681.7	18916.9	13431.6	18022.9	20101.4	21807.5	18614.8
36137	74.4116	4	490.733	1958.9	-0.00530809	-2.70972	---	ISMPDLDLNLKGPKMK	[2] Phospho (ST)|[7] Oxidation (D)|[9] Oxidation (N)|[11] Oxidation (K)|[14] Oxidation (K)|[16] Oxidation (K)	AHNK_HUMAN	Neuroblast differentiation-associated protein AHNAK OS=Homo sapiens GN=AHNAK PE=1 SV=2	2968.62	3729.7	2539.14	3961.84	3351.88	1730.12	3280.4	2523.18	2416.7	2364.74	3939.31	3698.18
13896	44.4551	3	510.279	1527.81	0.00224884	1.47194	---	IKMPKFNFSKPK	[3] Oxidation (M)|[4] Oxidation (P)|[5] Oxidation (K)|[11] Oxidation (P)	AHNK_HUMAN	Neuroblast differentiation-associated protein AHNAK OS=Homo sapiens GN=AHNAK PE=1 SV=2	18254.2	15972.7	5340.18	5051.53	3000.62	4433.55	23963.9	20636.1	9154.54	14171.9	13496.5	4019.78
41473	44.4551	2	764.914	1527.81	0.00203139	1.3296	4.43	IKMPKFNFSKPK	[3] Oxidation (M)|[4] Oxidation (P)|[5] Oxidation (K)|[11] Oxidation (P)	AHNK_HUMAN	Neuroblast differentiation-associated protein AHNAK OS=Homo sapiens GN=AHNAK PE=1 SV=2	3512.48	4800.99	1646.77	1379.06	1111.09	6619.38	13467.2	11728	3858.24	5664.25	4801.55	1186.18
13912	39.2798	2	821.924	1641.83	0.00130861	0.797044	68.71	LPSGSGAASPTGSAVDIR		AHNK_HUMAN	Neuroblast differentiation-associated protein AHNAK OS=Homo sapiens GN=AHNAK PE=1 SV=2	54639.2	48380.8	35037.5	25725.1	18653.1	24037.9	45224.7	31499.1	25405.2	41706.5	40596.2	30959.1
13991	72.5897	3	840.766	2519.28	0.000380213	0.150921	20.71	ADVDISGPKVGVEVPDVNIEGPEGK		AHNK_HUMAN	Neuroblast differentiation-associated protein AHNAK OS=Homo sapiens GN=AHNAK PE=1 SV=2	111620	87397.9	58064.4	51131	34435.5	23101.4	15610.7	44559.7	41007.5	23995.2	64687	40223.6
14089	69.147	2	917.968	1833.92	-0.00872333	-4.75663	---	LSGPSLKMPSLEISAPK	[5] Phospho (ST)	AHNK_HUMAN	Neuroblast differentiation-associated protein AHNAK OS=Homo sapiens GN=AHNAK PE=1 SV=2	54998.2	32014.9	22484	28219.4	11915.2	7781.44	39869	9040	7084.88	48839.5	23463.9	14977
40942	69.147	3	612.315	1833.92	-0.00883163	-4.81569	8.49	LSGPSLKMPSLEISAPK	[5] Phospho (ST)	AHNK_HUMAN	Neuroblast differentiation-associated protein AHNAK OS=Homo sapiens GN=AHNAK PE=1 SV=2	7225.26	3607.05	2262.37	3453.81	1221.21	682.38	6585.26	747.395	1056.21	7515.46	2832.79	1847.08
14190	73.2594	2	894.9	1787.79	-0.00305073	-1.70642	1.71	VDVECPDVNIEGPEGK	[7] Oxidation (D)|[9] Oxidation (N)	AHNK_HUMAN	Neuroblast differentiation-associated protein AHNAK OS=Homo sapiens GN=AHNAK PE=1 SV=2	75842.8	58841.3	63290.9	44485.9	36407	51881.7	58372.8	46317.6	45285	54259	53290.7	55182.9
14236	15.5624	2	500.751	999.488	0.000263517	0.263653	3.68	GPEVDVSGPK	[2] Oxidation (P)	AHNK_HUMAN	Neuroblast differentiation-associated protein AHNAK OS=Homo sapiens GN=AHNAK PE=1 SV=2	8078.32	4235.99	2037.66	6370.92	2360.66	1428.56	7195.94	2425.84	1450.99	8268.45	5185.23	2512.71
14254	75.2073	3	749.363	2245.07	0.00735366	3.27549	8.16	AEGPEVDVNLPKADVDISGPK	[4] Oxidation (P)|[9] Oxidation (N)|[11] Oxidation (P)|[12] Oxidation (K)|[16] Oxidation (D)|[21] Oxidation (K)	AHNK_HUMAN	Neuroblast differentiation-associated protein AHNAK OS=Homo sapiens GN=AHNAK PE=1 SV=2	68997.5	48454.4	30201.9	63404.7	37429.1	22162.2	82511.5	30844.5	39962.9	112397	77782.6	57323.8
14313	40.2561	2	778.849	1555.68	0.00118173	0.759623	5	VKMPKFSMPGFK	[2] Oxidation (K)|[3] Oxidation (M)|[5] Oxidation (K)|[7] Phospho (ST)|[8] Oxidation (M)|[9] Oxidation (P)	AHNK_HUMAN	Neuroblast differentiation-associated protein AHNAK OS=Homo sapiens GN=AHNAK PE=1 SV=2	37344.8	23109.9	12395.4	27511.5	18550.6	14330.7	30829.7	10403.2	9595.41	35321.8	24139.5	13170.5
14314	50.6852	3	496.28	1485.82	-0.00314617	-2.11746	---	GPKMKGDVVVSLPK	[7] Oxidation (D)|[13] Oxidation (P)	AHNK_HUMAN	Neuroblast differentiation-associated protein AHNAK OS=Homo sapiens GN=AHNAK PE=1 SV=2	32952.9	21376.6	14972.8	23606.2	14044.2	9474.1	22587.6	9136.54	14071.4	26301.3	19117.6	19312.5
20234	50.5975	2	743.917	1485.82	-0.00369324	-2.48566	0.76	GPKMKGDVVVSLPK	[7] Oxidation (D)|[13] Oxidation (P)	AHNK_HUMAN	Neuroblast differentiation-associated protein AHNAK OS=Homo sapiens GN=AHNAK PE=1 SV=2	27492.9	19252.8	14047.2	37413	21173.3	11824	14653.9	10184.1	15377.8	18876.9	17426.8	24931.5
14381	72.5374	2	824.403	1646.79	-0.000146245	-0.0888057	9.98	VTAPDVDLHLKAPK	[2] Phospho (ST)|[4] Oxidation (P)|[5] Oxidation (D)|[7] Oxidation (D)|[13] Oxidation (P)	AHNK_HUMAN	Neuroblast differentiation-associated protein AHNAK OS=Homo sapiens GN=AHNAK PE=1 SV=2	24690.8	21649.1	13826.2	25807.9	15916.7	7168.19	36051.2	23553.8	22926.5	54038.7	39714.7	31259.9
107771	72.1054	2	824.402	1646.79	-0.00138684	-0.842149	8.07	VTAPDVDLHLKAPK	[2] Phospho (ST)|[4] Oxidation (P)|[5] Oxidation (D)|[7] Oxidation (D)|[13] Oxidation (P)	AHNK_HUMAN	Neuroblast differentiation-associated protein AHNAK OS=Homo sapiens GN=AHNAK PE=1 SV=2	1248.51	557.129	351.96	509.054	325.305	8731.93	517.245	26.1943	899.226	609.887	471.224	630.597
14492	66.7543	4	515.744	2058.95	-0.000204246	-0.0991992	---	MDIDAPDVDVHGPDWHLK		AHNK_HUMAN	Neuroblast differentiation-associated protein AHNAK OS=Homo sapiens GN=AHNAK PE=1 SV=2	49695.9	26928.2	15631.2	17234.2	5034.03	1847.81	39383.3	9437.87	12190.9	27356.1	14167.5	7310.11
14839	66.7543	3	687.323	2058.95	0.00032417	0.157444	28.91	MDIDAPDVDVHGPDWHLK		AHNK_HUMAN	Neuroblast differentiation-associated protein AHNAK OS=Homo sapiens GN=AHNAK PE=1 SV=2	66232.5	50505.9	26915.7	25868.9	7067.93	2200.81	54507	13282.6	20158.3	36306	25319.5	12690
14497	15.9104	2	760.884	1519.75	-0.00248542	-1.63541	0.69	GPKVKGDMDVSVPK	[2] Oxidation (P)|[3] Oxidation (K)|[7] Oxidation (D)|[9] Oxidation (D)	AHNK_HUMAN	Neuroblast differentiation-associated protein AHNAK OS=Homo sapiens GN=AHNAK PE=1 SV=2	0	0	0	0	0	56.2603	79.5055	0	0	135.597	0	0
14582	51.0212	2	620.825	1239.63	-5.79e-05	-0.0467398	48.51	GEGPEVDVTLPK		AHNK_HUMAN	Neuroblast differentiation-associated protein AHNAK OS=Homo sapiens GN=AHNAK PE=1 SV=2	61992.4	42488.8	28510.1	21610.1	13574.3	13234.1	38299.9	29638.9	19531.8	27238.2	26295.2	15854.6
14606	24.6464	2	388.214	774.414	0.0015868	2.04904	4.89	APSLDIK	[2] Oxidation (P)|[7] Oxidation (K)	AHNK_HUMAN	Neuroblast differentiation-associated protein AHNAK OS=Homo sapiens GN=AHNAK PE=1 SV=2	7292.62	6698.77	4982.78	5354.97	5731.77	4229	6374.23	4453.01	3251.08	7913.28	6615.67	5333.18
14652	78.6979	3	601.323	1800.95	5.86e-05	0.0325438	---	LKGDVDVSGPKLEGDIK	[2] Oxidation (K)|[4] Oxidation (D)	AHNK_HUMAN	Neuroblast differentiation-associated protein AHNAK OS=Homo sapiens GN=AHNAK PE=1 SV=2	25142.4	9744.27	4465.34	13185.6	2602.36	630.377	28458.3	4748.99	2551.69	24869	11335.8	3677.83
35496	78.7269	2	901.481	1800.95	0.000240573	0.133581	18.2	LKGDVDVSGPKLEGDIK	[2] Oxidation (K)|[4] Oxidation (D)	AHNK_HUMAN	Neuroblast differentiation-associated protein AHNAK OS=Homo sapiens GN=AHNAK PE=1 SV=2	15836.3	5921.31	1843.54	6612.39	829.861	0	13273.4	3509.48	774.884	10681	8105.25	1586.57
14732	68.1792	4	651.576	2602.28	6.63e-05	0.0254789	---	ADIDVSGPKVDIDTPDIDIHGPEGK		AHNK_HUMAN	Neuroblast differentiation-associated protein AHNAK OS=Homo sapiens GN=AHNAK PE=1 SV=2	52911.4	132877	80957.1	77458	35492.7	20429.3	42609.6	55037.6	61400.8	27738.8	88759.7	50092.3
18510	68.1792	3	868.433	2602.28	-0.000412045	-0.15834	46.84	ADIDVSGPKVDIDTPDIDIHGPEGK		AHNK_HUMAN	Neuroblast differentiation-associated protein AHNAK OS=Homo sapiens GN=AHNAK PE=1 SV=2	32437.8	157880	96529.3	79608.5	30651.3	19122.1	30142.5	59637.8	63465.4	20119.6	96168.6	52887.9
14751	51.8416	2	644.287	1286.56	0.00240996	1.87319	6.39	MKGNVDISAPK	[2] Oxidation (K)|[8] Phospho (ST)|[10] Oxidation (P)|[11] Oxidation (K)	AHNK_HUMAN	Neuroblast differentiation-associated protein AHNAK OS=Homo sapiens GN=AHNAK PE=1 SV=2	45302.2	23593.8	10659	18384.1	7590.27	5677.31	24484.3	8845.6	7251.42	26213.5	14088	10508.9
14854	54.7377	2	822.428	1642.84	0.00262752	1.59938	5.09	APKISMPDFDLHLK	[3] Oxidation (K)|[10] Oxidation (D)	AHNK_HUMAN	Neuroblast differentiation-associated protein AHNAK OS=Homo sapiens GN=AHNAK PE=1 SV=2	176024	156958	111457	98662.3	85180.2	87623.3	158863	77729.2	66710.9	168370	120815	100804
14917	72.5897	3	836.434	2506.28	-0.000614536	-0.245199	34.03	ADVVVSGPKVDIEAPDVSLEGPEGK		AHNK_HUMAN	Neuroblast differentiation-associated protein AHNAK OS=Homo sapiens GN=AHNAK PE=1 SV=2	210460	173336	105668	87568.2	43729	38987.5	29119.3	108905	93023.2	22011.7	112632	58138.8
14964	47.8152	2	741.865	1481.72	0.00242723	1.63812	10.16	GSKLKGDVDVSGPK	[5] Oxidation (K)|[11] Phospho (ST)	AHNK_HUMAN	Neuroblast differentiation-associated protein AHNAK OS=Homo sapiens GN=AHNAK PE=1 SV=2	48821.9	24900.3	20254.8	16724.1	16347.2	7174.55	43888.8	24090.7	9776.96	28302.6	20899.6	9118.3
15082	69.3576	3	759.702	2276.08	-0.0098978	-4.34859	4.46	VDTNAPDLSLEGPEGKLKGPK	[3] Phospho (ST)|[16] Oxidation (K)|[18] Oxidation (K)	AHNK_HUMAN	Neuroblast differentiation-associated protein AHNAK OS=Homo sapiens GN=AHNAK PE=1 SV=2	27563.5	17728.2	17147.2	36252	27850.8	25162.3	27712.1	14312.4	15997.5	51094.4	29164.8	28596
34463	69.3334	2	1139.05	2276.08	-0.0108081	-4.74853	---	VDTNAPDLSLEGPEGKLKGPK	[3] Phospho (ST)|[16] Oxidation (K)|[18] Oxidation (K)	AHNK_HUMAN	Neuroblast differentiation-associated protein AHNAK OS=Homo sapiens GN=AHNAK PE=1 SV=2	9891.05	9483.14	7638.59	20177.6	14020.8	13941.2	10789.3	3531.97	7292.05	25652.5	17831.4	14563.4
15104	76.5571	3	669.96	2006.86	0.00131797	0.656732	12.36	VKGDMDVSVPKVEGEMK	[5] Oxidation (M)|[6] Oxidation (D)|[8] Phospho (ST)|[10] Oxidation (P)|[11] Oxidation (K)|[17] Oxidation (K)	AHNK_HUMAN	Neuroblast differentiation-associated protein AHNAK OS=Homo sapiens GN=AHNAK PE=1 SV=2	23765.3	19579.6	17002.5	14124.2	12600.3	12565.8	17256.5	14539.5	15412.3	14879.4	16404.6	15732.8
70813	76.5571	2	1004.44	2006.86	0.00184559	0.919639	---	VKGDMDVSVPKVEGEMK	[5] Oxidation (M)|[6] Oxidation (D)|[8] Phospho (ST)|[10] Oxidation (P)|[11] Oxidation (K)|[17] Oxidation (K)	AHNK_HUMAN	Neuroblast differentiation-associated protein AHNAK OS=Homo sapiens GN=AHNAK PE=1 SV=2	2517.54	5110.87	948.147	2797.87	2817.08	4090.9	2840.33	3490.5	2958.66	1678.77	2741.63	2887.44
15104	76.5571	3	669.96	2006.86	0.00131797	0.656732	10.86	VKGDMDVSVPKVEGEMK	[2] Oxidation (K)|[5] Oxidation (M)|[8] Phospho (ST)|[10] Oxidation (P)|[11] Oxidation (K)|[16] Oxidation (M)	AHNK_HUMAN	Neuroblast differentiation-associated protein AHNAK OS=Homo sapiens GN=AHNAK PE=1 SV=2	23765.3	19579.6	17002.5	14124.2	12600.3	12565.8	17256.5	14539.5	15412.3	14879.4	16404.6	15732.8
70813	76.5571	2	1004.44	2006.86	0.00184559	0.919639	---	VKGDMDVSVPKVEGEMK	[2] Oxidation (K)|[5] Oxidation (M)|[8] Phospho (ST)|[10] Oxidation (P)|[11] Oxidation (K)|[16] Oxidation (M)	AHNK_HUMAN	Neuroblast differentiation-associated protein AHNAK OS=Homo sapiens GN=AHNAK PE=1 SV=2	2517.54	5110.87	948.147	2797.87	2817.08	4090.9	2840.33	3490.5	2958.66	1678.77	2741.63	2887.44
15167	62.5317	4	681.808	2723.2	-0.00408191	-1.49894	---	ADIDVSGPKVDVDVPDVNIEGPDAK	[2] Oxidation (D)|[6] Phospho (ST)|[9] Oxidation (K)|[16] Oxidation (D)|[22] Oxidation (P)|[23] Oxidation (D)	AHNK_HUMAN	Neuroblast differentiation-associated protein AHNAK OS=Homo sapiens GN=AHNAK PE=1 SV=2	27677	27880.7	20799.3	36583.9	29950.8	41595.3	32040	29959.9	36319.8	52776.8	48502	50148.6
35145	62.4737	3	908.743	2723.21	-0.000209486	-0.0769262	4.97	ADIDVSGPKVDVDVPDVNIEGPDAK	[2] Oxidation (D)|[6] Phospho (ST)|[9] Oxidation (K)|[16] Oxidation (D)|[22] Oxidation (P)|[23] Oxidation (D)	AHNK_HUMAN	Neuroblast differentiation-associated protein AHNAK OS=Homo sapiens GN=AHNAK PE=1 SV=2	10986.7	12898.4	13747.2	17181.3	16248	24420.2	11856.5	16232.4	20724	19222.5	21392.6	26729.8
15188	22.65	2	465.232	928.45	0.000211036	0.227299	39.8	GEGPEVDVK		AHNK_HUMAN	Neuroblast differentiation-associated protein AHNAK OS=Homo sapiens GN=AHNAK PE=1 SV=2	9007.13	8786.14	6316.32	3761.89	3153.83	2442.64	8457.45	6593.13	4175.49	5909.24	4931.29	3377.55
15252	37.5648	2	585.84	1169.67	-0.000124848	-0.106739	51.14	VKGDVDISLPK		AHNK_HUMAN	Neuroblast differentiation-associated protein AHNAK OS=Homo sapiens GN=AHNAK PE=1 SV=2	48816.6	41395.1	32774.3	10421.5	9025.55	7666.32	45780.3	26900.5	15531.4	25643.2	23380.3	10925.6
40284	37.5648	3	390.896	1169.67	6.65e-05	0.0568904	21.27	VKGDVDISLPK		AHNK_HUMAN	Neuroblast differentiation-associated protein AHNAK OS=Homo sapiens GN=AHNAK PE=1 SV=2	9345.53	7651.78	4575.47	1706.82	1322.31	813.43	8430.06	4227.69	2309.11	4034.76	3343.32	1494.35
15329	31.7949	2	585.84	1169.67	-0.000242269	-0.207127	41.64	VKGDVDVTLPK		AHNK_HUMAN	Neuroblast differentiation-associated protein AHNAK OS=Homo sapiens GN=AHNAK PE=1 SV=2	33337.2	33085.7	25713.9	10720	9552.04	6186.73	32993.1	18521.7	12303.1	23837.1	19238.2	9731.85
50411	31.8268	3	390.896	1169.67	0.00011107	0.0949587	---	VKGDVDVTLPK		AHNK_HUMAN	Neuroblast differentiation-associated protein AHNAK OS=Homo sapiens GN=AHNAK PE=1 SV=2	5223.97	4771.7	2727.43	989.5	736.881	402.937	4037.37	1961.38	1136.84	2391.16	2303.9	853.912
15358	56.6966	3	548.626	1642.86	-0.0034295	-2.08752	5.05	GPDVKLPDMSVKTPK	[3] Oxidation (D)|[9] Oxidation (M)	AHNK_HUMAN	Neuroblast differentiation-associated protein AHNAK OS=Homo sapiens GN=AHNAK PE=1 SV=2	52723	37597.9	22308.8	20085.7	9301.9	7722	40806.8	11087.7	12758.3	41230.1	25030.9	23641.1
15365	50.1272	2	630.829	1259.64	-5.55e-05	-0.0440604	41.44	VSMPDVELNLK	[3] Oxidation (M)	AHNK_HUMAN	Neuroblast differentiation-associated protein AHNAK OS=Homo sapiens GN=AHNAK PE=1 SV=2	26285.7	27149.8	13131.6	18564.2	10299.8	4937.07	11316.5	6819.77	5705.1	18209.9	13690.8	10058.3
15374	87.2181	3	774.038	2319.09	0.000577518	0.249028	5.31	ISMQDVDLSLGSPKLKGDIK	[3] Oxidation (M)|[5] Oxidation (D)|[7] Oxidation (D)|[12] Phospho (ST)|[14] Oxidation (K)|[16] Oxidation (K)|[18] Oxidation (D)	AHNK_HUMAN	Neuroblast differentiation-associated protein AHNAK OS=Homo sapiens GN=AHNAK PE=1 SV=2	106756	68625.6	32123.5	57861.9	14577	7666.18	90385.5	15364.7	17769.3	86996	48862.7	27276.2
15445	28.5745	3	659.987	1976.94	0.00342829	1.73414	---	VKGDFDVSVPKVEGTLK	[2] Oxidation (K)|[4] Oxidation (D)|[6] Oxidation (D)|[11] Oxidation (K)|[15] Phospho (ST)|[17] Oxidation (K)	AHNK_HUMAN	Neuroblast differentiation-associated protein AHNAK OS=Homo sapiens GN=AHNAK PE=1 SV=2	45052.5	24156.7	20012.3	12510.3	3558.23	3371.46	22159.4	6506.71	6761.66	30445.1	21294.3	11758.3
38335	28.5745	4	495.242	1976.94	0.00297192	1.5033	---	VKGDFDVSVPKVEGTLK	[2] Oxidation (K)|[4] Oxidation (D)|[6] Oxidation (D)|[11] Oxidation (K)|[15] Phospho (ST)|[17] Oxidation (K)	AHNK_HUMAN	Neuroblast differentiation-associated protein AHNAK OS=Homo sapiens GN=AHNAK PE=1 SV=2	13171.4	6461.44	3302.11	2005.66	476.592	445.781	4264.79	976.754	801.591	5065.23	4097.87	1907.17
49652	28.5745	2	989.476	1976.94	0.00382876	1.93671	2.78	VKGDFDVSVPKVEGTLK	[2] Oxidation (K)|[4] Oxidation (D)|[6] Oxidation (D)|[11] Oxidation (K)|[15] Phospho (ST)|[17] Oxidation (K)	AHNK_HUMAN	Neuroblast differentiation-associated protein AHNAK OS=Homo sapiens GN=AHNAK PE=1 SV=2	5366.63	2616.28	6227.87	2510.06	388.588	371.183	6913.21	978.568	1433.42	8240.53	4662.16	3622.96
15778	55.7696	3	690.703	2069.09	0.00846474	4.09107	50.88	VKGDLDIAGPNLEGDFKGPK		AHNK_HUMAN	Neuroblast differentiation-associated protein AHNAK OS=Homo sapiens GN=AHNAK PE=1 SV=2	120560	127896	55252.5	45305.2	25677.3	8824.39	121934	57490.2	40171.3	84679.7	89590	56851.2
25557	55.8574	4	518.277	2069.08	-0.000534787	-0.258466	10.84	VKGDLDIAGPNLEGDFKGPK		AHNK_HUMAN	Neuroblast differentiation-associated protein AHNAK OS=Homo sapiens GN=AHNAK PE=1 SV=2	35471.6	28865.3	14634.1	9232.15	3970.01	713.017	23403.5	6451.76	4740.81	15330.7	9620.07	5650.06
15896	61.8304	3	627.666	1879.98	-0.0015567	-0.828039	48.39	LPQFGISTPGSDLHVNAK		AHNK_HUMAN	Neuroblast differentiation-associated protein AHNAK OS=Homo sapiens GN=AHNAK PE=1 SV=2	46813.9	35599.3	26617.4	24079.7	11558.2	11166.9	42919.8	27337.8	21290.7	36231.6	30469.5	22519.9
16148	15.7611	3	459.241	1374.7	-0.00566155	-4.11837	6.66	VKMPDVDISVPK	[2] Oxidation (K)|[4] Oxidation (P)|[5] Oxidation (D)	AHNK_HUMAN	Neuroblast differentiation-associated protein AHNAK OS=Homo sapiens GN=AHNAK PE=1 SV=2	7695.42	4618.03	3747.87	4151.9	2309.34	2131.89	6345.37	2470.16	2304.24	6889.51	5299.65	3144.11
16202	42.2196	3	471.593	1411.76	6.15e-05	0.0435764	33.57	VEGEIKAPDVDIK		AHNK_HUMAN	Neuroblast differentiation-associated protein AHNAK OS=Homo sapiens GN=AHNAK PE=1 SV=2	29950.3	27778.4	14222.4	6357.01	5745.02	5353.95	21375.2	14809.8	10018.9	15728.7	13864.4	8494.7
16220	23.6494	2	950.998	1899.98	0.00181923	0.9575	1.46	GPKIKGDVDVSVPEVEGK	[2] Oxidation (P)|[3] Oxidation (K)|[5] Oxidation (K)	AHNK_HUMAN	Neuroblast differentiation-associated protein AHNAK OS=Homo sapiens GN=AHNAK PE=1 SV=2	28342.7	57156	54930.8	71186.2	47943.8	36022.7	75388.4	27951.9	31733.7	88306.5	61834	44908
16261	27.9636	3	698.982	2093.93	0.0025526	1.21905	4.55	TPKISMPDVDFNLKGPK	[2] Oxidation (P)|[3] Oxidation (K)|[5] Phospho (ST)|[7] Oxidation (P)|[8] Oxidation (D)|[10] Oxidation (D)|[12] Oxidation (N)|[14] Oxidation (K)|[16] Oxidation (P)	AHNK_HUMAN	Neuroblast differentiation-associated protein AHNAK OS=Homo sapiens GN=AHNAK PE=1 SV=2	29395.3	10664.6	19645.8	20771.2	11438.5	9921.93	30718.6	16353.3	17551.7	22351.4	26029.1	9599.36
62813	27.9636	2	1047.97	2093.93	0.00292513	1.39696	---	TPKISMPDVDFNLKGPK	[2] Oxidation (P)|[3] Oxidation (K)|[5] Phospho (ST)|[7] Oxidation (P)|[8] Oxidation (D)|[10] Oxidation (D)|[12] Oxidation (N)|[14] Oxidation (K)|[16] Oxidation (P)	AHNK_HUMAN	Neuroblast differentiation-associated protein AHNAK OS=Homo sapiens GN=AHNAK PE=1 SV=2	1827.52	485.909	6047.02	2599.76	923.03	1150.41	5168.01	2200.98	2951.18	2952.69	5101.69	1199.59
16296	50.5055	3	640.969	1919.89	0.00949771	4.94704	3.9	EGAKDIDISSPEFKIK	[7] Oxidation (D)|[9] Phospho (ST)|[11] Oxidation (P)|[14] Oxidation (K)|[16] Oxidation (K)	AHNK_HUMAN	Neuroblast differentiation-associated protein AHNAK OS=Homo sapiens GN=AHNAK PE=1 SV=2	58481.4	36429.7	18774.5	28646.9	14944.2	11891.1	33336.7	15098.6	16793.5	39019.1	27510.3	24051.6
16610	118.651	2	1263.61	2525.21	0.00159297	0.630828	2.9	MPEMNIKAPKISMPDIDLNLK	[1] Oxidation (M)|[2] Oxidation (P)|[4] Oxidation (M)|[5] Oxidation (N)|[9] Oxidation (P)|[13] Oxidation (M)|[19] Oxidation (N)|[21] Oxidation (K)	AHNK_HUMAN	Neuroblast differentiation-associated protein AHNAK OS=Homo sapiens GN=AHNAK PE=1 SV=2	66641.2	83666.6	147322	71749.9	74481	123446	123689	144117	113452	80143.8	66858.8	83536.6
16842	69.8549	3	509.941	1526.8	-6.68e-05	-0.0437474	26.04	MSLPDVDLDLKGPK		AHNK_HUMAN	Neuroblast differentiation-associated protein AHNAK OS=Homo sapiens GN=AHNAK PE=1 SV=2	23009.4	18189	7458.33	11862.2	4146.24	2147.48	20212.8	6362.56	5443.21	17528.9	12761.6	6831.64
53041	69.8549	2	764.408	1526.8	0.00061102	0.400196	41.36	MSLPDVDLDLKGPK		AHNK_HUMAN	Neuroblast differentiation-associated protein AHNAK OS=Homo sapiens GN=AHNAK PE=1 SV=2	11464.3	8984.36	2422.33	5148.93	784.533	0	5548.68	1061.18	1433.74	4483.88	5634.88	1226.2
16983	48.9935	3	819.732	2456.17	0.00243548	0.991578	2.43	GDFDVSVPKVEGTLKGPEVDLK	[4] Oxidation (D)|[6] Phospho (ST)|[15] Oxidation (K)|[22] Oxidation (K)	AHNK_HUMAN	Neuroblast differentiation-associated protein AHNAK OS=Homo sapiens GN=AHNAK PE=1 SV=2	85886.7	33951.7	24479.9	30678.2	16618.1	12737.7	34598.9	21804	16765.4	34424.5	23963.3	13505.5
17044	23.0915	2	788.889	1575.76	0.000507778	0.322243	0.6	GEVDVSLANVEGDLK	[4] Oxidation (D)|[15] Oxidation (K)	AHNK_HUMAN	Neuroblast differentiation-associated protein AHNAK OS=Homo sapiens GN=AHNAK PE=1 SV=2	27772.5	26310.2	22869.1	12024.8	9033.25	14966.9	20731.6	19431.6	17558.2	18012	13287.4	14266.9
17044	23.0915	2	788.889	1575.76	0.000507778	0.322243	0.35	GEVDVSLANVEGDLK	[4] Oxidation (D)|[9] Oxidation (N)	AHNK_HUMAN	Neuroblast differentiation-associated protein AHNAK OS=Homo sapiens GN=AHNAK PE=1 SV=2	27772.5	26310.2	22869.1	12024.8	9033.25	14966.9	20731.6	19431.6	17558.2	18012	13287.4	14266.9
17107	38.069	3	640.657	1918.95	0.00118215	0.616043	1	APKMSLPDVDLDLKGPK	[5] Phospho (ST)|[10] Oxidation (D)	AHNK_HUMAN	Neuroblast differentiation-associated protein AHNAK OS=Homo sapiens GN=AHNAK PE=1 SV=2	28998	18407.4	11190.7	17902	10774.7	13945.1	27709.5	21129.8	22486.7	26593	28061.9	19137.1
17236	43.5879	3	476.265	1425.77	0.000462763	0.32457	16.04	LEGELKGPELDVK		AHNK_HUMAN	Neuroblast differentiation-associated protein AHNAK OS=Homo sapiens GN=AHNAK PE=1 SV=2	31078.1	21815.3	9737.54	7478.37	4203.35	1992.49	17833.7	10919	6369.9	15743	11569.7	5079.95
32632	43.5879	2	713.893	1425.77	0.000479584	0.336368	43.01	LEGELKGPELDVK		AHNK_HUMAN	Neuroblast differentiation-associated protein AHNAK OS=Homo sapiens GN=AHNAK PE=1 SV=2	19907.2	14237.3	11594	5183.07	2462.94	264.643	17912.1	11004.5	4670.03	11539.7	11952.9	3645.96
17311	27.6056	2	606.317	1210.62	-5.01e-05	-0.0413845	46.79	GEGPDGDVKLPK		AHNK_HUMAN	Neuroblast differentiation-associated protein AHNAK OS=Homo sapiens GN=AHNAK PE=1 SV=2	17932.4	13486.1	14340.9	8972.82	6779.43	5655.97	19484.4	12575.1	8776.12	18468.2	15014.9	8405.31
53783	27.6056	3	404.547	1210.62	0.00105407	0.870685	4.52	GEGPDGDVKLPK		AHNK_HUMAN	Neuroblast differentiation-associated protein AHNAK OS=Homo sapiens GN=AHNAK PE=1 SV=2	4457.02	3089.01	1807.86	1359.03	1048.83	623.758	3523.78	2280.74	1514.15	2598.93	2120.57	1123.5
17337	36.7585	3	828.394	2482.16	0.00432353	1.74185	4.21	GDVDVSLPKMEGDLKAPEVDIK	[4] Oxidation (D)|[6] Phospho (ST)|[10] Oxidation (M)|[22] Oxidation (K)	AHNK_HUMAN	Neuroblast differentiation-associated protein AHNAK OS=Homo sapiens GN=AHNAK PE=1 SV=2	68699.9	77912.4	48923.3	48160.6	55371.9	48305.9	67098	52264.7	43063.1	71526.9	94124.1	61967.4
17508	55.1062	2	617.819	1233.62	-0.00318543	-2.58217	6.16	IKGDMDISVPK	[5] Oxidation (M)|[11] Oxidation (K)	AHNK_HUMAN	Neuroblast differentiation-associated protein AHNAK OS=Homo sapiens GN=AHNAK PE=1 SV=2	10525.4	4631.48	3233.47	7265.79	3732.34	3332.13	12618.1	5635.25	4803.26	16594.1	8675.73	6316.67
17983	75.6937	3	678.672	2032.99	-9.14e-06	-0.00449765	8.24	FSMPGFKGEGPDVDVNLPK		AHNK_HUMAN	Neuroblast differentiation-associated protein AHNAK OS=Homo sapiens GN=AHNAK PE=1 SV=2	56275.9	40953.6	17908.1	11548	4475.99	9761.76	56687.5	28576.6	16981.9	26712.7	18636	9168.14
18293	49.3265	2	606.809	1211.6	-7.26e-05	-0.0598886	35.52	GEGPDVDVSLPK		AHNK_HUMAN	Neuroblast differentiation-associated protein AHNAK OS=Homo sapiens GN=AHNAK PE=1 SV=2	65454	44909.4	27276.5	17332.4	14301.6	10131.8	35275.9	31497.7	21427.5	26926.4	27795.8	17354.3
18338	36.6454	2	773.392	1544.77	0.00279076	1.80659	9.41	GPDWHLKMPKIK	[2] Oxidation (P)|[3] Oxidation (D)|[7] Oxidation (K)|[8] Oxidation (M)|[9] Oxidation (P)|[10] Oxidation (K)	AHNK_HUMAN	Neuroblast differentiation-associated protein AHNAK OS=Homo sapiens GN=AHNAK PE=1 SV=2	38723.5	19805.4	9528.62	18335.9	11420.2	8927.32	24507.6	13552.5	8816.07	38553.1	19450	10700
18464	78.4344	3	1185.2	3552.58	-0.00057458	-0.161736	4.7	GGQIGLQAPGLSVSGPQGHLESGSGKVTFPKMK	[9] Oxidation (P)|[14] Phospho (ST)|[22] Phospho (ST)|[24] Phospho (ST)|[26] Oxidation (K)|[32] Oxidation (M)|[33] Oxidation (K)	AHNK_HUMAN	Neuroblast differentiation-associated protein AHNAK OS=Homo sapiens GN=AHNAK PE=1 SV=2	64636.2	67854.3	58946.7	53550.6	47543.5	51078.7	104764	57877.3	57861.4	92152.5	66546	67674.2
18488	117.853	3	1012.84	3035.51	0.0053591	1.76548	2.58	MQVGGDGVKVPGIDATTKLNVGAPDVTLR	[11] Oxidation (P)|[14] Oxidation (D)|[18] Oxidation (K)|[27] Phospho (ST)	AHNK_HUMAN	Neuroblast differentiation-associated protein AHNAK OS=Homo sapiens GN=AHNAK PE=1 SV=2	39700	32808.5	22521.2	25206	9267.01	13441.4	18099.9	11295.9	12767.2	19334.2	20382.7	10590.5
18543	26.4946	2	898.393	1794.77	-0.00497055	-2.76945	0.91	MPKMKMPTFSTPGAK	[3] Oxidation (K)|[4] Oxidation (M)|[6] Oxidation (M)|[7] Oxidation (P)|[8] Phospho (ST)	AHNK_HUMAN	Neuroblast differentiation-associated protein AHNAK OS=Homo sapiens GN=AHNAK PE=1 SV=2	5376.28	7362.02	15519.5	13252.7	13137.3	15081.7	16061.3	7847.54	14469.1	23734.2	14370.5	17478.4
18543	26.4946	2	898.393	1794.77	-0.00497055	-2.76945	7.37	MPKMKMPTFSTPGAK	[3] Oxidation (K)|[4] Oxidation (M)|[6] Oxidation (M)|[7] Oxidation (P)|[10] Phospho (ST)	AHNK_HUMAN	Neuroblast differentiation-associated protein AHNAK OS=Homo sapiens GN=AHNAK PE=1 SV=2	5376.28	7362.02	15519.5	13252.7	13137.3	15081.7	16061.3	7847.54	14469.1	23734.2	14370.5	17478.4
18671	52.9986	2	827.401	1652.79	-0.00132405	-0.801099	48.46	VDVEGPDVNIEGPEGK		AHNK_HUMAN	Neuroblast differentiation-associated protein AHNAK OS=Homo sapiens GN=AHNAK PE=1 SV=2	33870.5	26265.6	16948.6	11706.2	8046.01	7336.23	21605.4	13993.2	8835.92	17624.7	12816.2	10028.1
18684	51.221	3	699.321	2094.94	0.00504793	2.40959	7.09	LKTDVDVSLPKVEGDLK	[3] Phospho (ST)|[6] Oxidation (D)|[8] Phospho (ST)|[10] Oxidation (P)|[11] Oxidation (K)|[15] Oxidation (D)|[17] Oxidation (K)	AHNK_HUMAN	Neuroblast differentiation-associated protein AHNAK OS=Homo sapiens GN=AHNAK PE=1 SV=2	45283.7	38460.1	29588.3	15620.9	10978.9	17292.5	28376.6	25014.8	28980.6	28375.9	24696.4	33852.1
18773	46.9681	2	433.742	865.47	-0.00346185	-3.99995	5.64	VTFPKMK	[5] Oxidation (K)	AHNK_HUMAN	Neuroblast differentiation-associated protein AHNAK OS=Homo sapiens GN=AHNAK PE=1 SV=2	13872.1	3212.51	6189.16	4984.81	1650.06	4282.04	7301.56	1850.68	4009.63	9605.33	2917.06	5337.09
19022	86.2491	3	1062.17	3183.48	0.00221552	0.695946	9.2	TPEMIIQKPKISMQDVDLSLGSPKLK	[2] Oxidation (P)|[4] Oxidation (M)|[8] Oxidation (K)|[13] Oxidation (M)|[15] Oxidation (D)|[19] Phospho (ST)|[22] Phospho (ST)|[23] Oxidation (P)|[24] Oxidation (K)|[26] Oxidation (K)	AHNK_HUMAN	Neuroblast differentiation-associated protein AHNAK OS=Homo sapiens GN=AHNAK PE=1 SV=2	74044.7	48696.8	39092.2	50930.7	28463.3	21446.4	76201.6	30928.9	40627	85175	65935.6	49254.7
19217	17.8602	2	517.742	1033.47	0.00166106	1.60727	6.21	GSKFKMPK	[2] Phospho (ST)|[5] Oxidation (K)|[6] Oxidation (M)	AHNK_HUMAN	Neuroblast differentiation-associated protein AHNAK OS=Homo sapiens GN=AHNAK PE=1 SV=2	10230.5	9369.7	6768.42	6860.76	3324.05	4125.65	10078.7	3845.95	3560.71	11229.8	7104.36	4774.34
19274	40.6307	3	509.263	1524.77	-0.000578484	-0.379392	---	FKMPEMNIKVPK	[4] Oxidation (P)|[6] Oxidation (M)|[7] Oxidation (N)|[11] Oxidation (P)	AHNK_HUMAN	Neuroblast differentiation-associated protein AHNAK OS=Homo sapiens GN=AHNAK PE=1 SV=2	23194.9	9705.87	5065.78	8474.74	3344.39	305.418	12288	2858.71	2312.45	15844.4	10521.7	2756.76
24895	40.6307	2	763.391	1524.77	-0.00148269	-0.972402	6.08	FKMPEMNIKVPK	[4] Oxidation (P)|[6] Oxidation (M)|[7] Oxidation (N)|[11] Oxidation (P)	AHNK_HUMAN	Neuroblast differentiation-associated protein AHNAK OS=Homo sapiens GN=AHNAK PE=1 SV=2	27678.2	13272.6	9289.98	12668.1	4802	5806.16	21415	5428.52	4108.49	26436.7	18367.9	6354.32
19291	17.0438	2	424.224	846.434	0.000924758	1.09253	9.58	VPDVEIK	[2] Oxidation (P)|[3] Oxidation (D)|[7] Oxidation (K)	AHNK_HUMAN	Neuroblast differentiation-associated protein AHNAK OS=Homo sapiens GN=AHNAK PE=1 SV=2	5280.19	5195.22	3772.27	2149.71	1672.67	2052.61	3127.72	2536.59	2064.69	4053.91	3186.13	2543.87
19354	58.6875	3	847.715	2540.12	0.00671812	2.64481	4.06	MPKFSVSGLKAEGPDVAVDLPK	[2] Oxidation (P)|[3] Oxidation (K)|[5] Phospho (ST)|[7] Phospho (ST)|[14] Oxidation (P)|[15] Oxidation (D)|[19] Oxidation (D)|[22] Oxidation (K)	AHNK_HUMAN	Neuroblast differentiation-associated protein AHNAK OS=Homo sapiens GN=AHNAK PE=1 SV=2	1413.34	1475.25	1279.07	9105.17	13623.8	20830	21089.1	8084.94	33106.4	95207.9	37151.4	65711.1
19406	51.6468	2	833.408	1664.8	0.00810066	4.86587	15.54	GPSLKGDLDASVPSMK	[2] Oxidation (P)|[9] Oxidation (D)|[13] Oxidation (P)|[15] Oxidation (M)	AHNK_HUMAN	Neuroblast differentiation-associated protein AHNAK OS=Homo sapiens GN=AHNAK PE=1 SV=2	35470.9	23714.1	15957.9	18189.8	9656.16	14555.9	23473.9	10730.5	7905.2	25231.3	17976.7	11723.7
19465	49.9475	2	605.819	1209.62	-0.00012417	-0.102652	31.3	AEGPDVAVDLPK		AHNK_HUMAN	Neuroblast differentiation-associated protein AHNAK OS=Homo sapiens GN=AHNAK PE=1 SV=2	54246.1	51746.8	26471.3	9485.32	7779.05	6705.91	32711.5	21071.4	10360.9	15090.3	17693.3	11521.6
19478	38.9473	3	476.256	1425.75	0.000336354	0.235914	21.37	VEGDLKGPEVDIR		AHNK_HUMAN	Neuroblast differentiation-associated protein AHNAK OS=Homo sapiens GN=AHNAK PE=1 SV=2	22160.6	19857.1	10163.6	5247.43	3854.83	2607.14	19211.7	9479.4	6956.54	9579.41	10789.1	4182.64
29329	38.9194	2	713.88	1425.75	-4.51e-05	-0.031619	25.67	VEGDLKGPEVDIR		AHNK_HUMAN	Neuroblast differentiation-associated protein AHNAK OS=Homo sapiens GN=AHNAK PE=1 SV=2	14769.1	13783.6	12906.1	4923.77	3836.94	3573.82	18421.1	9062	6246.72	10430.5	11389.6	4647.52
19632	70.7823	3	1135.55	3403.61	0.00595726	1.75028	4.23	GDINIEGPSMNIEGPDLNVEGPEGGLKGPKFK	[4] Oxidation (N)|[8] Oxidation (P)|[10] Oxidation (M)|[15] Oxidation (P)|[27] Oxidation (K)|[32] Oxidation (K)	AHNK_HUMAN	Neuroblast differentiation-associated protein AHNAK OS=Homo sapiens GN=AHNAK PE=1 SV=2	36088.4	23654.6	26022.8	52545.9	40133.7	50988.3	59196.2	25124	26143.3	100729	53641.6	46173.8
19730	107.559	3	900.488	2698.44	-0.000552368	-0.204699	36.07	LEGELQAPDLELSLPAIHVEGLDIK		AHNK_HUMAN	Neuroblast differentiation-associated protein AHNAK OS=Homo sapiens GN=AHNAK PE=1 SV=2	118975	81788.5	57162.9	42119	13062.7	2860.76	98470.3	64332	86607.4	92805.6	58222.4	33715.7
19769	18.1092	2	590.289	1178.56	0.00432721	3.67161	6.92	KPDIDITGPK	[5] Oxidation (D)|[7] Phospho (ST)	AHNK_HUMAN	Neuroblast differentiation-associated protein AHNAK OS=Homo sapiens GN=AHNAK PE=1 SV=2	3439.19	4063.27	3965.49	5724.69	4858.92	6314.42	3429.72	3705.86	4497.36	6236.96	4455.28	5279.74
19996	57.0221	3	666.64	1996.9	0.000163598	0.081926	13.11	ASLGSLEGEAEAEASSPKGK	[16] Phospho (ST)	AHNK_HUMAN	Neuroblast differentiation-associated protein AHNAK OS=Homo sapiens GN=AHNAK PE=1 SV=2	31776.7	23103.7	11835.4	24873.8	17133.5	4026.39	14941.1	6022.84	5415.8	25969	15642.8	10668.6
20244	24.7268	2	434.24	866.465	0.000331417	0.382493	25.62	FNFSKPK		AHNK_HUMAN	Neuroblast differentiation-associated protein AHNAK OS=Homo sapiens GN=AHNAK PE=1 SV=2	4813.98	4431.11	3497.16	3452.25	2213.63	1737.96	4264.68	1400.69	2104.36	4812.65	3326.77	3052.86
20430	28.0433	3	551.633	1651.88	-5.32e-06	-0.00321908	26.37	VEGDLKGPEADIKGPK		AHNK_HUMAN	Neuroblast differentiation-associated protein AHNAK OS=Homo sapiens GN=AHNAK PE=1 SV=2	34659.1	26833	18810.7	11427.7	7698.2	5739.54	27713.9	14063.9	10518.2	21449.4	18692.4	9346.24
50826	27.9887	2	826.946	1651.88	0.000218924	0.13253	---	VEGDLKGPEADIKGPK		AHNK_HUMAN	Neuroblast differentiation-associated protein AHNAK OS=Homo sapiens GN=AHNAK PE=1 SV=2	7999.61	7284.32	15378.7	4922.26	3173.15	4133.66	16616.6	7774.55	6101.33	12869.9	10796.4	5589.84
20571	64.2796	3	889.063	2664.17	-0.00151956	-0.570369	1.78	MPEMHFKTPKISMPDVDFNLK	[7] Oxidation (K)|[8] Phospho (ST)|[15] Oxidation (D)|[17] Oxidation (D)|[19] Oxidation (N)|[21] Oxidation (K)	AHNK_HUMAN	Neuroblast differentiation-associated protein AHNAK OS=Homo sapiens GN=AHNAK PE=1 SV=2	42851.2	31928.8	28119.9	10523.8	13959.1	22173.8	59940.4	31550.1	30903	47751.5	35407.1	36800.3
20636	58.2178	2	1072.5	2142.98	0.00193703	0.903895	1.56	FSMPGFKGEGPEVDVNLPK	[7] Oxidation (K)|[11] Oxidation (P)|[14] Oxidation (D)|[16] Oxidation (N)|[18] Oxidation (P)|[19] Oxidation (K)	AHNK_HUMAN	Neuroblast differentiation-associated protein AHNAK OS=Homo sapiens GN=AHNAK PE=1 SV=2	13232.9	22051.7	32871.9	36026.2	27830.8	43405.4	8844.79	17668.8	16009.3	9232.43	6950.46	29052.6
20668	34.7718	2	719.808	1437.6	-0.00310466	-2.15961	5.04	LKTDVDVSLPK	[2] Oxidation (K)|[3] Phospho (ST)|[4] Oxidation (D)|[6] Oxidation (D)|[8] Phospho (ST)|[11] Oxidation (K)	AHNK_HUMAN	Neuroblast differentiation-associated protein AHNAK OS=Homo sapiens GN=AHNAK PE=1 SV=2	14211.1	7556.18	8887.92	8791.74	5908.93	8569.04	10838.5	4829.42	7465.16	17639.3	11289.3	12579.9
20735	51.221	2	536.803	1071.59	-0.000139112	-0.129818	8.27	VKVPEVDVR	[4] Oxidation (P)|[7] Oxidation (D)	AHNK_HUMAN	Neuroblast differentiation-associated protein AHNAK OS=Homo sapiens GN=AHNAK PE=1 SV=2	29080.3	16591.3	9291.39	8547.6	3519.61	89.816	11545	4292.35	4340.11	12828.1	7638.53	7580.84
20760	54.2874	2	890.426	1778.84	-0.00600836	-3.37768	1.41	FPTMKVPKFGVSTGR	[2] Oxidation (P)|[5] Oxidation (K)|[7] Oxidation (P)|[12] Phospho (ST)	AHNK_HUMAN	Neuroblast differentiation-associated protein AHNAK OS=Homo sapiens GN=AHNAK PE=1 SV=2	22172.1	14113.1	12709.9	14560.8	13799.5	13709.9	16421	8838.42	9074.64	23488.2	17134.5	16061.7
20776	20.5024	3	518.582	1552.72	-0.00730682	-4.70578	---	GPKMKGNVDISAPK	[4] Oxidation (M)|[7] Oxidation (N)|[11] Phospho (ST)	AHNK_HUMAN	Neuroblast differentiation-associated protein AHNAK OS=Homo sapiens GN=AHNAK PE=1 SV=2	6351.6	5601.76	2654.41	5437.31	3386.27	2464.16	4949.42	3329.63	2283.09	6328.91	4791.86	2680.33
21711	20.5024	2	777.37	1552.72	-0.00721535	-4.64687	8.3	GPKMKGNVDISAPK	[4] Oxidation (M)|[7] Oxidation (N)|[11] Phospho (ST)	AHNK_HUMAN	Neuroblast differentiation-associated protein AHNAK OS=Homo sapiens GN=AHNAK PE=1 SV=2	6501.85	11967	6071.54	11972.8	7425.48	4712.57	9760.63	6795.64	3618.17	15003.9	9153.83	5000.95
21036	47.3808	3	689.335	2064.98	0.00422851	2.04772	3.37	APKISMPDLDLHLKSPK	[2] Oxidation (P)|[5] Phospho (ST)|[8] Oxidation (D)|[10] Oxidation (D)|[14] Oxidation (K)|[16] Oxidation (P)|[17] Oxidation (K)	AHNK_HUMAN	Neuroblast differentiation-associated protein AHNAK OS=Homo sapiens GN=AHNAK PE=1 SV=2	27867.9	17457.2	6903.57	12411.4	5173.02	3120.36	21525.3	6468.74	4962.81	27380.8	17358.5	9218.06
21046	21.2244	2	564.817	1127.62	0.000318819	0.282737	34.08	IKGDVDVTGPK		AHNK_HUMAN	Neuroblast differentiation-associated protein AHNAK OS=Homo sapiens GN=AHNAK PE=1 SV=2	15220.2	18018.1	9806.76	7847.31	5744.08	1432.18	14291.8	8446	5862.73	12668.2	10664.2	4519.73
21332	76.201	3	677.358	2029.05	0.000782189	0.385495	25.94	FSVPGFKAEGPEVDVNLPK		AHNK_HUMAN	Neuroblast differentiation-associated protein AHNAK OS=Homo sapiens GN=AHNAK PE=1 SV=2	50512	32659.7	16319.4	16172.7	5226.87	4579.01	25998	10838.8	10658.4	20152.8	17302	9749.63
21343	71.4214	2	976.976	1951.94	0.000261369	0.133902	88.58	GPSLDIDTPDVNIEGPEGK		AHNK_HUMAN	Neuroblast differentiation-associated protein AHNAK OS=Homo sapiens GN=AHNAK PE=1 SV=2	67258.8	75173.2	50525.6	22491.8	19783.1	7345.62	49597	35030.9	22812.9	36643.4	43630.6	23090.8
21529	60.4378	2	816.917	1631.82	-0.00592109	-3.62851	12.15	GDVDVSLPKVESDLK	[2] Oxidation (D)|[9] Oxidation (K)	AHNK_HUMAN	Neuroblast differentiation-associated protein AHNAK OS=Homo sapiens GN=AHNAK PE=1 SV=2	26758.7	14266.5	8866.59	6763.41	2337.52	3255.92	17922.8	3147.24	3037.27	11196.1	6739.5	5189.22
21911	40.396	3	405.571	1213.69	7.9e-05	0.0651182	43.57	LKTDVDVSLPK		AHNK_HUMAN	Neuroblast differentiation-associated protein AHNAK OS=Homo sapiens GN=AHNAK PE=1 SV=2	18612.3	15318.7	8547.7	4161.82	2617.13	1767.66	11317.9	5357.76	4095.22	7763.24	6170.98	4272.04
21922	28.718	2	393.693	785.371	0.000695815	0.885969	42.19	FNFSGSK		AHNK_HUMAN	Neuroblast differentiation-associated protein AHNAK OS=Homo sapiens GN=AHNAK PE=1 SV=2	4169.75	2354.23	1991.65	2537.13	1779.07	1097.72	3223.58	1675.95	1816.01	4137.16	3884.95	2218.74
21957	53.8287	3	623.265	1866.77	-0.000387892	-0.207787	3.17	FSMPGFKGEGPEVDVK	[2] Phospho (ST)|[3] Oxidation (M)|[7] Oxidation (K)|[11] Oxidation (P)|[16] Oxidation (K)	AHNK_HUMAN	Neuroblast differentiation-associated protein AHNAK OS=Homo sapiens GN=AHNAK PE=1 SV=2	22941.4	13486.3	7375.98	9725.61	4675.83	2480.71	18439	8273.05	5556.34	14061.7	12586.8	6987.45
21957	53.8287	3	623.265	1866.77	-0.000387892	-0.207787	13.87	FSMPGFKGEGPEVDVK	[2] Phospho (ST)|[4] Oxidation (P)|[7] Oxidation (K)|[11] Oxidation (P)|[16] Oxidation (K)	AHNK_HUMAN	Neuroblast differentiation-associated protein AHNAK OS=Homo sapiens GN=AHNAK PE=1 SV=2	22941.4	13486.3	7375.98	9725.61	4675.83	2480.71	18439	8273.05	5556.34	14061.7	12586.8	6987.45
21989	100.479	3	1218.93	3653.77	0.00375647	1.02811	22.32	GDVDVSVPKLEGDLTGPSVGVEVPDVELECPDAK	[30] Bromobimane (C)	AHNK_HUMAN	Neuroblast differentiation-associated protein AHNAK OS=Homo sapiens GN=AHNAK PE=1 SV=2	161637	168879	115314	55627.6	33666	21973.2	121097	63623.1	52453.8	90134.8	85131.3	44786.6
22185	76.39	3	826.4	2476.18	-0.000344409	-0.139089	26.82	VEAPSLDVHMDSPDINIEGPDVK		AHNK_HUMAN	Neuroblast differentiation-associated protein AHNAK OS=Homo sapiens GN=AHNAK PE=1 SV=2	67908.4	60928.7	46306.3	23613.1	20814.2	37593.7	18118.2	31815.6	27548.8	7792.75	34214.6	18076.6
22234	45.3697	2	584.29	1166.56	-0.00303839	-2.60455	2.99	LKMPEMNIK	[2] Oxidation (K)|[3] Oxidation (M)|[4] Oxidation (P)|[6] Oxidation (M)	AHNK_HUMAN	Neuroblast differentiation-associated protein AHNAK OS=Homo sapiens GN=AHNAK PE=1 SV=2	9896.72	4593.76	2226.28	4602.66	1185.42	310.898	8639.67	1965.59	1483.91	11656.9	6652.03	2839.18
22826	70.6659	2	945.434	1888.85	0.00161855	0.856895	42.9	VDVECPDVNIEGPEGK	[5] Bromobimane (C)	AHNK_HUMAN	Neuroblast differentiation-associated protein AHNAK OS=Homo sapiens GN=AHNAK PE=1 SV=2	40307.9	32729.2	20391.2	16038.9	11659.4	10785.4	42350.6	25249.3	12520	28093.8	19622	13780
22884	42.1876	3	520.93	1559.77	-0.000264929	-0.169852	4.36	GDVDVTGPKVEGDLK	[4] Oxidation (D)|[9] Oxidation (K)	AHNK_HUMAN	Neuroblast differentiation-associated protein AHNAK OS=Homo sapiens GN=AHNAK PE=1 SV=2	11592.8	7081.4	6910.86	10754.5	9270.44	13278.4	11988.8	6328.55	10485.5	18906.6	12951.2	15796.3
31270	42.2196	2	780.891	1559.77	-0.00140498	-0.900759	---	GDVDVTGPKVEGDLK	[4] Oxidation (D)|[9] Oxidation (K)	AHNK_HUMAN	Neuroblast differentiation-associated protein AHNAK OS=Homo sapiens GN=AHNAK PE=1 SV=2	6007.45	3907.41	7248.63	10805	11524.6	16205.8	10353.3	6776.56	12076.9	22027.5	13860.2	19494.5
22884	42.1876	3	520.93	1559.77	-0.000264929	-0.169852	---	GDVDVTGPKVEGDLK	[8] Oxidation (P)|[13] Oxidation (D)	AHNK_HUMAN	Neuroblast differentiation-associated protein AHNAK OS=Homo sapiens GN=AHNAK PE=1 SV=2	11592.8	7081.4	6910.86	10754.5	9270.44	13278.4	11988.8	6328.55	10485.5	18906.6	12951.2	15796.3
31270	42.2196	2	780.891	1559.77	-0.00140498	-0.900759	6.03	GDVDVTGPKVEGDLK	[8] Oxidation (P)|[13] Oxidation (D)	AHNK_HUMAN	Neuroblast differentiation-associated protein AHNAK OS=Homo sapiens GN=AHNAK PE=1 SV=2	6007.45	3907.41	7248.63	10805	11524.6	16205.8	10353.3	6776.56	12076.9	22027.5	13860.2	19494.5
22884	42.1876	3	520.93	1559.77	-0.000264929	-0.169852	---	GEVDVSLANVEGDLK	[13] Oxidation (D)	AHNK_HUMAN	Neuroblast differentiation-associated protein AHNAK OS=Homo sapiens GN=AHNAK PE=1 SV=2	11592.8	7081.4	6910.86	10754.5	9270.44	13278.4	11988.8	6328.55	10485.5	18906.6	12951.2	15796.3
31270	42.2196	2	780.891	1559.77	-0.00140498	-0.900759	0.01	GEVDVSLANVEGDLK	[13] Oxidation (D)	AHNK_HUMAN	Neuroblast differentiation-associated protein AHNAK OS=Homo sapiens GN=AHNAK PE=1 SV=2	6007.45	3907.41	7248.63	10805	11524.6	16205.8	10353.3	6776.56	12076.9	22027.5	13860.2	19494.5
23019	37.9286	3	565.649	1693.92	-0.000178372	-0.105301	39.73	VEGEIKAPDVDIKGPK		AHNK_HUMAN	Neuroblast differentiation-associated protein AHNAK OS=Homo sapiens GN=AHNAK PE=1 SV=2	38629.6	32075.2	21312.1	8422.42	5870.21	3264.31	31056.8	17496.6	11210.3	18158.3	16384	10739.4
23081	30.5815	2	592.837	1183.66	-0.000107956	-0.0912054	44.26	FKAEAPLPSPK		AHNK_HUMAN	Neuroblast differentiation-associated protein AHNAK OS=Homo sapiens GN=AHNAK PE=1 SV=2	21020.5	16896.1	13459.1	6559.65	7360.7	3282.66	23765.1	9837.73	7228.08	19464.7	14336	7687.43
23154	51.9256	3	570.308	1707.9	-0.000825498	-0.48334	12.25	APSLDIKGPEVDVSGPK		AHNK_HUMAN	Neuroblast differentiation-associated protein AHNAK OS=Homo sapiens GN=AHNAK PE=1 SV=2	30272.7	38976.6	33002.7	9445.37	11921.2	9316.26	17635	15667.4	13673.8	11315.1	15562	15444.8
23210	31.2173	2	629.337	1256.66	-0.000860734	-0.684937	9.78	LEGGEVDLKGPK	[11] Oxidation (P)	AHNK_HUMAN	Neuroblast differentiation-associated protein AHNAK OS=Homo sapiens GN=AHNAK PE=1 SV=2	8264.33	8672.5	7675.79	8990.91	6241.52	7112.73	11158.2	6564.71	4870.66	12022.4	11929.5	5144.53
23270	117.829	3	1340.28	4017.83	0.00615578	1.53212	7.72	TVIRLPSGSGAASPTGSAVDIRAGAISASGPELQGAGHSK	[1] Phospho (ST)|[20] Oxidation (D)|[29] Phospho (ST)|[31] Oxidation (P)|[39] Phospho (ST)|[40] Oxidation (K)	AHNK_HUMAN	Neuroblast differentiation-associated protein AHNAK OS=Homo sapiens GN=AHNAK PE=1 SV=2	14805.8	32770.7	23063.9	54848	43114.5	23150.5	19989	27245.1	26061.6	55257.9	56039.7	23100.3
23326	62.8579	3	731.374	2191.1	0.00176088	0.803651	30.06	TVIRLPSGSGAASPTGSAVDIR	[7] Phospho (ST)	AHNK_HUMAN	Neuroblast differentiation-associated protein AHNAK OS=Homo sapiens GN=AHNAK PE=1 SV=2	30736.6	31522.7	12668.8	26467.9	20748.9	12724.4	23876.4	8514.98	8573.54	35771.6	26660.2	15548.5
23326	62.8579	3	731.374	2191.1	0.00176088	0.803651	19.27	TVIRLPSGSGAASPTGSAVDIR	[9] Phospho (ST)	AHNK_HUMAN	Neuroblast differentiation-associated protein AHNAK OS=Homo sapiens GN=AHNAK PE=1 SV=2	30736.6	31522.7	12668.8	26467.9	20748.9	12724.4	23876.4	8514.98	8573.54	35771.6	26660.2	15548.5
23326	62.8579	3	731.374	2191.1	0.00176088	0.803651	21.27	TVIRLPSGSGAASPTGSAVDIR	[1] Phospho (ST)	AHNK_HUMAN	Neuroblast differentiation-associated protein AHNAK OS=Homo sapiens GN=AHNAK PE=1 SV=2	30736.6	31522.7	12668.8	26467.9	20748.9	12724.4	23876.4	8514.98	8573.54	35771.6	26660.2	15548.5
23330	78.7557	2	660.316	1318.62	0.000600203	0.455176	3.97	VTAPDVDLHLK	[2] Phospho (ST)|[5] Oxidation (D)|[7] Oxidation (D)	AHNK_HUMAN	Neuroblast differentiation-associated protein AHNAK OS=Homo sapiens GN=AHNAK PE=1 SV=2	8266.82	5651.05	4099.28	5261.79	3545.39	1872.82	11274.4	4422.05	3512.67	13603.6	8307.65	4693.83
23372	84.715	3	804.116	2409.33	0.000312783	0.129822	12.46	VKTPSFGISAPQVSIPDVNVNLK		AHNK_HUMAN	Neuroblast differentiation-associated protein AHNAK OS=Homo sapiens GN=AHNAK PE=1 SV=2	27368.4	16909.2	6993.17	16981.8	4704.08	1638.29	15764.9	7709.38	7223.91	18264.5	16986.9	6418.94
23398	71.1249	3	827.405	2479.19	-0.00452579	-1.8255	3.17	MPKFSMPSLKGEGPEVDVNLPK	[2] Oxidation (P)|[3] Oxidation (K)|[6] Oxidation (M)|[7] Oxidation (P)|[10] Oxidation (K)	AHNK_HUMAN	Neuroblast differentiation-associated protein AHNAK OS=Homo sapiens GN=AHNAK PE=1 SV=2	29556.4	21477.6	16639.2	16792.4	5063.04	17114.8	37146.5	5991.84	10798.5	33137.3	14442.5	16836.2
23455	25.612	2	657.817	1313.62	0.00145804	1.10995	7.87	VKGEYDMTVPK	[2] Oxidation (K)|[7] Oxidation (M)|[11] Oxidation (K)	AHNK_HUMAN	Neuroblast differentiation-associated protein AHNAK OS=Homo sapiens GN=AHNAK PE=1 SV=2	15209.6	15456.8	13827.7	8446.61	6760.75	10185	20310.9	14945.8	9836.56	20349.2	17211.3	11534.6
23505	47.0262	3	535.286	1602.84	0.00136638	0.852474	---	APKISIPDVDLDLK	[2] Oxidation (P)|[3] Oxidation (K)|[7] Oxidation (P)|[8] Oxidation (D)|[10] Oxidation (D)	AHNK_HUMAN	Neuroblast differentiation-associated protein AHNAK OS=Homo sapiens GN=AHNAK PE=1 SV=2	12856.1	9505.83	5950.02	8688.74	7484.07	4997.55	11522.3	4375.74	5119.7	17337.3	12992.3	7928.81
59522	47.0568	2	802.426	1602.84	0.00167389	1.04433	3.51	APKISIPDVDLDLK	[2] Oxidation (P)|[3] Oxidation (K)|[7] Oxidation (P)|[8] Oxidation (D)|[10] Oxidation (D)	AHNK_HUMAN	Neuroblast differentiation-associated protein AHNAK OS=Homo sapiens GN=AHNAK PE=1 SV=2	4758.19	5585.03	1870.31	3315.87	3278.74	179.971	5328.33	2198.47	2320.7	13382.5	8596.22	5937.63
23522	62.5038	3	841.413	2521.22	-0.000354651	-0.140667	21.91	ADVDVSGPKVDVEGPDVNIEGPEGK		AHNK_HUMAN	Neuroblast differentiation-associated protein AHNAK OS=Homo sapiens GN=AHNAK PE=1 SV=2	19180.2	36675	37673.5	24798.8	17242.4	8929.79	20795.3	30590.5	24494.4	15464.2	46056.8	20072.4
58358	63.6606	3	841.413	2521.22	-0.000700095	-0.277681	16.84	ADVDVSGPKVDVEGPDVNIEGPEGK		AHNK_HUMAN	Neuroblast differentiation-associated protein AHNAK OS=Homo sapiens GN=AHNAK PE=1 SV=2	24263.5	18867.1	18742.4	9759.33	7256.48	2423.85	19314.9	11855.3	7010.17	12283.4	13267.8	5190.66
71674	64.5344	3	841.413	2521.22	-0.000430164	-0.170617	8.87	ADVDVSGPKVDVEGPDVNIEGPEGK		AHNK_HUMAN	Neuroblast differentiation-associated protein AHNAK OS=Homo sapiens GN=AHNAK PE=1 SV=2	14469.6	11802.7	3433.28	3834.93	1246.88	931.732	7245.21	4391.09	1487.2	6970.89	4294.93	531.256
23551	73.8157	3	760.385	2278.13	0.00751144	3.2972	2.43	TPSFGISAPQVSIPDVNVNLK	[7] Phospho (ST)|[15] Oxidation (D)	AHNK_HUMAN	Neuroblast differentiation-associated protein AHNAK OS=Homo sapiens GN=AHNAK PE=1 SV=2	33751.8	30590.5	14392	26333	24947.8	2561.81	17947.7	11642.3	5330.29	5101.33	17490.5	4848.96
23561	84.6861	3	823.071	2466.19	0.0119409	4.84188	0.28	GDVDVSLPKVEGDLKGPEIDIK	[6] Phospho (ST)|[13] Oxidation (D)|[15] Oxidation (K)|[20] Oxidation (D)|[22] Oxidation (K)	AHNK_HUMAN	Neuroblast differentiation-associated protein AHNAK OS=Homo sapiens GN=AHNAK PE=1 SV=2	45323.6	77849.5	74454.5	7744.58	11754	22739.1	103241	72693.7	64955.5	33135.8	40530.9	43576.4
73554	84.7399	2	1234.1	2466.19	0.0151389	6.13859	---	GDVDVSLPKVEGDLKGPEIDIK	[6] Phospho (ST)|[13] Oxidation (D)|[15] Oxidation (K)|[20] Oxidation (D)|[22] Oxidation (K)	AHNK_HUMAN	Neuroblast differentiation-associated protein AHNAK OS=Homo sapiens GN=AHNAK PE=1 SV=2	5981.5	19106.2	16041.6	62.8465	0	1200.51	15307.3	14065.3	10938	1464.79	3346.73	5413.45
23700	111.096	3	1118.25	3351.71	-0.0165212	-4.92915	3.41	SPKADIKSPSLDVTVPEAELNLETPEISVGGK	[12] Oxidation (D)|[32] Oxidation (K)	AHNK_HUMAN	Neuroblast differentiation-associated protein AHNAK OS=Homo sapiens GN=AHNAK PE=1 SV=2	111731	79114	72022	72707.7	27313.4	3902.41	76908.9	30648.5	68874.4	41914.3	49861.3	45499.9
45794	111.061	4	838.936	3351.71	-0.0165049	-4.9243	---	SPKADIKSPSLDVTVPEAELNLETPEISVGGK	[12] Oxidation (D)|[32] Oxidation (K)	AHNK_HUMAN	Neuroblast differentiation-associated protein AHNAK OS=Homo sapiens GN=AHNAK PE=1 SV=2	24130.4	15134.8	15142.3	16333.2	8146.09	6827.17	20509.2	10726	14202	11068.8	12092.4	11903.6
23997	57.7378	3	661.332	1980.98	0.00937012	4.73007	13.41	APKISIPDVDLDLKGPK	[2] Oxidation (P)|[3] Oxidation (K)|[5] Phospho (ST)|[7] Oxidation (P)|[14] Oxidation (K)|[16] Oxidation (P)|[17] Oxidation (K)	AHNK_HUMAN	Neuroblast differentiation-associated protein AHNAK OS=Homo sapiens GN=AHNAK PE=1 SV=2	38609.2	18441.6	12686.2	15917.9	6827.2	6280.64	27698.1	6137.97	6186.14	25741.3	11850	11337.8
24031	50.3627	4	767.352	3065.38	-0.00131599	-0.429308	---	LPKADVDVSGPKMDAEVPDVNIEGPDAK	[9] Phospho (ST)|[11] Oxidation (P)|[13] Oxidation (M)|[14] Oxidation (D)|[18] Oxidation (P)|[28] Oxidation (K)	AHNK_HUMAN	Neuroblast differentiation-associated protein AHNAK OS=Homo sapiens GN=AHNAK PE=1 SV=2	64267.7	52968.9	20047	23923.8	8988.97	5895.14	16001.1	7935.4	9956.31	11227.4	9647.37	7695.12
53166	50.3924	3	1022.8	3065.38	-0.000127582	-0.0416205	5.5	LPKADVDVSGPKMDAEVPDVNIEGPDAK	[9] Phospho (ST)|[11] Oxidation (P)|[13] Oxidation (M)|[14] Oxidation (D)|[18] Oxidation (P)|[28] Oxidation (K)	AHNK_HUMAN	Neuroblast differentiation-associated protein AHNAK OS=Homo sapiens GN=AHNAK PE=1 SV=2	16630.9	17727	5605.02	8612.62	3052.33	336.264	2582.88	2727.58	1578	2309.66	1346.25	1037.41
24149	36.7838	3	852.737	2555.19	-0.000163375	-0.0639383	1.56	LEGDIKAPSLDIKGPEVDVSGPK	[6] Oxidation (K)|[8] Oxidation (P)|[13] Oxidation (K)|[15] Oxidation (P)|[18] Oxidation (D)|[20] Phospho (ST)|[22] Oxidation (P)|[23] Oxidation (K)	AHNK_HUMAN	Neuroblast differentiation-associated protein AHNAK OS=Homo sapiens GN=AHNAK PE=1 SV=2	54991.6	39364.2	19008.9	39942.6	19784.6	16295	42438	15941.8	13497.8	52474.1	33653.1	22329.7
24222	45.4826	3	482.25	1443.73	0.00234018	1.62094	4	MKMPKFSVPGFK	[3] Oxidation (M)|[4] Oxidation (P)|[9] Oxidation (P)	AHNK_HUMAN	Neuroblast differentiation-associated protein AHNAK OS=Homo sapiens GN=AHNAK PE=1 SV=2	9707	10971.2	5746.76	3239.52	2001.69	400.127	9192.21	4358.54	3544.91	5338.7	4937.66	2488.03
24222	45.4826	3	482.25	1443.73	-0.000159815	-0.110696	2.49	MEGDLKAPEVDIK		AHNK_HUMAN	Neuroblast differentiation-associated protein AHNAK OS=Homo sapiens GN=AHNAK PE=1 SV=2	9707	10971.2	5746.76	3239.52	2001.69	400.127	9192.21	4358.54	3544.91	5338.7	4937.66	2488.03
24439	25.4856	2	776.865	1551.72	-0.000125936	-0.081159	0.66	MPKFNFSKPKGK	[1] Oxidation (M)|[3] Oxidation (K)|[5] Oxidation (N)|[7] Phospho (ST)|[10] Oxidation (K)	AHNK_HUMAN	Neuroblast differentiation-associated protein AHNAK OS=Homo sapiens GN=AHNAK PE=1 SV=2	14601.5	6228.22	6335.11	10347.1	6380.43	7430.38	15727.7	6547.56	6407.23	15672.5	8114.11	8544.33
24439	25.4856	2	776.865	1551.72	-0.000125936	-0.081159	0.64	MPKFNFSKPKGK	[1] Oxidation (M)|[2] Oxidation (P)|[3] Oxidation (K)|[5] Oxidation (N)|[7] Phospho (ST)	AHNK_HUMAN	Neuroblast differentiation-associated protein AHNAK OS=Homo sapiens GN=AHNAK PE=1 SV=2	14601.5	6228.22	6335.11	10347.1	6380.43	7430.38	15727.7	6547.56	6407.23	15672.5	8114.11	8544.33
24511	25.5362	2	637.335	1272.66	-0.000941118	-0.739491	5.73	LPKADVDVSGPK	[2] Oxidation (P)|[3] Oxidation (K)|[5] Oxidation (D)	AHNK_HUMAN	Neuroblast differentiation-associated protein AHNAK OS=Homo sapiens GN=AHNAK PE=1 SV=2	6250.27	3730.5	2787.71	3887.41	1970.87	2320.7	12256.8	4660.04	6597.27	14337.8	8468.68	8054.58
51139	25.511	3	425.226	1272.66	0.0011131	0.874627	---	LPKADVDVSGPK	[2] Oxidation (P)|[3] Oxidation (K)|[5] Oxidation (D)	AHNK_HUMAN	Neuroblast differentiation-associated protein AHNAK OS=Homo sapiens GN=AHNAK PE=1 SV=2	735.087	637.065	262.801	368.011	209.406	239.354	2680.11	1041.83	1093.13	2173.17	1188.6	1327.62
24519	42.6604	2	560.271	1118.53	-1.14e-05	-0.0101788	9.52	GDLDASVPSMK		AHNK_HUMAN	Neuroblast differentiation-associated protein AHNAK OS=Homo sapiens GN=AHNAK PE=1 SV=2	14677.7	15349.9	14781.8	8900.38	10898.1	10199.9	12635.4	13584	9392.44	11786.9	12133.5	10532
24730	36.868	3	633.948	1898.82	-0.00227555	-1.1984	28.14	LKSEDGVEGDLGETQSR	[3] Phospho (ST)	AHNK_HUMAN	Neuroblast differentiation-associated protein AHNAK OS=Homo sapiens GN=AHNAK PE=1 SV=2	42580.7	28166.4	18560	18567.5	11504.2	15879.9	4495.7	3866.71	4203.58	6542.05	4761.65	5399
38069	36.868	2	950.42	1898.83	-0.000877588	-0.462174	55.21	LKSEDGVEGDLGETQSR	[3] Phospho (ST)	AHNK_HUMAN	Neuroblast differentiation-associated protein AHNAK OS=Homo sapiens GN=AHNAK PE=1 SV=2	25282	20687.2	22196.3	17235.6	10886.8	13808.3	3355.58	2650.28	2235.37	4887.4	4604.56	3714.18
24890	42.4564	2	752.904	1503.79	0.000332884	0.221363	12.41	GPKVKGDFDVSVPK	[7] Oxidation (D)|[9] Oxidation (D)	AHNK_HUMAN	Neuroblast differentiation-associated protein AHNAK OS=Homo sapiens GN=AHNAK PE=1 SV=2	41136	56153.7	33014.8	5932.2	14952.5	7575.38	25259.3	7082.48	2497.93	17391.2	21271.8	6794.07
24890	42.4564	2	752.904	1503.79	0.000332884	0.221363	10.52	GPKVKGDFDVSVPK	[5] Oxidation (K)|[14] Oxidation (K)	AHNK_HUMAN	Neuroblast differentiation-associated protein AHNAK OS=Homo sapiens GN=AHNAK PE=1 SV=2	41136	56153.7	33014.8	5932.2	14952.5	7575.38	25259.3	7082.48	2497.93	17391.2	21271.8	6794.07
24890	42.4564	2	752.904	1503.79	0.000332884	0.221363	10.93	GPKVKGDFDVSVPK	[7] Oxidation (D)|[14] Oxidation (K)	AHNK_HUMAN	Neuroblast differentiation-associated protein AHNAK OS=Homo sapiens GN=AHNAK PE=1 SV=2	41136	56153.7	33014.8	5932.2	14952.5	7575.38	25259.3	7082.48	2497.93	17391.2	21271.8	6794.07
24960	73.0359	3	677.978	2030.91	0.0015234	0.750108	---	TPKISMPDIDLNLTGPK	[2] Oxidation (P)|[3] Oxidation (K)|[5] Phospho (ST)|[6] Oxidation (M)|[7] Oxidation (P)|[12] Oxidation (N)|[16] Oxidation (P)|[17] Oxidation (K)	AHNK_HUMAN	Neuroblast differentiation-associated protein AHNAK OS=Homo sapiens GN=AHNAK PE=1 SV=2	11452.5	12560.2	14816.6	11790.9	9982.31	13915.7	10420.3	11815.9	11682.9	8908.3	12478.9	12035.7
96070	73.0641	2	1016.46	2030.91	-0.000836078	-0.411676	4.35	TPKISMPDIDLNLTGPK	[2] Oxidation (P)|[3] Oxidation (K)|[5] Phospho (ST)|[6] Oxidation (M)|[7] Oxidation (P)|[12] Oxidation (N)|[16] Oxidation (P)|[17] Oxidation (K)	AHNK_HUMAN	Neuroblast differentiation-associated protein AHNAK OS=Homo sapiens GN=AHNAK PE=1 SV=2	5275.68	3926.91	3084.6	4160.78	2206.19	3051.37	1347	2801.57	2501.89	1434.48	3572.11	1955.38
24973	118.88	2	1247.61	2493.21	-0.005736	-2.30064	5.41	MPEMNIKAPKISMPDIDLNLK	[1] Oxidation (M)|[4] Oxidation (M)|[9] Oxidation (P)|[10] Oxidation (K)|[15] Oxidation (D)|[21] Oxidation (K)	AHNK_HUMAN	Neuroblast differentiation-associated protein AHNAK OS=Homo sapiens GN=AHNAK PE=1 SV=2	32651	36783.6	64107.7	26329.4	33253.1	37356.7	47333.9	63893.3	54551.3	36996.5	41131.4	42596
25051	21.4833	3	748.697	2243.07	-0.00639417	-2.85062	---	SPQISMSDIDLNLKGPKIK	[2] Oxidation (P)|[6] Oxidation (M)|[7] Phospho (ST)|[10] Oxidation (D)|[12] Oxidation (N)|[16] Oxidation (P)	AHNK_HUMAN	Neuroblast differentiation-associated protein AHNAK OS=Homo sapiens GN=AHNAK PE=1 SV=2	23119.1	10233.3	12685.3	18701	4651.47	832.565	29024.4	3687.95	11053.1	29646.9	15721.6	12984
51173	21.5414	4	561.774	2243.07	-0.00767498	-3.42163	11.09	SPQISMSDIDLNLKGPKIK	[2] Oxidation (P)|[6] Oxidation (M)|[7] Phospho (ST)|[10] Oxidation (D)|[12] Oxidation (N)|[16] Oxidation (P)	AHNK_HUMAN	Neuroblast differentiation-associated protein AHNAK OS=Homo sapiens GN=AHNAK PE=1 SV=2	13523.2	3932.69	3172.18	4062.92	1306.46	0	9945.5	268.777	2355.99	5240.31	3500.8	3131.95
25158	51.7277	3	673.339	2017	0.000921089	0.456664	2.45	APKISMPDLDLHLKSPK	[2] Oxidation (P)|[6] Oxidation (M)|[8] Oxidation (D)|[15] Phospho (ST)	AHNK_HUMAN	Neuroblast differentiation-associated protein AHNAK OS=Homo sapiens GN=AHNAK PE=1 SV=2	28156.9	15525	6842.65	10562.2	2553.05	1211.54	13861.9	4199.56	3514.23	16414.1	8509.88	8244.62
25249	26.5967	2	387.722	773.429	0.000496382	0.641794	8.26	GPKVDVK	[3] Oxidation (K)|[5] Oxidation (D)	AHNK_HUMAN	Neuroblast differentiation-associated protein AHNAK OS=Homo sapiens GN=AHNAK PE=1 SV=2	330.008	546.574	623.108	279.306	519.397	126.443	901.368	447.967	519.909	1071.36	827.001	956.459
25329	18.4596	2	408.253	814.492	0.000509739	0.625837	4.16	LNIKAPK	[4] Oxidation (K)|[6] Oxidation (P)	AHNK_HUMAN	Neuroblast differentiation-associated protein AHNAK OS=Homo sapiens GN=AHNAK PE=1 SV=2	2174.81	3215.05	2515.82	3058.39	1643.75	1119.58	4468.72	2139.95	2005.77	4639.74	3672.13	2566.89
25381	15.7611	2	642.347	1282.68	0.00160383	1.25038	1.43	GEGPEVDVKLPK	[9] Oxidation (K)	AHNK_HUMAN	Neuroblast differentiation-associated protein AHNAK OS=Homo sapiens GN=AHNAK PE=1 SV=2	5953.37	15446.4	11087.2	1017.7	3475.43	2742.67	4206.24	4759.9	3209.55	2526.87	5018.41	2381
25381	15.7611	2	642.347	1282.68	0.00160383	1.25038	2.63	GEGPEVDVKLPK	[4] Oxidation (P)	AHNK_HUMAN	Neuroblast differentiation-associated protein AHNAK OS=Homo sapiens GN=AHNAK PE=1 SV=2	5953.37	15446.4	11087.2	1017.7	3475.43	2742.67	4206.24	4759.9	3209.55	2526.87	5018.41	2381
25792	68.4555	3	694.324	2079.95	-0.00666376	-3.2038	11.27	MDIDAPDVEVQGPDWHLK	[2] Oxidation (D)	AHNK_HUMAN	Neuroblast differentiation-associated protein AHNAK OS=Homo sapiens GN=AHNAK PE=1 SV=2	24412.7	17939.3	12492.4	12951.6	9401.46	723.373	18113.9	10535.3	9742.4	16488.9	11828.4	11500.5
29494	68.4555	2	1040.98	2079.95	-0.00952659	-4.58018	---	MDIDAPDVEVQGPDWHLK	[2] Oxidation (D)	AHNK_HUMAN	Neuroblast differentiation-associated protein AHNAK OS=Homo sapiens GN=AHNAK PE=1 SV=2	16837.4	21544.6	17814.3	14486.8	11820.7	50.1719	20314.2	11681.1	12791.2	18600	13068.7	17490
25966	46.7677	2	949.473	1896.93	-0.000580391	-0.305963	61.68	VESDLKGPEVDIEGPEGK		AHNK_HUMAN	Neuroblast differentiation-associated protein AHNAK OS=Homo sapiens GN=AHNAK PE=1 SV=2	40809.5	38683.9	22583.7	7805.41	7888.57	5762.21	20915.8	16087.1	10472.7	23232.4	20291.1	7678.69
26001	80.9598	3	828.39	2482.15	-0.00559488	-2.25404	1.88	GDVDVSLPKMEGDLKAPEVDIK	[6] Phospho (ST)|[10] Oxidation (M)|[13] Oxidation (D)|[22] Oxidation (K)	AHNK_HUMAN	Neuroblast differentiation-associated protein AHNAK OS=Homo sapiens GN=AHNAK PE=1 SV=2	34362.1	17284.7	16401.2	12441.9	3664.05	3750.1	21545.1	6576.69	11692.9	22558.1	11678.1	14657.8
26182	38.687	3	627.99	1880.95	-0.00657988	-3.49816	3.32	ISMPDIDFNLKGPKVK	[3] Oxidation (M)|[5] Oxidation (D)|[7] Oxidation (D)|[9] Oxidation (N)|[16] Oxidation (K)	AHNK_HUMAN	Neuroblast differentiation-associated protein AHNAK OS=Homo sapiens GN=AHNAK PE=1 SV=2	11811.1	7320.7	3843.71	3909.57	2860.85	0	12087.2	11801.2	5471.9	7438.65	10431.1	3327.83
26429	81.9127	2	743.864	1485.71	-0.00633882	-4.26649	10.58	FKMPEMSIKAPK	[3] Oxidation (M)|[4] Oxidation (P)|[6] Oxidation (M)|[11] Oxidation (P)|[12] Oxidation (K)	AHNK_HUMAN	Neuroblast differentiation-associated protein AHNAK OS=Homo sapiens GN=AHNAK PE=1 SV=2	34974.2	20860.7	13185.5	17137.9	4689.13	3926.81	24105.4	3670	4851.33	32260	14537.2	9451.17
26799	70.6364	3	758.029	2271.07	0.000417082	0.18365	17.25	TVIRLPSGSGAASPTGSAVDIR	[7] Phospho (ST)|[13] Phospho (ST)	AHNK_HUMAN	Neuroblast differentiation-associated protein AHNAK OS=Homo sapiens GN=AHNAK PE=1 SV=2	13287.1	10680.5	10220.5	7490.48	6134.96	9372.11	6197.29	2448.77	2784.35	6210.77	7216.95	4969.93
26799	70.6364	3	758.029	2271.07	0.000417082	0.18365	9.28	TVIRLPSGSGAASPTGSAVDIR	[7] Phospho (ST)|[17] Phospho (ST)	AHNK_HUMAN	Neuroblast differentiation-associated protein AHNAK OS=Homo sapiens GN=AHNAK PE=1 SV=2	13287.1	10680.5	10220.5	7490.48	6134.96	9372.11	6197.29	2448.77	2784.35	6210.77	7216.95	4969.93
26952	109.267	3	792.742	2375.2	0.00505674	2.12898	2.27	VQTPEVDVKGKKPDIDITGPK	[3] Phospho (ST)|[16] Oxidation (D)|[20] Oxidation (P)	AHNK_HUMAN	Neuroblast differentiation-associated protein AHNAK OS=Homo sapiens GN=AHNAK PE=1 SV=2	20615.2	19759.5	21395.1	18254	11744.6	8076.58	21298.2	15415.8	19265.5	16297.8	16555.4	19349.5
49131	109.267	2	1188.61	2375.2	0.00433716	1.82602	---	VQTPEVDVKGKKPDIDITGPK	[3] Phospho (ST)|[16] Oxidation (D)|[20] Oxidation (P)	AHNK_HUMAN	Neuroblast differentiation-associated protein AHNAK OS=Homo sapiens GN=AHNAK PE=1 SV=2	13372.4	14496.1	18453.9	9983.64	6401.51	4236.76	12897.7	7188.06	9782.06	7853.76	9678.62	11555.6
27087	118.933	3	1011.5	3031.47	0.00310627	1.02467	4.58	GPSLKGDLDASVPSMKVHAPGLNLSGVGGK	[7] Oxidation (D)|[9] Oxidation (D)|[14] Phospho (ST)|[15] Oxidation (M)|[16] Oxidation (K)	AHNK_HUMAN	Neuroblast differentiation-associated protein AHNAK OS=Homo sapiens GN=AHNAK PE=1 SV=2	18093.9	18285.3	28208.7	16551	19371.4	24042.1	28171.4	30273.4	25645	28614.7	27032.3	27952.6
27133	39.1922	2	479.266	956.517	-0.0010522	-1.10004	6.53	LEGPDVSLK		AHNK_HUMAN	Neuroblast differentiation-associated protein AHNAK OS=Homo sapiens GN=AHNAK PE=1 SV=2	7752.72	7289.86	3620.59	2570.8	2490.61	1593	5667	2676.63	1440.56	3481.1	3320.5	2482.1
27244	118.75	2	1070.04	2138.07	-0.00198992	-0.930706	2.1	LNIKAPKVSMPDVDLNLK	[7] Oxidation (K)|[9] Phospho (ST)|[10] Oxidation (M)|[14] Oxidation (D)|[18] Oxidation (K)	AHNK_HUMAN	Neuroblast differentiation-associated protein AHNAK OS=Homo sapiens GN=AHNAK PE=1 SV=2	33859.2	40145.1	62674.9	16932.2	32251.9	26740.4	43904	48152	32651.4	13403.5	22825.2	31610.5
27254	32.4083	2	707.316	1412.62	-0.00103189	-0.730478	60.64	GGVTGSPEASISGSK	[6] Phospho (ST)	AHNK_HUMAN	Neuroblast differentiation-associated protein AHNAK OS=Homo sapiens GN=AHNAK PE=1 SV=2	876.772	39563.9	23303.2	8782.41	3688	3960.99	32180.4	20553	16962.7	7858.06	13653	7791.59
27282	86.0675	2	1089.54	2177.08	-0.00502094	-2.30627	---	APNISMPDVDLNLKGPKIK	[5] Phospho (ST)|[6] Oxidation (M)|[10] Oxidation (D)|[16] Oxidation (P)	AHNK_HUMAN	Neuroblast differentiation-associated protein AHNAK OS=Homo sapiens GN=AHNAK PE=1 SV=2	20085.7	15305.7	11026.1	13181.7	10743.3	11112	22266.4	8261.67	7388.08	20265.6	18181.5	12007.4
44170	86.1266	3	726.699	2177.08	-0.00462335	-2.12365	7.21	APNISMPDVDLNLKGPKIK	[5] Phospho (ST)|[6] Oxidation (M)|[10] Oxidation (D)|[16] Oxidation (P)	AHNK_HUMAN	Neuroblast differentiation-associated protein AHNAK OS=Homo sapiens GN=AHNAK PE=1 SV=2	5199.86	2229.4	2443.02	3002.77	1851.79	2368.33	5686.89	1846.88	2412.95	6093.24	4235.03	3128.94
27452	63.499	2	806.89	1611.77	0.000706184	0.438143	4.09	VESEIKVPDVELK	[3] Phospho (ST)|[6] Oxidation (K)|[8] Oxidation (P)|[9] Oxidation (D)	AHNK_HUMAN	Neuroblast differentiation-associated protein AHNAK OS=Homo sapiens GN=AHNAK PE=1 SV=2	9803.94	11157.1	7816.9	6890.55	7854.71	11474.6	7055.41	7395.36	6076.47	8244.66	8744.48	5641.51
27456	65.2041	2	637.335	1272.66	0.000344762	0.2709	5.85	LEGGEVDLKGPK	[7] Oxidation (D)|[11] Oxidation (P)	AHNK_HUMAN	Neuroblast differentiation-associated protein AHNAK OS=Homo sapiens GN=AHNAK PE=1 SV=2	21121	16242.6	8262.65	4863.56	1075.32	0	9826.61	2326.87	1752.53	7213.92	5678.5	4017.15
27471	50.2726	2	579.822	1157.63	0.000114244	0.0986877	9.44	VKGDVDVSVPK	[2] Oxidation (K)	AHNK_HUMAN	Neuroblast differentiation-associated protein AHNAK OS=Homo sapiens GN=AHNAK PE=1 SV=2	23576.2	11891.8	6387.96	3340.12	1238.85	1151.79	10078.8	1813	1320.5	7496.07	4348.57	3734.53
27498	42.7199	3	524.282	1569.83	0.000224806	0.143204	6.69	IKGDVDVSVPEVEGK		AHNK_HUMAN	Neuroblast differentiation-associated protein AHNAK OS=Homo sapiens GN=AHNAK PE=1 SV=2	23734	18116.3	8025.52	5785.53	3823.06	1564.64	15681.9	9248.13	4824.14	11949.7	8682.25	3228.67
42146	42.6912	2	785.92	1569.83	0.000281221	0.179142	46.26	IKGDVDVSVPEVEGK		AHNK_HUMAN	Neuroblast differentiation-associated protein AHNAK OS=Homo sapiens GN=AHNAK PE=1 SV=2	12563.7	12798.9	10107.6	3623.14	2992.23	1816.87	14510.8	8728.04	3372.98	9122.7	7856.15	3663.79
27549	16.8742	3	616.995	1847.96	-0.00308277	-1.66819	3.64	ISMPDVNLNLKGPKVK	[3] Oxidation (M)|[9] Oxidation (N)|[11] Oxidation (K)|[13] Oxidation (P)|[14] Oxidation (K)|[16] Oxidation (K)	AHNK_HUMAN	Neuroblast differentiation-associated protein AHNAK OS=Homo sapiens GN=AHNAK PE=1 SV=2	6270.11	6320.29	4413.77	4037.15	2802.05	2267.06	7677.72	5608.09	3992.47	6654.84	5923.38	3042.23
27735	82.7782	3	822.451	2464.33	-2.29e-05	-0.00927662	26.21	TPSFGISAPQVSIPDVNVNLKGPK		AHNK_HUMAN	Neuroblast differentiation-associated protein AHNAK OS=Homo sapiens GN=AHNAK PE=1 SV=2	24247.5	20929.7	10007.6	15495.1	9377.38	0	17701.9	8585.36	8991.67	14324	17577.2	11210
27802	90.2055	2	777.877	1553.74	0.00479771	3.08786	4.95	GPKIKGDVDVSAPK	[5] Oxidation (K)|[7] Oxidation (D)|[9] Oxidation (D)|[11] Phospho (ST)|[13] Oxidation (P)	AHNK_HUMAN	Neuroblast differentiation-associated protein AHNAK OS=Homo sapiens GN=AHNAK PE=1 SV=2	16961.9	20090.2	16652.8	9067.36	14313.3	23635.2	11391.2	13553.4	11979.5	9758.87	11094	14930.7
27802	90.2055	2	777.877	1553.74	0.00479771	3.08786	2.97	GPKIKGDVDVSAPK	[2] Oxidation (P)|[3] Oxidation (K)|[9] Oxidation (D)|[11] Phospho (ST)|[13] Oxidation (P)	AHNK_HUMAN	Neuroblast differentiation-associated protein AHNAK OS=Homo sapiens GN=AHNAK PE=1 SV=2	16961.9	20090.2	16652.8	9067.36	14313.3	23635.2	11391.2	13553.4	11979.5	9758.87	11094	14930.7
27938	75.8871	3	683.343	2047.01	-0.000322305	-0.157452	21.33	FSMPGFKGEGPEVDVNLPK		AHNK_HUMAN	Neuroblast differentiation-associated protein AHNAK OS=Homo sapiens GN=AHNAK PE=1 SV=2	27206.7	24995.6	11293.6	6271.48	3099.75	335.335	25754.1	11854.6	7579.54	12893.7	9269.2	4517.54
28156	25.0615	2	451.235	900.455	8.6e-05	0.0954584	43.17	ADIDVSGPK		AHNK_HUMAN	Neuroblast differentiation-associated protein AHNAK OS=Homo sapiens GN=AHNAK PE=1 SV=2	6709.55	4988.32	3893.52	3326.82	2355.5	1717.64	7290.1	4241.23	2502.54	5338.99	4525.42	2939.68
28162	90.6085	3	821.094	2460.26	-0.00775859	-3.15356	2.45	MPEINIKAPKISIPDVDLDLK	[1] Oxidation (M)|[7] Oxidation (K)|[9] Oxidation (P)|[10] Oxidation (K)|[17] Oxidation (D)|[19] Oxidation (D)|[21] Oxidation (K)	AHNK_HUMAN	Neuroblast differentiation-associated protein AHNAK OS=Homo sapiens GN=AHNAK PE=1 SV=2	20454.5	20331.3	15091	16451.6	11520.9	9562.17	21291.7	12531.8	11176.7	14835.1	17866.9	14402.1
28206	75.7209	2	780.881	1559.75	-4.22e-05	-0.0270377	52.13	GDLDIAGPNLEGDFK		AHNK_HUMAN	Neuroblast differentiation-associated protein AHNAK OS=Homo sapiens GN=AHNAK PE=1 SV=2	17571.7	22125.6	13161.4	5501.81	3493.93	2451.1	11557.7	5123.98	3492.4	8689.35	8484.71	3250.22
28225	76.8471	3	657.346	1969.02	0.000604124	0.306815	41.09	VDIKAPDVEGQGLDWSLK		AHNK_HUMAN	Neuroblast differentiation-associated protein AHNAK OS=Homo sapiens GN=AHNAK PE=1 SV=2	15542.9	8163.43	4603.02	5065.5	1632.74	1010.77	11599.9	4736.85	6699.67	8245.67	6665.04	2719.23
28268	72.6194	3	861.101	2580.28	0.00106791	0.413872	17.79	ADVDISGPKIDVTAPDVSIEEPEGK		AHNK_HUMAN	Neuroblast differentiation-associated protein AHNAK OS=Homo sapiens GN=AHNAK PE=1 SV=2	92910.3	86883.3	61564.9	38759.5	25212.9	19924.6	15971.1	54700	43898.7	12465.8	54279.5	34823
28295	78.7557	3	1081.16	3240.46	-0.00498925	-1.53967	5.88	GPEADIKGPKVDINTPDVDVHGPDWHLK	[5] Oxidation (D)|[10] Oxidation (K)|[15] Phospho (ST)|[16] Oxidation (P)|[17] Oxidation (D)|[19] Oxidation (D)|[23] Oxidation (P)|[24] Oxidation (D)	AHNK_HUMAN	Neuroblast differentiation-associated protein AHNAK OS=Homo sapiens GN=AHNAK PE=1 SV=2	49428.8	37057.5	27726.7	27494.5	15047.1	3719.64	57555.6	18042.6	14564.2	67753.2	36281.3	15893
28317	55.0201	2	525.267	1048.52	0.00418142	3.98795	7.63	VGGSGVNVNAK	[7] Oxidation (N)|[9] Oxidation (N)|[11] Oxidation (K)	AHNK_HUMAN	Neuroblast differentiation-associated protein AHNAK OS=Homo sapiens GN=AHNAK PE=1 SV=2	8384.52	5291.93	2924.25	4682.91	2359.54	1375.57	6681.19	2200.17	2191.01	7877.77	4713.54	4050.14
28354	31.2426	3	737.041	2208.1	-0.0089218	-4.04047	3.42	TPKISMPDIDLNLTGPKIK	[1] Phospho (ST)|[3] Oxidation (K)|[6] Oxidation (M)|[19] Oxidation (K)	AHNK_HUMAN	Neuroblast differentiation-associated protein AHNAK OS=Homo sapiens GN=AHNAK PE=1 SV=2	18921	12889.8	2632.37	13034.6	5272.28	2362.18	29518.5	9521.4	5426.09	45549.7	34871.2	10140.1
28463	77.5584	3	617.99	1850.95	-0.00889343	-4.80477	11.28	ISMPDVGLNLKAPKLK	[2] Phospho (ST)|[4] Oxidation (P)|[5] Oxidation (D)|[9] Oxidation (N)	AHNK_HUMAN	Neuroblast differentiation-associated protein AHNAK OS=Homo sapiens GN=AHNAK PE=1 SV=2	9232.94	6296.21	2971.33	6305.49	3071.19	1709.15	7093.16	4165.73	3361.72	5601.43	6483.99	3932.3
28474	64.4532	3	606.004	1814.99	0.00830315	4.57478	4.47	ISMPDIDLNLKGPKVK	[3] Oxidation (M)|[14] Oxidation (K)|[16] Oxidation (K)	AHNK_HUMAN	Neuroblast differentiation-associated protein AHNAK OS=Homo sapiens GN=AHNAK PE=1 SV=2	7493.64	3807.07	3433.57	7299.69	1870.97	0.543866	8125.56	2510.32	1516.01	8438.55	6260.87	2839.13
28568	65.2041	3	730.682	2189.03	-0.00828735	-3.78585	1.23	GEGPDGDVKLPKADIDVSGPK	[4] Oxidation (P)|[5] Oxidation (D)|[9] Oxidation (K)|[11] Oxidation (P)|[14] Oxidation (D)|[16] Oxidation (D)	AHNK_HUMAN	Neuroblast differentiation-associated protein AHNAK OS=Homo sapiens GN=AHNAK PE=1 SV=2	22534.6	16021.5	7713.66	30904.9	8399.96	4269.96	15688.5	3371.14	3711.33	23278	12666	6309.12
29031	29.7446	2	394.729	787.444	0.000371905	0.472294	13.73	LKGPDVK	[4] Oxidation (P)|[5] Oxidation (D)	AHNK_HUMAN	Neuroblast differentiation-associated protein AHNAK OS=Homo sapiens GN=AHNAK PE=1 SV=2	3204.38	865.833	865.579	2136.57	413.321	577.549	3933.37	1051.86	1016.17	4671.46	3386.23	1431.33
29291	78.3005	2	1130.52	2259.02	-0.00733102	-3.2452	---	SPKVKGDLDIAGPNLEGDFK	[1] Phospho (ST)|[3] Oxidation (K)|[7] Oxidation (D)|[13] Oxidation (P)|[14] Oxidation (N)|[20] Oxidation (K)	AHNK_HUMAN	Neuroblast differentiation-associated protein AHNAK OS=Homo sapiens GN=AHNAK PE=1 SV=2	14944.3	16860.2	18318	14687.8	14732.2	14053.6	13226.3	11880.2	9399.2	18231.4	12724.8	11724.5
39228	78.3266	3	754.018	2259.03	0.00285099	1.26204	3.33	SPKVKGDLDIAGPNLEGDFK	[1] Phospho (ST)|[3] Oxidation (K)|[7] Oxidation (D)|[13] Oxidation (P)|[14] Oxidation (N)|[20] Oxidation (K)	AHNK_HUMAN	Neuroblast differentiation-associated protein AHNAK OS=Homo sapiens GN=AHNAK PE=1 SV=2	8685.64	9892.19	8462.43	7927.36	7787.79	7726.79	9562.97	8543.25	6291.97	7005.67	6796.28	7268.18
29293	46.8821	3	667.342	1999	-0.00462673	-2.31451	11.35	ISMPGFKGEGPDVDVNLPK		AHNK_HUMAN	Neuroblast differentiation-associated protein AHNAK OS=Homo sapiens GN=AHNAK PE=1 SV=2	36555.2	19512	10853.6	8433.51	3567.08	2582.75	18441.2	7631.52	10595	20879.4	12312.9	5004.66
52335	70.6364	3	667.343	1999.01	-0.000494968	-0.247607	13.41	ISMPGFKGEGPDVDVNLPK		AHNK_HUMAN	Neuroblast differentiation-associated protein AHNAK OS=Homo sapiens GN=AHNAK PE=1 SV=2	8245.56	6689.4	2943.31	1113.17	736.528	618.541	7212.89	5226.47	2505.21	1810.19	3237.47	1624.35
29325	103.281	3	843.406	2527.2	0.0151518	5.99554	---	MPKFSMPSLKGEGPEVDVNLPK	[3] Oxidation (K)|[6] Oxidation (M)|[7] Oxidation (P)|[10] Oxidation (K)|[14] Oxidation (P)|[17] Oxidation (D)|[19] Oxidation (N)|[22] Oxidation (K)	AHNK_HUMAN	Neuroblast differentiation-associated protein AHNAK OS=Homo sapiens GN=AHNAK PE=1 SV=2	33314.4	35516.7	35297.2	25058.8	20046.5	21851.6	25889.3	26850.2	29252	22155.9	29200.3	28428.1
43268	103.281	4	632.806	2527.19	0.0126296	4.99751	12.02	MPKFSMPSLKGEGPEVDVNLPK	[3] Oxidation (K)|[6] Oxidation (M)|[7] Oxidation (P)|[10] Oxidation (K)|[14] Oxidation (P)|[17] Oxidation (D)|[19] Oxidation (N)|[22] Oxidation (K)	AHNK_HUMAN	Neuroblast differentiation-associated protein AHNAK OS=Homo sapiens GN=AHNAK PE=1 SV=2	8872.46	9543.48	10920.6	7681.78	8487.72	9111.94	8671.41	9883.63	8735.79	7961.85	9377.34	8186.6
29498	64.5344	3	895.817	2684.43	0.000151745	0.0565277	2.63	LQVTMPGIKVGGSGVNVNAKGLDLGGR	[5] Oxidation (M)|[9] Oxidation (K)|[16] Oxidation (N)	AHNK_HUMAN	Neuroblast differentiation-associated protein AHNAK OS=Homo sapiens GN=AHNAK PE=1 SV=2	36867.6	13515.5	7066.64	22030	3040.1	497.494	27483.2	8237.19	4325.08	32202	15138.8	4306.15
29550	19.9037	2	753.376	1504.74	-0.00618131	-4.10788	4.37	ISMSEVDLNVAAPK	[7] Oxidation (D)|[9] Oxidation (N)	AHNK_HUMAN	Neuroblast differentiation-associated protein AHNAK OS=Homo sapiens GN=AHNAK PE=1 SV=2	2432.03	4680.68	3836.93	7406.52	3930.24	1342.97	7033.57	2713.55	2623.02	7617.83	6311.72	4399.81
29589	43.1316	3	524.267	1569.78	0.000429756	0.273768	20.17	GSEVGFHGAAPDISVK		AHNK_HUMAN	Neuroblast differentiation-associated protein AHNAK OS=Homo sapiens GN=AHNAK PE=1 SV=2	5696.16	2137.75	1111	5104.13	2755.19	1738.27	8950.58	5484.33	4220.55	9283.54	6134.36	3538.06
46517	43.0814	2	785.897	1569.78	-0.000229918	-0.146465	45.46	GSEVGFHGAAPDISVK		AHNK_HUMAN	Neuroblast differentiation-associated protein AHNAK OS=Homo sapiens GN=AHNAK PE=1 SV=2	1927.06	677.46	930.468	3554.68	6798.79	816.391	5804.67	5161.06	4140.5	9600.25	6903.51	3300.46
29756	112.456	3	1041.47	3121.39	0.00965851	3.09431	6.15	FSMPGFKGEGPEVDVNLPKADIDVSGPK	[2] Phospho (ST)|[3] Oxidation (M)|[7] Oxidation (K)|[25] Phospho (ST)	AHNK_HUMAN	Neuroblast differentiation-associated protein AHNAK OS=Homo sapiens GN=AHNAK PE=1 SV=2	32543.8	41933.2	33611.8	34296.9	31521.7	34863.5	26000.3	29684.3	27030.1	21766.4	29390.6	28377
30051	57.6273	3	574.284	1719.83	-0.00109591	-0.637221	12.29	VDIDTPDIDIHGPEGK		AHNK_HUMAN	Neuroblast differentiation-associated protein AHNAK OS=Homo sapiens GN=AHNAK PE=1 SV=2	26135.9	15842.1	8128.32	7345.83	2980.62	1038.38	20174.6	5316.56	4114.98	13089.2	8488.4	3846.74
30134	28.5487	2	602.825	1203.64	0.00102779	0.853901	3.01	VKGDVDVSLPK	[2] Oxidation (K)|[4] Oxidation (D)|[6] Oxidation (D)	AHNK_HUMAN	Neuroblast differentiation-associated protein AHNAK OS=Homo sapiens GN=AHNAK PE=1 SV=2	7296.4	4197.14	2163.13	2674.7	1284.36	1864.93	5808.83	2169.48	3081.36	6216.77	10763.5	4109.88
30140	57.9229	2	818.878	1635.74	-0.00763265	-4.66615	1.39	GDMDVSVPKVEGEMK	[15] Oxidation (K)	AHNK_HUMAN	Neuroblast differentiation-associated protein AHNAK OS=Homo sapiens GN=AHNAK PE=1 SV=2	16695.4	20348.6	9889.11	3045.9	3793.11	2798.53	17793.1	17708.3	6599.82	2153.34	7170.5	1749.58
30270	18.2124	2	645.333	1288.65	8.98e-05	0.0696683	9.06	LPKADVDVSGPK	[2] Oxidation (P)|[3] Oxidation (K)|[5] Oxidation (D)|[11] Oxidation (P)	AHNK_HUMAN	Neuroblast differentiation-associated protein AHNAK OS=Homo sapiens GN=AHNAK PE=1 SV=2	2033.46	5901.62	4988.78	3409.11	3070.33	3808.5	2390.59	2021.66	2003.42	2977.65	2616.29	1869.26
30270	18.2124	2	645.333	1288.65	8.98e-05	0.0696683	12.59	LEGGEVDLKGPK	[7] Oxidation (D)|[9] Oxidation (K)|[11] Oxidation (P)	AHNK_HUMAN	Neuroblast differentiation-associated protein AHNAK OS=Homo sapiens GN=AHNAK PE=1 SV=2	2033.46	5901.62	4988.78	3409.11	3070.33	3808.5	2390.59	2021.66	2003.42	2977.65	2616.29	1869.26
30353	55.8574	2	602.34	1202.67	-0.00362494	-3.01408	1.88	MPKLNIKAPK	[5] Oxidation (N)|[7] Oxidation (K)|[9] Oxidation (P)|[10] Oxidation (K)	AHNK_HUMAN	Neuroblast differentiation-associated protein AHNAK OS=Homo sapiens GN=AHNAK PE=1 SV=2	10541.7	6630.04	3550.98	4307.17	1936.59	906.453	8059.31	3138.62	2098.07	7237.31	4360.22	3208.81
30474	97.8179	3	1209.58	3625.73	-0.00504302	-1.3909	27.56	GDADVSVPKLEGDLTGPSVGVEVPDVELECPDAK	[30] Bromobimane (C)	AHNK_HUMAN	Neuroblast differentiation-associated protein AHNAK OS=Homo sapiens GN=AHNAK PE=1 SV=2	105964	120842	75124.1	31438.9	22112.5	19360.1	58883	28880.1	30870.1	49021.8	42149.5	30400.1
30584	73.1745	2	966.508	1931	-0.00289759	-1.50056	5.46	TPKISMPDVNLNLKGPK	[3] Oxidation (K)|[6] Oxidation (M)|[10] Oxidation (N)|[16] Oxidation (P)|[17] Oxidation (K)	AHNK_HUMAN	Neuroblast differentiation-associated protein AHNAK OS=Homo sapiens GN=AHNAK PE=1 SV=2	40245.2	17458	6615.88	6584.36	1260.04	0	18757.5	4163.8	3109.52	23531.5	15806.1	5924.4
30584	73.1745	2	966.508	1931	-0.00289759	-1.50056	15.35	TPKISMPDVNLNLKGPK	[2] Oxidation (P)|[6] Oxidation (M)|[10] Oxidation (N)|[16] Oxidation (P)|[17] Oxidation (K)	AHNK_HUMAN	Neuroblast differentiation-associated protein AHNAK OS=Homo sapiens GN=AHNAK PE=1 SV=2	40245.2	17458	6615.88	6584.36	1260.04	0	18757.5	4163.8	3109.52	23531.5	15806.1	5924.4
30664	114.924	3	807.057	2418.15	0.00372307	1.53964	0.53	GPKVDINTPDVDVHGPDWHLK	[7] Oxidation (N)|[10] Oxidation (D)|[12] Oxidation (D)|[16] Oxidation (P)|[17] Oxidation (D)	AHNK_HUMAN	Neuroblast differentiation-associated protein AHNAK OS=Homo sapiens GN=AHNAK PE=1 SV=2	22920.3	24117.5	15076	20493.5	15031.6	9950.93	21060	16713.4	14050.6	18212.6	21123.1	17557.7
37250	114.892	2	1210.08	2418.15	0.00447763	1.85168	---	GPKVDINTPDVDVHGPDWHLK	[7] Oxidation (N)|[10] Oxidation (D)|[12] Oxidation (D)|[16] Oxidation (P)|[17] Oxidation (D)	AHNK_HUMAN	Neuroblast differentiation-associated protein AHNAK OS=Homo sapiens GN=AHNAK PE=1 SV=2	24822.3	30770.8	17895.7	23302.3	17500	8247.28	23810.2	17492.4	14599	17606.3	23762.5	17561.9
30784	36.332	2	622.287	1242.56	0.00237727	1.91321	1.85	LPDMSVKTPK	[2] Oxidation (P)|[7] Oxidation (K)|[8] Phospho (ST)|[10] Oxidation (K)	AHNK_HUMAN	Neuroblast differentiation-associated protein AHNAK OS=Homo sapiens GN=AHNAK PE=1 SV=2	12761.3	7967.12	1827.23	7436.33	2610.98	2030.01	10200.8	1819.06	1347.23	13018.5	9491.78	1975.89
31011	42.0445	3	852.758	2555.25	-0.00941266	-3.68364	2.94	GPSLDIDTPDVNIEGPEGKLKGPK	[2] Oxidation (P)|[10] Oxidation (D)|[12] Oxidation (N)|[16] Oxidation (P)|[23] Oxidation (P)	AHNK_HUMAN	Neuroblast differentiation-associated protein AHNAK OS=Homo sapiens GN=AHNAK PE=1 SV=2	19387.2	13644.1	10566.9	11133.8	5636.28	5295.03	13292.9	7357.37	5847.89	16101.3	8567.92	5497.21
31034	31.8525	3	970.799	2909.38	-0.0039771	-1.36699	4.57	SPSLDVTVPEAELNLETPEISVGGKGK	[5] Oxidation (D)|[9] Oxidation (P)|[18] Oxidation (P)|[21] Phospho (ST)|[27] Oxidation (K)	AHNK_HUMAN	Neuroblast differentiation-associated protein AHNAK OS=Homo sapiens GN=AHNAK PE=1 SV=2	27145.8	21525.8	17972	21693.4	15147.5	1113.26	23320.5	12005.1	14515.3	41062.5	29571.4	16568.4
31067	63.0348	3	653.339	1956.99	0.00548558	2.80307	0.86	VDVEVPDVSLEGPEGKLK	[6] Oxidation (P)|[7] Oxidation (D)|[18] Oxidation (K)	AHNK_HUMAN	Neuroblast differentiation-associated protein AHNAK OS=Homo sapiens GN=AHNAK PE=1 SV=2	22469.3	14946.4	10368.5	7984.34	3555.66	1804.95	19556.5	5406.45	5585.24	13804.3	8127.48	4792.54
31157	16.3786	2	568.296	1134.58	-0.00122657	-1.08108	8.24	LKMPEMNIK	[2] Oxidation (K)|[9] Oxidation (K)	AHNK_HUMAN	Neuroblast differentiation-associated protein AHNAK OS=Homo sapiens GN=AHNAK PE=1 SV=2	109.001	1307.1	1394.53	1281.63	1441.68	1989.07	2297.03	1511.91	1530.86	2909.4	1525.86	1616.7
31285	59.8966	4	702.584	2806.31	0.0075149	2.67787	---	MPDMHFKAPNISMPDVDLNLKGPK	[2] Oxidation (P)|[4] Oxidation (M)|[7] Oxidation (K)|[9] Oxidation (P)|[10] Oxidation (N)|[13] Oxidation (M)|[21] Oxidation (K)	AHNK_HUMAN	Neuroblast differentiation-associated protein AHNAK OS=Homo sapiens GN=AHNAK PE=1 SV=2	51571.6	18321.8	4989.05	13091.3	2806.63	1617.31	53271.1	6549.55	11291	33196.3	13945.7	12123.8
46059	59.9789	3	936.442	2806.31	0.00777388	2.77015	3.2	MPDMHFKAPNISMPDVDLNLKGPK	[2] Oxidation (P)|[4] Oxidation (M)|[7] Oxidation (K)|[9] Oxidation (P)|[10] Oxidation (N)|[13] Oxidation (M)|[21] Oxidation (K)	AHNK_HUMAN	Neuroblast differentiation-associated protein AHNAK OS=Homo sapiens GN=AHNAK PE=1 SV=2	36767.1	18928.8	6783.02	13217.4	2059.37	1249.24	28300.5	3331.1	7055.96	21979.8	8828.31	7867.55
31320	37.852	3	703.327	2106.96	0.0102167	4.84906	---	VDIDAPDVDVHGPDWHLK	[2] Oxidation (D)|[4] Oxidation (D)|[6] Oxidation (P)|[13] Oxidation (P)|[14] Oxidation (D)	AHNK_HUMAN	Neuroblast differentiation-associated protein AHNAK OS=Homo sapiens GN=AHNAK PE=1 SV=2	10553.2	9558.84	5639.44	4392.83	4747.52	2489.18	10941.3	4164.18	6010.14	12168.7	9279.76	9082.38
34061	37.852	2	1054.49	2106.96	0.0104033	4.93761	9.82	VDIDAPDVDVHGPDWHLK	[2] Oxidation (D)|[4] Oxidation (D)|[6] Oxidation (P)|[13] Oxidation (P)|[14] Oxidation (D)	AHNK_HUMAN	Neuroblast differentiation-associated protein AHNAK OS=Homo sapiens GN=AHNAK PE=1 SV=2	8338.58	9199.25	6748.51	7666.1	6644.76	953.539	14486.1	7866.25	7225.17	19163.1	15339.5	9465.04
31538	102.499	3	904.412	2710.21	0.0036568	1.34927	1.24	ADIEISGPKVDIDAPDVSIEGPDAK	[8] Oxidation (P)|[13] Oxidation (D)|[16] Oxidation (D)|[18] Phospho (ST)|[22] Oxidation (P)|[25] Oxidation (K)	AHNK_HUMAN	Neuroblast differentiation-associated protein AHNAK OS=Homo sapiens GN=AHNAK PE=1 SV=2	24886.6	20083.4	12992.6	21333.2	7006.41	4177.86	24587.6	9574.09	11919.5	21795	18696.8	17125.2
87530	102.465	2	1356.12	2710.22	0.00867947	3.20251	---	ADIEISGPKVDIDAPDVSIEGPDAK	[8] Oxidation (P)|[13] Oxidation (D)|[16] Oxidation (D)|[18] Phospho (ST)|[22] Oxidation (P)|[25] Oxidation (K)	AHNK_HUMAN	Neuroblast differentiation-associated protein AHNAK OS=Homo sapiens GN=AHNAK PE=1 SV=2	6605.82	4615.21	2891.13	5976.97	600.746	0	3986.25	875.183	2545.32	6128.76	5339.12	3506.78
31677	16.4044	2	652.817	1303.62	0.00524102	4.02038	9.58	GEGPEVDVTLPK	[4] Oxidation (P)|[7] Oxidation (D)|[11] Oxidation (P)|[12] Oxidation (K)	AHNK_HUMAN	Neuroblast differentiation-associated protein AHNAK OS=Homo sapiens GN=AHNAK PE=1 SV=2	5805.65	4258.09	2989.31	3383.84	2116.83	1765.74	2960.01	532.288	749.258	3814.15	2128.29	1295.9
31746	67.9852	2	994.502	1986.99	0.00472549	2.37822	0.45	TPKISMPDVDLHLKGPK	[5] Phospho (ST)|[6] Oxidation (M)|[17] Oxidation (K)	AHNK_HUMAN	Neuroblast differentiation-associated protein AHNAK OS=Homo sapiens GN=AHNAK PE=1 SV=2	19591.6	4392	690.569	7070.1	632.799	153.46	15400.8	1195.89	61.8291	17091.9	5724.36	1996.18
31755	92.6424	3	728.395	2182.16	0.00114106	0.522905	---	TPSFGISAPQVSIPDVNVNLK		AHNK_HUMAN	Neuroblast differentiation-associated protein AHNAK OS=Homo sapiens GN=AHNAK PE=1 SV=2	11422.9	6403.25	2803.91	10455.9	2597.69	1427.18	13721.7	4646.84	3340.8	12508.5	10799.8	3193.09
33114	92.6424	2	1092.09	2182.16	-0.00160193	-0.7341	55.68	TPSFGISAPQVSIPDVNVNLK		AHNK_HUMAN	Neuroblast differentiation-associated protein AHNAK OS=Homo sapiens GN=AHNAK PE=1 SV=2	25588	13300.5	5790.07	18002.8	4826.28	889.897	19739.6	8086.89	4583.14	22126.8	20661.1	4590.66
31844	40.6882	2	487.264	972.513	3.3e-05	0.0339436	29.9	TDVDVSLPK		AHNK_HUMAN	Neuroblast differentiation-associated protein AHNAK OS=Homo sapiens GN=AHNAK PE=1 SV=2	16351.8	12900	8709.23	3527.75	3536.58	2004.94	8421.27	5578.46	3557.49	7331.4	7594.46	4071.41
32053	80.0464	2	724.857	1447.7	-0.00652449	-4.50678	4.54	MKMPKFSVSGLK	[1] Oxidation (M)|[2] Oxidation (K)|[3] Oxidation (M)|[4] Oxidation (P)|[5] Oxidation (K)|[12] Oxidation (K)	AHNK_HUMAN	Neuroblast differentiation-associated protein AHNAK OS=Homo sapiens GN=AHNAK PE=1 SV=2	19197.9	16122.6	4663.3	12368.4	4217.61	2196.12	60657.9	22728	13848	67072.9	45362.7	18514.5
32250	24.3201	4	805.122	3216.46	0.00557831	1.7343	---	GPDVKLEGPDVSLKGPGVDLPSVNLSMPK	[3] Oxidation (D)|[5] Oxidation (K)|[9] Oxidation (P)|[12] Phospho (ST)|[16] Oxidation (P)|[19] Oxidation (D)|[22] Phospho (ST)|[27] Oxidation (M)|[29] Oxidation (K)	AHNK_HUMAN	Neuroblast differentiation-associated protein AHNAK OS=Homo sapiens GN=AHNAK PE=1 SV=2	11321.3	9942.22	3292.91	8085.45	6925.11	3799.68	26853.3	17333.8	11296.9	27693.8	28190.1	15439.8
35641	24.3201	3	1073.16	3216.46	0.00625198	1.94375	11.92	GPDVKLEGPDVSLKGPGVDLPSVNLSMPK	[3] Oxidation (D)|[5] Oxidation (K)|[9] Oxidation (P)|[12] Phospho (ST)|[16] Oxidation (P)|[19] Oxidation (D)|[22] Phospho (ST)|[27] Oxidation (M)|[29] Oxidation (K)	AHNK_HUMAN	Neuroblast differentiation-associated protein AHNAK OS=Homo sapiens GN=AHNAK PE=1 SV=2	509.541	8997.1	4449.09	8439.06	9227.03	3704.02	27321.7	17387.9	12225.8	35433.8	33531.1	17331.7
32336	75.0164	2	1282.64	2563.27	0.00375484	1.46486	66.49	ADIDVSGPKVDVDVPDVNIEGPDAK		AHNK_HUMAN	Neuroblast differentiation-associated protein AHNAK OS=Homo sapiens GN=AHNAK PE=1 SV=2	106421	64344.9	43992.9	28681.3	8026.49	2361.66	3224.62	27617.9	19751.1	18585.5	44619.2	17646
46522	76.39	3	855.429	2563.27	0.000120609	0.0470527	2.85	ADIDVSGPKVDVDVPDVNIEGPDAK		AHNK_HUMAN	Neuroblast differentiation-associated protein AHNAK OS=Homo sapiens GN=AHNAK PE=1 SV=2	67764.4	49834.3	28314.9	19849.1	8422.13	55789.4	9705.58	21944.4	16107.8	6089.84	21281.9	7270.42
32618	91.1496	2	1113.56	2225.11	0.00429036	1.92816	4.4	GPSLDIDTPDVNIEGPEGKLK	[12] Oxidation (N)|[19] Oxidation (K)	AHNK_HUMAN	Neuroblast differentiation-associated protein AHNAK OS=Homo sapiens GN=AHNAK PE=1 SV=2	19772.5	15086.6	8654.32	18562	9186.15	5622.84	13832.8	3404.78	6180.35	20752.3	10921.5	7372.74
56980	91.1496	3	742.711	2225.11	0.00471523	2.11911	---	GPSLDIDTPDVNIEGPEGKLK	[12] Oxidation (N)|[19] Oxidation (K)	AHNK_HUMAN	Neuroblast differentiation-associated protein AHNAK OS=Homo sapiens GN=AHNAK PE=1 SV=2	3565.45	1811.09	1474.83	3420.37	1016.6	954.872	3989.21	725.832	508.923	4087.07	1476.49	1503.51
32721	62.9805	4	512.266	2045.03	5.59e-05	0.0273411	---	VDINAPDVDVRGPDWHLK		AHNK_HUMAN	Neuroblast differentiation-associated protein AHNAK OS=Homo sapiens GN=AHNAK PE=1 SV=2	12935.7	6730.02	4092.73	4568.69	1036.62	456.888	11395.9	2643.84	3710.78	5845.58	3714.07	2165.43
38361	63.0348	3	682.685	2045.03	-0.000404759	-0.197923	10.57	VDINAPDVDVRGPDWHLK		AHNK_HUMAN	Neuroblast differentiation-associated protein AHNAK OS=Homo sapiens GN=AHNAK PE=1 SV=2	10483.6	8732.11	3821.64	4301.07	1903.29	158.445	12995.9	3515.38	4523.15	6465.79	5894.87	2736.35
32854	103.583	3	936.439	2806.29	-0.00366819	-1.30713	3.89	MPDMHFKAPNISMPDVDLNLKGPK	[1] Oxidation (M)|[2] Oxidation (P)|[3] Oxidation (D)|[4] Oxidation (M)|[7] Oxidation (K)|[15] Oxidation (D)|[23] Oxidation (P)	AHNK_HUMAN	Neuroblast differentiation-associated protein AHNAK OS=Homo sapiens GN=AHNAK PE=1 SV=2	42551.7	28434.7	18339.8	25526.1	15108.6	12308.9	45258.8	20455.8	15905.5	51811.8	30845	20336.8
33007	76.7317	4	704.61	2814.41	0.000261742	0.0930006	9.88	VEAPSLDVHMDSPDINIEGPDVKIPK		AHNK_HUMAN	Neuroblast differentiation-associated protein AHNAK OS=Homo sapiens GN=AHNAK PE=1 SV=2	41096.8	30834.8	24132.8	16125.1	12865.4	20418.6	6639.67	13076.4	17031.9	4915.5	17865.4	13481.3
33024	85.227	3	848.073	2541.2	-0.00536739	-2.11215	5.95	MPEMNIKAPKISMPDIDLNLK	[1] Oxidation (M)|[2] Oxidation (P)|[4] Oxidation (M)|[5] Oxidation (N)|[13] Oxidation (M)|[14] Oxidation (P)|[15] Oxidation (D)|[17] Oxidation (D)|[21] Oxidation (K)	AHNK_HUMAN	Neuroblast differentiation-associated protein AHNAK OS=Homo sapiens GN=AHNAK PE=1 SV=2	28293.1	23035.8	18473.9	18826.6	13565.1	4400.78	28837.1	14782.7	18655.3	18803.4	14991	16689.3
33155	115.361	2	633.814	1265.61	-0.00483991	-3.82415	1.81	ISMPDVGLNLK	[3] Oxidation (M)|[4] Oxidation (P)|[5] Oxidation (D)|[9] Oxidation (N)|[11] Oxidation (K)	AHNK_HUMAN	Neuroblast differentiation-associated protein AHNAK OS=Homo sapiens GN=AHNAK PE=1 SV=2	63809.6	90156.2	130234	32417.9	99169.8	141171	92736.2	113216	63643.9	53580.4	79820	88188.5
33256	17.8352	3	406.884	1217.63	-0.00236426	-1.94169	12.2	IKGDMDISVPK	[6] Oxidation (D)	AHNK_HUMAN	Neuroblast differentiation-associated protein AHNAK OS=Homo sapiens GN=AHNAK PE=1 SV=2	3259.9	2964.8	2095.88	722.444	701.012	648.148	2512.3	1426.34	1258.05	1240.31	1613.11	948.461
33256	17.8352	3	406.884	1217.63	-0.00236426	-1.94169	7.99	ISMPDVGLNLK	[4] Oxidation (P)|[5] Oxidation (D)	AHNK_HUMAN	Neuroblast differentiation-associated protein AHNAK OS=Homo sapiens GN=AHNAK PE=1 SV=2	3259.9	2964.8	2095.88	722.444	701.012	648.148	2512.3	1426.34	1258.05	1240.31	1613.11	948.461
33546	34.3934	2	565.806	1129.6	-6.97e-05	-0.0616702	4.34	LKGDVDVSGPK	[6] Oxidation (D)	AHNK_HUMAN	Neuroblast differentiation-associated protein AHNAK OS=Homo sapiens GN=AHNAK PE=1 SV=2	4712.79	1445.35	838.31	2052.38	632.679	431.705	3776.93	934.749	863.899	4680.46	3116.55	1117.83
34039	24.2623	2	642.811	1283.61	0.00598636	4.66372	3.16	VKGDVDVSLPK	[2] Oxidation (K)|[4] Oxidation (D)|[8] Phospho (ST)|[10] Oxidation (P)	AHNK_HUMAN	Neuroblast differentiation-associated protein AHNAK OS=Homo sapiens GN=AHNAK PE=1 SV=2	10841.4	8169.35	7525.32	5828.11	2117.97	2433.91	7377.68	3819.08	3177.74	10874.4	6958.97	4103.9
34099	42.0144	3	568.622	1702.84	-0.000230731	-0.135498	12	VPKISMPDVDLHLK	[2] Oxidation (P)|[3] Oxidation (K)|[6] Oxidation (M)|[7] Oxidation (P)|[8] Oxidation (D)|[10] Oxidation (D)|[14] Oxidation (K)	AHNK_HUMAN	Neuroblast differentiation-associated protein AHNAK OS=Homo sapiens GN=AHNAK PE=1 SV=2	16651.5	8527.77	1591.25	9122.35	2469.05	1086.18	12881.3	2617.94	1322.2	16278.3	10369.4	2652.84
34119	76.8154	3	688.015	2061.02	-0.000263667	-0.12793	37.28	FSMPGFKAEGPEVDVNLPK		AHNK_HUMAN	Neuroblast differentiation-associated protein AHNAK OS=Homo sapiens GN=AHNAK PE=1 SV=2	17333	15315.1	5405.77	4388.24	2355.28	2687.35	9631.26	4575.94	3692.27	5372.32	6746.23	3670.06
34447	47.1473	2	472.258	942.502	0.000125546	0.133205	40.96	GDVDISLPK		AHNK_HUMAN	Neuroblast differentiation-associated protein AHNAK OS=Homo sapiens GN=AHNAK PE=1 SV=2	12534.7	12309.5	6771.57	2619.52	2658.58	1843.76	8495.96	6840.35	4011.52	6756.18	4683.14	1963.96
34509	78.6664	2	1000.48	1998.94	0.000547837	0.274064	72.91	VDVSAPDVEMQGPDWNLK		AHNK_HUMAN	Neuroblast differentiation-associated protein AHNAK OS=Homo sapiens GN=AHNAK PE=1 SV=2	21806.5	16221.5	10786.4	5768.3	2881.34	2.26665	21458.9	8805	5729.16	11759.9	8766.24	3458.76
34671	48.6556	2	571.296	1140.58	-0.000166578	-0.146047	11.39	GPEVDIRDPK	[2] Oxidation (P)	AHNK_HUMAN	Neuroblast differentiation-associated protein AHNAK OS=Homo sapiens GN=AHNAK PE=1 SV=2	10376.2	5368.1	2599.68	5033.46	3263.17	1001.85	4766.53	790.173	910.468	4615.71	3012.11	1345.87
34687	68.5905	3	666.641	1996.9	0.000939116	0.470287	10.85	ASLGSLEGEAEAEASSPKGK	[5] Phospho (ST)	AHNK_HUMAN	Neuroblast differentiation-associated protein AHNAK OS=Homo sapiens GN=AHNAK PE=1 SV=2	11194.6	7569.43	4713.97	9018.98	4788.34	3706	11419.3	4144	3696.33	17101.8	7480.99	4441.74
52084	68.5619	2	999.457	1996.9	0.000837502	0.419401	46.31	ASLGSLEGEAEAEASSPKGK	[5] Phospho (ST)	AHNK_HUMAN	Neuroblast differentiation-associated protein AHNAK OS=Homo sapiens GN=AHNAK PE=1 SV=2	6975.67	7902.05	7736.97	8928.49	5124.5	4081.54	7748.17	5991.05	3246.38	13898.4	7291.48	6138.35
34687	68.5905	3	666.641	1996.9	0.000939116	0.470287	---	ASLGSLEGEAEAEASSPKGK	[2] Phospho (ST)	AHNK_HUMAN	Neuroblast differentiation-associated protein AHNAK OS=Homo sapiens GN=AHNAK PE=1 SV=2	11194.6	7569.43	4713.97	9018.98	4788.34	3706	11419.3	4144	3696.33	17101.8	7480.99	4441.74
52084	68.5619	2	999.457	1996.9	0.000837502	0.419401	48.49	ASLGSLEGEAEAEASSPKGK	[2] Phospho (ST)	AHNK_HUMAN	Neuroblast differentiation-associated protein AHNAK OS=Homo sapiens GN=AHNAK PE=1 SV=2	6975.67	7902.05	7736.97	8928.49	5124.5	4081.54	7748.17	5991.05	3246.38	13898.4	7291.48	6138.35
34712	44.9999	3	738.682	2213.02	0.00731822	3.3069	4.27	MPDVDISVPKIEGDLKGPK	[1] Oxidation (M)|[5] Oxidation (D)|[7] Phospho (ST)|[14] Oxidation (D)|[16] Oxidation (K)|[18] Oxidation (P)|[19] Oxidation (K)	AHNK_HUMAN	Neuroblast differentiation-associated protein AHNAK OS=Homo sapiens GN=AHNAK PE=1 SV=2	15806.5	7655.87	5349.79	6567.26	1498.44	86.527	12428.7	1568.24	4994.34	12219.6	7453.07	5632.7
34712	44.9999	3	738.682	2213.02	-0.00388178	-1.75406	3.12	GPKMKGEVDVSLANVEGDLK	[4] Oxidation (M)|[5] Oxidation (K)|[9] Oxidation (D)|[11] Phospho (ST)	AHNK_HUMAN	Neuroblast differentiation-associated protein AHNAK OS=Homo sapiens GN=AHNAK PE=1 SV=2	15806.5	7655.87	5349.79	6567.26	1498.44	86.527	12428.7	1568.24	4994.34	12219.6	7453.07	5632.7
34712	44.9999	3	738.682	2213.02	0.00731822	3.3069	2.37	MPDVDISVPKIEGDLKGPK	[5] Oxidation (D)|[7] Phospho (ST)|[9] Oxidation (P)|[10] Oxidation (K)|[16] Oxidation (K)|[18] Oxidation (P)|[19] Oxidation (K)	AHNK_HUMAN	Neuroblast differentiation-associated protein AHNAK OS=Homo sapiens GN=AHNAK PE=1 SV=2	15806.5	7655.87	5349.79	6567.26	1498.44	86.527	12428.7	1568.24	4994.34	12219.6	7453.07	5632.7
34814	87.8405	3	1254.27	3759.79	0.00369314	0.982275	41.5	AEGPEVDVNLPKADIDVSGPSVDTDAPDLDIEGPEGK		AHNK_HUMAN	Neuroblast differentiation-associated protein AHNAK OS=Homo sapiens GN=AHNAK PE=1 SV=2	176078	169673	82886.8	55749.4	20535.3	18855.1	121780	99705.9	77996	80952.8	93293	33172.6
34878	113.032	2	1113.56	2225.1	-0.0107483	-4.83048	4.37	GPSLDIDTPDVNIEGPEGKLK	[2] Oxidation (P)|[10] Oxidation (D)	AHNK_HUMAN	Neuroblast differentiation-associated protein AHNAK OS=Homo sapiens GN=AHNAK PE=1 SV=2	17553.7	23422.7	14601	11735	11675.3	11081.8	15309.2	11587.2	11554.4	11758.1	19222.7	12590
66066	113.006	3	742.706	2225.1	-0.0104763	-4.70822	---	GPSLDIDTPDVNIEGPEGKLK	[2] Oxidation (P)|[10] Oxidation (D)	AHNK_HUMAN	Neuroblast differentiation-associated protein AHNAK OS=Homo sapiens GN=AHNAK PE=1 SV=2	2919.89	4850.82	2224.25	1535.96	1893.93	1643.31	3366.21	2300.42	1533.74	3044.4	4267.77	2592.49
34878	113.032	2	1113.56	2225.1	-0.0107483	-4.83048	9.89	GPSLDIDTPDVNIEGPEGKLK	[9] Oxidation (P)|[10] Oxidation (D)	AHNK_HUMAN	Neuroblast differentiation-associated protein AHNAK OS=Homo sapiens GN=AHNAK PE=1 SV=2	17553.7	23422.7	14601	11735	11675.3	11081.8	15309.2	11587.2	11554.4	11758.1	19222.7	12590
66066	113.006	3	742.706	2225.1	-0.0104763	-4.70822	---	GPSLDIDTPDVNIEGPEGKLK	[9] Oxidation (P)|[10] Oxidation (D)	AHNK_HUMAN	Neuroblast differentiation-associated protein AHNAK OS=Homo sapiens GN=AHNAK PE=1 SV=2	2919.89	4850.82	2224.25	1535.96	1893.93	1643.31	3366.21	2300.42	1533.74	3044.4	4267.77	2592.49
34932	115.329	2	863.462	1724.91	-0.00694891	-4.02855	1.79	FPKFSMPKIGIPGVK	[2] Oxidation (P)|[6] Oxidation (M)|[7] Oxidation (P)|[8] Oxidation (K)|[12] Oxidation (P)	AHNK_HUMAN	Neuroblast differentiation-associated protein AHNAK OS=Homo sapiens GN=AHNAK PE=1 SV=2	20343.5	17281.7	7271.37	10003	3683.66	2775.14	14287.1	7025.98	3515.36	13416.1	12546.9	7135.56
35098	100.612	2	1000.47	1998.92	0.000770466	0.385441	9.78	TPKISMPDIDLNLTGPK	[6] Oxidation (M)|[7] Oxidation (P)|[10] Oxidation (D)|[12] Oxidation (N)|[14] Phospho (ST)|[16] Oxidation (P)	AHNK_HUMAN	Neuroblast differentiation-associated protein AHNAK OS=Homo sapiens GN=AHNAK PE=1 SV=2	4227.49	2410.43	2408	18126	11304.4	8631.83	6970.37	3950.25	10304.6	16032.5	12563.1	15117.1
35479	37.1501	2	514.277	1026.54	0.0039471	3.84507	3.33	GPEADIKGPK	[2] Oxidation (P)	AHNK_HUMAN	Neuroblast differentiation-associated protein AHNAK OS=Homo sapiens GN=AHNAK PE=1 SV=2	5306.6	1905.35	859.131	2410.63	995.837	717.43	4615.13	1125.99	1266.5	5073.93	4213.18	1640.9
35511	67.0581	2	570.284	1138.55	0.00270476	2.37561	5.16	FKMPDMNIK	[9] Oxidation (K)	AHNK_HUMAN	Neuroblast differentiation-associated protein AHNAK OS=Homo sapiens GN=AHNAK PE=1 SV=2	5452.78	4006.73	2275.82	2764.89	2307.31	2332.03	7790.95	3042.84	2433.96	8914.37	5012.91	3459.85
35811	82.8077	3	627.311	1878.91	0.00444772	2.36719	8.95	VKGDMDVSVPKVEGEMK	[5] Oxidation (M)|[17] Oxidation (K)	AHNK_HUMAN	Neuroblast differentiation-associated protein AHNAK OS=Homo sapiens GN=AHNAK PE=1 SV=2	13487.8	6987.42	1815.98	4189.67	219.992	41.1781	9375.89	334.162	1624.9	10142.6	3133.05	2513.81
35948	22.4866	2	771.386	1540.76	-0.00455282	-2.95492	2.98	FKMPEMNIKVPK	[3] Oxidation (M)|[4] Oxidation (P)|[6] Oxidation (M)|[7] Oxidation (N)|[9] Oxidation (K)	AHNK_HUMAN	Neuroblast differentiation-associated protein AHNAK OS=Homo sapiens GN=AHNAK PE=1 SV=2	6692.25	2991.74	3513.71	4288.79	3228.89	6458.28	4623.05	2522.19	2653.7	5676.77	2224.75	1675.95
35978	89.8145	2	777.877	1553.74	0.00491643	3.16427	6.14	GPKIKGDVDVSAPK	[2] Oxidation (P)|[7] Oxidation (D)|[9] Oxidation (D)|[11] Phospho (ST)|[13] Oxidation (P)	AHNK_HUMAN	Neuroblast differentiation-associated protein AHNAK OS=Homo sapiens GN=AHNAK PE=1 SV=2	7747.89	10322.7	8787.35	7061.86	8821.15	7549.45	9122.37	9012.91	8859.1	7265.62	7452.58	5219.12
36093	22.6242	4	805.123	3216.46	0.00660881	2.05469	7.32	GPDVKLEGPDVSLKGPGVDLPSVNLSMPK	[2] Oxidation (P)|[9] Oxidation (P)|[10] Oxidation (D)|[14] Oxidation (K)|[21] Oxidation (P)|[22] Phospho (ST)|[26] Phospho (ST)|[27] Oxidation (M)|[28] Oxidation (P)	AHNK_HUMAN	Neuroblast differentiation-associated protein AHNAK OS=Homo sapiens GN=AHNAK PE=1 SV=2	9977.2	4951.37	5566.69	5594.9	7079.44	3979.76	23408.6	11122.2	9463.12	21679.8	20326.8	14846.9
37474	22.65	3	1073.16	3216.46	0.00568976	1.76895	---	GPDVKLEGPDVSLKGPGVDLPSVNLSMPK	[2] Oxidation (P)|[9] Oxidation (P)|[10] Oxidation (D)|[14] Oxidation (K)|[21] Oxidation (P)|[22] Phospho (ST)|[26] Phospho (ST)|[27] Oxidation (M)|[28] Oxidation (P)	AHNK_HUMAN	Neuroblast differentiation-associated protein AHNAK OS=Homo sapiens GN=AHNAK PE=1 SV=2	4505.01	7054.74	6115.54	8922.48	11390	4394.14	28393.8	16906.1	13595.8	35129.5	29144.1	19223.1
36263	52.9419	3	639.985	1916.93	-0.000309354	-0.16138	28.68	ASLGSLEGEAEAEASSPKGK		AHNK_HUMAN	Neuroblast differentiation-associated protein AHNAK OS=Homo sapiens GN=AHNAK PE=1 SV=2	13094.2	6933.69	2836.8	11854.3	5838.04	3580.86	8563.32	3393.96	3982.4	15374.5	9189.21	6050.25
36710	17.8352	2	609.822	1217.63	-0.00307195	-2.52289	13.47	VKGDMDISLPK	[6] Oxidation (D)	AHNK_HUMAN	Neuroblast differentiation-associated protein AHNAK OS=Homo sapiens GN=AHNAK PE=1 SV=2	2488.01	4787.1	3648.12	1601.63	1148.01	1120.71	4614.99	2765.47	2279.09	3270.9	2711.52	1656.25
36710	17.8352	2	609.822	1217.63	-0.00307195	-2.52289	9.61	VKGDMDISLPK	[5] Oxidation (M)	AHNK_HUMAN	Neuroblast differentiation-associated protein AHNAK OS=Homo sapiens GN=AHNAK PE=1 SV=2	2488.01	4787.1	3648.12	1601.63	1148.01	1120.71	4614.99	2765.47	2279.09	3270.9	2711.52	1656.25
36821	15.5363	2	570.284	1138.55	0.00198142	1.7403	2.87	FKMPDMNIK	[3] Oxidation (M)	AHNK_HUMAN	Neuroblast differentiation-associated protein AHNAK OS=Homo sapiens GN=AHNAK PE=1 SV=2	6552.53	4129.42	2790.31	3277.04	1838.71	1342.4	5076.48	2776.61	3239.13	6141.69	4067.39	3184.3
36855	20.1493	2	643.329	1284.64	0.00460814	3.58711	6.27	ISMPDVDLHVK	[5] Oxidation (D)|[7] Oxidation (D)	AHNK_HUMAN	Neuroblast differentiation-associated protein AHNAK OS=Homo sapiens GN=AHNAK PE=1 SV=2	3256.32	2674.55	2290.97	2915.31	2092.79	1573.68	2830.24	2376.29	2945.75	3075.69	3543.09	3231.52
36958	36.8146	3	462.259	1383.76	-0.00487316	-3.52168	1.26	VEGTLKGPEVDLK		AHNK_HUMAN	Neuroblast differentiation-associated protein AHNAK OS=Homo sapiens GN=AHNAK PE=1 SV=2	7369.54	7453.19	2861.04	900.054	1270.51	1154.28	4380.04	2360.7	1566.47	2819.46	1850.62	1450.27
90020	36.8403	2	692.889	1383.76	0.00246551	1.78174	19.74	VEGTLKGPEVDLK		AHNK_HUMAN	Neuroblast differentiation-associated protein AHNAK OS=Homo sapiens GN=AHNAK PE=1 SV=2	4078.59	4721.8	2847.71	773.581	586.974	0	2280.92	1946.15	664.719	776.727	513.782	278.865
37036	32.0749	2	604.795	1207.57	0.00175009	1.44926	5.35	LKMPEMHFK	[3] Oxidation (M)|[6] Oxidation (M)|[9] Oxidation (K)	AHNK_HUMAN	Neuroblast differentiation-associated protein AHNAK OS=Homo sapiens GN=AHNAK PE=1 SV=2	6830.76	5736.55	2920.34	2309.88	3006.72	854.96	2623.27	5078.18	2651.84	2511.48	4493.8	1957.48
37199	65.1215	2	737.384	1472.75	-0.00145841	-0.990259	40.36	ISMSEVDLNVAAPK		AHNK_HUMAN	Neuroblast differentiation-associated protein AHNAK OS=Homo sapiens GN=AHNAK PE=1 SV=2	14495	7401.9	4626.94	6370.68	2971.56	1590.15	7648.92	3657.58	1566.68	10878.2	5133.05	2184.9
37297	44.9477	3	517.585	1549.73	0.00583668	3.76626	2.86	IKMPKFSMPSLK	[2] Oxidation (K)|[3] Oxidation (M)|[4] Oxidation (P)|[10] Phospho (ST)|[12] Oxidation (K)	AHNK_HUMAN	Neuroblast differentiation-associated protein AHNAK OS=Homo sapiens GN=AHNAK PE=1 SV=2	9320.22	4540.82	1371.95	3588.17	904.467	259.267	5187.33	935.417	1300.32	5545.48	3002.55	2665.32
37297	44.9477	3	517.585	1549.73	0.00583668	3.76626	2.61	IKMPKFSMPSLK	[2] Oxidation (K)|[3] Oxidation (M)|[4] Oxidation (P)|[7] Phospho (ST)|[12] Oxidation (K)	AHNK_HUMAN	Neuroblast differentiation-associated protein AHNAK OS=Homo sapiens GN=AHNAK PE=1 SV=2	9320.22	4540.82	1371.95	3588.17	904.467	259.267	5187.33	935.417	1300.32	5545.48	3002.55	2665.32
37297	44.9477	3	517.585	1549.73	0.00583668	3.76626	7.54	IKMPKFSMPSLK	[3] Oxidation (M)|[4] Oxidation (P)|[8] Oxidation (M)|[9] Oxidation (P)|[10] Phospho (ST)	AHNK_HUMAN	Neuroblast differentiation-associated protein AHNAK OS=Homo sapiens GN=AHNAK PE=1 SV=2	9320.22	4540.82	1371.95	3588.17	904.467	259.267	5187.33	935.417	1300.32	5545.48	3002.55	2665.32
37374	69.7442	2	690.328	1378.64	-0.00342822	-2.48666	8.63	ISMPDFDLHLK	[4] Oxidation (P)|[5] Oxidation (D)|[7] Oxidation (D)|[11] Oxidation (K)	AHNK_HUMAN	Neuroblast differentiation-associated protein AHNAK OS=Homo sapiens GN=AHNAK PE=1 SV=2	12556.2	6237.39	3869.95	5823.32	1942.53	1021.67	7219.12	1448.75	1137.66	6775.21	5436.26	3352.95
37468	72.13	2	745.381	1488.75	-0.00207155	-1.39147	93.92	ISMQDVDLSLGSPK		AHNK_HUMAN	Neuroblast differentiation-associated protein AHNAK OS=Homo sapiens GN=AHNAK PE=1 SV=2	13704.7	7333.38	4252.95	3984.49	1221.73	4012.25	14977.4	5301.86	3230.96	3952.33	7021.76	958.387
37497	80.0163	4	654.814	2615.23	-0.00887583	-3.39389	---	ADVDISGPKVGVEVPDVNIEGPEGK	[6] Phospho (ST)|[8] Oxidation (P)	AHNK_HUMAN	Neuroblast differentiation-associated protein AHNAK OS=Homo sapiens GN=AHNAK PE=1 SV=2	30685.8	22774.7	13167.4	8458.35	4396	3015.72	3264.02	9871.54	10289.2	3199.4	12513.5	5876.12
47499	80.0464	3	872.75	2615.23	-0.00884739	-3.38302	15.78	ADVDISGPKVGVEVPDVNIEGPEGK	[6] Phospho (ST)|[8] Oxidation (P)	AHNK_HUMAN	Neuroblast differentiation-associated protein AHNAK OS=Homo sapiens GN=AHNAK PE=1 SV=2	32477.8	25861.7	12754.4	7330.86	2716	1935.14	3282.2	8804	10229.3	3676.55	14955.4	3286.64
37668	55.6571	3	969.459	2905.35	0.00996198	3.42885	5.14	LSSSSSNDSGNKVGIQLPEVELSVSTK	[6] Phospho (ST)|[8] Oxidation (D)|[11] Oxidation (N)|[12] Oxidation (K)|[27] Oxidation (K)	AHNK_HUMAN	Neuroblast differentiation-associated protein AHNAK OS=Homo sapiens GN=AHNAK PE=1 SV=2	13555.4	13221.5	8535.69	5611.3	5592.92	3192.54	13935.9	7474.98	7315.76	10806	11258.1	3721
38020	49.1724	2	643.308	1284.6	-0.000461109	-0.358951	32.91	GEGPEVDMNLPK		AHNK_HUMAN	Neuroblast differentiation-associated protein AHNAK OS=Homo sapiens GN=AHNAK PE=1 SV=2	12582.3	6004.9	3441.49	2478.79	3145.96	16.0937	4818.98	3047.15	2303.82	3895.41	3405.92	1820.36
38068	47.0889	2	861.907	1721.8	0.000645643	0.374982	28.19	LPSGSGAASPTGSAVDIR	[9] Phospho (ST)	AHNK_HUMAN	Neuroblast differentiation-associated protein AHNAK OS=Homo sapiens GN=AHNAK PE=1 SV=2	23633.1	18335.1	17195.3	8000.42	7400.47	5471.99	16282.8	11711.5	8659.64	14975.4	15632.2	11388.6
38201	25.1679	3	721.664	2161.97	0.00604925	2.79803	8.78	FSMPGFKGEGPEVDVTLPK	[3] Oxidation (M)|[16] Phospho (ST)|[18] Oxidation (P)|[19] Oxidation (K)	AHNK_HUMAN	Neuroblast differentiation-associated protein AHNAK OS=Homo sapiens GN=AHNAK PE=1 SV=2	5088.43	1538.22	4133.77	9279.42	1908.51	494.989	8381.91	897.095	3047.04	12249.2	8327.46	8383.03
38482	84.715	3	1030.51	3088.51	0.00633309	2.05054	1.89	GPDVKLEGPDVSLKGPGVDLPSVNLSMPK	[5] Oxidation (K)|[12] Phospho (ST)|[19] Oxidation (D)|[24] Oxidation (N)|[28] Oxidation (P)	AHNK_HUMAN	Neuroblast differentiation-associated protein AHNAK OS=Homo sapiens GN=AHNAK PE=1 SV=2	5736.68	2516.66	3279.27	3229	764.097	99.8715	3886.34	185.625	1576.02	2659.55	2584.59	3357.82
38564	60.2374	2	870.954	1739.89	-0.00147977	-0.850492	7.82	APSLDIKGPEVDVSGPK	[2] Oxidation (P)|[9] Oxidation (P)	AHNK_HUMAN	Neuroblast differentiation-associated protein AHNAK OS=Homo sapiens GN=AHNAK PE=1 SV=2	7861.8	6698.26	4588.13	4277.32	2404.85	0	4118.1	1610.05	1958.77	7741.06	3722.34	4821.7
38635	24.8438	2	794.428	1586.84	0.00144346	0.909647	0.08	APKISIPDVDLDLK	[7] Oxidation (P)|[8] Oxidation (D)|[10] Oxidation (D)|[12] Oxidation (D)	AHNK_HUMAN	Neuroblast differentiation-associated protein AHNAK OS=Homo sapiens GN=AHNAK PE=1 SV=2	5015.1	7379.32	6097.28	10776.5	4551.23	4417.89	10070.7	5955.65	4353.22	16250.2	10648.3	5979.04
38771	74.5492	2	969.497	1936.98	0.00458225	2.36567	0.21	VKGDVDISLPKLEGDLK	[8] Phospho (ST)|[10] Oxidation (P)|[17] Oxidation (K)	AHNK_HUMAN	Neuroblast differentiation-associated protein AHNAK OS=Homo sapiens GN=AHNAK PE=1 SV=2	486.965	8480.07	403.038	1790.77	15.6598	0	11447.9	30.0008	753.412	10588.7	237.067	826.576
95064	74.5492	3	646.665	1936.97	-0.00163285	-0.842991	---	VKGDVDISLPKLEGDLK	[8] Phospho (ST)|[10] Oxidation (P)|[17] Oxidation (K)	AHNK_HUMAN	Neuroblast differentiation-associated protein AHNAK OS=Homo sapiens GN=AHNAK PE=1 SV=2	0	7.94751	0	0	0	0	602.836	0	0	533.58	90.4779	0
38813	20.1769	2	649.801	1297.59	-0.00179929	-1.38664	8.56	MPEMNIKVPK	[1] Oxidation (M)|[2] Oxidation (P)|[4] Oxidation (M)|[5] Oxidation (N)|[7] Oxidation (K)|[9] Oxidation (P)|[10] Oxidation (K)	AHNK_HUMAN	Neuroblast differentiation-associated protein AHNAK OS=Homo sapiens GN=AHNAK PE=1 SV=2	6631.46	9158.42	6717.78	5191.34	3535.62	3255.71	6915.75	5478.29	4328.05	6478.26	5403.43	4030.71
38915	36.2733	3	609.623	1825.85	0.000184048	0.100802	5.71	GGVTGSPEASISGSKGDLK	[6] Phospho (ST)	AHNK_HUMAN	Neuroblast differentiation-associated protein AHNAK OS=Homo sapiens GN=AHNAK PE=1 SV=2	6228.72	5664.47	3068.33	3626.7	2465.94	1573.1	6105.82	2698.24	2612.39	7400.81	8347.54	3384.93
38981	60.6311	3	671.352	2011.03	0.000788886	0.392279	35.39	GSRVDIETPNLEGTLTGPR		AHNK_HUMAN	Neuroblast differentiation-associated protein AHNAK OS=Homo sapiens GN=AHNAK PE=1 SV=2	12351.7	11823.9	5570.38	5851.28	4248.33	185.62	13965.9	2484.74	2729.04	6142.41	6221.9	2856.6
38993	74.5764	3	1021.78	3062.3	0.0146795	4.79364	7.69	LDFEGPDAKLSGPSLKMPSLEISAPK	[7] Oxidation (D)|[9] Oxidation (K)|[11] Phospho (ST)|[14] Phospho (ST)|[16] Oxidation (K)|[18] Oxidation (P)|[19] Phospho (ST)|[25] Oxidation (P)|[26] Oxidation (K)	AHNK_HUMAN	Neuroblast differentiation-associated protein AHNAK OS=Homo sapiens GN=AHNAK PE=1 SV=2	7264.83	4204.75	1145.2	3888.62	1890.21	0	22771.3	5551.8	3108.67	22381.3	13600.6	4389.78
38999	25.1421	2	652.341	1302.67	-1.15e-05	-0.00879043	7.09	LPKADIDVSGPK	[2] Oxidation (P)|[3] Oxidation (K)|[5] Oxidation (D)|[7] Oxidation (D)	AHNK_HUMAN	Neuroblast differentiation-associated protein AHNAK OS=Homo sapiens GN=AHNAK PE=1 SV=2	1709.87	1566.87	1275.9	1625.21	897.114	1052.13	4506.53	1890	1680.49	4695.52	2452.58	1659.72
39073	48.6556	3	711.99	2132.95	-0.000993557	-0.465814	1.9	FSMPGFKGEGPDGDVKLPK	[2] Phospho (ST)|[12] Oxidation (D)|[16] Oxidation (K)|[19] Oxidation (K)	AHNK_HUMAN	Neuroblast differentiation-associated protein AHNAK OS=Homo sapiens GN=AHNAK PE=1 SV=2	10968.4	10795.3	8391.13	1566.5	1816.22	9805.94	11061.3	5309.59	11277	10597.8	9513.7	14365.5
39362	16.3009	2	608.291	1214.57	-0.000129947	-0.106991	---	MPKISMPGFK	[1] Oxidation (M)|[2] Oxidation (P)|[3] Oxidation (K)|[6] Oxidation (M)|[7] Oxidation (P)	AHNK_HUMAN	Neuroblast differentiation-associated protein AHNAK OS=Homo sapiens GN=AHNAK PE=1 SV=2	2178.39	2519.62	2053.04	1720.49	1493.11	1673.95	2877.47	1416.39	1876.18	3050.36	2228.25	2165.99
46155	16.3009	3	405.864	1214.57	0.00135472	1.1154	3.55	MPKISMPGFK	[1] Oxidation (M)|[2] Oxidation (P)|[3] Oxidation (K)|[6] Oxidation (M)|[7] Oxidation (P)	AHNK_HUMAN	Neuroblast differentiation-associated protein AHNAK OS=Homo sapiens GN=AHNAK PE=1 SV=2	1476.91	975.495	1018.2	866.538	585.421	903.113	1344.71	848.726	725.55	1490.82	1090.68	989.121
39400	92.9802	3	1134.2	3399.58	-0.0133196	-3.918	8.36	GPGVDLPSVNLSMPKVSGPDLDLNLKGPSLK	[8] Phospho (ST)|[10] Oxidation (N)|[13] Oxidation (M)|[14] Oxidation (P)|[15] Oxidation (K)|[19] Oxidation (P)|[26] Oxidation (K)|[29] Phospho (ST)	AHNK_HUMAN	Neuroblast differentiation-associated protein AHNAK OS=Homo sapiens GN=AHNAK PE=1 SV=2	13475.8	16809.7	11731.5	7404.18	12161.1	12646.2	14907.9	13159.8	11422.6	9739.43	7763.83	11869.4
39654	81.9711	2	629.839	1257.66	0.000192327	0.152924	36.03	ISMPDIDLNLK		AHNK_HUMAN	Neuroblast differentiation-associated protein AHNAK OS=Homo sapiens GN=AHNAK PE=1 SV=2	5241.16	5064.28	4011.94	936.011	1220.11	2543.31	6669.8	13893.7	7499.1	1227.94	3773.97	2232.79
39699	68.0417	3	1228.22	3681.63	-0.00222874	-0.605367	8.03	EVFSSCSSEVVLSGDDEEYQRIYTTKIKPR	[13] Phospho (ST)|[24] Phospho (ST)	AHNK_HUMAN	Neuroblast differentiation-associated protein AHNAK OS=Homo sapiens GN=AHNAK PE=1 SV=2	24283.5	13563	13758.6	15114.4	20588.7	24806.3	21133.4	15893.1	16041.7	36465.1	28370	23728.2
39767	73.9861	4	702.859	2807.41	-0.000459844	-0.163797	---	GDVDVSLPKVESDLKGPEVDIEGPEGK		AHNK_HUMAN	Neuroblast differentiation-associated protein AHNAK OS=Homo sapiens GN=AHNAK PE=1 SV=2	35370.9	29096.9	16160.5	8700.67	6384.26	1646.09	8700.03	7708.83	6742.35	4082.85	12252.8	5682.73
43715	74.073	3	936.81	2807.41	-0.000613309	-0.218461	25.61	GDVDVSLPKVESDLKGPEVDIEGPEGK		AHNK_HUMAN	Neuroblast differentiation-associated protein AHNAK OS=Homo sapiens GN=AHNAK PE=1 SV=2	45309.3	40917.2	24565.4	9449.59	7951.99	2202.25	11045.9	10050.5	8645.02	8022.55	17642.2	8542.48
40278	73.5836	3	732.31	2193.91	0.000384263	0.17515	26.37	SSKASLGSLEGEAEAEASSPK	[2] Phospho (ST)|[5] Phospho (ST)	AHNK_HUMAN	Neuroblast differentiation-associated protein AHNAK OS=Homo sapiens GN=AHNAK PE=1 SV=2	4661.66	5631.89	3271.5	4464.77	2261.69	3099.84	7257.26	4064.72	3392.8	13950.3	9443.31	5779.45
40278	73.5836	3	732.31	2193.91	0.000384263	0.17515	24.94	SSKASLGSLEGEAEAEASSPK	[2] Phospho (ST)|[8] Phospho (ST)	AHNK_HUMAN	Neuroblast differentiation-associated protein AHNAK OS=Homo sapiens GN=AHNAK PE=1 SV=2	4661.66	5631.89	3271.5	4464.77	2261.69	3099.84	7257.26	4064.72	3392.8	13950.3	9443.31	5779.45
40409	17.0994	2	764.858	1527.7	0.00369605	2.41936	7.02	FKMPKIHMSGPK	[2] Oxidation (K)|[8] Oxidation (M)|[9] Phospho (ST)|[11] Oxidation (P)	AHNK_HUMAN	Neuroblast differentiation-associated protein AHNAK OS=Homo sapiens GN=AHNAK PE=1 SV=2	1752.93	3459.54	3561.07	413.174	1162.12	3409.61	1895.85	722.471	1327.43	1300.2	1285.18	2019.23
40553	18.0619	2	586.811	1171.61	-6.21e-05	-0.0530077	4.2	AKGEVDVDVPK	[2] Oxidation (K)	AHNK_HUMAN	Neuroblast differentiation-associated protein AHNAK OS=Homo sapiens GN=AHNAK PE=1 SV=2	2767.64	1647.42	1477.11	2083.94	1824.82	1845.26	2029.02	1392.12	1212.16	2537.72	2288.22	2053.26
40775	29.6863	2	849.904	1697.79	-0.00123543	-0.727669	3.31	APKISMPDIDLNLK	[2] Oxidation (P)|[5] Phospho (ST)|[6] Oxidation (M)|[7] Oxidation (P)|[8] Oxidation (D)	AHNK_HUMAN	Neuroblast differentiation-associated protein AHNAK OS=Homo sapiens GN=AHNAK PE=1 SV=2	7553.95	6449.98	10398.3	4732.15	4399.07	3364.23	15327	9749.23	6302.05	11228.6	11711.5	5030.24
45591	29.7157	3	566.938	1697.79	-0.00129711	-0.763999	---	APKISMPDIDLNLK	[2] Oxidation (P)|[5] Phospho (ST)|[6] Oxidation (M)|[7] Oxidation (P)|[8] Oxidation (D)	AHNK_HUMAN	Neuroblast differentiation-associated protein AHNAK OS=Homo sapiens GN=AHNAK PE=1 SV=2	7218.77	5722.79	2544.28	2381.36	1948.8	1490.66	5871.12	4064.38	2886.33	3512.88	3860.22	1403.35
41169	55.4913	3	515.572	1543.69	0.00121573	0.787544	8.79	FKMPKIHMSGPK	[2] Oxidation (K)|[3] Oxidation (M)|[4] Oxidation (P)|[5] Oxidation (K)|[9] Phospho (ST)	AHNK_HUMAN	Neuroblast differentiation-associated protein AHNAK OS=Homo sapiens GN=AHNAK PE=1 SV=2	149.127	301.221	199.515	534.492	461.737	486.35	242.811	1349.56	936.137	256.051	190.895	570.853
41864	77.0096	3	919.14	2754.4	0.00108403	0.393563	30.21	VDIKAPEVNLNAPDVDVHGPDWNLK		AHNK_HUMAN	Neuroblast differentiation-associated protein AHNAK OS=Homo sapiens GN=AHNAK PE=1 SV=2	35477.4	26366.3	16456.2	11816.6	3803.56	698.527	7885.58	7147.07	10314.9	1974.4	11138.3	8317.3
41964	24.5128	2	580.302	1158.59	0.0012388	1.06923	18.53	VPEVDVRGPK	[2] Oxidation (P)|[5] Oxidation (D)|[9] Oxidation (P)|[10] Oxidation (K)	AHNK_HUMAN	Neuroblast differentiation-associated protein AHNAK OS=Homo sapiens GN=AHNAK PE=1 SV=2	7153.07	3043.7	1839.21	2504.14	1437.73	1211.8	2294.51	1288.42	682.303	1575.87	1341.14	1040.08
42006	42.7199	3	512.27	1533.79	0.00671504	4.3781	---	GPKVKGDVDVSLPK	[11] Phospho (ST)|[13] Oxidation (P)	AHNK_HUMAN	Neuroblast differentiation-associated protein AHNAK OS=Homo sapiens GN=AHNAK PE=1 SV=2	5514.81	7094.69	4523.53	1973.57	2243.18	3911.26	4949.87	2640.1	1586.62	4629.93	3252.51	4605.58
49535	42.8024	2	767.898	1533.78	0.000333808	0.217637	7.47	GPKVKGDVDVSLPK	[11] Phospho (ST)|[13] Oxidation (P)	AHNK_HUMAN	Neuroblast differentiation-associated protein AHNAK OS=Homo sapiens GN=AHNAK PE=1 SV=2	3258.21	9453.3	6955.44	697.186	3301.62	5610.58	4334.43	2470.63	2356.15	2016.29	2530.39	6773.39
42027	80.9842	2	582.301	1162.59	-0.00303381	-2.60953	1.34	LPDMSVKTPK	[2] Oxidation (P)|[3] Oxidation (D)|[4] Oxidation (M)	AHNK_HUMAN	Neuroblast differentiation-associated protein AHNAK OS=Homo sapiens GN=AHNAK PE=1 SV=2	3803.76	4915.72	4632.44	3205.77	3740.78	3450.13	3693.42	5065.72	3507.72	4188	4342.7	4434.5
42130	77.7328	3	726.375	2176.1	-0.000181339	-0.0833318	12.31	VSVGAPDLSLEASEGSIKLPK	[16] Phospho (ST)	AHNK_HUMAN	Neuroblast differentiation-associated protein AHNAK OS=Homo sapiens GN=AHNAK PE=1 SV=2	9086.06	6230.66	3170.69	9715.8	4436.72	1000.29	6837.76	1900.65	1299.64	14981.3	9652.01	6055.2
42178	35.631	2	851.858	1701.7	-0.00765141	-4.49631	5.6	GPGVDLPSVNLSMPK	[7] Oxidation (P)|[8] Phospho (ST)|[10] Oxidation (N)|[12] Phospho (ST)	AHNK_HUMAN	Neuroblast differentiation-associated protein AHNAK OS=Homo sapiens GN=AHNAK PE=1 SV=2	3658.45	4377.08	3002.28	4174.85	3800.49	7002.84	15714.5	4119.77	4567.37	18480.6	13861.6	7569.41
42254	21.0624	2	874.892	1747.77	-0.00455819	-2.608	5.35	APKISMPDFDLNLK	[3] Oxidation (K)|[5] Phospho (ST)|[6] Oxidation (M)|[7] Oxidation (P)|[8] Oxidation (D)|[10] Oxidation (D)	AHNK_HUMAN	Neuroblast differentiation-associated protein AHNAK OS=Homo sapiens GN=AHNAK PE=1 SV=2	7843.75	9633.77	6926.15	8353.81	6720.87	4558.18	6853.64	4515.76	2372.15	11406.3	8381.38	4249.72
42424	76.8154	3	703.67	2107.99	0.000169362	0.0803428	30.77	MDIDVPDVEVQGPDWHLK	[2] Oxidation (D)	AHNK_HUMAN	Neuroblast differentiation-associated protein AHNAK OS=Homo sapiens GN=AHNAK PE=1 SV=2	22777	13029.2	8875.66	14400.3	4294.52	5295.44	9865	3274.5	3831.61	9981.29	9835.99	4588.78
42424	76.8154	3	703.67	2107.99	0.000169362	0.0803428	18	MDIDVPDVEVQGPDWHLK	[1] Oxidation (M)	AHNK_HUMAN	Neuroblast differentiation-associated protein AHNAK OS=Homo sapiens GN=AHNAK PE=1 SV=2	22777	13029.2	8875.66	14400.3	4294.52	5295.44	9865	3274.5	3831.61	9981.29	9835.99	4588.78
42426	85.8629	3	933.817	2798.43	0.000410107	0.146549	31.54	SSGCDVNLPGVNVKLPTGQISGPEIK	[4] Bromobimane (C)	AHNK_HUMAN	Neuroblast differentiation-associated protein AHNAK OS=Homo sapiens GN=AHNAK PE=1 SV=2	25574.3	27420.1	11181.6	6380.37	2959.16	1041.23	14946.9	6949.62	2163.98	12747.2	11453.3	1606.83
42894	72.5374	3	973.44	2917.3	-0.00761649	-2.61079	1.8	GPGVDLPSVNLSMPKVSGPDLDLNLK	[5] Oxidation (D)|[8] Phospho (ST)|[13] Oxidation (M)|[15] Oxidation (K)|[17] Phospho (ST)|[20] Oxidation (D)|[24] Oxidation (N)|[26] Oxidation (K)	AHNK_HUMAN	Neuroblast differentiation-associated protein AHNAK OS=Homo sapiens GN=AHNAK PE=1 SV=2	17840.9	16103.9	11245.4	8577.15	8913.67	10572	24779.3	10705.4	6368.97	31162	14917.7	10034
42976	106.368	2	803.902	1605.79	-0.00238527	-1.48542	4.59	APKVSMPDVDLNLK	[6] Oxidation (M)|[8] Oxidation (D)|[10] Oxidation (D)|[12] Oxidation (N)|[14] Oxidation (K)	AHNK_HUMAN	Neuroblast differentiation-associated protein AHNAK OS=Homo sapiens GN=AHNAK PE=1 SV=2	2899.68	4115.35	14114.5	1567.01	8208.12	17409.7	2996.56	15542.5	1820.95	468.452	2801.99	4294.57
43213	65.4506	2	750.874	1499.73	0.00523598	3.49128	50.41	IEGEMQVPDVDIR		AHNK_HUMAN	Neuroblast differentiation-associated protein AHNAK OS=Homo sapiens GN=AHNAK PE=1 SV=2	15023.3	7526.17	9430.62	8082.14	4609.53	1830.91	14033	10965.8	5487.26	10688.1	7898.51	7933.28
43431	102.532	2	658.797	1315.58	0.00622888	4.73472	3.53	MKGDVDVSLPK	[1] Oxidation (M)|[2] Oxidation (K)|[4] Oxidation (D)|[8] Phospho (ST)	AHNK_HUMAN	Neuroblast differentiation-associated protein AHNAK OS=Homo sapiens GN=AHNAK PE=1 SV=2	3883.88	4902.9	3809.4	4935.71	3790.81	3640.15	4308.98	3971.61	4797.78	4387.97	4713.68	5329.61
43625	114.608	3	808.731	2423.17	-0.00100095	-0.413077	2.45	GPKVDINAPDVDVRGPDWHLK	[2] Oxidation (P)|[3] Oxidation (K)|[5] Oxidation (D)|[12] Oxidation (D)|[17] Oxidation (D)|[21] Oxidation (K)	AHNK_HUMAN	Neuroblast differentiation-associated protein AHNAK OS=Homo sapiens GN=AHNAK PE=1 SV=2	24573.3	26524.7	24816.9	18013.9	20359.7	22432.7	21231.7	22614.9	19800.2	16640.2	20490.7	20237.9
43630	66.5769	3	907.458	2719.35	0.00795664	2.92594	5.79	LNVGAPDVTLRGPSLQGDLAVSGDIK	[2] Oxidation (N)|[9] Phospho (ST)|[18] Oxidation (D)|[24] Oxidation (D)	AHNK_HUMAN	Neuroblast differentiation-associated protein AHNAK OS=Homo sapiens GN=AHNAK PE=1 SV=2	23599.9	14843.9	13361.6	9483.81	5530.76	9494.89	16961.7	6193.57	16963.6	23226.3	15624.6	20064.4
43630	66.5769	3	907.458	2719.35	0.00795664	2.92594	2.21	LNVGAPDVTLRGPSLQGDLAVSGDIK	[2] Oxidation (N)|[6] Oxidation (P)|[7] Oxidation (D)|[9] Phospho (ST)	AHNK_HUMAN	Neuroblast differentiation-associated protein AHNAK OS=Homo sapiens GN=AHNAK PE=1 SV=2	23599.9	14843.9	13361.6	9483.81	5530.76	9494.89	16961.7	6193.57	16963.6	23226.3	15624.6	20064.4
43698	53.1146	3	838.072	2511.19	0.0113674	4.52671	3.03	MPDMNIKAPKISMPDIDLNLK	[4] Oxidation (M)|[9] Oxidation (P)|[12] Phospho (ST)|[15] Oxidation (D)	AHNK_HUMAN	Neuroblast differentiation-associated protein AHNAK OS=Homo sapiens GN=AHNAK PE=1 SV=2	9926.54	7381.6	7009.05	5725.52	4545.77	3405.41	6289.78	3155.42	2863.09	6243.74	6343.92	6022.52
43791	85.1703	2	833.354	1664.69	-0.00773066	-4.64388	0.48	KSRLSSSSSNDSGNK	[8] Phospho (ST)|[10] Oxidation (N)|[11] Oxidation (D)	AHNK_HUMAN	Neuroblast differentiation-associated protein AHNAK OS=Homo sapiens GN=AHNAK PE=1 SV=2	1959.08	3444.46	5821.1	728.349	5166.83	13592.4	1505.67	6173.42	490.487	606.923	1726.15	2498.81
43895	43.3085	3	552.625	1654.85	-0.00642553	-3.88283	3.27	VPKISMPDVDLHLK	[3] Oxidation (K)|[6] Oxidation (M)|[7] Oxidation (P)|[8] Oxidation (D)	AHNK_HUMAN	Neuroblast differentiation-associated protein AHNAK OS=Homo sapiens GN=AHNAK PE=1 SV=2	5363.52	2381.8	698.828	2147.69	434.599	109.309	3449.94	528.142	461.283	3376.58	2287.99	1439.21
43895	43.3085	3	552.625	1654.85	-0.00642553	-3.88283	2.62	VPKISMPDVDLHLK	[6] Oxidation (M)|[8] Oxidation (D)|[10] Oxidation (D)|[14] Oxidation (K)	AHNK_HUMAN	Neuroblast differentiation-associated protein AHNAK OS=Homo sapiens GN=AHNAK PE=1 SV=2	5363.52	2381.8	698.828	2147.69	434.599	109.309	3449.94	528.142	461.283	3376.58	2287.99	1439.21
44122	51.1092	2	801.367	1600.72	0.00324344	2.02624	9.02	GPKMKGNVDISAPK	[3] Oxidation (K)|[4] Oxidation (M)|[5] Oxidation (K)|[7] Oxidation (N)|[9] Oxidation (D)|[11] Phospho (ST)	AHNK_HUMAN	Neuroblast differentiation-associated protein AHNAK OS=Homo sapiens GN=AHNAK PE=1 SV=2	12360.7	8081.48	5110.8	919.548	2096.39	1172.02	9679.38	7789.34	7399.08	5853.27	6251.28	7207.72
44125	52.7347	2	437.2	872.385	-0.00242826	-2.78347	1.76	GEGPDGDVK		AHNK_HUMAN	Neuroblast differentiation-associated protein AHNAK OS=Homo sapiens GN=AHNAK PE=1 SV=2	2741.13	2262.55	2308.41	1594.95	2092.61	0	1814.84	1804.7	1670.03	1793.24	1435.94	1727.47
44201	22.4052	3	495.248	1482.72	0.000665786	0.44903	4.44	FKMPDMNIKAPK	[2] Oxidation (K)|[6] Oxidation (M)|[7] Oxidation (N)|[12] Oxidation (K)	AHNK_HUMAN	Neuroblast differentiation-associated protein AHNAK OS=Homo sapiens GN=AHNAK PE=1 SV=2	2322.67	1579.42	1295.04	2322.83	1533.73	983.427	1933.56	568.125	660.202	2660.72	2238.88	1186.58
44201	22.4052	3	495.248	1482.72	0.000665786	0.44903	2	FKMPDMNIKAPK	[2] Oxidation (K)|[5] Oxidation (D)|[6] Oxidation (M)|[9] Oxidation (K)	AHNK_HUMAN	Neuroblast differentiation-associated protein AHNAK OS=Homo sapiens GN=AHNAK PE=1 SV=2	2322.67	1579.42	1295.04	2322.83	1533.73	983.427	1933.56	568.125	660.202	2660.72	2238.88	1186.58
44250	65.341	3	850.05	2547.13	-0.00379696	-1.49068	3.35	MPKFSMPGFKGEGPEVDMNLPK	[2] Oxidation (P)|[3] Oxidation (K)|[6] Oxidation (M)|[7] Oxidation (P)|[14] Oxidation (P)|[18] Oxidation (M)|[22] Oxidation (K)	AHNK_HUMAN	Neuroblast differentiation-associated protein AHNAK OS=Homo sapiens GN=AHNAK PE=1 SV=2	9984.67	18265.2	8161.86	4547.85	5955.16	656.221	6070.34	4049.97	1673.47	4066.69	4683.99	2574.22
44472	32.7719	3	729.02	2184.04	0.00490248	2.24469	0.86	TITVTRRVTAYTVDVTGR	[5] Phospho (ST)|[11] Phospho (Y)|[14] Oxidation (D)	AHNK_HUMAN	Neuroblast differentiation-associated protein AHNAK OS=Homo sapiens GN=AHNAK PE=1 SV=2	12003.8	6145.03	3208.22	8008.34	3491.6	0	21117.1	6404.76	6225.65	17112.5	12672.2	3680.13
44665	21.0344	2	654.375	1306.74	-0.00346894	-2.65466	4.53	KPKFGFGAKSPK	[9] Oxidation (K)	AHNK_HUMAN	Neuroblast differentiation-associated protein AHNAK OS=Homo sapiens GN=AHNAK PE=1 SV=2	1194.02	1847.54	1818.49	2976.39	3147	2926.56	3138.07	2149.33	2143.63	5039.07	4682.59	3783.93
44784	65.2589	3	737.042	2208.1	0.000714785	0.32371	17.85	GGADVSGGVSAPDISLGEGHLSVK		AHNK_HUMAN	Neuroblast differentiation-associated protein AHNAK OS=Homo sapiens GN=AHNAK PE=1 SV=2	16126.9	13978.5	8699.96	7893.41	4667.83	866.672	6008.41	4217.35	2978.17	6764.36	5544.38	1412.72
49589	65.0658	3	737.041	2208.1	0.000210166	0.0951797	29.45	GGADVSGGVSAPDISLGEGHLSVK		AHNK_HUMAN	Neuroblast differentiation-associated protein AHNAK OS=Homo sapiens GN=AHNAK PE=1 SV=2	10676	10645.1	6158.41	4003.6	2707.91	37.4439	6123.57	2706.95	1044.61	3483.28	3800.4	1348.41
45080	46.5624	3	868.061	2601.16	0.000199658	0.0767575	6.58	GHYEVTGSDDETGKLQGSGVSLASK	[8] Phospho (ST)	AHNK_HUMAN	Neuroblast differentiation-associated protein AHNAK OS=Homo sapiens GN=AHNAK PE=1 SV=2	40498	50133.5	24420.7	37251	21287.3	7290.92	18893.4	7547.1	13814.1	55147.9	31618.2	27069.4
45237	115.027	3	827.738	2480.19	-0.000489286	-0.197277	3.78	TDVDVSLPKVEGDLKGPEIDVK	[1] Phospho (ST)|[9] Oxidation (K)|[20] Oxidation (D)|[22] Oxidation (K)	AHNK_HUMAN	Neuroblast differentiation-associated protein AHNAK OS=Homo sapiens GN=AHNAK PE=1 SV=2	13394.1	15200.9	11188.5	10202	10879.1	15005.8	13072.4	12819.6	10189.4	10168.1	11956.2	11208.3
45376	58.0314	3	1044.82	3131.45	-0.0138136	-4.41125	3.65	MQVGGDGVKVPGIDATTKLNVGAPDVTLR	[1] Oxidation (M)|[6] Oxidation (D)|[9] Oxidation (K)|[14] Oxidation (D)|[17] Phospho (ST)|[27] Phospho (ST)	AHNK_HUMAN	Neuroblast differentiation-associated protein AHNAK OS=Homo sapiens GN=AHNAK PE=1 SV=2	38929.9	13304.2	11459.5	43995.5	16240.5	22640.9	27820.5	7635.21	8377.69	58684.7	27819.9	12747.2
45417	46.4963	2	553.777	1105.54	0.00488531	4.41895	0.85	IHMSGPKIK	[4] Phospho (ST)|[9] Oxidation (K)	AHNK_HUMAN	Neuroblast differentiation-associated protein AHNAK OS=Homo sapiens GN=AHNAK PE=1 SV=2	3962.16	5113.23	2386.84	1796.85	2903.81	2315.44	3678.44	2833.12	1697.67	4162.41	3950.09	3712.93
45634	16.0442	2	670.302	1338.59	-0.00378633	-2.82859	7	GEGPEFDVNLSK	[7] Oxidation (D)|[9] Oxidation (N)|[12] Oxidation (K)	AHNK_HUMAN	Neuroblast differentiation-associated protein AHNAK OS=Homo sapiens GN=AHNAK PE=1 SV=2	3733.86	1415.5	2464.64	2284.92	6991.5	4011.06	1236.2	1410.48	854.534	984.797	832.366	2220.38
45655	67.9059	2	408.229	814.444	4.41e-05	0.0541809	5.01	VPDVEIK	[3] Oxidation (D)	AHNK_HUMAN	Neuroblast differentiation-associated protein AHNAK OS=Homo sapiens GN=AHNAK PE=1 SV=2	68.8424	271.542	304.994	126.808	378.696	0	443.855	544.916	412.29	381.21	296.907	456.841
45701	76.9292	3	756.408	2266.2	8.31e-05	0.0366839	37.85	GLDLGGRGGVQVPAVDISSSLGGR		AHNK_HUMAN	Neuroblast differentiation-associated protein AHNAK OS=Homo sapiens GN=AHNAK PE=1 SV=2	13255.6	10243.3	3882.07	20180.7	6613.16	1184.7	10323.7	2376.07	2849.88	13808.3	15465.6	5511.8
45741	56.4767	3	950.773	2849.3	-0.00440682	-1.54663	2.96	FKMPDVHFKSPQISMSDIDLNLK	[2] Oxidation (K)|[3] Oxidation (M)|[9] Oxidation (K)|[14] Phospho (ST)|[15] Oxidation (M)|[23] Oxidation (K)	AHNK_HUMAN	Neuroblast differentiation-associated protein AHNAK OS=Homo sapiens GN=AHNAK PE=1 SV=2	31202.6	16751	15157.2	10617.7	3275.3	1205.55	16271.6	11186.3	8234.45	10323.7	6849.9	4180.99
46001	54.6832	3	639.978	1916.91	-0.000537891	-0.280603	12.78	GPHVDVSGPDIDIEGPEGK		AHNK_HUMAN	Neuroblast differentiation-associated protein AHNAK OS=Homo sapiens GN=AHNAK PE=1 SV=2	12723.4	12752.3	7462.16	3283.36	2076.96	160.95	8128.46	3919.26	2712.69	3165.18	4529.15	2800.56
46326	54.7649	3	753.041	2256.1	0.00399757	1.7719	1.46	TPKISMPDIDLNLTGPKIK	[2] Oxidation (P)|[3] Oxidation (K)|[12] Oxidation (N)|[14] Phospho (ST)|[16] Oxidation (P)|[17] Oxidation (K)|[19] Oxidation (K)	AHNK_HUMAN	Neuroblast differentiation-associated protein AHNAK OS=Homo sapiens GN=AHNAK PE=1 SV=2	6173.34	3374.88	1091.8	3714.22	1289.86	177.253	2907.36	1016.18	1112.02	7891.54	3037.64	1280.95
46326	54.7649	3	753.041	2256.1	0.00399757	1.7719	1.52	TPKISMPDIDLNLTGPKIK	[3] Oxidation (K)|[6] Oxidation (M)|[10] Oxidation (D)|[14] Phospho (ST)|[16] Oxidation (P)|[17] Oxidation (K)|[19] Oxidation (K)	AHNK_HUMAN	Neuroblast differentiation-associated protein AHNAK OS=Homo sapiens GN=AHNAK PE=1 SV=2	6173.34	3374.88	1091.8	3714.22	1289.86	177.253	2907.36	1016.18	1112.02	7891.54	3037.64	1280.95
46397	16.462	3	647.991	1940.95	-0.00192159	-0.990023	2.86	MKGDVVVSLPKVEGDLK	[1] Oxidation (M)|[2] Oxidation (K)|[8] Phospho (ST)|[15] Oxidation (D)	AHNK_HUMAN	Neuroblast differentiation-associated protein AHNAK OS=Homo sapiens GN=AHNAK PE=1 SV=2	9071.61	2342.71	400.683	5144.49	57.4252	66.7317	16253.1	411.533	2736.56	6935.28	3791.95	7040.56
46408	48.8926	3	672.014	2013.02	-0.00456604	-2.26825	20.3	ISMPGFKGEGPEVDVNLPK		AHNK_HUMAN	Neuroblast differentiation-associated protein AHNAK OS=Homo sapiens GN=AHNAK PE=1 SV=2	20422.6	10455.6	5319.98	4788.27	1890.91	926.082	7700.88	1778.27	3067.75	6201.56	6766.6	2784.19
46945	94.1914	3	567.607	1699.8	0.000612335	0.36024	2.24	APKISMPDFDLNLK	[2] Oxidation (P)|[3] Oxidation (K)|[7] Oxidation (P)|[8] Oxidation (D)|[10] Oxidation (D)|[12] Oxidation (N)|[14] Oxidation (K)	AHNK_HUMAN	Neuroblast differentiation-associated protein AHNAK OS=Homo sapiens GN=AHNAK PE=1 SV=2	3622.83	3214.62	2028.74	2500.61	2173.48	1186.75	3441.12	3052.2	1698.49	1671.77	1813.76	576.786
47306	69.7734	3	514.285	1539.83	0.000545973	0.354567	17.92	ISMPDIDLNLKGPK		AHNK_HUMAN	Neuroblast differentiation-associated protein AHNAK OS=Homo sapiens GN=AHNAK PE=1 SV=2	3160.27	3491.54	1053.61	1813.66	638.216	424.914	5981.14	4634.77	3555.91	2244.4	2181.47	1013.59
47851	30.6334	2	1000.46	1998.91	-0.00769741	-3.85078	2.08	TPKISMPDIDLNLTGPK	[1] Phospho (ST)|[2] Oxidation (P)|[3] Oxidation (K)|[12] Oxidation (N)|[16] Oxidation (P)|[17] Oxidation (K)	AHNK_HUMAN	Neuroblast differentiation-associated protein AHNAK OS=Homo sapiens GN=AHNAK PE=1 SV=2	4027.6	12962.8	11308.7	4910.1	8560.06	11890.9	5263.55	6384.15	10955.1	7088.24	9858.97	9506.2
48455	87.2755	4	862.195	3444.75	-0.000259383	-0.075298	11.14	EVDVNLPKADIDVSGPKVDVEVPDVSLEGPEGK		AHNK_HUMAN	Neuroblast differentiation-associated protein AHNAK OS=Homo sapiens GN=AHNAK PE=1 SV=2	88864.8	55470.6	23477.5	30331.7	4161.72	291.478	46745.4	9148.27	27429.3	37015.5	21249.3	11170
48463	66.6644	3	488.591	1462.75	-0.00153957	-1.05251	0.21	LKMPEMNIKAPK	[2] Oxidation (K)|[3] Oxidation (M)|[4] Oxidation (P)|[12] Oxidation (K)	AHNK_HUMAN	Neuroblast differentiation-associated protein AHNAK OS=Homo sapiens GN=AHNAK PE=1 SV=2	0	0	2933.97	0	0	1743.99	0	0	2813.59	0	0	3272.28
58356	66.6967	2	732.383	1462.75	-0.00173544	-1.18642	---	LKMPEMNIKAPK	[2] Oxidation (K)|[3] Oxidation (M)|[4] Oxidation (P)|[12] Oxidation (K)	AHNK_HUMAN	Neuroblast differentiation-associated protein AHNAK OS=Homo sapiens GN=AHNAK PE=1 SV=2	251.538	0	5678.72	0	98.9788	2104.34	0	0	4466.03	172.645	166.102	4227.2
48463	66.6644	3	488.591	1462.75	-0.00153957	-1.05251	0.04	LKMPEMNIKAPK	[3] Oxidation (M)|[6] Oxidation (M)|[11] Oxidation (P)|[12] Oxidation (K)	AHNK_HUMAN	Neuroblast differentiation-associated protein AHNAK OS=Homo sapiens GN=AHNAK PE=1 SV=2	0	0	2933.97	0	0	1743.99	0	0	2813.59	0	0	3272.28
58356	66.6967	2	732.383	1462.75	-0.00173544	-1.18642	---	LKMPEMNIKAPK	[3] Oxidation (M)|[6] Oxidation (M)|[11] Oxidation (P)|[12] Oxidation (K)	AHNK_HUMAN	Neuroblast differentiation-associated protein AHNAK OS=Homo sapiens GN=AHNAK PE=1 SV=2	251.538	0	5678.72	0	98.9788	2104.34	0	0	4466.03	172.645	166.102	4227.2
48563	30.9044	3	636.949	1907.83	0.0087246	4.57308	2.09	VSGPDLDLNLKGPSLK	[2] Phospho (ST)|[4] Oxidation (P)|[5] Oxidation (D)|[9] Oxidation (N)|[11] Oxidation (K)|[13] Oxidation (P)|[14] Phospho (ST)|[16] Oxidation (K)	AHNK_HUMAN	Neuroblast differentiation-associated protein AHNAK OS=Homo sapiens GN=AHNAK PE=1 SV=2	6443.66	4401.76	4050.19	3440.46	4267.19	7354.54	3850.98	1545.07	2422.69	3767.71	2911.79	5610.11
48648	76.3603	2	772.893	1543.77	-0.000561163	-0.363501	57	GEVDVSLANVEGDLK		AHNK_HUMAN	Neuroblast differentiation-associated protein AHNAK OS=Homo sapiens GN=AHNAK PE=1 SV=2	9198.28	8166.55	2735.59	2353.29	1792.89	1054.43	6698.34	4169.43	1828.2	5940.17	4391.75	1403.6
48736	85.894	2	757.4	1512.79	0.000150658	0.0995896	41.12	ISMPDIDLNLTGPK		AHNK_HUMAN	Neuroblast differentiation-associated protein AHNAK OS=Homo sapiens GN=AHNAK PE=1 SV=2	7638.32	6174.69	3631.82	2923.57	1407.26	1992.29	7108.17	11295.8	7393.7	4026.39	4186.35	1802.85
48795	18.9606	3	867.724	2600.15	0.0111559	4.29051	4.71	MPEMNIKAPKISMPDVDLHMK	[1] Oxidation (M)|[2] Oxidation (P)|[10] Oxidation (K)|[12] Phospho (ST)|[15] Oxidation (D)|[17] Oxidation (D)|[20] Oxidation (M)	AHNK_HUMAN	Neuroblast differentiation-associated protein AHNAK OS=Homo sapiens GN=AHNAK PE=1 SV=2	2889.18	2570.6	2920.03	3088.38	2353.86	2522.76	2827.32	1350.44	1219.64	3156.87	2186.88	3630.35
49780	69.0886	3	678.362	2032.06	0.00127835	0.629091	0.24	LQVTMPGIKVGGSGVNVNAK	[5] Oxidation (M)|[6] Oxidation (P)|[9] Oxidation (K)|[20] Oxidation (K)	AHNK_HUMAN	Neuroblast differentiation-associated protein AHNAK OS=Homo sapiens GN=AHNAK PE=1 SV=2	3124.09	1640.46	577.561	2147.86	262.844	71.359	4502.1	423.635	165.82	4739.85	1651.96	106.565
51187	87.928	3	747.065	2238.17	-0.000225891	-0.100926	19.97	GEVDVSLANVEGDLKGPALDIK		AHNK_HUMAN	Neuroblast differentiation-associated protein AHNAK OS=Homo sapiens GN=AHNAK PE=1 SV=2	22724.2	28451	13502.7	5054.98	2195.63	541.373	13802.8	6074.37	6223.56	7647.08	8730.24	3444.44
51709	35.2984	2	740.383	1478.75	0.00444634	3.00683	6.31	LKMPEMNIKAPK	[2] Oxidation (K)|[3] Oxidation (M)|[4] Oxidation (P)|[7] Oxidation (N)|[11] Oxidation (P)	AHNK_HUMAN	Neuroblast differentiation-associated protein AHNAK OS=Homo sapiens GN=AHNAK PE=1 SV=2	218.171	1951.85	4071.15	6125.56	3295.95	2652.43	5859.28	1391.07	2171.15	8345.42	5572.56	4949.08
51801	51.7277	2	648.816	1295.62	0.000255177	0.196954	0.04	GEGPDVHMTLPK	[8] Oxidation (M)	AHNK_HUMAN	Neuroblast differentiation-associated protein AHNAK OS=Homo sapiens GN=AHNAK PE=1 SV=2	8143.19	4831.84	2387.01	2563.46	1766.34	270.356	4654.17	1935.56	1204.95	2317.28	2545.98	913.93
51801	51.7277	2	648.816	1295.62	0.000255177	0.196954	6.24	GEGPDVHMTLPK	[4] Oxidation (P)	AHNK_HUMAN	Neuroblast differentiation-associated protein AHNAK OS=Homo sapiens GN=AHNAK PE=1 SV=2	8143.19	4831.84	2387.01	2563.46	1766.34	270.356	4654.17	1935.56	1204.95	2317.28	2545.98	913.93
51819	92.1507	3	940.113	2817.32	-0.005573	-1.97812	3.63	GPEIDVKAPKMDVNVGDIDIEGPEGK	[9] Oxidation (P)|[10] Oxidation (K)|[12] Oxidation (D)|[14] Oxidation (N)|[23] Oxidation (P)|[26] Oxidation (K)	AHNK_HUMAN	Neuroblast differentiation-associated protein AHNAK OS=Homo sapiens GN=AHNAK PE=1 SV=2	30049.3	15324.8	6128.75	16507.1	4707.82	5565.69	25864	8721.81	11215.1	23583.3	14610.9	10611
51839	27.0229	2	502.785	1003.55	-0.000829958	-0.827017	9.42	IPKMKMPK	[2] Oxidation (P)|[4] Oxidation (M)	AHNK_HUMAN	Neuroblast differentiation-associated protein AHNAK OS=Homo sapiens GN=AHNAK PE=1 SV=2	1996.8	478.624	182.551	960.707	119.5	44.8974	2912.72	620.943	643.634	3883.56	1793.62	889.9
51984	74.1846	3	682.019	2043.03	0.000265591	0.129998	14.66	FSMPSLKGEGPEVDVNLPK		AHNK_HUMAN	Neuroblast differentiation-associated protein AHNAK OS=Homo sapiens GN=AHNAK PE=1 SV=2	40322.9	11594.6	6088.5	2752.65	1572.86	611.341	10183.7	7797.38	3922.38	3702.8	5077.22	2388.94
52091	31.0207	2	668.313	1334.61	0.00163283	1.22345	7.32	MPKFNFSKPK	[1] Oxidation (M)|[5] Oxidation (N)|[7] Phospho (ST)	AHNK_HUMAN	Neuroblast differentiation-associated protein AHNAK OS=Homo sapiens GN=AHNAK PE=1 SV=2	280.244	2477.68	1916.53	2722.03	1173.63	996.319	3334.22	483.96	735.372	3688.23	2674.57	1431.44
52421	48.9222	3	520.275	1557.8	-0.00293448	-1.88373	5.6	ISMPDVDLNLKGPK	[7] Oxidation (D)|[11] Oxidation (K)	AHNK_HUMAN	Neuroblast differentiation-associated protein AHNAK OS=Homo sapiens GN=AHNAK PE=1 SV=2	16937.9	7236.01	3179.89	2624.66	527.135	741.563	5008.2	991.347	993.31	4839.14	1807.25	850.637
52662	46.0101	2	641.82	1281.62	-0.00261354	-2.03923	2.08	VKGEYDMTVPK	[2] Oxidation (K)	AHNK_HUMAN	Neuroblast differentiation-associated protein AHNAK OS=Homo sapiens GN=AHNAK PE=1 SV=2	2190.39	692.571	845.241	549.659	470.862	264.07	1701.81	638.813	964.608	936.913	1119.84	902.786
52758	69.8277	4	641.844	2563.35	-0.000614871	-0.23987	---	LKGEIDASVPELEGDLRGPQVDVK		AHNK_HUMAN	Neuroblast differentiation-associated protein AHNAK OS=Homo sapiens GN=AHNAK PE=1 SV=2	36964	30279.8	16922.8	12106.3	4710.26	321.986	9433.71	9381.18	5821.6	6272.56	13949.1	4911.45
70207	69.7146	3	855.457	2563.35	0.000204577	0.0798084	6.59	LKGEIDASVPELEGDLRGPQVDVK		AHNK_HUMAN	Neuroblast differentiation-associated protein AHNAK OS=Homo sapiens GN=AHNAK PE=1 SV=2	32991.5	36296.3	19395.3	10690.8	3444.86	218.086	4525.64	7379.26	5314.64	3336.78	14959.2	3064.57
52933	46.623	3	737.041	2208.1	-0.00882755	-3.99778	1.85	TPKISMPDIDLNLTGPKIK	[5] Phospho (ST)|[10] Oxidation (D)|[16] Oxidation (P)|[17] Oxidation (K)	AHNK_HUMAN	Neuroblast differentiation-associated protein AHNAK OS=Homo sapiens GN=AHNAK PE=1 SV=2	4120.58	3389.06	3463.13	3474.14	4470.09	71.8578	2038.03	2773.76	3733.37	4670.09	4251.48	3442.63
53212	61.885	3	794.015	2379.02	0.000131798	0.0554002	11.16	SSKASLGSLEGEAEAEASSPKGK	[5] Phospho (ST)|[8] Phospho (ST)	AHNK_HUMAN	Neuroblast differentiation-associated protein AHNAK OS=Homo sapiens GN=AHNAK PE=1 SV=2	2964.97	3159.05	1730.42	3021.04	1773.52	621.045	5932.75	1098.86	1489.75	13499.2	5768.2	4025.02
53217	93.0475	3	623.601	1867.78	0.00187226	1.0024	4.81	GEYDVTMPKVESEIK	[4] Oxidation (D)|[6] Phospho (ST)|[7] Oxidation (M)|[9] Oxidation (K)|[15] Oxidation (K)	AHNK_HUMAN	Neuroblast differentiation-associated protein AHNAK OS=Homo sapiens GN=AHNAK PE=1 SV=2	3037.64	4112.75	1857.32	2572.89	1822.75	1217.21	2238.35	2398.46	1660.52	3075.08	2644.04	2965.12
53777	45.2869	3	758.718	2273.13	0.00375305	1.65105	8.52	VDIEAPDVSLEGPEGKLKGPK	[2] Oxidation (D)|[7] Oxidation (D)|[13] Oxidation (P)|[16] Oxidation (K)|[18] Oxidation (K)|[21] Oxidation (K)	AHNK_HUMAN	Neuroblast differentiation-associated protein AHNAK OS=Homo sapiens GN=AHNAK PE=1 SV=2	2181.23	2435.11	2719.4	3226.03	1411.75	1040.53	13100.4	6450.8	4223.29	17050.1	18239.8	6355.88
54064	59.1226	3	647.346	1939.02	0.000359589	0.185449	2.92	IDVTAPDVSIEEPEGKLK		AHNK_HUMAN	Neuroblast differentiation-associated protein AHNAK OS=Homo sapiens GN=AHNAK PE=1 SV=2	9124.76	3810.7	4008.25	1379.08	1085.55	1381.47	7688.47	2832.82	2629.21	3920.25	2330.79	2086.67
54784	72.182	2	853.417	1704.82	0.00276116	1.61962	3.94	ISMPDLDLHLKSPK	[2] Phospho (ST)|[5] Oxidation (D)|[13] Oxidation (P)	AHNK_HUMAN	Neuroblast differentiation-associated protein AHNAK OS=Homo sapiens GN=AHNAK PE=1 SV=2	16516.5	6250.05	2526.31	4056.97	1369.75	955.686	7584.2	405.954	2080.16	14252.5	7325.56	2879.65
55678	41.5643	2	601.817	1201.62	0.000228522	0.190179	7.48	VSGPDLDLNLK	[7] Oxidation (D)|[9] Oxidation (N)	AHNK_HUMAN	Neuroblast differentiation-associated protein AHNAK OS=Homo sapiens GN=AHNAK PE=1 SV=2	3610.42	3171.74	2352.35	1412.5	1110.3	1060.18	3045.68	1834.49	1541.82	3306.77	2005.94	2024.6
56100	101.333	3	936.452	2806.33	-0.0139349	-4.96549	7.63	DPKVDIDVPDVDVQGPDWHLKMPK	[16] Oxidation (P)|[17] Oxidation (D)|[22] Oxidation (M)|[24] Oxidation (K)	AHNK_HUMAN	Neuroblast differentiation-associated protein AHNAK OS=Homo sapiens GN=AHNAK PE=1 SV=2	4521.73	10792.1	8846.47	2575.67	13230.1	0	3235.82	446.055	407.529	1972	7001.02	1334.96
56796	31.569	2	650.343	1298.67	0.00058201	0.448158	10.25	GEGPEVDVKLPK	[11] Oxidation (P)|[12] Oxidation (K)	AHNK_HUMAN	Neuroblast differentiation-associated protein AHNAK OS=Homo sapiens GN=AHNAK PE=1 SV=2	3941.67	2071.43	3339.19	2638.69	615.475	941.496	3257.44	634.618	1717.89	4333.06	3106.6	2061.79
57015	67.4075	2	856.423	1710.83	0.000350277	0.204741	25.55	VDVDIPDVNIEGPDAK	[2] Oxidation (D)	AHNK_HUMAN	Neuroblast differentiation-associated protein AHNAK OS=Homo sapiens GN=AHNAK PE=1 SV=2	8666.22	9505.52	8825.51	3236.59	3796.3	2545.2	10277.9	7930.36	2062.81	4893.55	5079.78	2017.01
57170	115.06	3	865.401	2593.18	0.0030806	1.18796	3.22	GPAFNMASPESDFGINLKGPKIK	[2] Oxidation (P)|[5] Oxidation (N)|[8] Phospho (ST)|[12] Oxidation (D)|[18] Oxidation (K)|[20] Oxidation (P)|[23] Oxidation (K)	AHNK_HUMAN	Neuroblast differentiation-associated protein AHNAK OS=Homo sapiens GN=AHNAK PE=1 SV=2	3290.12	1283.77	816.753	5115.74	1519.91	577.263	5798.21	2013.08	7288.17	4676.94	2613.63	2985.29
57335	92.9129	2	775.884	1549.75	-0.005601	-3.61411	0.27	GKGGVTGSPEASISGSK	[2] Oxidation (K)|[17] Oxidation (K)	AHNK_HUMAN	Neuroblast differentiation-associated protein AHNAK OS=Homo sapiens GN=AHNAK PE=1 SV=2	4339.85	2168.3	2620.56	2484.59	1835.46	2230.34	3518.89	2084.97	1742.44	2314.37	2649.18	1275.38
57362	81.4434	2	886.499	1770.98	-0.00741876	-4.18904	9.15	ISMPDVGLNLKAPKLK	[9] Oxidation (N)|[11] Oxidation (K)|[13] Oxidation (P)	AHNK_HUMAN	Neuroblast differentiation-associated protein AHNAK OS=Homo sapiens GN=AHNAK PE=1 SV=2	10207.2	4134.63	1290.34	2318.05	295.762	0	5183.89	152.321	1053.06	2874.86	1442.18	522.048
57518	47.7598	3	594.304	1779.89	0.00689149	3.87188	0.64	ISMSEVDLNVAAPKVK	[2] Phospho (ST)	AHNK_HUMAN	Neuroblast differentiation-associated protein AHNAK OS=Homo sapiens GN=AHNAK PE=1 SV=2	4069.22	1661.03	579.249	2348.56	362.347	0	3026.77	598.358	379.859	3892.62	3037.11	789.318
57821	16.7894	3	850.714	2549.12	-0.00194819	-0.76426	6.15	MPKFSMPGFKGEGPDVDVNLPK	[3] Oxidation (K)|[5] Phospho (ST)|[7] Oxidation (P)|[15] Oxidation (D)|[19] Oxidation (N)|[22] Oxidation (K)	AHNK_HUMAN	Neuroblast differentiation-associated protein AHNAK OS=Homo sapiens GN=AHNAK PE=1 SV=2	3356.88	1379.7	1386.06	2994.97	931.287	925.323	6754.21	888.119	2113.5	10212.9	4553.74	3298.45
57969	92.3301	3	1014.15	3039.43	-0.00622913	-2.04943	3.89	FSMPGFKAEGPEVDVNLPKADVDISGPK	[7] Oxidation (K)|[11] Oxidation (P)|[14] Oxidation (D)|[19] Oxidation (K)|[21] Oxidation (D)|[23] Oxidation (D)	AHNK_HUMAN	Neuroblast differentiation-associated protein AHNAK OS=Homo sapiens GN=AHNAK PE=1 SV=2	7898.61	8804.64	6364.41	6424.56	7472.18	13587.4	4543.59	6355.54	9736.95	5751.36	8268.31	6331.26
58071	41.8185	2	819.902	1637.79	-0.00679346	-4.14793	2.7	ISMPDIDFNLKGPK	[5] Oxidation (D)|[7] Oxidation (D)|[9] Oxidation (N)|[11] Oxidation (K)	AHNK_HUMAN	Neuroblast differentiation-associated protein AHNAK OS=Homo sapiens GN=AHNAK PE=1 SV=2	7869.27	14017	8527.45	1844.57	2048.74	11175.8	7619.65	5252.22	4388.62	1503.47	2864.45	2493.15
59018	67.9326	2	427.203	852.391	0.000683838	0.80226	5.21	LPDMSVK	[2] Oxidation (P)|[3] Oxidation (D)|[4] Oxidation (M)|[7] Oxidation (K)	AHNK_HUMAN	Neuroblast differentiation-associated protein AHNAK OS=Homo sapiens GN=AHNAK PE=1 SV=2	58.7139	153.017	346.703	136.08	390.997	0	169.021	38.3247	147.415	101.114	215.336	113.992
59037	25.8309	3	740.661	2218.96	-0.00951969	-4.29014	2.09	FSMPSLKGEGPEVDVNLPK	[2] Phospho (ST)|[3] Oxidation (M)|[4] Oxidation (P)|[7] Oxidation (K)|[16] Oxidation (N)|[18] Oxidation (P)|[19] Oxidation (K)	AHNK_HUMAN	Neuroblast differentiation-associated protein AHNAK OS=Homo sapiens GN=AHNAK PE=1 SV=2	6955.43	8976.75	4763.27	2702.67	2143.06	814.812	6058.52	2099.91	1295.52	3141.13	4696.78	1956.33
59250	23.0915	2	634.864	1267.71	0.000213297	0.168253	7.34	GKKPDIDITGPK		AHNK_HUMAN	Neuroblast differentiation-associated protein AHNAK OS=Homo sapiens GN=AHNAK PE=1 SV=2	2112.53	4759.57	3153.48	3239.73	1792.11	1191.28	3569	1348.67	1400.99	5085.09	3542.58	1390.18
59483	87.0619	3	1172.18	3513.51	0.00134963	0.384125	58.35	SNSFSDEREFSGPSTPTGTLEFEGGEVSLEGGK	[1] Phospho (ST)	AHNK_HUMAN	Neuroblast differentiation-associated protein AHNAK OS=Homo sapiens GN=AHNAK PE=1 SV=2	20806.3	15266.3	8546.42	14066.1	2679.98	393.495	19913.5	8855.6	9894.81	35969.8	29031.3	16569.7
59483	87.0619	3	1172.18	3513.51	0.00134963	0.384125	46.9	SNSFSDEREFSGPSTPTGTLEFEGGEVSLEGGK	[5] Phospho (ST)	AHNK_HUMAN	Neuroblast differentiation-associated protein AHNAK OS=Homo sapiens GN=AHNAK PE=1 SV=2	20806.3	15266.3	8546.42	14066.1	2679.98	393.495	19913.5	8855.6	9894.81	35969.8	29031.3	16569.7
59878	56.4767	2	440.75	879.486	-0.00317021	-3.6046	7.33	IKFPTMK	[6] Oxidation (M)	AHNK_HUMAN	Neuroblast differentiation-associated protein AHNAK OS=Homo sapiens GN=AHNAK PE=1 SV=2	1635.69	1082.08	491.838	2195.13	713.74	432.466	1668.49	853.535	811.482	2342.12	1356.34	1197.98
60104	22.3058	2	766.895	1531.78	0.00273412	1.78494	11.55	SPKAKGEVDVDVPK	[2] Oxidation (P)|[3] Oxidation (K)|[9] Oxidation (D)|[11] Oxidation (D)	AHNK_HUMAN	Neuroblast differentiation-associated protein AHNAK OS=Homo sapiens GN=AHNAK PE=1 SV=2	1967.13	5249.11	3276.76	886.509	797.989	953.262	2062.77	2604.47	1456.86	1233.33	380.202	723.367
87237	22.3293	3	511.599	1531.77	0.00159428	1.04081	---	SPKAKGEVDVDVPK	[2] Oxidation (P)|[3] Oxidation (K)|[9] Oxidation (D)|[11] Oxidation (D)	AHNK_HUMAN	Neuroblast differentiation-associated protein AHNAK OS=Homo sapiens GN=AHNAK PE=1 SV=2	1717.09	1324.31	554.577	181.198	126.905	250.836	750.135	753.161	208.841	292.321	133.705	60.2004
60708	115.778	3	1083.49	3247.45	-0.0152125	-4.68441	8.53	ADIKSPSLDVTVPEAELNLETPEISVGGK	[2] Oxidation (D)|[4] Oxidation (K)|[6] Oxidation (P)|[7] Phospho (ST)|[11] Phospho (ST)|[13] Oxidation (P)|[29] Oxidation (K)	AHNK_HUMAN	Neuroblast differentiation-associated protein AHNAK OS=Homo sapiens GN=AHNAK PE=1 SV=2	24829.1	16771.4	9559.77	13311.4	6766.05	6621.94	17810.6	8279.57	10367.3	16949.5	12626.4	12394.4
60911	64.5915	2	852.394	1702.77	0.000652625	0.383272	61.98	MDVNVGDIDIEGPEGK	[2] Oxidation (D)	AHNK_HUMAN	Neuroblast differentiation-associated protein AHNAK OS=Homo sapiens GN=AHNAK PE=1 SV=2	22175.4	17706.2	10029.7	9473.18	5862.94	1889.5	8446.01	2542.61	3502.71	9025.56	5261.71	3488.78
61095	78.7557	3	694.678	2081.01	-0.000236811	-0.113796	6.56	FSMPSLKGEGPEFDVNLSK		AHNK_HUMAN	Neuroblast differentiation-associated protein AHNAK OS=Homo sapiens GN=AHNAK PE=1 SV=2	8432.68	9624.97	4988.76	3181.95	1627.7	1030.59	9017.17	5877.19	4022.59	3818.69	4369.16	2682.69
61120	25.7787	2	638.309	1274.6	0.00379089	2.97418	6.46	GEGPDGDVKLPK	[5] Oxidation (D)|[7] Oxidation (D)|[11] Oxidation (P)|[12] Oxidation (K)	AHNK_HUMAN	Neuroblast differentiation-associated protein AHNAK OS=Homo sapiens GN=AHNAK PE=1 SV=2	74.3838	1717.12	421.12	1583.43	917.733	522.169	2382.87	501.434	980.74	3348.29	2027.94	872.312
61493	26.161	3	914.062	2739.17	0.000414519	0.15133	2.99	ADIDISGPNVDVDVPDVNIEGPDAK	[2] Oxidation (D)|[4] Oxidation (D)|[6] Phospho (ST)|[9] Oxidation (N)|[16] Oxidation (D)|[23] Oxidation (D)|[25] Oxidation (K)	AHNK_HUMAN	Neuroblast differentiation-associated protein AHNAK OS=Homo sapiens GN=AHNAK PE=1 SV=2	746.15	2238.75	2381.69	2516.86	3741.56	6028.11	1317.09	346.911	962.624	4605.34	2204.67	2079.74
61918	88.4091	2	779.384	1556.75	-0.0049394	-3.17288	5.93	FKMPEMNIKVPK	[2] Oxidation (K)|[3] Oxidation (M)|[4] Oxidation (P)|[6] Oxidation (M)|[9] Oxidation (K)|[11] Oxidation (P)	AHNK_HUMAN	Neuroblast differentiation-associated protein AHNAK OS=Homo sapiens GN=AHNAK PE=1 SV=2	7139.49	4250.6	1986.09	4342.19	1063.3	240.54	4981.3	782.406	341.169	6795.54	2149.38	733.633
62034	98.3259	3	902.446	2704.32	-0.000565052	-0.208944	4.87	VDIDAPDVDVHGPDWHLKMPKIK	[2] Oxidation (D)|[4] Oxidation (D)|[14] Oxidation (D)|[19] Oxidation (M)|[20] Oxidation (P)	AHNK_HUMAN	Neuroblast differentiation-associated protein AHNAK OS=Homo sapiens GN=AHNAK PE=1 SV=2	4271.22	4757.35	1158.12	4434.06	1438.16	38.1872	4931.27	667.353	885.764	5978.57	3221.22	1514.52
62066	83.7398	3	812.079	2433.21	0.0069351	2.85019	2.28	MPKFSMPGFKAEGPEVDVNLPK	[3] Oxidation (K)	AHNK_HUMAN	Neuroblast differentiation-associated protein AHNAK OS=Homo sapiens GN=AHNAK PE=1 SV=2	12910.2	7086.87	16055.9	3361.64	1923.67	6652.29	10880.4	5158.22	11635.6	7043.74	4584.19	10861.7
62549	68.1477	3	1074.11	3219.32	-0.00809903	-2.51575	0.92	FSMPGFKGEGPEVDVNLPKADVDVSGPK	[2] Phospho (ST)|[4] Oxidation (P)|[7] Oxidation (K)|[11] Oxidation (P)|[14] Oxidation (D)|[16] Oxidation (N)|[18] Oxidation (P)|[19] Oxidation (K)|[21] Oxidation (D)|[25] Phospho (ST)|[28] Oxidation (K)	AHNK_HUMAN	Neuroblast differentiation-associated protein AHNAK OS=Homo sapiens GN=AHNAK PE=1 SV=2	37098.2	30468.1	22695.6	19625.1	16532.9	17587.4	39830.9	33658.8	14239	58103.1	38920.6	17423.7
62714	32.316	2	754.852	1507.69	0.00232135	1.53968	3.47	MKMPKFSMPGFK	[2] Oxidation (K)|[3] Oxidation (M)|[4] Oxidation (P)|[8] Oxidation (M)|[9] Oxidation (P)	AHNK_HUMAN	Neuroblast differentiation-associated protein AHNAK OS=Homo sapiens GN=AHNAK PE=1 SV=2	525.075	683.807	1067.07	1373.89	0	0	1111.35	0	306.34	1642.74	694.757	2874.06
63226	99.1211	2	848.904	1695.79	-0.003703	-2.18364	1.77	GDVDISLPKVEGDLK	[6] Phospho (ST)|[9] Oxidation (K)|[13] Oxidation (D)	AHNK_HUMAN	Neuroblast differentiation-associated protein AHNAK OS=Homo sapiens GN=AHNAK PE=1 SV=2	1436.51	2618.58	2265.15	1960.2	1795.42	1560.59	2420.07	2581.65	1566.48	1576.15	2335.82	2884.24
63633	21.4241	2	775.898	1549.78	0.00662631	4.27566	2.11	GPKVKGDVDVSLPK	[3] Oxidation (K)|[11] Phospho (ST)|[13] Oxidation (P)	AHNK_HUMAN	Neuroblast differentiation-associated protein AHNAK OS=Homo sapiens GN=AHNAK PE=1 SV=2	5015.32	3627.72	3617.59	3280.39	1600.54	634.881	4991.44	1441.51	2090.79	5001.29	4147.71	2942.09
63729	113.032	2	1088.54	2175.07	-0.00513236	-2.35962	0.75	CPKVSVGAPDLSLEASEGSIK	[10] Oxidation (D)|[21] Oxidation (K)	AHNK_HUMAN	Neuroblast differentiation-associated protein AHNAK OS=Homo sapiens GN=AHNAK PE=1 SV=2	19763.6	8713.69	3479.92	10892	1140.9	0	9810.68	836.78	2039.09	9278.1	3671.94	2442.6
64025	68.6186	3	586.309	1755.9	-0.00291836	-1.66203	11.61	VEGEMKVPDVDIKGPK	[11] Oxidation (D)	AHNK_HUMAN	Neuroblast differentiation-associated protein AHNAK OS=Homo sapiens GN=AHNAK PE=1 SV=2	3047.69	1994.09	995.644	1846.11	616.797	0	4131.81	742.621	697.113	3210.49	1762.89	1021.61
64540	75.9748	3	761.387	2281.14	0.00461638	2.02372	5.45	GPKVGIDTPDIDIHGPEGKLK	[8] Phospho (ST)|[19] Oxidation (K)	AHNK_HUMAN	Neuroblast differentiation-associated protein AHNAK OS=Homo sapiens GN=AHNAK PE=1 SV=2	9612.85	9317.65	4701.75	1846.64	1092.26	0	5645.63	1128.78	2043.18	2641.53	1156.24	2204.54
64838	25.511	3	957.112	2868.31	0.0117799	4.10693	4.04	MPDMHVNMPKISMPEIDLNLKGSK	[2] Oxidation (P)|[3] Oxidation (D)|[4] Oxidation (M)|[7] Oxidation (N)|[8] Oxidation (M)|[13] Oxidation (M)|[19] Oxidation (N)|[21] Oxidation (K)|[24] Oxidation (K)	AHNK_HUMAN	Neuroblast differentiation-associated protein AHNAK OS=Homo sapiens GN=AHNAK PE=1 SV=2	0	909.846	1236.63	2844.84	1231.86	169.899	7793.17	2556.01	1369.56	14899.5	7389.96	3236.76
65002	54.0547	2	760.862	1519.71	0.000984415	0.647766	5.34	MKMPKFSMPSLK	[1] Oxidation (M)|[2] Oxidation (K)|[5] Oxidation (K)|[8] Oxidation (M)|[9] Oxidation (P)|[12] Oxidation (K)	AHNK_HUMAN	Neuroblast differentiation-associated protein AHNAK OS=Homo sapiens GN=AHNAK PE=1 SV=2	6719.56	3622.62	2678.61	1117.31	1598.24	1379.99	3959.54	4470.23	1924.98	1827.7	2902.34	1398.15
65012	42.1265	2	777.879	1553.74	0.00685239	4.41027	5.05	FKMPEMHFKAPK	[2] Oxidation (K)|[6] Oxidation (M)|[9] Oxidation (K)|[11] Oxidation (P)	AHNK_HUMAN	Neuroblast differentiation-associated protein AHNAK OS=Homo sapiens GN=AHNAK PE=1 SV=2	5327.54	4056.19	2295.72	2115.41	2885.88	1936.64	4193.71	1826.64	1324.28	6486.06	2752.75	3426.8
65221	53.7097	3	630.646	1888.92	-0.00285752	-1.51278	2.74	GPSLQGDLAVSGDIKCPK	[2] Oxidation (P)|[15] Oxidation (K)|[18] Oxidation (K)	AHNK_HUMAN	Neuroblast differentiation-associated protein AHNAK OS=Homo sapiens GN=AHNAK PE=1 SV=2	4220.5	2202.89	1351.84	2323.17	2223.57	2480.26	2277.55	1564	2255.76	2551.97	1958.64	3002.65
65486	43.0236	2	728.904	1455.79	-3.43e-05	-0.0235911	7.1	GPKVKGDVDVSVPK	[3] Oxidation (K)|[7] Oxidation (D)	AHNK_HUMAN	Neuroblast differentiation-associated protein AHNAK OS=Homo sapiens GN=AHNAK PE=1 SV=2	3843.51	2656.29	2388.22	2418.78	1379.22	2469.52	2273.86	796.069	1686.2	3221.6	2696.55	2004.5
65486	43.0236	2	728.904	1455.79	-3.43e-05	-0.0235911	5.23	GPKVKGDVDVSVPK	[2] Oxidation (P)|[3] Oxidation (K)	AHNK_HUMAN	Neuroblast differentiation-associated protein AHNAK OS=Homo sapiens GN=AHNAK PE=1 SV=2	3843.51	2656.29	2388.22	2418.78	1379.22	2469.52	2273.86	796.069	1686.2	3221.6	2696.55	2004.5
65774	78.9926	2	1043.99	2085.96	0.000548884	0.263133	42.88	GPFVEAEVPDVDLECPDAK		AHNK_HUMAN	Neuroblast differentiation-associated protein AHNAK OS=Homo sapiens GN=AHNAK PE=1 SV=2	6748.32	13283.4	4690.05	922.443	1715.26	1980.04	3735.63	1675.59	798.381	4183.63	4006.65	1381.89
66035	49.6516	2	918.934	1835.85	0.00775757	4.22561	2.87	VEGDMQVPDLDIKGPK	[4] Oxidation (D)|[5] Oxidation (M)|[8] Oxidation (P)|[11] Oxidation (D)|[15] Oxidation (P)|[16] Oxidation (K)	AHNK_HUMAN	Neuroblast differentiation-associated protein AHNAK OS=Homo sapiens GN=AHNAK PE=1 SV=2	7594.14	4671.43	3658.83	3131.67	1675.15	891.99	2098.22	1832.65	1757.67	4904.08	4031.39	1649.13
66041	61.9147	2	579.822	1157.63	-0.000239015	-0.206469	3.78	VKGDVDVSVPK	[4] Oxidation (D)	AHNK_HUMAN	Neuroblast differentiation-associated protein AHNAK OS=Homo sapiens GN=AHNAK PE=1 SV=2	5603.07	2220.18	1193.02	2087.47	941.544	635.147	2624.58	652.473	546.612	3383.44	2172.64	1243.7
66140	59.7374	3	653.965	1958.87	-0.00920883	-4.70107	9.53	VKGDMDVSLPKVEGDMK	[2] Oxidation (K)|[5] Oxidation (M)|[6] Oxidation (D)|[10] Oxidation (P)|[15] Oxidation (D)|[16] Oxidation (M)|[17] Oxidation (K)	AHNK_HUMAN	Neuroblast differentiation-associated protein AHNAK OS=Homo sapiens GN=AHNAK PE=1 SV=2	5340.27	3369.15	2287.54	4786.67	3118.17	1903.15	5890.51	2099.39	2012.54	8100.51	2556.75	3382.35
66868	40.4533	3	822.083	2463.23	0.00741868	3.01178	4.57	MPEMNIKAPKISMPDIDFNLK	[13] Oxidation (M)|[21] Oxidation (K)	AHNK_HUMAN	Neuroblast differentiation-associated protein AHNAK OS=Homo sapiens GN=AHNAK PE=1 SV=2	3426.82	2127.77	3137.11	1169.31	1100.22	0	2397.43	567.454	1802.78	4492.38	2958.57	3416.06
67180	18.9326	2	747.821	1493.63	-0.00036068	-0.24148	29.61	GHYEVTGSDDETGK		AHNK_HUMAN	Neuroblast differentiation-associated protein AHNAK OS=Homo sapiens GN=AHNAK PE=1 SV=2	445.708	958.601	638.885	1199.94	686.977	454.688	1433.18	164.867	1254.07	1603.2	1163.76	635.873
67403	35.3311	2	597.795	1193.57	0.00542665	4.54657	6.02	LKGDVDVSGPK	[8] Phospho (ST)	AHNK_HUMAN	Neuroblast differentiation-associated protein AHNAK OS=Homo sapiens GN=AHNAK PE=1 SV=2	3075.28	1763.05	1963.16	2513.96	1802.28	2224.67	3203.12	1423.96	1346.99	3541.97	3507.57	3105.58
67500	64.5665	3	705.655	2113.94	0.000740989	0.350525	15.36	SSKASLGSLEGEAEAEASSPK	[5] Phospho (ST)	AHNK_HUMAN	Neuroblast differentiation-associated protein AHNAK OS=Homo sapiens GN=AHNAK PE=1 SV=2	7988.91	3989.86	1020.46	1392.24	655.968	333.943	2422.73	2005.21	2397.94	5488.84	3296.07	2570.98
67500	64.5665	3	705.655	2113.94	0.000740989	0.350525	5.2	SSKASLGSLEGEAEAEASSPK	[1] Phospho (ST)	AHNK_HUMAN	Neuroblast differentiation-associated protein AHNAK OS=Homo sapiens GN=AHNAK PE=1 SV=2	7988.91	3989.86	1020.46	1392.24	655.968	333.943	2422.73	2005.21	2397.94	5488.84	3296.07	2570.98
67694	49.8322	3	640.978	1919.91	-0.0021623	-1.12625	5.21	APNISMPDVDLNLKGPK	[2] Oxidation (P)|[3] Oxidation (N)|[6] Oxidation (M)|[7] Oxidation (P)|[8] Oxidation (D)|[10] Oxidation (D)|[12] Oxidation (N)	AHNK_HUMAN	Neuroblast differentiation-associated protein AHNAK OS=Homo sapiens GN=AHNAK PE=1 SV=2	4642.59	2038.39	1699.96	1977.64	1604.29	2419.51	3520.34	1867.63	1507.68	2749.8	2897.6	2348.74
67755	101.967	3	1155.53	3463.57	0.00596783	1.72303	1.78	GPGVDLPSVNLSMPKVSGPDLDLNLKGPSLK	[5] Oxidation (D)|[12] Phospho (ST)|[17] Phospho (ST)|[19] Oxidation (P)|[26] Oxidation (K)|[28] Oxidation (P)|[29] Phospho (ST)|[31] Oxidation (K)	AHNK_HUMAN	Neuroblast differentiation-associated protein AHNAK OS=Homo sapiens GN=AHNAK PE=1 SV=2	6356.49	63.2892	228.771	2012.47	426.153	921.333	1353.78	674.253	288.486	5230.96	778.023	4444.6
68751	89.5029	2	1282.62	2563.23	0.00399752	1.55957	77.62	ADIDISGPNVDVDVPDVNIEGPDAK		AHNK_HUMAN	Neuroblast differentiation-associated protein AHNAK OS=Homo sapiens GN=AHNAK PE=1 SV=2	39087.9	30661.6	14378	13252.2	3502.45	407.742	19365	13744.2	8970.93	17679.9	15740.6	3806.68
68836	12.538	2	770.851	1539.69	0.000954967	0.620235	1.51	MKMPKFSVPGFK	[3] Oxidation (M)|[5] Oxidation (K)|[7] Phospho (ST)|[9] Oxidation (P)|[12] Oxidation (K)	AHNK_HUMAN	Neuroblast differentiation-associated protein AHNAK OS=Homo sapiens GN=AHNAK PE=1 SV=2	0	0	0	0	7580.28	0	0	0	0	0	0	0
68878	81.6293	2	843.902	1685.79	0.00721952	4.28259	4.35	ISMPDFDLNLKGPK	[3] Oxidation (M)|[4] Oxidation (P)|[5] Oxidation (D)|[7] Oxidation (D)|[9] Oxidation (N)|[13] Oxidation (P)|[14] Oxidation (K)	AHNK_HUMAN	Neuroblast differentiation-associated protein AHNAK OS=Homo sapiens GN=AHNAK PE=1 SV=2	6662.81	2026.57	1599	2525.4	0	0	3890.93	710.245	610.708	3761.03	1798.87	1784.52
69592	96.0444	3	826.061	2475.16	-0.00804155	-3.24889	0.07	MPFLSISSPKVSMPDVELNLK	[1] Oxidation (M)|[2] Oxidation (P)|[8] Phospho (ST)|[19] Oxidation (N)|[21] Oxidation (K)	AHNK_HUMAN	Neuroblast differentiation-associated protein AHNAK OS=Homo sapiens GN=AHNAK PE=1 SV=2	5143.11	2270.65	1872.77	2575.22	1088.35	924.593	5725.8	1541.25	2007.1	8322.27	2549.89	3001.55
69873	49.8583	2	847.938	1693.86	0.00710098	4.1922	5.11	VGIQLPEVELSVSTK	[14] Phospho (ST)|[15] Oxidation (K)	AHNK_HUMAN	Neuroblast differentiation-associated protein AHNAK OS=Homo sapiens GN=AHNAK PE=1 SV=2	1721.03	1652.22	1856.12	1093.83	2760.32	5696.01	589.701	2133.39	1049.26	1577.38	1568.19	2355.13
69873	49.8583	2	847.938	1693.86	0.00710098	4.1922	4.07	VGIQLPEVELSVSTK	[11] Phospho (ST)|[15] Oxidation (K)	AHNK_HUMAN	Neuroblast differentiation-associated protein AHNAK OS=Homo sapiens GN=AHNAK PE=1 SV=2	1721.03	1652.22	1856.12	1093.83	2760.32	5696.01	589.701	2133.39	1049.26	1577.38	1568.19	2355.13
71378	93.1164	2	899.887	1797.76	0.00347387	1.93234	0.83	VDIEAPDVSLEGPEGK	[2] Oxidation (D)|[6] Oxidation (P)|[7] Oxidation (D)|[9] Phospho (ST)|[16] Oxidation (K)	AHNK_HUMAN	Neuroblast differentiation-associated protein AHNAK OS=Homo sapiens GN=AHNAK PE=1 SV=2	2678.95	3318.52	3534.54	1584.56	3767.11	3866.45	2131.66	2885.66	1562.79	1602.03	1472.18	2699.66
71497	74.2364	3	693.296	2076.87	0.000361276	0.173953	3.04	ASLGSLEGEAEAEASSPKGK	[5] Phospho (ST)|[15] Phospho (ST)	AHNK_HUMAN	Neuroblast differentiation-associated protein AHNAK OS=Homo sapiens GN=AHNAK PE=1 SV=2	5763.07	6815.73	1636.35	4245.48	1905.51	653.046	2268.63	1184.25	826.251	4861.72	2943.37	1819.2
71497	74.2364	3	693.296	2076.87	0.000361276	0.173953	14.49	ASLGSLEGEAEAEASSPKGK	[5] Phospho (ST)|[16] Phospho (ST)	AHNK_HUMAN	Neuroblast differentiation-associated protein AHNAK OS=Homo sapiens GN=AHNAK PE=1 SV=2	5763.07	6815.73	1636.35	4245.48	1905.51	653.046	2268.63	1184.25	826.251	4861.72	2943.37	1819.2
71787	56.2735	2	828.452	1654.89	-0.00705201	-4.2613	1.89	APKVKMPDVDISVPK	[5] Oxidation (K)|[6] Oxidation (M)	AHNK_HUMAN	Neuroblast differentiation-associated protein AHNAK OS=Homo sapiens GN=AHNAK PE=1 SV=2	6166.85	5323.85	4338.21	4402.92	4845.38	4911.51	2882.82	1689.91	2423.18	6109.84	4153.35	3575.7
73779	64.4532	3	559.63	1675.87	-6.09e-05	-0.0363494	3.45	GEYDVTVPKLEGELK		AHNK_HUMAN	Neuroblast differentiation-associated protein AHNAK OS=Homo sapiens GN=AHNAK PE=1 SV=2	11022.4	6001.28	4386.19	692.834	485.062	625.037	4119.32	2271.78	1571.48	2187.1	2159.24	385.096
73850	113.067	3	685.369	2053.08	0.00844577	4.11372	1.63	MPDVDISVPKIEGDLKGPK	[14] Oxidation (D)	AHNK_HUMAN	Neuroblast differentiation-associated protein AHNAK OS=Homo sapiens GN=AHNAK PE=1 SV=2	2081.29	448.697	54.1394	1290.09	0	22.7672	2591.51	14.6651	2235.61	2783.12	568.955	312.425
73930	49.7734	3	816.082	2445.22	-0.00735142	-3.00643	0.72	MPEMNIKAPKISMPDIDLNLK	[7] Oxidation (K)|[13] Oxidation (M)|[15] Oxidation (D)	AHNK_HUMAN	Neuroblast differentiation-associated protein AHNAK OS=Homo sapiens GN=AHNAK PE=1 SV=2	16917	14340.9	7824.09	2233.82	590.492	0	5611.59	164.509	354.966	1694.26	409.154	187.979
75583	16.7057	3	491.602	1471.79	-0.000617617	-0.419638	1.9	FKMPDLHLKAPK	[3] Oxidation (M)|[5] Oxidation (D)|[12] Oxidation (K)	AHNK_HUMAN	Neuroblast differentiation-associated protein AHNAK OS=Homo sapiens GN=AHNAK PE=1 SV=2	1887.75	980.443	1005.77	289.283	0	0	1420.49	97.4194	472.529	344.436	267.025	838.6
76458	100.117	3	1318.66	3952.95	0.00136035	0.344135	26.59	VKGDVDVSLPKLEGDLTGPSVDVEVPDVELECPDAK	[32] Bromobimane (C)	AHNK_HUMAN	Neuroblast differentiation-associated protein AHNAK OS=Homo sapiens GN=AHNAK PE=1 SV=2	64148.7	54028.3	31761	11688.1	2581.73	175.566	32676.5	3347.44	8856.42	27102.2	19923.4	6451.98
78515	19.7076	3	689.334	2064.98	-0.000281	-0.136079	4.46	APKISMPDLDLHLKSPK	[2] Oxidation (P)|[5] Phospho (ST)|[6] Oxidation (M)|[8] Oxidation (D)|[14] Oxidation (K)|[16] Oxidation (P)|[17] Oxidation (K)	AHNK_HUMAN	Neuroblast differentiation-associated protein AHNAK OS=Homo sapiens GN=AHNAK PE=1 SV=2	485.808	1047.23	657.126	1957.21	343.304	88.8835	3414.16	101.854	790.622	1454.98	1081.52	1940.45
79713	93.9986	3	1139.83	3416.47	0.0120355	3.52278	3.63	GPKVEAPSLDVHMDSPDINIEGPDVKIPK	[2] Oxidation (P)|[8] Phospho (ST)|[10] Oxidation (D)|[13] Oxidation (M)|[14] Oxidation (D)|[15] Phospho (ST)|[16] Oxidation (P)|[17] Oxidation (D)|[23] Oxidation (P)|[24] Oxidation (D)|[28] Oxidation (P)|[29] Oxidation (K)	AHNK_HUMAN	Neuroblast differentiation-associated protein AHNAK OS=Homo sapiens GN=AHNAK PE=1 SV=2	3822.66	1550.34	795.173	2624.38	726.235	294.878	8159.32	1409.92	1510.94	11795.8	3324.9	2210.67
81890	50.5365	3	697.987	2090.94	0.00091762	0.438856	2.29	MDIDAPDVDVHGPDWHLK	[6] Oxidation (P)|[9] Oxidation (D)	AHNK_HUMAN	Neuroblast differentiation-associated protein AHNAK OS=Homo sapiens GN=AHNAK PE=1 SV=2	3462.74	880.963	183.753	1939.14	288.603	46.3556	2101.63	62.4337	79.115	2675	1417.79	409.653
82069	86.7385	2	901.935	1801.86	0.00308165	1.71027	1.64	GPKLKMPDMHVNMPK	[2] Oxidation (P)|[3] Oxidation (K)|[6] Oxidation (M)|[7] Oxidation (P)|[13] Oxidation (M)	AHNK_HUMAN	Neuroblast differentiation-associated protein AHNAK OS=Homo sapiens GN=AHNAK PE=1 SV=2	11403.2	2625.4	2129.24	10068.2	1953.79	188.788	8936.89	818.206	1683.85	8288.53	5140.24	2348.01
82229	62.1019	3	788.76	2363.26	8.67e-05	0.03669	26.86	LEGDIKAPSLDIKGPEVDVSGPK		AHNK_HUMAN	Neuroblast differentiation-associated protein AHNAK OS=Homo sapiens GN=AHNAK PE=1 SV=2	1181.45	7245.06	6437.54	1346.47	2012.76	1273.45	1078.7	1783	1691.48	514.209	1570.92	1448.39
84427	26.7344	3	698.982	2093.92	0.010194	4.86841	6.1	TPKISMPDVDFNLKGPK	[1] Phospho (ST)|[5] Phospho (ST)|[6] Oxidation (M)|[7] Oxidation (P)|[8] Oxidation (D)	AHNK_HUMAN	Neuroblast differentiation-associated protein AHNAK OS=Homo sapiens GN=AHNAK PE=1 SV=2	0	56.3676	25.7435	0	73.986	0	133.183	66.5511	104.944	0	12.0124	0
86349	66.1357	2	728.886	1455.76	0.000556098	0.381999	6.46	GPSLQGDLAVSGDIK		AHNK_HUMAN	Neuroblast differentiation-associated protein AHNAK OS=Homo sapiens GN=AHNAK PE=1 SV=2	2498.47	1653.39	931.205	1712.93	1300.83	0	1450.65	422.584	393.536	1498.69	1027.19	808.136
86922	78.5493	3	1180.29	3537.86	0.00452526	1.2791	0.68	VPGIDATTKLNVGAPDVTLRGPSLQGDLAVSGDIK	[11] Oxidation (N)|[22] Oxidation (P)|[27] Oxidation (D)|[33] Oxidation (D)	AHNK_HUMAN	Neuroblast differentiation-associated protein AHNAK OS=Homo sapiens GN=AHNAK PE=1 SV=2	9876.99	0	0	14546.4	0	172.835	3268.71	0	199.667	12831.6	0	0
87134	92.0903	2	918.903	1835.79	0.000921611	0.502024	1.7	GEYDVTMPKVESEIK	[9] Oxidation (K)|[12] Phospho (ST)|[15] Oxidation (K)	AHNK_HUMAN	Neuroblast differentiation-associated protein AHNAK OS=Homo sapiens GN=AHNAK PE=1 SV=2	3060.34	4494.68	6031.33	4879.11	5093.18	5228.6	2540.55	3818.99	3221.36	6045.51	3982.24	5859.82
87564	49.8322	2	807.875	1613.74	-0.00106243	-0.658367	1.27	GPKMKGDVDVSLPK	[4] Oxidation (M)|[7] Oxidation (D)|[9] Oxidation (D)|[11] Phospho (ST)|[14] Oxidation (K)	AHNK_HUMAN	Neuroblast differentiation-associated protein AHNAK OS=Homo sapiens GN=AHNAK PE=1 SV=2	2677.8	2347.87	1245.85	1146.58	1676.89	598.493	699.903	2335.01	1122.66	1310.62	418.057	1332.68
88372	15.9674	3	682.985	2045.93	-0.00519114	-2.53729	10.35	APKISMPDFDLNLKGPK	[3] Oxidation (K)|[5] Phospho (ST)|[6] Oxidation (M)|[10] Oxidation (D)|[14] Oxidation (K)|[16] Oxidation (P)|[17] Oxidation (K)	AHNK_HUMAN	Neuroblast differentiation-associated protein AHNAK OS=Homo sapiens GN=AHNAK PE=1 SV=2	333.086	1792.69	1171.36	271.932	389.224	255.898	575.684	233.493	124.843	381.507	427.158	179.99
89514	96.6565	3	816.109	2445.3	-2.19e-05	-0.00896767	17.44	GPTVGGGLPGIGVQGLEGNLQMPGIK		AHNK_HUMAN	Neuroblast differentiation-associated protein AHNAK OS=Homo sapiens GN=AHNAK PE=1 SV=2	4745.45	4721.33	1192.51	681.458	241.675	0	2515.15	1282.6	431.996	1106.51	1909.98	378.162
90516	100.803	3	977.135	2928.38	0.014456	4.93654	8.76	VSGPDLDLNLKGPSLKGDLDASVPSMK	[5] Oxidation (D)|[7] Oxidation (D)|[9] Oxidation (N)|[11] Oxidation (K)|[20] Oxidation (D)|[24] Oxidation (P)|[25] Phospho (ST)	AHNK_HUMAN	Neuroblast differentiation-associated protein AHNAK OS=Homo sapiens GN=AHNAK PE=1 SV=2	6096.77	2113.18	2360.96	1975.67	644.443	778.593	4328	1503.73	2248.38	4127.6	2600.73	1021
90516	100.803	3	977.135	2928.38	0.014456	4.93654	4.23	VSGPDLDLNLKGPSLKGDLDASVPSMK	[5] Oxidation (D)|[7] Oxidation (D)|[9] Oxidation (N)|[11] Oxidation (K)|[13] Oxidation (P)|[18] Oxidation (D)|[22] Phospho (ST)	AHNK_HUMAN	Neuroblast differentiation-associated protein AHNAK OS=Homo sapiens GN=AHNAK PE=1 SV=2	6096.77	2113.18	2360.96	1975.67	644.443	778.593	4328	1503.73	2248.38	4127.6	2600.73	1021
90516	100.803	3	977.135	2928.38	0.014456	4.93654	8.24	VSGPDLDLNLKGPSLKGDLDASVPSMK	[5] Oxidation (D)|[7] Oxidation (D)|[9] Oxidation (N)|[13] Oxidation (P)|[16] Oxidation (K)|[24] Oxidation (P)|[25] Phospho (ST)	AHNK_HUMAN	Neuroblast differentiation-associated protein AHNAK OS=Homo sapiens GN=AHNAK PE=1 SV=2	6096.77	2113.18	2360.96	1975.67	644.443	778.593	4328	1503.73	2248.38	4127.6	2600.73	1021
91648	61.8577	2	609.824	1217.63	-9.27e-05	-0.076105	1.55	VKGDMDISLPK	[2] Oxidation (K)	AHNK_HUMAN	Neuroblast differentiation-associated protein AHNAK OS=Homo sapiens GN=AHNAK PE=1 SV=2	867.146	402.233	1667.88	1421.67	736.5	1657.67	1344.87	1311.63	902.345	991.392	1469.51	928.845
91695	99.6886	3	1030.18	3087.53	0.000693046	0.224466	8.91	ADIKSPSLDVTVPEAELNLETPEISVGGK	[5] Phospho (ST)	AHNK_HUMAN	Neuroblast differentiation-associated protein AHNAK OS=Homo sapiens GN=AHNAK PE=1 SV=2	3306.72	2905.19	1195.34	7902.35	2633.18	4819.35	4833.32	1031.77	3175.25	17774.2	4972.44	9767.2
93238	97.4642	2	894.397	1786.78	-0.00457882	-2.5626	8.09	APKISMPDFDLHLK	[2] Oxidation (P)|[3] Oxidation (K)|[5] Phospho (ST)|[6] Oxidation (M)|[8] Oxidation (D)|[10] Oxidation (D)|[14] Oxidation (K)	AHNK_HUMAN	Neuroblast differentiation-associated protein AHNAK OS=Homo sapiens GN=AHNAK PE=1 SV=2	323.76	19.9608	130.372	141.341	96.3769	132.125	1057.82	325.69	42.9902	1215.2	345.157	360.035
95731	47.3572	2	857.415	1712.82	0.00523489	3.05632	0.56	VDVDVPDVNIEGPDAK	[9] Oxidation (N)|[16] Oxidation (K)	AHNK_HUMAN	Neuroblast differentiation-associated protein AHNAK OS=Homo sapiens GN=AHNAK PE=1 SV=2	1215.81	978.974	638.906	518.244	538.495	791.578	1463.76	387.26	1432.11	2659.32	828.251	780.434
96092	85.064	2	1011.49	2020.97	0.00477106	2.36078	0.27	APKISMPDFDLHLKGPK	[2] Oxidation (P)|[3] Oxidation (K)|[5] Phospho (ST)|[6] Oxidation (M)	AHNK_HUMAN	Neuroblast differentiation-associated protein AHNAK OS=Homo sapiens GN=AHNAK PE=1 SV=2	959.931	2032.73	435.902	1120.37	300.854	0	1575.9	451.036	1399.58	1518.85	1413.34	1343.42
96623	102.437	2	987.95	1973.89	-0.00784214	-3.97293	2.33	ISMPDVDLHVKGTKVK	[2] Phospho (ST)|[3] Oxidation (M)|[4] Oxidation (P)|[11] Oxidation (K)|[13] Phospho (ST)	AHNK_HUMAN	Neuroblast differentiation-associated protein AHNAK OS=Homo sapiens GN=AHNAK PE=1 SV=2	4152.99	0	1568.7	94.9622	109.08	6228	166.671	222.442	1836.39	48.882	141.522	502.784
98923	79.6764	3	693.345	2077.01	0.000168776	0.0812589	10.02	VDIDVPDVNVQGPDWHLK	[7] Oxidation (D)|[13] Oxidation (P)	AHNK_HUMAN	Neuroblast differentiation-associated protein AHNAK OS=Homo sapiens GN=AHNAK PE=1 SV=2	0	173.768	23.057	624.548	331.926	0	2770.06	37.5466	0	2726.39	5.71197	82.2336
99639	58.3244	2	760.901	1519.79	-0.000151655	-0.0997872	2.95	GPKVKGDFDVSVPK	[2] Oxidation (P)|[5] Oxidation (K)|[7] Oxidation (D)	AHNK_HUMAN	Neuroblast differentiation-associated protein AHNAK OS=Homo sapiens GN=AHNAK PE=1 SV=2	190.259	0	99.4337	1.15537	0	3968.37	1.08626	55.468	0	70.6928	0	28.9048
99783	105.432	3	950.427	2848.26	0.00975162	3.42372	6.56	MKGNVDISAPKIEGEMQVPDVDIR	[1] Oxidation (M)|[2] Oxidation (K)|[6] Oxidation (D)|[8] Phospho (ST)|[10] Oxidation (P)|[11] Oxidation (K)|[16] Oxidation (M)|[19] Oxidation (P)|[22] Oxidation (D)	AHNK_HUMAN	Neuroblast differentiation-associated protein AHNAK OS=Homo sapiens GN=AHNAK PE=1 SV=2	3643.87	2746.47	1192.07	1524.25	721.881	155.899	2436.69	1268.78	1194.03	2942.06	2601.19	1208.61
100919	88.8811	3	850.756	2549.24	0.0119101	4.67202	1.76	MPEMHFKTPKISMPDVNLNLK	[1] Oxidation (M)|[4] Oxidation (M)|[9] Oxidation (P)|[13] Oxidation (M)|[15] Oxidation (D)	AHNK_HUMAN	Neuroblast differentiation-associated protein AHNAK OS=Homo sapiens GN=AHNAK PE=1 SV=2	4653.44	4969.85	1277.08	753.474	289.164	421.026	959.313	1364.86	756.794	796.978	611.201	555.807
101948	25.9962	3	679.993	2036.96	0.00209582	1.0289	2.61	VDVEVPDVSLEGPEGKLK	[2] Oxidation (D)|[6] Oxidation (P)|[9] Phospho (ST)|[18] Oxidation (K)	AHNK_HUMAN	Neuroblast differentiation-associated protein AHNAK OS=Homo sapiens GN=AHNAK PE=1 SV=2	2408.01	1052.92	359.594	735.048	275.044	0	1988.41	461.008	627.424	1377.38	666.972	616.461
104462	16.0194	2	673.813	1345.61	-0.0054799	-4.07241	5.66	VKGEYDVTVPK	[2] Oxidation (K)|[6] Oxidation (D)|[8] Phospho (ST)	AHNK_HUMAN	Neuroblast differentiation-associated protein AHNAK OS=Homo sapiens GN=AHNAK PE=1 SV=2	1344.27	1275.46	680.779	743.246	593.946	413.345	826.498	74.1706	497.632	1011.8	849.188	665.119
106606	19.3771	2	409.219	816.424	0.00128236	1.5707	2.16	VPDVDIK	[3] Oxidation (D)|[7] Oxidation (K)	AHNK_HUMAN	Neuroblast differentiation-associated protein AHNAK OS=Homo sapiens GN=AHNAK PE=1 SV=2	794.398	560.53	644.497	483.495	321.085	345.073	488.96	285.652	270.793	573.713	346.599	156.798
107218	112.184	3	685.62	2053.84	0.00322096	1.56827	0.27	GPAFNMASPESDFGINLK	[2] Oxidation (P)|[5] Oxidation (N)|[6] Oxidation (M)|[11] Phospho (ST)|[16] Oxidation (N)|[18] Oxidation (K)	AHNK_HUMAN	Neuroblast differentiation-associated protein AHNAK OS=Homo sapiens GN=AHNAK PE=1 SV=2	303.915	85.6761	305.571	314.802	387.802	2323.27	0	1427.1	72.7883	110.658	317.176	0
112834	105.467	3	905.452	2713.33	0.004524	1.66732	0.46	GPKIKGDVPSVGLEGPDVDLQGPEAK	[2] Oxidation (P)|[3] Oxidation (K)|[5] Oxidation (K)|[7] Oxidation (D)|[9] Oxidation (P)|[19] Oxidation (D)|[23] Oxidation (P)	AHNK_HUMAN	Neuroblast differentiation-associated protein AHNAK OS=Homo sapiens GN=AHNAK PE=1 SV=2	2847.98	2500.24	1592.12	1953.02	906.631	1179.5	1174.4	961.497	1317.1	1749.97	1748.32	1286.28
113203	57.384	3	1041.15	3120.44	-0.00303737	-0.973378	9.07	ADIDVSGPSVDTDAPDLDIEGPEGKLKGSK	[15] Oxidation (P)|[29] Phospho (ST)	AHNK_HUMAN	Neuroblast differentiation-associated protein AHNAK OS=Homo sapiens GN=AHNAK PE=1 SV=2	0	0	0	0	0	6211.92	0	0	323.677	0	0	0
113924	105.077	4	1198.08	4788.29	0.0190212	3.97246	3.32	FSVSGLKAEGPDVAVDLPKGDINIEGPSMNIEGPDLNVEGPEGGLK	[7] Oxidation (K)|[16] Oxidation (D)|[28] Phospho (ST)|[37] Oxidation (N)	AHNK_HUMAN	Neuroblast differentiation-associated protein AHNAK OS=Homo sapiens GN=AHNAK PE=1 SV=2	744.061	494.611	169.244	1276.55	193.591	0	1954	190.046	811.459	791.572	453.607	1375.74
114849	36.054	2	595.824	1189.63	4.66e-05	0.0391974	27.72	VKGDFDVSVPK		AHNK_HUMAN	Neuroblast differentiation-associated protein AHNAK OS=Homo sapiens GN=AHNAK PE=1 SV=2	104.196	140.565	41.171	99.3278	0	239.452	17.4796	378.28	123.289	73.7613	359.369	49.8984
285	96.9625	2	803.892	1605.77	0.00357222	2.22462	7.68	LDGARLEGDMSLADK	[10] Oxidation (M)	AHNK2_HUMAN	Protein AHNAK2 OS=Homo sapiens GN=AHNAK2 PE=1 SV=2	2.3582e+06	1.58645e+06	1.22995e+06	1.31804e+06	756223	829470	1.67685e+06	730725	783092	1.81029e+06	1.53611e+06	1.24051e+06
561	32.6355	2	440.731	879.448	0.00165642	1.88348	1.47	LDLKSPK	[5] Phospho (ST)	AHNK2_HUMAN	Protein AHNAK2 OS=Homo sapiens GN=AHNAK2 PE=1 SV=2	1.23907e+06	1.38083e+06	2.17537e+06	1.47198e+06	1.85824e+06	2.41748e+06	1.82386e+06	2.17365e+06	1.80965e+06	1.46552e+06	1.67992e+06	1.794e+06
743	117.901	3	1369.66	4105.95	0.0181728	4.42597	9.39	MPSFGVSAPGKSIEVLVDVSAPKVEADLSLPSMQGDLK	[1] Oxidation (M)|[2] Oxidation (P)|[9] Oxidation (P)|[12] Phospho (ST)|[18] Oxidation (D)|[27] Oxidation (D)|[33] Oxidation (M)|[36] Oxidation (D)|[38] Oxidation (K)	AHNK2_HUMAN	Protein AHNAK2 OS=Homo sapiens GN=AHNAK2 PE=1 SV=2	4.98085e+06	4.6819e+06	4.25741e+06	4.1775e+06	4.15669e+06	4.53369e+06	3.38899e+06	3.53304e+06	3.64645e+06	3.03753e+06	3.19994e+06	3.07802e+06
1753	117.901	4	1027.5	4105.95	0.0152734	3.71983	---	MPSFGVSAPGKSIEVLVDVSAPKVEADLSLPSMQGDLK	[1] Oxidation (M)|[2] Oxidation (P)|[9] Oxidation (P)|[12] Phospho (ST)|[18] Oxidation (D)|[27] Oxidation (D)|[33] Oxidation (M)|[36] Oxidation (D)|[38] Oxidation (K)	AHNK2_HUMAN	Protein AHNAK2 OS=Homo sapiens GN=AHNAK2 PE=1 SV=2	1.30155e+06	1.2331e+06	1.01103e+06	1.00492e+06	1.00216e+06	1.11829e+06	1.00619e+06	905893	948199	809887	807716	794661
899	36.9853	2	656.846	1311.68	0.000711413	0.542369	9.71	MPKIKLPSFR	[7] Oxidation (P)|[8] Phospho (ST)	AHNK2_HUMAN	Protein AHNAK2 OS=Homo sapiens GN=AHNAK2 PE=1 SV=2	665584	474879	236601	435816	258863	199415	526134	228021	199352	741057	540537	291107
899	36.9853	2	656.846	1311.68	0.000711413	0.542369	6.9	MPKIKLPSFR	[3] Oxidation (K)|[8] Phospho (ST)	AHNK2_HUMAN	Protein AHNAK2 OS=Homo sapiens GN=AHNAK2 PE=1 SV=2	665584	474879	236601	435816	258863	199415	526134	228021	199352	741057	540537	291107
1236	98.9571	3	794.739	2381.2	-0.010113	-4.24701	8.8	MPSFGVSAPGKSIKALVDVSAPK	[3] Phospho (ST)|[18] Oxidation (D)	AHNK2_HUMAN	Protein AHNAK2 OS=Homo sapiens GN=AHNAK2 PE=1 SV=2	238351	457953	337042	198759	282134	282109	212927	278847	282054	240226	443298	347992
4960	98.9571	2	1191.61	2381.2	-0.0102791	-4.31675	---	MPSFGVSAPGKSIKALVDVSAPK	[3] Phospho (ST)|[18] Oxidation (D)	AHNK2_HUMAN	Protein AHNAK2 OS=Homo sapiens GN=AHNAK2 PE=1 SV=2	121509	220152	167282	88175.8	132780	155760	95351	120734	126758	107785	196757	154283
1236	98.9571	3	794.739	2381.2	-0.010113	-4.24701	6.77	MPSFGVSAPGKSIKALVDVSAPK	[12] Phospho (ST)|[18] Oxidation (D)	AHNK2_HUMAN	Protein AHNAK2 OS=Homo sapiens GN=AHNAK2 PE=1 SV=2	238351	457953	337042	198759	282134	282109	212927	278847	282054	240226	443298	347992
4960	98.9571	2	1191.61	2381.2	-0.0102791	-4.31675	---	MPSFGVSAPGKSIKALVDVSAPK	[12] Phospho (ST)|[18] Oxidation (D)	AHNK2_HUMAN	Protein AHNAK2 OS=Homo sapiens GN=AHNAK2 PE=1 SV=2	121509	220152	167282	88175.8	132780	155760	95351	120734	126758	107785	196757	154283
1303	24.3474	2	740.851	1479.69	-0.00661954	-4.47359	---	GHLPKVQMPSFK	[8] Oxidation (M)|[10] Phospho (ST)|[12] Oxidation (K)	AHNK2_HUMAN	Protein AHNAK2 OS=Homo sapiens GN=AHNAK2 PE=1 SV=2	156426	157385	165298	226429	139253	143108	242307	113990	119789	268190	171065	149131
3337	24.3474	3	494.236	1479.69	-0.00685262	-4.6311	4.7	GHLPKVQMPSFK	[8] Oxidation (M)|[10] Phospho (ST)|[12] Oxidation (K)	AHNK2_HUMAN	Protein AHNAK2 OS=Homo sapiens GN=AHNAK2 PE=1 SV=2	62903.9	33190.5	30718.3	46096.8	28611.1	28230.5	56591	26630.3	28806.7	56568.7	39609.4	32543.2
1379	30.1502	2	851.889	1701.76	-0.00812338	-4.77349	---	LEGDLSLADKDVTAK	[4] Oxidation (D)|[6] Phospho (ST)|[9] Oxidation (D)|[10] Oxidation (K)	AHNK2_HUMAN	Protein AHNAK2 OS=Homo sapiens GN=AHNAK2 PE=1 SV=2	369658	206346	223125	282701	224506	241752	289159	182866	185042	385381	270766	229642
16395	30.1502	3	568.262	1701.76	-0.00789272	-4.63794	1.22	LEGDLSLADKDVTAK	[4] Oxidation (D)|[6] Phospho (ST)|[9] Oxidation (D)|[10] Oxidation (K)	AHNK2_HUMAN	Protein AHNAK2 OS=Homo sapiens GN=AHNAK2 PE=1 SV=2	18612.2	7251.39	7244.11	10432.9	7919.81	7386.94	12625.4	8130.66	6971.59	12396.3	9407.26	7941.02
1735	107.685	2	960.938	1919.86	0.00210925	1.09865	7.22	FKIPSLGWSPSKHTK	[2] Oxidation (K)|[4] Oxidation (P)|[5] Phospho (ST)|[14] Phospho (ST)|[15] Oxidation (K)	AHNK2_HUMAN	Protein AHNAK2 OS=Homo sapiens GN=AHNAK2 PE=1 SV=2	446916	477179	286098	369235	326928	308293	350311	293478	318064	452483	471311	422736
75512	107.658	3	640.961	1919.86	0.00247625	1.28981	---	FKIPSLGWSPSKHTK	[2] Oxidation (K)|[4] Oxidation (P)|[5] Phospho (ST)|[14] Phospho (ST)|[15] Oxidation (K)	AHNK2_HUMAN	Protein AHNAK2 OS=Homo sapiens GN=AHNAK2 PE=1 SV=2	1155.7	948.75	253.748	931.38	536.128	602.732	2130.87	1087.03	820.987	2469.02	2111.4	1683.38
1791	20.1769	2	551.767	1101.52	-0.0018444	-1.67441	---	DSRFKIPK	[1] Oxidation (D)|[2] Phospho (ST)|[5] Oxidation (K)	AHNK2_HUMAN	Protein AHNAK2 OS=Homo sapiens GN=AHNAK2 PE=1 SV=2	85947.5	82242.7	66271.3	81226.3	44195.3	32724.8	85818	36586.7	47743.3	106052	66959.5	61061.6
10584	20.2011	3	368.181	1101.52	-0.000104847	-0.0951834	6.37	DSRFKIPK	[1] Oxidation (D)|[2] Phospho (ST)|[5] Oxidation (K)	AHNK2_HUMAN	Protein AHNAK2 OS=Homo sapiens GN=AHNAK2 PE=1 SV=2	18787.3	6953.82	5571.24	7412.55	3725.57	2538.21	8475.68	3408.14	3798.43	9661.27	6628.96	6054.63
2016	26.0845	3	943.809	2828.4	0.0110283	3.89914	2.73	LLEGHVPEGAGFKGHLPKVQMPSLK	[7] Oxidation (P)|[13] Oxidation (K)|[18] Oxidation (K)|[21] Oxidation (M)|[22] Oxidation (P)|[23] Phospho (ST)	AHNK2_HUMAN	Protein AHNAK2 OS=Homo sapiens GN=AHNAK2 PE=1 SV=2	82350.4	64310.8	66010.7	1.16167e+06	355720	458474	376902	211276	714429	1.54092e+06	550957	1.30434e+06
2240	26.0845	4	708.109	2828.41	0.01188	4.20027	---	LLEGHVPEGAGFKGHLPKVQMPSLK	[7] Oxidation (P)|[13] Oxidation (K)|[18] Oxidation (K)|[21] Oxidation (M)|[22] Oxidation (P)|[23] Phospho (ST)	AHNK2_HUMAN	Protein AHNAK2 OS=Homo sapiens GN=AHNAK2 PE=1 SV=2	97497.3	46361.6	32293.7	558085	183207	231256	231771	126382	390386	821286	295373	665626
36532	26.0845	2	1415.21	2828.41	0.016156	5.71209	---	LLEGHVPEGAGFKGHLPKVQMPSLK	[7] Oxidation (P)|[13] Oxidation (K)|[18] Oxidation (K)|[21] Oxidation (M)|[22] Oxidation (P)|[23] Phospho (ST)	AHNK2_HUMAN	Protein AHNAK2 OS=Homo sapiens GN=AHNAK2 PE=1 SV=2	0	852.33	170.523	56520.5	7099.94	14443.7	15458.4	3349.99	24164.4	97570.9	28201.9	69309.8
2057	38.1885	2	572.825	1143.64	0.00342921	2.99853	4.84	MPKVDLKGPK	[5] Oxidation (D)|[7] Oxidation (K)	AHNK2_HUMAN	Protein AHNAK2 OS=Homo sapiens GN=AHNAK2 PE=1 SV=2	152427	132026	113632	79633.6	88917	118036	95292.5	56460.9	118091	97039.7	90854.5	148701
2307	37.502	3	856.75	2567.23	-0.00846318	-3.29661	8.33	TTDLSIQPPSADLKVQTGQVDVK	[5] Phospho (ST)|[8] Oxidation (P)|[9] Oxidation (P)|[14] Oxidation (K)	AHNK2_HUMAN	Protein AHNAK2 OS=Homo sapiens GN=AHNAK2 PE=1 SV=2	313127	178146	156014	348538	307473	357543	223483	120751	151783	398767	256420	227953
10298	37.502	2	1284.62	2567.23	-0.00375459	-1.4625	---	TTDLSIQPPSADLKVQTGQVDVK	[5] Phospho (ST)|[8] Oxidation (P)|[9] Oxidation (P)|[14] Oxidation (K)	AHNK2_HUMAN	Protein AHNAK2 OS=Homo sapiens GN=AHNAK2 PE=1 SV=2	69949.3	40149.7	56627.4	105527	97237.9	155428	67624	31255.6	38677.8	143493	83257.7	79357.1
2990	60.1745	3	654.99	1961.95	0.00505942	2.57878	---	MPEMDLKGPQLDVKGPK	[2] Oxidation (P)|[4] Oxidation (M)|[5] Oxidation (D)|[14] Oxidation (K)|[16] Oxidation (P)	AHNK2_HUMAN	Protein AHNAK2 OS=Homo sapiens GN=AHNAK2 PE=1 SV=2	229555	137271	81346.7	103433	51926.3	39180.4	226362	87552.5	97386.2	208308	94821.7	88328.2
18769	60.1745	2	981.982	1961.95	0.00512096	2.61015	5.84	MPEMDLKGPQLDVKGPK	[2] Oxidation (P)|[4] Oxidation (M)|[5] Oxidation (D)|[14] Oxidation (K)|[16] Oxidation (P)	AHNK2_HUMAN	Protein AHNAK2 OS=Homo sapiens GN=AHNAK2 PE=1 SV=2	36745.8	46430.2	23217.4	25949.7	12611.5	7621.53	42954.2	21431.3	24182.9	37718.8	17344.5	24797.4
3010	36.8403	2	564.254	1126.49	0.00352903	3.13276	1.7	APKDKPESK	[5] Oxidation (K)|[6] Oxidation (P)|[8] Phospho (ST)|[9] Oxidation (K)	AHNK2_HUMAN	Protein AHNAK2 OS=Homo sapiens GN=AHNAK2 PE=1 SV=2	66291.4	53409.6	70989.3	63858.1	64887.9	97215	58365.8	67624.7	56337.1	53660.6	56129.7	61640.3
35561	36.868	1	1127.5	1126.49	0.00428375	3.80274	---	APKDKPESK	[5] Oxidation (K)|[6] Oxidation (P)|[8] Phospho (ST)|[9] Oxidation (K)	AHNK2_HUMAN	Protein AHNAK2 OS=Homo sapiens GN=AHNAK2 PE=1 SV=2	14600.4	8037.57	16122.5	12601.4	11092.9	16848.1	10493.8	12814.1	9395.49	11989.6	12424.6	11675.7
3185	19.8178	3	798.71	2393.11	-0.0105667	-4.41546	1.03	VPDVEVSLPSMEVDVQAPRAK	[3] Oxidation (D)|[7] Phospho (ST)|[11] Oxidation (M)|[14] Oxidation (D)	AHNK2_HUMAN	Protein AHNAK2 OS=Homo sapiens GN=AHNAK2 PE=1 SV=2	121191	129397	98240	85641.9	60094.3	54037.1	115629	88640.6	75314.9	140166	129098	78894.9
29615	19.8178	2	1197.56	2393.11	-0.0115723	-4.83566	---	VPDVEVSLPSMEVDVQAPRAK	[3] Oxidation (D)|[7] Phospho (ST)|[11] Oxidation (M)|[14] Oxidation (D)	AHNK2_HUMAN	Protein AHNAK2 OS=Homo sapiens GN=AHNAK2 PE=1 SV=2	7286.35	16285.6	13347.4	10373.1	5353.47	5450.95	12828.9	9937.11	8240.48	20952.2	16333.6	10515.9
40677	19.8178	4	599.285	2393.11	-0.00929103	-3.88239	---	VPDVEVSLPSMEVDVQAPRAK	[3] Oxidation (D)|[7] Phospho (ST)|[11] Oxidation (M)|[14] Oxidation (D)	AHNK2_HUMAN	Protein AHNAK2 OS=Homo sapiens GN=AHNAK2 PE=1 SV=2	11272.5	4166.6	2240.9	1954.92	1224.16	1560.44	2695.4	2231.11	1863.3	3147.13	2645.68	1915.63
3890	118.117	2	855.465	1708.92	0.00837743	4.90221	3.55	LQMPSFKVPKVDLK	[3] Oxidation (M)|[4] Oxidation (P)|[9] Oxidation (P)|[10] Oxidation (K)|[12] Oxidation (D)	AHNK2_HUMAN	Protein AHNAK2 OS=Homo sapiens GN=AHNAK2 PE=1 SV=2	115907	62494.8	41503.2	43826.9	22765.8	10276.2	92041.3	33300.4	27729.2	84703	63532.7	45650.7
4036	74.3529	2	831.443	1660.87	0.000297345	0.17903	14.01	MPKVDLKSPQVDIK	[3] Oxidation (K)|[7] Oxidation (K)|[9] Oxidation (P)|[14] Oxidation (K)	AHNK2_HUMAN	Protein AHNAK2 OS=Homo sapiens GN=AHNAK2 PE=1 SV=2	433380	366146	217887	296824	219255	201523	340208	176275	173729	472857	338822	260150
4122	56.084	3	902.986	2705.94	0.00526384	1.94529	5.68	MPSFGVSAPGKSMEDSVDVSAPK	[1] Oxidation (M)|[3] Phospho (ST)|[7] Phospho (ST)|[12] Phospho (ST)|[18] Oxidation (D)|[20] Phospho (ST)|[22] Oxidation (P)|[23] Oxidation (K)	AHNK2_HUMAN	Protein AHNAK2 OS=Homo sapiens GN=AHNAK2 PE=1 SV=2	57514.7	78397.9	55659	71307.3	58147.6	14488.8	312407	162201	190777	490304	304239	320269
28637	56.084	2	1353.98	2705.94	0.00813641	3.00688	---	MPSFGVSAPGKSMEDSVDVSAPK	[1] Oxidation (M)|[3] Phospho (ST)|[7] Phospho (ST)|[12] Phospho (ST)|[18] Oxidation (D)|[20] Phospho (ST)|[22] Oxidation (P)|[23] Oxidation (K)	AHNK2_HUMAN	Protein AHNAK2 OS=Homo sapiens GN=AHNAK2 PE=1 SV=2	3820.89	7167.01	3864.89	10676.5	8197.13	591.577	43624.4	33147	37391.6	80829.9	49992.1	79683.4
4122	56.084	3	902.986	2705.94	0.00526384	1.94529	---	MPSFGVSAPGKSMEDSVDVSAPK	[1] Oxidation (M)|[2] Oxidation (P)|[7] Phospho (ST)|[12] Phospho (ST)|[15] Oxidation (D)|[16] Phospho (ST)|[20] Phospho (ST)|[23] Oxidation (K)	AHNK2_HUMAN	Protein AHNAK2 OS=Homo sapiens GN=AHNAK2 PE=1 SV=2	57514.7	78397.9	55659	71307.3	58147.6	14488.8	312407	162201	190777	490304	304239	320269
28637	56.084	2	1353.98	2705.94	0.00813641	3.00688	0.25	MPSFGVSAPGKSMEDSVDVSAPK	[1] Oxidation (M)|[2] Oxidation (P)|[7] Phospho (ST)|[12] Phospho (ST)|[15] Oxidation (D)|[16] Phospho (ST)|[20] Phospho (ST)|[23] Oxidation (K)	AHNK2_HUMAN	Protein AHNAK2 OS=Homo sapiens GN=AHNAK2 PE=1 SV=2	3820.89	7167.01	3864.89	10676.5	8197.13	591.577	43624.4	33147	37391.6	80829.9	49992.1	79683.4
4303	53.3854	2	645.369	1288.72	6.83e-05	0.0529883	7.69	VDLKGPKLDLK	[4] Oxidation (K)|[6] Oxidation (P)|[7] Oxidation (K)|[9] Oxidation (D)	AHNK2_HUMAN	Protein AHNAK2 OS=Homo sapiens GN=AHNAK2 PE=1 SV=2	101037	54600.2	19684.9	42083.2	13934.7	13711	59247.3	18497.3	15729.7	80819.2	54306.8	38665.4
4606	51.2751	2	786.425	1570.83	-0.00406134	-2.58546	10.6	MPKVDLKGPQTDVK	[7] Oxidation (K)	AHNK2_HUMAN	Protein AHNAK2 OS=Homo sapiens GN=AHNAK2 PE=1 SV=2	162340	113038	70100.1	101733	61216.3	66377.4	101198	52835.2	52292.6	147477	101857	90008.6
4606	51.2751	2	786.425	1570.83	-0.00406134	-2.58546	25.83	MPKVDLKGPQTDVK	[1] Oxidation (M)	AHNK2_HUMAN	Protein AHNAK2 OS=Homo sapiens GN=AHNAK2 PE=1 SV=2	162340	113038	70100.1	101733	61216.3	66377.4	101198	52835.2	52292.6	147477	101857	90008.6
4708	21.9211	1	756.462	755.455	0.00061932	0.819799	6.91	VDLKGPK		AHNK2_HUMAN	Protein AHNAK2 OS=Homo sapiens GN=AHNAK2 PE=1 SV=2	76540.7	52124.2	35429.1	56720.8	53762.5	41371.6	72658.7	31175.4	48804.6	106058	65038.3	53873.1
5434	21.9211	2	378.735	755.455	0.000967556	1.28076	---	VDLKGPK		AHNK2_HUMAN	Protein AHNAK2 OS=Homo sapiens GN=AHNAK2 PE=1 SV=2	11046.6	13863.5	15235.1	19131.8	17158.8	17317.8	19812.9	9879.6	18816.1	23415.5	17818.8	21812.7
4780	71.7047	2	656.253	1310.49	-0.000991324	-0.756452	1.03	MPSFGMLSPGK	[1] Oxidation (M)|[2] Oxidation (P)|[3] Phospho (ST)|[6] Oxidation (M)|[9] Oxidation (P)|[11] Oxidation (K)	AHNK2_HUMAN	Protein AHNAK2 OS=Homo sapiens GN=AHNAK2 PE=1 SV=2	60190.3	58449.7	59299.9	43112.9	54069.6	60475.2	35910.3	49943.9	45948	39316.3	48495.7	50428.3
4807	42.937	3	525.614	1573.82	-0.000158904	-0.100967	27.23	LEGDLSLADKDVTAK		AHNK2_HUMAN	Protein AHNAK2 OS=Homo sapiens GN=AHNAK2 PE=1 SV=2	81312.9	51271.8	47109.9	29580.2	15310.8	20681.1	44013.1	18439	21585.8	40368.4	27303.9	23767.3
10453	42.937	2	787.917	1573.82	-0.000885948	-0.562928	67.3	LEGDLSLADKDVTAK		AHNK2_HUMAN	Protein AHNAK2 OS=Homo sapiens GN=AHNAK2 PE=1 SV=2	47276.6	30842.9	43698.6	23047.6	7332.91	18108.2	37159.6	16861.8	18151.5	40765.5	25342.8	24719.7
4988	57.1332	3	902.987	2705.94	0.00551447	2.03792	4.69	MPSFGVSAPGKSMEDSVDVSAPK	[1] Oxidation (M)|[3] Phospho (ST)|[7] Phospho (ST)|[9] Oxidation (P)|[12] Phospho (ST)|[15] Oxidation (D)|[20] Phospho (ST)|[23] Oxidation (K)	AHNK2_HUMAN	Protein AHNAK2 OS=Homo sapiens GN=AHNAK2 PE=1 SV=2	188438	145809	92477.9	119380	100794	285184	628096	272438	320003	870717	530404	506935
26202	57.384	2	1353.98	2705.94	0.00840704	3.10689	---	MPSFGVSAPGKSMEDSVDVSAPK	[1] Oxidation (M)|[3] Phospho (ST)|[7] Phospho (ST)|[9] Oxidation (P)|[12] Phospho (ST)|[15] Oxidation (D)|[20] Phospho (ST)|[23] Oxidation (K)	AHNK2_HUMAN	Protein AHNAK2 OS=Homo sapiens GN=AHNAK2 PE=1 SV=2	15456.8	17620.5	22749.8	20454.5	18533.4	111528	145548	94339.8	89199.9	201769	111811	195990
5092	26.9276	2	461.735	921.455	-0.00010959	-0.118932	11.11	DSKFQGPK	[7] Oxidation (P)	AHNK2_HUMAN	Protein AHNAK2 OS=Homo sapiens GN=AHNAK2 PE=1 SV=2	37950.2	20013.3	15418.8	17731	9578.29	7152.33	32862.6	10296.2	9605.97	35561.7	25265.2	13357.2
22020	26.9001	1	922.463	921.456	0.000226795	0.246127	---	DSKFQGPK	[7] Oxidation (P)	AHNK2_HUMAN	Protein AHNAK2 OS=Homo sapiens GN=AHNAK2 PE=1 SV=2	20499.7	8979.9	11285.5	8427.69	5798.94	3955.13	26785.1	6710.27	5740.21	24784.2	17517	10243
5223	23.7355	2	789.379	1576.74	0.00355377	2.25387	3.18	DGNLGLAVGEVGMDSK	[3] Oxidation (N)	AHNK2_HUMAN	Protein AHNAK2 OS=Homo sapiens GN=AHNAK2 PE=1 SV=2	22486	28462.1	36301.9	34425.1	34236.9	39337.8	48354.1	23712.7	36549.5	57215.1	44297.6	52819.8
6844	23.7355	3	526.589	1576.74	0.00390815	2.47863	---	DGNLGLAVGEVGMDSK	[3] Oxidation (N)	AHNK2_HUMAN	Protein AHNAK2 OS=Homo sapiens GN=AHNAK2 PE=1 SV=2	14440.6	13195.2	10952.1	12902.4	11481.1	12570.9	19583.4	9729.21	16555.3	25068.8	18585.2	20064.4
5324	94.4841	2	838.348	1674.68	-0.00621562	-3.71151	10.44	FKMPSFRVSAPGK	[3] Oxidation (M)|[4] Oxidation (P)|[5] Phospho (ST)|[9] Phospho (ST)|[11] Oxidation (P)|[13] Oxidation (K)	AHNK2_HUMAN	Protein AHNAK2 OS=Homo sapiens GN=AHNAK2 PE=1 SV=2	65838.6	69354	69754.3	50273.5	54122.1	78232.2	45755.1	64331.3	49667.4	58083.9	60798.4	57673
5346	110.29	3	981.13	2940.37	0.00569021	1.93521	5.44	VEMRVPDVEVSLPSMEVDVQAPRAK	[6] Oxidation (P)|[11] Phospho (ST)|[15] Oxidation (M)|[18] Oxidation (D)|[22] Oxidation (P)|[25] Oxidation (K)	AHNK2_HUMAN	Protein AHNAK2 OS=Homo sapiens GN=AHNAK2 PE=1 SV=2	182114	189439	200843	50740.2	88821	204177	226513	165427	236484	156656	198362	264262
5607	58.0314	2	578.82	1155.62	-0.000120374	-0.104163	10.82	GPKLDLKGHK	[2] Oxidation (P)|[5] Oxidation (D)|[7] Oxidation (K)|[10] Oxidation (K)	AHNK2_HUMAN	Protein AHNAK2 OS=Homo sapiens GN=AHNAK2 PE=1 SV=2	52923.7	31598.2	20406.1	24600.2	11428	7754.02	37234.1	12357	9361.1	34107.7	21060.1	14524.2
5610	101.198	3	995.107	2982.3	0.016818	5.6393	2.66	SIQASVDVSAPKAEADVSLPSMQGDLK	[9] Phospho (ST)|[12] Oxidation (K)|[16] Oxidation (D)|[18] Phospho (ST)|[20] Oxidation (P)|[25] Oxidation (D)|[27] Oxidation (K)	AHNK2_HUMAN	Protein AHNAK2 OS=Homo sapiens GN=AHNAK2 PE=1 SV=2	227073	269453	228898	187633	182339	282475	204697	227854	203608	127420	197740	163546
6208	47.4947	2	611.791	1221.57	0.00240629	1.96984	4.75	AVTAKDSKFK	[6] Oxidation (D)|[7] Phospho (ST)|[8] Oxidation (K)|[10] Oxidation (K)	AHNK2_HUMAN	Protein AHNAK2 OS=Homo sapiens GN=AHNAK2 PE=1 SV=2	79326.7	50917.1	32753.5	31260.3	17894	21841.5	41361.9	27149.1	23797.3	45594.1	36217.6	29585.8
6211	33.5387	2	608.824	1215.63	-0.00104044	-0.85588	5.23	SIEASVDLSAPK		AHNK2_HUMAN	Protein AHNAK2 OS=Homo sapiens GN=AHNAK2 PE=1 SV=2	85381.3	63574.2	62322.7	42039.3	34816.8	45442.1	55957.2	31594.2	42588.5	56633.3	52154.6	43647
6269	44.1202	2	725.343	1448.67	-0.000461752	-0.318741	68.53	LCEGTPQEGGLR	[2] Bromobimane (C)	AHNK2_HUMAN	Protein AHNAK2 OS=Homo sapiens GN=AHNAK2 PE=1 SV=2	121655	64529.5	46715.7	52976.1	30136.8	56374.7	59153.3	24565.7	26562	87351.9	45876.5	38537.2
6368	70.0826	3	788.024	2361.05	-0.000581525	-0.246299	1.64	LDSAHLQGDLTLANKDLTTK	[3] Phospho (ST)|[9] Oxidation (D)|[15] Oxidation (K)|[16] Oxidation (D)|[19] Phospho (ST)	AHNK2_HUMAN	Protein AHNAK2 OS=Homo sapiens GN=AHNAK2 PE=1 SV=2	89603.3	107551	66511.6	55871.6	58895.2	5476.23	81952.7	69908.1	53711.1	78117.3	95862.5	70661
83053	70.1097	2	1181.53	2361.05	0.000423329	0.179297	---	LDSAHLQGDLTLANKDLTTK	[3] Phospho (ST)|[9] Oxidation (D)|[15] Oxidation (K)|[16] Oxidation (D)|[19] Phospho (ST)	AHNK2_HUMAN	Protein AHNAK2 OS=Homo sapiens GN=AHNAK2 PE=1 SV=2	2777.82	6296.76	3344.75	2078.3	1573.8	0	613.05	2720.77	1092.43	1647.26	6886.68	1281.49
6427	19.1174	2	654.275	1306.53	0.000733874	0.561695	2.67	VDMPSFKMPK	[3] Oxidation (M)|[4] Oxidation (P)|[5] Phospho (ST)|[8] Oxidation (M)	AHNK2_HUMAN	Protein AHNAK2 OS=Homo sapiens GN=AHNAK2 PE=1 SV=2	24102	27649.2	16316.8	17969.7	8948	6350.92	23462.8	9894.97	9298.3	29122.9	20893.5	12220.9
61530	19.1174	3	436.519	1306.54	0.00169275	1.2956	---	VDMPSFKMPK	[3] Oxidation (M)|[4] Oxidation (P)|[5] Phospho (ST)|[8] Oxidation (M)	AHNK2_HUMAN	Protein AHNAK2 OS=Homo sapiens GN=AHNAK2 PE=1 SV=2	1708.98	878.972	618.032	508.28	85.6134	169.953	835.363	179.409	228.124	983.406	592.944	428.251
6552	64.0037	3	515.282	1542.83	-0.000285926	-0.185326	1.13	VDLKGPQVDVKGPK	[9] Oxidation (D)|[11] Oxidation (K)|[13] Oxidation (P)|[14] Oxidation (K)	AHNK2_HUMAN	Protein AHNAK2 OS=Homo sapiens GN=AHNAK2 PE=1 SV=2	63158.6	26915.7	25247.7	22734.9	7663.34	6322.32	42947.2	8533.26	13560.6	31344.3	20029.4	24014.3
12781	64.0037	2	772.42	1542.83	0.000276183	0.179011	5.69	VDLKGPQVDVKGPK	[9] Oxidation (D)|[11] Oxidation (K)|[13] Oxidation (P)|[14] Oxidation (K)	AHNK2_HUMAN	Protein AHNAK2 OS=Homo sapiens GN=AHNAK2 PE=1 SV=2	43651.9	23163.1	22526.4	19669.6	5158.65	5496.67	26750	6431.75	11454.5	17166.8	16209.6	21684.2
6600	81.4434	2	1171.07	2340.13	0.0109041	4.65963	---	MPSFGVSAPGKSIEASVDVSAPK	[1] Oxidation (M)|[2] Oxidation (P)|[11] Oxidation (K)|[18] Oxidation (D)|[23] Oxidation (K)	AHNK2_HUMAN	Protein AHNAK2 OS=Homo sapiens GN=AHNAK2 PE=1 SV=2	100578	110068	91345.9	66040.9	51441.5	73438.1	89422.1	52512.9	63324.3	105415	91675.5	77832.8
8537	81.4434	3	781.049	2340.13	0.010465	4.47198	4.49	MPSFGVSAPGKSIEASVDVSAPK	[1] Oxidation (M)|[2] Oxidation (P)|[11] Oxidation (K)|[18] Oxidation (D)|[23] Oxidation (K)	AHNK2_HUMAN	Protein AHNAK2 OS=Homo sapiens GN=AHNAK2 PE=1 SV=2	45401.9	42822	33005.5	27445.5	19680.5	24075.4	48272.2	24773.4	28899.5	47197.4	40320.6	32611.7
6627	65.7524	2	655.798	1309.58	0.00212582	1.62329	3.69	DLTTKDSKFK	[6] Oxidation (D)|[7] Phospho (ST)|[8] Oxidation (K)|[10] Oxidation (K)	AHNK2_HUMAN	Protein AHNAK2 OS=Homo sapiens GN=AHNAK2 PE=1 SV=2	32604.2	23270.9	28878.6	18573.5	9285.33	5233.73	116364	157077	58831	34302	31421.6	7258.49
6724	60.0641	2	550.819	1099.62	-0.000107418	-0.0976862	4.98	GPKLDLKGPK	[2] Oxidation (P)|[3] Oxidation (K)|[5] Oxidation (D)	AHNK2_HUMAN	Protein AHNAK2 OS=Homo sapiens GN=AHNAK2 PE=1 SV=2	85354.8	62979.5	31946.7	40566.6	20146.9	13598.3	70455.2	19005.3	15745.6	76249.3	45959	26548.1
21120	25.0062	2	550.819	1099.62	0.00012594	0.11453	3.44	GPKLDLKGPK	[2] Oxidation (P)|[3] Oxidation (K)|[5] Oxidation (D)	AHNK2_HUMAN	Protein AHNAK2 OS=Homo sapiens GN=AHNAK2 PE=1 SV=2	2263.36	3262.29	2804.04	3861.43	3341.4	3069.2	5923.06	2620.07	2519.28	6120.19	4602.03	2857.92
6776	107.06	2	1015.98	2029.95	0.00229165	1.12892	17.56	LEGDLSLAEKDVTAKDSK	[4] Oxidation (D)|[16] Oxidation (D)|[17] Phospho (ST)	AHNK2_HUMAN	Protein AHNAK2 OS=Homo sapiens GN=AHNAK2 PE=1 SV=2	138081	108562	71893.7	81777.7	44686.5	41906.9	132011	44352.1	49875.3	103676	87652.8	67876.2
27222	107.06	3	677.657	2029.95	0.00249927	1.2312	---	LEGDLSLAEKDVTAKDSK	[4] Oxidation (D)|[16] Oxidation (D)|[17] Phospho (ST)	AHNK2_HUMAN	Protein AHNAK2 OS=Homo sapiens GN=AHNAK2 PE=1 SV=2	12896.4	9707.3	5021.54	7386.33	3074.33	3587.22	16558.2	3633.13	4126.95	9876.23	8366.06	6385.15
6776	107.06	2	1015.98	2029.95	0.00229165	1.12892	7.77	LEGDLSLAEKDVTAKDSK	[4] Oxidation (D)|[15] Oxidation (K)|[17] Phospho (ST)	AHNK2_HUMAN	Protein AHNAK2 OS=Homo sapiens GN=AHNAK2 PE=1 SV=2	138081	108562	71893.7	81777.7	44686.5	41906.9	132011	44352.1	49875.3	103676	87652.8	67876.2
27222	107.06	3	677.657	2029.95	0.00249927	1.2312	---	LEGDLSLAEKDVTAKDSK	[4] Oxidation (D)|[15] Oxidation (K)|[17] Phospho (ST)	AHNK2_HUMAN	Protein AHNAK2 OS=Homo sapiens GN=AHNAK2 PE=1 SV=2	12896.4	9707.3	5021.54	7386.33	3074.33	3587.22	16558.2	3633.13	4126.95	9876.23	8366.06	6385.15
7172	99.0543	2	992.02	1982.03	-0.00612542	-3.09047	1.77	GPNVDLKGPKAEVTAPDVK	[2] Oxidation (P)|[3] Oxidation (N)|[17] Oxidation (D)	AHNK2_HUMAN	Protein AHNAK2 OS=Homo sapiens GN=AHNAK2 PE=1 SV=2	203666	155144	118043	167311	103742	102937	206055	102017	107079	201634	174428	137157
13656	98.9914	3	661.683	1982.03	-0.00553951	-2.79487	---	GPNVDLKGPKAEVTAPDVK	[2] Oxidation (P)|[3] Oxidation (N)|[17] Oxidation (D)	AHNK2_HUMAN	Protein AHNAK2 OS=Homo sapiens GN=AHNAK2 PE=1 SV=2	48340.5	35701.7	23503.1	39410.4	23921.2	23742.1	54457	24838.6	25409.7	50624.2	41095.8	35055.6
7289	58.0039	2	949.922	1897.83	-0.00544913	-2.87123	---	MPKFKMPLFGASAPGK	[1] Oxidation (M)|[2] Oxidation (P)|[3] Oxidation (K)|[5] Oxidation (K)|[6] Oxidation (M)|[7] Oxidation (P)|[12] Phospho (ST)|[14] Oxidation (P)	AHNK2_HUMAN	Protein AHNAK2 OS=Homo sapiens GN=AHNAK2 PE=1 SV=2	113476	57862.6	80183.2	64284.6	64844.9	101332	94514.5	56082.9	50456.3	65970	59811.9	66212.8
26077	58.0039	3	633.617	1897.83	-0.00524715	-2.76481	2.52	MPKFKMPLFGASAPGK	[1] Oxidation (M)|[2] Oxidation (P)|[3] Oxidation (K)|[5] Oxidation (K)|[6] Oxidation (M)|[7] Oxidation (P)|[12] Phospho (ST)|[14] Oxidation (P)	AHNK2_HUMAN	Protein AHNAK2 OS=Homo sapiens GN=AHNAK2 PE=1 SV=2	12768.1	5736.48	9104.34	6221.02	8625.16	13147.5	9651.96	7858.16	8052.18	4744.5	5389.01	7452.93
7681	47.5247	3	631.323	1890.95	0.00867623	4.58832	6.31	GHLPKVQRPSLKMPK	[4] Oxidation (P)|[9] Oxidation (P)|[10] Phospho (ST)|[12] Oxidation (K)|[13] Oxidation (M)|[14] Oxidation (P)|[15] Oxidation (K)	AHNK2_HUMAN	Protein AHNAK2 OS=Homo sapiens GN=AHNAK2 PE=1 SV=2	192944	102768	98866.2	152696	81242.3	98368.5	184801	56380.8	81573.7	231644	140286	127484
7799	95.7433	2	961.968	1921.92	0.00677261	3.52389	---	AKLDSAHLQGDLTLANK	[4] Oxidation (D)|[5] Phospho (ST)|[16] Oxidation (N)|[17] Oxidation (K)	AHNK2_HUMAN	Protein AHNAK2 OS=Homo sapiens GN=AHNAK2 PE=1 SV=2	100911	83174.8	55887.7	80334.6	61116.4	50320.1	86423.2	49262.7	49735.8	135061	85903.6	64169.8
80786	95.7433	3	641.648	1921.92	0.00655264	3.40944	1.64	AKLDSAHLQGDLTLANK	[4] Oxidation (D)|[5] Phospho (ST)|[16] Oxidation (N)|[17] Oxidation (K)	AHNK2_HUMAN	Protein AHNAK2 OS=Homo sapiens GN=AHNAK2 PE=1 SV=2	1404.1	1226.96	761.26	1438.29	886.377	570.7	1815.95	596.63	456.6	2591.67	1636.14	913.614
8059	65.7053	3	807.027	2418.06	0.0118251	4.89037	5.61	MPSFGVSAPGKSMEDSVDVSAPK	[12] Phospho (ST)|[13] Oxidation (M)	AHNK2_HUMAN	Protein AHNAK2 OS=Homo sapiens GN=AHNAK2 PE=1 SV=2	48291.7	56464.6	72226.2	50819	48985.9	93772.9	43399.6	63346	41777.4	32382.9	29676.9	51611.5
8134	93.3257	2	905.491	1808.97	0.00411094	2.27254	17.73	GPQIDVKGPNVDLKGPK	[2] Oxidation (P)|[10] Oxidation (N)|[16] Oxidation (P)	AHNK2_HUMAN	Protein AHNAK2 OS=Homo sapiens GN=AHNAK2 PE=1 SV=2	168213	139467	133180	58661.4	43146	63085.5	122728	63341.8	71761.5	100036	70745.7	66360
8134	93.3257	2	905.491	1808.97	0.00411094	2.27254	13.85	GPQIDVKGPNVDLKGPK	[2] Oxidation (P)|[12] Oxidation (D)|[16] Oxidation (P)	AHNK2_HUMAN	Protein AHNAK2 OS=Homo sapiens GN=AHNAK2 PE=1 SV=2	168213	139467	133180	58661.4	43146	63085.5	122728	63341.8	71761.5	100036	70745.7	66360
8607	63.6056	2	803.417	1604.82	-0.00680921	-4.24296	1.89	MPKVALKGPQMDVK	[7] Oxidation (K)|[9] Oxidation (P)|[11] Oxidation (M)|[12] Oxidation (D)	AHNK2_HUMAN	Protein AHNAK2 OS=Homo sapiens GN=AHNAK2 PE=1 SV=2	66167.4	37360.1	15897.4	30979.8	12745.1	8834.95	68723.7	21038	16197.9	79533.8	55320.9	29719.3
8612	27.7387	3	601.642	1801.9	0.0048782	2.70726	19.59	GHLPKVQMPSLKMPK	[10] Phospho (ST)|[13] Oxidation (M)|[15] Oxidation (K)	AHNK2_HUMAN	Protein AHNAK2 OS=Homo sapiens GN=AHNAK2 PE=1 SV=2	80933.7	63582.2	52445.7	52783	34275.4	30137	77927.8	40275	44896.4	78295.8	65132.3	50093.5
22902	27.7387	2	901.959	1801.9	0.00580589	3.22209	---	GHLPKVQMPSLKMPK	[10] Phospho (ST)|[13] Oxidation (M)|[15] Oxidation (K)	AHNK2_HUMAN	Protein AHNAK2 OS=Homo sapiens GN=AHNAK2 PE=1 SV=2	17673	16880.8	35581.8	25801.4	14633.1	17185.5	36987.4	20328.7	22116.4	45073	36940.8	25930.5
80088	27.7939	4	451.483	1801.9	0.00627276	3.48119	---	GHLPKVQMPSLKMPK	[10] Phospho (ST)|[13] Oxidation (M)|[15] Oxidation (K)	AHNK2_HUMAN	Protein AHNAK2 OS=Homo sapiens GN=AHNAK2 PE=1 SV=2	4684.52	2205.45	1567.48	1714.47	1167.42	781.544	3130.55	1136.91	1175.83	2639.12	2067.15	1577.06
8640	23.6494	2	815.9	1629.79	-0.00406056	-2.49146	3.79	LCEGTPQEGGLRAAR	[6] Oxidation (P)	AHNK2_HUMAN	Protein AHNAK2 OS=Homo sapiens GN=AHNAK2 PE=1 SV=2	89834.3	73320.3	79646.6	97353.7	64829.5	78061.8	68339.1	33411.9	47283.8	91950.3	66548.7	63876.1
8919	55.2449	3	902.987	2705.94	0.00583332	2.15575	1.48	MPSFGVSAPGKSMEDSVDVSAPK	[1] Oxidation (M)|[7] Phospho (ST)|[12] Phospho (ST)|[13] Oxidation (M)|[15] Oxidation (D)|[16] Phospho (ST)|[20] Phospho (ST)|[23] Oxidation (K)	AHNK2_HUMAN	Protein AHNAK2 OS=Homo sapiens GN=AHNAK2 PE=1 SV=2	63025.3	55420.6	36132.2	42253.1	40584.7	42235.4	200550	109350	131484	286151	185957	203822
8992	23.7955	2	640.33	1278.65	2.82e-05	0.0220763	---	LPEGPVPEGAGPK	[12] Oxidation (P)|[13] Oxidation (K)	AHNK2_HUMAN	Protein AHNAK2 OS=Homo sapiens GN=AHNAK2 PE=1 SV=2	22729.5	21649.3	13115.4	16107.8	7138.75	5783.97	20969.4	6907.96	7160.55	25414.7	16480.2	11903.4
43613	23.7955	3	427.222	1278.65	-0.000528417	-0.413263	5.52	LPEGPVPEGAGPK	[12] Oxidation (P)|[13] Oxidation (K)	AHNK2_HUMAN	Protein AHNAK2 OS=Homo sapiens GN=AHNAK2 PE=1 SV=2	2935.67	1789.46	730.951	1110.47	362.06	258.321	1612.24	659.525	508.217	2035.29	1283.4	1014.89
8999	48.5168	3	445.902	1334.68	-8.98e-05	-0.0672537	---	LPEGHVPEGAGLK	[2] Oxidation (P)|[13] Oxidation (K)	AHNK2_HUMAN	Protein AHNAK2 OS=Homo sapiens GN=AHNAK2 PE=1 SV=2	52078.2	24273.8	11414.9	20095	7865.62	4720.01	25509.4	9155.28	7518.86	28382.8	23336.3	12155.5
9549	48.5441	2	668.349	1334.68	-0.000112398	-0.0842135	4.4	LPEGHVPEGAGLK	[2] Oxidation (P)|[13] Oxidation (K)	AHNK2_HUMAN	Protein AHNAK2 OS=Homo sapiens GN=AHNAK2 PE=1 SV=2	86861.6	39619.3	17939.8	31636.6	12656.8	8129.89	40574.3	12737.5	10935.4	44024.9	34414	17618.2
9131	35.7668	3	654.681	1961.02	0.00038918	0.198458	15.77	SAPIQTQPEARPEAELPK		AHNK2_HUMAN	Protein AHNAK2 OS=Homo sapiens GN=AHNAK2 PE=1 SV=2	96617.5	70590.5	58225.3	63084.5	50980.7	58294.7	57616.3	26965.8	40298.9	64655.9	53872.4	46430.6
26574	35.7668	2	981.519	1961.02	0.000696296	0.355068	44.33	SAPIQTQPEARPEAELPK		AHNK2_HUMAN	Protein AHNAK2 OS=Homo sapiens GN=AHNAK2 PE=1 SV=2	25389.6	16818.8	29571.7	26252.5	21424.5	29228.5	25212.7	10196.7	16549.3	31697.8	19235.4	18608.7
9423	26.6244	2	803.385	1604.75	0.00430558	2.68302	11.71	EGEATATADRREQR	[9] Oxidation (D)	AHNK2_HUMAN	Protein AHNAK2 OS=Homo sapiens GN=AHNAK2 PE=1 SV=2	35942.9	31908	22713.5	32444.4	20307.6	20149.3	35543.5	16216	16147.6	48457.7	33654.2	24277.5
9776	24.4553	2	541.801	1081.59	8.98e-06	0.00830022	3.91	GPQVEVRGPK	[2] Oxidation (P)	AHNK2_HUMAN	Protein AHNAK2 OS=Homo sapiens GN=AHNAK2 PE=1 SV=2	33326.9	24446.9	23396.2	17821.8	15882.9	23479.1	25613.5	17589.5	17963.2	22592.6	17646.1	16310.9
10239	83.7109	3	694.308	2079.9	0.00929265	4.46785	5.07	LEGDLSLADKDMTAKDSK	[6] Phospho (ST)|[9] Oxidation (D)|[10] Oxidation (K)|[11] Oxidation (D)|[15] Oxidation (K)	AHNK2_HUMAN	Protein AHNAK2 OS=Homo sapiens GN=AHNAK2 PE=1 SV=2	39634.6	48213.1	39181.1	29396.4	32369.3	43542.9	35626.4	37338.9	30502.4	34352.2	28656.6	30641.1
32464	83.7109	2	1040.96	2079.9	0.00854005	4.10601	---	LEGDLSLADKDMTAKDSK	[6] Phospho (ST)|[9] Oxidation (D)|[10] Oxidation (K)|[11] Oxidation (D)|[15] Oxidation (K)	AHNK2_HUMAN	Protein AHNAK2 OS=Homo sapiens GN=AHNAK2 PE=1 SV=2	16999.6	16668	14190.9	9370.43	10258.8	14873.7	12390.5	11658.9	9312.24	10080.2	8226.43	8680.48
10920	60.956	2	744.401	1486.79	0.000395809	0.266217	71.68	TTDLSIQPLSADVK		AHNK2_HUMAN	Protein AHNAK2 OS=Homo sapiens GN=AHNAK2 PE=1 SV=2	63100.9	37416.4	38225	54414.7	32335.8	31571.6	48195.9	25756.1	31323.8	35943.3	42017.7	40998.4
11276	19.9037	2	646.833	1291.65	0.000865357	0.669962	6	SIEASVDVSELK	[7] Oxidation (D)	AHNK2_HUMAN	Protein AHNAK2 OS=Homo sapiens GN=AHNAK2 PE=1 SV=2	10061.6	11930.3	11152.5	14077.7	10699.9	12145.7	14062.8	9813.38	10773	17144.8	12550.7	12387.7
11438	23.8502	3	1004.8	3011.39	0.00945659	3.14029	5.42	GPKADVMTPVVEVSLPSMEVDVEAPGAK	[7] Oxidation (M)|[9] Oxidation (P)|[16] Oxidation (P)|[17] Phospho (ST)|[21] Oxidation (D)|[25] Oxidation (P)	AHNK2_HUMAN	Protein AHNAK2 OS=Homo sapiens GN=AHNAK2 PE=1 SV=2	87363.6	87308.4	87597.6	72905.4	50417.2	59516.5	77027.3	33513.2	51691.1	93654.7	62375.7	60930.6
18678	23.8257	4	753.854	3011.39	0.00952029	3.16144	---	GPKADVMTPVVEVSLPSMEVDVEAPGAK	[7] Oxidation (M)|[9] Oxidation (P)|[16] Oxidation (P)|[17] Phospho (ST)|[21] Oxidation (D)|[25] Oxidation (P)	AHNK2_HUMAN	Protein AHNAK2 OS=Homo sapiens GN=AHNAK2 PE=1 SV=2	71769.4	35739.1	28788.3	27501.4	17751.1	24959.9	33476.8	14183.7	20634.5	38537.9	25716.4	23926.9
12040	19.3535	3	668.659	2002.96	-0.000296413	-0.147988	26.42	ITEEQDKGREDTEGQIR		AHNK2_HUMAN	Protein AHNAK2 OS=Homo sapiens GN=AHNAK2 PE=1 SV=2	18352.3	27024	20873.7	19163.9	11123.5	9710.81	23477.4	13323.2	11808.4	20328.5	16932.5	11471.2
40696	19.3535	2	1002.49	2002.96	-5.85e-05	-0.0291826	38.66	ITEEQDKGREDTEGQIR		AHNK2_HUMAN	Protein AHNAK2 OS=Homo sapiens GN=AHNAK2 PE=1 SV=2	3518.55	5981.12	5638.75	4912.15	2636.13	2541.04	4610.31	2654.14	2095.85	6603.54	3780.73	2481.07
12121	60.3234	3	737.668	2209.98	-0.000618285	-0.279769	4.33	VPDVEVSLPSMEVDVQAPR	[2] Oxidation (P)|[3] Oxidation (D)|[9] Oxidation (P)|[10] Phospho (ST)|[11] Oxidation (M)	AHNK2_HUMAN	Protein AHNAK2 OS=Homo sapiens GN=AHNAK2 PE=1 SV=2	51806.4	29939.1	27591	6679.77	4362.15	6707.71	39399.3	8565.85	14704.3	27788.1	11786.9	22039.7
12233	63.499	4	692.332	2765.3	-0.00871829	-3.15274	14.54	FKMPSFGMLSPGKSIEVSVDVSAPK	[8] Oxidation (M)|[13] Oxidation (K)|[20] Oxidation (D)|[22] Phospho (ST)	AHNK2_HUMAN	Protein AHNAK2 OS=Homo sapiens GN=AHNAK2 PE=1 SV=2	169633	49560.4	17666.2	56236.3	6989.49	1993.68	132825	9634.2	13231.1	94221.2	51665.1	24335.4
20791	63.4177	3	922.773	2765.3	-0.00897894	-3.247	---	FKMPSFGMLSPGKSIEVSVDVSAPK	[8] Oxidation (M)|[13] Oxidation (K)|[20] Oxidation (D)|[22] Phospho (ST)	AHNK2_HUMAN	Protein AHNAK2 OS=Homo sapiens GN=AHNAK2 PE=1 SV=2	106408	43456	11638	44423.7	1823.2	1249.79	80514.4	7315.57	6256.78	50855.2	42144.5	18788.8
12256	60.8645	3	839.679	2516.01	-0.0113153	-4.49728	3.52	MPLFGASAPGKSMEASVDVSAPK	[1] Oxidation (M)|[7] Phospho (ST)|[12] Phospho (ST)|[13] Oxidation (M)|[18] Oxidation (D)|[22] Oxidation (P)|[23] Oxidation (K)	AHNK2_HUMAN	Protein AHNAK2 OS=Homo sapiens GN=AHNAK2 PE=1 SV=2	26152.4	24077.2	22688.3	32856.6	15451	0	33754	15440.8	16149.6	23124.5	35559.4	26552.6
12267	30.6609	2	552.77	1103.52	-0.00359599	-3.25863	4.7	GPQMDVKGPK	[2] Oxidation (P)|[4] Oxidation (M)|[9] Oxidation (P)	AHNK2_HUMAN	Protein AHNAK2 OS=Homo sapiens GN=AHNAK2 PE=1 SV=2	20739.7	13417.8	3060.5	11843	9002.12	3224.41	29803.5	12209.5	7897.04	41352.1	31872.2	11168.2
12303	55.078	2	781.38	1560.74	-0.000948329	-0.607613	0.21	DGNLGLAVGEVGMDSK		AHNK2_HUMAN	Protein AHNAK2 OS=Homo sapiens GN=AHNAK2 PE=1 SV=2	63297.5	49001.2	24469.3	37833	22626.8	43724.8	58203.2	22539.1	20227.1	66397	50272.6	35250.5
12675	29.7701	2	607.343	1212.67	0.000361574	0.298163	2.78	VDLKGPQVDVK	[11] Oxidation (K)	AHNK2_HUMAN	Protein AHNAK2 OS=Homo sapiens GN=AHNAK2 PE=1 SV=2	30621.9	19098.5	20306.9	16175.1	9461.33	9204.43	24597.4	13877.7	14237.3	24698.8	21342.3	12198.6
12701	56.9709	2	564.798	1127.58	-0.000194499	-0.172492	11.22	GVTAKDSKFK	[5] Oxidation (K)|[6] Oxidation (D)|[8] Oxidation (K)	AHNK2_HUMAN	Protein AHNAK2 OS=Homo sapiens GN=AHNAK2 PE=1 SV=2	54108	36719.6	16497.4	14716.2	10449.8	6438.33	29273.8	6455.15	6604.73	31310.4	18191.9	12717.3
12920	88.8811	2	840.359	1678.7	-0.00638228	-3.80189	8.88	TTDLSIQPLSADVK	[1] Phospho (ST)|[2] Phospho (ST)|[8] Oxidation (P)|[14] Oxidation (K)	AHNK2_HUMAN	Protein AHNAK2 OS=Homo sapiens GN=AHNAK2 PE=1 SV=2	27809.2	32707.4	29166.4	21355.1	24854.6	32478	28809.7	28500.2	27280.4	27663.6	26735.9	27713.7
15928	90.4373	2	840.36	1678.7	-0.00591179	-3.52163	6.14	TTDLSIQPLSADVK	[1] Phospho (ST)|[2] Phospho (ST)|[8] Oxidation (P)|[14] Oxidation (K)	AHNK2_HUMAN	Protein AHNAK2 OS=Homo sapiens GN=AHNAK2 PE=1 SV=2	21479.2	24376.3	20130.7	16117.3	17496.6	30645.4	19611.3	21309.9	22017.9	19352	18754.6	21849.4
12948	40.0263	2	408.745	815.476	0.000519631	0.637212	21.41	LDLKSPK	[6] Oxidation (P)	AHNK2_HUMAN	Protein AHNAK2 OS=Homo sapiens GN=AHNAK2 PE=1 SV=2	7245.43	7220.71	5258.23	3123.74	3896.51	31.51	6513.43	6510.74	3489.22	5367.64	5352.16	5363.84
28931	39.4469	2	408.746	815.476	0.00128074	1.57054	21.86	LDLKSPK	[6] Oxidation (P)	AHNK2_HUMAN	Protein AHNAK2 OS=Homo sapiens GN=AHNAK2 PE=1 SV=2	48.9943	151.46	9.33435	16.4053	2.31437	4912.42	138.756	9.27099	0	111.803	59.7754	2.3941
13261	117.805	3	1205.57	3613.69	0.0155743	4.30982	1.42	GPKADVMTPVVEVSLPSMEVDVEAPGAKLDSVR	[2] Oxidation (P)|[3] Oxidation (K)|[5] Oxidation (D)|[7] Oxidation (M)|[8] Phospho (ST)|[18] Oxidation (M)|[21] Oxidation (D)|[25] Oxidation (P)	AHNK2_HUMAN	Protein AHNAK2 OS=Homo sapiens GN=AHNAK2 PE=1 SV=2	54112.8	69536.4	63173.1	62915.3	53361.9	59696.7	37863.8	61924.6	55228.9	41039.2	69527.8	66046.8
13712	16.9601	2	598.298	1194.58	0.00402876	3.37254	2.28	VDMPSFKMPK	[3] Oxidation (M)	AHNK2_HUMAN	Protein AHNAK2 OS=Homo sapiens GN=AHNAK2 PE=1 SV=2	12870.8	8360.51	3920.09	10990.2	4810.22	2693.88	22292	7042.83	4501.57	23688.7	13028	6733.18
13834	75.0753	4	605.036	2416.12	-0.00707563	-2.9285	11.16	MPSFGVSAPGKSIEVSVDVSAPK	[7] Phospho (ST)|[18] Oxidation (D)|[22] Oxidation (P)|[23] Oxidation (K)	AHNK2_HUMAN	Protein AHNAK2 OS=Homo sapiens GN=AHNAK2 PE=1 SV=2	34382.1	27859	25404.6	24620.4	26723.2	28074.3	27166	23273.1	21918.6	24041.9	27079.8	21610.1
14034	26.393	3	551.284	1650.83	0.00707152	4.28363	3.18	VDLKSPQVDIKGPK	[5] Phospho (ST)|[9] Oxidation (D)|[11] Oxidation (K)|[14] Oxidation (K)	AHNK2_HUMAN	Protein AHNAK2 OS=Homo sapiens GN=AHNAK2 PE=1 SV=2	23120.1	11428.7	8288.84	16303.3	6110.15	4050.54	16439.3	5770.67	6399.42	19350.4	11749.1	9187.52
14289	42.2196	2	530.78	1059.55	0.00035383	0.333945	30.86	LEGDLSLADK		AHNK2_HUMAN	Protein AHNAK2 OS=Homo sapiens GN=AHNAK2 PE=1 SV=2	26989.5	25209.3	16136.1	6961.59	5743.45	6153.61	14402.6	8113.66	6160.19	14772.5	8577.38	5586.74
14291	69.5783	3	854.745	2561.21	-0.00015148	-0.0591437	31.15	ESFSPEEKEEGELIGPVGTGLDSR		AHNK2_HUMAN	Protein AHNAK2 OS=Homo sapiens GN=AHNAK2 PE=1 SV=2	65828.4	41792.4	37659.2	76029.1	39580.2	44509.7	60380.4	18979.4	33113.3	89669.6	50125.1	48779.1
14395	86.3724	2	703.383	1404.75	0.00700376	4.98579	8.49	MPSFGVSAPGKSIK		AHNK2_HUMAN	Protein AHNAK2 OS=Homo sapiens GN=AHNAK2 PE=1 SV=2	22157.9	16376.9	11189	14212.3	6523.37	5825.45	18247.2	6909.09	8478.44	20747.6	15765.2	11160.2
21021	94.1277	2	703.382	1404.75	0.00676043	4.81257	2.02	MPSFGVSAPGKSIK		AHNK2_HUMAN	Protein AHNAK2 OS=Homo sapiens GN=AHNAK2 PE=1 SV=2	14377.5	9684.62	7137.01	8247.32	3495.57	2275.06	13477.1	5467.45	8125.39	10987.9	8380.16	8012.38
14431	58.2705	2	889.421	1776.83	-0.00107811	-0.606764	2.38	STKPGFAMPKLALPK	[1] Phospho (ST)|[2] Phospho (ST)|[3] Oxidation (K)|[4] Oxidation (P)	AHNK2_HUMAN	Protein AHNAK2 OS=Homo sapiens GN=AHNAK2 PE=1 SV=2	18225.6	11030.4	12658	12905.5	10347.3	14851.4	19042.9	10369.4	8294.16	14689.6	16236.2	15277.5
14452	98.3535	3	924.44	2770.3	0.00780983	2.81914	1.21	AEVTAPDVKMSLSSMEVDVQAPRAK	[10] Oxidation (M)|[13] Phospho (ST)|[25] Oxidation (K)	AHNK2_HUMAN	Protein AHNAK2 OS=Homo sapiens GN=AHNAK2 PE=1 SV=2	67640.6	43158.6	24125.9	43233.6	16586.8	7400.47	48552.7	14516.8	16275.2	74918.2	37383.9	22311.2
36975	98.2931	4	693.582	2770.3	0.00562243	2.02954	---	AEVTAPDVKMSLSSMEVDVQAPRAK	[10] Oxidation (M)|[13] Phospho (ST)|[25] Oxidation (K)	AHNK2_HUMAN	Protein AHNAK2 OS=Homo sapiens GN=AHNAK2 PE=1 SV=2	16008.9	9428.04	4969.95	10438.3	3254.07	1340.72	13974.1	2814.62	4084.93	19016.4	9734.34	5089.69
14589	66.1357	3	537.249	1608.72	-0.00590744	-3.67211	4.77	DGNLGLAVGEVGMDSK	[1] Oxidation (D)|[3] Oxidation (N)|[13] Oxidation (M)	AHNK2_HUMAN	Protein AHNAK2 OS=Homo sapiens GN=AHNAK2 PE=1 SV=2	7610.03	14019.4	13953.1	10028.5	12376.4	16308.3	6387.58	12608.8	10518.1	7114.78	10101	12163.2
21619	66.1357	2	805.37	1608.72	-0.00544301	-3.38342	---	DGNLGLAVGEVGMDSK	[1] Oxidation (D)|[3] Oxidation (N)|[13] Oxidation (M)	AHNK2_HUMAN	Protein AHNAK2 OS=Homo sapiens GN=AHNAK2 PE=1 SV=2	20902.8	26643.3	26720.2	17226.8	18521.1	16960.8	15485.2	18664.8	15329.7	15242.2	19472.8	20428.8
14643	51.0826	2	784.37	1566.73	-0.00681846	-4.35202	2.62	FPKLGFSSSPTKK	[3] Oxidation (K)|[10] Oxidation (P)|[11] Phospho (ST)|[12] Oxidation (K)|[13] Oxidation (K)	AHNK2_HUMAN	Protein AHNAK2 OS=Homo sapiens GN=AHNAK2 PE=1 SV=2	24997.5	15762.6	14344	33844	30968.7	47614.3	15009.6	10335.9	16408.7	28187.8	20764.2	24815.2
39644	49.203	2	784.371	1566.73	-0.00658293	-4.2017	3.09	FPKLGFSSSPTKK	[3] Oxidation (K)|[10] Oxidation (P)|[11] Phospho (ST)|[12] Oxidation (K)|[13] Oxidation (K)	AHNK2_HUMAN	Protein AHNAK2 OS=Homo sapiens GN=AHNAK2 PE=1 SV=2	2357.92	3501.05	2222.02	6062.45	6635.44	2687.91	2844.72	2124.02	3245.52	6888.69	5419.29	5080.89
14948	111.193	2	803.415	1604.82	0.00783948	4.88499	3.58	GPQMDVKGPKLDLK	[2] Oxidation (P)|[4] Oxidation (M)|[7] Oxidation (K)|[10] Oxidation (K)|[14] Oxidation (K)	AHNK2_HUMAN	Protein AHNAK2 OS=Homo sapiens GN=AHNAK2 PE=1 SV=2	30860.4	21396.3	17766.3	24981.1	14336	14357.6	34044.9	18497.1	23239.8	42145	29192.1	28749.1
15233	59.7058	2	479.263	956.511	-0.00406954	-4.25454	2.06	FKMPKFK	[3] Oxidation (M)|[4] Oxidation (P)	AHNK2_HUMAN	Protein AHNAK2 OS=Homo sapiens GN=AHNAK2 PE=1 SV=2	12919.6	12390.4	26464.8	9957.06	15284.1	15387.7	12254.3	13992	10054	9833.89	14942.5	15788
15279	40.2832	3	621.972	1862.89	-0.0092592	-4.97031	1.42	IPSLGWSPSKHTKTGR	[2] Oxidation (P)|[13] Oxidation (K)|[14] Phospho (ST)	AHNK2_HUMAN	Protein AHNAK2 OS=Homo sapiens GN=AHNAK2 PE=1 SV=2	44213.1	25997.6	14516.5	21672.3	13338.2	11207.5	27915.4	9921.3	11521.4	28526.7	21831.9	18432.3
15466	65.7268	4	484.946	1935.75	-0.00099198	-0.512451	9.44	MPKFKMPSFGASAPGK	[3] Oxidation (K)|[5] Oxidation (K)|[6] Oxidation (M)|[7] Oxidation (P)|[8] Phospho (ST)|[12] Phospho (ST)|[14] Oxidation (P)|[16] Oxidation (K)	AHNK2_HUMAN	Protein AHNAK2 OS=Homo sapiens GN=AHNAK2 PE=1 SV=2	8697.77	13507.6	13016.3	16931.3	14843	30524	15364.7	17946.2	15255.7	12258	15951.2	16156.3
15609	62.7466	3	1135.52	3403.53	-0.0113915	-3.34696	---	LDLKGPKAEVTAPDVEMSLSSMEVDVQAPR	[4] Oxidation (K)|[11] Phospho (ST)|[13] Oxidation (P)|[14] Oxidation (D)|[17] Oxidation (M)|[22] Oxidation (M)|[25] Oxidation (D)|[29] Oxidation (P)	AHNK2_HUMAN	Protein AHNAK2 OS=Homo sapiens GN=AHNAK2 PE=1 SV=2	154870	265888	107848	78520.5	79309.8	5722	62777.5	41701.4	703.226	33285.3	48234.5	1377.73
37891	62.804	4	851.889	3403.53	-0.0153363	-4.50599	10.6	LDLKGPKAEVTAPDVEMSLSSMEVDVQAPR	[4] Oxidation (K)|[11] Phospho (ST)|[13] Oxidation (P)|[14] Oxidation (D)|[17] Oxidation (M)|[22] Oxidation (M)|[25] Oxidation (D)|[29] Oxidation (P)	AHNK2_HUMAN	Protein AHNAK2 OS=Homo sapiens GN=AHNAK2 PE=1 SV=2	34197.4	53232.1	19577.2	14453.6	14214.3	310.355	9136.85	6987.26	273.134	1922.54	7102.71	207.89
15629	67.8169	3	1099.16	3294.46	0.00936706	2.84328	7.38	VEADVSLPSMQGDLKTTDLSIQPPSADLK	[4] Oxidation (D)|[8] Oxidation (P)|[10] Oxidation (M)|[13] Oxidation (D)|[20] Phospho (ST)|[23] Oxidation (P)|[25] Phospho (ST)	AHNK2_HUMAN	Protein AHNAK2 OS=Homo sapiens GN=AHNAK2 PE=1 SV=2	66626.2	60227	50307.8	66289.6	42239.6	51035.9	83631.9	40364.4	40791.3	122170	85502.6	60292.5
63046	67.8781	4	824.622	3294.46	0.00970872	2.94699	---	VEADVSLPSMQGDLKTTDLSIQPPSADLK	[4] Oxidation (D)|[8] Oxidation (P)|[10] Oxidation (M)|[13] Oxidation (D)|[20] Phospho (ST)|[23] Oxidation (P)|[25] Phospho (ST)	AHNK2_HUMAN	Protein AHNAK2 OS=Homo sapiens GN=AHNAK2 PE=1 SV=2	2611.21	3901.81	2015.56	3596.04	1933.97	3900.66	6053.11	3289.65	3555.24	4470.87	5354.01	5143.99
16110	51.448	2	556.827	1111.64	-0.00362298	-3.25912	8.61	MPKVDLKGPK		AHNK2_HUMAN	Protein AHNAK2 OS=Homo sapiens GN=AHNAK2 PE=1 SV=2	29458.5	7260.41	11398.8	14334.3	3308.26	4094.87	14375.2	3233.57	6493.78	17292	5692.77	12360.3
16249	41.8471	4	876.436	3501.71	-0.00804577	-2.29766	6.17	GPKADVMTPVVEVSLPSMEVDVEAPGAKLDSVR	[9] Oxidation (P)|[18] Oxidation (M)|[21] Oxidation (D)|[28] Oxidation (K)|[30] Oxidation (D)	AHNK2_HUMAN	Protein AHNAK2 OS=Homo sapiens GN=AHNAK2 PE=1 SV=2	28448	23143.5	38354.5	54042.7	56723.5	54426.1	38958.3	29727.2	45617.7	55223	71973.7	74736.2
35634	41.7933	3	1168.25	3501.72	-0.00612467	-1.74905	---	GPKADVMTPVVEVSLPSMEVDVEAPGAKLDSVR	[9] Oxidation (P)|[18] Oxidation (M)|[21] Oxidation (D)|[28] Oxidation (K)|[30] Oxidation (D)	AHNK2_HUMAN	Protein AHNAK2 OS=Homo sapiens GN=AHNAK2 PE=1 SV=2	741.184	2313.42	19633.2	24532.3	25146.7	18041	8715.63	7101.69	18493	22087.8	26825.8	33785.1
16666	31.6205	2	751.384	1500.75	-0.000184667	-0.12305	76.49	TLEGQAQETAVAQR		AHNK2_HUMAN	Protein AHNAK2 OS=Homo sapiens GN=AHNAK2 PE=1 SV=2	27921.9	19108.3	19568.9	18729.4	11871	11089.7	20887.8	8087.8	9624.28	26582	19757.8	13473.7
30989	31.6205	3	501.259	1500.75	0.00103047	0.686638	37.13	TLEGQAQETAVAQR		AHNK2_HUMAN	Protein AHNAK2 OS=Homo sapiens GN=AHNAK2 PE=1 SV=2	8783.87	4915.58	3964.19	3970.4	2939.97	2195.36	5133.66	2051.17	1608.55	4817.86	5044.01	2595.76
96880	28.6898	2	751.38	1500.75	-0.00676263	-4.50616	47.85	TLEGQAQETAVAQR		AHNK2_HUMAN	Protein AHNAK2 OS=Homo sapiens GN=AHNAK2 PE=1 SV=2	1372.42	1117.75	355.473	645.141	490.743	202.091	1563.87	386.37	224.801	1180.21	1295	145.456
17165	46.5947	3	549.623	1645.85	-0.00639716	-3.88684	5.87	LDSVRLEGDLSLADK	[14] Oxidation (D)	AHNK2_HUMAN	Protein AHNAK2 OS=Homo sapiens GN=AHNAK2 PE=1 SV=2	17722.6	14008.6	5755.07	7229.53	4148.84	4477.95	13063.2	4874.72	6767.04	13894.1	8830.65	7198.92
21618	46.5284	2	823.93	1645.85	-0.00703841	-4.27645	---	LDSVRLEGDLSLADK	[14] Oxidation (D)	AHNK2_HUMAN	Protein AHNAK2 OS=Homo sapiens GN=AHNAK2 PE=1 SV=2	19434.7	17590.6	8828.03	7892.95	4485.7	7885.97	20878.4	6692.02	10894.1	19733.6	10223.4	10981
17548	44.9179	3	474.559	1420.66	0.00693713	4.88307	12.2	LPEGPVPEGASLK	[2] Oxidation (P)|[5] Oxidation (P)|[7] Oxidation (P)|[11] Phospho (ST)	AHNK2_HUMAN	Protein AHNAK2 OS=Homo sapiens GN=AHNAK2 PE=1 SV=2	397.743	54097.4	537.799	381.325	14528.9	979.265	1084.06	19952.9	337.523	793.933	33163.4	489.608
17597	35.2124	3	550.621	1648.84	0.00745131	4.51914	10.42	MPKVDLKGPQVDVK	[1] Oxidation (M)|[3] Oxidation (K)|[5] Oxidation (D)|[7] Oxidation (K)|[9] Oxidation (P)|[12] Oxidation (D)	AHNK2_HUMAN	Protein AHNAK2 OS=Homo sapiens GN=AHNAK2 PE=1 SV=2	28083.2	13885	5927.05	14692.8	4908.78	1816.93	22836.8	4145.23	3763.28	20863.9	14824.8	7252.48
18205	21.8687	2	662.774	1323.53	-0.00505951	-3.82272	4.14	LSTSGFEWSSK	[3] Phospho (ST)|[11] Oxidation (K)	AHNK2_HUMAN	Protein AHNAK2 OS=Homo sapiens GN=AHNAK2 PE=1 SV=2	4320.11	2602.83	7286.58	1390.01	1069.93	4329.03	19619.4	19412.6	21774.6	7888.74	8041.83	8209.13
18373	91.486	2	954.458	1906.9	0.00751624	3.94162	---	EHLPKVEMPSLKMPK	[8] Oxidation (M)|[9] Oxidation (P)|[10] Phospho (ST)|[14] Oxidation (P)|[15] Oxidation (K)	AHNK2_HUMAN	Protein AHNAK2 OS=Homo sapiens GN=AHNAK2 PE=1 SV=2	82770.6	95500	68282.4	65237.1	51615	51804.7	74196.2	64546.6	59961.6	56331.6	68741	65652.9
30117	91.4577	3	636.641	1906.9	0.00649807	3.40767	1.84	EHLPKVEMPSLKMPK	[8] Oxidation (M)|[9] Oxidation (P)|[10] Phospho (ST)|[14] Oxidation (P)|[15] Oxidation (K)	AHNK2_HUMAN	Protein AHNAK2 OS=Homo sapiens GN=AHNAK2 PE=1 SV=2	30815.9	32232.7	24631.9	25661.7	20376	19517.6	33453.2	27076.9	23952.2	24533.4	23710.3	26610.8
18628	45.0575	3	530.286	1587.84	0.000137841	0.0868108	23.48	LEGDLSLADKEVTAK		AHNK2_HUMAN	Protein AHNAK2 OS=Homo sapiens GN=AHNAK2 PE=1 SV=2	21337.4	15213.4	10203.4	5870.1	3680.81	0	9840.43	4013.84	4637.68	8209.78	5287.34	4050.17
21777	48.2776	3	530.286	1587.84	0.000298971	0.188289	13.84	LEGDLSLADKEVTAK		AHNK2_HUMAN	Protein AHNAK2 OS=Homo sapiens GN=AHNAK2 PE=1 SV=2	12270.4	8223.09	5147.03	6184.01	2459.33	2653.6	6862.33	2235.19	2650.98	6687.23	4510.08	3500.74
44598	45.0882	2	794.925	1587.84	5.04e-05	0.0317622	51.18	LEGDLSLADKEVTAK		AHNK2_HUMAN	Protein AHNAK2 OS=Homo sapiens GN=AHNAK2 PE=1 SV=2	8313.09	6581.42	7523.32	2624.47	1748.72	0	6077.45	1451.93	2353.54	5374.74	3490.1	2322.03
61455	48.2776	2	794.925	1587.84	7.27e-05	0.0457611	---	LEGDLSLADKEVTAK		AHNK2_HUMAN	Protein AHNAK2 OS=Homo sapiens GN=AHNAK2 PE=1 SV=2	4322.88	2976.6	3211.98	1980.33	1626.27	0	2165.21	1170.73	1308.93	1860.97	2565.55	2335.38
18694	46.9977	2	607.325	1212.64	3.65e-05	0.0301195	28.45	TELILPEQDR		AHNK2_HUMAN	Protein AHNAK2 OS=Homo sapiens GN=AHNAK2 PE=1 SV=2	10210.1	6264.76	4899.76	9865.97	10124.1	13866.3	7198.29	4035.19	7608.8	11750.7	6763.17	6986.91
18886	99.3127	3	801.387	2401.14	0.000849907	0.35396	58.53	AGVLEELGPWGDSLEETGAATGSR		AHNK2_HUMAN	Protein AHNAK2 OS=Homo sapiens GN=AHNAK2 PE=1 SV=2	52452.2	38447.5	31795.4	38433.2	18111.3	26754.8	42643	14780.1	22836.5	36506.9	25374.9	24851.5
22641	99.3127	2	1201.58	2401.14	0.000294579	0.122683	102.85	AGVLEELGPWGDSLEETGAATGSR		AHNK2_HUMAN	Protein AHNAK2 OS=Homo sapiens GN=AHNAK2 PE=1 SV=2	85177.6	65461.1	47667.7	58982.8	27709.8	25999.5	54745	17215.3	33262.2	50205.7	42549.7	37061.2
18955	112.35	3	869.447	2605.32	-0.000440291	-0.168997	5.61	FKMPSFGVSAPGKSIEASVHVSAPK	[3] Oxidation (M)|[4] Oxidation (P)|[25] Oxidation (K)	AHNK2_HUMAN	Protein AHNAK2 OS=Homo sapiens GN=AHNAK2 PE=1 SV=2	59903.6	40244.5	15028	37120.1	12559.2	7061.93	46009.5	11619.8	8654.61	44132.3	41933.7	18856
19207	50.2139	4	1036.49	4141.92	0.00525781	1.26942	6.02	VEADVSLPSMQGDLKATDLSIQPPSADLEVQAGQVDVK	[4] Oxidation (D)|[8] Oxidation (P)|[10] Oxidation (M)|[13] Oxidation (D)|[15] Oxidation (K)|[17] Phospho (ST)|[18] Oxidation (D)|[38] Oxidation (K)	AHNK2_HUMAN	Protein AHNAK2 OS=Homo sapiens GN=AHNAK2 PE=1 SV=2	40884.5	44148.1	21223.9	24746.6	27063.8	7320.54	113221	96534.4	74116.8	146555	191392	111317
19468	96.2359	3	898.111	2691.31	0.00053447	0.198591	23.13	LDLTGPHFESSILSPCEDVTLTK	[16] Bromobimane (C)	AHNK2_HUMAN	Protein AHNAK2 OS=Homo sapiens GN=AHNAK2 PE=1 SV=2	66724.9	39664.3	39929.8	45558.9	19330.8	8603.5	33868.6	14138.1	20861.5	39458.4	27890.8	23383.8
19470	54.1432	3	595.325	1782.95	-0.000614213	-0.344492	4.69	VHLPKVEMPSFKMPK	[13] Oxidation (M)	AHNK2_HUMAN	Protein AHNAK2 OS=Homo sapiens GN=AHNAK2 PE=1 SV=2	57510.1	25900.6	11544.1	10951.3	3323.28	2920.87	20817.5	4923.01	4394.12	25181	12960.5	10295.5
31430	54.1701	2	892.483	1782.95	-0.000714797	-0.400906	---	VHLPKVEMPSFKMPK	[13] Oxidation (M)	AHNK2_HUMAN	Protein AHNAK2 OS=Homo sapiens GN=AHNAK2 PE=1 SV=2	61151.7	26978.8	11758.5	11593.7	2757.09	2362.08	23343.3	5000.68	5163.14	25765	14726.4	10161.3
19643	118.325	2	1161.03	2320.05	-0.00523885	-2.25807	8.41	LDSVRLEGDLSLADKDMTAK	[2] Oxidation (D)|[9] Oxidation (D)|[15] Oxidation (K)|[17] Oxidation (M)|[18] Phospho (ST)	AHNK2_HUMAN	Protein AHNAK2 OS=Homo sapiens GN=AHNAK2 PE=1 SV=2	4021.49	22396.1	19305.5	10531.2	28356.1	39927.2	20536.7	11913.7	21223.8	0	14144.2	1819.65
31983	118.303	3	774.356	2320.05	-0.00336745	-1.45146	---	LDSVRLEGDLSLADKDMTAK	[2] Oxidation (D)|[9] Oxidation (D)|[15] Oxidation (K)|[17] Oxidation (M)|[18] Phospho (ST)	AHNK2_HUMAN	Protein AHNAK2 OS=Homo sapiens GN=AHNAK2 PE=1 SV=2	3118.85	11904.4	7635.42	5803.89	13352.5	20574.1	5801.21	4977.23	2932.37	0	3583.54	1251.58
20124	30.2523	2	706.851	1411.69	-0.00402124	-2.84853	8.47	FKMPSFGVSAPGR	[4] Oxidation (P)|[11] Oxidation (P)	AHNK2_HUMAN	Protein AHNAK2 OS=Homo sapiens GN=AHNAK2 PE=1 SV=2	18759.5	8776.22	3337.88	8591.74	3346.89	927.491	20940.1	4132.51	3304.9	24192	15731.5	5271.86
43447	29.9568	2	706.851	1411.69	-0.00383508	-2.71666	4.98	FKMPSFGVSAPGR	[4] Oxidation (P)|[11] Oxidation (P)	AHNK2_HUMAN	Protein AHNAK2 OS=Homo sapiens GN=AHNAK2 PE=1 SV=2	357.74	105.527	146.027	914.593	83.3952	36.433	236.918	0	0	335.437	269.876	0
54483	29.9568	3	471.57	1411.69	-0.00399706	-2.83139	---	FKMPSFGVSAPGR	[4] Oxidation (P)|[11] Oxidation (P)	AHNK2_HUMAN	Protein AHNAK2 OS=Homo sapiens GN=AHNAK2 PE=1 SV=2	38.2316	0.255198	135.052	160.486	4.61079	11.3247	180.122	35.9699	13.6675	412.908	123.984	98.6317
20259	35.0109	2	650.828	1299.64	-0.00487135	-3.74821	5.99	MPKFKMPSYR	[6] Oxidation (M)	AHNK2_HUMAN	Protein AHNAK2 OS=Homo sapiens GN=AHNAK2 PE=1 SV=2	11454.7	10237.5	9307.53	8959.03	8165.7	10513.8	12679.7	7167.8	8877.2	15433.2	10191.9	12125.8
20462	69.906	3	574.249	1719.72	-0.00354964	-2.06407	3.82	LEGDMSLADKDVTAK	[4] Oxidation (D)|[5] Oxidation (M)|[6] Phospho (ST)|[15] Oxidation (K)	AHNK2_HUMAN	Protein AHNAK2 OS=Homo sapiens GN=AHNAK2 PE=1 SV=2	16130.3	19130.4	16985.3	11580.8	13090.4	15634.2	9056.52	13724	13399.7	6381.5	13367.7	16359.9
20859	20.6472	2	419.245	836.476	0.000365244	0.436647	8.19	FQSIKSK		AHNK2_HUMAN	Protein AHNAK2 OS=Homo sapiens GN=AHNAK2 PE=1 SV=2	3024.38	2595.27	2127.16	3197.01	1901.01	1424.56	3984.52	1503.87	1588.31	4452.01	3321.58	2483.83
20985	37.2583	3	900.359	2698.06	7.88e-05	0.0291929	2.62	MPSYRASAPGKSIQASVDVSAPK	[1] Oxidation (M)|[2] Oxidation (P)|[3] Phospho (ST)|[4] Phospho (Y)|[7] Phospho (ST)|[20] Phospho (ST)	AHNK2_HUMAN	Protein AHNAK2 OS=Homo sapiens GN=AHNAK2 PE=1 SV=2	30451.8	22111.1	13635.2	22323.3	19675.7	24610.7	28159.9	15515.3	19019.6	35137.9	30201.9	24518.8
53890	37.2583	2	1350.04	2698.06	0.00488953	1.81224	---	MPSYRASAPGKSIQASVDVSAPK	[1] Oxidation (M)|[2] Oxidation (P)|[3] Phospho (ST)|[4] Phospho (Y)|[7] Phospho (ST)|[20] Phospho (ST)	AHNK2_HUMAN	Protein AHNAK2 OS=Homo sapiens GN=AHNAK2 PE=1 SV=2	7796.4	6070.16	5465.9	6096.76	5379.15	12889.4	9234.98	4454.78	6088.45	14655.3	10968.5	8893.38
21101	23.5106	3	733.297	2196.87	-0.00685016	-3.11814	---	KETGPKVDPECSVEDSK	[1] Oxidation (K)|[5] Oxidation (P)|[8] Oxidation (D)|[9] Oxidation (P)|[11] Bromobimane (C)|[15] Oxidation (D)|[16] Phospho (ST)	AHNK2_HUMAN	Protein AHNAK2 OS=Homo sapiens GN=AHNAK2 PE=1 SV=2	615.128	33876.2	26058.9	18872.3	17307.2	19013.6	22673.4	18080.4	11749.5	23094.3	20441.7	13163.5
39118	23.4562	2	1099.44	2196.87	-0.00670064	-3.05007	3.59	KETGPKVDPECSVEDSK	[1] Oxidation (K)|[5] Oxidation (P)|[8] Oxidation (D)|[9] Oxidation (P)|[11] Bromobimane (C)|[15] Oxidation (D)|[16] Phospho (ST)	AHNK2_HUMAN	Protein AHNAK2 OS=Homo sapiens GN=AHNAK2 PE=1 SV=2	11209.9	25367.4	20619.6	13278.7	12345.8	16743.9	13836.2	9932.19	6173.83	13784.3	12115.2	7145.06
21165	113.294	4	1131.53	4522.07	0.00449581	0.994193	15.43	SIEASVDVSPPKVEADMSLPSMQGDLKTTDLSIQPLSADVK	[7] Oxidation (D)|[9] Phospho (ST)|[16] Oxidation (D)|[17] Oxidation (M)|[18] Phospho (ST)|[20] Oxidation (P)	AHNK2_HUMAN	Protein AHNAK2 OS=Homo sapiens GN=AHNAK2 PE=1 SV=2	104350	186695	131100	102376	88533.4	84805.9	97673	116749	33796.6	51400.7	80059.2	92367.6
21196	72.8899	2	944.421	1886.83	-0.00322665	-1.71009	4.64	GHLPKVDMPSFKMPK	[4] Oxidation (P)|[5] Oxidation (K)|[8] Oxidation (M)|[9] Oxidation (P)|[10] Phospho (ST)|[12] Oxidation (K)|[14] Oxidation (P)	AHNK2_HUMAN	Protein AHNAK2 OS=Homo sapiens GN=AHNAK2 PE=1 SV=2	8039.94	9926.48	9467.72	9283.78	7531.14	2286.2	11298.7	10781.3	8580.21	10117	12051.4	11465.6
21972	103.711	2	739.84	1477.67	-0.00116073	-0.785515	2.65	FKMPLFGASAPGK	[2] Oxidation (K)|[3] Oxidation (M)|[9] Phospho (ST)|[13] Oxidation (K)	AHNK2_HUMAN	Protein AHNAK2 OS=Homo sapiens GN=AHNAK2 PE=1 SV=2	16854.8	19639.5	19986.2	16542.7	18343.7	23791.3	16704.5	20310.5	17183.6	18582.6	19173	22740.8
22171	38.4161	2	455.228	908.442	-0.0027964	-3.07823	9.19	EVATKDSK	[5] Oxidation (K)|[6] Oxidation (D)	AHNK2_HUMAN	Protein AHNAK2 OS=Homo sapiens GN=AHNAK2 PE=1 SV=2	14279.4	6805.17	2647.45	5021.64	1851.02	691.561	6883.33	2390.78	1503.75	5993.31	4960.84	2471.56
22185	76.39	3	826.4	2476.18	0.00545559	2.20323	7.35	TTDLSVQPPSADLEVQAGQVDVK	[2] Phospho (ST)	AHNK2_HUMAN	Protein AHNAK2 OS=Homo sapiens GN=AHNAK2 PE=1 SV=2	67908.4	60928.7	46306.3	23613.1	20814.2	37593.7	18118.2	31815.6	27548.8	7792.75	34214.6	18076.6
22307	92.784	3	851.711	2552.11	0.0194847	7.63478	---	MLSFGVSALGKSIEASADVSALK	[1] Oxidation (M)|[3] Phospho (ST)|[7] Phospho (ST)|[12] Phospho (ST)|[23] Oxidation (K)	AHNK2_HUMAN	Protein AHNAK2 OS=Homo sapiens GN=AHNAK2 PE=1 SV=2	35831.1	27907.9	20171	21402.7	13252.3	13006.2	27122.7	10907.2	14330.9	28371.8	21346.4	17410.8
46564	92.7544	4	639.033	2552.1	0.0110232	4.3193	8.63	MLSFGVSALGKSIEASADVSALK	[1] Oxidation (M)|[3] Phospho (ST)|[7] Phospho (ST)|[12] Phospho (ST)|[23] Oxidation (K)	AHNK2_HUMAN	Protein AHNAK2 OS=Homo sapiens GN=AHNAK2 PE=1 SV=2	4957.53	6008.88	6344.6	4888.37	3282.84	2959.38	5670.95	1754.07	3692.18	6107.15	4227.94	3172.72
22336	105.832	3	909.433	2725.28	-0.00685074	-2.51377	1.56	FKMPSFGVSAPGKSIEASLDVSALK	[5] Phospho (ST)|[18] Phospho (ST)	AHNK2_HUMAN	Protein AHNAK2 OS=Homo sapiens GN=AHNAK2 PE=1 SV=2	59894.4	69972.6	56658.8	48392	41329.1	39750.5	52886.8	49810.5	55976	46997.2	58748.9	56660.4
22429	93.5893	3	908.368	2722.08	-0.0092836	-3.41047	4.72	LDSAQLEGDLSLADKDVTAKDSK	[2] Oxidation (D)|[9] Oxidation (D)|[11] Phospho (ST)|[14] Oxidation (D)|[16] Oxidation (D)|[18] Phospho (ST)|[22] Phospho (ST)	AHNK2_HUMAN	Protein AHNAK2 OS=Homo sapiens GN=AHNAK2 PE=1 SV=2	29021.2	32972.1	31792	22419.7	23298.2	33178.3	24377.6	28693.5	18888.8	19362.7	20019.9	21452.3
23380	27.8235	2	656.326	1310.64	-0.00522014	-3.98289	10.21	VQRPSLKMPK	[5] Phospho (ST)|[8] Oxidation (M)|[9] Oxidation (P)|[10] Oxidation (K)	AHNK2_HUMAN	Protein AHNAK2 OS=Homo sapiens GN=AHNAK2 PE=1 SV=2	10853.1	13298.2	10975.1	4061.71	4177.44	7923.46	6177.92	8935.14	5654.8	5044.18	5800.5	4335.11
23462	35.5771	3	635.666	1903.98	0.0016524	0.86787	23.49	LEGDLSLADKDVTAKDSK		AHNK2_HUMAN	Protein AHNAK2 OS=Homo sapiens GN=AHNAK2 PE=1 SV=2	24658.1	16295.1	16329.9	10492.6	6924.39	1683.58	13773.8	4756.13	8969.74	14133.4	11386.2	8583.82
50078	35.5488	4	477.001	1903.97	0.000617598	0.324373	---	LEGDLSLADKDVTAKDSK		AHNK2_HUMAN	Protein AHNAK2 OS=Homo sapiens GN=AHNAK2 PE=1 SV=2	7004.12	2809.14	2135.97	1692.43	557.825	440.887	2798.42	487.977	1401.41	2064.87	1261.01	836.897
78617	35.5771	2	952.994	1903.97	-0.000247263	-0.129867	55.52	LEGDLSLADKDVTAKDSK		AHNK2_HUMAN	Protein AHNAK2 OS=Homo sapiens GN=AHNAK2 PE=1 SV=2	583.802	734.289	3782.34	1503.81	544.199	0	1595.07	206.832	675.483	2523.79	845.613	294.942
23684	52.4301	2	635.817	1269.62	-0.000370136	-0.291533	8.96	LQMPSFKVPK	[3] Oxidation (M)|[5] Phospho (ST)	AHNK2_HUMAN	Protein AHNAK2 OS=Homo sapiens GN=AHNAK2 PE=1 SV=2	20701.1	10935	4869.42	8754.18	2591.55	112.401	11330.9	2445.17	3262.43	12404.8	7968.81	5076.43
23684	52.4301	2	635.817	1269.62	-0.000370136	-0.291533	5.01	LQMPSFKVPK	[4] Oxidation (P)|[5] Phospho (ST)	AHNK2_HUMAN	Protein AHNAK2 OS=Homo sapiens GN=AHNAK2 PE=1 SV=2	20701.1	10935	4869.42	8754.18	2591.55	112.401	11330.9	2445.17	3262.43	12404.8	7968.81	5076.43
23941	53.8012	2	614.796	1227.58	0.000239686	0.195251	35.23	LSTSGFEWSSK		AHNK2_HUMAN	Protein AHNAK2 OS=Homo sapiens GN=AHNAK2 PE=1 SV=2	15726.1	10588.1	7869.73	8511.87	4738.67	4426.59	7150.91	2981.41	4879.37	7187.58	5116.38	5131.29
24422	17.1286	2	564.817	1127.62	0.0015023	1.33228	---	TPKDSLVPGAK	[2] Oxidation (P)	AHNK2_HUMAN	Protein AHNAK2 OS=Homo sapiens GN=AHNAK2 PE=1 SV=2	3800.55	3947.18	2928.29	3418.1	1619.01	1279.34	5174.18	2039.37	1869.44	5710.1	4720.65	3244.49
66447	17.1566	3	376.881	1127.62	0.00338227	2.99948	3.04	TPKDSLVPGAK	[2] Oxidation (P)	AHNK2_HUMAN	Protein AHNAK2 OS=Homo sapiens GN=AHNAK2 PE=1 SV=2	63.182	457.984	295.214	523.723	64.4639	146.888	797.936	132.631	319.344	822.872	603.474	252.836
24558	36.7292	2	541.253	1080.49	-0.000123698	-0.114483	6.34	MPSFGASAPGK	[2] Oxidation (P)|[9] Oxidation (P)	AHNK2_HUMAN	Protein AHNAK2 OS=Homo sapiens GN=AHNAK2 PE=1 SV=2	4118.39	9019.14	6989.09	5887.68	6454.78	8889.73	4948.23	6849.89	5487.62	5854.9	5574.76	5993.69
24788	18.8507	2	652.791	1303.57	0.00503292	3.8609	0.03	MPSFRVSAPGK	[1] Oxidation (M)|[2] Oxidation (P)|[7] Phospho (ST)|[9] Oxidation (P)	AHNK2_HUMAN	Protein AHNAK2 OS=Homo sapiens GN=AHNAK2 PE=1 SV=2	5136.99	3780.09	3607.01	4918.07	3646.56	4728.05	4882.48	3014.09	2979.49	6279.22	4937.41	3201.32
25173	104.086	2	770.933	1539.85	0.000298579	0.193901	2.66	VDLKGPEIDIKGPK	[6] Oxidation (P)|[14] Oxidation (K)	AHNK2_HUMAN	Protein AHNAK2 OS=Homo sapiens GN=AHNAK2 PE=1 SV=2	8760.2	3110.72	1665.39	19949.1	10166.3	7568.81	17959.4	11480.8	10397.9	30721.7	22874.6	23433.1
25465	16.3009	2	479.723	957.431	-0.00145041	-1.51489	4.08	YQVTVPR	[1] Phospho (Y)|[6] Oxidation (P)	AHNK2_HUMAN	Protein AHNAK2 OS=Homo sapiens GN=AHNAK2 PE=1 SV=2	2592.36	2102.57	1695.08	2101.02	1763.31	1891.04	2548.35	912.188	1513.05	2364.59	1467.03	1947.12
25528	56.4498	3	698.354	2092.04	-0.0077704	-3.71426	4.09	LDGARLEGDLSLADKGMTAK	[2] Oxidation (D)|[9] Oxidation (D)	AHNK2_HUMAN	Protein AHNAK2 OS=Homo sapiens GN=AHNAK2 PE=1 SV=2	11361.3	6462.66	2657.54	6446.17	1628.64	428.097	11080	2452.59	985.255	9685.86	6977.46	3276.18
25652	49.7734	3	574.321	1719.94	0.000357272	0.207723	33.6	AKVEVSQPEADLPLPK		AHNK2_HUMAN	Protein AHNAK2 OS=Homo sapiens GN=AHNAK2 PE=1 SV=2	48324.9	27604.8	21113.6	20979.7	9497.03	11062.4	20161.7	8079.27	9883.61	19745	13404	11426.4
26530	51.5652	2	810.417	1618.82	-0.00351948	-2.1741	3.28	MPKVDLKGPQTDVK	[5] Oxidation (D)|[7] Oxidation (K)|[9] Oxidation (P)|[12] Oxidation (D)	AHNK2_HUMAN	Protein AHNAK2 OS=Homo sapiens GN=AHNAK2 PE=1 SV=2	17393.6	17994	22166	10837.2	9160.42	15522.7	9692.3	9117.81	11367	13043.4	10457.9	13799.1
27340	72.2102	3	856.417	2566.23	-0.0114658	-4.46794	0.29	TTDLSIQLPSVDLEVQAGQVDVK	[2] Phospho (ST)|[12] Oxidation (D)|[23] Oxidation (K)	AHNK2_HUMAN	Protein AHNAK2 OS=Homo sapiens GN=AHNAK2 PE=1 SV=2	22604.6	12527.9	11042.6	11591.2	6374.1	6144.98	16522.6	1563.81	6321.28	11976.4	10441	8863.81
27835	96.9914	3	554.237	1659.69	0.0049016	2.95333	---	VEADGSFPSMQGDLK	[9] Phospho (ST)	AHNK2_HUMAN	Protein AHNAK2 OS=Homo sapiens GN=AHNAK2 PE=1 SV=2	8109.17	6205.73	4103.01	4492.03	2624.4	3491.07	6578.62	2211.22	2576.38	7206.74	5307.93	4618.47
63121	97.0238	2	830.851	1659.69	0.00300211	1.80884	1.22	VEADGSFPSMQGDLK	[9] Phospho (ST)	AHNK2_HUMAN	Protein AHNAK2 OS=Homo sapiens GN=AHNAK2 PE=1 SV=2	6541.81	5377.46	3004.1	3735.82	1829.52	1838.73	3270.63	1389.22	1111.31	5396.55	3983.19	2214.39
27983	64.0037	2	690.393	1378.77	0.000204287	0.148166	31.35	LLEGPVPEEVGLK		AHNK2_HUMAN	Protein AHNAK2 OS=Homo sapiens GN=AHNAK2 PE=1 SV=2	11706.6	6078.06	6709.85	4888.08	3066.37	2078.82	10106.6	4286.03	3856.47	7776.94	5613.34	3193.02
28055	118.933	3	943.466	2827.37	0.0133132	4.70869	1.83	LPEGHLPEGAGLKGHLPKVEMPSFK	[2] Oxidation (P)|[7] Oxidation (P)|[17] Oxidation (P)|[21] Oxidation (M)|[23] Phospho (ST)|[25] Oxidation (K)	AHNK2_HUMAN	Protein AHNAK2 OS=Homo sapiens GN=AHNAK2 PE=1 SV=2	8698.8	6085.38	10313.9	6068.94	8775.31	6988.48	10672.4	11471.2	13877.3	5257.35	9511.58	9604.39
28146	89.6582	4	1222.31	4885.2	0.0143129	2.92986	9.81	LPETQVLPGEIDETPLSKPGHDLASMEDKTEKWSSQPEGPLK	[2] Oxidation (P)|[4] Phospho (ST)|[12] Oxidation (D)|[14] Phospho (ST)|[22] Oxidation (D)|[26] Oxidation (M)|[37] Oxidation (P)|[40] Oxidation (P)|[42] Oxidation (K)	AHNK2_HUMAN	Protein AHNAK2 OS=Homo sapiens GN=AHNAK2 PE=1 SV=2	62276.1	39108.3	27550.7	54069.5	27068.5	2219.73	51923.2	26654.1	23981.5	61301.7	53073.4	37592.6
28485	38.782	2	783.373	1564.73	0.0014447	0.923293	3.94	VPKVSFSSTKTPK	[9] Phospho (ST)|[11] Phospho (ST)	AHNK2_HUMAN	Protein AHNAK2 OS=Homo sapiens GN=AHNAK2 PE=1 SV=2	13690.4	16251.3	9648.37	7113.59	2492.69	6829.63	12337.7	7293.86	5891.11	10821.9	14455.2	11862.6
28485	38.782	2	783.373	1564.73	0.0014447	0.923293	5.64	VPKVSFSSTKTPK	[5] Phospho (ST)|[7] Phospho (ST)	AHNK2_HUMAN	Protein AHNAK2 OS=Homo sapiens GN=AHNAK2 PE=1 SV=2	13690.4	16251.3	9648.37	7113.59	2492.69	6829.63	12337.7	7293.86	5891.11	10821.9	14455.2	11862.6
28722	90.9702	2	840.359	1678.7	-0.00644674	-3.84029	2.9	TTDLSIQPLSADVK	[1] Phospho (ST)|[2] Phospho (ST)|[8] Oxidation (P)|[12] Oxidation (D)	AHNK2_HUMAN	Protein AHNAK2 OS=Homo sapiens GN=AHNAK2 PE=1 SV=2	8414.86	9033.64	7896.35	5967.63	5934.69	1059.79	8000.79	8847.27	7107.46	7430.38	7915.17	7657.67
28934	64.5665	3	763.404	2287.19	0.000315661	0.138013	53.55	AKLDSAQLEGDLSLADKDVTAK		AHNK2_HUMAN	Protein AHNAK2 OS=Homo sapiens GN=AHNAK2 PE=1 SV=2	33203	12007.8	0	16072.1	4103.22	327.062	13805.4	2220.78	0	18138.7	4626.46	208.97
56836	64.6186	4	572.805	2287.19	0.000757202	0.331062	---	AKLDSAQLEGDLSLADKDVTAK		AHNK2_HUMAN	Protein AHNAK2 OS=Homo sapiens GN=AHNAK2 PE=1 SV=2	8017.97	2125.15	193.236	3260.54	512.301	55.6201	2792.52	667.29	0	3799.02	509.37	72.807
29346	97.3426	3	767.762	2300.26	0.000674193	0.293094	---	AALAPELALEIPSGSQADIPLPK		AHNK2_HUMAN	Protein AHNAK2 OS=Homo sapiens GN=AHNAK2 PE=1 SV=2	12485.9	19151.3	14041.4	9624.92	10059.5	9344.32	7196.37	8353.47	8024.68	9325.51	14021	11991
40649	97.3426	2	1151.14	2300.26	0.000795614	0.34588	45.62	AALAPELALEIPSGSQADIPLPK		AHNK2_HUMAN	Protein AHNAK2 OS=Homo sapiens GN=AHNAK2 PE=1 SV=2	12753.1	19782.2	16038.4	6944.61	9411.16	10340.6	6262.07	4558.95	8413.16	6567.74	12838.1	10200
29522	20.3965	2	644.841	1287.67	-0.00206763	-1.60571	2.55	VRVHDLKTPK	[5] Oxidation (D)|[8] Phospho (ST)	AHNK2_HUMAN	Protein AHNAK2 OS=Homo sapiens GN=AHNAK2 PE=1 SV=2	3922.73	5364.91	5056.69	7361.05	3875.37	4552.78	6894.17	1952.91	2954.43	8848.76	5031.23	4288.11
30018	25.1178	2	660.335	1318.65	0.00155222	1.17712	1.12	GPKVEVTAPDVK	[7] Phospho (ST)	AHNK2_HUMAN	Protein AHNAK2 OS=Homo sapiens GN=AHNAK2 PE=1 SV=2	6383.03	2329.7	3081.8	4425.48	952.081	1172.74	5637.55	701.987	1335.56	7166.18	4645.83	2241.2
30269	30.3479	2	943.442	1884.87	-0.00262177	-1.39095	10.04	AKLDSAQLEGDLSLADK	[2] Oxidation (K)|[13] Phospho (ST)|[17] Oxidation (K)	AHNK2_HUMAN	Protein AHNAK2 OS=Homo sapiens GN=AHNAK2 PE=1 SV=2	8658.38	5019.76	10097.2	8511.35	12855.2	26181.8	11966.8	7367.95	17121.7	24794.8	21175.4	24871.8
30425	19.533	2	719.376	1436.74	0.00335517	2.33527	12.27	MPSFGVSAPGKSIK	[2] Oxidation (P)|[11] Oxidation (K)	AHNK2_HUMAN	Protein AHNAK2 OS=Homo sapiens GN=AHNAK2 PE=1 SV=2	2349.21	3755.37	2303.39	3102.85	762.094	1239.76	6137.52	1473.99	1923.48	5815.8	4236.72	2390.08
50351	19.5624	3	479.919	1436.74	0.0029189	2.03162	---	MPSFGVSAPGKSIK	[2] Oxidation (P)|[11] Oxidation (K)	AHNK2_HUMAN	Protein AHNAK2 OS=Homo sapiens GN=AHNAK2 PE=1 SV=2	1216.18	1032.88	670.223	627.252	396.278	458.995	1092.86	357.941	342.14	1226.96	911.477	450.386
30820	118.826	2	1366.18	2730.34	-0.0041017	-1.50226	2.97	LPEGPVSEGAGLKGHLPKVQMPSFK	[2] Oxidation (P)|[22] Oxidation (P)|[23] Phospho (ST)|[25] Oxidation (K)	AHNK2_HUMAN	Protein AHNAK2 OS=Homo sapiens GN=AHNAK2 PE=1 SV=2	49390.2	57885.3	85076.7	32791.9	40871.8	69599	68341	68327.1	64487.7	40430.2	48551.1	47251.6
31054	88.636	3	995.44	2983.3	-0.00324988	-1.08936	4.5	SIEASADVSALKVEADVSLPSMQGDLK	[18] Phospho (ST)|[20] Oxidation (P)|[21] Phospho (ST)|[22] Oxidation (M)|[25] Oxidation (D)|[27] Oxidation (K)	AHNK2_HUMAN	Protein AHNAK2 OS=Homo sapiens GN=AHNAK2 PE=1 SV=2	14541.2	13816.3	11182.3	12340.7	7245.28	13163	13745.9	14052.3	14403.5	7431.59	10179.8	10383
31304	17.1847	2	450.264	898.512	8.16e-05	0.09085	4.93	ALVDVSAPK		AHNK2_HUMAN	Protein AHNAK2 OS=Homo sapiens GN=AHNAK2 PE=1 SV=2	2241.79	1617.94	1262.85	1588.05	693.046	1077.68	2030.41	653.825	944.284	2405.49	1365.86	1207.89
31364	59.2117	4	653.332	2609.3	-0.00594696	-2.27913	---	FKMPSFGVSAPGKSIEASVDVSPPK	[3] Oxidation (M)|[13] Oxidation (K)|[23] Oxidation (P)	AHNK2_HUMAN	Protein AHNAK2 OS=Homo sapiens GN=AHNAK2 PE=1 SV=2	7968.44	10735.7	22108.8	2797.88	7174.71	18673.2	8686.36	12972	20118.1	5744.93	10782.6	25531.3
51044	59.2117	3	870.773	2609.3	-0.00683023	-2.61764	4.83	FKMPSFGVSAPGKSIEASVDVSPPK	[3] Oxidation (M)|[13] Oxidation (K)|[23] Oxidation (P)	AHNK2_HUMAN	Protein AHNAK2 OS=Homo sapiens GN=AHNAK2 PE=1 SV=2	795.648	5738.43	15876	413.017	5297.69	10784.5	3040.14	10501.6	14444.7	608.961	5775.62	19599
31514	73.433	3	653.643	1957.91	-0.00910945	-4.65263	3.11	LEGDLSLADKGMTAKDSK	[4] Oxidation (D)|[10] Oxidation (K)|[12] Oxidation (M)|[15] Oxidation (K)|[16] Oxidation (D)	AHNK2_HUMAN	Protein AHNAK2 OS=Homo sapiens GN=AHNAK2 PE=1 SV=2	11626.8	5387.56	3110.58	4574.25	1361.09	915.57	3930.45	1926.08	3153.35	4464.67	3273.67	3766.35
61494	73.433	4	490.484	1957.91	-0.00923886	-4.71873	---	LEGDLSLADKGMTAKDSK	[4] Oxidation (D)|[10] Oxidation (K)|[12] Oxidation (M)|[15] Oxidation (K)|[16] Oxidation (D)	AHNK2_HUMAN	Protein AHNAK2 OS=Homo sapiens GN=AHNAK2 PE=1 SV=2	1858.71	1040.77	956.066	1007.44	503.596	701.675	953.554	647.277	938.995	588.702	888.528	901.59
32618	91.1496	2	1113.56	2225.11	0.000290361	0.130493	49.22	ESEIPTSEIQTPSYGFSLLK		AHNK2_HUMAN	Protein AHNAK2 OS=Homo sapiens GN=AHNAK2 PE=1 SV=2	19772.5	15086.6	8654.32	18562	9186.15	5622.84	13832.8	3404.78	6180.35	20752.3	10921.5	7372.74
56980	91.1496	3	742.711	2225.11	0.000715235	0.321438	---	ESEIPTSEIQTPSYGFSLLK		AHNK2_HUMAN	Protein AHNAK2 OS=Homo sapiens GN=AHNAK2 PE=1 SV=2	3565.45	1811.09	1474.83	3420.37	1016.6	954.872	3989.21	725.832	508.923	4087.07	1476.49	1503.51
33397	42.3397	2	631.828	1261.64	0.000621164	0.492346	12.52	SIEVSVDVSAPK	[7] Oxidation (D)|[11] Oxidation (P)	AHNK2_HUMAN	Protein AHNAK2 OS=Homo sapiens GN=AHNAK2 PE=1 SV=2	7646.09	5737.36	3429.04	1860.58	1475.83	240.577	5798.63	3177.94	2414.99	5308.63	3833.28	2156.02
33459	117.779	3	1038.13	3111.37	-0.00644411	-2.07114	3.23	SIEVLVDVSAPKVEADLSLPSMQGDLK	[1] Phospho (ST)|[9] Phospho (ST)|[16] Oxidation (D)|[18] Phospho (ST)|[27] Oxidation (K)	AHNK2_HUMAN	Protein AHNAK2 OS=Homo sapiens GN=AHNAK2 PE=1 SV=2	6176.56	5661.72	8758.62	12311.8	10054.4	3998.96	6955.73	9017.71	21757.7	12364.1	14540	9048.47
35817	53.3542	2	799.368	1596.72	-0.00602393	-3.77267	---	TTDLSIQPPSADLK	[5] Phospho (ST)|[8] Oxidation (P)|[14] Oxidation (K)	AHNK2_HUMAN	Protein AHNAK2 OS=Homo sapiens GN=AHNAK2 PE=1 SV=2	5054.58	4039.22	3067.82	11870.6	14392.6	16371.4	3119.55	4092.6	6264.88	5488.99	6075.36	22785.5
36660	53.3542	3	533.25	1596.73	-0.00097774	-0.612339	4.11	TTDLSIQPPSADLK	[5] Phospho (ST)|[8] Oxidation (P)|[14] Oxidation (K)	AHNK2_HUMAN	Protein AHNAK2 OS=Homo sapiens GN=AHNAK2 PE=1 SV=2	1873.86	1852.07	1332.63	7588.89	8745.61	8738.07	941.495	1931.33	3442.78	2702.75	2614.4	11373.7
35984	56.22	3	539.298	1614.87	0.00787601	4.87719	8	MPKVDLKGPQVDIK	[1] Oxidation (M)|[9] Oxidation (P)|[14] Oxidation (K)	AHNK2_HUMAN	Protein AHNAK2 OS=Homo sapiens GN=AHNAK2 PE=1 SV=2	3279.7	2417.78	1221.78	2046.27	832.772	427.008	4441.99	1118.9	1655.31	3963.8	1889.7	1680.96
67136	56.193	2	808.444	1614.87	0.00777067	4.81196	---	MPKVDLKGPQVDIK	[1] Oxidation (M)|[9] Oxidation (P)|[14] Oxidation (K)	AHNK2_HUMAN	Protein AHNAK2 OS=Homo sapiens GN=AHNAK2 PE=1 SV=2	1216.34	0	0	654.253	0	0	1746.15	355.762	197.132	408.85	310.186	532.086
35984	56.22	3	539.298	1614.87	0.00787601	4.87719	---	MPKVDLKGPQIDVK	[2] Oxidation (P)|[9] Oxidation (P)|[14] Oxidation (K)	AHNK2_HUMAN	Protein AHNAK2 OS=Homo sapiens GN=AHNAK2 PE=1 SV=2	3279.7	2417.78	1221.78	2046.27	832.772	427.008	4441.99	1118.9	1655.31	3963.8	1889.7	1680.96
67136	56.193	2	808.444	1614.87	0.00777067	4.81196	1.86	MPKVDLKGPQIDVK	[2] Oxidation (P)|[9] Oxidation (P)|[14] Oxidation (K)	AHNK2_HUMAN	Protein AHNAK2 OS=Homo sapiens GN=AHNAK2 PE=1 SV=2	1216.34	0	0	654.253	0	0	1746.15	355.762	197.132	408.85	310.186	532.086
36092	23.6811	2	465.25	928.486	-0.000212717	-0.2291	34.24	AEVTAPDVK		AHNK2_HUMAN	Protein AHNAK2 OS=Homo sapiens GN=AHNAK2 PE=1 SV=2	2671.9	1712.81	2572.12	1472.7	275.437	1484.76	2329.1	512.789	1077.96	578.565	280.784	783.925
36853	84.5634	2	1066.46	2130.9	-0.00908101	-4.26157	1.21	ITEEQDKGREDTEGQIR	[2] Phospho (ST)|[6] Oxidation (D)|[7] Oxidation (K)|[11] Oxidation (D)	AHNK2_HUMAN	Protein AHNAK2 OS=Homo sapiens GN=AHNAK2 PE=1 SV=2	268.102	10242.1	4767.26	11151.5	1523.64	3900.85	8717.9	8450.28	17505.3	35820.6	18845.2	12453.2
52969	84.5968	3	711.305	2130.89	-0.0121497	-5.70168	---	ITEEQDKGREDTEGQIR	[2] Phospho (ST)|[6] Oxidation (D)|[7] Oxidation (K)|[11] Oxidation (D)	AHNK2_HUMAN	Protein AHNAK2 OS=Homo sapiens GN=AHNAK2 PE=1 SV=2	231.601	2608.93	1081.21	3078.12	717.855	381.736	2254.74	1923.3	5016.91	10597.2	4866.25	4298.86
38812	35.0675	2	476.266	950.518	-0.000117544	-0.123663	21.19	TFSTQIVR		AHNK2_HUMAN	Protein AHNAK2 OS=Homo sapiens GN=AHNAK2 PE=1 SV=2	3342.35	2159.8	2874.45	2491.23	1899.13	2663.18	2489.49	1101.5	1164.06	2160.09	1593.39	1415.97
38817	80.6029	3	1034.81	3101.4	0.00940123	3.03129	3.96	GPKVEVTSPNLDVSLPSMEVDIQAPGAK	[8] Phospho (ST)|[10] Oxidation (N)|[12] Oxidation (D)|[14] Phospho (ST)|[16] Oxidation (P)|[18] Oxidation (M)	AHNK2_HUMAN	Protein AHNAK2 OS=Homo sapiens GN=AHNAK2 PE=1 SV=2	54466.2	21698.7	7103.8	20538.6	2991.93	4572.38	48406.6	4805.08	11098.8	21081.4	13450.1	10646.2
39129	81.534	3	1029.47	3085.39	-0.00568655	-1.84305	1.99	GPKAEVTAPDVEMSLSSMEVDVQAPRAK	[3] Oxidation (K)|[7] Phospho (ST)|[10] Oxidation (D)|[13] Oxidation (M)|[25] Oxidation (P)	AHNK2_HUMAN	Protein AHNAK2 OS=Homo sapiens GN=AHNAK2 PE=1 SV=2	11881.1	10102.5	7296.85	21121	9814.28	1046.37	11885.8	6482.16	6385.13	31721.7	12486.9	9210.6
39517	74.2364	3	841.703	2522.09	0.00679864	2.69565	2.78	MPSFGVSAPGRSIEASVDVPAPK	[3] Phospho (ST)|[7] Phospho (ST)|[9] Oxidation (P)|[18] Oxidation (D)|[20] Oxidation (P)|[23] Oxidation (K)	AHNK2_HUMAN	Protein AHNAK2 OS=Homo sapiens GN=AHNAK2 PE=1 SV=2	12873.2	13242	14171.4	10885.8	9043.58	5813.13	11283.6	9849.35	11046.4	13914.7	9370.35	15306.1
40359	76.4168	2	622.348	1242.68	-0.000123669	-0.0995176	9.12	VDLKGPQIDVK	[2] Oxidation (D)|[4] Oxidation (K)	AHNK2_HUMAN	Protein AHNAK2 OS=Homo sapiens GN=AHNAK2 PE=1 SV=2	10641.4	9589.85	6673.49	3146.41	7221.8	1804.88	8061.16	2296.82	74.5418	4303.03	5426.13	1039.38
40403	53.1465	3	812.389	2434.15	0.0118266	4.85866	2.09	MPSFGVSAPGKSIEASLDVSALK	[9] Oxidation (P)|[11] Oxidation (K)|[16] Phospho (ST)|[18] Oxidation (D)|[23] Oxidation (K)	AHNK2_HUMAN	Protein AHNAK2 OS=Homo sapiens GN=AHNAK2 PE=1 SV=2	29194.1	20785.4	19068.5	17541.3	14638.5	5029.16	31291.2	22259.9	18510.4	28007.9	23948.9	21076.3
40526	22.952	2	754.813	1507.61	0.0041988	2.78508	11.68	TRITEEQDKGR	[1] Phospho (ST)|[4] Phospho (ST)|[8] Oxidation (D)	AHNK2_HUMAN	Protein AHNAK2 OS=Homo sapiens GN=AHNAK2 PE=1 SV=2	1768.7	2820.19	1309.59	2432.79	1255.29	675.525	2455.85	1301.85	1181.9	4962.53	2653.76	1655.8
43866	22.952	3	503.544	1507.61	0.00458956	3.04427	---	TRITEEQDKGR	[1] Phospho (ST)|[4] Phospho (ST)|[8] Oxidation (D)	AHNK2_HUMAN	Protein AHNAK2 OS=Homo sapiens GN=AHNAK2 PE=1 SV=2	2550.42	1143.02	575.577	1190.43	412.58	387.075	1264.75	370.352	515.945	1406.1	1039.76	989.255
40693	51.0826	2	571.263	1140.51	0.000176586	0.15483	12.21	CDLDSTGLK	[1] Bromobimane (C)	AHNK2_HUMAN	Protein AHNAK2 OS=Homo sapiens GN=AHNAK2 PE=1 SV=2	7281.59	4358.08	2546.48	3442.68	1951.32	1511.54	3017.42	1833	1462.95	3456.75	2397.15	2113.04
40940	36.8943	4	955.205	3816.79	-0.018582	-4.86847	5.58	ATDLSIQPPSADLEVQAGQVDVKLPEGPVPEGAGLK	[2] Phospho (ST)|[10] Phospho (ST)|[28] Oxidation (P)|[36] Oxidation (K)	AHNK2_HUMAN	Protein AHNAK2 OS=Homo sapiens GN=AHNAK2 PE=1 SV=2	16081.4	20450.8	5675.7	9643.83	9019.11	4672.18	30395.2	26088.1	15984.4	36731.7	41693.1	20973.8
41181	20.4222	2	472.264	942.513	-0.000328774	-0.348827	36.13	VQAGQVDVK		AHNK2_HUMAN	Protein AHNAK2 OS=Homo sapiens GN=AHNAK2 PE=1 SV=2	2515.79	2212.59	1968.17	2252.17	1199.77	958.659	1843.95	789.104	1002.96	2358.17	1104.27	1130.49
41250	100.017	3	952.113	2853.32	-0.00861884	-3.02063	1.61	SMEASVDVSAPKVEADVSLPSMQGDLK	[2] Oxidation (M)|[20] Oxidation (P)|[22] Oxidation (M)|[27] Oxidation (K)	AHNK2_HUMAN	Protein AHNAK2 OS=Homo sapiens GN=AHNAK2 PE=1 SV=2	13399.9	9650.88	4422.17	10632.6	3981.38	5058.42	13303.5	3668.61	4234.97	19201.1	11568.1	8245.23
41282	34.7424	3	628.65	1882.93	-0.000231906	-0.123162	7.1	LEGDLSLAHEDVAGKDSK		AHNK2_HUMAN	Protein AHNAK2 OS=Homo sapiens GN=AHNAK2 PE=1 SV=2	8264.98	5665.98	4108.38	3938.49	1582.17	774.653	6486.54	1935.52	2355.41	5473.79	3360.99	1155.35
41712	65.4506	3	783.411	2347.21	0.0104485	4.45149	2.65	VQADQVDVKLPEGHLPEGAGLK	[4] Oxidation (D)|[11] Oxidation (P)|[16] Oxidation (P)	AHNK2_HUMAN	Protein AHNAK2 OS=Homo sapiens GN=AHNAK2 PE=1 SV=2	3136.71	2622.3	1794.78	5893.4	5261.99	37.3572	8880.07	826.807	4905.65	19505.8	10271.4	6835.98
42152	21.6531	2	820.91	1639.81	-0.000628687	-0.383391	2.82	LQMPSFKMPKVDR	[3] Oxidation (M)|[4] Oxidation (P)|[7] Oxidation (K)|[8] Oxidation (M)	AHNK2_HUMAN	Protein AHNAK2 OS=Homo sapiens GN=AHNAK2 PE=1 SV=2	3248.06	8432.46	13053.2	5226.34	4083.72	10264.7	12383.5	4609.02	9614.75	10401.3	6506.56	6412.03
64049	21.6784	3	547.609	1639.81	-0.000970454	-0.59181	---	LQMPSFKMPKVDR	[3] Oxidation (M)|[4] Oxidation (P)|[7] Oxidation (K)|[8] Oxidation (M)	AHNK2_HUMAN	Protein AHNAK2 OS=Homo sapiens GN=AHNAK2 PE=1 SV=2	2431.18	1547.39	2991.07	1006.49	980.569	2778.42	3280.66	1067.73	2890.04	2422.24	767.26	1969.18
42432	54.9934	2	1006.46	2010.9	0.000529265	0.263198	95.6	DVDPSLSSATAGGSFQDTEK		AHNK2_HUMAN	Protein AHNAK2 OS=Homo sapiens GN=AHNAK2 PE=1 SV=2	20039.9	15516	14557.1	13311	10429	238.216	11337.5	5933.25	5201.29	15856.2	13194.3	6454.23
42512	52.5829	4	1076.48	4301.9	-0.00290672	-0.675681	7.94	MPSFRVSAPGESIEALVDVSELKVEADMSLPSMQGDLK	[2] Oxidation (P)|[12] Phospho (ST)|[20] Phospho (ST)|[28] Oxidation (M)|[31] Oxidation (P)|[33] Oxidation (M)|[38] Oxidation (K)	AHNK2_HUMAN	Protein AHNAK2 OS=Homo sapiens GN=AHNAK2 PE=1 SV=2	12292.3	21760.4	21930.6	3459.41	18177.1	31845.6	6843.57	11382.2	22625.7	14087.6	24246.2	29818.5
42797	52.3072	3	826.395	2476.16	-0.00980899	-3.96135	7.57	ATDLSIQPPSADLEVQAGQVDVK	[2] Phospho (ST)|[9] Oxidation (P)	AHNK2_HUMAN	Protein AHNAK2 OS=Homo sapiens GN=AHNAK2 PE=1 SV=2	32401.4	14738.7	8149.25	8357.24	2523.66	2428.85	9422.52	2321.78	3465.6	12302.5	6350.41	4242.47
42832	45.8597	3	1032.54	3094.59	-0.00909177	-2.93794	3.61	VEVTAPDVEVSLPSVEVDVKAPGAKLDGAR	[6] Oxidation (P)|[7] Oxidation (D)|[18] Oxidation (D)	AHNK2_HUMAN	Protein AHNAK2 OS=Homo sapiens GN=AHNAK2 PE=1 SV=2	18141.7	15733.1	5915.94	4328.44	3155.41	589.536	24154.8	15547.2	8713.97	32318.3	19202.6	6479
42832	45.8597	3	1032.54	3094.59	-0.00909177	-2.93794	4.67	VEVTAPDVEVSLPSVEVDVKAPGAKLDGAR	[7] Oxidation (D)|[13] Oxidation (P)|[18] Oxidation (D)	AHNK2_HUMAN	Protein AHNAK2 OS=Homo sapiens GN=AHNAK2 PE=1 SV=2	18141.7	15733.1	5915.94	4328.44	3155.41	589.536	24154.8	15547.2	8713.97	32318.3	19202.6	6479
43398	70.6364	2	777.84	1553.67	-0.000624366	-0.401867	3.61	FKMPSFGMLSPGK	[3] Oxidation (M)|[4] Oxidation (P)|[10] Phospho (ST)|[11] Oxidation (P)	AHNK2_HUMAN	Protein AHNAK2 OS=Homo sapiens GN=AHNAK2 PE=1 SV=2	12903.5	11070.2	6968.93	5093.99	3971.05	3488.69	11561	2770.17	6300.94	10163	6161.44	6654.25
43664	68.291	3	723.027	2166.06	0.00112774	0.52064	4.09	LDGARLEGDLSLADKDVTAK	[11] Phospho (ST)	AHNK2_HUMAN	Protein AHNAK2 OS=Homo sapiens GN=AHNAK2 PE=1 SV=2	20608.3	9087	4044.78	11043.4	2149.4	1689.36	15537.8	2004.28	2097.56	18100	10468.8	3850.15
44586	59.427	3	717.027	2148.06	0.000760727	0.354146	2.14	LDGAWLEGDLSLADKDVTAK	[2] Oxidation (D)|[9] Oxidation (D)	AHNK2_HUMAN	Protein AHNAK2 OS=Homo sapiens GN=AHNAK2 PE=1 SV=2	9574.59	11952.8	8080.35	955.693	1669.38	3543.87	3154.22	3641.92	2753.87	1420.23	2972.65	2713.94
47000	59.3995	2	1075.04	2148.06	0.00207787	0.967324	---	LDGAWLEGDLSLADKDVTAK	[2] Oxidation (D)|[9] Oxidation (D)	AHNK2_HUMAN	Protein AHNAK2 OS=Homo sapiens GN=AHNAK2 PE=1 SV=2	20934.6	35186.7	24881	3935.12	6460.5	7644.63	12000.8	13181.8	8124.93	12293.5	12641.7	8755.64
44948	59.9517	2	761.412	1520.81	0.000197687	0.129988	23.31	VEVSQPEADLPLPK		AHNK2_HUMAN	Protein AHNAK2 OS=Homo sapiens GN=AHNAK2 PE=1 SV=2	32558.4	23004.1	13282	10300.8	4743.62	5103.5	13842.6	5552.28	3826.15	11334.9	8044.78	4783.6
45165	69.9983	2	706.809	1411.6	0.00103472	0.733012	5.74	MPKFKMPSYR	[1] Oxidation (M)|[2] Oxidation (P)|[6] Oxidation (M)|[9] Phospho (Y)	AHNK2_HUMAN	Protein AHNAK2 OS=Homo sapiens GN=AHNAK2 PE=1 SV=2	13260.1	3209.22	4042.82	3278	4977.47	9323.44	4247.24	4731.87	2150.21	2195.9	3342.05	3173.56
45215	48.9693	3	804.385	2410.13	0.0104876	4.35148	2.04	MPSFGVSAPGRSIEASVDVPAPK	[3] Phospho (ST)|[18] Oxidation (D)|[22] Oxidation (P)	AHNK2_HUMAN	Protein AHNAK2 OS=Homo sapiens GN=AHNAK2 PE=1 SV=2	51163.2	27981.7	15452.4	8410.52	4524.94	6867.82	18886.6	3425.29	4626.03	12585.4	11380.3	5669.78
45427	27.6596	2	687.342	1372.67	0.00602281	4.38768	9.03	LPEGPVPEGASLK	[11] Phospho (ST)	AHNK2_HUMAN	Protein AHNAK2 OS=Homo sapiens GN=AHNAK2 PE=1 SV=2	2892.11	1363.38	977.933	3014.17	1842.53	536.04	4085.55	1124.07	1149.31	7658.49	2847.08	1345.64
45485	80.4529	3	809.73	2426.17	-0.0111893	-4.61191	2.33	MPSFGVSAPGKSIEVLVDVSAPK	[9] Oxidation (P)|[12] Phospho (ST)|[23] Oxidation (K)	AHNK2_HUMAN	Protein AHNAK2 OS=Homo sapiens GN=AHNAK2 PE=1 SV=2	12389.1	6897.49	5185.24	8520.5	4800.1	2592.52	7225.4	3540.22	1367.76	7482.3	5054.06	1120.04
45544	116.655	4	1017.75	4066.97	0.0012947	0.318344	6.4	FYKPKFVFSVPQMAVPEGDLHAAVGAPVMSPLSPGER	[2] Phospho (Y)|[29] Oxidation (M)|[34] Oxidation (P)	AHNK2_HUMAN	Protein AHNAK2 OS=Homo sapiens GN=AHNAK2 PE=1 SV=2	20703.4	10577	8480.86	10022.5	4708.8	1384.69	27878.9	11552.3	12676	14856.6	9982.26	9944.61
45732	40.9772	3	640.336	1917.99	-0.00273927	-1.4282	8.95	LEGDLSLADKEVTAKDSK		AHNK2_HUMAN	Protein AHNAK2 OS=Homo sapiens GN=AHNAK2 PE=1 SV=2	9368.39	6035.92	3785.12	3747.42	1091.87	115.126	4287.98	853.586	2395.09	4797.72	2790.05	2589.22
45911	23.9621	2	536.785	1071.56	0.000266079	0.248311	7.14	GPQVDVKGPK	[2] Oxidation (P)|[5] Oxidation (D)|[7] Oxidation (K)	AHNK2_HUMAN	Protein AHNAK2 OS=Homo sapiens GN=AHNAK2 PE=1 SV=2	1967.53	4403.9	1002.15	2799.19	2582.87	40.2714	2089.78	856.473	176.128	923.549	1309.15	183.764
46138	55.5715	3	949.427	2845.26	-0.0131172	-4.61018	7.9	FKMPSFGMLSPGKSIEVSVDVSAPK	[5] Phospho (ST)|[13] Oxidation (K)|[20] Oxidation (D)|[22] Phospho (ST)|[25] Oxidation (K)	AHNK2_HUMAN	Protein AHNAK2 OS=Homo sapiens GN=AHNAK2 PE=1 SV=2	14981.8	17142.1	9814.62	15686.9	7883.17	3972.98	15148.6	3999	4078.39	24239.3	17813.2	10253.3
46797	42.0986	3	807.054	2418.14	8.63e-05	0.035682	4.53	MPSFGVSAPGKSIEASLDVSALK	[1] Oxidation (M)|[2] Oxidation (P)|[3] Phospho (ST)|[18] Oxidation (D)	AHNK2_HUMAN	Protein AHNAK2 OS=Homo sapiens GN=AHNAK2 PE=1 SV=2	12348.7	10678.3	4784.95	7134.65	6184.05	4074.8	6334.18	4403.99	4300.26	13163.4	7689.02	6172.44
47288	29.9074	3	872.1	2613.28	-7.84e-05	-0.0300037	2.05	VEMRVPDVEVSLPSMEVDVQAPR	[3] Oxidation (M)|[15] Oxidation (M)	AHNK2_HUMAN	Protein AHNAK2 OS=Homo sapiens GN=AHNAK2 PE=1 SV=2	642.589	339.659	355.873	4983.46	10870.9	10805.6	7065.29	3315.62	12454.7	17487.9	18147.2	23616.6
47501	16.7618	2	502.229	1002.44	0.00197974	1.97492	1.49	LGFSSSPTK	[4] Phospho (ST)	AHNK2_HUMAN	Protein AHNAK2 OS=Homo sapiens GN=AHNAK2 PE=1 SV=2	1644.1	910.313	727.243	1006.31	580.881	440.849	1701.69	978.633	709.897	1888.97	1393.9	652.573
47501	16.7618	2	502.229	1002.44	0.00197974	1.97492	1.08	LGFSSSPTK	[6] Phospho (ST)	AHNK2_HUMAN	Protein AHNAK2 OS=Homo sapiens GN=AHNAK2 PE=1 SV=2	1644.1	910.313	727.243	1006.31	580.881	440.849	1701.69	978.633	709.897	1888.97	1393.9	652.573
47542	95.8945	2	1005.99	2009.97	9e-05	0.0447652	25.06	FSFPAPSSEDDVFIPTVR		AHNK2_HUMAN	Protein AHNAK2 OS=Homo sapiens GN=AHNAK2 PE=1 SV=2	21374.7	13383.6	684.523	12094	3841.46	1574.02	11736.9	4178.08	1106.17	18044.6	8950.94	975.228
47611	51.1594	3	533.958	1598.85	0.00127338	0.796435	1.76	GPQIDVNVPKLDLK	[9] Oxidation (P)|[10] Oxidation (K)|[12] Oxidation (D)|[14] Oxidation (K)	AHNK2_HUMAN	Protein AHNAK2 OS=Homo sapiens GN=AHNAK2 PE=1 SV=2	4340.51	1823.41	710.109	2729.89	311.024	532.055	3667.26	564.758	582.253	3777.74	2288.9	1267.76
47932	44.038	3	922.414	2764.22	0.000728585	0.263577	7.85	DAHDVSPTSTDTEAQLTVERQEQK	[6] Phospho (ST)	AHNK2_HUMAN	Protein AHNAK2 OS=Homo sapiens GN=AHNAK2 PE=1 SV=2	26474	16784.7	13426.7	14269	6379.73	10626	9564.15	2600.6	3807.11	17722.9	8089.88	6141.2
48518	17.7252	2	780.86	1559.71	-1.57e-05	-0.0100745	50.31	KADDESKGSGLGPNEG		AHNK2_HUMAN	Protein AHNAK2 OS=Homo sapiens GN=AHNAK2 PE=1 SV=2	1976.96	2264.28	2584.28	2835.92	2807.32	3098.97	2094.13	1316.89	1565.5	2167.24	1728.26	1982.94
48781	19.9037	2	831.931	1661.85	-0.00663845	-3.9946	1.82	MPKVDLKGPEIDIK	[1] Oxidation (M)|[3] Oxidation (K)|[5] Oxidation (D)|[9] Oxidation (P)|[12] Oxidation (D)	AHNK2_HUMAN	Protein AHNAK2 OS=Homo sapiens GN=AHNAK2 PE=1 SV=2	488.767	2511.47	1239.73	4878.85	268.805	60.5944	7217.23	171.503	615.459	7937.01	5343.17	1153.08
49650	82.2152	3	1128.21	3381.61	0.0102585	3.03363	11.24	ASAPGKSIQASVDVSAPKAEADVSLPSMQGDLK	[4] Oxidation (P)|[6] Oxidation (K)|[13] Oxidation (D)|[27] Phospho (ST)	AHNK2_HUMAN	Protein AHNAK2 OS=Homo sapiens GN=AHNAK2 PE=1 SV=2	6962.67	9024.27	3014.9	11305.5	4853.32	90.7812	11741.6	3922.48	3588.34	17787.4	15244.5	5127.42
49650	82.2152	3	1128.21	3381.61	0.0102585	3.03363	5.55	ASAPGKSIQASVDVSAPKAEADVSLPSMQGDLK	[17] Oxidation (P)|[18] Oxidation (K)|[26] Oxidation (P)|[27] Phospho (ST)	AHNK2_HUMAN	Protein AHNAK2 OS=Homo sapiens GN=AHNAK2 PE=1 SV=2	6962.67	9024.27	3014.9	11305.5	4853.32	90.7812	11741.6	3922.48	3588.34	17787.4	15244.5	5127.42
49830	43.7239	3	530.286	1587.84	0.000476515	0.300103	2.2	LEGELSLADKDVTAK		AHNK2_HUMAN	Protein AHNAK2 OS=Homo sapiens GN=AHNAK2 PE=1 SV=2	7043.6	4251.5	228.493	2528.86	771.663	0	3108.01	1282.55	0	4399.48	2266.24	35.3029
49926	82.5774	3	811.387	2431.14	0.00332494	1.36765	9.19	AKLDSAQLEGDLSLADKDVTAK	[2] Oxidation (K)|[11] Oxidation (D)|[17] Oxidation (K)|[20] Phospho (ST)|[22] Oxidation (K)	AHNK2_HUMAN	Protein AHNAK2 OS=Homo sapiens GN=AHNAK2 PE=1 SV=2	5826.66	3441.38	1811.6	4248.98	1491.19	0	10237.3	1819.11	1608.39	11020.3	6251.01	1789.72
50656	61.0478	3	581.976	1742.91	0.000255426	0.146552	30.35	AKLDGAQLEGDLSLADK		AHNK2_HUMAN	Protein AHNAK2 OS=Homo sapiens GN=AHNAK2 PE=1 SV=2	11141	5660.55	3945.5	2226.49	1427.05	93.0219	5156.62	1488.75	1560.44	2247.63	2663.64	839.677
50996	27.1571	3	718.012	2151.02	-0.0052961	-2.46213	10.48	LSLRDTTEGGTQIGPPEIR	[2] Phospho (ST)|[15] Oxidation (P)|[16] Oxidation (P)	AHNK2_HUMAN	Protein AHNAK2 OS=Homo sapiens GN=AHNAK2 PE=1 SV=2	8098.12	4603.46	7365.53	1212.48	758.347	1718.52	7665.09	1616.95	2773.57	3617.76	4003	3516.5
51100	22.842	3	579.581	1735.72	-0.00114647	-0.660517	2.83	LEGDMSLADKDVTAK	[5] Oxidation (M)|[9] Oxidation (D)|[11] Oxidation (D)|[13] Phospho (ST)|[15] Oxidation (K)	AHNK2_HUMAN	Protein AHNAK2 OS=Homo sapiens GN=AHNAK2 PE=1 SV=2	1056.81	1081.96	1616.71	1615.73	947.19	933.842	2202.97	1548.54	1431.67	3752.15	2115.33	2394.18
60185	22.8731	2	868.868	1735.72	-0.00126879	-0.730988	---	LEGDMSLADKDVTAK	[5] Oxidation (M)|[9] Oxidation (D)|[11] Oxidation (D)|[13] Phospho (ST)|[15] Oxidation (K)	AHNK2_HUMAN	Protein AHNAK2 OS=Homo sapiens GN=AHNAK2 PE=1 SV=2	0	1698.67	2695.91	2025.31	945.477	1137.33	3539.37	1144.38	1869.19	3618.36	2319.2	2265.49
51418	28.9059	2	727.884	1453.75	0.00497142	3.41972	2.5	IKLPSFRWSPK	[4] Oxidation (P)|[9] Phospho (ST)	AHNK2_HUMAN	Protein AHNAK2 OS=Homo sapiens GN=AHNAK2 PE=1 SV=2	5260.33	3179.49	4655.01	3885.13	2202.68	2212.19	9905.94	1911.28	4049.29	7328.9	3973.08	3480.9
52988	46.5624	3	949.435	2845.28	0.0109797	3.85893	6.89	FKMPSFGMLSPGKSIEVSVDVSAPK	[8] Oxidation (M)|[18] Phospho (ST)|[20] Oxidation (D)|[22] Phospho (ST)|[25] Oxidation (K)	AHNK2_HUMAN	Protein AHNAK2 OS=Homo sapiens GN=AHNAK2 PE=1 SV=2	6037.42	4831.21	3712.44	6313.61	3397.75	0	7629.16	3505.57	2213.52	11431.7	5971.57	3684.87
52988	46.5624	3	949.435	2845.28	0.0109797	3.85893	3.12	FKMPSFGMLSPGKSIEVSVDVSAPK	[11] Oxidation (P)|[14] Phospho (ST)|[18] Phospho (ST)|[20] Oxidation (D)|[25] Oxidation (K)	AHNK2_HUMAN	Protein AHNAK2 OS=Homo sapiens GN=AHNAK2 PE=1 SV=2	6037.42	4831.21	3712.44	6313.61	3397.75	0	7629.16	3505.57	2213.52	11431.7	5971.57	3684.87
53129	63.7947	3	696.371	2086.09	0.000638137	0.305901	58.31	LDAGRLEGDLSLADKDVTAK		AHNK2_HUMAN	Protein AHNAK2 OS=Homo sapiens GN=AHNAK2 PE=1 SV=2	13659.5	7174.37	9145.78	3744.94	1153.98	34.0424	9378.02	261.865	1691.1	3898.99	2132.31	2791.27
57109	63.7395	4	522.53	2086.09	0.000502127	0.240703	---	LDAGRLEGDLSLADKDVTAK		AHNK2_HUMAN	Protein AHNAK2 OS=Homo sapiens GN=AHNAK2 PE=1 SV=2	4645.28	2988.61	5087.84	1675.59	641.143	61.9243	4165.56	86.6019	1531.22	1946.55	606.343	1239.98
53450	90.4067	4	989.447	3953.76	-0.0147828	-3.7389	7.61	MPSFGVSAPGKSIEASVDVSAPKVEADGSLSSMQGDLK	[20] Phospho (ST)|[29] Phospho (ST)|[33] Oxidation (M)	AHNK2_HUMAN	Protein AHNAK2 OS=Homo sapiens GN=AHNAK2 PE=1 SV=2	9821.42	10434.3	7686.74	6390.02	6851.73	8897.77	5826.34	9125.53	5773.06	2900.98	4703.81	6989.22
53584	25.3512	2	851.889	1701.76	-0.00813996	-4.78323	3.72	LEGDLSLADKDVTAK	[9] Oxidation (D)|[10] Oxidation (K)|[11] Oxidation (D)|[13] Phospho (ST)	AHNK2_HUMAN	Protein AHNAK2 OS=Homo sapiens GN=AHNAK2 PE=1 SV=2	849.82	594.706	927.753	785.972	1056.72	589.829	966.555	455.663	465.071	2756.72	946.322	2232.3
53709	67.0581	2	561.793	1121.57	0.00158248	1.41095	7.41	LSTPQRGKR	[3] Phospho (ST)	AHNK2_HUMAN	Protein AHNAK2 OS=Homo sapiens GN=AHNAK2 PE=1 SV=2	3175.48	1481.26	430.449	1536.11	328.417	1391.42	2092.67	579.781	590.543	3003.57	1749.48	654.214
54448	71.9322	3	591.572	1771.69	-0.00437718	-2.47061	2.76	LEGDLSLADKGMTAK	[4] Oxidation (D)|[6] Phospho (ST)|[10] Oxidation (K)|[12] Oxidation (M)|[13] Phospho (ST)|[15] Oxidation (K)	AHNK2_HUMAN	Protein AHNAK2 OS=Homo sapiens GN=AHNAK2 PE=1 SV=2	6155.9	5302.02	3770.91	4591.46	4641.2	8896.96	3107.97	2050.76	2360.79	3506.62	4636.82	4636.9
55537	96.4263	3	1183.87	3548.58	0.000484053	0.136407	17.47	GCGLGDVPVSQPCGEGIAPTPEDPLQPSCR	[2] Bromobimane (C)|[13] Bromobimane (C)|[29] Bromobimane (C)	AHNK2_HUMAN	Protein AHNAK2 OS=Homo sapiens GN=AHNAK2 PE=1 SV=2	43849.4	16757.8	4151.94	22740.9	4083.7	757.801	21700.6	8832.34	767.767	24334.8	9271.76	24.2531
55678	41.5643	2	601.817	1201.62	0.000228522	0.190179	6.61	SIEASVDVSAPK		AHNK2_HUMAN	Protein AHNAK2 OS=Homo sapiens GN=AHNAK2 PE=1 SV=2	3610.42	3171.74	2352.35	1412.5	1110.3	1060.18	3045.68	1834.49	1541.82	3306.77	2005.94	2024.6
55849	52.6711	2	565.824	1129.63	0.00013807	0.122225	12.12	GPKLDLKSPK	[2] Oxidation (P)|[3] Oxidation (K)|[5] Oxidation (D)	AHNK2_HUMAN	Protein AHNAK2 OS=Homo sapiens GN=AHNAK2 PE=1 SV=2	2811.57	2934.03	2707.32	2092.51	1830.33	0	1489.44	1567.12	1140.04	1806.51	1568.99	1691.28
55866	55.9463	2	628.858	1255.7	-0.000193521	-0.154114	5.63	SIEVLVDVSAPK		AHNK2_HUMAN	Protein AHNAK2 OS=Homo sapiens GN=AHNAK2 PE=1 SV=2	10748.3	9129.73	6291.47	3359.69	2050.54	2353.91	9412.71	3753.23	3635.01	6968.22	5175.54	3564.32
56047	31.9695	3	532.258	1593.75	-0.00314202	-1.97146	1.39	VEADVSLSSMQGDLK	[10] Oxidation (M)	AHNK2_HUMAN	Protein AHNAK2 OS=Homo sapiens GN=AHNAK2 PE=1 SV=2	6146.31	7648	2539.14	2848.49	1477.1	98.5356	5619.94	3683.86	1267.39	5513.42	3623.56	1157.66
56248	44.9477	2	654.805	1307.59	-0.00626508	-4.79128	10.32	SIEASVDVPAPK	[5] Phospho (ST)|[11] Oxidation (P)	AHNK2_HUMAN	Protein AHNAK2 OS=Homo sapiens GN=AHNAK2 PE=1 SV=2	5027.49	2501.99	1981.62	2085.12	1706.81	266.064	4648.52	1897.49	1037.19	6554.03	4324.45	1026.63
56322	26.7059	3	466.921	1397.74	0.00622669	4.45485	5.45	GHLPKVQMPSLK	[4] Oxidation (P)|[5] Oxidation (K)|[8] Oxidation (M)|[9] Oxidation (P)	AHNK2_HUMAN	Protein AHNAK2 OS=Homo sapiens GN=AHNAK2 PE=1 SV=2	529.83	314.993	273.746	692.134	1492.85	2135.15	870.066	1028.43	1914.58	2888.86	1470.43	2663.47
56677	35.2984	4	999.717	3994.84	0.00706208	1.7678	16.03	TTDISIEPPSAQLEVQAGQVDLKLPEGHVPEGAGLK	[2] Phospho (ST)|[3] Oxidation (D)|[5] Phospho (ST)|[9] Oxidation (P)|[21] Oxidation (D)|[23] Oxidation (K)|[25] Oxidation (P)|[30] Oxidation (P)|[36] Oxidation (K)	AHNK2_HUMAN	Protein AHNAK2 OS=Homo sapiens GN=AHNAK2 PE=1 SV=2	2938.76	4110.37	1226.52	1182.91	1745.31	253.199	14252.3	14133.7	11805.2	21087.8	30332.6	14965.3
57667	39.4177	3	878.067	2631.18	-0.000903711	-0.343462	5.91	VEVTAPDVKMSLSSMEVDVQAPR	[9] Oxidation (K)|[10] Oxidation (M)|[14] Phospho (ST)|[18] Oxidation (D)|[22] Oxidation (P)	AHNK2_HUMAN	Protein AHNAK2 OS=Homo sapiens GN=AHNAK2 PE=1 SV=2	5514.45	1709.43	782.274	6452.8	2065.81	466.151	3113.14	1117.25	1783.44	8375.24	3051.21	1983.95
59151	72.9179	2	895.436	1788.86	0.00133395	0.745699	11.93	LQMPSFKMPKVDLK	[4] Oxidation (P)|[5] Phospho (ST)|[10] Oxidation (K)|[12] Oxidation (D)	AHNK2_HUMAN	Protein AHNAK2 OS=Homo sapiens GN=AHNAK2 PE=1 SV=2	22326.9	13980	10562.5	3944.48	3888.71	2222.68	1849.55	2701.56	2055.37	612.3	4669.97	2435.44
59354	99.6543	3	1007.16	3018.46	-0.00617486	-2.04569	3.47	DPKVEVTAPDVEVSLPSVEVDVKAPGAK	[3] Oxidation (K)|[9] Oxidation (P)|[10] Oxidation (D)|[17] Phospho (ST)|[23] Oxidation (K)	AHNK2_HUMAN	Protein AHNAK2 OS=Homo sapiens GN=AHNAK2 PE=1 SV=2	8390.28	5946.22	2631.09	5089.99	811.866	262.933	9665.65	1338.03	1183.09	9763.5	3655.63	438.842
79759	99.6543	4	755.621	3018.46	-0.0117113	-3.87988	---	DPKVEVTAPDVEVSLPSVEVDVKAPGAK	[3] Oxidation (K)|[9] Oxidation (P)|[10] Oxidation (D)|[17] Phospho (ST)|[23] Oxidation (K)	AHNK2_HUMAN	Protein AHNAK2 OS=Homo sapiens GN=AHNAK2 PE=1 SV=2	3468.05	1978.55	344.486	1582.06	678.003	0	4364.43	821.548	372.112	4254.68	1265.19	248.797
59385	44.0646	2	968.919	1935.82	0.000403684	0.208534	2.7	ASAPGKSIQASVDVSAPK	[4] Oxidation (P)|[7] Phospho (ST)|[11] Phospho (ST)|[13] Oxidation (D)|[17] Oxidation (P)|[18] Oxidation (K)	AHNK2_HUMAN	Protein AHNAK2 OS=Homo sapiens GN=AHNAK2 PE=1 SV=2	5309.22	2830.49	2463.21	3217.94	2930.28	3537.86	5524.34	1562.11	1784.35	6178.88	5513.14	3155.19
60535	67.6262	3	807.413	2419.22	-0.00691476	-2.85826	10.36	TTDLSIQPPSADLEVHAGQVDVK		AHNK2_HUMAN	Protein AHNAK2 OS=Homo sapiens GN=AHNAK2 PE=1 SV=2	11525	6483.27	1335.43	19513.8	4140.7	1923.2	5791.11	2438.88	430.22	11550.2	6720.09	1548.5
60629	31.4847	3	743.694	2228.06	0.00375561	1.6856	5.96	LDGARLEGDLSLAEKDVTAK	[11] Phospho (ST)|[15] Oxidation (K)|[16] Oxidation (D)|[20] Oxidation (K)	AHNK2_HUMAN	Protein AHNAK2 OS=Homo sapiens GN=AHNAK2 PE=1 SV=2	4700.93	4379.84	2512.55	2171.4	791.848	629.086	3520.7	2767.28	1168.53	2085.76	1913.19	579.783
61777	40.776	4	854.406	3413.6	-0.0138065	-4.04454	5.9	MSLSSMEVDVQAPRAKLDGVQLEGDLSLADK	[1] Oxidation (M)|[5] Phospho (ST)|[16] Oxidation (K)	AHNK2_HUMAN	Protein AHNAK2 OS=Homo sapiens GN=AHNAK2 PE=1 SV=2	10084.1	6487.65	4512.65	2253.58	3392.73	1063.61	9303.69	2506.97	5268.32	9554.49	9792.58	10260.1
61965	67.9852	2	617.785	1233.56	0.000578106	0.46865	1.01	DMTAKDSKFK	[1] Oxidation (D)|[2] Oxidation (M)|[8] Oxidation (K)|[10] Oxidation (K)	AHNK2_HUMAN	Protein AHNAK2 OS=Homo sapiens GN=AHNAK2 PE=1 SV=2	318.754	140.987	178.061	319.208	187.326	33139.8	142.645	145.177	115.304	356.148	259.776	57.8216
62167	32.5283	3	952.09	2853.25	0.0122076	4.27853	2.08	FKMPSFGVSAPGKSIEASLDVSALK	[3] Oxidation (M)|[4] Oxidation (P)|[5] Phospho (ST)|[9] Phospho (ST)|[11] Oxidation (P)|[22] Phospho (ST)	AHNK2_HUMAN	Protein AHNAK2 OS=Homo sapiens GN=AHNAK2 PE=1 SV=2	0	4057.68	545.131	1523.84	0	0	4640.64	0	2330.18	2195.87	902.458	2302.26
63415	20.9233	2	702.335	1402.66	0.00495046	3.52936	3.97	SIKALVDVSAPK	[1] Phospho (ST)|[7] Oxidation (D)|[9] Phospho (ST)	AHNK2_HUMAN	Protein AHNAK2 OS=Homo sapiens GN=AHNAK2 PE=1 SV=2	2001.66	2472.19	2330.76	2130.99	2567.63	3023.42	2421.31	2069.92	2140.7	4411.54	3117.99	3516.33
64529	22.162	2	494.265	986.515	0.000459408	0.465688	7.04	APGAKLDGAR	[2] Oxidation (P)|[5] Oxidation (K)	AHNK2_HUMAN	Protein AHNAK2 OS=Homo sapiens GN=AHNAK2 PE=1 SV=2	743.894	1139.33	963.041	1085.16	372.647	335.561	1640.67	488.106	336.966	1585.97	1047.12	731.055
64833	53.5322	2	772.42	1542.83	3.96e-05	0.0256793	0.3	VDLKGPQVDVKGPK	[6] Oxidation (P)|[9] Oxidation (D)|[11] Oxidation (K)|[13] Oxidation (P)	AHNK2_HUMAN	Protein AHNAK2 OS=Homo sapiens GN=AHNAK2 PE=1 SV=2	4644.93	2128.86	118.778	2295.88	368.861	94.3466	2813.77	127.521	0	2938.06	879.617	113.223
65212	20.0074	3	1080.72	3239.15	0.00267161	0.824787	10.81	SMEDSVDVSAPKVEADVSLSSMQGDLK	[4] Oxidation (D)|[9] Phospho (ST)|[11] Oxidation (P)|[12] Oxidation (K)|[16] Oxidation (D)|[18] Phospho (ST)|[20] Phospho (ST)|[21] Phospho (ST)|[22] Oxidation (M)|[25] Oxidation (D)	AHNK2_HUMAN	Protein AHNAK2 OS=Homo sapiens GN=AHNAK2 PE=1 SV=2	3529.75	3148.21	1776.35	4980.59	3105.67	2116.37	4499.71	2351.97	2021.64	5214.39	3985.19	1754.66
65272	40.776	3	506.279	1515.81	-7.18e-05	-0.0473922	4.75	LEGDLSLADKGVTAK		AHNK2_HUMAN	Protein AHNAK2 OS=Homo sapiens GN=AHNAK2 PE=1 SV=2	4670.19	2506.16	2239.97	896.244	211.171	43.9315	1182.01	201.809	296.062	1225.91	895.698	784.828
104295	40.8054	2	758.914	1515.81	-0.000669964	-0.441983	17.68	LEGDLSLADKGVTAK		AHNK2_HUMAN	Protein AHNAK2 OS=Homo sapiens GN=AHNAK2 PE=1 SV=2	1799.39	1546.62	1907.43	591.397	86.1783	0	716.379	0	336.769	1297.33	552.881	211.099
65298	109.685	3	1149.54	3445.6	0.0158682	4.60537	6.04	ASAPGKSIQASVDVSAPKAEADVSLPSMQGDLK	[6] Oxidation (K)|[13] Oxidation (D)|[15] Phospho (ST)|[18] Oxidation (K)|[22] Oxidation (D)|[26] Oxidation (P)|[31] Oxidation (D)|[33] Oxidation (K)	AHNK2_HUMAN	Protein AHNAK2 OS=Homo sapiens GN=AHNAK2 PE=1 SV=2	4435.26	2965.72	1927.11	5278.7	1346.93	1394.17	10619.4	2377.49	2591.76	13344.1	6883.2	1776
66868	40.4533	3	822.083	2463.23	-0.0103813	-4.2145	3.39	LQMPSFKMPEVDLKGPQIDVK	[3] Oxidation (M)|[4] Oxidation (P)|[8] Oxidation (M)|[9] Oxidation (P)	AHNK2_HUMAN	Protein AHNAK2 OS=Homo sapiens GN=AHNAK2 PE=1 SV=2	3426.82	2127.77	3137.11	1169.31	1100.22	0	2397.43	567.454	1802.78	4492.38	2958.57	3416.06
67170	24.7268	3	562.251	1683.73	-0.00321268	-1.90807	4.62	VEADMSLPSMQGDLK	[5] Oxidation (M)|[8] Oxidation (P)|[10] Oxidation (M)|[13] Oxidation (D)	AHNK2_HUMAN	Protein AHNAK2 OS=Homo sapiens GN=AHNAK2 PE=1 SV=2	32.6458	0.15007	131.724	5.0881	0.205184	35.3747	45.9994	2.0427	0	84.878	0	50.1153
67596	16.2399	3	637.977	1910.91	0.006262	3.27698	4.28	VHLPKVEMPSFKMPK	[4] Oxidation (P)|[10] Phospho (ST)|[13] Oxidation (M)|[14] Oxidation (P)|[15] Oxidation (K)	AHNK2_HUMAN	Protein AHNAK2 OS=Homo sapiens GN=AHNAK2 PE=1 SV=2	4036.45	2531.26	796.497	3756.15	2128.11	546.591	3658.81	674.091	571.921	5054.67	2868.2	919.765
70193	111.027	3	1133.54	3397.61	0.0121949	3.58926	3.43	ASAPGKSIQASVDVSAPKAEADVSLPSMQGDLK	[6] Oxidation (K)|[13] Oxidation (D)|[15] Phospho (ST)|[28] Oxidation (M)|[33] Oxidation (K)	AHNK2_HUMAN	Protein AHNAK2 OS=Homo sapiens GN=AHNAK2 PE=1 SV=2	11422.4	6745.04	1565.62	10033	2264.9	717.507	14995.7	4087.99	2663.93	15613	8020.32	2177.12
70698	29.2928	2	570.823	1139.63	0.00122072	1.07115	0.41	GPKLDLKGHK	[2] Oxidation (P)|[3] Oxidation (K)|[5] Oxidation (D)	AHNK2_HUMAN	Protein AHNAK2 OS=Homo sapiens GN=AHNAK2 PE=1 SV=2	2024.13	1032.99	757.513	988.539	429.019	321.435	1968.56	1005.21	490.54	1547.69	1166.27	728.399
71332	35.1208	3	1110.19	3327.54	-0.0069284	-2.08214	5.71	VEVTSPNLDVSLPSMEVDIQAPGAKLDSTR	[5] Phospho (ST)|[6] Oxidation (P)|[7] Oxidation (N)|[15] Oxidation (M)|[22] Oxidation (P)|[27] Oxidation (D)	AHNK2_HUMAN	Protein AHNAK2 OS=Homo sapiens GN=AHNAK2 PE=1 SV=2	603.217	2477.45	4434.63	3629.73	3487.66	1256.39	3146.3	2034.74	4509.88	8568.01	6321.06	6278.91
72238	56.5885	3	887.664	2659.97	0.00599695	2.25452	3.47	MPLFGASAPGKSMEASVDVSAPK	[7] Phospho (ST)|[9] Oxidation (P)|[12] Phospho (ST)|[13] Oxidation (M)|[16] Phospho (ST)|[20] Phospho (ST)|[22] Oxidation (P)|[23] Oxidation (K)	AHNK2_HUMAN	Protein AHNAK2 OS=Homo sapiens GN=AHNAK2 PE=1 SV=2	0	0	199.183	0	237.577	278.532	3183.21	1844.21	3100.67	8495.49	3423.6	7312.96
74199	101.7	2	589.312	1176.61	0.00303724	2.58136	3.7	VEMPSLKTPK	[4] Oxidation (P)|[7] Oxidation (K)|[9] Oxidation (P)	AHNK2_HUMAN	Protein AHNAK2 OS=Homo sapiens GN=AHNAK2 PE=1 SV=2	2158.09	1245.78	1504.59	1216.15	1119.2	1761.8	2284.31	1457.24	912.278	1621.32	864.317	1705.63
74358	21.9494	3	742.292	2223.85	0.00590504	2.65533	5.51	LEGDLSLADKDVTAKDSK	[6] Phospho (ST)|[9] Oxidation (D)|[10] Oxidation (K)|[11] Oxidation (D)|[13] Phospho (ST)|[16] Oxidation (D)|[17] Phospho (ST)|[18] Oxidation (K)	AHNK2_HUMAN	Protein AHNAK2 OS=Homo sapiens GN=AHNAK2 PE=1 SV=2	0	200.164	0	3031.55	2678.9	127.532	356.385	824.066	155.28	184.553	1126.52	0
74467	104.239	3	1084.86	3251.56	0.00120967	0.372028	11.94	EVQCPEANIDTALCKESPGLWGASILK	[4] Bromobimane (C)|[14] Bromobimane (C)	AHNK2_HUMAN	Protein AHNAK2 OS=Homo sapiens GN=AHNAK2 PE=1 SV=2	13015	5393.89	2030.12	8382.42	509.451	10.862	2618.31	432.44	1723.36	8412.01	5842.24	2440.49
74884	50.1272	3	1048.09	3141.24	-0.00354525	-1.12861	4.15	SIEASVDVSELKVEADGSFPSMQGDLK	[7] Oxidation (D)|[9] Phospho (ST)|[18] Phospho (ST)|[21] Phospho (ST)|[22] Oxidation (M)|[25] Oxidation (D)|[27] Oxidation (K)	AHNK2_HUMAN	Protein AHNAK2 OS=Homo sapiens GN=AHNAK2 PE=1 SV=2	511.773	2078	803.873	2091.78	1554.79	3545.54	1199.27	1868.35	2613.83	1913.05	2630.09	3945.81
78883	42.5981	3	724.673	2171	-0.000158691	-0.0730957	6.83	DAHDVSPTSTDTEAQLTVER		AHNK2_HUMAN	Protein AHNAK2 OS=Homo sapiens GN=AHNAK2 PE=1 SV=2	4193.61	2718.76	1868.72	1764.45	952.463	757.267	2881.22	934.939	887.28	3931.92	2369.88	1459.12
79809	60.0641	3	1020.44	3058.31	-0.00867093	-2.8352	4.19	SMEASVDVSELKAKADVSLPSMQGDLK	[2] Oxidation (M)|[9] Phospho (ST)|[16] Oxidation (D)|[18] Phospho (ST)|[22] Oxidation (M)|[27] Oxidation (K)	AHNK2_HUMAN	Protein AHNAK2 OS=Homo sapiens GN=AHNAK2 PE=1 SV=2	6132.5	5367.36	1642.8	5302.12	1326.88	0	3925.57	1026.26	783.274	5756.31	858.323	759.854
80223	81.1295	4	1054.5	4213.98	0.0101576	2.41045	16.53	VEAEVSLPSMQGDLKTTDLCIPLPSADLVVQAGQVDMK	[6] Phospho (ST)|[8] Oxidation (P)|[10] Oxidation (M)|[18] Oxidation (D)|[22] Oxidation (P)|[24] Oxidation (P)	AHNK2_HUMAN	Protein AHNAK2 OS=Homo sapiens GN=AHNAK2 PE=1 SV=2	15925.3	4834.02	1580.81	9693.26	1009.78	170.469	9683.6	731.323	793.414	12245.8	3346.67	1141.64
80554	60.6905	2	502.219	1002.42	-0.00400959	-3.99988	5.9	DLTTKDSK	[4] Phospho (ST)|[6] Oxidation (D)	AHNK2_HUMAN	Protein AHNAK2 OS=Homo sapiens GN=AHNAK2 PE=1 SV=2	581.495	1325.34	1510.92	514.662	1165.58	1025.36	597.366	1869.42	1019.39	276.986	861.742	1142.67
81098	16.9601	2	622.33	1242.65	0.000473478	0.381024	2.65	GPKAEVTAPDVK	[3] Oxidation (K)|[10] Oxidation (D)	AHNK2_HUMAN	Protein AHNAK2 OS=Homo sapiens GN=AHNAK2 PE=1 SV=2	1045.91	1274.04	1384.61	1539.61	1453.05	2015.38	1670.93	881.948	1086.73	1638.23	1165.32	1402.47
84250	96.5556	3	896.107	2685.3	0.0108109	4.02597	0.31	FKMPSFGVSAPGRSIEASVDVPAPK	[3] Oxidation (M)|[4] Oxidation (P)|[5] Phospho (ST)	AHNK2_HUMAN	Protein AHNAK2 OS=Homo sapiens GN=AHNAK2 PE=1 SV=2	6537.41	1589.08	4498.4	1265.92	392.171	22.4965	1603.94	522.574	1132.41	246.143	725.726	692.758
84697	109.751	2	776.375	1550.74	-0.00190527	-1.22862	4.36	FPKLGFSSSPTKK	[2] Oxidation (P)|[11] Phospho (ST)|[12] Oxidation (K)|[13] Oxidation (K)	AHNK2_HUMAN	Protein AHNAK2 OS=Homo sapiens GN=AHNAK2 PE=1 SV=2	223.793	12.9532	101.552	84.5132	0	0	181.361	0	8.17089	89.165	109.844	2316.57
85934	24.5427	2	550.801	1099.59	0.000969856	0.882018	5.72	SPQVDIKGPK	[2] Oxidation (P)|[5] Oxidation (D)	AHNK2_HUMAN	Protein AHNAK2 OS=Homo sapiens GN=AHNAK2 PE=1 SV=2	1519.01	1538.74	1499.48	1020.76	1224.43	500.517	1800.82	622.783	870.443	1270.53	1262.23	1259.12
85979	65.231	2	794.898	1587.78	0.000299631	0.188711	3.08	VEADVSLPSMQGDLK		AHNK2_HUMAN	Protein AHNAK2 OS=Homo sapiens GN=AHNAK2 PE=1 SV=2	12959.2	3671.98	3375.19	2665.55	884.195	600.241	4892.37	1610.16	733.437	3854.1	1176.91	668.3
87717	65.4236	3	1144.2	3429.57	-0.00367303	-1.07099	6.37	ASAPGKSIQASVDVSAPKAEADVSLPSMQGDLK	[2] Phospho (ST)|[7] Phospho (ST)|[22] Oxidation (D)	AHNK2_HUMAN	Protein AHNAK2 OS=Homo sapiens GN=AHNAK2 PE=1 SV=2	391.471	606.697	767.071	0	0	252.638	0	0	10594.3	550.981	0	6468.21
87945	72.1054	2	879.431	1756.85	-0.00294352	-1.67545	0.36	VQMPSLKMPKVDLK	[3] Oxidation (M)|[4] Oxidation (P)|[5] Phospho (ST)|[7] Oxidation (K)|[10] Oxidation (K)	AHNK2_HUMAN	Protein AHNAK2 OS=Homo sapiens GN=AHNAK2 PE=1 SV=2	1549.8	1690.87	118.817	5449.93	1008.12	4438.4	1863.53	547.572	817.968	3243.03	1687.52	220.356
90509	108.083	3	1097.51	3289.51	0.0129766	3.94485	3.43	LPETQVLPGEIDETPLSKPGHDLASMEDK	[8] Oxidation (P)|[14] Phospho (ST)|[15] Oxidation (P)|[22] Oxidation (D)|[26] Oxidation (M)	AHNK2_HUMAN	Protein AHNAK2 OS=Homo sapiens GN=AHNAK2 PE=1 SV=2	10071	11516.9	2857.96	1469.47	700.073	176.025	4708.02	3690.73	1313.96	618.705	3174.4	619.627
91263	41.6782	2	537.788	1073.56	0.000315249	0.293649	6.13	LEGDLSLAEK		AHNK2_HUMAN	Protein AHNAK2 OS=Homo sapiens GN=AHNAK2 PE=1 SV=2	2916.9	2781.59	1586.29	652.654	1235.69	1932.6	1445.56	1505.93	1575.56	3003.6	975.843	1659.91
92209	103.113	3	873.735	2618.18	0.00718918	2.74588	3.39	LDGAWLEGDLSVADKDVTTKDSR	[2] Oxidation (D)|[9] Oxidation (D)|[11] Phospho (ST)|[21] Oxidation (D)	AHNK2_HUMAN	Protein AHNAK2 OS=Homo sapiens GN=AHNAK2 PE=1 SV=2	3685.76	2529.06	3327.49	2605.67	1839.99	526.618	1018.49	400.555	1336.76	1677.23	383.608	1821.01
93556	14.6635	2	893.947	1785.88	-0.00874962	-4.89931	0.45	IPKFKMPSFGVSAPGK	[7] Oxidation (P)|[12] Phospho (ST)	AHNK2_HUMAN	Protein AHNAK2 OS=Homo sapiens GN=AHNAK2 PE=1 SV=2	1166.83	1211.65	305.963	961.52	336.232	82.0455	1272.74	444.029	431.109	1353.77	493.972	520.677
93628	104.874	4	850.408	3397.6	0.00512574	1.50864	7.19	ASAPGKSIQASVDVSAPKAEADVSLPSMQGDLK	[6] Oxidation (K)|[7] Phospho (ST)|[18] Oxidation (K)|[22] Oxidation (D)|[28] Oxidation (M)	AHNK2_HUMAN	Protein AHNAK2 OS=Homo sapiens GN=AHNAK2 PE=1 SV=2	3436.97	2402.32	1865.84	1673.7	183.62	180.709	3256.02	556.019	4251.2	2005.93	1285.48	1361.39
97336	14.8386	2	687.324	1372.63	-0.000601894	-0.438496	36.06	TGSGQGPSSTGQPGR		AHNK2_HUMAN	Protein AHNAK2 OS=Homo sapiens GN=AHNAK2 PE=1 SV=2	1595.14	1681.61	2197.65	1265.35	715.924	1509.45	1007.88	490.706	912.304	1271.13	1409.79	737.666
110338	31.129	2	817.897	1633.78	-0.00462464	-2.83063	0.9	LDGAWLEGDLSLADK	[2] Oxidation (D)|[9] Oxidation (D)	AHNK2_HUMAN	Protein AHNAK2 OS=Homo sapiens GN=AHNAK2 PE=1 SV=2	1244.02	0	81.9548	0	70.5317	65.6019	139.248	101.643	3.77742	220.001	23.6546	244.076
115313	105.211	2	801.423	1600.83	0.000652499	0.4076	7.06	VDLKGPQIDVNVPK	[2] Oxidation (D)|[4] Oxidation (K)|[6] Oxidation (P)|[9] Oxidation (D)|[14] Oxidation (K)	AHNK2_HUMAN	Protein AHNAK2 OS=Homo sapiens GN=AHNAK2 PE=1 SV=2	1441.37	858.761	543.98	118.293	93.1256	14.1805	3422.49	3393.04	1420.29	3235.55	924.007	152.886
473	64.3953	2	622.336	1242.66	0.000195517	0.157338	74.85	SIQEELQQLR		PLEC_HUMAN	Plectin OS=Homo sapiens GN=PLEC PE=1 SV=3	684853	393269	208624	375368	185289	126624	537891	183729	138788	634952	377261	201141
21883	64.3953	1	1243.67	1242.66	0.00127961	1.02974	---	SIQEELQQLR		PLEC_HUMAN	Plectin OS=Homo sapiens GN=PLEC PE=1 SV=3	13015.8	14083.6	845.005	11329.3	4040.26	5020.03	11460.9	4989.63	2631.58	17440.2	14815.6	5528.68
589	15.7611	2	516.77	1031.52	-0.000109728	-0.106375	21.36	TLKPEEQR	[3] Oxidation (K)|[4] Oxidation (P)	PLEC_HUMAN	Plectin OS=Homo sapiens GN=PLEC PE=1 SV=3	129821	126995	127751	85087	100983	146800	130352	94396.2	120346	139817	109981	116436
17742	15.7611	1	1032.53	1031.52	-9.22e-05	-0.0893716	---	TLKPEEQR	[3] Oxidation (K)|[4] Oxidation (P)	PLEC_HUMAN	Plectin OS=Homo sapiens GN=PLEC PE=1 SV=3	11065.4	15766.2	9992.76	5557.37	7451.2	11611.2	9465.99	5610.18	10104.8	10814.4	7394.42	8900.15
18381	6.32147	2	516.77	1031.52	-6.95e-05	-0.0673458	13.81	TLKPEEQR	[3] Oxidation (K)|[4] Oxidation (P)	PLEC_HUMAN	Plectin OS=Homo sapiens GN=PLEC PE=1 SV=3	91927.6	78296	79495.9	55788.5	67841.7	60089.8	61638.4	49809.4	87094.4	76660.5	53501.8	73286.9
826	17.3481	2	453.22	904.425	7.23e-05	0.0799237	25.37	QKEEAER	[2] Oxidation (K)	PLEC_HUMAN	Plectin OS=Homo sapiens GN=PLEC PE=1 SV=3	134245	109921	97762.2	85121.1	64442.9	63703.9	98480	57253.7	64725.3	96654.4	88497.3	70981
4101	17.3481	1	905.432	904.425	-3.95e-05	-0.0436312	---	QKEEAER	[2] Oxidation (K)	PLEC_HUMAN	Plectin OS=Homo sapiens GN=PLEC PE=1 SV=3	88607.1	67323.8	55298.2	43028.4	30723.6	35595.1	52660.4	28246.9	29796.6	50429.5	45735.4	37844.1
1180	50.0084	2	644.349	1286.68	-8.1e-05	-0.062949	74.7	AQVEQELTTLR		PLEC_HUMAN	Plectin OS=Homo sapiens GN=PLEC PE=1 SV=3	417566	207788	90399.5	219833	91293.1	60555.5	213737	74224.2	49195.7	253097	182685	83334.6
1506	45.564	2	1035.47	2068.93	0.000304916	0.147378	87.87	AYSDPSTGEPATYGELQQR		PLEC_HUMAN	Plectin OS=Homo sapiens GN=PLEC PE=1 SV=3	1.26646e+06	992742	484568	577794	459433	387534	898870	424155	292956	1.12967e+06	786926	428507
[truncated: 68,289 more rows]
