# Supplementary material for: Nuclear decoupling is part of a rapid protein-level cellular response to high-intensity mechanical loading
Source: Nat Commun. 2019 Sep 12;10:4149. doi: 10.1038/s41467-019-11923-1 (PMC6742657; doi:10.1038/s41467-019-11923-1)
Supplement: Supplementary file 7 — Supplementary Data 4 [file 41467_2019_11923_MOESM7_ESM.xlsx]

## Sheet: Sheet1
Protein changes in hMSCs following 5 Hz CTS (n = 3 donors)
IDENTIFIER USED DURING ANALYSIS	NUMBER OF PEPTIDES	GENE NAME	PROTEIN NAME	LOG2 fold change at 0hr vs 0hr control	SEM	corrected p-value	LOG2 fold change at 24hr vs 24hr control	SEM	corrected p-value
A2MG_HUMAN	4	A2M CPAMD5 FWP007	Alpha-2-macroglobulin (Alpha-2-M) (C3 and PZP-like alpha-2-macroglobulin domain-containing protein 5)	-0.0463717	0.235588	0.89341	-0.399535	0.195729	0.294586
AAK1_HUMAN	6	AAK1 KIAA1048	AP2-associated protein kinase 1 (EC 2.7.11.1) (Adaptor-associated kinase 1)	0.260057	0.235292	0.238679	-0.0637451	0.214226	0.962049
SYAC_HUMAN	3	AARS	Alanine--tRNA ligase, cytoplasmic (EC 6.1.1.7) (Alanyl-tRNA synthetase) (AlaRS) (Renal carcinoma antigen NY-REN-42)	-0.36756	0.193544	0.212634	0.0331828	0.188409	0.964077
SYAM_HUMAN	4	AARS2 AARSL KIAA1270	Alanine--tRNA ligase, mitochondrial (EC 6.1.1.7) (Alanyl-tRNA synthetase) (AlaRS)	-0.345326	0.214004	0.195421	0.20138	0.216248	0.757191
ABCF1_HUMAN	5	ABCF1 ABC50	ATP-binding cassette sub-family F member 1 (ATP-binding cassette 50) (TNF-alpha-stimulated ABC protein)	-0.221871	0.149325	0.277869	0.0613512	0.209932	0.962049
H0YEL2_HUMAN	4	ABI3BP	Target of Nesh-SH3 (Fragment)	-0.523561	0.294473	0.127521	-0.0620114	0.170677	0.949292
ABL1_HUMAN	5	ABL1 ABL JTK7	Tyrosine-protein kinase ABL1 (EC 2.7.10.2) (Abelson murine leukemia viral oncogene homolog 1) (Abelson tyrosine-protein kinase 1) (Proto-oncogene c-Abl) (p150)	0.295354	0.230687	0.301886	0.0736032	0.249348	0.962049
ABLM1_HUMAN	3	ABLIM1 ABLIM KIAA0059 LIMAB1	Actin-binding LIM protein 1 (abLIM-1) (Actin-binding LIM protein family member 1) (Actin-binding double zinc finger protein) (LIMAB1) (Limatin)	0.224702	0.300465	0.544345	0.0269989	0.209158	0.974175
ACADV_HUMAN	5	ACADVL VLCAD	Very long-chain specific acyl-CoA dehydrogenase, mitochondrial (VLCAD) (EC 1.3.8.9)	-0.58375	0.158509	0.00464368	-0.0940471	0.296953	0.957527
THIL_HUMAN	3	ACAT1 ACAT MAT	Acetyl-CoA acetyltransferase, mitochondrial (EC 2.3.1.9) (Acetoacetyl-CoA thiolase) (T2)	-0.683185	0.326479	0.0138839	0.126685	0.171163	0.832605
GCP60_HUMAN	6	ACBD3 GCP60 GOCAP1 GOLPH1	Golgi resident protein GCP60 (Acyl-CoA-binding domain-containing protein 3) (Golgi complex-associated protein 1) (GOCAP1) (Golgi phosphoprotein 1) (GOLPH1) (PBR- and PKA-associated protein 7) (Peripheral benzodiazepine receptor-associated protein PAP7) [Cleaved into: Golgi resident protein GCP60, N-terminally processed]	-0.978148	0.190248	0.00021627	0.043686	0.223464	0.964077
ACINU_HUMAN	13	ACIN1 ACINUS KIAA0670	Apoptotic chromatin condensation inducer in the nucleus (Acinus)	0.412579	0.0987316	0.00438526	0.498622	0.176232	0.113237
ACLY_HUMAN	8	ACLY	ATP-citrate synthase (EC 2.3.3.8) (ATP-citrate (pro-S-)-lyase) (ACL) (Citrate cleavage enzyme)	-0.491404	0.126472	0.00126976	0.137326	0.116017	0.674841
ACON_HUMAN	4	ACO2	Aconitate hydratase, mitochondrial (Aconitase) (EC 4.2.1.3) (Citrate hydro-lyase)	-0.405348	0.231819	0.126213	0.188649	0.103207	0.360136
ACSL3_HUMAN	5	ACSL3 ACS3 FACL3 LACS3	Long-chain-fatty-acid--CoA ligase 3 (EC 6.2.1.3) (Long-chain acyl-CoA synthetase 3) (LACS 3)	-0.622155	0.132693	0.00100961	0.101762	0.199607	0.912684
ACTA_HUMAN	4	ACTA2 ACTSA ACTVS GIG46	Actin, aortic smooth muscle (Alpha-actin-2) (Cell growth-inhibiting gene 46 protein) [Cleaved into: Actin, aortic smooth muscle, intermediate form]	-0.66887	0.214248	0.0110906	0.369765	0.158775	0.210357
ACTB_HUMAN	17	ACTB	Actin, cytoplasmic 1 (Beta-actin) [Cleaved into: Actin, cytoplasmic 1, N-terminally processed]	-0.0601958	0.227557	0.854708	0.0894991	0.171305	0.909007
ACTN1_HUMAN	7	ACTN1	Alpha-actinin-1 (Alpha-actinin cytoskeletal isoform) (F-actin cross-linking protein) (Non-muscle alpha-actinin-1)	-1.34519	0.132855	1.12222e-13	0.024267	0.210436	0.978306
ACTN4_HUMAN	15	ACTN4	Alpha-actinin-4 (Non-muscle alpha-actinin 4)	-0.486615	0.146044	0.00176613	0.173769	0.112412	0.482084
ARP10_HUMAN	3	ACTR10 ACTR11 ARP11	Actin-related protein 10 (Actin-related protein 11) (hARP11)	-0.400777	0.312643	0.219649	0.111799	0.108044	0.722829
ACTY_HUMAN	5	ACTR1B CTRN2	Beta-centractin (Actin-related protein 1B) (ARP1B)	-0.583249	0.218025	0.0587122	0.183518	0.262405	0.844395
ARP3_HUMAN	4	ACTR3 ARP3	Actin-related protein 3 (Actin-like protein 3)	-0.452531	0.152177	0.0232831	-0.348638	0.224382	0.478474
DSRAD_HUMAN	3	ADAR ADAR1 DSRAD G1P1 IFI4	Double-stranded RNA-specific adenosine deaminase (DRADA) (EC 3.5.4.37) (136 kDa double-stranded RNA-binding protein) (p136) (Interferon-inducible protein 4) (IFI-4) (K88DSRBP)	0.138212	0.490449	0.831333	-0.114771	0.147053	0.810172
ADDA_HUMAN	9	ADD1 ADDA	Alpha-adducin (Erythrocyte adducin subunit alpha)	0.0304655	0.133289	0.89341	-0.669817	0.416521	0.458468
ADDG_HUMAN	9	ADD3 ADDL	Gamma-adducin (Adducin-like protein 70)	-0.371893	0.131637	0.00343249	0.115458	0.125067	0.757191
ADIRF_HUMAN	5	ADIRF AFRO APM2 C10orf116	Adipogenesis regulatory factor (Adipogenesis factor rich in obesity) (Adipose most abundant gene transcript 2 protein) (Adipose-specific protein 2) (apM-2)	0.436751	0.244048	0.0227269	0.0521009	0.120121	0.942205
AGAP3_HUMAN	3	AGAP3 CENTG3	Arf-GAP with GTPase, ANK repeat and PH domain-containing protein 3 (AGAP-3) (CRAM-associated GTPase) (CRAG) (Centaurin-gamma-3) (Cnt-g3) (MR1-interacting protein) (MRIP-1)	0.22604	0.158835	0.387292	0.246848	0.16663	0.519844
ELYS_HUMAN	6	AHCTF1 ELYS TMBS62 MSTP108	Protein ELYS (Embryonic large molecule derived from yolk sac) (Protein MEL-28) (Putative AT-hook-containing transcription factor 1)	0.187429	0.192116	0.457369	0.114822	0.202013	0.894796
AHNK_HUMAN	209	AHNAK PM227	Neuroblast differentiation-associated protein AHNAK (Desmoyokin)	-0.566786	0.0263138	1.12222e-13	0.119995	0.164798	0.834761
AHNK2_HUMAN	42	AHNAK2 C14orf78 KIAA2019	Protein AHNAK2	-0.283809	0.0709082	0.00197631	-0.314037	0.0249554	5.05e-13
AHSA1_HUMAN	4	AHSA1 C14orf3 HSPC322	Activator of 90 kDa heat shock protein ATPase homolog 1 (AHA1) (p38)	0.591789	0.194524	0.0124143	-0.141841	0.0769711	0.346894
AIFM1_HUMAN	9	AIFM1 AIF PDCD8	Apoptosis-inducing factor 1, mitochondrial (EC 1.1.1.-) (Programmed cell death protein 8)	-0.200956	0.132828	0.227156	-0.124494	0.204005	0.874825
AIP_HUMAN	4	AIP XAP2	AH receptor-interacting protein (AIP) (Aryl-hydrocarbon receptor-interacting protein) (HBV X-associated protein 2) (XAP-2) (Immunophilin homolog ARA9)	-0.411079	0.192231	0.145754	0.143704	0.131526	0.718625
KAD1_HUMAN	5	AK1	Adenylate kinase isoenzyme 1 (AK 1) (EC 2.7.4.3) (EC 2.7.4.6) (ATP-AMP transphosphorylase 1) (ATP:AMP phosphotransferase) (Adenylate monophosphate kinase) (Myokinase)	-0.657539	0.105635	1.74444e-06	0.324138	0.190204	0.416811
AKA12_HUMAN	39	AKAP12 AKAP250	A-kinase anchor protein 12 (AKAP-12) (A-kinase anchor protein 250 kDa) (AKAP 250) (Gravin) (Myasthenia gravis autoantigen)	0.379126	0.162961	0.0583417	0.186288	0.115347	0.450908
AKP13_HUMAN	6	AKAP13 BRX HT31 LBC	A-kinase anchor protein 13 (AKAP-13) (AKAP-Lbc) (Breast cancer nuclear receptor-binding auxiliary protein) (Guanine nucleotide exchange factor Lbc) (Human thyroid-anchoring protein 31) (Lymphoid blast crisis oncogene) (LBC oncogene) (Non-oncogenic Rho GTPase-specific GTP exchange factor) (Protein kinase A-anchoring protein 13) (PRKA13) (p47)	0.469817	0.219808	0.0351353	0.182838	0.163175	0.700876
AKAP2_HUMAN	9	AKAP2 KIAA0920 PRKA2	A-kinase anchor protein 2 (AKAP-2) (AKAP-KL) (Protein kinase A-anchoring protein 2) (PRKA2)	-0.0405525	0.259346	0.906005	0.365726	0.170985	0.258361
AK1A1_HUMAN	4	AKR1A1 ALDR1 ALR	Alcohol dehydrogenase [NADP(+)] (EC 1.1.1.2) (Aldehyde reductase) (Aldo-keto reductase family 1 member A1)	-0.461306	0.228879	0.102005	0.36564	0.212389	0.406373
AK1C3_HUMAN	5	AKR1C3 DDH1 HSD17B5 KIAA0119 PGFS	Aldo-keto reductase family 1 member C3 (EC 1.-.-.-) (17-beta-hydroxysteroid dehydrogenase type 5) (17-beta-HSD 5) (3-alpha-HSD type II, brain) (3-alpha-hydroxysteroid dehydrogenase type 2) (3-alpha-HSD type 2) (EC 1.1.1.357) (Chlordecone reductase homolog HAKRb) (Dihydrodiol dehydrogenase 3) (DD-3) (DD3) (Dihydrodiol dehydrogenase type I) (HA1753) (Indanol dehydrogenase) (EC 1.1.1.112) (Prostagla…	-0.699735	0.146806	0.00290236	0.378441	0.207737	0.370512
ALDOA_HUMAN	9	ALDOA ALDA	Fructose-bisphosphate aldolase A (EC 4.1.2.13) (Lung cancer antigen NY-LU-1) (Muscle-type aldolase)	-0.361134	0.191782	0.088308	0.610541	0.156182	0.0150473
ALDOC_HUMAN	3	ALDOC ALDC	Fructose-bisphosphate aldolase C (EC 4.1.2.13) (Brain-type aldolase)	-0.947242	0.142338	6.6323e-05	0.346342	0.145629	0.189635
ALKB5_HUMAN	4	ALKBH5 ABH5 OFOXD1	RNA demethylase ALKBH5 (EC 1.14.11.-) (Alkylated DNA repair protein alkB homolog 5) (Alpha-ketoglutarate-dependent dioxygenase alkB homolog 5)	-0.306082	0.17465	0.215547	0.521642	0.170529	0.079085
AMPD2_HUMAN	7	AMPD2	AMP deaminase 2 (EC 3.5.4.6) (AMP deaminase isoform L)	0.514849	0.191037	0.0265928	-0.347376	0.176871	0.319281
ANK2_HUMAN	4	ANK2 ANKB	Ankyrin-2 (ANK-2) (Ankyrin-B) (Brain ankyrin) (Non-erythroid ankyrin)	0.390046	0.109883	0.0425952	0.175631	0.174656	0.729628
ANK3_HUMAN	6	ANK3	Ankyrin-3 (ANK-3) (Ankyrin-G)	-0.0349556	0.221301	0.92521	0.0653911	0.171293	0.945209
ANR17_HUMAN	3	ANKRD17 GTAR KIAA0697	Ankyrin repeat domain-containing protein 17 (Gene trap ankyrin repeat protein) (Serologically defined breast cancer antigen NY-BR-16)	0.367271	0.283714	0.227685	-0.100279	0.179965	0.897295
ANLN_HUMAN	5	ANLN	Anillin	0.853894	0.222435	0.00412703	-0.0512651	0.242849	0.964077
ANXA1_HUMAN	11	ANXA1 ANX1 LPC1	Annexin A1 (Annexin I) (Annexin-1) (Calpactin II) (Calpactin-2) (Chromobindin-9) (Lipocortin I) (Phospholipase A2 inhibitory protein) (p35)	-0.371509	0.407305	0.433531	0.0211409	0.159534	0.974092
ANX11_HUMAN	5	ANXA11 ANX11	Annexin A11 (56 kDa autoantigen) (Annexin XI) (Annexin-11) (Calcyclin-associated annexin 50) (CAP-50)	-1.27365	0.198592	0.000166688	0.096964	0.334579	0.962049
ANXA2_HUMAN	15	ANXA2 ANX2 ANX2L4 CAL1H LPC2D	Annexin A2 (Annexin II) (Annexin-2) (Calpactin I heavy chain) (Calpactin-1 heavy chain) (Chromobindin-8) (Lipocortin II) (Placental anticoagulant protein IV) (PAP-IV) (Protein I) (p36)	-0.780628	0.564459	0.235353	0.280193	0.212274	0.620504
ANXA4_HUMAN	3	ANXA4 ANX4	Annexin A4 (35-beta calcimedin) (Annexin IV) (Annexin-4) (Carbohydrate-binding protein p33/p41) (Chromobindin-4) (Endonexin I) (Lipocortin IV) (P32.5) (PP4-X) (Placental anticoagulant protein II) (PAP-II) (Protein II)	-0.186822	0.335392	0.638817	0.274914	0.488859	0.894796
ANXA5_HUMAN	10	ANXA5 ANX5 ENX2 PP4	Annexin A5 (Anchorin CII) (Annexin V) (Annexin-5) (Calphobindin I) (CBP-I) (Endonexin II) (Lipocortin V) (Placental anticoagulant protein 4) (PP4) (Placental anticoagulant protein I) (PAP-I) (Thromboplastin inhibitor) (Vascular anticoagulant-alpha) (VAC-alpha)	-0.969572	0.450385	0.0653616	0.292882	0.289032	0.727881
ANXA6_HUMAN	3	ANXA6 ANX6	Annexin A6 (67 kDa calelectrin) (Annexin VI) (Annexin-6) (Calphobindin-II) (CPB-II) (Chromobindin-20) (Lipocortin VI) (Protein III) (p68) (p70)	-1.36249	0.137976	1.13667e-07	0.307658	0.421616	0.833446
ANXA7_HUMAN	4	ANXA7 ANX7 SNX OK/SW-cl.95	Annexin A7 (Annexin VII) (Annexin-7) (Synexin)	-0.260116	0.206707	0.270989	0.208007	0.190831	0.718625
AP2M1_HUMAN	5	AP2M1 CLAPM1 KIAA0109	AP-2 complex subunit mu (AP-2 mu chain) (Adaptin-mu2) (Adaptor protein complex AP-2 subunit mu) (Adaptor-related protein complex 2 subunit mu) (Clathrin assembly protein complex 2 mu medium chain) (Clathrin coat assembly protein AP50) (Clathrin coat-associated protein AP50) (HA2 50 kDa subunit) (Plasma membrane adaptor AP-2 50 kDa protein)	-0.154527	0.171746	0.450305	0.313755	0.187105	0.423984
APCL_HUMAN	9	APC2 APCL	Adenomatous polyposis coli protein 2 (Adenomatous polyposis coli protein-like) (APC-like)	0.102342	0.178897	0.720537	0.121936	0.162345	0.825161
ACPH_HUMAN	3	APEH D3F15S2 D3S48E DNF15S2	Acylamino-acid-releasing enzyme (AARE) (EC 3.4.19.1) (Acyl-peptide hydrolase) (APH) (Acylaminoacyl-peptidase) (Oxidized protein hydrolase) (OPH)	-0.176345	0.238449	0.531244	-0.0350037	0.18656	0.964077
APEX1_HUMAN	3	APEX1 APE APE1 APEX APX HAP1 REF1	DNA-(apurinic or apyrimidinic site) lyase (EC 3.1.-.-) (EC 4.2.99.18) (APEX nuclease) (APEN) (Apurinic-apyrimidinic endonuclease 1) (AP endonuclease 1) (APE-1) (REF-1) (Redox factor-1) [Cleaved into: DNA-(apurinic or apyrimidinic site) lyase, mitochondrial]	0.1747	0.178963	0.510282	0.078655	0.195943	0.944537
API5_HUMAN	3	API5 MIG8	Apoptosis inhibitor 5 (API-5) (Antiapoptosis clone 11 protein) (AAC-11) (Cell migration-inducing gene 8 protein) (Fibroblast growth factor 2-interacting factor) (FIF) (Protein XAGL)	-0.0239117	0.274771	0.953052	0.0921232	0.208109	0.939756
APMAP_HUMAN	3	APMAP C20orf3 UNQ1869/PRO4305	Adipocyte plasma membrane-associated protein (Protein BSCv)	-1.28792	0.191733	6.92195e-05	-0.131904	0.245134	0.901759
MIC27_HUMAN	3	APOOL CXorf33 FAM121A MIC27 UNQ8193/PRO23204	MICOS complex subunit MIC27 (Apolipoprotein O-like) (Protein FAM121A)	-0.57819	0.288081	0.104541	0.269404	0.230898	0.690859
DP13B_HUMAN	4	APPL2 DIP13B	DCC-interacting protein 13-beta (Dip13-beta) (Adapter protein containing PH domain, PTB domain and leucine zipper motif 2)	0.522559	0.349413	0.213043	-0.289968	0.298054	0.740067
COPD_HUMAN	4	ARCN1 COPD	Coatomer subunit delta (Archain) (Delta-coat protein) (Delta-COP)	0.289862	0.150123	0.296967	0.307172	0.318355	0.740067
ARFG3_HUMAN	7	ARFGAP3 ARFGAP1	ADP-ribosylation factor GTPase-activating protein 3 (ARF GAP 3)	-0.443781	0.0932622	0.00474958	-0.0652259	0.180569	0.949292
ARFP1_HUMAN	4	ARFIP1	Arfaptin-1 (ADP-ribosylation factor-interacting protein 1)	0.41697	0.131162	0.0726857	-0.169698	0.115105	0.520718
RHG01_HUMAN	8	ARHGAP1 CDC42GAP RHOGAP1	Rho GTPase-activating protein 1 (CDC42 GTPase-activating protein) (GTPase-activating protein rhoGAP) (Rho-related small GTPase protein activator) (Rho-type GTPase-activating protein 1) (p50-RhoGAP)	-0.180597	0.447954	0.712243	0.168199	0.184145	0.760848
RHG17_HUMAN	4	ARHGAP17 RICH1 MSTP066 MSTP110	Rho GTPase-activating protein 17 (Rho-type GTPase-activating protein 17) (RhoGAP interacting with CIP4 homologs protein 1) (RICH-1)	0.285414	0.186059	0.142504	0.13134	0.32587	0.944537
RHG05_HUMAN	3	ARHGAP5 RHOGAP5	Rho GTPase-activating protein 5 (Rho-type GTPase-activating protein 5) (p190-B)	-0.277951	0.238868	0.426664	0.134651	0.169521	0.804212
GDIR1_HUMAN	4	ARHGDIA GDIA1	Rho GDP-dissociation inhibitor 1 (Rho GDI 1) (Rho-GDI alpha)	0.0695431	0.16959	0.770837	0.0740693	0.224541	0.954501
ARHGA_HUMAN	3	ARHGEF10 KIAA0294	Rho guanine nucleotide exchange factor 10	-0.257189	0.298707	0.406352	-0.167779	0.155258	0.718625
ARHG2_HUMAN	6	ARHGEF2 KIAA0651 LFP40	Rho guanine nucleotide exchange factor 2 (Guanine nucleotide exchange factor H1) (GEF-H1) (Microtubule-regulated Rho-GEF) (Proliferating cell nucleolar antigen p40)	-0.302016	0.112216	0.0268553	0.216573	0.242948	0.766799
ARHG7_HUMAN	3	ARHGEF7 COOL1 KIAA0142 P85SPR PAK3BP PIXB Nbla10314	Rho guanine nucleotide exchange factor 7 (Beta-Pix) (COOL-1) (PAK-interacting exchange factor beta) (p85)	-0.174221	0.155581	0.540021	-0.0010769	0.119699	0.996671
ARMX1_HUMAN	4	ARMCX1 ALEX1 AD032	Armadillo repeat-containing X-linked protein 1 (ARM protein lost in epithelial cancers on chromosome X 1) (Protein ALEX1)	0.0750586	0.259003	0.844085	0.0303597	0.198714	0.968333
ARMX2_HUMAN	3	ARMCX2 ALEX2 KIAA0512	Armadillo repeat-containing X-linked protein 2 (ARM protein lost in epithelial cancers on chromosome X 2) (Protein ALEX2)	0.091658	0.213431	0.775176	0.261717	0.240832	0.718625
ARC1B_HUMAN	4	ARPC1B ARC41	Actin-related protein 2/3 complex subunit 1B (Arp2/3 complex 41 kDa subunit) (p41-ARC)	-0.643994	0.344654	0.0827658	-0.0558596	0.211912	0.964077
ARPC4_HUMAN	3	ARPC4 ARC20	Actin-related protein 2/3 complex subunit 4 (Arp2/3 complex 20 kDa subunit) (p20-ARC)	-0.364676	0.133811	0.0441803	-0.168273	0.271293	0.868408
ASB2_HUMAN	3	ASB2	Ankyrin repeat and SOCS box protein 2 (ASB-2)	-0.419426	0.197583	0.134142	0.153018	0.153171	0.731915
ASPH_HUMAN	4	ASPH BAH	Aspartyl/asparaginyl beta-hydroxylase (EC 1.14.11.16) (Aspartate beta-hydroxylase) (ASP beta-hydroxylase) (Peptide-aspartate beta-dioxygenase)	-0.016541	0.223907	0.957732	0.050794	0.218396	0.964077
ASSY_HUMAN	3	ASS1 ASS	Argininosuccinate synthase (EC 6.3.4.5) (Citrulline--aspartate ligase)	0.167019	0.23388	0.658671	0.353903	0.162985	0.248932
ASXL3_HUMAN	3	ASXL3 KIAA1713	Putative Polycomb group protein ASXL3 (Additional sex combs-like protein 3)	-0.0670731	0.264272	0.876985	0.526502	0.237351	0.248932
PUR9_HUMAN	5	ATIC PURH OK/SW-cl.86	Bifunctional purine biosynthesis protein PURH [Cleaved into: Bifunctional purine biosynthesis protein PURH, N-terminally processed] [Includes: Phosphoribosylaminoimidazolecarboxamide formyltransferase (EC 2.1.2.3) (5-aminoimidazole-4-carboxamide ribonucleotide formyltransferase) (AICAR transformylase); IMP cyclohydrolase (EC 3.5.4.10) (ATIC) (IMP synthase) (Inosinicase)]	-0.151115	0.15327	0.448862	0.0549032	0.252196	0.964077
AT1A1_HUMAN	7	ATP1A1	Sodium/potassium-transporting ATPase subunit alpha-1 (Na(+)/K(+) ATPase alpha-1 subunit) (EC 3.6.3.9) (Sodium pump subunit alpha-1)	-0.506748	0.0596622	9.42876e-06	-0.268171	0.149377	0.38224
AT2A2_HUMAN	4	ATP2A2 ATP2B	Sarcoplasmic/endoplasmic reticulum calcium ATPase 2 (SERCA2) (SR Ca(2+)-ATPase 2) (EC 3.6.3.8) (Calcium pump 2) (Calcium-transporting ATPase sarcoplasmic reticulum type, slow twitch skeletal muscle isoform) (Endoplasmic reticulum class 1/2 Ca(2+) ATPase)	-0.436739	0.128421	0.00780356	0.217308	0.0632127	0.0319246
ATPA_HUMAN	8	ATP5A1 ATP5A ATP5AL2 ATPM	ATP synthase subunit alpha, mitochondrial	-0.432435	0.0762137	2.07308e-06	0.140946	0.109052	0.634525
ATPB_HUMAN	4	ATP5B ATPMB ATPSB	ATP synthase subunit beta, mitochondrial (EC 3.6.3.14)	-0.501573	0.129439	0.0367122	0.228586	0.0653963	0.0264387
ATP5I_HUMAN	4	ATP5I ATP5K	ATP synthase subunit e, mitochondrial (ATPase subunit e) [Cleaved into: ATP synthase subunit e, mitochondrial, N-terminally processed]	0.289939	0.24392	0.290822	0.187126	0.162776	0.697224
VATA_HUMAN	4	ATP6V1A ATP6A1 ATP6V1A1 VPP2	V-type proton ATPase catalytic subunit A (V-ATPase subunit A) (EC 3.6.3.14) (V-ATPase 69 kDa subunit) (Vacuolar ATPase isoform VA68) (Vacuolar proton pump subunit alpha)	-1.06561	0.222348	0.000125228	-0.0996942	0.193619	0.911824
VATB2_HUMAN	6	ATP6V1B2 ATP6B2 VPP3	V-type proton ATPase subunit B, brain isoform (V-ATPase subunit B 2) (Endomembrane proton pump 58 kDa subunit) (HO57) (Vacuolar proton pump subunit B 2)	-0.344896	0.120727	0.0124143	-0.0102899	0.230439	0.984648
ATX1L_HUMAN	4	ATXN1L BOAT BOAT1	Ataxin-1-like (Brother of ataxin-1) (Brother of ATXN1)	-0.00262747	0.309776	0.995765	0.255774	0.118048	0.248932
F8W0B5_HUMAN	3	ATXN2	Ataxin-2 (Fragment)	0.0726588	0.275213	0.864751	0.135166	0.247469	0.899338
ATX2_HUMAN	9	ATXN2 ATX2 SCA2 TNRC13	Ataxin-2 (Spinocerebellar ataxia type 2 protein) (Trinucleotide repeat-containing gene 13 protein)	0.185181	0.177662	0.412441	0.0276045	0.264057	0.979347
ATX2L_HUMAN	8	ATXN2L A2D A2LG A2LP A2RP	Ataxin-2-like protein (Ataxin-2 domain protein) (Ataxin-2-related protein)	0.112459	0.0820691	0.407576	0.355212	0.148435	0.189447
BAG3_HUMAN	8	BAG3 BIS	BAG family molecular chaperone regulator 3 (BAG-3) (Bcl-2-associated athanogene 3) (Bcl-2-binding protein Bis) (Docking protein CAIR-1)	0.244372	0.149016	0.216974	0.139635	0.103225	0.603146
BAHC1_HUMAN	4	BAHCC1 BAHD2 KIAA1447	BAH and coiled-coil domain-containing protein 1 (Bromo adjacent homology domain-containing protein 2) (BAH domain-containing protein 2)	0.779492	0.272372	0.0278997	0.252718	0.146936	0.406373
BASP1_HUMAN	15	BASP1 NAP22	Brain acid soluble protein 1 (22 kDa neuronal tissue-enriched acidic protein) (Neuronal axonal membrane protein NAP-22)	0.327838	0.193164	0.104541	0.336652	0.243388	0.587567
BAZ1B_HUMAN	4	BAZ1B WBSC10 WBSCR10 WBSCR9 WSTF	Tyrosine-protein kinase BAZ1B (EC 2.7.10.2) (Bromodomain adjacent to zinc finger domain protein 1B) (Williams syndrome transcription factor) (Williams-Beuren syndrome chromosomal region 10 protein) (Williams-Beuren syndrome chromosomal region 9 protein) (hWALp2)	-0.778042	0.187263	0.0583417	-0.0711646	0.163431	0.941613
BCLF1_HUMAN	6	BCLAF1 BTF KIAA0164	Bcl-2-associated transcription factor 1 (Btf) (BCLAF1 and THRAP3 family member 1)	-0.475093	0.149954	0.00238517	0.548638	0.224186	0.184901
BIN1_HUMAN	5	BIN1 AMPHL	Myc box-dependent-interacting protein 1 (Amphiphysin II) (Amphiphysin-like protein) (Box-dependent myc-interacting protein 1) (Bridging integrator 1)	0.233917	0.182371	0.299531	-0.224445	0.130224	0.406373
BMS1_HUMAN	3	BMS1 BMS1L KIAA0187	Ribosome biogenesis protein BMS1 homolog (Ribosome assembly protein BMS1 homolog)	0.495321	0.193555	0.0733517	0.186832	0.182028	0.72399
BD1L1_HUMAN	8	BOD1L1 BOD1L FAM44A KIAA1327	Biorientation of chromosomes in cell division protein 1-like 1	0.643929	0.144272	3.81574e-05	-0.0615818	0.198007	0.960582
BPTF_HUMAN	3	BPTF FAC1 FALZ	Nucleosome-remodeling factor subunit BPTF (Bromodomain and PHD finger-containing transcription factor) (Fetal Alz-50 clone 1 protein) (Fetal Alzheimer antigen)	-0.276735	0.333739	0.55005	0.0777089	0.142866	0.899338
BRX1_HUMAN	4	BRIX1 BRIX BXDC2	Ribosome biogenesis protein BRX1 homolog (Brix domain-containing protein 2)	0.0929924	0.199515	0.77168	-0.295195	0.33095	0.766799
BSN_HUMAN	4	BSN KIAA0434 ZNF231	Protein bassoon (Zinc finger protein 231)	0.262784	0.258559	0.412441	0.178438	0.207843	0.780649
BTF3_HUMAN	4	BTF3 NACB OK/SW-cl.8	Transcription factor BTF3 (Nascent polypeptide-associated complex subunit beta) (NAC-beta) (RNA polymerase B transcription factor 3)	0.0720419	0.208958	0.83744	-0.03848	0.222727	0.964077
BUB3_HUMAN	3	BUB3	Mitotic checkpoint protein BUB3	-0.554025	0.213489	0.087017	0.0577497	0.210109	0.964077
BYST_HUMAN	3	BYSL	Bystin	0.23872	0.157596	0.387994	0.246145	0.237284	0.722829
CA198_HUMAN	5	C1orf198	Uncharacterized protein C1orf198	-0.0846278	0.218976	0.784872	-0.119423	0.205062	0.892447
C1QBP_HUMAN	3	C1QBP GC1QBP HABP1 SF2P32	Complement component 1 Q subcomponent-binding protein, mitochondrial (ASF/SF2-associated protein p32) (Glycoprotein gC1qBP) (C1qBP) (Hyaluronan-binding protein 1) (Mitochondrial matrix protein p32) (gC1q-R protein) (p33)	-1.45229	0.298164	1.19957e-05	-0.272994	0.227946	0.672657
CALD1_HUMAN	44	CALD1 CAD CDM	Caldesmon (CDM)	-0.471539	0.154535	0.00808515	-0.0369991	0.255383	0.970546
CALR_HUMAN	13	CALR CRTC	Calreticulin (CRP55) (Calregulin) (Endoplasmic reticulum resident protein 60) (ERp60) (HACBP) (grp60)	0.185218	0.130294	0.220841	-0.518572	0.148329	0.021747
CALU_HUMAN	12	CALU	Calumenin (Crocalbin) (IEF SSP 9302)	0.0493884	0.115661	0.794461	0.222242	0.113506	0.317112
CAMP1_HUMAN	4	CAMSAP1	Calmodulin-regulated spectrin-associated protein 1	0.161598	0.147239	0.574183	-0.200064	0.105518	0.332783
CAND1_HUMAN	5	CAND1 KIAA0829 TIP120 TIP120A	Cullin-associated NEDD8-dissociated protein 1 (Cullin-associated and neddylation-dissociated protein 1) (TBP-interacting protein of 120 kDa A) (TBP-interacting protein 120A) (p120 CAND1)	-0.550142	0.205584	0.0528522	-0.0432527	0.206371	0.964077
CALX_HUMAN	4	CANX	Calnexin (IP90) (Major histocompatibility complex class I antigen-binding protein p88) (p90)	-0.552699	0.135903	0.00388615	0.017508	0.211265	0.979347
CAP1_HUMAN	9	CAP1 CAP	Adenylyl cyclase-associated protein 1 (CAP 1)	-0.238079	0.0994923	0.109232	0.0894659	0.16582	0.901759
CAPG_HUMAN	4	CAPG AFCP MCP	Macrophage-capping protein (Actin regulatory protein CAP-G)	-1.12728	0.14539	9.03206e-05	0.00752438	0.103684	0.979347
CAN1_HUMAN	3	CAPN1 CANPL1 PIG30	Calpain-1 catalytic subunit (EC 3.4.22.52) (Calcium-activated neutral proteinase 1) (CANP 1) (Calpain mu-type) (Calpain-1 large subunit) (Cell proliferation-inducing gene 30 protein) (Micromolar-calpain) (muCANP)	-0.893535	0.186601	0.00250602	0.360179	0.186245	0.331346
CAZA1_HUMAN	3	CAPZA1	F-actin-capping protein subunit alpha-1 (CapZ alpha-1)	-0.536185	0.145436	0.0519966	0.418471	0.217558	0.332783
CHSP1_HUMAN	3	CARHSP1	Calcium-regulated heat-stable protein 1 (Calcium-regulated heat-stable protein of 24 kDa) (CRHSP-24)	0.139536	0.279592	0.690809	0.187617	0.232164	0.801786
SYCC_HUMAN	3	CARS	Cysteine--tRNA ligase, cytoplasmic (EC 6.1.1.16) (Cysteinyl-tRNA synthetase) (CysRS)	-0.426919	0.181724	0.0385565	-0.0388756	0.240715	0.964077
ICAL_HUMAN	26	CAST	Calpastatin (Calpain inhibitor) (Sperm BS-17 component)	0.573383	0.226061	0.0180675	0.324479	0.161458	0.306554
CATA_HUMAN	3	CAT	Catalase (EC 1.11.1.6)	-0.385276	0.270346	0.150332	0.271093	0.211507	0.634525
CAV1_HUMAN	4	CAV1 CAV	Caveolin-1	-0.486493	0.255104	0.0960965	-0.0451312	0.23038	0.964077
CAVN1_HUMAN	8	CAVIN1 PTRF FKSG13	Caveolae-associated protein 1 (Cavin-1) (Polymerase I and transcript release factor)	-0.34806	0.15988	0.0252886	0.257617	0.227989	0.700876
CAVN3_HUMAN	5	CAVIN3 PRKCDBP SRBC	Caveolae-associated protein 3 (Cavin-3) (Protein kinase C delta-binding protein) (Serum deprivation response factor-related gene product that binds to C-kinase) (hSRBC)	-0.693026	0.438237	0.106831	-0.188612	0.106552	0.388922
H0YFJ7_HUMAN	5	CCAR1	Cell division cycle and apoptosis regulator protein 1 (Fragment)	-0.206138	0.201857	0.40333	0.0603289	0.359927	0.964077
CC110_HUMAN	4	CCDC110 KMHN1	Coiled-coil domain-containing protein 110 (Cancer/testis antigen 52) (CT52) (Cancer/testis antigen KM-HN-1)	-0.0184703	0.176205	0.948842	-0.0332619	0.178537	0.964077
CC124_HUMAN	4	CCDC124	Coiled-coil domain-containing protein 124	0.0141115	0.154567	0.961095	-0.0382033	0.215088	0.964077
CCD22_HUMAN	3	CCDC22 CXorf37 JM1	Coiled-coil domain-containing protein 22	-0.106363	0.28442	0.796823	0.234282	0.179577	0.629294
CCD50_HUMAN	3	CCDC50 C3orf6	Coiled-coil domain-containing protein 50 (Protein Ymer)	0.341894	0.116226	0.168898	-0.160574	0.304819	0.908108
CCD57_HUMAN	3	CCDC57	Coiled-coil domain-containing protein 57	-0.355799	0.359024	0.376973	0.134105	0.203362	0.860191
CCDC8_HUMAN	3	CCDC8	Coiled-coil domain-containing protein 8	0.442777	0.219851	0.131788	-0.251183	0.316866	0.804256
CCD80_HUMAN	4	CCDC80 DRO1 URB HBE245	Coiled-coil domain-containing protein 80 (Down-regulated by oncogenes protein 1) (Up-regulated in BRS-3 deficient mouse homolog)	0.0248771	0.158906	0.927131	0.00383104	0.213729	0.994631
CCD86_HUMAN	5	CCDC86 CYCLON	Coiled-coil domain-containing protein 86 (Cytokine-induced protein with coiled-coil domain)	0.970288	0.125398	1.81193e-08	-0.0428016	0.200558	0.964077
TCPG_HUMAN	4	CCT3 CCTG TRIC5	T-complex protein 1 subunit gamma (TCP-1-gamma) (CCT-gamma) (hTRiC5)	-0.690746	0.201705	0.031954	0.253795	0.138134	0.357691
TCPD_HUMAN	3	CCT4 CCTD SRB	T-complex protein 1 subunit delta (TCP-1-delta) (CCT-delta) (Stimulator of TAR RNA-binding)	0.0493069	0.307606	0.920391	0.185792	0.19257	0.740067
TCPH_HUMAN	5	CCT7 CCTH NIP7-1	T-complex protein 1 subunit eta (TCP-1-eta) (CCT-eta) (HIV-1 Nef-interacting protein) [Cleaved into: T-complex protein 1 subunit eta, N-terminally processed]	-0.462432	0.167393	0.027627	-0.0696415	0.303414	0.964077
TCPQ_HUMAN	7	CCT8 C21orf112 CCTQ KIAA0002	T-complex protein 1 subunit theta (TCP-1-theta) (CCT-theta) (Chaperonin containing T-complex polypeptide 1 subunit 8) (Renal carcinoma antigen NY-REN-15)	-0.823036	0.177956	2.20917e-07	0.250065	0.187277	0.617618
CD44_HUMAN	3	CD44 LHR MDU2 MDU3 MIC4	CD44 antigen (CDw44) (Epican) (Extracellular matrix receptor III) (ECMR-III) (GP90 lymphocyte homing/adhesion receptor) (HUTCH-I) (Heparan sulfate proteoglycan) (Hermes antigen) (Hyaluronate receptor) (Phagocytic glycoprotein 1) (PGP-1) (Phagocytic glycoprotein I) (PGP-I) (CD antigen CD44)	0.39097	0.170739	0.0605492	0.307251	0.142938	0.252375
CD59_HUMAN	4	CD59 MIC11 MIN1 MIN2 MIN3 MSK21	CD59 glycoprotein (1F5 antigen) (20 kDa homologous restriction factor) (HRF-20) (HRF20) (MAC-inhibitory protein) (MAC-IP) (MEM43 antigen) (Membrane attack complex inhibition factor) (MACIF) (Membrane inhibitor of reactive lysis) (MIRL) (Protectin) (CD antigen CD59)	-0.67566	0.308547	0.0827658	0.349294	0.181788	0.332783
CDC37_HUMAN	3	CDC37 CDC37A	Hsp90 co-chaperone Cdc37 (Hsp90 chaperone protein kinase-targeting subunit) (p50Cdc37) [Cleaved into: Hsp90 co-chaperone Cdc37, N-terminally processed]	-0.645565	0.237331	0.0266276	0.23995	0.264858	0.763775
CDC42_HUMAN	3	CDC42	Cell division control protein 42 homolog (G25K GTP-binding protein)	-0.240151	0.193825	0.452222	-0.054001	0.209623	0.964077
MRCKB_HUMAN	4	CDC42BPB KIAA1124	Serine/threonine-protein kinase MRCK beta (EC 2.7.11.1) (CDC42-binding protein kinase beta) (CDC42BP-beta) (DMPK-like beta) (Myotonic dystrophy kinase-related CDC42-binding kinase beta) (MRCK beta) (Myotonic dystrophy protein kinase-like beta)	-0.307769	0.193472	0.335627	0.298675	0.227269	0.624017
BORG5_HUMAN	3	CDC42EP1 BORG5 CEP1 MSE55	Cdc42 effector protein 1 (Binder of Rho GTPases 5) (Serum protein MSE55)	-0.239132	0.192754	0.25977	-0.30634	0.201554	0.498191
BORG4_HUMAN	4	CDC42EP4 BORG4 CEP4	Cdc42 effector protein 4 (Binder of Rho GTPases 4)	0.366671	0.215876	0.188327	-0.11778	0.148279	0.804212
CDC5L_HUMAN	5	CDC5L KIAA0432 PCDC5RP	Cell division cycle 5-like protein (Cdc5-like protein) (Pombe cdc5-related protein)	-0.566454	0.136036	0.00483739	-0.237338	0.225287	0.718625
CARF_HUMAN	4	CDKN2AIP CARF	CDKN2A-interacting protein (Collaborator of ARF)	0.90184	0.166701	7.7139e-05	-0.0553519	0.157066	0.949292
CDV3_HUMAN	6	CDV3 H41	Protein CDV3 homolog	0.431289	0.128792	0.0124296	0.375972	0.183766	0.290713
CENPB_HUMAN	3	CENPB	Major centromere autoantigen B (Centromere protein B) (CENP-B)	0.422673	0.235439	0.201466	0.181234	0.144045	0.64085
CE170_HUMAN	12	CEP170 FAM68A KAB KIAA0470	Centrosomal protein of 170 kDa (Cep170) (KARP-1-binding protein) (KARP1-binding protein)	0.180369	0.129892	0.315472	0.255281	0.239942	0.718625
COF1_HUMAN	11	CFL1 CFL	Cofilin-1 (18 kDa phosphoprotein) (p18) (Cofilin, non-muscle isoform)	-0.833466	0.22491	0.000988399	-0.288784	0.173977	0.42434
COF2_HUMAN	5	CFL2	Cofilin-2 (Cofilin, muscle isoform)	-0.241305	0.197656	0.218513	-0.0423168	0.184221	0.964077
MIC19_HUMAN	5	CHCHD3 MIC19 MINOS3	MICOS complex subunit MIC19 (Coiled-coil-helix-coiled-coil-helix domain-containing protein 3)	-0.262819	0.119075	0.116621	-0.189046	0.154396	0.661689
CHD4_HUMAN	3	CHD4	Chromodomain-helicase-DNA-binding protein 4 (CHD-4) (EC 3.6.4.12) (ATP-dependent helicase CHD4) (Mi-2 autoantigen 218 kDa protein) (Mi2-beta)	-0.265382	0.179924	0.366243	0.130322	0.124011	0.718625
CHM2A_HUMAN	3	CHMP2A BC2 CHMP2	Charged multivesicular body protein 2a (Chromatin-modifying protein 2a) (CHMP2a) (Putative breast adenocarcinoma marker BC-2) (Vacuolar protein sorting-associated protein 2-1) (Vps2-1) (hVps2-1)	-0.0395413	0.170295	0.902471	0.114259	0.212317	0.901759
CHM4B_HUMAN	3	CHMP4B C20orf178 SHAX1	Charged multivesicular body protein 4b (Chromatin-modifying protein 4b) (CHMP4b) (SNF7 homolog associated with Alix 1) (SNF7-2) (hSnf7-2) (Vacuolar protein sorting-associated protein 32-2) (Vps32-2) (hVps32-2)	-0.0483121	0.160811	0.880911	0.00732921	0.194011	0.985591
CHMP7_HUMAN	3	CHMP7	Charged multivesicular body protein 7 (Chromatin-modifying protein 7)	-0.124122	0.259663	0.74237	0.137764	0.207355	0.858943
CPIN1_HUMAN	7	CIAPIN1 CUA001 PRO0915	Anamorsin (Cytokine-induced apoptosis inhibitor 1) (Fe-S cluster assembly protein DRE2 homolog)	0.0874425	0.143464	0.655643	0.0891146	0.226696	0.944664
CKAP4_HUMAN	16	CKAP4	Cytoskeleton-associated protein 4 (63-kDa cytoskeleton-linking membrane protein) (Climp-63) (p63)	-0.223712	0.116457	0.114613	-0.109018	0.12939	0.785452
CKAP5_HUMAN	5	CKAP5 KIAA0097	Cytoskeleton-associated protein 5 (Colonic and hepatic tumor overexpressed gene protein) (Ch-TOG)	0.0590468	0.155891	0.854971	0.0893436	0.105404	0.782313
KCRB_HUMAN	3	CKB CKBB	Creatine kinase B-type (EC 2.7.3.2) (Brain creatine kinase) (B-CK) (Creatine kinase B chain) (Creatine phosphokinase B-type) (CPK-B)	-0.341661	0.170669	0.183171	0.407195	0.165224	0.184901
CLAP1_HUMAN	4	CLASP1 KIAA0622 MAST1	CLIP-associating protein 1 (Cytoplasmic linker-associated protein 1) (Multiple asters homolog 1) (Protein Orbit homolog 1) (hOrbit1)	-0.514921	0.208469	0.0305351	0.06264	0.211709	0.962049
CLAP2_HUMAN	6	CLASP2 KIAA0627	CLIP-associating protein 2 (Cytoplasmic linker-associated protein 2) (Protein Orbit homolog 2) (hOrbit2)	0.532418	0.139738	0.00219155	0.156323	0.202727	0.813139
CLCC1_HUMAN	3	CLCC1 KIAA0761 MCLC	Chloride channel CLIC-like protein 1 (Mid-1-related chloride channel protein 1)	0.144188	0.163102	0.634336	-0.0899375	0.111074	0.801786
EPN4_HUMAN	6	CLINT1 ENTH EPN4 EPNR KIAA0171	Clathrin interactor 1 (Clathrin-interacting protein localized in the trans-Golgi region) (Clint) (Enthoprotin) (Epsin-4) (Epsin-related protein) (EpsinR)	0.382142	0.119553	0.00542112	-0.0886049	0.219404	0.944537
CLIP1_HUMAN	5	CLIP1 CYLN1 RSN	CAP-Gly domain-containing linker protein 1 (Cytoplasmic linker protein 1) (Cytoplasmic linker protein 170 alpha-2) (CLIP-170) (Reed-Sternberg intermediate filament-associated protein) (Restin)	0.53656	0.242781	0.0352253	0.180215	0.115554	0.478474
CLCA_HUMAN	5	CLTA	Clathrin light chain A (Lca)	-0.326993	0.195392	0.0719656	0.418537	0.154131	0.130903
CLH1_HUMAN	6	CLTC CLH17 CLTCL2 KIAA0034	Clathrin heavy chain 1 (Clathrin heavy chain on chromosome 17) (CLH-17)	-0.549849	0.175605	0.00808405	0.454149	0.168055	0.132991
CLU_HUMAN	4	CLUH KIAA0664	Clustered mitochondria protein homolog	-0.503678	0.164742	0.0115315	0.359223	0.174213	0.289983
CMYA5_HUMAN	7	CMYA5 C5orf10 DTNBP2 SPRYD2 TRIM76	Cardiomyopathy-associated protein 5 (Dystrobrevin-binding protein 2) (Genethonin-3) (Myospryn) (SPRY domain-containing protein 2) (Tripartite motif-containing protein 76)	-0.0384549	0.179602	0.899061	0.375433	0.171961	0.248932
CNBP_HUMAN	9	CNBP RNF163 ZNF9	Cellular nucleic acid-binding protein (CNBP) (Zinc finger protein 9)	-0.0712722	0.137047	0.664568	-0.185311	0.178861	0.722829
CNPY3_HUMAN	3	CNPY3 CTG4A ERDA5 PRAT4A TNRC5 HSPC084 UNQ1934/PRO4409	Protein canopy homolog 3 (CTG repeat protein 4a) (Expanded repeat-domain protein CAG/CTG 5) (Protein associated with TLR4) (Trinucleotide repeat-containing gene 5 protein)	0.269889	0.225809	0.316891	-0.024647	0.114556	0.964077
COG1_HUMAN	5	COG1 KIAA1381 LDLB	Conserved oligomeric Golgi complex subunit 1 (COG complex subunit 1) (Component of oligomeric Golgi complex 1)	0.00125194	0.228778	0.998336	0.086017	0.213128	0.944537
GT251_HUMAN	4	COLGALT1 GLT25D1 PSEC0241	Procollagen galactosyltransferase 1 (EC 2.4.1.50) (Collagen beta(1-O)galactosyltransferase 1) (ColGalT 1) (Glycosyltransferase 25 family member 1) (Hydroxylysine galactosyltransferase 1)	0.0518318	0.144203	0.839678	0.0326278	0.183529	0.964077
COPA_HUMAN	11	COPA	Coatomer subunit alpha (Alpha-coat protein) (Alpha-COP) (HEP-COP) (HEPCOP) [Cleaved into: Xenin (Xenopsin-related peptide); Proxenin]	-0.263028	0.114976	0.0541446	0.285126	0.158952	0.38505
COPB_HUMAN	3	COPB1 COPB MSTP026	Coatomer subunit beta (Beta-coat protein) (Beta-COP)	-1.43747	0.297226	0.000123493	0.234398	0.10003	0.202108
COPB2_HUMAN	4	COPB2	Coatomer subunit beta' (Beta'-coat protein) (Beta'-COP) (p102)	0.12094	0.125299	0.458914	0.169533	0.272832	0.868408
COPG1_HUMAN	8	COPG1 COPG	Coatomer subunit gamma-1 (Gamma-1-coat protein) (Gamma-1-COP)	-0.497276	0.150702	0.00987803	0.219421	0.127264	0.406373
COPZ1_HUMAN	5	COPZ1 COPZ CGI-120 HSPC181	Coatomer subunit zeta-1 (Zeta-1-coat protein) (Zeta-1 COP)	-0.507146	0.227586	0.0583417	0.264325	0.15703	0.418923
COR1C_HUMAN	11	CORO1C CRN2 CRNN4	Coronin-1C (Coronin-3) (hCRNN4)	-0.463186	0.13039	0.00389329	0.0611332	0.174631	0.949292
CRIP2_HUMAN	3	CRIP2 CRP2	Cysteine-rich protein 2 (CRP-2) (Protein ESP1)	-0.525095	0.145734	0.0144085	-0.0325428	0.11696	0.963468
CROCC_HUMAN	3	CROCC KIAA0445	Rootletin (Ciliary rootlet coiled-coil protein)	-0.765066	0.154266	0.0125203	0.195534	0.163537	0.672657
CRYAB_HUMAN	9	CRYAB CRYA2 HSPB5	Alpha-crystallin B chain (Alpha(B)-crystallin) (Heat shock protein beta-5) (HspB5) (Renal carcinoma antigen NY-REN-27) (Rosenthal fiber component)	0.31512	0.0869545	0.0114079	-0.0499039	0.224741	0.964077
QOR_HUMAN	3	CRYZ	Quinone oxidoreductase (EC 1.6.5.5) (NADPH:quinone reductase) (Zeta-crystallin)	-0.130229	0.295899	0.73079	0.213163	0.0884045	0.184901
CSDE1_HUMAN	3	CSDE1 D1S155E KIAA0885 NRU UNR	Cold shock domain-containing protein E1 (N-ras upstream gene protein) (Protein UNR)	-0.133108	0.107438	0.543215	0.352186	0.261632	0.613918
XPO2_HUMAN	5	CSE1L CAS XPO2	Exportin-2 (Exp2) (Cellular apoptosis susceptibility protein) (Chromosome segregation 1-like protein) (Importin-alpha re-exporter)	-0.121487	0.305704	0.799655	0.0202782	0.153022	0.974092
CSRP1_HUMAN	12	CSRP1 CSRP CYRP	Cysteine and glycine-rich protein 1 (Cysteine-rich protein 1) (CRP) (CRP1) (Epididymis luminal protein 141) (HEL-141)	-0.674349	0.53567	0.245351	0.0748177	0.258501	0.962049
CSTFT_HUMAN	3	CSTF2T KIAA0689	Cleavage stimulation factor subunit 2 tau variant (CF-1 64 kDa subunit tau variant) (Cleavage stimulation factor 64 kDa subunit tau variant) (CSTF 64 kDa subunit tau variant) (TauCstF-64)	-0.0525144	0.101765	0.811087	-0.0228909	0.471652	0.984648
CTDP1_HUMAN	4	CTDP1 FCP1	RNA polymerase II subunit A C-terminal domain phosphatase (EC 3.1.3.16) (TFIIF-associating CTD phosphatase)	0.536359	0.184429	0.0166692	0.0671667	0.155133	0.943083
CTNA2_HUMAN	5	CTNNA2 CAPR	Catenin alpha-2 (Alpha N-catenin) (Alpha-catenin-related protein)	0.0650013	0.128282	0.721072	-0.0276939	0.171139	0.964077
CTND1_HUMAN	7	CTNND1 KIAA0384	Catenin delta-1 (Cadherin-associated Src substrate) (CAS) (p120 catenin) (p120(ctn)) (p120(cas))	-0.0108418	0.0798205	0.929145	-0.321357	0.117428	0.130832
CATB_HUMAN	7	CTSB CPSB	Cathepsin B (EC 3.4.22.1) (APP secretase) (APPS) (Cathepsin B1) [Cleaved into: Cathepsin B light chain; Cathepsin B heavy chain]	0.465875	0.199576	0.0097055	0.0284713	0.0783404	0.949292
CATD_HUMAN	4	CTSD CPSD	Cathepsin D (EC 3.4.23.5) [Cleaved into: Cathepsin D light chain; Cathepsin D heavy chain]	-0.756858	0.104952	1.05221e-06	0.0160337	0.151885	0.979347
CATL1_HUMAN	5	CTSL CTSL1	Cathepsin L1 (EC 3.4.22.15) (Cathepsin L) (Major excreted protein) (MEP) [Cleaved into: Cathepsin L1 heavy chain; Cathepsin L1 light chain]	0.175338	0.237184	0.575878	0.350523	0.127095	0.130832
SRC8_HUMAN	26	CTTN EMS1	Src substrate cortactin (Amplaxin) (Oncogene EMS1)	0.00615006	0.187518	0.977737	-0.0166563	0.213234	0.979347
CT2NL_HUMAN	4	CTTNBP2NL KIAA1433	CTTNBP2 N-terminal-like protein	-0.149965	0.280187	0.657564	-0.248231	0.156929	0.459749
CYBR1_HUMAN	3	CYBRD1 DCYTB FRRS3	Cytochrome b reductase 1 (EC 1.-.-.-) (Duodenal cytochrome b) (Ferric-chelate reductase 3)	0.869313	0.471605	0.0544047	-0.317702	0.195965	0.450194
CYR61_HUMAN	4	CYR61 CCN1 GIG1 IGFBP10	Protein CYR61 (CCN family member 1) (Cysteine-rich angiogenic inducer 61) (Insulin-like growth factor-binding protein 10) (IBP-10) (IGF-binding protein 10) (IGFBP-10) (Protein GIG1)	-0.131157	0.181528	0.672187	0.028737	0.37834	0.979347
DAB2_HUMAN	6	DAB2 DOC2	Disabled homolog 2 (Adaptor molecule disabled-2) (Differentially expressed in ovarian carcinoma 2) (DOC-2) (Differentially-expressed protein 2)	0.0213001	0.184465	0.929145	0.212043	0.188185	0.700876
SYDC_HUMAN	3	DARS PIG40	Aspartate--tRNA ligase, cytoplasmic (EC 6.1.1.12) (Aspartyl-tRNA synthetase) (AspRS) (Cell proliferation-inducing gene 40 protein)	-0.840983	0.175897	0.00780356	-0.0556121	0.177767	0.959443
DREB_HUMAN	12	DBN1 D0S117E	Drebrin (Developmentally-regulated brain protein)	-0.0979395	0.0580174	0.191551	0.247009	0.213536	0.6955
DBNL_HUMAN	9	DBNL CMAP SH3P7 PP5423	Drebrin-like protein (Cervical SH3P7) (Cervical mucin-associated protein) (Drebrin-F) (HPK1-interacting protein of 55 kDa) (HIP-55) (SH3 domain-containing protein 7)	0.166663	0.0841112	0.188327	0.0154732	0.0542563	0.962049
DCLK1_HUMAN	3	DCLK1 DCAMKL1 DCDC3A KIAA0369	Serine/threonine-protein kinase DCLK1 (EC 2.7.11.1) (Doublecortin domain-containing protein 3A) (Doublecortin-like and CAM kinase-like 1) (Doublecortin-like kinase 1)	-0.227261	0.159309	0.238679	0.03763	0.0810326	0.935634
DDRGK_HUMAN	4	DDRGK1 C20orf116 UFBP1	DDRGK domain-containing protein 1 (Dashurin) (UFM1-binding and PCI domain-containing protein 1)	0.136967	0.204768	0.664568	-0.0253183	0.156372	0.964077
DDX1_HUMAN	4	DDX1	ATP-dependent RNA helicase DDX1 (EC 3.6.4.13) (DEAD box protein 1) (DEAD box protein retinoblastoma) (DBP-RB)	-0.390935	0.229007	0.227829	-0.0119847	0.177491	0.979347
DDX17_HUMAN	6	DDX17	Probable ATP-dependent RNA helicase DDX17 (EC 3.6.4.13) (DEAD box protein 17) (DEAD box protein p72) (DEAD box protein p82) (RNA-dependent helicase p72)	0.058961	0.0893091	0.757923	-0.102494	0.231478	0.939756
DDX21_HUMAN	3	DDX21	Nucleolar RNA helicase 2 (EC 3.6.4.13) (DEAD box protein 21) (Gu-alpha) (Nucleolar RNA helicase Gu) (Nucleolar RNA helicase II) (RH II/Gu)	0.310994	0.264634	0.302966	0.227148	0.130847	0.405647
DX39B_HUMAN	6	DDX39B BAT1 UAP56	Spliceosome RNA helicase DDX39B (EC 3.6.4.13) (56 kDa U2AF65-associated protein) (ATP-dependent RNA helicase p47) (DEAD box protein UAP56) (HLA-B-associated transcript 1 protein)	-0.548248	0.108169	6.34435e-05	0.0492734	0.271857	0.964077
DDX5_HUMAN	6	DDX5 G17P1 HELR HLR1	Probable ATP-dependent RNA helicase DDX5 (EC 3.6.4.13) (DEAD box protein 5) (RNA helicase p68)	-0.358132	0.156025	0.082111	0.201058	0.0989137	0.290713
DDX54_HUMAN	4	DDX54	ATP-dependent RNA helicase DDX54 (EC 3.6.4.13) (ATP-dependent RNA helicase DP97) (DEAD box RNA helicase 97 kDa) (DEAD box protein 54)	-0.170579	0.139154	0.55005	0.246801	0.141437	0.401946
DDX56_HUMAN	3	DDX56 DDX21 NOH61	Probable ATP-dependent RNA helicase DDX56 (EC 3.6.4.13) (ATP-dependent 61 kDa nucleolar RNA helicase) (DEAD box protein 21) (DEAD box protein 56)	0.0307874	0.263215	0.943216	-0.0446528	0.175534	0.964077
DECR_HUMAN	4	DECR1 DECR SDR18C1	2,4-dienoyl-CoA reductase, mitochondrial (EC 1.3.1.34) (2,4-dienoyl-CoA reductase [NADPH]) (4-enoyl-CoA reductase [NADPH]) (Short chain dehydrogenase/reductase family 18C member 1)	0.224611	0.232099	0.492163	0.241796	0.29673	0.801786
DESM_HUMAN	3	DES	Desmin	-0.419139	0.144391	0.14193	0.0874139	0.194264	0.938676
DHX15_HUMAN	3	DHX15 DBP1 DDX15	Pre-mRNA-splicing factor ATP-dependent RNA helicase DHX15 (EC 3.6.4.13) (ATP-dependent RNA helicase #46) (DEAH box protein 15)	-0.480783	0.298841	0.0964592	0.183874	0.198486	0.757191
DHX29_HUMAN	3	DHX29 DDX29	ATP-dependent RNA helicase DHX29 (EC 3.6.4.13) (DEAH box protein 29) (Nucleic acid helicase DDXx)	-0.639416	0.235212	0.131788	0.124092	0.235553	0.908108
DHX36_HUMAN	3	DHX36 DDX36 KIAA1488 MLEL1 RHAU	ATP-dependent RNA helicase DHX36 (EC 3.6.4.12) (EC 3.6.4.13) (DEAH box protein 36) (G4-resolvase 1) (G4R1) (MLE-like protein 1) (RNA helicase associated with AU-rich element ARE)	-0.151929	0.209136	0.681368	0.0213703	0.252519	0.979347
PRP16_HUMAN	4	DHX38 DDX38 KIAA0224 PRP16	Pre-mRNA-splicing factor ATP-dependent RNA helicase PRP16 (EC 3.6.4.13) (ATP-dependent RNA helicase DHX38) (DEAH box protein 38)	0.343999	0.184864	0.168898	0.307699	0.231059	0.617714
DHX9_HUMAN	4	DHX9 DDX9 LKP NDH2	ATP-dependent RNA helicase A (EC 3.6.4.13) (DEAH box protein 9) (DExH-box helicase 9) (Leukophysin) (LKP) (Nuclear DNA helicase II) (NDH II) (RNA helicase A)	-0.640317	0.22744	0.0100315	0.0239211	0.187656	0.974175
DIAP1_HUMAN	4	DIAPH1 DIAP1	Protein diaphanous homolog 1 (Diaphanous-related formin-1) (DRF1)	-0.254883	0.119302	0.235353	0.234061	0.197342	0.677564
DIP2B_HUMAN	7	DIP2B KIAA1463	Disco-interacting protein 2 homolog B (DIP2 homolog B)	0.162851	0.144147	0.436938	0.0458016	0.156476	0.962049
DI3L2_HUMAN	4	DIS3L2 FAM6A	DIS3-like exonuclease 2 (hDIS3L2) (EC 3.1.13.-)	-0.328072	0.24617	0.227685	0.0470405	0.144863	0.954501
DLDH_HUMAN	3	DLD GCSL LAD PHE3	Dihydrolipoyl dehydrogenase, mitochondrial (EC 1.8.1.4) (Dihydrolipoamide dehydrogenase) (Glycine cleavage system L protein)	0.232895	0.153842	0.412441	-0.162558	0.210166	0.813139
DLG5_HUMAN	4	DLG5 KIAA0583 PDLG	Disks large homolog 5 (Discs large protein P-dlg) (Placenta and prostate DLG)	-0.374405	0.231701	0.222896	0.154297	0.210582	0.833446
DLGP4_HUMAN	4	DLGAP4 DAP4 KIAA0964 SAPAP4	Disks large-associated protein 4 (DAP-4) (PSD-95/SAP90-binding protein 4) (SAP90/PSD-95-associated protein 4) (SAPAP-4)	0.931964	0.188517	8.91452e-05	0.247146	0.217622	0.700876
ODO2_HUMAN	3	DLST DLTS	Dihydrolipoyllysine-residue succinyltransferase component of 2-oxoglutarate dehydrogenase complex, mitochondrial (EC 2.3.1.61) (2-oxoglutarate dehydrogenase complex component E2) (OGDC-E2) (Dihydrolipoamide succinyltransferase component of 2-oxoglutarate dehydrogenase complex) (E2K)	-0.0134408	0.421562	0.97722	0.214907	0.1843	0.690859
DNJB1_HUMAN	3	DNAJB1 DNAJ1 HDJ1 HSPF1	DnaJ homolog subfamily B member 1 (DnaJ protein homolog 1) (Heat shock 40 kDa protein 1) (HSP40) (Heat shock protein 40) (Human DnaJ protein 1) (hDj-1)	-0.442863	0.217679	0.221703	-0.318295	0.344433	0.757191
DNS2A_HUMAN	4	DNASE2 DNASE2A DNL2	Deoxyribonuclease-2-alpha (EC 3.1.22.1) (Acid DNase) (Deoxyribonuclease II alpha) (DNase II alpha) (Lysosomal DNase II) (R31240_2)	-0.0383103	0.230866	0.889965	0.465223	0.235226	0.319281
DNM1L_HUMAN	7	DNM1L DLP1 DRP1	Dynamin-1-like protein (EC 3.6.5.5) (Dnm1p/Vps1p-like protein) (DVLP) (Dynamin family member proline-rich carboxyl-terminal domain less) (Dymple) (Dynamin-like protein) (Dynamin-like protein 4) (Dynamin-like protein IV) (HdynIV) (Dynamin-related protein 1)	-0.283555	0.102603	0.0240867	0.112802	0.175355	0.866446
TDIF2_HUMAN	4	DNTTIP2 ERBP TDIF2	Deoxynucleotidyltransferase terminal-interacting protein 2 (Estrogen receptor-binding protein) (LPTS-interacting protein 2) (LPTS-RP2) (Terminal deoxynucleotidyltransferase-interacting factor 2) (TdIF2) (TdT-interacting factor 2)	-0.10176	0.180588	0.730469	0.220981	0.0860023	0.162976
DOCK5_HUMAN	3	DOCK5	Dedicator of cytokinesis protein 5	0.0799064	0.242831	0.818068	0.454131	0.163884	0.130832
DOCK7_HUMAN	4	DOCK7 KIAA1771	Dedicator of cytokinesis protein 7	-0.0978217	0.148811	0.72766	-0.0438786	0.239236	0.964077
DOK1_HUMAN	3	DOK1	Docking protein 1 (Downstream of tyrosine kinase 1) (p62(dok)) (pp62)	-0.396461	0.295852	0.173591	0.353136	0.187293	0.346214
REQU_HUMAN	4	DPF2 BAF45D REQ UBID4	Zinc finger protein ubi-d4 (Apoptosis response zinc finger protein) (BRG1-associated factor 45D) (BAF45D) (D4, zinc and double PHD fingers family 2) (Protein requiem)	-0.292983	0.151071	0.230316	0.0595472	0.226532	0.964077
DPYL2_HUMAN	17	DPYSL2 CRMP2 ULIP2	Dihydropyrimidinase-related protein 2 (DRP-2) (Collapsin response mediator protein 2) (CRMP-2) (N2A3) (Unc-33-like phosphoprotein 2) (ULIP-2)	-0.0416733	0.0935036	0.781493	0.43732	0.1608	0.130903
DPYL3_HUMAN	5	DPYSL3 CRMP4 DRP3 ULIP ULIP1	Dihydropyrimidinase-related protein 3 (DRP-3) (Collapsin response mediator protein 4) (CRMP-4) (Unc-33-like phosphoprotein 1) (ULIP-1)	-0.274818	0.102253	0.070483	0.109034	0.091805	0.672657
DESP_HUMAN	8	DSP	Desmoplakin (DP) (250/210 kDa paraneoplastic pemphigus antigen)	0.303205	0.149576	0.120459	0.28402	0.114737	0.184192
DYST_HUMAN	16	DST BP230 BP240 BPAG1 DMH DT KIAA0728	Dystonin (230 kDa bullous pemphigoid antigen) (230/240 kDa bullous pemphigoid antigen) (Bullous pemphigoid antigen 1) (BPA) (Bullous pemphigoid antigen) (Dystonia musculorum protein) (Hemidesmosomal plaque protein)	-0.367489	0.124667	0.0492414	0.141105	0.138015	0.724173
DEST_HUMAN	5	DSTN ACTDP DSN	Destrin (Actin-depolymerizing factor) (ADF)	0.136003	0.234106	0.676194	0.222495	0.106599	0.269751
DUS3L_HUMAN	5	DUS3L	tRNA-dihydrouridine(47) synthase [NAD(P)(+)]-like (EC 1.3.1.-) (tRNA-dihydrouridine synthase 3-like)	-0.364112	0.144408	0.0591826	-0.0168578	0.20628	0.979347
DUT_HUMAN	3	DUT	Deoxyuridine 5'-triphosphate nucleotidohydrolase, mitochondrial (dUTPase) (EC 3.6.1.23) (dUTP pyrophosphatase)	0.0210213	0.219262	0.947691	0.11813	0.137522	0.780649
DYHC1_HUMAN	11	DYNC1H1 DHC1 DNCH1 DNCL DNECL DYHC KIAA0325	Cytoplasmic dynein 1 heavy chain 1 (Cytoplasmic dynein heavy chain 1) (Dynein heavy chain, cytosolic)	-0.635652	0.0968164	9.90108e-05	0.195388	0.199068	0.737853
DC1I2_HUMAN	10	DYNC1I2 DNCI2 DNCIC2	Cytoplasmic dynein 1 intermediate chain 2 (Cytoplasmic dynein intermediate chain 2) (Dynein intermediate chain 2, cytosolic) (DH IC-2)	0.29544	0.158846	0.129459	0.524461	0.123422	0.0039088
DC1L1_HUMAN	5	DYNC1LI1 DNCLI1	Cytoplasmic dynein 1 light intermediate chain 1 (LIC1) (Dynein light chain A) (DLC-A) (Dynein light intermediate chain 1, cytosolic)	-0.238802	0.153746	0.430476	-0.0303277	0.155376	0.964077
DC1L2_HUMAN	4	DYNC1LI2 DNCLI2 LIC2	Cytoplasmic dynein 1 light intermediate chain 2 (Dynein light intermediate chain 2, cytosolic) (LIC-2) (LIC53/55)	-0.171039	0.2003	0.330694	0.110939	0.209216	0.906237
EDC4_HUMAN	4	EDC4 HEDLS	Enhancer of mRNA-decapping protein 4 (Autoantigen Ge-1) (Autoantigen RCD-8) (Human enhancer of decapping large subunit) (Hedls)	-0.161323	0.136622	0.388222	-0.085478	0.14765	0.893611
EDF1_HUMAN	4	EDF1	Endothelial differentiation-related factor 1 (EDF-1) (Multiprotein-bridging factor 1) (MBF1)	0.418666	0.136017	0.0930512	0.0479411	0.135441	0.949292
EEA1_HUMAN	13	EEA1 ZFYVE2	Early endosome antigen 1 (Endosome-associated protein p162) (Zinc finger FYVE domain-containing protein 2)	-0.513787	0.110933	6.28327e-05	-0.00882484	0.16165	0.983892
EF1A1_HUMAN	8	EEF1A1 EEF1A EF1A LENG7	Elongation factor 1-alpha 1 (EF-1-alpha-1) (Elongation factor Tu) (EF-Tu) (Eukaryotic elongation factor 1 A-1) (eEF1A-1) (Leukocyte receptor cluster member 7)	-0.375892	0.12195	0.00224776	0.183137	0.118341	0.478474
EF1D_HUMAN	4	EEF1D EF1D	Elongation factor 1-delta (EF-1-delta) (Antigen NY-CO-4)	0.0419021	0.0977073	0.829447	-0.383247	0.107775	0.0223849
EF1G_HUMAN	5	EEF1G EF1G PRO1608	Elongation factor 1-gamma (EF-1-gamma) (eEF-1B gamma)	-0.599685	0.155108	0.0192324	-0.157397	0.11933	0.621757
EF2_HUMAN	16	EEF2 EF2	Elongation factor 2 (EF-2)	-0.581187	0.129803	2.71114e-05	0.533838	0.171166	0.0714703
EGFR_HUMAN	3	EGFR ERBB ERBB1 HER1	Epidermal growth factor receptor (EC 2.7.10.1) (Proto-oncogene c-ErbB-1) (Receptor tyrosine-protein kinase erbB-1)	0.163473	0.246731	0.65483	0.101057	0.0969154	0.718625
EHBP1_HUMAN	8	EHBP1 KIAA0903 NACSIN	EH domain-binding protein 1	-0.189228	0.14096	0.346092	0.108053	0.260101	0.94363
EH1L1_HUMAN	6	EHBP1L1	EH domain-binding protein 1-like protein 1	0.52782	0.141212	0.0124296	0.0892205	0.131952	0.850984
IF2B_HUMAN	3	EIF2S2 EIF2B	Eukaryotic translation initiation factor 2 subunit 2 (Eukaryotic translation initiation factor 2 subunit beta) (eIF-2-beta)	-0.306815	0.375077	0.513988	0.29746	0.154227	0.331173
IF2G_HUMAN	4	EIF2S3 EIF2G	Eukaryotic translation initiation factor 2 subunit 3 (Eukaryotic translation initiation factor 2 subunit gamma X) (eIF-2-gamma X) (eIF-2gX)	-0.339129	0.0704279	0.00188442	-0.0210507	0.311096	0.979347
EIF3A_HUMAN	8	EIF3A EIF3S10 KIAA0139	Eukaryotic translation initiation factor 3 subunit A (eIF3a) (Eukaryotic translation initiation factor 3 subunit 10) (eIF-3-theta) (eIF3 p167) (eIF3 p180) (eIF3 p185)	0.0102292	0.145775	0.957732	0.243217	0.0909241	0.137551
EIF3C_HUMAN	4	EIF3C EIF3S8	Eukaryotic translation initiation factor 3 subunit C (eIF3c) (Eukaryotic translation initiation factor 3 subunit 8) (eIF3 p110)	-0.812937	0.289391	0.000895608	0.021129	0.119579	0.964077
EIF3E_HUMAN	3	EIF3E EIF3S6 INT6	Eukaryotic translation initiation factor 3 subunit E (eIF3e) (Eukaryotic translation initiation factor 3 subunit 6) (Viral integration site protein INT-6 homolog) (eIF-3 p48)	0.502002	0.259152	0.0587122	-0.490171	0.200916	0.184901
EIF3G_HUMAN	5	EIF3G EIF3S4	Eukaryotic translation initiation factor 3 subunit G (eIF3g) (Eukaryotic translation initiation factor 3 RNA-binding subunit) (eIF-3 RNA-binding subunit) (Eukaryotic translation initiation factor 3 subunit 4) (eIF-3-delta) (eIF3 p42) (eIF3 p44)	0.365701	0.242061	0.229059	0.284952	0.184053	0.4831
EIF3J_HUMAN	5	EIF3J EIF3S1 PRO0391	Eukaryotic translation initiation factor 3 subunit J (eIF3j) (Eukaryotic translation initiation factor 3 subunit 1) (eIF-3-alpha) (eIF3 p35)	0.0825344	0.115455	0.742131	0.221766	0.211699	0.718625
EIF3L_HUMAN	3	EIF3L EIF3EIP EIF3S6IP HSPC021 HSPC025 MSTP005	Eukaryotic translation initiation factor 3 subunit L (eIF3l) (Eukaryotic translation initiation factor 3 subunit 6-interacting protein) (Eukaryotic translation initiation factor 3 subunit E-interacting protein)	-0.666259	0.135244	0.016378	-0.15275	0.145827	0.718625
IF4A1_HUMAN	3	EIF4A1 DDX2A EIF4A	Eukaryotic initiation factor 4A-I (eIF-4A-I) (eIF4A-I) (EC 3.6.4.13) (ATP-dependent RNA helicase eIF4A-1)	0.337002	0.215772	0.104541	0.143087	0.203593	0.844395
IF4B_HUMAN	16	EIF4B	Eukaryotic translation initiation factor 4B (eIF-4B)	0.64202	0.107134	1.4039e-07	0.17331	0.158927	0.718625
IF4G1_HUMAN	11	EIF4G1 EIF4F EIF4G EIF4GI	Eukaryotic translation initiation factor 4 gamma 1 (eIF-4-gamma 1) (eIF-4G 1) (eIF-4G1) (p220)	0.16566	0.128595	0.186742	0.34988	0.0951465	0.017419
IF4G2_HUMAN	5	EIF4G2 DAP5 OK/SW-cl.75	Eukaryotic translation initiation factor 4 gamma 2 (eIF-4-gamma 2) (eIF-4G 2) (eIF4G 2) (Death-associated protein 5) (DAP-5) (p97)	-0.0992774	0.190238	0.690809	-0.0872689	0.0877944	0.731915
IF4H_HUMAN	3	EIF4H KIAA0038 WBSCR1 WSCR1	Eukaryotic translation initiation factor 4H (eIF-4H) (Williams-Beuren syndrome chromosomal region 1 protein)	0.952141	0.351152	0.0162078	-0.147829	0.170105	0.777007
IF5_HUMAN	3	EIF5	Eukaryotic translation initiation factor 5 (eIF-5)	1.96834	0.20146	2.55991e-10	0.149335	0.293176	0.912684
IF2P_HUMAN	5	EIF5B IF2 KIAA0741	Eukaryotic translation initiation factor 5B (eIF-5B) (EC 3.6.5.3) (Translation initiation factor IF-2)	0.092877	0.193476	0.794709	0.480919	0.219127	0.248932
IF6_HUMAN	3	EIF6 EIF3A ITGB4BP OK/SW-cl.27	Eukaryotic translation initiation factor 6 (eIF-6) (B(2)GCN homolog) (B4 integrin interactor) (CAB) (p27(BBP))	-0.159862	0.147649	0.448056	0.137846	0.177781	0.812209
EMD_HUMAN	8	EMD EDMD STA	Emerin	0.0614	0.122181	0.713108	0.314227	0.138749	0.223301
EMAL4_HUMAN	3	EML4 C2orf2 EMAPL4	Echinoderm microtubule-associated protein-like 4 (EMAP-4) (Restrictedly overexpressed proliferation-associated protein) (Ropp 120)	0.526865	0.240542	0.0652961	0.0579627	0.0939258	0.868898
ENAH_HUMAN	9	ENAH MENA	Protein enabled homolog	-0.071122	0.121496	0.674701	0.133119	0.228368	0.892447
ENDD1_HUMAN	4	ENDOD1 KIAA0830	Endonuclease domain-containing 1 protein (EC 3.1.30.-)	-0.0782506	0.250612	0.803255	-0.19407	0.103386	0.344568
ENOA_HUMAN	11	ENO1 ENO1L1 MBPB1 MPB1	Alpha-enolase (EC 4.2.1.11) (2-phospho-D-glycerate hydro-lyase) (C-myc promoter-binding protein) (Enolase 1) (MBP-1) (MPB-1) (Non-neural enolase) (NNE) (Phosphopyruvate hydratase) (Plasminogen-binding protein)	-0.437645	0.166298	0.0279548	-0.073977	0.202002	0.949292
E41L2_HUMAN	11	EPB41L2	Band 4.1-like protein 2 (Generally expressed protein 4.1) (4.1G)	0.134101	0.13554	0.366404	0.300461	0.1299	0.209494
E41L3_HUMAN	17	EPB41L3 DAL1 KIAA0987	Band 4.1-like protein 3 (4.1B) (Differentially expressed in adenocarcinoma of the lung protein 1) (DAL-1) [Cleaved into: Band 4.1-like protein 3, N-terminally processed]	0.516857	0.0627293	2.35479e-09	0.0263118	0.102773	0.964077
EPG5_HUMAN	3	EPG5 KIAA1632	Ectopic P granules protein 5 homolog	-0.0276672	0.175965	0.928187	0.0954603	0.0695256	0.587567
EPN1_HUMAN	5	EPN1	Epsin-1 (EH domain-binding mitotic phosphoprotein) (EPS-15-interacting protein 1)	0.279568	0.132491	0.0605492	0.0374526	0.200853	0.964077
SYEP_HUMAN	13	EPRS GLNS PARS QARS QPRS PIG32	Bifunctional glutamate/proline--tRNA ligase (Bifunctional aminoacyl-tRNA synthetase) (Cell proliferation-inducing gene 32 protein) (Glutamatyl-prolyl-tRNA synthetase) [Includes: Glutamate--tRNA ligase (EC 6.1.1.17) (Glutamyl-tRNA synthetase) (GluRS); Proline--tRNA ligase (EC 6.1.1.15) (Prolyl-tRNA synthetase)]	-0.273195	0.112497	0.0587122	0.197815	0.121501	0.446685
EPS15_HUMAN	3	EPS15 AF1P	Epidermal growth factor receptor substrate 15 (Protein Eps15) (Protein AF-1p)	0.71167	0.379007	0.070483	0.262199	0.10304	0.162976
EP15R_HUMAN	9	EPS15L1 EPS15R	Epidermal growth factor receptor substrate 15-like 1 (Eps15-related protein) (Eps15R)	-0.0311826	0.0908241	0.840872	0.0929707	0.312914	0.962049
ES8L2_HUMAN	4	EPS8L2 EPS8R2 PP13181	Epidermal growth factor receptor kinase substrate 8-like protein 2 (EPS8-like protein 2) (Epidermal growth factor receptor pathway substrate 8-related protein 2) (EPS8-related protein 2)	-0.63489	0.23005	0.0175825	0.27682	0.0916588	0.0762381
RB6I2_HUMAN	5	ERC1 ELKS KIAA1081 RAB6IP2	ELKS/Rab6-interacting/CAST family member 1 (ERC-1) (Rab6-interacting protein 2)	-0.432674	0.137144	0.0460406	0.0090343	0.198225	0.984648
ERC6L_HUMAN	4	ERCC6L PICH	DNA excision repair protein ERCC-6-like (EC 3.6.4.12) (ATP-dependent helicase ERCC6-like) (PLK1-interacting checkpoint helicase) (Tumor antigen BJ-HCC-15)	-1.40727	0.331452	0.00496688	0.179626	0.123678	0.543884
ERO1A_HUMAN	4	ERO1A ERO1L UNQ434/PRO865	ERO1-like protein alpha (ERO1-L) (ERO1-L-alpha) (EC 1.8.4.-) (Endoplasmic oxidoreductin-1-like protein) (Endoplasmic reticulum oxidoreductase alpha) (Oxidoreductin-1-L-alpha)	-0.938695	0.149961	2.49141e-05	0.831443	0.276391	0.0819561
ERP29_HUMAN	6	ERP29 C12orf8 ERP28	Endoplasmic reticulum resident protein 29 (ERp29) (Endoplasmic reticulum resident protein 28) (ERp28) (Endoplasmic reticulum resident protein 31) (ERp31)	-0.380119	0.162775	0.0227561	0.3657	0.13409	0.130832
ERP44_HUMAN	3	ERP44 KIAA0573 TXNDC4 UNQ532/PRO1075	Endoplasmic reticulum resident protein 44 (ER protein 44) (ERp44) (Thioredoxin domain-containing protein 4)	0.00884882	0.183652	0.973868	0.136334	0.136982	0.731915
ESYT1_HUMAN	5	ESYT1 FAM62A KIAA0747 MBC2	Extended synaptotagmin-1 (E-Syt1) (Membrane-bound C2 domain-containing protein)	-0.606432	0.190269	0.0463053	0.229997	0.179238	0.635634
ESYT2_HUMAN	3	ESYT2 FAM62B KIAA1228	Extended synaptotagmin-2 (E-Syt2) (Chr2Syt)	0.0960943	0.112114	0.599635	0.462968	0.202507	0.219545
ETFB_HUMAN	3	ETFB FP585	Electron transfer flavoprotein subunit beta (Beta-ETF)	-1.38728	0.213975	1.4039e-07	0.145092	0.126769	0.700876
EWS_HUMAN	3	EWSR1 EWS	RNA-binding protein EWS (EWS oncogene) (Ewing sarcoma breakpoint region 1 protein)	-0.273485	0.271783	0.400907	0.0209806	0.186974	0.978306
EXOC4_HUMAN	4	EXOC4 KIAA1699 SEC8 SEC8L1	Exocyst complex component 4 (Exocyst complex component Sec8)	-0.152209	0.192317	0.641675	0.0873488	0.240724	0.949292
EXC6B_HUMAN	4	EXOC6B KIAA0919 SEC15B SEC15L2	Exocyst complex component 6B (Exocyst complex component Sec15B) (SEC15-like protein 2)	-0.364132	0.160964	0.125901	0.00622929	0.205755	0.987667
EZRI_HUMAN	9	EZR VIL2	Ezrin (Cytovillin) (Villin-2) (p81)	-0.281987	0.100338	0.099738	0.0868607	0.190118	0.93695
F120A_HUMAN	11	FAM120A C9orf10 KIAA0183 OSSA	Constitutive coactivator of PPAR-gamma-like protein 1 (Oxidative stress-associated Src activator) (Protein FAM120A)	0.397734	0.278403	0.202161	0.137452	0.104143	0.617714
NIBAN_HUMAN	5	FAM129A C1orf24 NIBAN GIG39	Protein Niban (Cell growth-inhibiting gene 39 protein) (Protein FAM129A)	-0.181434	0.222523	0.592516	-0.0261344	0.205038	0.974175
NIBL1_HUMAN	5	FAM129B C9orf88	Niban-like protein 1 (Meg-3) (Melanoma invasion by ERK) (MINERVA) (Protein FAM129B)	0.17642	0.117999	0.408617	-0.493966	0.245525	0.303052
F205A_HUMAN	3	FAM205A C9orf144B	Protein FAM205A	0.319077	0.136733	0.182698	0.164551	0.156559	0.718625
FAS_HUMAN	10	FASN FAS	Fatty acid synthase (EC 2.3.1.85) [Includes: [Acyl-carrier-protein] S-acetyltransferase (EC 2.3.1.38); [Acyl-carrier-protein] S-malonyltransferase (EC 2.3.1.39); 3-oxoacyl-[acyl-carrier-protein] synthase (EC 2.3.1.41); 3-oxoacyl-[acyl-carrier-protein] reductase (EC 1.1.1.100); 3-hydroxyacyl-[acyl-carrier-protein] dehydratase (EC 4.2.1.59); Enoyl-[acyl-carrier-protein] reductase (EC 1.3.1.39); Ole…	-0.264016	0.0904414	0.0385565	0.0847808	0.214629	0.944537
FAT1_HUMAN	5	FAT1 CDHF7 FAT	Protocadherin Fat 1 (Cadherin family member 7) (Cadherin-related tumor suppressor homolog) (Protein fat homolog) [Cleaved into: Protocadherin Fat 1, nuclear form]	-0.300304	0.207627	0.372271	0.178377	0.0936537	0.332783
RS30_HUMAN	3	FAU	40S ribosomal protein S30 (Small ribosomal subunit protein eS30)	-0.233432	0.40425	0.582027	0.150925	0.208936	0.837128
FERM2_HUMAN	4	FERMT2 KIND2 MIG2 PLEKHC1	Fermitin family homolog 2 (Kindlin-2) (Mitogen-inducible gene 2 protein) (MIG-2) (Pleckstrin homology domain-containing family C member 1) (PH domain-containing family C member 1)	-0.789712	0.162658	0.000438534	0.0307587	0.320011	0.979347
FUMH_HUMAN	4	FH	Fumarate hydratase, mitochondrial (Fumarase) (EC 4.2.1.2)	-0.027389	0.110808	0.920391	0.200882	0.143911	0.577901
FHL1_HUMAN	3	FHL1 SLIM1	Four and a half LIM domains protein 1 (FHL-1) (Skeletal muscle LIM-protein 1) (SLIM) (SLIM-1)	-0.374049	0.364908	0.395829	-0.012491	0.169961	0.979347
FHL2_HUMAN	11	FHL2 DRAL SLIM3	Four and a half LIM domains protein 2 (FHL-2) (LIM domain protein DRAL) (Skeletal muscle LIM-protein 3) (SLIM-3)	-0.769151	0.11598	8.55103e-09	-0.0476087	0.333115	0.970546
FHOD1_HUMAN	12	FHOD1 FHOS FHOS1	FH1/FH2 domain-containing protein 1 (Formin homolog overexpressed in spleen 1) (FHOS) (Formin homology 2 domain-containing protein 1)	0.223084	0.0966668	0.070483	0.469891	0.105603	0.00210391
FKB10_HUMAN	7	FKBP10 FKBP65 PSEC0056	Peptidyl-prolyl cis-trans isomerase FKBP10 (PPIase FKBP10) (EC 5.2.1.8) (65 kDa FK506-binding protein) (65 kDa FKBP) (FKBP-65) (FK506-binding protein 10) (FKBP-10) (Immunophilin FKBP65) (Rotamase)	-0.202654	0.084523	0.0516646	0.14487	0.0860965	0.416811
FKB15_HUMAN	5	FKBP15 KIAA0674	FK506-binding protein 15 (FKBP-15) (133 kDa FK506-binding protein) (133 kDa FKBP) (FKBP-133) (WASP- and FKBP-like protein) (WAFL)	0.471148	0.168625	0.0124296	0.164004	0.0712509	0.211826
FKBP3_HUMAN	3	FKBP3 FKBP25	Peptidyl-prolyl cis-trans isomerase FKBP3 (PPIase FKBP3) (EC 5.2.1.8) (25 kDa FK506-binding protein) (25 kDa FKBP) (FKBP-25) (FK506-binding protein 3) (FKBP-3) (Immunophilin FKBP25) (Rapamycin-selective 25 kDa immunophilin) (Rotamase)	-0.411874	0.180546	0.134142	0.106963	0.145855	0.833446
FLII_HUMAN	3	FLII FLIL	Protein flightless-1 homolog	-0.484876	0.257942	0.200725	0.232757	0.193952	0.672657
FLNA_HUMAN	113	FLNA FLN FLN1	Filamin-A (FLN-A) (Actin-binding protein 280) (ABP-280) (Alpha-filamin) (Endothelial actin-binding protein) (Filamin-1) (Non-muscle filamin)	-0.348708	0.029303	1.12222e-13	0.0167479	0.242222	0.979347
FLNB_HUMAN	43	FLNB FLN1L FLN3 TABP TAP	Filamin-B (FLN-B) (ABP-278) (ABP-280 homolog) (Actin-binding-like protein) (Beta-filamin) (Filamin homolog 1) (Fh1) (Filamin-3) (Thyroid autoantigen) (Truncated actin-binding protein) (Truncated ABP)	-0.479181	0.127346	0.000998851	0.302819	0.0228721	5.05e-13
FLNC_HUMAN	62	FLNC ABPL FLN2	Filamin-C (FLN-C) (FLNc) (ABP-280-like protein) (ABP-L) (Actin-binding-like protein) (Filamin-2) (Gamma-filamin)	0.0182278	0.0710919	0.864751	0.311313	0.122939	0.162976
FLOT1_HUMAN	4	FLOT1	Flotillin-1	0.0188398	0.261503	0.955055	0.151787	0.062221	0.183355
FOSL2_HUMAN	3	FOSL2 FRA2	Fos-related antigen 2 (FRA-2)	0.048533	0.29678	0.917468	0.18946	0.207212	0.760848
FRMD6_HUMAN	4	FRMD6 C14orf31	FERM domain-containing protein 6 (Willin)	0.0884603	0.0738264	0.677698	-0.360962	0.263461	0.600625
FSCN1_HUMAN	6	FSCN1 FAN1 HSN SNL	Fascin (55 kDa actin-bundling protein) (Singed-like protein) (p55)	-0.478419	0.174716	0.0249389	0.274233	0.134126	0.290713
FUBP1_HUMAN	3	FUBP1	Far upstream element-binding protein 1 (FBP) (FUSE-binding protein 1) (DNA helicase V) (hDH V)	-0.3652	0.219006	0.220164	0.258261	0.134995	0.332783
FUT11_HUMAN	3	FUT11	Alpha-(1,3)-fucosyltransferase 11 (EC 2.4.1.-) (Fucosyltransferase XI) (Fuc-TXI) (FucT-XI) (Galactoside 3-L-fucosyltransferase 11) (Fucosyltransferase 11)	-0.0928904	0.259089	0.834087	0.088468	0.208732	0.943397
FXR2_HUMAN	3	FXR2 FMR1L2	Fragile X mental retardation syndrome-related protein 2	-0.0620961	0.183866	0.854971	0.0623773	0.250009	0.964077
G6PD_HUMAN	6	G6PD	Glucose-6-phosphate 1-dehydrogenase (G6PD) (EC 1.1.1.49)	-0.431849	0.144263	0.0108437	0.0648393	0.199288	0.954501
LYAG_HUMAN	4	GAA	Lysosomal alpha-glucosidase (EC 3.2.1.20) (Acid maltase) (Aglucosidase alfa) [Cleaved into: 76 kDa lysosomal alpha-glucosidase; 70 kDa lysosomal alpha-glucosidase]	0.0372439	0.210006	0.902824	0.390327	0.131039	0.0819561
GALT2_HUMAN	3	GALNT2	Polypeptide N-acetylgalactosaminyltransferase 2 (EC 2.4.1.41) (Polypeptide GalNAc transferase 2) (GalNAc-T2) (pp-GaNTase 2) (Protein-UDP acetylgalactosaminyltransferase 2) (UDP-GalNAc:polypeptide N-acetylgalactosaminyltransferase 2) [Cleaved into: Polypeptide N-acetylgalactosaminyltransferase 2 soluble form]	-0.115851	0.22032	0.727089	-0.013877	0.209283	0.979347
GANAB_HUMAN	5	GANAB G2AN KIAA0088	Neutral alpha-glucosidase AB (EC 3.2.1.84) (Alpha-glucosidase 2) (Glucosidase II subunit alpha)	-0.804665	0.206195	0.00101776	0.230872	0.219971	0.718625
G3P_HUMAN	6	GAPDH GAPD CDABP0047 OK/SW-cl.12	Glyceraldehyde-3-phosphate dehydrogenase (GAPDH) (EC 1.2.1.12) (Peptidyl-cysteine S-nitrosylase GAPDH) (EC 2.6.99.-)	0.0255539	0.186898	0.92521	0.454076	0.166187	0.130832
GARS_HUMAN	4	GARS	Glycine--tRNA ligase (EC 3.6.1.17) (EC 6.1.1.14) (Diadenosine tetraphosphate synthetase) (AP-4-A synthetase) (Glycyl-tRNA synthetase) (GlyRS)	-0.372621	0.200135	0.190244	0.0929392	0.159376	0.892447
GBF1_HUMAN	5	GBF1 KIAA0248	Golgi-specific brefeldin A-resistance guanine nucleotide exchange factor 1 (BFA-resistant GEF 1)	-0.349842	0.160187	0.168898	0.17115	0.194309	0.766799
GCN1_HUMAN	10	GCN1 GCN1L1 KIAA0219	eIF-2-alpha kinase activator GCN1 (GCN1 eIF-2-alpha kinase activator homolog) (GCN1-like protein 1) (General control of amino-acid synthesis 1-like protein 1) (Translational activator GCN1) (HsGCN1)	0.07466	0.199589	0.812007	0.0893752	0.155376	0.893611
GDIB_HUMAN	4	GDI2 RABGDIB	Rab GDP dissociation inhibitor beta (Rab GDI beta) (Guanosine diphosphate dissociation inhibitor 2) (GDI-2)	0.0463072	0.150826	0.857181	0.176281	0.213652	0.794477
GFPT1_HUMAN	3	GFPT1 GFAT GFPT	Glutamine--fructose-6-phosphate aminotransferase [isomerizing] 1 (EC 2.6.1.16) (D-fructose-6-phosphate amidotransferase 1) (Glutamine:fructose-6-phosphate amidotransferase 1) (GFAT 1) (GFAT1) (Hexosephosphate aminotransferase 1)	-0.219897	0.142533	0.221665	0.641216	0.164727	0.0155941
GGNB2_HUMAN	3	GGNBP2 LCRG1 LZK1 ZNF403	Gametogenetin-binding protein 2 (Laryngeal carcinoma-related protein 1) (Protein ZNF403)	0.067595	0.263117	0.879515	0.320543	0.127816	0.176219
GIT1_HUMAN	4	GIT1	ARF GTPase-activating protein GIT1 (ARF GAP GIT1) (Cool-associated and tyrosine-phosphorylated protein 1) (CAT-1) (CAT1) (G protein-coupled receptor kinase-interactor 1) (GRK-interacting protein 1)	-0.201448	0.163936	0.377704	0.0930556	0.274522	0.954501
CXA1_HUMAN	3	GJA1 GJAL	Gap junction alpha-1 protein (Connexin-43) (Cx43) (Gap junction 43 kDa heart protein)	0.175485	0.191275	0.54274	0.359785	0.180215	0.313779
GSLG1_HUMAN	3	GLG1 CFR1 ESL1 MG160	Golgi apparatus protein 1 (CFR-1) (Cysteine-rich fibroblast growth factor receptor) (E-selectin ligand 1) (ESL-1) (Golgi sialoglycoprotein MG-160)	-0.935031	0.337955	0.00591887	-0.0671486	0.236146	0.962079
GLSK_HUMAN	4	GLS GLS1 KIAA0838	Glutaminase kidney isoform, mitochondrial (GLS) (EC 3.5.1.2) (K-glutaminase) (L-glutamine amidohydrolase)	0.0843538	0.175255	0.774814	0.141337	0.306556	0.93695
GNAI2_HUMAN	3	GNAI2 GNAI2B	Guanine nucleotide-binding protein G(i) subunit alpha-2 (Adenylate cyclase-inhibiting G alpha protein)	-0.578153	0.0916283	0.00380109	0.119834	0.172663	0.844802
GBB1_HUMAN	3	GNB1	Guanine nucleotide-binding protein G(I)/G(S)/G(T) subunit beta-1 (Transducin beta chain 1)	-0.165257	0.280015	0.641736	0.229641	0.160443	0.555505
GBB2_HUMAN	3	GNB2	Guanine nucleotide-binding protein G(I)/G(S)/G(T) subunit beta-2 (G protein subunit beta-2) (Transducin beta chain 2)	-0.9874	0.243607	0.0115912	0.159181	0.267204	0.885301
GBG12_HUMAN	4	GNG12	Guanine nucleotide-binding protein G(I)/G(S)/G(O) subunit gamma-12	0.278753	0.195211	0.274999	0.775105	0.23747	0.057248
GNS_HUMAN	3	GNS	N-acetylglucosamine-6-sulfatase (EC 3.1.6.14) (Glucosamine-6-sulfatase) (G6S)	-0.259344	0.164882	0.42574	0.115473	0.176634	0.863807
GOGA3_HUMAN	4	GOLGA3	Golgin subfamily A member 3 (Golgi complex-associated protein of 170 kDa) (GCP170) (Golgin-160)	0.177535	0.137248	0.44817	0.498474	0.226626	0.248932
GOGA5_HUMAN	5	GOLGA5 RETII RFG5 PIG31	Golgin subfamily A member 5 (Cell proliferation-inducing gene 31 protein) (Golgin-84) (Protein Ret-II) (RET-fused gene 5 protein)	-0.307204	0.164431	0.190541	0.0930647	0.167338	0.897295
GOGB1_HUMAN	8	GOLGB1	Golgin subfamily B member 1 (372 kDa Golgi complex-associated protein) (GCP372) (Giantin) (Macrogolgin)	-0.523774	0.17885	0.00354843	0.119756	0.190416	0.868253
GOLI4_HUMAN	6	GOLIM4 GIMPC GOLPH4 GPP130	Golgi integral membrane protein 4 (Golgi integral membrane protein, cis) (GIMPc) (Golgi phosphoprotein 4) (Golgi-localized phosphoprotein of 130 kDa) (Golgi phosphoprotein of 130 kDa)	-0.314415	0.211967	0.188327	0.119428	0.134872	0.766799
GLP3L_HUMAN	3	GOLPH3L GPP34R	Golgi phosphoprotein 3-like (GPP34-related protein)	-0.782176	0.133853	0.00808405	0.0350789	0.169629	0.964077
GPNMB_HUMAN	3	GPNMB HGFIN NMB UNQ1725/PRO9925	Transmembrane glycoprotein NMB (Transmembrane glycoprotein HGFIN)	-0.499121	0.263039	0.108191	0.350858	0.205927	0.416811
GRIN1_HUMAN	4	GPRIN1 KIAA1893	G protein-regulated inducer of neurite outgrowth 1 (GRIN1)	0.586922	0.365936	0.131647	0.289466	0.266803	0.718625
GRHPR_HUMAN	3	GRHPR GLXR MSTP035	Glyoxylate reductase/hydroxypyruvate reductase (EC 1.1.1.79) (EC 1.1.1.81)	-0.2737	0.251918	0.483347	-0.19318	0.28165	0.846036
GRID1_HUMAN	3	GRID1 KIAA1220	Glutamate receptor ionotropic, delta-1 (GluD1) (GluR delta-1 subunit)	-0.485758	0.289462	0.160089	0.106184	0.268922	0.944537
GRN_HUMAN	6	GRN	Granulins (Proepithelin) (PEPI) [Cleaved into: Acrogranin (Glycoprotein of 88 Kda) (GP88) (Glycoprotein 88) (Progranulin); Paragranulin; Granulin-1 (Granulin G); Granulin-2 (Granulin F); Granulin-3 (Granulin B); Granulin-4 (Granulin A); Granulin-5 (Granulin C); Granulin-6 (Granulin D); Granulin-7 (Granulin E)]	0.557632	0.163833	0.010753	-0.52867	0.241807	0.248932
GELS_HUMAN	10	GSN	Gelsolin (AGEL) (Actin-depolymerizing factor) (ADF) (Brevin)	0.0808696	0.169858	0.73079	-0.243643	0.182886	0.617618
ERF3A_HUMAN	3	GSPT1 ERF3A	Eukaryotic peptide chain release factor GTP-binding subunit ERF3A (Eukaryotic peptide chain release factor subunit 3a) (eRF3a) (G1 to S phase transition protein 1 homolog)	-1.37726	0.213332	7.50093e-06	0.17767	0.149997	0.674841
GSHR_HUMAN	4	GSR GLUR GRD1	Glutathione reductase, mitochondrial (GR) (GRase) (EC 1.8.1.7)	0.1642	0.23177	0.628373	0.218666	0.215308	0.727063
H10_HUMAN	5	H1F0 H1FV	Histone H1.0 (Histone H1') (Histone H1(0)) [Cleaved into: Histone H1.0, N-terminally processed]	0.140932	0.208679	0.604771	0.317205	0.22156	0.555505
H2AJ_HUMAN	4	H2AFJ	Histone H2A.J (H2a/j)	-1.94164	0.219609	1.12222e-13	-0.206881	0.21047	0.736605
H2AY_HUMAN	3	H2AFY MACROH2A1	Core histone macro-H2A.1 (Histone macroH2A1) (mH2A1) (Histone H2A.y) (H2A/y) (Medulloblastoma antigen MU-MB-50.205)	-0.364805	0.238632	0.14193	0.0174788	0.157718	0.978306
ECHA_HUMAN	4	HADHA HADH	Trifunctional enzyme subunit alpha, mitochondrial (78 kDa gastrin-binding protein) (TP-alpha) [Includes: Long-chain enoyl-CoA hydratase (EC 4.2.1.17); Long chain 3-hydroxyacyl-CoA dehydrogenase (EC 1.1.1.211)]	-0.815693	0.155808	2.555e-05	-0.0952975	0.175617	0.900504
SYHC_HUMAN	4	HARS HRS	Histidine--tRNA ligase, cytoplasmic (EC 6.1.1.21) (Histidyl-tRNA synthetase) (HisRS)	0.411123	0.149131	0.0870923	0.459889	0.166788	0.130832
HBA_HUMAN	3	HBA1; HBA2	Hemoglobin subunit alpha (Alpha-globin) (Hemoglobin alpha chain)	-1.33157	0.206185	5.95991e-06	0.0421144	0.209986	0.964077
HCFC1_HUMAN	5	HCFC1 HCF1 HFC1	Host cell factor 1 (HCF) (HCF-1) (C1 factor) (CFF) (VCAF) (VP16 accessory protein) [Cleaved into: HCF N-terminal chain 1; HCF N-terminal chain 2; HCF N-terminal chain 3; HCF N-terminal chain 4; HCF N-terminal chain 5; HCF N-terminal chain 6; HCF C-terminal chain 1; HCF C-terminal chain 2; HCF C-terminal chain 3; HCF C-terminal chain 4; HCF C-terminal chain 5; HCF C-terminal chain 6]	-0.153579	0.172177	0.664068	0.0414485	0.248764	0.964077
HDGF_HUMAN	6	HDGF HMG1L2	Hepatoma-derived growth factor (HDGF) (High mobility group protein 1-like 2) (HMG-1L2)	-0.383055	0.168223	0.110805	0.0257625	0.186916	0.971567
HDGR2_HUMAN	4	HDGFL2 HDGF2 HDGFRP2 UNQ785/PRO1604	Hepatoma-derived growth factor-related protein 2 (HRP-2) (Hepatoma-derived growth factor 2) (HDGF-2)	1.05831	0.126823	2.42e-08	0.128452	0.144816	0.766799
VIGLN_HUMAN	10	HDLBP HBP VGL	Vigilin (High density lipoprotein-binding protein) (HDL-binding protein)	-0.726634	0.0668956	2.5568e-07	0.246051	0.128853	0.335938
HECD4_HUMAN	4	HECTD4 C12orf51 KIAA0614	Probable E3 ubiquitin-protein ligase HECTD4 (EC 2.3.2.26) (HECT domain-containing protein 4) (HECT-type E3 ubiquitin transferase HECTD4)	-0.166815	0.225646	0.641559	-0.195877	0.0756568	0.153643
H15_HUMAN	5	HIST1H1B H1F5	Histone H1.5 (Histone H1a) (Histone H1b) (Histone H1s-3)	0.325814	0.259624	0.282272	0.0183219	0.242372	0.979347
H2B1L_HUMAN	4	HIST1H2BL H2BFC	Histone H2B type 1-L (Histone H2B.c) (H2B/c)	-0.138213	0.170311	0.602201	-0.0925605	0.19721	0.934468
H4_HUMAN	9	HIST1H4A H4/A H4FA; HIST1H4B H4/I H4FI; HIST1H4C H4/G H4FG; HIST1H4D H4/B H4FB; HIST1H4E H4/J H4FJ; HIST1H4F H4/C H4FC; HIST1H4H H4/H H4FH; HIST1H4I H4/M H4FM; HIST1H4J H4/E H4FE; HIST1H4K H4/D H4FD; HIST1H4L H4/K H4FK; HIST2H4A H4/N H4F2 H4FN HIST2H4; HIST2H4B H4/O H4FO; HIST4H4	Histone H4	-0.334802	0.154271	0.0998216	0.135762	0.167879	0.801786
HXK1_HUMAN	4	HK1	Hexokinase-1 (EC 2.7.1.1) (Brain form hexokinase) (Hexokinase type I) (HK I)	-0.273178	0.154952	0.22991	-0.178388	0.161451	0.716185
HMGA1_HUMAN	9	HMGA1 HMGIY	High mobility group protein HMG-I/HMG-Y (HMG-I(Y)) (High mobility group AT-hook protein 1) (High mobility group protein A1) (High mobility group protein R)	0.985608	0.168106	1.47009e-07	-0.0331496	0.170962	0.964077
HMGA2_HUMAN	3	HMGA2 HMGIC	High mobility group protein HMGI-C (High mobility group AT-hook protein 2)	0.553887	0.186762	0.016378	-0.407983	0.177868	0.211826
HMGN2_HUMAN	5	HMGN2 HMG17	Non-histone chromosomal protein HMG-17 (High mobility group nucleosome-binding domain-containing protein 2)	0.617128	0.298778	0.0120132	-0.176943	0.183154	0.740067
HMOX1_HUMAN	6	HMOX1 HO HO1	Heme oxygenase 1 (HO-1) (EC 1.14.14.18)	-0.0363461	0.139926	0.874224	-0.260691	0.203936	0.63581
ROA0_HUMAN	8	HNRNPA0 HNRPA0	Heterogeneous nuclear ribonucleoprotein A0 (hnRNP A0)	-0.0664917	0.139586	0.743187	-0.174487	0.134945	0.634145
ROA1_HUMAN	7	HNRNPA1 HNRPA1	Heterogeneous nuclear ribonucleoprotein A1 (hnRNP A1) (Helix-destabilizing protein) (Single-strand RNA-binding protein) (hnRNP core protein A1) [Cleaved into: Heterogeneous nuclear ribonucleoprotein A1, N-terminally processed]	0.601097	0.165421	0.00780356	-0.245548	0.129811	0.337033
ROA2_HUMAN	16	HNRNPA2B1 HNRPA2B1	Heterogeneous nuclear ribonucleoproteins A2/B1 (hnRNP A2/B1)	0.270684	0.145001	0.110183	0.262703	0.177599	0.519844
HNRPD_HUMAN	3	HNRNPD AUF1 HNRPD	Heterogeneous nuclear ribonucleoprotein D0 (hnRNP D0) (AU-rich element RNA-binding protein 1)	-0.500411	0.266166	0.104541	0.163553	0.12965	0.639334
HNRPK_HUMAN	7	HNRNPK HNRPK	Heterogeneous nuclear ribonucleoprotein K (hnRNP K) (Transformation up-regulated nuclear protein) (TUNP)	0.0329656	0.209978	0.893089	0.214149	0.213163	0.730729
HNRPL_HUMAN	10	HNRNPL HNRPL P/OKcl.14	Heterogeneous nuclear ribonucleoprotein L (hnRNP L)	0.0782487	0.183289	0.792035	0.0470364	0.161746	0.962049
HNRPM_HUMAN	7	HNRNPM HNRPM NAGR1	Heterogeneous nuclear ribonucleoprotein M (hnRNP M)	-0.174802	0.134711	0.335593	0.417571	0.17577	0.189635
HNRPU_HUMAN	19	HNRNPU C1orf199 HNRPU SAFA U21.1	Heterogeneous nuclear ribonucleoprotein U (hnRNP U) (GRIP120) (Nuclear p120 ribonucleoprotein) (Scaffold-attachment factor A) (SAF-A) (p120) (pp120)	0.240692	0.122276	0.0653616	0.0635093	0.153815	0.94363
HNRL1_HUMAN	7	HNRNPUL1 E1BAP5 HNRPUL1	Heterogeneous nuclear ribonucleoprotein U-like protein 1 (Adenovirus early region 1B-associated protein 5) (E1B-55 kDa-associated protein 5) (E1B-AP5)	-0.324771	0.191648	0.127521	-0.0175635	0.103002	0.964077
HNRL2_HUMAN	5	HNRNPUL2 HNRPUL2	Heterogeneous nuclear ribonucleoprotein U-like protein 2 (Scaffold-attachment factor A2) (SAF-A2)	-0.41054	0.196178	0.172873	0.078558	0.151263	0.910317
HP1B3_HUMAN	6	HP1BP3	Heterochromatin protein 1-binding protein 3 (Protein HP1-BP74)	-0.0892876	0.196274	0.74856	0.28936	0.215028	0.610893
HS90B_HUMAN	3	HSP90AB1 HSP90B HSPC2 HSPCB	Heat shock protein HSP 90-beta (HSP 90) (Heat shock 84 kDa) (HSP 84) (HSP84)	-0.800927	0.250234	0.00978263	0.00604039	0.165377	0.985591
ENPL_HUMAN	11	HSP90B1 GRP94 TRA1	Endoplasmin (94 kDa glucose-regulated protein) (GRP-94) (Heat shock protein 90 kDa beta member 1) (Tumor rejection antigen 1) (gp96 homolog)	-0.310823	0.115253	0.0247824	0.134649	0.231168	0.892447
A0A0G2JIW1_HUMAN	4	HSPA1B	Heat shock 70 kDa protein 1B	0.347792	0.227811	0.144877	0.151782	0.106336	0.55423
HSP72_HUMAN	8	HSPA2	Heat shock-related 70 kDa protein 2 (Heat shock 70 kDa protein 2)	-0.15975	0.145965	0.375259	0.471598	0.174111	0.132991
HSP74_HUMAN	3	HSPA4 APG2	Heat shock 70 kDa protein 4 (HSP70RY) (Heat shock 70-related protein APG-2)	-0.727001	0.295471	0.0232831	0.365851	0.12083	0.0762381
BIP_HUMAN	25	HSPA5 GRP78	Endoplasmic reticulum chaperone BiP (EC 3.6.4.10) (78 kDa glucose-regulated protein) (GRP-78) (Binding-immunoglobulin protein) (BiP) (Heat shock protein 70 family protein 5) (HSP70 family protein 5) (Heat shock protein family A member 5) (Immunoglobulin heavy chain-binding protein)	-0.379928	0.103265	0.00222503	0.0517963	0.259846	0.964077
HSP76_HUMAN	7	HSPA6 HSP70B'	Heat shock 70 kDa protein 6 (Heat shock 70 kDa protein B')	-0.289641	0.125761	0.0539285	0.287066	0.0953084	0.0733281
HSP7C_HUMAN	6	HSPA8 HSC70 HSP73 HSPA10	Heat shock cognate 71 kDa protein (Heat shock 70 kDa protein 8) (Lipopolysaccharide-associated protein 1) (LAP-1) (LPS-associated protein 1)	-0.361554	0.149365	0.0134542	0.106809	0.118938	0.763775
GRP75_HUMAN	8	HSPA9 GRP75 HSPA9B mt-HSP70	Stress-70 protein, mitochondrial (75 kDa glucose-regulated protein) (GRP-75) (Heat shock 70 kDa protein 9) (Mortalin) (MOT) (Peptide-binding protein 74) (PBP74)	-0.611962	0.182666	0.0123297	0.0545343	0.113683	0.927806
HSPB1_HUMAN	13	HSPB1 HSP27 HSP28	Heat shock protein beta-1 (HspB1) (28 kDa heat shock protein) (Estrogen-regulated 24 kDa protein) (Heat shock 27 kDa protein) (HSP 27) (Stress-responsive protein 27) (SRP27)	-0.178363	0.127006	0.382796	0.238735	0.170092	0.569448
HSPB6_HUMAN	3	HSPB6	Heat shock protein beta-6 (HspB6) (Heat shock 20 kDa-like protein p20)	-0.834092	0.177582	0.00774167	0.178018	0.120174	0.519261
CH60_HUMAN	4	HSPD1 HSP60	60 kDa heat shock protein, mitochondrial (EC 3.6.4.9) (60 kDa chaperonin) (Chaperonin 60) (CPN60) (Heat shock protein 60) (HSP-60) (Hsp60) (HuCHA60) (Mitochondrial matrix protein P1) (P60 lymphocyte protein)	-0.915163	0.184892	0.000294602	0.287281	0.185522	0.4831
CH10_HUMAN	4	HSPE1	10 kDa heat shock protein, mitochondrial (Hsp10) (10 kDa chaperonin) (Chaperonin 10) (CPN10) (Early-pregnancy factor) (EPF)	-0.159261	0.169153	0.478674	0.329005	0.169113	0.328696
HS105_HUMAN	11	HSPH1 HSP105 HSP110 KIAA0201	Heat shock protein 105 kDa (Antigen NY-CO-25) (Heat shock 110 kDa protein)	-0.110943	0.0796674	0.220841	0.342459	0.173143	0.317112
HUWE1_HUMAN	6	HUWE1 KIAA0312 KIAA1578 UREB1 HSPC272	E3 ubiquitin-protein ligase HUWE1 (EC 2.3.2.26) (ARF-binding protein 1) (ARF-BP1) (HECT, UBA and WWE domain-containing protein 1) (HECT-type E3 ubiquitin transferase HUWE1) (Homologous to E6AP carboxyl terminus homologous protein 9) (HectH9) (Large structure of UREB1) (LASU1) (Mcl-1 ubiquitin ligase E3) (Mule) (Upstream regulatory element-binding protein 1) (URE-B1) (URE-binding protein 1)	-0.148867	0.165159	0.531244	0.291499	0.0686692	0.0039088
HYOU1_HUMAN	5	HYOU1 GRP170 ORP150	Hypoxia up-regulated protein 1 (150 kDa oxygen-regulated protein) (ORP-150) (170 kDa glucose-regulated protein) (GRP-170)	-0.581169	0.173079	0.00558508	0.0307806	0.177289	0.964077
IF16_HUMAN	6	IFI16 IFNGIP1	Gamma-interferon-inducible protein 16 (Ifi-16) (Interferon-inducible myeloid differentiation transcriptional activator)	-0.257949	0.156287	0.132479	0.273128	0.152203	0.38224
MPRI_HUMAN	4	IGF2R MPRI	Cation-independent mannose-6-phosphate receptor (CI Man-6-P receptor) (CI-MPR) (M6PR) (300 kDa mannose 6-phosphate receptor) (MPR 300) (Insulin-like growth factor 2 receptor) (Insulin-like growth factor II receptor) (IGF-II receptor) (M6P/IGF2 receptor) (M6P/IGF2R) (CD antigen CD222)	0.574769	0.172758	0.00674221	-0.41708	0.12547	0.0420197
IBP7_HUMAN	5	IGFBP7 MAC25 PSF	Insulin-like growth factor-binding protein 7 (IBP-7) (IGF-binding protein 7) (IGFBP-7) (IGFBP-rP1) (MAC25 protein) (PGI2-stimulating factor) (Prostacyclin-stimulating factor) (Tumor-derived adhesion factor) (TAF)	-0.49645	0.141831	0.0127698	0.0263285	0.172041	0.968333
ILF3_HUMAN	5	ILF3 DRBF MPHOSPH4 NF90	Interleukin enhancer-binding factor 3 (Double-stranded RNA-binding protein 76) (DRBP76) (M-phase phosphoprotein 4) (MPP4) (Nuclear factor associated with dsRNA) (NFAR) (Nuclear factor of activated T-cells 90 kDa) (NF-AT-90) (Translational control protein 80) (TCP80)	-0.395247	0.227575	0.114683	-0.00400813	0.142664	0.98843
MIC60_HUMAN	4	IMMT HMP MIC60 MINOS2 PIG4 PIG52	MICOS complex subunit MIC60 (Cell proliferation-inducing gene 4/52 protein) (Mitochondrial inner membrane protein) (Mitofilin) (p87/89)	-0.179846	0.154754	0.457369	0.340321	0.206949	0.437851
IMDH2_HUMAN	3	IMPDH2 IMPD2	Inosine-5'-monophosphate dehydrogenase 2 (IMP dehydrogenase 2) (IMPD 2) (IMPDH 2) (EC 1.1.1.205) (IMPDH-II)	-0.170819	0.315442	0.721072	0.36676	0.174872	0.279261
INF2_HUMAN	9	INF2 C14orf151 C14orf173	Inverted formin-2 (HBEBP2-binding protein C)	0.203558	0.162739	0.311587	0.00764673	0.292945	0.989069
SHIP2_HUMAN	4	INPPL1 SHIP2	Phosphatidylinositol 3,4,5-trisphosphate 5-phosphatase 2 (EC 3.1.3.86) (Inositol polyphosphate phosphatase-like protein 1) (INPPL-1) (Protein 51C) (SH2 domain-containing inositol 5'-phosphatase 2) (SH2 domain-containing inositol phosphatase 2) (SHIP-2)	1.32138	0.152569	4.95699e-09	0.10193	0.145812	0.844395
IQGA1_HUMAN	5	IQGAP1 KIAA0051	Ras GTPase-activating-like protein IQGAP1 (p195)	-0.62727	0.304473	0.0696145	-0.302701	0.129019	0.209494
IRS1_HUMAN	3	IRS1	Insulin receptor substrate 1 (IRS-1)	0.206889	0.199249	0.442195	0.505423	0.21977	0.217982
ITA11_HUMAN	3	ITGA11 MSTP018	Integrin alpha-11	-0.0167048	0.22097	0.961095	0.24554	0.25675	0.745506
ITAV_HUMAN	4	ITGAV MSK8 VNRA VTNR	Integrin alpha-V (Vitronectin receptor) (Vitronectin receptor subunit alpha) (CD antigen CD51) [Cleaved into: Integrin alpha-V heavy chain; Integrin alpha-V light chain]	-0.199561	0.226836	0.494965	-0.135388	0.216409	0.868253
ITB1_HUMAN	3	ITGB1 FNRB MDF2 MSK12	Integrin beta-1 (Fibronectin receptor subunit beta) (Glycoprotein IIa) (GPIIA) (VLA-4 subunit beta) (CD antigen CD29)	-0.263517	0.214922	0.397915	0.258671	0.224472	0.696144
ITB5_HUMAN	3	ITGB5	Integrin beta-5	-0.339209	0.16776	0.188327	0.0703166	0.234243	0.962049
ITIH3_HUMAN	4	ITIH3	Inter-alpha-trypsin inhibitor heavy chain H3 (ITI heavy chain H3) (ITI-HC3) (Inter-alpha-inhibitor heavy chain 3) (Serum-derived hyaluronan-associated protein) (SHAP)	0.0716021	0.224042	0.842633	0.078401	0.205741	0.945209
IPRI_HUMAN	3	ITPRIP DANGER KIAA1754	Inositol 1,4,5-trisphosphate receptor-interacting protein (Protein DANGER)	-0.438992	0.163171	0.164856	-0.0707251	0.218731	0.954501
ITSN1_HUMAN	3	ITSN1 ITSN SH3D1A	Intersectin-1 (SH3 domain-containing protein 1A) (SH3P17)	0.434507	0.15758	0.070599	0.249262	0.239195	0.722829
JUPI1_HUMAN	3	JPT1 ARM2 HN1	Jupiter microtubule associated homolog 1 (Androgen-regulated protein 2) (Hematological and neurological expressed 1 protein) [Cleaved into: Jupiter microtubule associated homolog 1, N-terminally processed]	-0.0126874	0.216292	0.972585	0.142563	0.194309	0.833446
JUPI2_HUMAN	3	JPT2 C16orf34 HN1L L11	Jupiter microtubule associated homolog 2 (Hematological and neurological expressed 1-like protein) (HN1-like protein)	0.463995	0.21063	0.120636	-0.0625251	0.21868	0.962049
KANK2_HUMAN	7	KANK2 ANKRD25 KIAA1518 MXRA3 SIP	KN motif and ankyrin repeat domain-containing protein 2 (Ankyrin repeat domain-containing protein 25) (Matrix-remodeling-associated protein 3) (SRC-1-interacting protein) (SIP) (SRC-interacting protein) (SRC1-interacting protein)	0.378109	0.161892	0.0337553	0.331226	0.216643	0.497196
SYK_HUMAN	4	KARS KIAA0070	Lysine--tRNA ligase (EC 2.7.7.-) (EC 6.1.1.6) (Lysyl-tRNA synthetase) (LysRS)	-0.182541	0.123961	0.372271	0.232054	0.146	0.460773
KCD12_HUMAN	4	KCTD12 C13orf2 KIAA1778 PFET1	BTB/POZ domain-containing protein KCTD12 (Pfetin) (Predominantly fetal expressed T1 domain)	-0.87086	0.118208	0.000645835	0.326242	0.148137	0.248932
FUBP2_HUMAN	6	KHSRP FUBP2	Far upstream element-binding protein 2 (FUSE-binding protein 2) (KH type-splicing regulatory protein) (KSRP) (p75)	-0.397809	0.137666	0.0124143	0.451416	0.157225	0.113229
KIF1C_HUMAN	3	KIF1C KIAA0706	Kinesin-like protein KIF1C	0.48791	0.341589	0.182312	-0.0479891	0.139546	0.951262
KINH_HUMAN	9	KIF5B KNS KNS1	Kinesin-1 heavy chain (Conventional kinesin heavy chain) (Ubiquitous kinesin heavy chain) (UKHC)	0.110211	0.146533	0.575878	-0.0135558	0.283147	0.984648
KLC1_HUMAN	5	KLC1 KLC KNS2	Kinesin light chain 1 (KLC 1)	-0.552224	0.124547	0.00126976	0.180616	0.114092	0.461938
KNOP1_HUMAN	4	KNOP1 C16orf88 FAM191A TSG118	Lysine-rich nucleolar protein 1 (Protein FAM191A) (Testis-specific gene 118 protein)	0.0965847	0.206001	0.741543	0.0179667	0.125923	0.970546
K2C7_HUMAN	8	KRT7 SCL	Keratin, type II cytoskeletal 7 (Cytokeratin-7) (CK-7) (Keratin-7) (K7) (Sarcolectin) (Type-II keratin Kb7)	-0.506226	0.141922	0.00225589	-0.0534898	0.207917	0.964077
KTN1_HUMAN	8	KTN1 CG1 KIAA0004	Kinectin (CG-1 antigen) (Kinesin receptor)	-0.256852	0.132243	0.140398	0.277735	0.123769	0.223301
LARP1_HUMAN	8	LARP1 KIAA0731 LARP	La-related protein 1 (La ribonucleoprotein domain family member 1)	-0.390525	0.0614157	5.95991e-06	0.0259716	0.124543	0.964077
LARP6_HUMAN	4	LARP6	La-related protein 6 (Acheron) (Achn) (La ribonucleoprotein domain family member 6)	0.102681	0.181495	0.721197	0.0984611	0.0588059	0.42071
LASP1_HUMAN	15	LASP1 MLN50	LIM and SH3 domain protein 1 (LASP-1) (Metastatic lymph node gene 50 protein) (MLN 50)	0.453799	0.0980156	6.70599e-05	0.0559722	0.170461	0.954501
PLSL_HUMAN	4	LCP1 PLS2	Plastin-2 (L-plastin) (LC64P) (Lymphocyte cytosolic protein 1) (LCP-1)	-0.255754	0.232801	0.341373	0.0776974	0.0911216	0.780649
LDHA_HUMAN	6	LDHA PIG19	L-lactate dehydrogenase A chain (LDH-A) (EC 1.1.1.27) (Cell proliferation-inducing gene 19 protein) (LDH muscle subunit) (LDH-M) (Renal carcinoma antigen NY-REN-59)	-1.08258	0.476811	0.0124296	0.0547064	0.197316	0.963833
LDHB_HUMAN	8	LDHB	L-lactate dehydrogenase B chain (LDH-B) (EC 1.1.1.27) (LDH heart subunit) (LDH-H) (Renal carcinoma antigen NY-REN-46)	-0.871146	0.173847	0.000277937	0.129125	0.330439	0.944914
MAN1_HUMAN	7	LEMD3 MAN1	Inner nuclear membrane protein Man1 (LEM domain-containing protein 3)	0.0462703	0.140043	0.836661	0.482859	0.168382	0.10562
LETM1_HUMAN	4	LETM1	Mitochondrial proton/calcium exchanger protein (Leucine zipper-EF-hand-containing transmembrane protein 1)	-0.184858	0.138526	0.483978	0.478618	0.137752	0.0293478
LEG1_HUMAN	4	LGALS1	Galectin-1 (Gal-1) (14 kDa laminin-binding protein) (HLBP14) (14 kDa lectin) (Beta-galactoside-binding lectin L-14-I) (Galaptin) (HBL) (HPL) (Lactose-binding lectin 1) (Lectin galactoside-binding soluble 1) (Putative MAPK-activating protein PM12) (S-Lac lectin 1)	0.250078	0.206789	0.398604	0.111745	0.162328	0.846036
LIMA1_HUMAN	24	LIMA1 EPLIN SREBP3 PP624	LIM domain and actin-binding protein 1 (Epithelial protein lost in neoplasm)	0.261684	0.119529	0.0683038	-0.0303522	0.219301	0.971567
LMAN1_HUMAN	3	LMAN1 ERGIC53 F5F8D	Protein ERGIC-53 (ER-Golgi intermediate compartment 53 kDa protein) (Gp58) (Intracellular mannose-specific lectin MR60) (Lectin mannose-binding 1)	-2.41935	0.25658	1.54239e-06	-0.138913	0.116779	0.672657
LMCD1_HUMAN	4	LMCD1	LIM and cysteine-rich domains protein 1 (Dyxin)	-0.0730751	0.0915472	0.721072	0.526906	0.244071	0.258361
LMNA_HUMAN	38	LMNA LMN1	Prelamin-A/C [Cleaved into: Lamin-A/C (70 kDa lamin) (Renal carcinoma antigen NY-REN-32)]	-0.0379037	0.0823851	0.761965	0.0486676	0.1136	0.943083
LMNB1_HUMAN	3	LMNB1 LMN2 LMNB	Lamin-B1	-0.635867	0.2695	0.037595	0.0834966	0.0816743	0.72399
LMNB2_HUMAN	4	LMNB2 LMN2	Lamin-B2	-0.154537	0.135162	0.471405	0.229286	0.212445	0.718625
LMO7_HUMAN	34	LMO7 FBX20 FBXO20 KIAA0858	LIM domain only protein 7 (LMO-7) (F-box only protein 20) (LOMP)	-0.378812	0.255792	0.255171	0.272837	0.154183	0.393653
LMOD1_HUMAN	3	LMOD1	Leiomodin-1 (64 kDa autoantigen 1D) (64 kDa autoantigen 1D3) (64 kDa autoantigen D1) (Leiomodin, muscle form) (Smooth muscle leiomodin) (SM-Lmod) (Thyroid-associated ophthalmopathy autoantigen)	0.232093	0.370774	0.692335	-0.0226796	0.249806	0.979347
LONM_HUMAN	3	LONP1 PRSS15	Lon protease homolog, mitochondrial (EC 3.4.21.53) (LONHs) (Lon protease-like protein) (LONP) (Mitochondrial ATP-dependent protease Lon) (Serine protease 15)	-1.038	0.222023	5.6911e-05	-0.103109	0.30529	0.954501
LYOX_HUMAN	3	LOX	Protein-lysine 6-oxidase (EC 1.4.3.13) (Lysyl oxidase)	0.0580365	0.274586	0.887759	0.389551	0.221435	0.401946
LOXL1_HUMAN	3	LOXL1 LOXL	Lysyl oxidase homolog 1 (EC 1.4.3.-) (Lysyl oxidase-like protein 1) (LOL)	0.228766	0.353369	0.544345	0.323624	0.251776	0.635634
LPIN2_HUMAN	4	LPIN2 KIAA0249	Phosphatidate phosphatase LPIN2 (EC 3.1.3.4) (Lipin-2)	0.0655882	0.205418	0.854971	-0.0194617	0.237648	0.979347
LPP_HUMAN	11	LPP	Lipoma-preferred partner (LIM domain-containing preferred translocation partner in lipoma)	0.151097	0.0691552	0.0421999	-0.0203119	0.195111	0.979347
LRP1_HUMAN	15	LRP1 A2MR APR	Prolow-density lipoprotein receptor-related protein 1 (LRP-1) (Alpha-2-macroglobulin receptor) (A2MR) (Apolipoprotein E receptor) (APOER) (CD antigen CD91) [Cleaved into: Low-density lipoprotein receptor-related protein 1 85 kDa subunit (LRP-85); Low-density lipoprotein receptor-related protein 1 515 kDa subunit (LRP-515); Low-density lipoprotein receptor-related protein 1 intracellular domain (L…	-0.563615	0.112321	1.08749e-05	0.206216	0.0547194	0.0155941
LPPRC_HUMAN	4	LRPPRC LRP130	Leucine-rich PPR motif-containing protein, mitochondrial (130 kDa leucine-rich protein) (LRP 130) (GP130)	-0.127242	0.19218	0.676367	0.454528	0.0970629	0.000930664
LRC47_HUMAN	4	LRRC47 KIAA1185	Leucine-rich repeat-containing protein 47	0.23576	0.180204	0.447344	0.314101	0.187188	0.423984
LRC59_HUMAN	4	LRRC59 PRO1855	Leucine-rich repeat-containing protein 59 (Ribosome-binding protein p34) (p34) [Cleaved into: Leucine-rich repeat-containing protein 59, N-terminally processed]	-0.256436	0.166111	0.250736	0.0842094	0.205204	0.94363
LRRF1_HUMAN	10	LRRFIP1 GCF2 TRIP	Leucine-rich repeat flightless-interacting protein 1 (LRR FLII-interacting protein 1) (GC-binding factor 2) (TAR RNA-interacting protein)	0.289298	0.194456	0.142504	0.0936607	0.183938	0.912684
LUZP1_HUMAN	9	LUZP1	Leucine zipper protein 1	0.259005	0.124541	0.132479	0.0661749	0.147899	0.938886
MACF1_HUMAN	13	MACF1 ABP620 ACF7 KIAA0465 KIAA1251	Microtubule-actin cross-linking factor 1, isoforms 1/2/3/5 (620 kDa actin-binding protein) (ABP620) (Actin cross-linking family protein 7) (Macrophin-1) (Trabeculin-alpha)	0.257478	0.132374	0.103062	0.10626	0.132167	0.801786
MAGD2_HUMAN	4	MAGED2 BCG1	Melanoma-associated antigen D2 (11B6) (Breast cancer-associated gene 1 protein) (BCG-1) (Hepatocellular carcinoma-associated protein JCL-1) (MAGE-D2 antigen)	0.462274	0.469025	0.351959	0.101752	0.125844	0.801786
MA2B1_HUMAN	4	MAN2B1 LAMAN MANB	Lysosomal alpha-mannosidase (Laman) (EC 3.2.1.24) (Lysosomal acid alpha-mannosidase) (Mannosidase alpha class 2B member 1) (Mannosidase alpha-B) [Cleaved into: Lysosomal alpha-mannosidase A peptide; Lysosomal alpha-mannosidase B peptide; Lysosomal alpha-mannosidase C peptide; Lysosomal alpha-mannosidase D peptide; Lysosomal alpha-mannosidase E peptide]	-0.640521	0.238202	0.0279548	0.127412	0.323264	0.944537
MAP1A_HUMAN	42	MAP1A MAP1L	Microtubule-associated protein 1A (MAP-1A) (Proliferation-related protein p80) [Cleaved into: MAP1A heavy chain; MAP1 light chain LC2]	0.184271	0.0657939	0.016572	-0.0512198	0.204893	0.964077
MAP1B_HUMAN	69	MAP1B	Microtubule-associated protein 1B (MAP-1B) [Cleaved into: MAP1B heavy chain; MAP1 light chain LC1]	0.334876	0.0384413	1.12222e-13	0.106698	0.0625673	0.406373
E7EVA0_HUMAN	7	MAP4	Microtubule-associated protein	0.082853	0.12596	0.701455	0.0225211	0.0391694	0.893611
MAP4_HUMAN	43	MAP4	Microtubule-associated protein 4 (MAP-4)	0.720484	0.0742271	1.12222e-13	-0.244428	0.150906	0.448249
M4K4_HUMAN	5	MAP4K4 HGK KIAA0687 NIK	Mitogen-activated protein kinase kinase kinase kinase 4 (EC 2.7.11.1) (HPK/GCK-like kinase HGK) (MAPK/ERK kinase kinase kinase 4) (MEK kinase kinase 4) (MEKKK 4) (Nck-interacting kinase)	0.328721	0.224999	0.187132	-0.148528	0.0677327	0.23432
MA7D1_HUMAN	11	MAP7D1 KIAA1187 PARCC1 RPRC1 PP2464	MAP7 domain-containing protein 1 (Arginine/proline-rich coiled-coil domain-containing protein 1) (Proline/arginine-rich coiled-coil domain-containing protein 1)	0.278616	0.115293	0.125684	0.0579283	0.180996	0.955059
MK01_HUMAN	5	MAPK1 ERK2 PRKM1 PRKM2	Mitogen-activated protein kinase 1 (MAP kinase 1) (MAPK 1) (EC 2.7.11.24) (ERT1) (Extracellular signal-regulated kinase 2) (ERK-2) (MAP kinase isoform p42) (p42-MAPK) (Mitogen-activated protein kinase 2) (MAP kinase 2) (MAPK 2)	-0.573712	0.0935242	5.57562e-05	0.237598	0.127544	0.346894
MK03_HUMAN	3	MAPK3 ERK1 PRKM3	Mitogen-activated protein kinase 3 (MAP kinase 3) (MAPK 3) (EC 2.7.11.24) (ERT2) (Extracellular signal-regulated kinase 1) (ERK-1) (Insulin-stimulated MAP2 kinase) (MAP kinase isoform p44) (p44-MAPK) (Microtubule-associated protein 2 kinase) (p44-ERK1)	-0.0644704	0.323404	0.882265	0.146712	0.119757	0.661689
MARE1_HUMAN	4	MAPRE1	Microtubule-associated protein RP/EB family member 1 (APC-binding protein EB1) (End-binding protein 1) (EB1)	-0.0492494	0.284668	0.902824	0.166483	0.247088	0.853199
MARCS_HUMAN	4	MARCKS MACS PRKCSL	Myristoylated alanine-rich C-kinase substrate (MARCKS) (Protein kinase C substrate, 80 kDa protein, light chain) (80K-L protein) (PKCSL)	0.458064	0.295599	0.0850853	0.515948	0.225609	0.220599
MATR3_HUMAN	9	MATR3 KIAA0723	Matrin-3	-0.155321	0.14923	0.444806	-0.0266798	0.241631	0.978306
MAVS_HUMAN	3	MAVS IPS1 KIAA1271 VISA	Mitochondrial antiviral-signaling protein (MAVS) (CARD adapter inducing interferon beta) (Cardif) (Interferon beta promoter stimulator protein 1) (IPS-1) (Putative NF-kappa-B-activating protein 031N) (Virus-induced-signaling adapter) (VISA)	0.75207	0.307832	0.0411452	0.0625719	0.125504	0.91708
GANP_HUMAN	3	MCM3AP GANP KIAA0572 MAP80	Germinal-center associated nuclear protein (GANP) (80 kDa MCM3-associated protein) (MCM3 acetylating protein) (MCM3AP) (EC 2.3.1.-) (MCM3 acetyltransferase)	-0.381521	0.180003	0.108166	-0.0493653	0.289513	0.964077
MDC1_HUMAN	5	MDC1 KIAA0170 NFBD1	Mediator of DNA damage checkpoint protein 1 (Nuclear factor with BRCT domains 1)	0.746875	0.194395	0.0140744	0.448841	0.182795	0.184901
MDHC_HUMAN	3	MDH1 MDHA	Malate dehydrogenase, cytoplasmic (EC 1.1.1.37) (Cytosolic malate dehydrogenase) (Diiodophenylpyruvate reductase) (EC 1.1.1.96)	-0.786697	0.146237	0.00120102	0.431892	0.230817	0.346894
MDHM_HUMAN	6	MDH2	Malate dehydrogenase, mitochondrial (EC 1.1.1.37)	-0.805871	0.155777	7.55492e-06	-0.126475	0.17717	0.837876
MECP2_HUMAN	3	MECP2	Methyl-CpG-binding protein 2 (MeCp-2 protein) (MeCp2)	-0.0572848	0.268226	0.889965	0.209512	0.146047	0.554143
MAP2_HUMAN	4	METAP2 MNPEP P67EIF2	Methionine aminopeptidase 2 (MAP 2) (MetAP 2) (EC 3.4.11.18) (Initiation factor 2-associated 67 kDa glycoprotein) (p67) (p67eIF2) (Peptidase M)	-0.126593	0.0816751	0.376585	-0.0239057	0.2664	0.979347
MIA2_HUMAN	3	MIA2	Melanoma inhibitory activity protein 2	-0.119882	0.353118	0.796823	0.0276254	0.11014	0.964077
TGO1_HUMAN	7	MIA3 KIAA0268 TANGO UNQ6077/PRO20088	Transport and Golgi organization protein 1 homolog (TANGO1) (C219-reactive peptide) (D320) (Melanoma inhibitory activity protein 3)	-0.0210573	0.143951	0.929568	0.120998	0.306268	0.944537
MICA1_HUMAN	3	MICAL1 MICAL NICAL	[F-actin]-monooxygenase MICAL1 (EC 1.14.13.225) (Molecule interacting with CasL protein 1) (MICAL-1) (NEDD9-interacting protein with calponin homology and LIM domains)	-0.347874	0.152565	0.214856	0.111987	0.149571	0.825282
MNS1_HUMAN	4	MNS1	Meiosis-specific nuclear structural protein 1	-0.281645	0.26307	0.452222	-0.0517274	0.200576	0.964077
MPRIP_HUMAN	8	MPRIP KIAA0864 MRIP RHOIP3	Myosin phosphatase Rho-interacting protein (M-RIP) (Rho-interacting protein 3) (RIP3) (p116Rip)	0.265832	0.125389	0.144877	0.495297	0.20303	0.184901
MOES_HUMAN	17	MSN	Moesin (Membrane-organizing extension spike protein)	-0.171845	0.132196	0.221638	0.248248	0.116867	0.260338
MT1F_HUMAN	3	MT1F PRO0376	Metallothionein-1F (MT-1F) (Metallothionein-IF) (MT-IF)	1.02591	0.191362	4.12043e-07	0.0924733	0.11841	0.809347
MT1X_HUMAN	3	MT1X	Metallothionein-1X (MT-1X) (Metallothionein-IX) (MT-IX)	1.74507	0.235498	1.91755e-12	0.0984874	0.174317	0.894796
MT2_HUMAN	5	MT2A CES1 MT2	Metallothionein-2 (MT-2) (Metallothionein-2A) (Metallothionein-II) (MT-II)	0.671407	0.084745	1.4039e-07	0.248107	0.14932	0.428548
MTAP_HUMAN	3	MTAP MSAP	S-methyl-5'-thioadenosine phosphorylase (EC 2.4.2.28) (5'-methylthioadenosine phosphorylase) (MTA phosphorylase) (MTAP) (MTAPase)	-0.790677	0.289174	0.0770646	0.107769	0.102829	0.718625
LYRIC_HUMAN	19	MTDH AEG1 LYRIC	Protein LYRIC (3D3/LYRIC) (Astrocyte elevated gene-1 protein) (AEG-1) (Lysine-rich CEACAM1 co-isolated protein) (Metadherin) (Metastasis adhesion protein)	0.0824295	0.0916409	0.491598	0.054815	0.331357	0.964077
C1TC_HUMAN	4	MTHFD1 MTHFC MTHFD	C-1-tetrahydrofolate synthase, cytoplasmic (C1-THF synthase) [Cleaved into: C-1-tetrahydrofolate synthase, cytoplasmic, N-terminally processed] [Includes: Methylenetetrahydrofolate dehydrogenase (EC 1.5.1.5); Methenyltetrahydrofolate cyclohydrolase (EC 3.5.4.9); Formyltetrahydrofolate synthetase (EC 6.3.4.3)]	-0.60604	0.232705	0.0180211	0.0821048	0.0797723	0.722829
MTMR6_HUMAN	3	MTMR6	Myotubularin-related protein 6 (EC 3.1.3.-)	0.415622	0.171773	0.126832	0.235288	0.223887	0.718625
MUC19_HUMAN	4	MUC19	Mucin-19 (MUC-19)	-0.035949	0.261087	0.928187	-0.00756777	0.218773	0.986209
MVP_HUMAN	15	MVP LRP	Major vault protein (MVP) (Lung resistance-related protein)	-0.229228	0.099392	0.0694125	-0.127291	0.254715	0.91708
MXRA7_HUMAN	3	MXRA7 TMAP1	Matrix-remodeling-associated protein 7 (Transmembrane anchor protein 1)	-0.484981	0.288537	0.144877	0.196239	0.0915655	0.248932
MYH10_HUMAN	18	MYH10	Myosin-10 (Cellular myosin heavy chain, type B) (Myosin heavy chain 10) (Myosin heavy chain, non-muscle IIb) (Non-muscle myosin heavy chain B) (NMMHC-B) (Non-muscle myosin heavy chain IIb) (NMMHC II-b) (NMMHC-IIB)	-0.306074	0.134075	0.0778239	0.307179	0.238657	0.635634
MYH11_HUMAN	7	MYH11 KIAA0866	Myosin-11 (Myosin heavy chain 11) (Myosin heavy chain, smooth muscle isoform) (SMMHC)	-0.789902	0.251121	0.00498545	-0.0531115	0.126371	0.94363
MYH14_HUMAN	4	MYH14 KIAA2034 FP17425	Myosin-14 (Myosin heavy chain 14) (Myosin heavy chain, non-muscle IIc) (Non-muscle myosin heavy chain IIc) (NMHC II-C)	0.467417	0.260409	0.187326	0.40885	0.168461	0.184901
MYH9_HUMAN	81	MYH9	Myosin-9 (Cellular myosin heavy chain, type A) (Myosin heavy chain 9) (Myosin heavy chain, non-muscle IIa) (Non-muscle myosin heavy chain A) (NMMHC-A) (Non-muscle myosin heavy chain IIa) (NMMHC II-a) (NMMHC-IIA)	-0.472982	0.0330293	1.12222e-13	-0.479057	0.191546	0.183355
MYLK_HUMAN	6	MYLK MLCK MLCK1 MYLK1	Myosin light chain kinase, smooth muscle (MLCK) (smMLCK) (EC 2.7.11.18) (Kinase-related protein) (KRP) (Telokin) [Cleaved into: Myosin light chain kinase, smooth muscle, deglutamylated form]	0.0255613	0.12321	0.902824	0.0796613	0.0324041	0.176219
MY18A_HUMAN	3	MYO18A CD245 KIAA0216 MYSPDZ	Unconventional myosin-XVIIIa (Molecule associated with JAK3 N-terminus) (MAJN) (Myosin containing a PDZ domain) (Surfactant protein receptor SP-R210) (SP-R210)	-0.300755	0.246353	0.376987	0.0252673	0.138101	0.964077
MYO1B_HUMAN	5	MYO1B	Unconventional myosin-Ib (MYH-1c) (Myosin I alpha) (MMI-alpha) (MMIa)	-0.503541	0.170458	0.0115912	0.249111	0.22805	0.718625
MYO1C_HUMAN	4	MYO1C	Unconventional myosin-Ic (Myosin I beta) (MMI-beta) (MMIb)	-0.178917	0.117801	0.453632	0.106166	0.161367	0.860191
MYO1D_HUMAN	4	MYO1D KIAA0727	Unconventional myosin-Id	0.547344	0.237269	0.070483	0.151961	0.162112	0.753727
MYO1E_HUMAN	5	MYO1E MYO1C	Unconventional myosin-Ie (Myosin-Ic) (Unconventional myosin 1E)	-0.318723	0.206312	0.27104	0.113177	0.24426	0.935634
MYO6_HUMAN	6	MYO6 KIAA0389	Unconventional myosin-VI (Unconventional myosin-6)	0.218189	0.135309	0.182698	0.199947	0.187869	0.718625
MYOF_HUMAN	28	MYOF FER1L3 KIAA1207	Myoferlin (Fer-1-like protein 3)	-0.34845	0.326216	0.430476	-0.157416	0.118399	0.617714
NACAM_HUMAN	15	NACA	Nascent polypeptide-associated complex subunit alpha, muscle-specific form (Alpha-NAC, muscle-specific form) (skNAC)	-0.239744	0.123976	0.120459	0.229255	0.303533	0.820131
NAV1_HUMAN	8	NAV1 KIAA1151 KIAA1213 POMFIL3 STEERIN1	Neuron navigator 1 (Pore membrane and/or filament-interacting-like protein 3) (Steerin-1) (Unc-53 homolog 1) (unc53H1)	0.446219	0.110717	0.000612264	-0.205528	0.118348	0.401946
NAV3_HUMAN	7	NAV3 KIAA0938 POMFIL1 STEERIN3	Neuron navigator 3 (Pore membrane and/or filament-interacting-like protein 1) (Steerin-3) (Unc-53 homolog 3) (unc53H3)	-0.160481	0.139277	0.447344	0.16648	0.0938626	0.387929
NBAS_HUMAN	3	NBAS NAG	Neuroblastoma-amplified sequence (Neuroblastoma-amplified gene protein)	-0.623716	0.138793	0.0492414	-0.0857155	0.142659	0.880273
NCBP3_HUMAN	5	NCBP3 C17orf85	Nuclear cap-binding protein subunit 3 (Protein ELG)	-0.179537	0.198442	0.546521	0.274622	0.235517	0.690859
NUCL_HUMAN	18	NCL	Nucleolin (Protein C23)	0.125242	0.129747	0.491592	0.138197	0.166786	0.794477
NCOR1_HUMAN	6	NCOR1 KIAA1047	Nuclear receptor corepressor 1 (N-CoR) (N-CoR1)	0.100961	0.124063	0.69828	0.0523647	0.12363	0.943083
NCOR2_HUMAN	4	NCOR2 CTG26	Nuclear receptor corepressor 2 (N-CoR2) (CTG repeat protein 26) (SMAP270) (Silencing mediator of retinoic acid and thyroid hormone receptor) (SMRT) (T3 receptor-associating factor) (TRAC) (Thyroid-, retinoic-acid-receptor-associated corepressor)	-0.173184	0.16985	0.540021	0.0451957	0.134429	0.954501
NDUAA_HUMAN	3	NDUFA10	NADH dehydrogenase [ubiquinone] 1 alpha subcomplex subunit 10, mitochondrial (Complex I-42kD) (CI-42kD) (NADH-ubiquinone oxidoreductase 42 kDa subunit)	-0.265881	0.216671	0.378572	0.110662	0.22185	0.91708
NDUA7_HUMAN	3	NDUFA7	NADH dehydrogenase [ubiquinone] 1 alpha subcomplex subunit 7 (Complex I-B14.5a) (CI-B14.5a) (NADH-ubiquinone oxidoreductase subunit B14.5a)	0.165933	0.102975	0.436938	-0.0755473	0.210676	0.949292
NDUS6_HUMAN	6	NDUFS6	NADH dehydrogenase [ubiquinone] iron-sulfur protein 6, mitochondrial (Complex I-13kD-A) (CI-13kD-A) (NADH-ubiquinone oxidoreductase 13 kDa-A subunit)	-0.133903	0.160391	0.500609	-0.0697868	0.143576	0.924792
NEDD8_HUMAN	3	NEDD8	NEDD8 (Neddylin) (Neural precursor cell expressed developmentally down-regulated protein 8) (NEDD-8) (Ubiquitin-like protein Nedd8)	-0.0965399	0.161092	0.786114	0.063431	0.135965	0.935634
NEK9_HUMAN	3	NEK9 KIAA1995 NEK8 NERCC	Serine/threonine-protein kinase Nek9 (EC 2.7.11.1) (Nercc1 kinase) (Never in mitosis A-related kinase 9) (NimA-related protein kinase 9) (NimA-related kinase 8) (Nek8)	-0.232363	0.140209	0.368628	0.518433	0.208624	0.184901
NELFE_HUMAN	3	NELFE RD RDBP	Negative elongation factor E (NELF-E) (RNA-binding protein RD)	-0.417603	0.225933	0.165646	0.110405	0.186052	0.886361
NENF_HUMAN	4	NENF CIR2 SPUF	Neudesin (Cell immortalization-related protein 2) (Neuron-derived neurotrophic factor) (Protein GIG47) (Secreted protein of unknown function) (SPUF protein)	-0.926591	0.091481	3.77877e-05	-0.0914964	0.218683	0.94363
NEST_HUMAN	5	NES Nbla00170	Nestin	0.292986	0.163426	0.176887	0.370836	0.135082	0.130832
NEXN_HUMAN	4	NEXN	Nexilin (F-actin-binding protein) (Nelin)	0.123954	0.254479	0.755391	0.387841	0.154004	0.176219
NFXL1_HUMAN	4	NFXL1 OZFP	NF-X1-type zinc finger protein NFXL1 (Ovarian zinc finger protein) (hOZFP)	0.645703	0.323138	0.0193616	0.0553838	0.267891	0.964077
MK67I_HUMAN	3	NIFK MKI67IP NOPP34	MKI67 FHA domain-interacting nucleolar phosphoprotein (Nucleolar phosphoprotein Nopp34) (Nucleolar protein interacting with the FHA domain of pKI-67) (hNIFK)	-0.496552	0.292871	0.0940757	0.134903	0.212815	0.868253
Q32Q12_HUMAN	3	NME1-NME2 hCG_2001850	Nucleoside diphosphate kinase (EC 2.7.4.6)	-0.351026	0.151436	0.145475	-0.187488	0.219526	0.782313
NMT1_HUMAN	3	NMT1 NMT	Glycylpeptide N-tetradecanoyltransferase 1 (EC 2.3.1.97) (Myristoyl-CoA:protein N-myristoyltransferase 1) (NMT 1) (Type I N-myristoyltransferase) (Peptide N-myristoyltransferase 1)	-0.0129156	0.165319	0.965751	0.0761737	0.192657	0.944537
NOC3L_HUMAN	3	NOC3L AD24 C10orf117 FAD24	Nucleolar complex protein 3 homolog (NOC3 protein homolog) (Factor for adipocyte differentiation 24) (NOC3-like protein) (Nucleolar complex-associated protein 3-like protein)	-0.283761	0.289246	0.460828	0.148955	0.195209	0.818429
NOLC1_HUMAN	4	NOLC1 KIAA0035 NS5ATP13	Nucleolar and coiled-body phosphoprotein 1 (140 kDa nucleolar phosphoprotein) (Nopp140) (Hepatitis C virus NS5A-transactivated protein 13) (HCV NS5A-transactivated protein 13) (Nucleolar 130 kDa protein) (Nucleolar phosphoprotein p130)	-0.147696	0.227742	0.601682	0.0757015	0.269379	0.963468
NONO_HUMAN	4	NONO NRB54	Non-POU domain-containing octamer-binding protein (NonO protein) (54 kDa nuclear RNA- and DNA-binding protein) (55 kDa nuclear protein) (DNA-binding p52/p100 complex, 52 kDa subunit) (NMT55) (p54(nrb)) (p54nrb)	0.389225	0.236077	0.0862624	0.194159	0.193019	0.729628
NOP2_HUMAN	13	NOP2 NOL1 NSUN1	Probable 28S rRNA (cytosine(4447)-C(5))-methyltransferase (EC 2.1.1.-) (Nucleolar protein 1) (Nucleolar protein 2 homolog) (Proliferating-cell nucleolar antigen p120) (Proliferation-associated nucleolar protein p120)	0.0445489	0.128901	0.815093	0.194333	0.205777	0.750876
NOP56_HUMAN	4	NOP56 NOL5A	Nucleolar protein 56 (Nucleolar protein 5A)	0.16617	0.211394	0.553927	-0.114275	0.105386	0.718625
NOP58_HUMAN	5	NOP58 NOL5 NOP5 HSPC120	Nucleolar protein 58 (Nucleolar protein 5)	-0.333574	0.126884	0.0937863	-0.126264	0.183695	0.846036
NPC2_HUMAN	3	NPC2 HE1	NPC intracellular cholesterol transporter 2 (Epididymal secretory protein E1) (Human epididymis-specific protein 1) (He1) (Niemann-Pick disease type C2 protein)	-0.228766	0.182014	0.412441	0.083667	0.122236	0.846036
NPM_HUMAN	10	NPM1 NPM	Nucleophosmin (NPM) (Nucleolar phosphoprotein B23) (Nucleolar protein NO38) (Numatrin)	-0.0291644	0.183529	0.920391	0.328019	0.201455	0.449938
NQO1_HUMAN	3	NQO1 DIA4 NMOR1	NAD(P)H dehydrogenase [quinone] 1 (EC 1.6.5.2) (Azoreductase) (DT-diaphorase) (DTD) (Menadione reductase) (NAD(P)H:quinone oxidoreductase 1) (Phylloquinone reductase) (Quinone reductase 1) (QR1)	-0.317072	0.153332	0.321803	-0.191659	0.164076	0.685604
GCR_HUMAN	6	NR3C1 GRL	Glucocorticoid receptor (GR) (Nuclear receptor subfamily 3 group C member 1)	0.0503941	0.150196	0.858547	-0.462178	0.243999	0.346214
NSF_HUMAN	3	NSF	Vesicle-fusing ATPase (EC 3.6.4.6) (N-ethylmaleimide-sensitive fusion protein) (NEM-sensitive fusion protein) (Vesicular-fusion protein NSF)	-0.455091	0.205762	0.0931889	0.188215	0.194883	0.740067
NSF1C_HUMAN	7	NSFL1C UBXN2C	NSFL1 cofactor p47 (UBX domain-containing protein 2C) (p97 cofactor p47)	-0.468825	0.337939	0.289639	0.100301	0.201151	0.91708
5NTC_HUMAN	3	NT5C2 NT5B NT5CP PNT5	Cytosolic purine 5'-nucleotidase (EC 3.1.3.5) (Cytosolic 5'-nucleotidase II)	0.778624	0.343571	0.0167461	-0.0283832	0.295849	0.979347
NUCB1_HUMAN	7	NUCB1 NUC	Nucleobindin-1 (CALNUC)	-0.0903028	0.112567	0.542346	0.195041	0.272895	0.837876
NUCB2_HUMAN	4	NUCB2 NEFA	Nucleobindin-2 (DNA-binding protein NEFA) (Gastric cancer antigen Zg4) (Prepronesfatin) [Cleaved into: Nesfatin-1]	-0.905507	0.249837	0.000605202	0.073787	0.117718	0.868253
NUCKS_HUMAN	8	NUCKS1 NUCKS JC7	Nuclear ubiquitous casein and cyclin-dependent kinase substrate 1 (P1)	0.323429	0.112998	0.00530869	0.242475	0.220146	0.718625
NUFP2_HUMAN	5	NUFIP2 KIAA1321 PIG1	Nuclear fragile X mental retardation-interacting protein 2 (82 kDa FMRP-interacting protein) (82-FIP) (Cell proliferation-inducing gene 1 protein) (FMRP-interacting protein 2)	-0.685224	0.119999	0.000364592	0.0830279	0.0869912	0.743094
NUMA1_HUMAN	5	NUMA1 NMP22 NUMA	Nuclear mitotic apparatus protein 1 (Nuclear matrix protein-22) (NMP-22) (Nuclear mitotic apparatus protein) (NuMA protein) (SP-H antigen)	0.563573	0.254337	0.0172018	-0.321907	0.140398	0.219545
NUMB_HUMAN	3	NUMB C14orf41	Protein numb homolog (h-Numb) (Protein S171)	-0.563745	0.300785	0.0858424	-0.0388388	0.199382	0.964077
NU214_HUMAN	4	NUP214 CAIN CAN KIAA0023	Nuclear pore complex protein Nup214 (214 kDa nucleoporin) (Nucleoporin Nup214) (Protein CAN)	0.334883	0.249051	0.330634	-0.053486	0.240774	0.964077
OGFR_HUMAN	3	OGFR	Opioid growth factor receptor (OGFr) (Protein 7-60) (Zeta-type opioid receptor)	0.984566	0.265048	0.000452522	-0.266736	0.230234	0.693012
OPTN_HUMAN	5	OPTN FIP2 GLC1E HIP7 HYPL NRP	Optineurin (E3-14.7K-interacting protein) (FIP-2) (Huntingtin yeast partner L) (Huntingtin-interacting protein 7) (HIP-7) (Huntingtin-interacting protein L) (NEMO-related protein) (Optic neuropathy-inducing protein) (Transcription factor IIIA-interacting protein) (TFIIIA-IntP)	-0.388021	0.141521	0.106097	0.0873511	0.210333	0.94363
OSBL8_HUMAN	4	OSBPL8 KIAA1451 ORP8 OSBP10	Oxysterol-binding protein-related protein 8 (ORP-8) (OSBP-related protein 8)	0.019698	0.218984	0.947691	-0.000189077	0.181344	0.999171
OTUD4_HUMAN	3	OTUD4 HIN1 KIAA1046	OTU domain-containing protein 4 (EC 3.4.19.12) (HIV-1-induced protein HIN-1)	-0.547887	0.174159	0.0591826	0.0379502	0.188047	0.964077
OXR1_HUMAN	5	OXR1 Nbla00307	Oxidation resistance protein 1	0.332526	0.116347	0.0192324	-0.0108744	0.214862	0.984648
P4HA1_HUMAN	6	P4HA1 P4HA	Prolyl 4-hydroxylase subunit alpha-1 (4-PH alpha-1) (EC 1.14.11.2) (Procollagen-proline,2-oxoglutarate-4-dioxygenase subunit alpha-1)	-1.02897	0.135583	5.31012e-07	-0.191978	0.121627	0.46906
P4HA2_HUMAN	5	P4HA2 UNQ290/PRO330	Prolyl 4-hydroxylase subunit alpha-2 (4-PH alpha-2) (EC 1.14.11.2) (Procollagen-proline,2-oxoglutarate-4-dioxygenase subunit alpha-2)	-0.871937	0.16089	5.02812e-05	0.401014	0.13258	0.0776842
PDIA1_HUMAN	11	P4HB ERBA2L PDI PDIA1 PO4DB	Protein disulfide-isomerase (PDI) (EC 5.3.4.1) (Cellular thyroid hormone-binding protein) (Prolyl 4-hydroxylase subunit beta) (p55)	-0.528466	0.337915	0.147063	0.526564	0.144009	0.021747
PA2G4_HUMAN	4	PA2G4 EBP1	Proliferation-associated protein 2G4 (Cell cycle protein p38-2G4 homolog) (hG4-1) (ErbB3-binding protein 1)	0.201085	0.241305	0.440079	0.316045	0.256891	0.65977
PABP3_HUMAN	6	PABPC3 PABP3 PABPL3	Polyadenylate-binding protein 3 (PABP-3) (Poly(A)-binding protein 3) (Testis-specific poly(A)-binding protein)	-0.864822	0.309964	0.0265988	0.0604461	0.202201	0.962049
PACN2_HUMAN	3	PACSIN2	Protein kinase C and casein kinase substrate in neurons protein 2 (Syndapin-2) (Syndapin-II)	-0.108777	0.15606	0.69828	0.395187	0.252344	0.472858
PAK2_HUMAN	4	PAK2	Serine/threonine-protein kinase PAK 2 (EC 2.7.11.1) (Gamma-PAK) (PAK65) (S6/H4 kinase) (p21-activated kinase 2) (PAK-2) (p58) [Cleaved into: PAK-2p27 (p27); PAK-2p34 (p34) (C-t-PAK2)]	0.323783	0.299192	0.39698	0.137701	0.19231	0.837876
PALLD_HUMAN	13	PALLD KIAA0992 CGI-151	Palladin (SIH002) (Sarcoma antigen NY-SAR-77)	-0.338735	0.10828	0.0174658	0.0290473	0.261493	0.978306
PARK7_HUMAN	4	PARK7	Protein/nucleic acid deglycase DJ-1 (EC 3.1.2.-) (EC 3.5.1.-) (EC 3.5.1.124) (Maillard deglycase) (Oncogene DJ1) (Parkinson disease protein 7) (Parkinsonism-associated deglycase) (Protein DJ-1) (DJ-1)	-0.476443	0.220774	0.0593527	0.199906	0.107922	0.346894
PARP1_HUMAN	6	PARP1 ADPRT PPOL	Poly [ADP-ribose] polymerase 1 (PARP-1) (EC 2.4.2.30) (ADP-ribosyltransferase diphtheria toxin-like 1) (ARTD1) (NAD(+) ADP-ribosyltransferase 1) (ADPRT 1) (Poly[ADP-ribose] synthase 1)	-0.367082	0.17743	0.133236	0.204487	0.209942	0.740067
PAR14_HUMAN	3	PARP14 BAL2 KIAA1268	Poly [ADP-ribose] polymerase 14 (PARP-14) (EC 2.4.2.30) (ADP-ribosyltransferase diphtheria toxin-like 8) (ARTD8) (B aggressive lymphoma protein 2)	-0.101024	0.330009	0.837175	0.145994	0.184563	0.804256
PARVA_HUMAN	3	PARVA MXRA2	Alpha-parvin (Actopaxin) (CH-ILKBP) (Calponin-like integrin-linked kinase-binding protein) (Matrix-remodeling-associated protein 2)	0.117063	0.360172	0.823112	0.00262425	0.293198	0.996671
PAWR_HUMAN	3	PAWR PAR4	PRKC apoptosis WT1 regulator protein (Prostate apoptosis response 4 protein) (Par-4)	0.0902498	0.282464	0.826802	0.732478	0.317722	0.219545
PYC_HUMAN	3	PC	Pyruvate carboxylase, mitochondrial (EC 6.4.1.1) (Pyruvic carboxylase) (PCB)	-0.0542067	0.391724	0.907348	-0.0172968	0.246359	0.979347
PCBP1_HUMAN	5	PCBP1	Poly(rC)-binding protein 1 (Alpha-CP1) (Heterogeneous nuclear ribonucleoprotein E1) (hnRNP E1) (Nucleic acid-binding protein SUB2.3)	-0.35738	0.205953	0.238679	0.371997	0.303145	0.661689
PCDGA_HUMAN	3	PCDHGA10	Protocadherin gamma-A10 (PCDH-gamma-A10)	0.44905	0.390623	0.366243	-0.155159	0.226418	0.846036
PCM1_HUMAN	3	PCM1	Pericentriolar material 1 protein (PCM-1) (hPCM-1)	0.219137	0.0983522	0.25037	-0.681439	0.550783	0.660314
PCNP_HUMAN	3	PCNP	PEST proteolytic signal-containing nuclear protein (PCNP) (PEST-containing nuclear protein)	0.579821	0.467203	0.163051	0.227194	0.146302	0.482447
PCY1A_HUMAN	4	PCYT1A CTPCT PCYT1	Choline-phosphate cytidylyltransferase A (EC 2.7.7.15) (CCT-alpha) (CTP:phosphocholine cytidylyltransferase A) (CCT A) (CT A) (Phosphorylcholine transferase A)	0.14326	0.144173	0.477892	-0.0415308	0.328558	0.974175
HAP28_HUMAN	9	PDAP1 HASPP28	28 kDa heat- and acid-stable phosphoprotein (PDGF-associated protein) (PAP) (PDGFA-associated protein 1) (PAP1)	0.0707405	0.155201	0.754034	-0.0154636	0.136937	0.978306
PDC6I_HUMAN	4	PDCD6IP AIP1 ALIX KIAA1375	Programmed cell death 6-interacting protein (PDCD6-interacting protein) (ALG-2-interacting protein 1) (ALG-2-interacting protein X) (Hp95)	-0.50823	0.159475	0.0123297	-0.15187	0.151793	0.730729
MYOME_HUMAN	6	PDE4DIP CMYA2 KIAA0454 KIAA0477 MMGL	Myomegalin (Cardiomyopathy-associated protein 2) (Phosphodiesterase 4D-interacting protein)	-0.2911	0.150268	0.205503	0.663158	0.180611	0.021747
PDIA3_HUMAN	14	PDIA3 ERP57 ERP60 GRP58	Protein disulfide-isomerase A3 (EC 5.3.4.1) (58 kDa glucose-regulated protein) (58 kDa microsomal protein) (p58) (Disulfide isomerase ER-60) (Endoplasmic reticulum resident protein 57) (ER protein 57) (ERp57) (Endoplasmic reticulum resident protein 60) (ER protein 60) (ERp60)	-0.310774	0.152405	0.0940757	0.240007	0.167314	0.554143
PDIA4_HUMAN	11	PDIA4 ERP70 ERP72	Protein disulfide-isomerase A4 (EC 5.3.4.1) (Endoplasmic reticulum resident protein 70) (ER protein 70) (ERp70) (Endoplasmic reticulum resident protein 72) (ER protein 72) (ERp-72) (ERp72)	-0.459251	0.110614	0.00298015	0.165574	0.131626	0.639334
PDIA6_HUMAN	5	PDIA6 ERP5 P5 TXNDC7	Protein disulfide-isomerase A6 (EC 5.3.4.1) (Endoplasmic reticulum protein 5) (ER protein 5) (ERp5) (Protein disulfide isomerase P5) (Thioredoxin domain-containing protein 7)	-0.46287	0.203619	0.0993861	0.380204	0.124588	0.0732016
PDLI1_HUMAN	5	PDLIM1 CLIM1 CLP36	PDZ and LIM domain protein 1 (C-terminal LIM domain protein 1) (Elfin) (LIM domain protein CLP-36)	-0.153375	0.154257	0.686919	0.1966	0.183918	0.718625
PDLI2_HUMAN	6	PDLIM2 PP6345	PDZ and LIM domain protein 2 (PDZ-LIM protein mystique)	-0.457561	0.118322	0.000573386	0.130938	0.163188	0.803628
PDLI4_HUMAN	5	PDLIM4 RIL	PDZ and LIM domain protein 4 (LIM protein RIL) (Reversion-induced LIM protein)	-0.408909	0.122215	0.00394711	0.230744	0.096383	0.189635
PDLI5_HUMAN	13	PDLIM5 ENH L9	PDZ and LIM domain protein 5 (Enigma homolog) (Enigma-like PDZ and LIM domains protein)	0.450895	0.23206	0.0966213	0.117087	0.11812	0.734849
PDLI7_HUMAN	8	PDLIM7 ENIGMA	PDZ and LIM domain protein 7 (LIM mineralization protein) (LMP) (Protein enigma)	0.0341531	0.203121	0.902824	0.10773	0.217891	0.917979
PDS5A_HUMAN	10	PDS5A KIAA0648 PDS5 PIG54	Sister chromatid cohesion protein PDS5 homolog A (Cell proliferation-inducing gene 54 protein) (Sister chromatid cohesion protein 112) (SCC-112)	0.422865	0.124538	0.039943	0.151991	0.166654	0.760848
PDXD1_HUMAN	5	PDXDC1 KIAA0251	Pyridoxal-dependent decarboxylase domain-containing protein 1 (EC 4.1.1.-)	-0.260091	0.124966	0.291844	-0.0408553	0.117834	0.949292
PEA15_HUMAN	5	PEA15	Astrocytic phosphoprotein PEA-15 (15 kDa phosphoprotein enriched in astrocytes) (Phosphoprotein enriched in diabetes) (PED)	-0.233965	0.178833	0.282908	0.189174	0.173698	0.718625
PEAK1_HUMAN	4	PEAK1 KIAA2002	Pseudopodium-enriched atypical kinase 1 (EC 2.7.10.2) (Sugen kinase 269) (Tyrosine-protein kinase SgK269)	0.052385	0.251914	0.879515	-0.030965	0.169245	0.964077
PEBP1_HUMAN	7	PEBP1 PBP PEBP	Phosphatidylethanolamine-binding protein 1 (PEBP-1) (HCNPpp) (Neuropolypeptide h3) (Prostatic-binding protein) (Raf kinase inhibitor protein) (RKIP) [Cleaved into: Hippocampal cholinergic neurostimulating peptide (HCNP)]	-0.368811	0.197924	0.0797058	0.251439	0.236287	0.718625
PFKAP_HUMAN	3	PFKP PFKF	ATP-dependent 6-phosphofructokinase, platelet type (ATP-PFK) (PFK-P) (EC 2.7.1.11) (6-phosphofructokinase type C) (Phosphofructo-1-kinase isozyme C) (PFK-C) (Phosphohexokinase)	-0.360809	0.214405	0.201739	0.0800795	0.141467	0.894796
PROF1_HUMAN	6	PFN1	Profilin-1 (Epididymis tissue protein Li 184a) (Profilin I)	-0.280319	0.175978	0.140386	0.175168	0.214921	0.801786
PGAM1_HUMAN	3	PGAM1 PGAMA CDABP0006	Phosphoglycerate mutase 1 (EC 5.4.2.11) (EC 5.4.2.4) (BPG-dependent PGAM 1) (Phosphoglycerate mutase isozyme B) (PGAM-B)	-0.336583	0.13745	0.220781	0.395147	0.139867	0.113237
PGK1_HUMAN	11	PGK1 PGKA MIG10 OK/SW-cl.110	Phosphoglycerate kinase 1 (EC 2.7.2.3) (Cell migration-inducing gene 10 protein) (Primer recognition protein 2) (PRP 2)	-0.0204244	0.126169	0.912242	0.219742	0.221517	0.736264
PHB_HUMAN	6	PHB	Prohibitin	-0.173174	0.206555	0.544345	0.128531	0.113538	0.700876
PHF3_HUMAN	4	PHF3 KIAA0244	PHD finger protein 3	0.576082	0.270843	0.0726857	0.35587	0.183232	0.328149
SERA_HUMAN	7	PHGDH PGDH3	D-3-phosphoglycerate dehydrogenase (3-PGDH) (EC 1.1.1.95) (2-oxoglutarate reductase) (EC 1.1.1.399) (Malate dehydrogenase) (EC 1.1.1.37)	-0.731611	0.174544	0.0001216	0.0627225	0.250447	0.964077
PHIP_HUMAN	3	PHIP WDR11	PH-interacting protein (PHIP) (IRS-1 PH domain-binding protein) (WD repeat-containing protein 11)	-0.444888	0.150042	0.0437097	0.0950978	0.133071	0.837876
PHLB1_HUMAN	3	PHLDB1 KIAA0638 LL5A DLNB07	Pleckstrin homology-like domain family B member 1 (Protein LL5-alpha)	0.036326	0.295974	0.932766	-0.0913973	0.194353	0.934468
PHLB2_HUMAN	5	PHLDB2 LL5B	Pleckstrin homology-like domain family B member 2 (Protein LL5-beta)	-0.338881	0.179118	0.171068	-0.0225735	0.300782	0.979347
PICAL_HUMAN	6	PICALM CALM	Phosphatidylinositol-binding clathrin assembly protein (Clathrin assembly lymphoid myeloid leukemia protein)	-0.272127	0.0918866	0.043437	0.12636	0.162287	0.810172
PIEZ1_HUMAN	5	PIEZO1 FAM38A KIAA0233	Piezo-type mechanosensitive ion channel component 1 (Membrane protein induced by beta-amyloid treatment) (Mib) (Protein FAM38A)	-0.224553	0.280439	0.568	-0.0362989	0.0915479	0.944537
KPYM_HUMAN	25	PKM OIP3 PK2 PK3 PKM2	Pyruvate kinase PKM (EC 2.7.1.40) (Cytosolic thyroid hormone-binding protein) (CTHBP) (Opa-interacting protein 3) (OIP-3) (Pyruvate kinase 2/3) (Pyruvate kinase muscle isozyme) (Thyroid hormone-binding protein 1) (THBP1) (Tumor M2-PK) (p58)	-0.612981	0.184404	0.00725634	-0.155527	0.276488	0.894796
PKN2_HUMAN	4	PKN2 PRK2 PRKCL2	Serine/threonine-protein kinase N2 (EC 2.7.11.13) (PKN gamma) (Protein kinase C-like 2) (Protein-kinase C-related kinase 2)	-0.544246	0.239148	0.217805	0.296509	0.176208	0.416811
PLAP_HUMAN	4	PLAA PLAP	Phospholipase A-2-activating protein (PLA2P) (PLAP)	-0.44044	0.249393	0.141207	-0.0624961	0.260432	0.964077
PLEC_HUMAN	131	PLEC PLEC1	Plectin (PCN) (PLTN) (Hemidesmosomal protein 1) (HD1) (Plectin-1)	-0.104611	0.0316492	0.0042871	0.0869727	0.209868	0.94363
PKHO2_HUMAN	3	PLEKHO2 PLEKHQ1 PP9099	Pleckstrin homology domain-containing family O member 2 (PH domain-containing family O member 2) (Pleckstrin homology domain-containing family Q member 1) (PH domain-containing family Q member 1)	0.185913	0.524341	0.757923	0.0443117	0.0329316	0.603146
PLIN3_HUMAN	7	PLIN3 M6PRBP1 TIP47	Perilipin-3 (47 kDa mannose 6-phosphate receptor-binding protein) (47 kDa MPR-binding protein) (Cargo selection protein TIP47) (Mannose-6-phosphate receptor-binding protein 1) (Placental protein 17) (PP17)	-0.574245	0.230117	0.0230593	0.0157769	0.366696	0.984648
PLOD1_HUMAN	5	PLOD1 LLH PLOD	Procollagen-lysine,2-oxoglutarate 5-dioxygenase 1 (EC 1.14.11.4) (Lysyl hydroxylase 1) (LH1)	-0.516577	0.17133	0.00817653	-0.499771	0.190599	0.148562
PLOD2_HUMAN	3	PLOD2	Procollagen-lysine,2-oxoglutarate 5-dioxygenase 2 (EC 1.14.11.4) (Lysyl hydroxylase 2) (LH2)	-0.908859	0.153126	0.00273649	0.324425	0.158693	0.290713
PLPP3_HUMAN	3	PLPP3 LPP3 PPAP2B	Phospholipid phosphatase 3 (EC 3.1.3.4) (Lipid phosphate phosphohydrolase 3) (PAP2-beta) (Phosphatidate phosphohydrolase type 2b) (Phosphatidic acid phosphatase 2b) (PAP-2b) (PAP2b) (Vascular endothelial growth factor and type I collagen-inducible protein) (VCIP)	-0.45717	0.232252	0.130638	0.178547	0.214257	0.794477
PLST_HUMAN	4	PLS3	Plastin-3 (T-plastin)	-0.612626	0.325975	0.125901	0.141786	0.222758	0.868253
PML_HUMAN	5	PML MYL PP8675 RNF71 TRIM19	Protein PML (Promyelocytic leukemia protein) (RING finger protein 71) (Tripartite motif-containing protein 19)	-0.200368	0.151295	0.378572	0.232778	0.291109	0.803628
PININ_HUMAN	3	PNN DRS MEMA	Pinin (140 kDa nuclear and cell adhesion-related phosphoprotein) (Desmosome-associated protein) (Domain-rich serine protein) (DRS protein) (DRSP) (Melanoma metastasis clone A protein) (Nuclear protein SDK3) (SR-like protein)	0.178451	0.177871	0.599635	-0.0230044	0.147639	0.967634
PNO1_HUMAN	4	PNO1	RNA-binding protein PNO1	0.46186	0.195959	0.0464524	0.149577	0.223371	0.856195
PDIP3_HUMAN	6	POLDIP3 KIAA1649 PDIP46	Polymerase delta-interacting protein 3 (46 kDa DNA polymerase delta interaction protein) (p46) (S6K1 Aly/REF-like target) (SKAR)	-0.148929	0.120164	0.452222	0.0474358	0.186911	0.964077
RPB1_HUMAN	4	POLR2A POLR2	DNA-directed RNA polymerase II subunit RPB1 (RNA polymerase II subunit B1) (EC 2.7.7.6) (DNA-directed RNA polymerase II subunit A) (DNA-directed RNA polymerase III largest subunit) (RNA-directed RNA polymerase II subunit RPB1) (EC 2.7.7.48)	-0.0516218	0.14058	0.854971	0.033486	0.137672	0.964077
RPB2_HUMAN	3	POLR2B	DNA-directed RNA polymerase II subunit RPB2 (EC 2.7.7.6) (DNA-directed RNA polymerase II 140 kDa polypeptide) (DNA-directed RNA polymerase II subunit B) (RNA polymerase II subunit 2) (RNA polymerase II subunit B2)	-0.252467	0.158386	0.476859	0.173272	0.153941	0.700876
SSF1_HUMAN	3	PPAN BXDC3 SSF1	Suppressor of SWI4 1 homolog (Ssf-1) (Brix domain-containing protein 3) (Peter Pan homolog)	0.596898	0.196324	0.0390598	-0.0186648	0.235296	0.979347
LIPA1_HUMAN	4	PPFIA1 LIP1	Liprin-alpha-1 (LAR-interacting protein 1) (LIP-1) (Protein tyrosine phosphatase receptor type f polypeptide-interacting protein alpha-1) (PTPRF-interacting protein alpha-1)	0.203295	0.211804	0.458064	-0.165459	0.222147	0.83072
LIPB1_HUMAN	6	PPFIBP1 KIAA1230	Liprin-beta-1 (Protein tyrosine phosphatase receptor type f polypeptide-interacting protein-binding protein 1) (PTPRF-interacting protein-binding protein 1) (hSGT2)	-0.224466	0.11436	0.176887	0.101746	0.183661	0.897328
PPIA_HUMAN	5	PPIA CYPA	Peptidyl-prolyl cis-trans isomerase A (PPIase A) (EC 5.2.1.8) (Cyclophilin A) (Cyclosporin A-binding protein) (Rotamase A) [Cleaved into: Peptidyl-prolyl cis-trans isomerase A, N-terminally processed]	-0.859661	0.202561	0.00101455	-0.151653	0.118219	0.635634
PPIB_HUMAN	6	PPIB CYPB	Peptidyl-prolyl cis-trans isomerase B (PPIase B) (EC 5.2.1.8) (CYP-S1) (Cyclophilin B) (Rotamase B) (S-cyclophilin) (SCYLP)	-0.750615	0.230544	0.000796907	0.271687	0.190543	0.555505
PPIL4_HUMAN	3	PPIL4	Peptidyl-prolyl cis-trans isomerase-like 4 (PPIase) (EC 5.2.1.8) (Cyclophilin-like protein PPIL4) (Rotamase PPIL4)	0.187304	0.308554	0.683586	0.0660317	0.174199	0.945209
PEPL_HUMAN	12	PPL KIAA0568	Periplakin (190 kDa paraneoplastic pemphigus antigen) (195 kDa cornified envelope precursor protein)	-0.45479	0.11909	0.0112343	0.121359	0.292903	0.94363
PPM1G_HUMAN	4	PPM1G PPM1C	Protein phosphatase 1G (EC 3.1.3.16) (Protein phosphatase 1C) (Protein phosphatase 2C isoform gamma) (PP2C-gamma) (Protein phosphatase magnesium-dependent 1 gamma)	0.564095	0.249234	0.0993861	0.104272	0.115707	0.763775
PPME1_HUMAN	3	PPME1 PME1 PP2593 PRO0750	Protein phosphatase methylesterase 1 (PME-1) (EC 3.1.1.89)	0.162125	0.233646	0.539049	0.288951	0.220595	0.624017
H0YHI8_HUMAN	4	PPP1R12A	Protein phosphatase 1 regulatory subunit 12A (Fragment)	-0.27603	0.286846	0.483638	0.120268	0.189159	0.868253
MYPT1_HUMAN	19	PPP1R12A MBS MYPT1	Protein phosphatase 1 regulatory subunit 12A (Myosin phosphatase-targeting subunit 1) (Myosin phosphatase target subunit 1) (Protein phosphatase myosin-binding subunit)	0.448131	0.065513	1.47009e-07	-0.672985	0.275882	0.184901
PP12C_HUMAN	4	PPP1R12C LENG3 MBS85	Protein phosphatase 1 regulatory subunit 12C (Protein phosphatase 1 myosin-binding subunit of 85 kDa) (Protein phosphatase 1 myosin-binding subunit p85)	-0.0382548	0.116671	0.887759	0.0439751	0.0844324	0.909007
PPR18_HUMAN	8	PPP1R18 HKMT1098 KIAA1949	Phostensin (Protein phosphatase 1 F-actin cytoskeleton-targeting subunit) (Protein phosphatase 1 regulatory subunit 18)	0.316259	0.117274	0.0358119	0.0462077	0.160993	0.962049
IPP2_HUMAN	3	PPP1R2 IPP2	Protein phosphatase inhibitor 2 (IPP-2)	0.323673	0.296397	0.378572	0.221265	0.136068	0.44484
2A5D_HUMAN	4	PPP2R5D	Serine/threonine-protein phosphatase 2A 56 kDa regulatory subunit delta isoform (PP2A B subunit isoform B'-delta) (PP2A B subunit isoform B56-delta) (PP2A B subunit isoform PR61-delta) (PP2A B subunit isoform R5-delta)	0.856033	0.210145	0.000419672	0.233741	0.236536	0.736605
PPP5_HUMAN	3	PPP5C PPP5	Serine/threonine-protein phosphatase 5 (PP5) (EC 3.1.3.16) (Protein phosphatase T) (PP-T) (PPT)	-0.11444	0.281133	0.727089	-0.00238159	0.177003	0.995221
PP6R1_HUMAN	3	PPP6R1 KIAA1115 PP6R1 SAPS1	Serine/threonine-protein phosphatase 6 regulatory subunit 1 (SAPS domain family member 1)	0.845428	0.176793	0.00135337	-0.0670025	0.2066	0.954501
PRDX1_HUMAN	9	PRDX1 PAGA PAGB TDPX2	Peroxiredoxin-1 (EC 1.11.1.15) (Natural killer cell-enhancing factor A) (NKEF-A) (Proliferation-associated gene protein) (PAG) (Thioredoxin peroxidase 2) (Thioredoxin-dependent peroxide reductase 2)	-0.136692	0.141997	0.368658	0.233073	0.214309	0.718625
PRDX5_HUMAN	4	PRDX5 ACR1 SBBI10	Peroxiredoxin-5, mitochondrial (EC 1.11.1.15) (Alu corepressor 1) (Antioxidant enzyme B166) (AOEB166) (Liver tissue 2D-page spot 71B) (PLP) (Peroxiredoxin V) (Prx-V) (Peroxisomal antioxidant enzyme) (TPx type VI) (Thioredoxin peroxidase PMP20)	-0.314921	0.146558	0.126803	0.418639	0.102125	0.00690794
PRDX6_HUMAN	3	PRDX6 AOP2 KIAA0106	Peroxiredoxin-6 (EC 1.11.1.15) (1-Cys peroxiredoxin) (1-Cys PRX) (24 kDa protein) (Acidic calcium-independent phospholipase A2) (aiPLA2) (EC 3.1.1.4) (Antioxidant protein 2) (Liver 2D page spot 40) (Non-selenium glutathione peroxidase) (NSGPx) (Red blood cells page spot 12)	0.0440381	0.168982	0.886861	-0.392371	0.168094	0.209494
AAPK1_HUMAN	6	PRKAA1 AMPK1	5'-AMP-activated protein kinase catalytic subunit alpha-1 (AMPK subunit alpha-1) (EC 2.7.11.1) (Acetyl-CoA carboxylase kinase) (ACACA kinase) (EC 2.7.11.27) (Hydroxymethylglutaryl-CoA reductase kinase) (HMGCR kinase) (EC 2.7.11.31) (Tau-protein kinase PRKAA1) (EC 2.7.11.26)	-0.374335	0.110218	0.0697534	0.12664	0.201508	0.868253
KAP0_HUMAN	4	PRKAR1A PKR1 PRKAR1 TSE1	cAMP-dependent protein kinase type I-alpha regulatory subunit (Tissue-specific extinguisher 1) (TSE1)	-0.926321	0.14912	3.24386e-06	0.108475	0.138788	0.809347
KAP2_HUMAN	5	PRKAR2A PKR2 PRKAR2	cAMP-dependent protein kinase type II-alpha regulatory subunit	-0.121973	0.14923	0.494965	0.590089	0.155086	0.017419
GLU2B_HUMAN	6	PRKCSH G19P1	Glucosidase 2 subunit beta (80K-H protein) (Glucosidase II subunit beta) (Protein kinase C substrate 60.1 kDa protein heavy chain) (PKCSH)	-0.589144	0.123039	0.000576159	0.166155	0.131545	0.639334
PRKDC_HUMAN	10	PRKDC HYRC HYRC1	DNA-dependent protein kinase catalytic subunit (DNA-PK catalytic subunit) (DNA-PKcs) (EC 2.7.11.1) (DNPK1) (p460)	-0.100119	0.133674	0.553927	0.123537	0.133717	0.757191
PR40A_HUMAN	6	PRPF40A FBP11 FLAF1 FNBP3 HIP10 HYPA HSPC225	Pre-mRNA-processing factor 40 homolog A (Fas ligand-associated factor 1) (Formin-binding protein 11) (Formin-binding protein 3) (Huntingtin yeast partner A) (Huntingtin-interacting protein 10) (HIP-10) (Huntingtin-interacting protein A) (Renal carcinoma antigen NY-REN-6)	0.281979	0.165019	0.215547	0.279327	0.104935	0.132991
PRP8_HUMAN	4	PRPF8 PRPC8	Pre-mRNA-processing-splicing factor 8 (220 kDa U5 snRNP-specific protein) (PRP8 homolog) (Splicing factor Prp8) (p220)	-0.310203	0.156532	0.227685	-0.195362	0.181114	0.718625
PR14L_HUMAN	3	PRR14L C22orf30	Protein PRR14L (Proline rich 14-like protein)	0.384612	0.391689	0.423762	-0.00895556	0.183182	0.984648
PRC2A_HUMAN	5	PRRC2A BAT2 G2	Protein PRRC2A (HLA-B-associated transcript 2) (Large proline-rich protein BAT2) (Proline-rich and coiled-coil-containing protein 2A) (Protein G2)	0.244865	0.193566	0.321445	0.0505386	0.311576	0.964077
PRC2B_HUMAN	3	PRRC2B BAT2L BAT2L1 KIAA0515	Protein PRRC2B (HLA-B-associated transcript 2-like 1) (Proline-rich coiled-coil protein 2B)	0.467228	0.226234	0.168898	0.401377	0.163179	0.184901
PRC2C_HUMAN	17	PRRC2C BAT2D1 BAT2L2 KIAA1096 XTP2	Protein PRRC2C (BAT2 domain-containing protein 1) (HBV X-transactivated gene 2 protein) (HBV XAg-transactivated protein 2) (HLA-B-associated transcript 2-like 2) (Proline-rich and coiled-coil-containing protein 2C)	0.277579	0.0826643	0.00781629	0.357864	0.239583	0.519844
PRUN2_HUMAN	5	PRUNE2 BMCC1 BNIPXL C9orf65 KIAA0367	Protein prune homolog 2 (BNIP2 motif-containing molecule at the C-terminal region 1)	-0.011914	0.0905012	0.948842	0.00280957	0.0747743	0.985591
SERC_HUMAN	3	PSAT1 PSA	Phosphoserine aminotransferase (EC 2.6.1.52) (Phosphohydroxythreonine aminotransferase) (PSAT)	-0.17774	0.155982	0.430384	0.214747	0.124677	0.406373
PSIP1_HUMAN	5	PSIP1 DFS70 LEDGF PSIP2	PC4 and SFRS1-interacting protein (CLL-associated antigen KW-7) (Dense fine speckles 70 kDa protein) (DFS 70) (Lens epithelium-derived growth factor) (Transcriptional coactivator p75/p52)	0.115996	0.195617	0.690809	0.173595	0.185114	0.753727
PSA2_HUMAN	4	PSMA2 HC3 PSC3	Proteasome subunit alpha type-2 (EC 3.4.25.1) (Macropain subunit C3) (Multicatalytic endopeptidase complex subunit C3) (Proteasome component C3)	0.21447	0.311747	0.532941	0.152675	0.160259	0.745506
PSA3_HUMAN	3	PSMA3 HC8 PSC8	Proteasome subunit alpha type-3 (EC 3.4.25.1) (Macropain subunit C8) (Multicatalytic endopeptidase complex subunit C8) (Proteasome component C8)	-0.226763	0.194662	0.447659	0.315541	0.272112	0.693012
PSA6_HUMAN	3	PSMA6 PROS27	Proteasome subunit alpha type-6 (EC 3.4.25.1) (27 kDa prosomal protein) (PROS-27) (p27K) (Macropain iota chain) (Multicatalytic endopeptidase complex iota chain) (Proteasome iota chain)	-0.474201	0.123441	0.0735373	0.21124	0.22596	0.756404
PRS4_HUMAN	5	PSMC1	26S proteasome regulatory subunit 4 (P26s4) (26S proteasome AAA-ATPase subunit RPT2) (Proteasome 26S subunit ATPase 1)	0.39114	0.181989	0.070483	0.0797304	0.193603	0.94363
PRS7_HUMAN	5	PSMC2 MSS1	26S proteasome regulatory subunit 7 (26S proteasome AAA-ATPase subunit RPT1) (Proteasome 26S subunit ATPase 2) (Protein MSS1)	0.298172	0.202526	0.201739	-0.0357073	0.191837	0.964077
PRS6A_HUMAN	4	PSMC3 TBP1	26S proteasome regulatory subunit 6A (26S proteasome AAA-ATPase subunit RPT5) (Proteasome 26S subunit ATPase 3) (Proteasome subunit P50) (Tat-binding protein 1) (TBP-1)	-0.721404	0.117254	0.00496688	0.0583096	0.159735	0.949292
PSMD1_HUMAN	3	PSMD1	26S proteasome non-ATPase regulatory subunit 1 (26S proteasome regulatory subunit RPN2) (26S proteasome regulatory subunit S1) (26S proteasome subunit p112)	-0.6814	0.233837	0.0566213	0.501849	0.1475	0.0395705
PSMD2_HUMAN	5	PSMD2 TRAP2	26S proteasome non-ATPase regulatory subunit 2 (26S proteasome regulatory subunit RPN1) (26S proteasome regulatory subunit S2) (26S proteasome subunit p97) (Protein 55.11) (Tumor necrosis factor type 1 receptor-associated protein 2)	0.481064	0.259408	0.0930974	0.290356	0.230295	0.642409
PSMD4_HUMAN	7	PSMD4 MCB1	26S proteasome non-ATPase regulatory subunit 4 (26S proteasome regulatory subunit RPN10) (26S proteasome regulatory subunit S5A) (Antisecretory factor 1) (AF) (ASF) (Multiubiquitin chain-binding protein)	-0.0354475	0.117777	0.854971	0.0562526	0.242898	0.964077
PSMD6_HUMAN	3	PSMD6 KIAA0107 PFAAP4	26S proteasome non-ATPase regulatory subunit 6 (26S proteasome regulatory subunit RPN7) (26S proteasome regulatory subunit S10) (Breast cancer-associated protein SGA-113M) (Phosphonoformate immuno-associated protein 4) (Proteasome regulatory particle subunit p44S10) (p42A)	-0.230471	0.29314	0.528902	0.0251278	0.121899	0.964077
PSPC1_HUMAN	3	PSPC1 PSP1	Paraspeckle component 1 (Paraspeckle protein 1)	-0.425963	0.355901	0.309889	0.0820858	0.285682	0.962049
PTMA_HUMAN	6	PTMA TMSA	Prothymosin alpha [Cleaved into: Prothymosin alpha, N-terminally processed; Thymosin alpha-1]	0.0578692	0.304395	0.887265	0.14464	0.324304	0.939756
PTMS_HUMAN	4	PTMS	Parathymosin	0.405382	0.969694	0.69828	-0.364239	0.214813	0.416811
PTN13_HUMAN	3	PTPN13 PNP1 PTP1E PTPL1	Tyrosine-protein phosphatase non-receptor type 13 (EC 3.1.3.48) (Fas-associated protein-tyrosine phosphatase 1) (FAP-1) (PTP-BAS) (Protein-tyrosine phosphatase 1E) (PTP-E1) (hPTPE1) (Protein-tyrosine phosphatase PTPL1)	0.400613	0.358862	0.383047	-0.318704	0.779645	0.94394
PTN23_HUMAN	3	PTPN23 KIAA1471	Tyrosine-protein phosphatase non-receptor type 23 (EC 3.1.3.48) (His domain-containing protein tyrosine phosphatase) (HD-PTP) (Protein tyrosine phosphatase TD14) (PTP-TD14)	-0.731077	0.154888	0.0174658	-0.0886498	0.345534	0.964077
PAXI_HUMAN	4	PXN	Paxillin	0.669537	0.176807	0.000166362	0.173785	0.209839	0.794477
PYGB_HUMAN	9	PYGB	Glycogen phosphorylase, brain form (EC 2.4.1.1)	-0.220361	0.10102	0.0848412	0.324285	0.16022	0.294586
PYM1_HUMAN	7	PYM1 PYM WIBG	Partner of Y14 and mago (PYM homolog 1 exon junction complex-associated factor) (Protein wibg homolog)	0.789108	0.172909	6.80961e-05	-0.0639727	0.103341	0.868408
QKI_HUMAN	3	QKI HKQ	Protein quaking (Hqk) (HqkI)	-0.527386	0.158588	0.071319	0.0401676	0.156333	0.964077
H3BSC1_HUMAN	3	RAB11A	Ras-related protein Rab-11A	-0.296996	0.140286	0.220841	0.320431	0.215467	0.519844
RFIP5_HUMAN	8	RAB11FIP5 GAF1 KIAA0857 RIP11	Rab11 family-interacting protein 5 (Rab11-FIP5) (Gamma-SNAP-associated factor 1) (Gaf-1) (Phosphoprotein pp75) (Rab11-interacting protein Rip11)	0.110636	0.0960228	0.41879	0.225899	0.187974	0.672657
RAB14_HUMAN	4	RAB14	Ras-related protein Rab-14	-0.363522	0.125538	0.0455644	-0.0037835	0.0967411	0.985591
RAB7A_HUMAN	4	RAB7A RAB7	Ras-related protein Rab-7a	-0.410918	0.0930355	0.00464382	0.0678393	0.131852	0.911824
RABE1_HUMAN	3	RABEP1 RAB5EP RABPT5 RABPT5A	Rab GTPase-binding effector protein 1 (Rabaptin-4) (Rabaptin-5) (Rabaptin-5alpha) (Renal carcinoma antigen NY-REN-17)	0.530808	0.212563	0.0809618	0.128258	0.113485	0.700876
PGTB2_HUMAN	3	RABGGTB GGTB	Geranylgeranyl transferase type-2 subunit beta (EC 2.5.1.60) (Geranylgeranyl transferase type II subunit beta) (GGTase-II-beta) (Rab geranyl-geranyltransferase subunit beta) (Rab GG transferase beta) (Rab GGTase beta) (Rab geranylgeranyltransferase subunit beta) (Type II protein geranyl-geranyltransferase subunit beta)	-0.0951915	0.18891	0.801116	0.162604	0.214493	0.820829
RGAP1_HUMAN	3	RACGAP1 KIAA1478 MGCRACGAP	Rac GTPase-activating protein 1 (Male germ cell RacGap) (MgcRacGAP) (Protein CYK4 homolog) (CYK4) (HsCYK-4)	0.446672	0.278887	0.245842	0.126843	0.232306	0.899338
RALY_HUMAN	4	RALY HNRPCL2 P542	RNA-binding protein Raly (Autoantigen p542) (Heterogeneous nuclear ribonucleoprotein C-like 2) (hnRNP core protein C-like 2) (hnRNP associated with lethal yellow protein homolog)	-0.162808	0.145704	0.479747	0.131332	0.267761	0.922832
RAN_HUMAN	3	RAN ARA24 OK/SW-cl.81	GTP-binding nuclear protein Ran (Androgen receptor-associated protein 24) (GTPase Ran) (Ras-like protein TC4) (Ras-related nuclear protein)	-0.362826	0.154315	0.039943	0.428369	0.151271	0.113237
RBP2_HUMAN	6	RANBP2 NUP358	E3 SUMO-protein ligase RanBP2 (EC 2.3.2.-) (358 kDa nucleoporin) (E3 SUMO-protein transferase RanBP2) (Nuclear pore complex protein Nup358) (Nucleoporin Nup358) (Ran-binding protein 2) (RanBP2) (p270)	0.185851	0.175822	0.49175	-0.0231534	0.137264	0.964077
RAP1B_HUMAN	3	RAP1B OK/SW-cl.11	Ras-related protein Rap-1b (GTP-binding protein smg p21B)	-0.10612	0.151436	0.551103	-0.0160009	0.188615	0.979347
RPGF1_HUMAN	4	RAPGEF1 GRF2	Rap guanine nucleotide exchange factor 1 (CRK SH3-binding GNRP) (Guanine nucleotide-releasing factor 2) (Protein C3G)	0.462691	0.281675	0.13497	0.0488028	0.149168	0.954501
RAPH1_HUMAN	6	RAPH1 ALS2CR18 ALS2CR9 KIAA1681 LPD PREL2 RMO1	Ras-associated and pleckstrin homology domains-containing protein 1 (RAPH1) (Amyotrophic lateral sclerosis 2 chromosomal region candidate gene 18 protein) (Amyotrophic lateral sclerosis 2 chromosomal region candidate gene 9 protein) (Lamellipodin) (Proline-rich EVH1 ligand 2) (PREL-2) (Protein RMO1)	0.0813321	0.123728	0.682672	0.34384	0.224194	0.490864
RBBP4_HUMAN	4	RBBP4 RBAP48	Histone-binding protein RBBP4 (Chromatin assembly factor 1 subunit C) (CAF-1 subunit C) (Chromatin assembly factor I p48 subunit) (CAF-I 48 kDa subunit) (CAF-I p48) (Nucleosome-remodeling factor subunit RBAP48) (Retinoblastoma-binding protein 4) (RBBP-4) (Retinoblastoma-binding protein p48)	-0.147552	0.116544	0.496008	0.104408	0.114045	0.760845
RBBP6_HUMAN	4	RBBP6 P2PR PACT RBQ1 My038	E3 ubiquitin-protein ligase RBBP6 (EC 2.3.2.27) (Proliferation potential-related protein) (Protein P2P-R) (RING-type E3 ubiquitin transferase RBBP6) (Retinoblastoma-binding Q protein 1) (RBQ-1) (Retinoblastoma-binding protein 6) (p53-associated cellular protein of testis)	0.524039	0.161141	0.0212901	0.190727	0.143638	0.617714
RBM14_HUMAN	4	RBM14 SIP	RNA-binding protein 14 (Paraspeckle protein 2) (PSP2) (RNA-binding motif protein 14) (RRM-containing coactivator activator/modulator) (Synaptotagmin-interacting protein) (SYT-interacting protein)	0.0391887	0.221353	0.916103	0.078494	0.204379	0.945209
RBM3_HUMAN	3	RBM3 RNPL	RNA-binding protein 3 (RNA-binding motif protein 3) (RNPL)	0.477003	0.286567	0.13497	0.149701	0.22666	0.860191
RBM39_HUMAN	3	RBM39 HCC1 RNPC2	RNA-binding protein 39 (CAPER alpha) (Hepatocellular carcinoma protein 1) (RNA-binding motif protein 39) (RNA-binding region-containing protein 2) (Splicing factor HCC1)	-1.5369	0.210039	9.31714e-06	0.15718	0.241669	0.866427
RBMX_HUMAN	11	RBMX HNRPG RBMXP1	RNA-binding motif protein, X chromosome (Glycoprotein p43) (Heterogeneous nuclear ribonucleoprotein G) (hnRNP G) [Cleaved into: RNA-binding motif protein, X chromosome, N-terminally processed]	0.0257457	0.0460986	0.796823	0.199879	0.212201	0.753495
RMXL1_HUMAN	3	RBMXL1	RNA binding motif protein, X-linked-like-1 (Heterogeneous nuclear ribonucleoprotein G-like 1)	-0.0300589	0.260818	0.929145	0.0389429	0.0571625	0.846325
RCC2_HUMAN	3	RCC2 KIAA1470 TD60	Protein RCC2 (RCC1-like protein TD-60) (Telophase disk protein of 60 kDa)	-0.0400373	0.174149	0.899061	0.20305	0.214463	0.750876
RCN1_HUMAN	6	RCN1 RCN	Reticulocalbin-1	-0.602754	0.204813	0.00801336	0.274109	0.196323	0.581362
RCN2_HUMAN	5	RCN2 ERC55	Reticulocalbin-2 (Calcium-binding protein ERC-55) (E6-binding protein) (E6BP)	-0.297137	0.152069	0.192762	0.28446	0.179362	0.461938
RCN3_HUMAN	5	RCN3 UNQ239/PRO272	Reticulocalbin-3 (EF-hand calcium-binding protein RLP49)	-0.986131	0.152333	1.15391e-06	0.125347	0.169944	0.833446
RADI_HUMAN	9	RDX	Radixin	-0.105008	0.134636	0.491592	0.166672	0.138244	0.670635
RECQ1_HUMAN	3	RECQL RECQ1 RECQL1	ATP-dependent DNA helicase Q1 (EC 3.6.4.12) (DNA helicase, RecQ-like type 1) (RecQ1) (DNA-dependent ATPase Q1) (RecQ protein-like 1)	0.0601886	0.166771	0.877687	0.120481	0.105392	0.697224
RFC1_HUMAN	3	RFC1 RFC140	Replication factor C subunit 1 (Activator 1 140 kDa subunit) (A1 140 kDa subunit) (Activator 1 large subunit) (Activator 1 subunit 1) (DNA-binding protein PO-GA) (Replication factor C 140 kDa subunit) (RF-C 140 kDa subunit) (RFC140) (Replication factor C large subunit)	-0.181161	0.239086	0.601212	0.243305	0.239073	0.726428
RFTN1_HUMAN	7	RFTN1 KIAA0084 MIG2	Raftlin (Cell migration-inducing gene 2 protein) (Raft-linking protein)	0.333724	0.0884487	0.00388615	0.0823674	0.235306	0.949292
RN213_HUMAN	6	RNF213 ALO17 C17orf27 KIAA1554 KIAA1618 MYSTR	E3 ubiquitin-protein ligase RNF213 (EC 2.3.2.27) (EC 3.6.4.-) (ALK lymphoma oligomerization partner on chromosome 17) (Mysterin) (RING finger protein 213) (RING-type E3 ubiquitin transferase RNF213)	-0.027117	0.203459	0.920391	0.163585	0.0832723	0.317112
BRE1B_HUMAN	3	RNF40 BRE1B KIAA0661	E3 ubiquitin-protein ligase BRE1B (BRE1-B) (EC 2.3.2.27) (95 kDa retinoblastoma-associated protein) (RBP95) (RING finger protein 40) (RING-type E3 ubiquitin transferase BRE1B)	0.400441	0.352689	0.306763	-0.111549	0.185812	0.880273
RINI_HUMAN	9	RNH1 PRI RNH	Ribonuclease inhibitor (Placental ribonuclease inhibitor) (Placental RNase inhibitor) (Ribonuclease/angiogenin inhibitor 1) (RAI)	-1.25548	0.234899	3.07585e-06	0.28537	0.266182	0.718625
AMPB_HUMAN	3	RNPEP APB	Aminopeptidase B (AP-B) (EC 3.4.11.6) (Arginine aminopeptidase) (Arginyl aminopeptidase)	-0.517084	0.152914	0.056286	0.23837	0.182334	0.624017
ROCK1_HUMAN	4	ROCK1	Rho-associated protein kinase 1 (EC 2.7.11.1) (Renal carcinoma antigen NY-REN-35) (Rho-associated, coiled-coil-containing protein kinase 1) (Rho-associated, coiled-coil-containing protein kinase I) (ROCK-I) (p160 ROCK-1) (p160ROCK)	-0.48364	0.175018	0.0912088	0.136231	0.217536	0.868253
ROCK2_HUMAN	6	ROCK2 KIAA0619	Rho-associated protein kinase 2 (EC 2.7.11.1) (Rho kinase 2) (Rho-associated, coiled-coil-containing protein kinase 2) (Rho-associated, coiled-coil-containing protein kinase II) (ROCK-II) (p164 ROCK-2)	0.00777319	0.199341	0.975106	0.0151551	0.186666	0.979347
RPAP1_HUMAN	3	RPAP1 KIAA1403	RNA polymerase II-associated protein 1	-0.738916	0.135209	0.00346214	0.257712	0.201496	0.635634
RPAP3_HUMAN	4	RPAP3	RNA polymerase II-associated protein 3	0.504091	0.21689	0.0588594	0.154517	0.169504	0.762695
RL10_HUMAN	3	RPL10 DXS648E QM	60S ribosomal protein L10 (Laminin receptor homolog) (Large ribosomal subunit protein uL16) (Protein QM) (Ribosomal protein L10) (Tumor suppressor QM)	-0.00821241	0.203708	0.979155	-0.0165825	0.204668	0.979347
RL10A_HUMAN	6	RPL10A NEDD6	60S ribosomal protein L10a (CSA-19) (Large ribosomal subunit protein uL1) (Neural precursor cell expressed developmentally down-regulated protein 6) (NEDD-6)	-0.865331	0.188016	0.00179419	-0.447755	0.238007	0.346894
RL11_HUMAN	3	RPL11	60S ribosomal protein L11 (CLL-associated antigen KW-12) (Large ribosomal subunit protein uL5)	-0.334947	0.213848	0.256716	-0.385534	0.197744	0.324746
RL12_HUMAN	7	RPL12	60S ribosomal protein L12 (Large ribosomal subunit protein uL11)	-0.856863	0.124788	6.95994e-07	-0.32696	0.214432	0.498191
RL13_HUMAN	11	RPL13 BBC1 OK/SW-cl.46	60S ribosomal protein L13 (Breast basic conserved protein 1) (Large ribosomal subunit protein eL13)	-0.56815	0.159785	0.00163113	0.119259	0.135248	0.766799
RL13A_HUMAN	3	RPL13A	60S ribosomal protein L13a (23 kDa highly basic protein) (Large ribosomal subunit protein uL13)	0.0645048	0.351305	0.899061	-0.117559	0.130959	0.763775
RL14_HUMAN	3	RPL14	60S ribosomal protein L14 (CAG-ISL 7) (Large ribosomal subunit protein eL14)	0.194007	0.245867	0.54516	0.209586	0.299589	0.844395
RL15_HUMAN	6	RPL15 EC45 TCBAP0781	60S ribosomal protein L15 (Large ribosomal subunit protein eL15)	0.248445	0.17583	0.288917	-0.127429	0.228571	0.897295
RL17_HUMAN	5	RPL17	60S ribosomal protein L17 (60S ribosomal protein L23) (Large ribosomal subunit protein uL22) (PD-1)	-0.0236659	0.228739	0.929145	0.0813246	0.143998	0.894796
RL18_HUMAN	7	RPL18	60S ribosomal protein L18 (Large ribosomal subunit protein eL18)	-0.492472	0.22675	0.0588594	-0.0560987	0.182365	0.962049
RL18A_HUMAN	7	RPL18A	60S ribosomal protein L18a (Large ribosomal subunit protein eL20)	-0.076918	0.165896	0.72766	0.244346	0.180101	0.603146
RL19_HUMAN	7	RPL19	60S ribosomal protein L19 (Large ribosomal subunit protein eL19)	-0.0917066	0.553619	0.902471	0.0922133	0.145266	0.868253
RL21_HUMAN	4	RPL21	60S ribosomal protein L21 (Large ribosomal subunit protein eL21)	-0.220836	0.147982	0.428624	-0.175773	0.493661	0.949292
RL22_HUMAN	4	RPL22	60S ribosomal protein L22 (EBER-associated protein) (EAP) (Epstein-Barr virus small RNA-associated protein) (Heparin-binding protein HBp15) (Large ribosomal subunit protein eL22)	-0.668088	0.218695	0.00239524	-0.166807	0.172245	0.740067
RL23_HUMAN	4	RPL23	60S ribosomal protein L23 (60S ribosomal protein L17) (Large ribosomal subunit protein uL14)	-0.636778	0.819157	0.441843	0.0301049	0.18338	0.964077
RL23A_HUMAN	7	RPL23A	60S ribosomal protein L23a (Large ribosomal subunit protein uL23)	0.197613	0.224465	0.443216	-0.143602	0.5597	0.964077
RL24_HUMAN	8	RPL24	60S ribosomal protein L24 (60S ribosomal protein L30) (Large ribosomal subunit protein eL24)	-0.423661	0.114142	0.00808405	0.0546557	0.157085	0.949292
RL26_HUMAN	7	RPL26	60S ribosomal protein L26 (Large ribosomal subunit protein uL24)	-0.141398	0.169801	0.455334	-0.220897	0.115035	0.331173
RL27_HUMAN	3	RPL27	60S ribosomal protein L27 (Large ribosomal subunit protein eL27)	-0.622288	0.2708	0.0816818	0.0461257	0.125334	0.949292
RL27A_HUMAN	3	RPL27A	60S ribosomal protein L27a (Large ribosomal subunit protein uL15)	-0.126403	0.283889	0.757923	0.469712	0.271048	0.406373
RL28_HUMAN	10	RPL28	60S ribosomal protein L28 (Large ribosomal subunit protein eL28)	0.745936	0.116936	2.18857e-10	-0.213294	0.241482	0.766799
RL3_HUMAN	6	RPL3 OK/SW-cl.32	60S ribosomal protein L3 (HIV-1 TAR RNA-binding protein B) (TARBP-B) (Large ribosomal subunit protein uL3)	-0.223674	0.110213	0.173591	0.0868423	0.0922173	0.750876
RL30_HUMAN	6	RPL30	60S ribosomal protein L30 (Large ribosomal subunit protein eL30)	0.632267	0.166889	0.000660888	0.12087	0.113097	0.718625
RL31_HUMAN	4	RPL31	60S ribosomal protein L31 (Large ribosomal subunit protein eL31)	-0.0561969	0.2245	0.88873	0.104161	0.15055	0.844802
RL34_HUMAN	3	RPL34	60S ribosomal protein L34 (Large ribosomal subunit protein eL34)	-0.0306539	0.154458	0.902824	-0.255763	0.247663	0.723304
RL35_HUMAN	3	RPL35	60S ribosomal protein L35 (Large ribosomal subunit protein uL29)	-0.0450741	0.215611	0.882265	0.0300858	0.166442	0.964077
RL35A_HUMAN	4	RPL35A GIG33	60S ribosomal protein L35a (Cell growth-inhibiting gene 33 protein) (Large ribosomal subunit protein eL33)	0.00914118	0.207461	0.975532	-0.390859	0.208305	0.346894
RL36L_HUMAN	8	RPL36AL	60S ribosomal protein L36a-like (Large ribosomal subunit protein eL42-like)	0.263207	0.154399	0.112459	0.0211098	0.202955	0.979347
RL37A_HUMAN	4	RPL37A	60S ribosomal protein L37a (Large ribosomal subunit protein eL43)	0.182519	0.257041	0.704675	0.128627	0.124786	0.722829
RL4_HUMAN	11	RPL4 RPL1	60S ribosomal protein L4 (60S ribosomal protein L1) (Large ribosomal subunit protein uL4)	0.209754	0.0908507	0.0524375	-0.242132	0.279332	0.777757
RL5_HUMAN	5	RPL5 MSTP030	60S ribosomal protein L5 (Large ribosomal subunit protein uL18)	0.218268	0.203298	0.412441	0.0650462	0.089941	0.835595
RL6_HUMAN	15	RPL6 TXREB1	60S ribosomal protein L6 (Large ribosomal subunit protein eL6) (Neoplasm-related protein C140) (Tax-responsive enhancer element-binding protein 107) (TaxREB107)	-0.2282	0.134422	0.134742	0.138085	0.198409	0.844395
RL7_HUMAN	11	RPL7	60S ribosomal protein L7 (Large ribosomal subunit protein uL30)	-0.175527	0.142001	0.341373	0.38761	0.107044	0.0195005
RL7A_HUMAN	6	RPL7A SURF-3 SURF3	60S ribosomal protein L7a (Large ribosomal subunit protein eL8) (PLA-X polypeptide) (Surfeit locus protein 3)	0.173895	0.278662	0.531244	-0.13987	0.19298	0.835348
RL8_HUMAN	5	RPL8	60S ribosomal protein L8 (Large ribosomal subunit protein uL2)	-0.127034	0.205762	0.622049	-0.00313811	0.207284	0.994853
RL9_HUMAN	3	RPL9 OK/SW-cl.103; RPL9P7; RPL9P8; RPL9P9	60S ribosomal protein L9 (Large ribosomal subunit protein uL6)	-0.355523	0.246138	0.31636	-0.0667668	0.186375	0.949292
RPN1_HUMAN	7	RPN1	Dolichyl-diphosphooligosaccharide--protein glycosyltransferase subunit 1 (Dolichyl-diphosphooligosaccharide--protein glycosyltransferase 67 kDa subunit) (Ribophorin I) (RPN-I) (Ribophorin-1)	-0.623308	0.139701	0.000109049	0.0214553	0.246131	0.979347
RPN2_HUMAN	3	RPN2	Dolichyl-diphosphooligosaccharide--protein glycosyltransferase subunit 2 (Dolichyl-diphosphooligosaccharide--protein glycosyltransferase 63 kDa subunit) (RIBIIR) (Ribophorin II) (RPN-II) (Ribophorin-2)	-0.64357	0.182121	0.00963015	0.326267	0.128371	0.168996
RS10_HUMAN	4	RPS10	40S ribosomal protein S10 (Small ribosomal subunit protein eS10)	-0.0107632	0.190694	0.972585	0.32206	0.164632	0.328149
RS11_HUMAN	8	RPS11	40S ribosomal protein S11 (Small ribosomal subunit protein uS17)	-0.364239	0.150679	0.0454748	-0.00789798	0.185214	0.984648
RS12_HUMAN	3	RPS12	40S ribosomal protein S12 (Small ribosomal subunit protein eS12)	-0.796576	0.14224	0.00549181	0.0329149	0.152072	0.964077
RS13_HUMAN	3	RPS13	40S ribosomal protein S13 (Small ribosomal subunit protein uS15)	-0.524529	0.204033	0.0162078	-0.197186	0.187674	0.718625
RS14_HUMAN	6	RPS14 PRO2640	40S ribosomal protein S14 (Small ribosomal subunit protein uS11)	-0.290398	0.169123	0.226215	-0.449564	0.162288	0.130832
RS16_HUMAN	3	RPS16	40S ribosomal protein S16 (Small ribosomal subunit protein uS9)	-0.165809	0.24028	0.5227	0.100782	0.167047	0.879901
RS17_HUMAN	3	RPS17 RPS17L	40S ribosomal protein S17 (Small ribosomal subunit protein eS17)	-1.01941	0.145898	0.000364592	-0.052174	0.205796	0.964077
RS18_HUMAN	3	RPS18 D6S218E	40S ribosomal protein S18 (Ke-3) (Ke3) (Small ribosomal subunit protein uS13)	0.38877	0.295797	0.181863	-0.364135	0.205555	0.398261
RS19_HUMAN	3	RPS19	40S ribosomal protein S19 (Small ribosomal subunit protein eS19)	-0.0788867	0.168223	0.818068	-0.228199	0.231335	0.736605
RS20_HUMAN	5	RPS20	40S ribosomal protein S20 (Small ribosomal subunit protein uS10)	0.320966	0.296248	0.237707	-0.199273	0.194644	0.725993
RS21_HUMAN	3	RPS21	40S ribosomal protein S21 (Small ribosomal subunit protein eS21)	-0.0658152	0.285116	0.877248	-0.211919	0.215908	0.736605
RS23_HUMAN	4	RPS23	40S ribosomal protein S23 (Small ribosomal subunit protein uS12)	-0.129741	0.164204	0.477892	0.0691627	0.257648	0.964077
RS26L_HUMAN	3	RPS26P11 RPS26L1	Putative 40S ribosomal protein S26-like 1	-0.222219	0.158379	0.426078	-0.167949	0.149325	0.700876
RS27_HUMAN	6	RPS27 MPS1	40S ribosomal protein S27 (Metallopan-stimulin 1) (MPS-1) (Small ribosomal subunit protein eS27)	0.281997	0.155417	0.088308	-0.230569	0.203628	0.700876
RS27L_HUMAN	3	RPS27L	40S ribosomal protein S27-like (Small ribosomal subunit protein eS27-like)	-0.220474	0.236295	0.409906	0.152154	0.15021	0.726428
RS28_HUMAN	5	RPS28	40S ribosomal protein S28 (Small ribosomal subunit protein eS28)	-0.782828	0.18114	0.00282233	0.111292	0.193218	0.893611
RS29_HUMAN	3	RPS29	40S ribosomal protein S29 (Small ribosomal subunit protein uS14)	-0.0396148	0.141253	0.902471	-0.176579	0.167414	0.718625
RS3_HUMAN	8	RPS3 OK/SW-cl.26	40S ribosomal protein S3 (EC 4.2.99.18) (Small ribosomal subunit protein uS3)	-0.733224	0.0946128	5.47214e-10	0.0987438	0.185802	0.906237
RS3A_HUMAN	9	RPS3A FTE1 MFTL	40S ribosomal protein S3a (Small ribosomal subunit protein eS1) (v-fos transformation effector protein) (Fte-1)	-0.0331565	0.13898	0.842633	0.0896442	0.08344	0.718625
RS5_HUMAN	5	RPS5	40S ribosomal protein S5 (Small ribosomal subunit protein uS7) [Cleaved into: 40S ribosomal protein S5, N-terminally processed]	-0.865929	0.161501	6.26134e-05	0.0905381	0.106737	0.782313
RS6_HUMAN	4	RPS6 OK/SW-cl.2	40S ribosomal protein S6 (Phosphoprotein NP33) (Small ribosomal subunit protein eS6)	-0.870602	0.20889	0.00279308	-0.251386	0.167738	0.511772
RS7_HUMAN	4	RPS7	40S ribosomal protein S7 (Small ribosomal subunit protein eS7)	-0.472663	0.214274	0.0525772	-0.181167	0.204125	0.766799
RS8_HUMAN	6	RPS8 OK/SW-cl.83	40S ribosomal protein S8 (Small ribosomal subunit protein eS8)	-0.217347	0.354502	0.626961	-0.311008	0.200503	0.482084
RS9_HUMAN	4	RPS9	40S ribosomal protein S9 (Small ribosomal subunit protein uS4)	-0.26139	0.221788	0.583906	-0.190767	0.294528	0.866427
RSSA_HUMAN	4	RPSA LAMBR LAMR1	40S ribosomal protein SA (37 kDa laminin receptor precursor) (37LRP) (37/67 kDa laminin receptor) (LRP/LR) (67 kDa laminin receptor) (67LR) (Colon carcinoma laminin-binding protein) (Laminin receptor 1) (LamR) (Laminin-binding protein precursor p40) (LBP/p40) (Multidrug resistance-associated protein MGr1-Ag) (NEM/1CHD4) (Small ribosomal subunit protein uS2)	-1.27592	0.221028	2.2242e-05	-0.368501	0.3035	0.669439
RRBP1_HUMAN	52	RRBP1 KIAA1398	Ribosome-binding protein 1 (180 kDa ribosome receptor homolog) (RRp) (ES/130-related protein) (Ribosome receptor protein)	0.289984	0.205735	0.268392	0.369341	0.202272	0.369087
RIR2_HUMAN	3	RRM2 RR2	Ribonucleoside-diphosphate reductase subunit M2 (EC 1.17.4.1) (Ribonucleotide reductase small chain) (Ribonucleotide reductase small subunit)	-0.0999328	0.255813	0.808959	0.127509	0.205258	0.868253
RRP1B_HUMAN	6	RRP1B KIAA0179	Ribosomal RNA processing protein 1 homolog B (RRP1-like protein B)	0.140775	0.229391	0.664068	-0.378687	0.300895	0.642929
RSBNL_HUMAN	4	RSBN1L	Round spermatid basic protein 1-like protein	-0.0890748	0.166572	0.761965	0.191771	0.213211	0.763775
RSCA1_HUMAN	3	RSC1A1	Regulatory solute carrier protein family 1 member 1 (Transporter regulator RS1) (hRS1)	0.366832	0.304548	0.14193	0.131115	0.186874	0.844395
RL1D1_HUMAN	12	RSL1D1 CATX11 CSIG PBK1 L12	Ribosomal L1 domain-containing protein 1 (CATX-11) (Cellular senescence-inhibited gene protein) (Protein PBK1)	0.203274	0.102134	0.0379868	-0.461748	0.220001	0.279261
RTF2_HUMAN	3	RTFDC1 C20orf43 AD-007 CDA05 HSPC164 HSPC169	Protein RTF2 homolog (Replication termination factor 2 domain-containing protein 1)	0.89006	0.172749	6.78618e-05	0.0203786	0.087217	0.964077
RTN4_HUMAN	6	RTN4 KIAA0886 NOGO My043 SP1507	Reticulon-4 (Foocen) (Neurite outgrowth inhibitor) (Nogo protein) (Neuroendocrine-specific protein) (NSP) (Neuroendocrine-specific protein C homolog) (RTN-x) (Reticulon-5)	0.194412	0.165768	0.323038	0.0101539	0.17297	0.983606
RUFY1_HUMAN	5	RUFY1 RABIP4 ZFYVE12	RUN and FYVE domain-containing protein 1 (FYVE-finger protein EIP1) (La-binding protein 1) (Rab4-interacting protein) (Zinc finger FYVE domain-containing protein 12)	-0.454219	0.179339	0.0587122	0.0741075	0.15289	0.924792
RUVB2_HUMAN	6	RUVBL2 INO80J TIP48 TIP49B CGI-46	RuvB-like 2 (EC 3.6.4.12) (48 kDa TATA box-binding protein-interacting protein) (48 kDa TBP-interacting protein) (51 kDa erythrocyte cytosolic protein) (ECP-51) (INO80 complex subunit J) (Repressing pontin 52) (Reptin 52) (TIP49b) (TIP60-associated protein 54-beta) (TAP54-beta)	-0.498676	0.111693	0.00185107	0.225204	0.190518	0.678314
SAFB2_HUMAN	5	SAFB2 KIAA0138	Scaffold attachment factor B2 (SAF-B2)	0.21612	0.168873	0.291198	0.150033	0.123297	0.665075
SARNP_HUMAN	5	SARNP HCC1 HSPC316	SAP domain-containing ribonucleoprotein (Cytokine-induced protein of 29 kDa) (Nuclear protein Hcc-1) (Proliferation-associated cytokine-inducible protein CIP29)	0.511929	0.141353	0.00321794	-0.0685325	0.149992	0.93695
SYSC_HUMAN	5	SARS SERS	Serine--tRNA ligase, cytoplasmic (EC 6.1.1.11) (Seryl-tRNA synthetase) (SerRS) (Seryl-tRNA(Ser/Sec) synthetase)	-0.305451	0.15677	0.134142	0.126179	0.140191	0.763775
SNUT1_HUMAN	4	SART1	U4/U6.U5 tri-snRNP-associated protein 1 (SNU66 homolog) (hSnu66) (Squamous cell carcinoma antigen recognized by T-cells 1) (SART-1) (hSART-1) (U4/U6.U5 tri-snRNP-associated 110 kDa protein) (allergen Hom s 1)	-0.161075	0.196597	0.536101	0.173514	0.158625	0.718625
SART3_HUMAN	7	SART3 KIAA0156 TIP110	Squamous cell carcinoma antigen recognized by T-cells 3 (SART-3) (Tat-interacting protein of 110 kDa) (Tip110) (p110 nuclear RNA-binding protein)	-0.195658	0.127884	0.316586	-0.154138	0.175005	0.766799
SASH1_HUMAN	4	SASH1 KIAA0790 PEPE1	SAM and SH3 domain-containing protein 1 (Proline-glutamate repeat-containing protein)	0.000356567	0.158131	0.99936	0.115897	0.131374	0.766799
SFR19_HUMAN	4	SCAF1 SFRS19 SRA1	Splicing factor, arginine/serine-rich 19 (SR-related C-terminal domain-associated factor 1) (SR-related and CTD-associated factor 1) (SR-related-CTD-associated factor) (SCAF) (Serine arginine-rich pre-mRNA splicing factor SR-A1) (SR-A1)	0.343406	0.170148	0.208672	-0.145127	0.163396	0.766799
SCAFB_HUMAN	5	SCAF11 CASP11 SFRS2IP SIP1 SRSF2IP	Protein SCAF11 (CTD-associated SR protein 11) (Renal carcinoma antigen NY-REN-40) (SC35-interacting protein 1) (SR-related and CTD-associated factor 11) (SRSF2-interacting protein) (Serine/arginine-rich splicing factor 2-interacting protein) (Splicing factor, arginine/serine-rich 2-interacting protein) (Splicing regulatory protein 129) (SRrp129)	0.356031	0.225571	0.142504	-0.247632	0.166883	0.519844
SCAM3_HUMAN	5	SCAMP3 C1orf3 PROPIN1	Secretory carrier-associated membrane protein 3 (Secretory carrier membrane protein 3)	0.0239587	0.256312	0.932766	-0.0882757	0.186349	0.932641
SCFD1_HUMAN	3	SCFD1 C14orf163 KIAA0917 STXBP1L2 FKSG23	Sec1 family domain-containing protein 1 (SLY1 homolog) (Sly1p) (Syntaxin-binding protein 1-like 2)	0.330663	0.284634	0.387994	0.121884	0.192516	0.868253
NLTP_HUMAN	3	SCP2	Non-specific lipid-transfer protein (NSL-TP) (EC 2.3.1.176) (Propanoyl-CoA C-acyltransferase) (SCP-chi) (SCPX) (Sterol carrier protein 2) (SCP-2) (Sterol carrier protein X) (SCP-X)	0.0581383	0.221378	0.874224	-0.313459	0.25482	0.661689
SCRIB_HUMAN	5	SCRIB CRIB1 KIAA0147 LAP4 SCRB1 VARTUL	Protein scribble homolog (Scribble) (hScrib) (Protein LAP4)	0.0700608	0.247449	0.80372	0.00100491	0.210961	0.997205
SCRN1_HUMAN	3	SCRN1 KIAA0193	Secernin-1	-0.632884	0.17149	0.0199264	-0.0368579	0.184486	0.964077
SDF2L_HUMAN	3	SDF2L1 UNQ1941/PRO4424	Stromal cell-derived factor 2-like protein 1 (SDF2-like protein 1) (PWP1-interacting protein 8)	-0.176055	0.222479	0.673679	0.151625	0.211411	0.837876
SDHA_HUMAN	3	SDHA SDH2 SDHF	Succinate dehydrogenase [ubiquinone] flavoprotein subunit, mitochondrial (EC 1.3.5.1) (Flavoprotein subunit of complex II) (Fp)	-0.348642	0.301943	0.439835	0.494149	0.224322	0.248932
SC16A_HUMAN	10	SEC16A KIAA0310 SEC16 SEC16L	Protein transport protein Sec16A (SEC16 homolog A)	0.165299	0.0787498	0.134639	0.127604	0.283286	0.938676
SC24D_HUMAN	3	SEC24D KIAA0755	Protein transport protein Sec24D (SEC24-related protein D)	-0.643946	0.255875	0.0168682	0.148651	0.0907225	0.437253
SC31A_HUMAN	8	SEC31A KIAA0905 SEC31L1 HSPC275 HSPC334	Protein transport protein Sec31A (ABP125) (ABP130) (SEC31-like protein 1) (SEC31-related protein A) (Web1-like protein)	-0.308188	0.1291	0.064881	0.0333838	0.220357	0.968385
SC61B_HUMAN	5	SEC61B	Protein transport protein Sec61 subunit beta	0.731423	0.185571	0.00674555	0.238966	0.113359	0.266674
SEP11_HUMAN	3	SEPT11	Septin-11	0.100097	0.296602	0.761073	0.236707	0.187827	0.639334
SEPT2_HUMAN	6	SEPT2 DIFF6 KIAA0158 NEDD5	Septin-2 (Neural precursor cell expressed developmentally down-regulated protein 5) (NEDD-5)	-0.602845	0.147714	0.000988399	0.102683	0.159545	0.866446
SEPT7_HUMAN	7	SEPT7 CDC10	Septin-7 (CDC10 protein homolog)	-0.281903	0.254292	0.19825	0.0329652	0.195587	0.964077
SEPT9_HUMAN	14	SEPT9 KIAA0991 MSF	Septin-9 (MLL septin-like fusion protein MSF-A) (MLL septin-like fusion protein) (Ovarian/Breast septin) (Ov/Br septin) (Septin D1)	0.261932	0.109762	0.0212901	0.233193	0.0898214	0.148562
PAIRB_HUMAN	12	SERBP1 PAIRBP1 CGI-55	Plasminogen activator inhibitor 1 RNA-binding protein (PAI1 RNA-binding protein 1) (PAI-RBP1) (SERPINE1 mRNA-binding protein 1)	-8.90692e-05	0.122581	0.99936	-0.180443	0.108328	0.423984
GDN_HUMAN	4	SERPINE2 PI7 PN1	Glia-derived nexin (GDN) (Peptidase inhibitor 7) (PI-7) (Protease nexin 1) (PN-1) (Protease nexin I) (Serpin E2)	0.133469	0.105534	0.464265	-0.387882	0.153479	0.176219
SERPH_HUMAN	7	SERPINH1 CBP1 CBP2 HSP47 SERPINH2 PIG14	Serpin H1 (47 kDa heat shock protein) (Arsenic-transactivated protein 3) (AsTP3) (Cell proliferation-inducing gene 14 protein) (Collagen-binding protein) (Colligin) (Rheumatoid arthritis-related antigen RA-A47)	-0.972106	0.291679	0.000234603	0.0202325	0.214589	0.979347
SF3A1_HUMAN	6	SF3A1 SAP114	Splicing factor 3A subunit 1 (SF3a120) (Spliceosome-associated protein 114) (SAP 114)	-0.127885	0.175662	0.562545	-0.0131115	0.16627	0.979347
SF3A3_HUMAN	6	SF3A3 SAP61	Splicing factor 3A subunit 3 (SF3a60) (Spliceosome-associated protein 61) (SAP 61)	0.251667	0.285841	0.42928	-0.172398	0.217563	0.804212
SF3B1_HUMAN	14	SF3B1 SAP155	Splicing factor 3B subunit 1 (Pre-mRNA-splicing factor SF3b 155 kDa subunit) (SF3b155) (Spliceosome-associated protein 155) (SAP 155)	0.172964	0.123877	0.317488	-0.0499605	0.126631	0.944537
SF3B2_HUMAN	3	SF3B2 SAP145	Splicing factor 3B subunit 2 (Pre-mRNA-splicing factor SF3b 145 kDa subunit) (SF3b145) (Spliceosome-associated protein 145) (SAP 145)	0.40276	0.182895	0.107643	-0.0876403	0.205794	0.943083
SFPQ_HUMAN	8	SFPQ PSF	Splicing factor, proline- and glutamine-rich (100 kDa DNA-pairing protein) (hPOMp100) (DNA-binding p52/p100 complex, 100 kDa subunit) (Polypyrimidine tract-binding protein-associated-splicing factor) (PSF) (PTB-associated-splicing factor)	0.178385	0.156076	0.378572	0.0529715	0.151738	0.949292
SFXN3_HUMAN	3	SFXN3	Sideroflexin-3	-0.844548	0.248313	0.00915687	0.114049	0.220723	0.911824
SH3L3_HUMAN	5	SH3BGRL3 P1725	SH3 domain-binding glutamic acid-rich-like protein 3 (SH3 domain-binding protein 1) (SH3BP-1)	-0.269352	0.23922	0.331317	0.0441339	0.186644	0.964077
SHLB1_HUMAN	4	SH3GLB1 KIAA0491 CGI-61	Endophilin-B1 (Bax-interacting factor 1) (Bif-1) (SH3 domain-containing GRB2-like protein B1)	-0.433692	0.256305	0.148086	-0.16082	0.201235	0.803628
SH3K1_HUMAN	4	SH3KBP1 CIN85	SH3 domain-containing kinase-binding protein 1 (CD2-binding protein 3) (CD2BP3) (Cbl-interacting protein of 85 kDa) (Human Src family kinase-binding protein 1) (HSB-1)	0.0420357	0.11971	0.858547	0.980367	0.135777	2.3685e-07
SPD2B_HUMAN	7	SH3PXD2B FAD49 KIAA1295 TKS4	SH3 and PX domain-containing protein 2B (Adapter protein HOFI) (Factor for adipocyte differentiation 49) (Tyrosine kinase substrate with four SH3 domains)	-0.165139	0.150399	0.428624	0.0324564	0.150264	0.964077
SHC1_HUMAN	3	SHC1 SHC SHCA	SHC-transforming protein 1 (SHC-transforming protein 3) (SHC-transforming protein A) (Src homology 2 domain-containing-transforming protein C1) (SH2 domain protein C1)	-0.0121078	0.32544	0.975106	0.00440762	0.276862	0.994853
SI1L1_HUMAN	6	SIPA1L1 E6TP1 KIAA0440	Signal-induced proliferation-associated 1-like protein 1 (SIPA1-like protein 1) (High-risk human papilloma viruses E6 oncoproteins targeted protein 1) (E6-targeted protein 1)	0.11704	0.117645	0.412441	0.250608	0.103566	0.184901
SKIV2_HUMAN	3	SKIV2L DDX13 SKI2W SKIV2 W	Helicase SKI2W (Ski2) (EC 3.6.4.-) (Helicase-like protein) (HLP)	0.303212	0.255897	0.349804	0.170475	0.255332	0.856874
SLAI2_HUMAN	4	SLAIN2 KIAA1458	SLAIN motif-containing protein 2	0.603837	0.0859429	3.81574e-05	0.19982	0.124587	0.458468
S12A2_HUMAN	4	SLC12A2 NKCC1	Solute carrier family 12 member 2 (Basolateral Na-K-Cl symporter) (Bumetanide-sensitive sodium-(potassium)-chloride cotransporter 1)	-0.763195	0.14841	0.0123297	0.0925262	0.217646	0.943083
S12A4_HUMAN	3	SLC12A4 KCC1	Solute carrier family 12 member 4 (Electroneutral potassium-chloride cotransporter 1) (Erythroid K-Cl cotransporter 1) (hKCC1)	0.729969	0.225162	0.0126315	-0.278546	0.256303	0.718625
S38AA_HUMAN	5	SLC38A10 PP1744	Putative sodium-coupled neutral amino acid transporter 10 (Solute carrier family 38 member 10)	-0.00133363	0.16726	0.997533	0.307405	0.175219	0.401946
B3A2_HUMAN	3	SLC4A2 AE2 EPB3L1 HKB3 MPB3L	Anion exchange protein 2 (AE 2) (Anion exchanger 2) (Non-erythroid band 3-like protein) (BND3L) (Solute carrier family 4 member 2)	0.522322	0.203862	0.0878406	-0.0164533	0.244632	0.979347
S4A7_HUMAN	3	SLC4A7 BT NBC2 NBC2B NBC3 NBCn1 SBC2 SLC4A6	Sodium bicarbonate cotransporter 3 (Electroneutral Na/HCO(3) cotransporter) (Sodium bicarbonate cotransporter 2) (Sodium bicarbonate cotransporter 2b) (Bicarbonate transporter) (Solute carrier family 4 member 7)	0.149287	0.312593	0.690809	0.223521	0.249466	0.766799
NHRF1_HUMAN	3	SLC9A3R1 NHERF NHERF1	Na(+)/H(+) exchange regulatory cofactor NHE-RF1 (NHERF-1) (Ezrin-radixin-moesin-binding phosphoprotein 50) (EBP50) (Regulatory cofactor of Na(+)/H(+) exchanger) (Sodium-hydrogen exchanger regulatory factor 1) (Solute carrier family 9 isoform A3 regulatory factor 1)	-0.267193	0.145917	0.432698	0.249866	0.200693	0.655671
SLK_HUMAN	5	SLK KIAA0204 STK2	STE20-like serine/threonine-protein kinase (STE20-like kinase) (hSLK) (EC 2.7.11.1) (CTCL tumor antigen se20-9) (STE20-related serine/threonine-protein kinase) (STE20-related kinase) (Serine/threonine-protein kinase 2)	0.340849	0.125287	0.104541	0.12154	0.150486	0.801786
SLTM_HUMAN	4	SLTM MET	SAFB-like transcription modulator (Modulator of estrogen-induced transcription)	0.198422	0.215088	0.453382	0.096681	0.18911	0.912684
SMAP_HUMAN	5	SMAP C11orf58	Small acidic protein	0.0719457	0.111988	0.664068	-0.126519	0.12486	0.726428
SMCA2_HUMAN	6	SMARCA2 BAF190B BRM SNF2A SNF2L2	Probable global transcription activator SNF2L2 (EC 3.6.4.-) (ATP-dependent helicase SMARCA2) (BRG1-associated factor 190B) (BAF190B) (Protein brahma homolog) (hBRM) (SNF2-alpha) (SWI/SNF-related matrix-associated actin-dependent regulator of chromatin subfamily A member 2)	0.314062	0.153744	0.131912	-0.0311893	0.156452	0.964077
SMCA4_HUMAN	3	SMARCA4 BAF190A BRG1 SNF2B SNF2L4	Transcription activator BRG1 (EC 3.6.4.-) (ATP-dependent helicase SMARCA4) (BRG1-associated factor 190A) (BAF190A) (Mitotic growth and transcription activator) (Protein BRG-1) (Protein brahma homolog 1) (SNF2-beta) (SWI/SNF-related matrix-associated actin-dependent regulator of chromatin subfamily A member 4)	-0.288229	0.269593	0.412441	-0.0139551	0.234734	0.983606
SMC1A_HUMAN	6	SMC1A DXS423E KIAA0178 SB1.8 SMC1 SMC1L1	Structural maintenance of chromosomes protein 1A (SMC protein 1A) (SMC-1-alpha) (SMC-1A) (Sb1.8)	-0.558441	0.212827	0.031142	0.248442	0.205493	0.669919
SMTN_HUMAN	7	SMTN SMSMO	Smoothelin	0.456482	0.135614	0.000718876	-0.154641	0.0950155	0.44484
SND1_HUMAN	12	SND1 TDRD11	Staphylococcal nuclease domain-containing protein 1 (100 kDa coactivator) (EBNA2 coactivator p100) (Tudor domain-containing protein 11) (p100 co-activator)	-0.211977	0.243441	0.49175	0.220268	0.209476	0.718625
U520_HUMAN	5	SNRNP200 ASCC3L1 HELIC2 KIAA0788	U5 small nuclear ribonucleoprotein 200 kDa helicase (EC 3.6.4.13) (Activating signal cointegrator 1 complex subunit 3-like 1) (BRR2 homolog) (U5 snRNP-specific 200 kDa protein) (U5-200KD)	0.19846	0.223277	0.412441	0.060982	0.181906	0.954501
RU17_HUMAN	4	SNRNP70 RNPU1Z RPU1 SNRP70 U1AP1	U1 small nuclear ribonucleoprotein 70 kDa (U1 snRNP 70 kDa) (U1-70K) (snRNP70)	-0.750726	0.165621	0.00343839	0.202356	0.192574	0.718625
SNX9_HUMAN	6	SNX9 SH3PX1 SH3PXD3A	Sorting nexin-9 (SH3 and PX domain-containing protein 1) (Protein SDP1) (SH3 and PX domain-containing protein 3A)	0.219593	0.219891	0.396766	-0.117461	0.182017	0.866446
SODC_HUMAN	7	SOD1	Superoxide dismutase [Cu-Zn] (EC 1.15.1.1) (Superoxide dismutase 1) (hSod1)	0.700951	0.154789	1.54239e-06	0.516117	0.115622	0.00289582
SOGA1_HUMAN	3	SOGA1 C20orf117 KIAA0889 SOGA	Protein SOGA1 (SOGA family member 1) (Suppressor of glucose by autophagy) (Suppressor of glucose, autophagy-associated protein 1) [Cleaved into: N-terminal form; C-terminal 80 kDa form (80-kDa SOGA fragment)]	-0.032277	0.218243	0.907348	-0.262348	0.205492	0.63581
SON_HUMAN	8	SON C21orf50 DBP5 KIAA1019 NREBP HSPC310 HSPC312	Protein SON (Bax antagonist selected in saccharomyces 1) (BASS1) (Negative regulatory element-binding protein) (NRE-binding protein) (Protein DBP-5) (SON3)	0.303728	0.0763364	0.00500554	-0.135149	0.0871098	0.478474
SRBS2_HUMAN	5	SORBS2 ARGBP2 KIAA0777	Sorbin and SH3 domain-containing protein 2 (Arg-binding protein 2) (ArgBP2) (Arg/Abl-interacting protein 2) (Sorbin)	0.214325	0.180397	0.39698	-0.0332668	0.156738	0.964077
JIP4_HUMAN	9	SPAG9 HSS KIAA0516 MAPK8IP4 SYD1 HLC6	C-Jun-amino-terminal kinase-interacting protein 4 (JIP-4) (JNK-interacting protein 4) (Cancer/testis antigen 89) (CT89) (Human lung cancer oncogene 6 protein) (HLC-6) (JNK-associated leucine-zipper protein) (JLP) (Mitogen-activated protein kinase 8-interacting protein 4) (Proliferation-inducing protein 6) (Protein highly expressed in testis) (PHET) (Sperm surface protein) (Sperm-associated antige…	-0.426896	0.0869835	8.56241e-05	0.152593	0.0859258	0.386681
SPS2L_HUMAN	5	SPATS2L DNAPTP6 SP1224	SPATS2-like protein (DNA polymerase-transactivated protein 6) (Stress granule and nucleolar protein) (SGNP)	-0.0391142	0.106318	0.864751	0.0606634	0.159638	0.945209
SPCS2_HUMAN	3	SPCS2 KIAA0102 SPC25	Signal peptidase complex subunit 2 (EC 3.4.-.-) (Microsomal signal peptidase 25 kDa subunit) (SPase 25 kDa subunit)	-0.575823	0.143416	0.00380109	-0.204184	0.172954	0.679865
CYTSA_HUMAN	5	SPECC1L CYTSA KIAA0376	Cytospin-A (Renal carcinoma antigen NY-REN-22) (Sperm antigen with calponin homology and coiled-coil domains 1-like) (SPECC1-like protein)	0.11353	0.238153	0.676367	-0.0876581	0.200702	0.941613
MINT_HUMAN	9	SPEN KIAA0929 MINT SHARP	Msx2-interacting protein (SMART/HDAC1-associated repressor protein) (SPEN homolog)	0.232418	0.158703	0.243656	0.00756067	0.137828	0.983892
SPTN1_HUMAN	15	SPTAN1 NEAS SPTA2	Spectrin alpha chain, non-erythrocytic 1 (Alpha-II spectrin) (Fodrin alpha chain) (Spectrin, non-erythroid alpha subunit)	-0.546424	0.1023	0.000131556	0.242311	0.11516	0.263798
SPTB2_HUMAN	15	SPTBN1 SPTB2	Spectrin beta chain, non-erythrocytic 1 (Beta-II spectrin) (Fodrin beta chain) (Spectrin, non-erythroid beta chain 1)	-0.419321	0.2425	0.175142	0.273854	0.204153	0.609221
SPTC1_HUMAN	3	SPTLC1 LCB1	Serine palmitoyltransferase 1 (EC 2.3.1.50) (Long chain base biosynthesis protein 1) (LCB 1) (Serine-palmitoyl-CoA transferase 1) (SPT 1) (SPT1)	-0.40586	0.16901	0.0958126	0.0261151	0.18797	0.971567
SQOR_HUMAN	3	SQOR SQRDL CGI-44	Sulfide:quinone oxidoreductase, mitochondrial (SQOR) (EC 1.8.5.-) (Sulfide dehydrogenase-like) (Sulfide quinone oxidoreductase)	-1.08525	0.241495	5.57562e-05	0.36826	0.168168	0.248932
SQSTM_HUMAN	3	SQSTM1 ORCA OSIL	Sequestosome-1 (EBI3-associated protein of 60 kDa) (EBIAP) (p60) (Phosphotyrosine-independent ligand for the Lck SH2 domain of 62 kDa) (Ubiquitin-binding protein p62)	-0.734084	0.172601	0.0181288	0.466513	0.205181	0.223301
SRCN1_HUMAN	3	SRCIN1 KIAA1684 P140	SRC kinase signaling inhibitor 1 (SNAP-25-interacting protein) (SNIP) (p130Cas-associated protein) (p140Cap)	0.576295	0.413945	0.149766	-0.017676	0.314029	0.983892
SRP14_HUMAN	4	SRP14	Signal recognition particle 14 kDa protein (SRP14) (18 kDa Alu RNA-binding protein)	-0.324856	0.190543	0.194635	-0.137535	0.16363	0.788549
SRP68_HUMAN	3	SRP68	Signal recognition particle subunit SRP68 (SRP68) (Signal recognition particle 68 kDa protein)	0.42559	0.232707	0.188327	0.00193296	0.244035	0.996671
SRPK2_HUMAN	3	SRPK2	SRSF protein kinase 2 (EC 2.7.11.1) (SFRS protein kinase 2) (Serine/arginine-rich protein-specific kinase 2) (SR-protein-specific kinase 2) [Cleaved into: SRSF protein kinase 2 N-terminal; SRSF protein kinase 2 C-terminal]	0.537035	0.324716	0.197988	-0.22445	0.292044	0.813989
SRRM2_HUMAN	23	SRRM2 KIAA0324 SRL300 SRM300 HSPC075	Serine/arginine repetitive matrix protein 2 (300 kDa nuclear matrix antigen) (Serine/arginine-rich splicing factor-related nuclear matrix protein of 300 kDa) (SR-related nuclear matrix protein of 300 kDa) (Ser/Arg-related nuclear matrix protein of 300 kDa) (Splicing coactivator subunit SRm300) (Tax-responsive enhancer element-binding protein 803) (TaxREB803)	0.257678	0.0574391	0.000496739	0.134965	0.0583505	0.206031
SRRM5_HUMAN	3	SRRM5 ZNF576	Serine/arginine repetitive matrix protein 5	-0.0424218	0.258613	0.905332	-0.48675	0.213008	0.220599
SRRT_HUMAN	3	SRRT ARS2 ASR2	Serrate RNA effector molecule homolog (Arsenite-resistance protein 2)	1.62075	0.311836	1.16767e-07	0.130073	0.237673	0.899338
SRSF1_HUMAN	3	SRSF1 ASF SF2 SF2P33 SFRS1 OK/SW-cl.3	Serine/arginine-rich splicing factor 1 (Alternative-splicing factor 1) (ASF-1) (Splicing factor, arginine/serine-rich 1) (pre-mRNA-splicing factor SF2, P33 subunit)	-0.33702	0.159546	0.271209	0.171987	0.200354	0.780649
SRS10_HUMAN	3	SRSF10 FUSIP1 FUSIP2 SFRS13A TASR	Serine/arginine-rich splicing factor 10 (40 kDa SR-repressor protein) (SRrp40) (FUS-interacting serine-arginine-rich protein 1) (Splicing factor SRp38) (Splicing factor, arginine/serine-rich 13A) (TLS-associated protein with Ser-Arg repeats) (TASR) (TLS-associated protein with SR repeats) (TLS-associated serine-arginine protein) (TLS-associated SR protein)	-0.0351628	0.222535	0.924593	-0.030163	0.230694	0.974175
SRSF3_HUMAN	4	SRSF3 SFRS3 SRP20	Serine/arginine-rich splicing factor 3 (Pre-mRNA-splicing factor SRP20) (Splicing factor, arginine/serine-rich 3)	-0.297737	0.270078	0.459317	-0.0819602	0.228463	0.949292
SRSF6_HUMAN	3	SRSF6 SFRS6 SRP55	Serine/arginine-rich splicing factor 6 (Pre-mRNA-splicing factor SRP55) (Splicing factor, arginine/serine-rich 6)	-0.52285	0.180075	0.0651201	0.457028	0.20067	0.223301
LA_HUMAN	5	SSB	Lupus La protein (La autoantigen) (La ribonucleoprotein) (Sjoegren syndrome type B antigen) (SS-B)	-0.113658	0.230512	0.690809	0.0261552	0.181478	0.970546
SSRD_HUMAN	3	SSR4 TRAPD	Translocon-associated protein subunit delta (TRAP-delta) (Signal sequence receptor subunit delta) (SSR-delta)	-0.673545	0.184857	0.00674221	0.459898	0.230734	0.317112
SIA7A_HUMAN	5	ST6GALNAC1 SIAT7A UNQ543/PRO848	Alpha-N-acetylgalactosaminide alpha-2,6-sialyltransferase 1 (EC 2.4.99.3) (GalNAc alpha-2,6-sialyltransferase I) (ST6GalNAc I) (ST6GalNAcI) (Sialyltransferase 7A) (SIAT7-A)	-0.475162	0.241079	0.106097	-0.101715	0.224349	0.937564
STAT1_HUMAN	4	STAT1	Signal transducer and activator of transcription 1-alpha/beta (Transcription factor ISGF-3 components p91/p84)	-0.609693	0.159722	0.00232418	0.207323	0.151084	0.594688
STIM1_HUMAN	4	STIM1 GOK	Stromal interaction molecule 1	0.470656	0.164178	0.00830022	0.183346	0.149617	0.661689
STIP1_HUMAN	3	STIP1	Stress-induced-phosphoprotein 1 (STI1) (Hsc70/Hsp90-organizing protein) (Hop) (Renal carcinoma antigen NY-REN-11) (Transformation-sensitive protein IEF SSP 3521)	-0.0232603	0.487716	0.963658	0.356249	0.332432	0.718625
STK10_HUMAN	5	STK10 LOK	Serine/threonine-protein kinase 10 (EC 2.7.11.1) (Lymphocyte-oriented kinase)	0.168021	0.226364	0.532941	-0.179591	0.217237	0.794477
STMN1_HUMAN	6	STMN1 C1orf215 LAP18 OP18	Stathmin (Leukemia-associated phosphoprotein p18) (Metablastin) (Oncoprotein 18) (Op18) (Phosphoprotein p19) (pp19) (Prosolin) (Protein Pr22) (pp17)	0.197156	0.132589	0.36294	-0.536231	0.147898	0.021747
STRAP_HUMAN	4	STRAP MAWD UNRIP	Serine-threonine kinase receptor-associated protein (MAP activator with WD repeats) (UNR-interacting protein) (WD-40 repeat protein PT-WD)	-0.427554	0.154999	0.108259	0.118382	0.175665	0.853199
STRN_HUMAN	3	STRN	Striatin	0.307401	0.330501	0.500609	0.153409	0.277782	0.897856
SUCA_HUMAN	3	SUCLG1	Succinate--CoA ligase [ADP/GDP-forming] subunit alpha, mitochondrial (EC 6.2.1.4) (EC 6.2.1.5) (Succinyl-CoA synthetase subunit alpha) (SCS-alpha)	-0.677617	0.279134	0.0588594	0.194083	0.273002	0.839361
SUMF2_HUMAN	4	SUMF2 PSEC0171 UNQ1968/PRO4500	Sulfatase-modifying factor 2 (C-alpha-formylglycine-generating enzyme 2)	0.262152	0.143564	0.26711	0.211969	0.148326	0.555505
SUMO2_HUMAN	3	SUMO2 SMT3B SMT3H2	Small ubiquitin-related modifier 2 (SUMO-2) (HSMT3) (SMT3 homolog 2) (SUMO-3) (Sentrin-2) (Ubiquitin-like protein SMT3B) (Smt3B)	0.263767	0.156371	0.325804	-0.0335326	0.184176	0.964077
SUN2_HUMAN	5	SUN2 FRIGG KIAA0668 RAB5IP UNC84B	SUN domain-containing protein 2 (Protein unc-84 homolog B) (Rab5-interacting protein) (Rab5IP) (Sad1/unc-84 protein-like 2)	-0.944767	0.129565	4.80586e-06	0.0410516	0.143933	0.962049
SP16H_HUMAN	3	SUPT16H FACT140 FACTP140	FACT complex subunit SPT16 (Chromatin-specific transcription elongation factor 140 kDa subunit) (FACT 140 kDa subunit) (FACTp140) (Facilitates chromatin transcription complex subunit SPT16) (hSPT16)	0.174997	0.267789	0.616207	-0.0784461	0.243672	0.954921
SVIL_HUMAN	8	SVIL	Supervillin (Archvillin) (p205/p250)	-0.265834	0.157906	0.173591	0.0794494	0.159143	0.91708
SYNCI_HUMAN	3	SYNC SYNC1	Syncoilin (Syncoilin intermediate filament 1) (Syncoilin-1)	0.339027	0.27517	0.282272	0.193474	0.271102	0.837876
HNRPQ_HUMAN	4	SYNCRIP HNRPQ NSAP1	Heterogeneous nuclear ribonucleoprotein Q (hnRNP Q) (Glycine- and tyrosine-rich RNA-binding protein) (GRY-RBP) (NS1-associated protein 1) (Synaptotagmin-binding, cytoplasmic RNA-interacting protein)	-0.459365	0.252098	0.0583417	0.0812398	0.177799	0.93695
SYNE1_HUMAN	15	SYNE1 C6orf98 KIAA0796 KIAA1262 KIAA1756 MYNE1	Nesprin-1 (Enaptin) (KASH domain-containing protein 1) (KASH1) (Myocyte nuclear envelope protein 1) (Myne-1) (Nuclear envelope spectrin repeat protein 1) (Synaptic nuclear envelope protein 1) (Syne-1)	0.302372	0.128662	0.0748674	-0.0972392	0.151545	0.866446
SYNJ2_HUMAN	7	SYNJ2 KIAA0348	Synaptojanin-2 (EC 3.1.3.36) (Synaptic inositol 1,4,5-trisphosphate 5-phosphatase 2)	-0.140723	0.0930528	0.298955	0.0515127	0.107494	0.927806
SYNEM_HUMAN	9	SYNM DMN KIAA0353 SYN	Synemin (Desmuslin)	-0.179584	0.11322	0.293371	-0.0473209	0.110822	0.943083
SYNPO_HUMAN	3	SYNPO KIAA1029	Synaptopodin	0.237232	0.248296	0.447312	0.0077435	0.254326	0.987667
SYNP2_HUMAN	5	SYNPO2	Synaptopodin-2 (Genethonin-2) (Myopodin)	-0.431375	0.12544	0.0262521	-0.0614117	0.143309	0.943083
TACC1_HUMAN	6	TACC1 KIAA1103	Transforming acidic coiled-coil-containing protein 1 (Gastric cancer antigen Ga55) (Taxin-1)	0.0590179	0.182497	0.792651	0.242203	0.135277	0.383629
TAF7_HUMAN	3	TAF7 TAF2F TAFII55	Transcription initiation factor TFIID subunit 7 (RNA polymerase II TBP-associated factor subunit F) (Transcription initiation factor TFIID 55 kDa subunit) (TAF(II)55) (TAFII-55) (TAFII55)	0.798112	0.246609	0.00927439	-0.0453224	0.225394	0.964077
TAGL_HUMAN	4	TAGLN SM22 WS3-10	Transgelin (22 kDa actin-binding protein) (Protein WS3-10) (Smooth muscle protein 22-alpha) (SM22-alpha)	0.564412	0.334827	0.0247824	0.20248	0.219809	0.758702
TAGL2_HUMAN	3	TAGLN2 KIAA0120 CDABP0035	Transgelin-2 (Epididymis tissue protein Li 7e) (SM22-alpha homolog)	0.390406	0.301393	0.176887	0.17096	0.213433	0.803628
TADBP_HUMAN	3	TARDBP TDP43	TAR DNA-binding protein 43 (TDP-43)	-0.00533867	0.18573	0.984406	0.168313	0.195879	0.780649
SYTC_HUMAN	5	TARS	Threonine--tRNA ligase, cytoplasmic (EC 6.1.1.3) (Threonyl-tRNA synthetase) (ThrRS)	-0.67372	0.183689	0.00109065	0.372306	0.164498	0.223301
TB10B_HUMAN	3	TBC1D10B FP2461	TBC1 domain family member 10B (Rab27A-GAP-beta)	0.70987	0.227702	0.0120132	0.0256569	0.211677	0.977558
TBCD4_HUMAN	3	TBC1D4 AS160 KIAA0603	TBC1 domain family member 4 (Akt substrate of 160 kDa) (AS160)	0.182727	0.145832	0.457369	0.0309782	0.188913	0.964077
TBCD5_HUMAN	5	TBC1D5 KIAA0210	TBC1 domain family member 5	-0.0296168	0.155005	0.889517	0.244323	0.151707	0.453091
TBC9B_HUMAN	6	TBC1D9B KIAA0676	TBC1 domain family member 9B	0.0294563	0.188746	0.920391	0.323814	0.174789	0.349948
TBCA_HUMAN	7	TBCA	Tubulin-specific chaperone A (TCP1-chaperonin cofactor A) (Tubulin-folding cofactor A) (CFA)	0.0424236	0.085586	0.756174	0.295401	0.0932511	0.0586036
TBCB_HUMAN	6	TBCB CG22 CKAP1	Tubulin-folding cofactor B (Cytoskeleton-associated protein 1) (Cytoskeleton-associated protein CKAPI) (Tubulin-specific chaperone B)	-0.446142	0.14489	0.0147198	0.0288846	0.139292	0.964077
TCAL3_HUMAN	5	TCEAL3 MSTP072	Transcription elongation factor A protein-like 3 (TCEA-like protein 3) (Transcription elongation factor S-II protein-like 3)	0.318093	0.135249	0.0582757	-0.0220416	0.13679	0.964077
TCOF_HUMAN	6	TCOF1	Treacle protein (Treacher Collins syndrome protein)	0.417625	0.225463	0.108166	-0.191247	0.232676	0.79653
TCPA_HUMAN	5	TCP1 CCT1 CCTA	T-complex protein 1 subunit alpha (TCP-1-alpha) (CCT-alpha)	-0.811537	0.12685	1.79795e-06	0.3539	0.115871	0.0762381
TES_HUMAN	9	TES	Testin (TESS)	-0.123824	0.0885773	0.445047	0.239833	0.104533	0.211826
TGM2_HUMAN	4	TGM2	Protein-glutamine gamma-glutamyltransferase 2 (EC 2.3.2.13) (Tissue transglutaminase) (Transglutaminase C) (TG(C)) (TGC) (TGase C) (Transglutaminase H) (TGase H) (Transglutaminase-2) (TGase-2)	-0.182462	0.234438	0.538546	0.0765273	0.199456	0.945209
TGON2_HUMAN	7	TGOLN2 TGN46 TGN51	Trans-Golgi network integral membrane protein 2 (TGN38 homolog) (TGN46) (TGN48) (Trans-Golgi network protein TGN51)	0.65573	0.165397	0.00303546	-0.106475	0.170462	0.868253
TSP1_HUMAN	3	THBS1 TSP TSP1	Thrombospondin-1	-0.189399	0.23699	0.570745	-0.0811672	0.222621	0.949292
TR150_HUMAN	14	THRAP3 BCLAF2 TRAP150	Thyroid hormone receptor-associated protein 3 (BCLAF1 and THRAP3 family member 2) (Thyroid hormone receptor-associated protein complex 150 kDa component) (Trap150)	-0.00739328	0.106264	0.96095	-0.0525329	0.0935533	0.894796
TIMP1_HUMAN	3	TIMP1 CLGI TIMP	Metalloproteinase inhibitor 1 (Erythroid-potentiating activity) (EPA) (Fibroblast collagenase inhibitor) (Collagenase inhibitor) (Tissue inhibitor of metalloproteinases 1) (TIMP-1)	-0.395683	0.307371	0.238679	0.398626	0.279669	0.559527
ZO1_HUMAN	15	TJP1 ZO1	Tight junction protein ZO-1 (Tight junction protein 1) (Zona occludens protein 1) (Zonula occludens protein 1)	0.121893	0.0555939	0.141442	0.19229	0.0487076	0.00893016
ZO2_HUMAN	4	TJP2 X104 ZO2	Tight junction protein ZO-2 (Tight junction protein 2) (Zona occludens protein 2) (Zonula occludens protein 2)	0.728077	0.245819	0.00651786	0.216755	0.192712	0.700876
TKT_HUMAN	7	TKT	Transketolase (TK) (EC 2.2.1.1)	-0.288504	0.149409	0.075004	0.265775	0.128864	0.289983
TLN1_HUMAN	14	TLN1 KIAA1027 TLN	Talin-1	-0.538305	0.0931851	1.05221e-06	0.17993	0.106204	0.416811
TLN2_HUMAN	3	TLN2 KIAA0320	Talin-2	0.656104	0.447255	0.0764105	0.0358391	0.314369	0.978306
TM165_HUMAN	3	TMEM165 TPARL	Transmembrane protein 165 (Transmembrane protein PT27) (Transmembrane protein TPARL)	0.283126	0.199438	0.338482	0.0601577	0.228459	0.964077
TYB10_HUMAN	3	TMSB10 PTMB10 THYB10	Thymosin beta-10	-0.233135	0.333827	0.457369	-0.179623	0.243906	0.833446
TYB4_HUMAN	6	TMSB4X TB4X THYB4 TMSB4	Thymosin beta-4 (T beta-4) (Fx) [Cleaved into: Hematopoietic system regulatory peptide (Seraspenide)]	0.812766	0.19667	0.000103069	0.0243253	0.166514	0.970546
TB182_HUMAN	37	TNKS1BP1 KIAA1741 TAB182	182 kDa tankyrase-1-binding protein	0.0621183	0.211519	0.857984	0.115278	0.202548	0.894796
TENS1_HUMAN	15	TNS1 TNS	Tensin-1	-0.118869	0.124082	0.440663	-0.0330502	0.100349	0.954501
TOM1_HUMAN	5	TOM1	Target of Myb protein 1	0.360815	0.19535	0.0993861	0.177349	0.161036	0.718625
TM1L2_HUMAN	3	TOM1L2	TOM1-like protein 2 (Target of Myb-like protein 2)	0.190129	0.156019	0.430476	0.20368	0.169035	0.672657
TOP1_HUMAN	3	TOP1	DNA topoisomerase 1 (EC 5.99.1.2) (DNA topoisomerase I)	0.725441	0.234816	0.00553216	0.0395951	0.196154	0.964077
TOP2B_HUMAN	4	TOP2B	DNA topoisomerase 2-beta (EC 5.99.1.3) (DNA topoisomerase II, beta isozyme)	0.166593	0.121355	0.43128	0.120584	0.148724	0.801786
TOIP1_HUMAN	9	TOR1AIP1 LAP1	Torsin-1A-interacting protein 1 (Lamin-associated protein 1B) (LAP1B)	0.132546	0.132677	0.562504	0.215214	0.118332	0.365436
TP53B_HUMAN	15	TP53BP1	TP53-binding protein 1 (53BP1) (p53-binding protein 1) (p53BP1)	0.00806981	0.0769247	0.952815	0.0743463	0.0756246	0.736605
TPD54_HUMAN	5	TPD52L2	Tumor protein D54 (hD54) (Tumor protein D52-like 2)	-0.493243	0.186583	0.0424254	-0.467049	0.185044	0.176219
TPIS_HUMAN	7	TPI1 TPI	Triosephosphate isomerase (TIM) (EC 5.3.1.1) (Triose-phosphate isomerase)	-0.246229	0.154175	0.203663	0.243349	0.143638	0.416811
TPM1_HUMAN	37	TPM1 C15orf13 TMSA	Tropomyosin alpha-1 chain (Alpha-tropomyosin) (Tropomyosin-1)	-0.356091	0.0268816	1.12222e-13	0.170043	0.0256759	3.31239e-08
Q6ZN40_HUMAN	3	TPM1 hCG_33495	Tropomyosin 1 (Alpha), isoform CRA_f (Tropomyosin alpha-1 chain) (cDNA FLJ16459 fis, clone BRCAN2002473, moderately similar to Tropomyosin, fibroblast isoform 2)	0.409253	0.13265	0.0951702	-0.0625692	0.190344	0.954501
TPM2_HUMAN	21	TPM2 TMSB	Tropomyosin beta chain (Beta-tropomyosin) (Tropomyosin-2)	-0.209445	0.257787	0.533905	0.0859517	0.226486	0.945209
TPM3_HUMAN	10	TPM3	Tropomyosin alpha-3 chain (Gamma-tropomyosin) (Tropomyosin-3) (Tropomyosin-5) (hTM5)	-0.704694	0.121878	1.04131e-06	-0.0639937	0.114123	0.894796
K7ELP0_HUMAN	3	TPM4	Tropomyosin alpha-4 chain (Fragment)	-0.654756	0.293473	0.0748674	0.0445309	0.250283	0.964077
TPM4_HUMAN	21	TPM4	Tropomyosin alpha-4 chain (TM30p1) (Tropomyosin-4)	0.101938	0.0773896	0.27104	0.067752	0.080281	0.783636
TPP2_HUMAN	4	TPP2	Tripeptidyl-peptidase 2 (TPP-2) (EC 3.4.14.10) (Tripeptidyl aminopeptidase) (Tripeptidyl-peptidase II) (TPP-II)	-0.646396	0.183841	0.00250602	1.02508	0.199921	0.000640548
TPR_HUMAN	7	TPR	Nucleoprotein TPR (Megator) (NPC-associated intranuclear protein) (Translocated promoter region protein)	-0.0542634	0.101901	0.790629	0.275798	0.111874	0.184192
TIF1B_HUMAN	4	TRIM28 KAP1 RNF96 TIF1B	Transcription intermediary factor 1-beta (TIF1-beta) (E3 SUMO-protein ligase TRIM28) (EC 2.3.2.27) (KRAB-associated protein 1) (KAP-1) (KRAB-interacting protein 1) (KRIP-1) (Nuclear corepressor KAP-1) (RING finger protein 96) (RING-type E3 ubiquitin transferase TIF1-beta) (Tripartite motif-containing protein 28)	-1.01678	0.184774	0.0143889	-0.0586085	0.160257	0.949292
TRIO_HUMAN	7	TRIO	Triple functional domain protein (EC 2.7.11.1) (PTPRF-interacting protein)	0.178318	0.116588	0.268392	0.219015	0.107091	0.290713
TARA_HUMAN	3	TRIOBP KIAA1662 TARA HRIHFB2122	TRIO and F-actin-binding protein (Protein Tara) (Trio-associated repeat on actin)	0.0703973	0.271666	0.874752	0.191594	0.247927	0.813139
TRIP6_HUMAN	3	TRIP6 OIP1	Thyroid receptor-interacting protein 6 (TR-interacting protein 6) (TRIP-6) (Opa-interacting protein 1) (OIP-1) (Zyxin-related protein 1) (ZRP-1)	0.0438643	0.185195	0.874752	0.0451781	0.175985	0.964077
TSC1_HUMAN	3	TSC1 KIAA0243 TSC	Hamartin (Tuberous sclerosis 1 protein)	-0.420186	0.258971	0.306763	0.070637	0.290007	0.964077
TSC2_HUMAN	6	TSC2 TSC4	Tuberin (Tuberous sclerosis 2 protein)	0.364151	0.271144	0.233228	0.189964	0.226658	0.788549
TBA3E_HUMAN	8	TUBA3E	Tubulin alpha-3E chain (Alpha-tubulin 3E) [Cleaved into: Detyrosinated tubulin alpha-3E chain]	-0.833364	0.0591652	1.12222e-13	-0.206903	0.0760093	0.130832
TBA4A_HUMAN	4	TUBA4A TUBA1	Tubulin alpha-4A chain (Alpha-tubulin 1) (Testis-specific alpha-tubulin) (Tubulin H2-alpha) (Tubulin alpha-1 chain)	-0.723964	0.170647	2.24985e-05	0.205031	0.122641	0.424689
TBB4B_HUMAN	9	TUBB4B TUBB2C	Tubulin beta-4B chain (Tubulin beta-2 chain) (Tubulin beta-2C chain)	-1.00664	0.734355	0.216454	0.0563998	0.579297	0.979347
TBB6_HUMAN	4	TUBB6	Tubulin beta-6 chain (Tubulin beta class V)	-1.23932	0.166693	2.18857e-10	-0.0046779	0.107661	0.984648
EFTU_HUMAN	5	TUFM	Elongation factor Tu, mitochondrial (EF-Tu) (P43)	-0.475754	0.128905	0.0123297	0.0264687	0.132241	0.964077
TXLNA_HUMAN	5	TXLNA TXLN	Alpha-taxilin	0.217363	0.21281	0.430384	0.251051	0.188901	0.617714
THIO_HUMAN	6	TXN TRDX TRX TRX1	Thioredoxin (Trx) (ATL-derived factor) (ADF) (Surface-associated sulphydryl protein) (SASP)	-0.427448	0.157593	0.0203494	0.192754	0.152485	0.639334
TXND5_HUMAN	7	TXNDC5 TLP46 UNQ364/PRO700	Thioredoxin domain-containing protein 5 (Endoplasmic reticulum resident protein 46) (ER protein 46) (ERp46) (Thioredoxin-like protein p46)	-0.0123522	0.147606	0.957732	0.496036	0.147648	0.0395705
TRXR1_HUMAN	3	TXNRD1 GRIM12 KDRF	Thioredoxin reductase 1, cytoplasmic (TR) (EC 1.8.1.9) (Gene associated with retinoic and interferon-induced mortality 12 protein) (GRIM-12) (Gene associated with retinoic and IFN-induced mortality 12 protein) (KM-102-derived reductase-like factor) (Thioredoxin reductase TR1)	0.106671	0.236066	0.72766	0.456662	0.222159	0.290713
UACA_HUMAN	3	UACA KIAA1561	Uveal autoantigen with coiled-coil domains and ankyrin repeats	-0.73273	0.203193	0.0703381	0.0820076	0.249138	0.954501
UAP1_HUMAN	4	UAP1 SPAG2	UDP-N-acetylhexosamine pyrophosphorylase (Antigen X) (AGX) (Sperm-associated antigen 2) [Includes: UDP-N-acetylgalactosamine pyrophosphorylase (EC 2.7.7.83) (AGX-1); UDP-N-acetylglucosamine pyrophosphorylase (EC 2.7.7.23) (AGX-2)]	-0.406058	0.247453	0.220841	0.453368	0.220638	0.290713
UBA1_HUMAN	12	UBA1 A1S9T UBE1	Ubiquitin-like modifier-activating enzyme 1 (EC 6.2.1.45) (Protein A1S9) (Ubiquitin-activating enzyme E1)	-0.627502	0.362815	0.131788	0.087425	0.297426	0.962049
RL40_HUMAN	8	UBA52 UBCEP2	Ubiquitin-60S ribosomal protein L40 (CEP52) (Ubiquitin A-52 residue ribosomal protein fusion product 1) [Cleaved into: Ubiquitin; 60S ribosomal protein L40 (Large ribosomal subunit protein eL40)]	0.0878781	0.0784087	0.44894	0.270364	0.0851498	0.057248
UBP2L_HUMAN	9	UBAP2L KIAA0144 NICE4	Ubiquitin-associated protein 2-like (Protein NICE-4)	0.254822	0.232226	0.316891	-0.0813697	0.179651	0.937564
UBC12_HUMAN	3	UBE2M UBC12	NEDD8-conjugating enzyme Ubc12 (EC 2.3.2.-) (NEDD8 carrier protein) (Ubiquitin-conjugating enzyme E2 M)	-0.0232329	0.29051	0.954886	-0.0979711	0.265901	0.949292
UBE2N_HUMAN	4	UBE2N BLU	Ubiquitin-conjugating enzyme E2 N (EC 2.3.2.23) (Bendless-like ubiquitin-conjugating enzyme) (E2 ubiquitin-conjugating enzyme N) (Ubc13) (UbcH13) (Ubiquitin carrier protein N) (Ubiquitin-protein ligase N)	0.104903	0.117708	0.620969	0.0931419	0.151199	0.870112
UBE2O_HUMAN	7	UBE2O KIAA1734	(E3-independent) E2 ubiquitin-conjugating enzyme (EC 2.3.2.24) (E2/E3 hybrid ubiquitin-protein ligase UBE2O) (Ubiquitin carrier protein O) (Ubiquitin-conjugating enzyme E2 O) (Ubiquitin-conjugating enzyme E2 of 230 kDa) (Ubiquitin-conjugating enzyme E2-230K) (Ubiquitin-protein ligase O)	0.264397	0.118971	0.14193	-0.116746	0.113938	0.72399
UBR4_HUMAN	6	UBR4 KIAA0462 KIAA1307 RBAF600 ZUBR1	E3 ubiquitin-protein ligase UBR4 (EC 2.3.2.27) (600 kDa retinoblastoma protein-associated factor) (N-recognin-4) (RING-type E3 ubiquitin transferase UBR4) (Retinoblastoma-associated factor of 600 kDa) (RBAF600) (p600) (Zinc finger UBR1-type protein 1)	0.336384	0.147778	0.088308	0.508834	0.158808	0.057248
UCHL1_HUMAN	3	UCHL1	Ubiquitin carboxyl-terminal hydrolase isozyme L1 (UCH-L1) (EC 3.4.19.12) (EC 6.-.-.-) (Neuron cytoplasmic protein 9.5) (PGP 9.5) (PGP9.5) (Ubiquitin thioesterase L1)	0.134108	0.120024	0.375259	0.273483	0.110413	0.184192
UGDH_HUMAN	8	UGDH	UDP-glucose 6-dehydrogenase (UDP-Glc dehydrogenase) (UDP-GlcDH) (UDPGDH) (EC 1.1.1.22)	-0.330608	0.0885357	0.0147033	0.279065	0.0978855	0.10562
UGGG1_HUMAN	6	UGGT1 GT UGCGL1 UGGT UGT1 UGTR	UDP-glucose:glycoprotein glucosyltransferase 1 (UGT1) (hUGT1) (EC 2.4.1.-) (UDP--Glc:glycoprotein glucosyltransferase) (UDP-glucose ceramide glucosyltransferase-like 1)	-0.438492	0.126405	0.0588594	0.194894	0.150111	0.630348
UGPA_HUMAN	5	UGP2 UGP1	UTP--glucose-1-phosphate uridylyltransferase (EC 2.7.7.9) (UDP-glucose pyrophosphorylase) (UDPGP) (UGPase)	0.462652	0.22657	0.102914	0.0907459	0.22013	0.94363
USO1_HUMAN	5	USO1 VDP	General vesicular transport factor p115 (Protein USO1 homolog) (Transcytosis-associated protein) (TAP) (Vesicle-docking protein)	-0.617034	0.149246	0.0044625	0.291729	0.157171	0.349948
UBP10_HUMAN	4	USP10 KIAA0190	Ubiquitin carboxyl-terminal hydrolase 10 (EC 3.4.19.12) (Deubiquitinating enzyme 10) (Ubiquitin thioesterase 10) (Ubiquitin-specific-processing protease 10)	0.445412	0.178065	0.0844667	0.700134	0.185836	0.0195005
UBP8_HUMAN	7	USP8 KIAA0055 UBPY	Ubiquitin carboxyl-terminal hydrolase 8 (EC 3.4.19.12) (Deubiquitinating enzyme 8) (Ubiquitin isopeptidase Y) (hUBPy) (Ubiquitin thioesterase 8) (Ubiquitin-specific-processing protease 8)	0.224854	0.214131	0.390238	0.141954	0.204374	0.844395
UTP20_HUMAN	4	UTP20 DRIM	Small subunit processome component 20 homolog (Down-regulated in metastasis protein) (Novel nucleolar protein 73) (NNP73) (Protein Key-1A6)	0.418676	0.180062	0.119732	0.131984	0.184742	0.837876
UTRO_HUMAN	11	UTRN DMDL DRP1	Utrophin (Dystrophin-related protein 1) (DRP-1)	0.277629	0.104124	0.0455644	0.0209431	0.102733	0.964077
VAMP3_HUMAN	4	VAMP3 SYB3	Vesicle-associated membrane protein 3 (VAMP-3) (Cellubrevin) (CEB) (Synaptobrevin-3)	-0.48323	0.107895	0.00269092	0.160167	0.126407	0.639334
SYVC_HUMAN	8	VARS G7A VARS2	Valine--tRNA ligase (EC 6.1.1.9) (Protein G7a) (Valyl-tRNA synthetase) (ValRS)	-0.111086	0.111594	0.545877	0.162729	0.116361	0.572744
VASP_HUMAN	5	VASP	Vasodilator-stimulated phosphoprotein (VASP)	-0.07625	0.129221	0.730411	-0.287664	0.139742	0.290713
VAT1_HUMAN	4	VAT1	Synaptic vesicle membrane protein VAT-1 homolog (EC 1.-.-.-)	-0.462401	0.132123	0.00761183	0.237023	0.14347	0.437253
VINC_HUMAN	12	VCL	Vinculin (Metavinculin) (MV)	-0.632766	0.099969	6.80034e-11	0.364818	0.0911035	0.00841793
TERA_HUMAN	13	VCP	Transitional endoplasmic reticulum ATPase (TER ATPase) (EC 3.6.4.6) (15S Mg(2+)-ATPase p97 subunit) (Valosin-containing protein) (VCP)	-0.502481	0.104085	0.000435391	0.173295	0.120507	0.548065
VDAC1_HUMAN	6	VDAC1 VDAC	Voltage-dependent anion-selective channel protein 1 (VDAC-1) (hVDAC1) (Outer mitochondrial membrane protein porin 1) (Plasmalemmal porin) (Porin 31HL) (Porin 31HM)	-0.262013	0.203935	0.259427	0.26942	0.154624	0.402171
VDAC2_HUMAN	4	VDAC2	Voltage-dependent anion-selective channel protein 2 (VDAC-2) (hVDAC2) (Outer mitochondrial membrane protein porin 2)	-0.55309	0.146798	0.0042871	0.362646	0.142656	0.175286
VIME_HUMAN	49	VIM	Vimentin	-0.149172	0.0365769	0.0021348	-0.0932424	0.0437783	0.248932
SPE39_HUMAN	3	VIPAS39 C14orf133 SPE39 VIPAR	Spermatogenesis-defective protein 39 homolog (hSPE-39) (VPS33B-interacting protein in apical-basolateral polarity regulator) (VPS33B-interacting protein in polarity and apical restriction)	0.123524	0.180119	0.731979	0.206073	0.214051	0.742106
VP13B_HUMAN	5	VPS13B CHS1 COH1 KIAA0532	Vacuolar protein sorting-associated protein 13B (Cohen syndrome protein 1)	0.533034	0.194681	0.00808515	-0.0541717	0.193827	0.963468
VPS35_HUMAN	3	VPS35 MEM3 TCCCTA00141	Vacuolar protein sorting-associated protein 35 (hVPS35) (Maternal-embryonic 3) (Vesicle protein sorting 35)	-0.609217	0.213217	0.0193616	0.00125113	0.210371	0.997205
WAPL_HUMAN	3	WAPL FOE KIAA0261 WAPAL	Wings apart-like protein homolog (Friend of EBNA2 protein) (WAPL cohesin release factor)	0.463101	0.209383	0.144877	-0.0812342	0.228773	0.949292
SYWC_HUMAN	4	WARS IFI53 WRS	Tryptophan--tRNA ligase, cytoplasmic (EC 6.1.1.2) (Interferon-induced protein 53) (IFP53) (Tryptophanyl-tRNA synthetase) (TrpRS) (hWRS) [Cleaved into: T1-TrpRS; T2-TrpRS]	-0.701116	0.238726	0.0269624	0.0939095	0.212852	0.939756
WASF2_HUMAN	3	WASF2 WAVE2	Wiskott-Aldrich syndrome protein family member 2 (WASP family protein member 2) (Protein WAVE-2) (Verprolin homology domain-containing protein 2)	0.179171	0.326449	0.722511	0.200483	0.317869	0.868253
WAC2A_HUMAN	13	WASHC2A FAM21A FAM21B	WASH complex subunit 2A	0.163343	0.0960427	0.128037	0.0792277	0.0779788	0.725993
WBP11_HUMAN	4	WBP11 NPWBP SIPP1 SNP70	WW domain-binding protein 11 (WBP-11) (Npw38-binding protein) (NpwBP) (SH3 domain-binding protein SNP70) (Splicing factor that interacts with PQBP-1 and PP1)	0.118482	0.237079	0.804216	0.018572	0.238937	0.979347
WDR1_HUMAN	6	WDR1	WD repeat-containing protein 1 (Actin-interacting protein 1) (AIP1) (NORI-1)	0.0909319	0.116602	0.616207	0.0465053	0.120267	0.945209
WDR13_HUMAN	3	WDR13	WD repeat-containing protein 13	0.0332081	0.233853	0.927131	-0.1107	0.249774	0.939756
WDR44_HUMAN	8	WDR44	WD repeat-containing protein 44 (Rabphilin-11)	0.0724936	0.111846	0.711527	0.0471447	0.101874	0.935634
WDR81_HUMAN	3	WDR81	WD repeat-containing protein 81	0.0592682	0.314473	0.901215	-0.219316	0.285097	0.813989
WFS1_HUMAN	3	WFS1	Wolframin	-0.109231	0.15441	0.721197	-0.413848	0.200949	0.290713
WIPF1_HUMAN	6	WIPF1 WASPIP WIP	WAS/WASL-interacting protein family member 1 (Protein PRPL-2) (Wiskott-Aldrich syndrome protein-interacting protein) (WASP-interacting protein)	-0.0706181	0.14226	0.740164	0.252181	0.127666	0.315705
WNK1_HUMAN	3	WNK1 HSN2 KDP KIAA0344 PRKWNK1	Serine/threonine-protein kinase WNK1 (EC 2.7.11.1) (Erythrocyte 65 kDa protein) (p65) (Kinase deficient protein) (Protein kinase lysine-deficient 1) (Protein kinase with no lysine 1) (hWNK1)	-0.104525	0.132312	0.679144	0.157262	0.181262	0.777757
XRCC5_HUMAN	3	XRCC5 G22P2	X-ray repair cross-complementing protein 5 (EC 3.6.4.-) (86 kDa subunit of Ku antigen) (ATP-dependent DNA helicase 2 subunit 2) (ATP-dependent DNA helicase II 80 kDa subunit) (CTC box-binding factor 85 kDa subunit) (CTC85) (CTCBF) (DNA repair protein XRCC5) (Ku80) (Ku86) (Lupus Ku autoantigen protein p86) (Nuclear factor IV) (Thyroid-lupus autoantigen) (TLAA) (X-ray repair complementing defective…	-1.40299	0.134172	0.000118173	0.515993	0.216361	0.202108
XRCC6_HUMAN	3	XRCC6 G22P1	X-ray repair cross-complementing protein 6 (EC 3.6.4.-) (EC 4.2.99.-) (5'-deoxyribose-5-phosphate lyase Ku70) (5'-dRP lyase Ku70) (70 kDa subunit of Ku antigen) (ATP-dependent DNA helicase 2 subunit 1) (ATP-dependent DNA helicase II 70 kDa subunit) (CTC box-binding factor 75 kDa subunit) (CTC75) (CTCBF) (DNA repair protein XRCC6) (Lupus Ku autoantigen protein p70) (Ku70) (Thyroid-lupus autoantige…	-0.890147	0.376177	0.0051718	0.0730601	0.26882	0.964077
XRN2_HUMAN	3	XRN2	5'-3' exoribonuclease 2 (EC 3.1.13.-) (DHM1-like protein) (DHP protein)	0.0381364	0.244327	0.924469	-0.061613	0.231356	0.964077
YAP1_HUMAN	4	YAP1 YAP65	Transcriptional coactivator YAP1 (Yes-associated protein 1) (Protein yorkie homolog) (Yes-associated protein YAP65 homolog)	0.0814144	0.139033	0.795915	0.136208	0.173714	0.809347
YBOX1_HUMAN	13	YBX1 NSEP1 YB1	Nuclease-sensitive element-binding protein 1 (CCAAT-binding transcription factor I subunit A) (CBF-A) (DNA-binding protein B) (DBPB) (Enhancer factor I subunit A) (EFI-A) (Y-box transcription factor) (Y-box-binding protein 1) (YB-1)	-0.325433	0.0954554	0.00140352	0.133076	0.0795417	0.419932
YBOX3_HUMAN	7	YBX3 CSDA DBPA	Y-box-binding protein 3 (Cold shock domain-containing protein A) (DNA-binding protein A) (Single-strand DNA-binding protein NF-GMB)	-0.213479	0.156771	0.259085	0.397904	0.132227	0.0776842
YLPM1_HUMAN	7	YLPM1 C14orf170 ZAP3	YLP motif-containing protein 1 (Nuclear protein ZAP3) (ZAP113)	0.0499233	0.0981303	0.731979	0.085602	0.0928724	0.757191
YTHD3_HUMAN	5	YTHDF3	YTH domain-containing family protein 3	-0.158147	0.200215	0.457369	-0.0112061	0.153448	0.979347
1433B_HUMAN	4	YWHAB	14-3-3 protein beta/alpha (Protein 1054) (Protein kinase C inhibitor protein 1) (KCIP-1) [Cleaved into: 14-3-3 protein beta/alpha, N-terminally processed]	-0.258196	0.836177	0.772249	0.520787	0.533409	0.740067
1433E_HUMAN	4	YWHAE	14-3-3 protein epsilon (14-3-3E)	-0.757399	0.230248	0.000886365	0.35423	0.170977	0.289983
1433G_HUMAN	7	YWHAG	14-3-3 protein gamma (Protein kinase C inhibitor protein 1) (KCIP-1) [Cleaved into: 14-3-3 protein gamma, N-terminally processed]	-0.458907	0.0969983	0.02355	0.40245	0.120497	0.0395705
1433T_HUMAN	3	YWHAQ	14-3-3 protein theta (14-3-3 protein T-cell) (14-3-3 protein tau) (Protein HS1)	-0.801128	0.256244	0.00651088	0.236829	0.243991	0.740067
1433Z_HUMAN	11	YWHAZ	14-3-3 protein zeta/delta (Protein kinase C inhibitor protein 1) (KCIP-1)	-0.259212	0.351588	0.577924	-0.0216307	0.296087	0.979347
ZC3HF_HUMAN	5	ZC3H15 DFRP1 LEREPO4 HSPC303 HT010 MSTP012 PP730	Zinc finger CCCH domain-containing protein 15 (DRG family-regulatory protein 1) (Likely ortholog of mouse immediate early response erythropoietin 4)	-0.225034	0.196343	0.364752	-0.257424	0.163559	0.471336
ZCCHV_HUMAN	7	ZC3HAV1 ZC3HDC2 PRO1677	Zinc finger CCCH-type antiviral protein 1 (ADP-ribosyltransferase diphtheria toxin-like 13) (ARTD13) (Zinc finger CCCH domain-containing protein 2) (Zinc finger antiviral protein) (ZAP)	-0.423156	0.162453	0.0740007	0.316813	0.134904	0.202108
ZEB2_HUMAN	5	ZEB2 KIAA0569 SIP1 ZFHX1B ZFX1B HRIHFB2411	Zinc finger E-box-binding homeobox 2 (Smad-interacting protein 1) (SMADIP1) (Zinc finger homeobox protein 1b)	-0.366267	0.160765	0.134625	0.287875	0.14983	0.332783
ZFP91_HUMAN	3	ZFP91 ZNF757 FKSG11	E3 ubiquitin-protein ligase ZFP91 (EC 2.3.2.27) (RING-type E3 ubiquitin transferase ZFP91) (Zinc finger protein 757) (Zinc finger protein 91 homolog) (Zfp-91)	0.0755704	0.317667	0.867104	0.111418	0.286073	0.945209
ZFR_HUMAN	3	ZFR	Zinc finger RNA-binding protein (hZFR) (M-phase phosphoprotein homolog)	0.648164	0.248238	0.0516646	-0.0353074	0.216003	0.964077
ZN326_HUMAN	3	ZNF326 ZIRD	DBIRD complex subunit ZNF326 (Zinc finger protein 326) (Zinc finger protein interacting with mRNPs and DBC1)	0.810938	0.336676	0.0192227	0.0492615	0.248811	0.964077
ZN638_HUMAN	5	ZNF638 NP220 ZFML	Zinc finger protein 638 (Cutaneous T-cell lymphoma-associated antigen se33-1) (CTCL-associated antigen se33-1) (Nuclear protein 220) (Zinc finger matrin-like protein)	-0.0706991	0.234575	0.855046	-0.0285015	0.243707	0.978306
ZRAB2_HUMAN	6	ZRANB2 ZIS ZNF265	Zinc finger Ran-binding domain-containing protein 2 (Zinc finger protein 265) (Zinc finger, splicing)	0.102502	0.157614	0.690809	-0.0917503	0.166053	0.897328
ZYX_HUMAN	14	ZYX	Zyxin (Zyxin-2)	0.321789	0.0991852	0.00558508	0.0953195	0.084266	0.700876
ZZEF1_HUMAN	4	ZZEF1 KIAA0399	Zinc finger ZZ-type and EF-hand domain-containing protein 1	0.637195	0.207799	0.00534905	0.0460442	0.212836	0.964077
YJ005_HUMAN	6		Uncharacterized protein FLJ45252	0.0833019	0.1816	0.731463	0.0516038	0.176915	0.962049
