# Supplementary material for: Nuclear decoupling is part of a rapid protein-level cellular response to high-intensity mechanical loading
Source: Nat Commun. 2019 Sep 12;10:4149. doi: 10.1038/s41467-019-11923-1 (PMC6742657; doi:10.1038/s41467-019-11923-1)
Supplement: Supplementary file 8 — Supplementary Data 5 [file 41467_2019_11923_MOESM8_ESM.xlsx]

## Sheet: Sheet1
CTS at 5 Hz -- mBBr modifications (n = 3 donors)								RELATIVE PTM LOG2(FOLD-CHANGE, relative to 0hr control)				SE				FDR-ADJUSTED P-VALUE
IDENTIFIER	PEPTIDES USED IN CACLULATION	MOD POSITION IN PROTEIN	UNMODIFIED DEGREES OF FREEDOM	MODIFIED RESIDUE	UNIPROT ID	PROTEIN NAME	SITE TITLE FOR GRAPHS	DMSO, CTRL, 0Hr	DMSO, CTRL, 24Hr	DMSO, CTS, 0Hr	DMSO, CTS, 24Hr	DMSO, CTRL, 0Hr	DMSO, CTRL, 24Hr	DMSO, CTS, 0Hr	DMSO, CTS, 24Hr	DMSO, CTRL, 0Hr	DMSO, CTRL, 24Hr	DMSO, CTS, 0Hr	DMSO, CTS, 24Hr
TBB4B_HUMAN	[120] EIVHLQAGQCGNQIGAK; [	12	120	C	P68371	Tubulin beta-4B chain (Tubulin beta-2 chain) (Tubulin beta-2C chain)	C12; Tubulin beta-4B chain (Tubulin beta-2 chain) (Tubulin beta-2C chain)	0	-0.0928363	0.399727	0.445125	0	0.100706	0.109332	0.129135	1	0.558245	0.00269278	0.00576373
PDLI5_HUMAN	[201] QPTVTSVCSETSQELAEGQR; [213] TAVNVPRQPTVTSVCSETSQELAEGQR; [	213	150	C	Q96HC4	PDZ and LIM domain protein 5 (Enigma homolog) (Enigma-like PDZ and LIM domains protein)	C213; PDZ and LIM domain protein 5 (Enigma homolog) (Enigma-like PDZ and LIM domains protein)	0	0.345967	0.407011	0.224941	0	0.118966	0.102312	0.134883	1	0.0240812	0.000865874	0.217933
SEPT9_HUMAN	[251] SQEATEAAPSCVGDMADTPR; [	248	150	C	Q9UHD8	Septin-9 (MLL septin-like fusion protein MSF-A) (MLL septin-like fusion protein) (Ovarian/Breast septin) (Ov/Br septin) (Septin D1)	C248; Septin-9 (MLL septin-like fusion protein MSF-A) (MLL septin-like fusion protein) (Ovarian/Breast septin) (Ov/Br septin) (Septin D1)	0	-0.45248	0.0583209	-0.080385	0	0.10409	0.120196	0.0850893	1	0.00032996	0.762369	0.516661
HS105_HUMAN	[263] CTPSVISFGSK; [	34	150	C	Q92598	Heat shock protein 105 kDa (Antigen NY-CO-25) (Heat shock 110 kDa protein)	C34; Heat shock protein 105 kDa (Antigen NY-CO-25) (Heat shock 110 kDa protein)	0	0.000633952	-0.073859	0.144818	0	0.101527	0.100505	0.0848782	1	0.997813	0.621758	0.209163
SC61B_HUMAN	[296] NASCGTR; [301] KNASCGTR; [	39	80	C	P60468	Protein transport protein Sec61 subunit beta	C39; Protein transport protein Sec61 subunit beta	0	-0.0305055	0.201687	-0.247957	0	0.249828	0.284599	0.246925	1	0.942597	0.634724	0.494121
CKAP4_HUMAN	[321] SSSSSSASAAAAAAAASSSASCSR; [	100	170	C	Q07065	Cytoskeleton-associated protein 4 (63-kDa cytoskeleton-linking membrane protein) (Climp-63) (p63)	C100; Cytoskeleton-associated protein 4 (63-kDa cytoskeleton-linking membrane protein) (Climp-63) (p63)	0	0.38043	0.413748	0.447671	0	0.0991865	0.0984684	0.0916721	1	0.00183959	0.000407961	3.98877e-05
DEST_HUMAN	[349] KCSTPEEIK; [350] CSTPEEIK; [351] CSTPEEIKK; [352] KCSTPEEIKK; [	23	70	C	P60981	Destrin (Actin-depolymerizing factor) (ADF)	C23; Destrin (Actin-depolymerizing factor) (ADF)	0	0.0630079	0.174559	0.226363	0	0.364126	0.308379	0.343101	1	0.916589	0.727651	0.670667
DEST_HUMAN	[354] HECQANGPEDLNR; [	135	70	C	P60981	Destrin (Actin-depolymerizing factor) (ADF)	C135; Destrin (Actin-depolymerizing factor) (ADF)	0	0.388499	-0.0168324	0.00207689	0	0.172655	0.226309	0.204248	1	0.103153	0.959673	0.994692
OGFR_HUMAN	[357] TCGPEHSK; [	330	40	C	Q9NZT2	Opioid growth factor receptor (OGFr) (Protein 7-60) (Zeta-type opioid receptor)	C330; Opioid growth factor receptor (OGFr) (Protein 7-60) (Zeta-type opioid receptor)	0	-0.369113	0.127692	-0.320494	0	0.346165	0.309865	0.304496	1	0.500141	0.792998	0.47654
PSIP1_HUMAN	[382] QPCPSESDIITEEDKSK; [	204	60	C	O75475	PC4 and SFRS1-interacting protein (CLL-associated antigen KW-7) (Dense fine speckles 70 kDa protein) (DFS 70) (Lens epithelium-derived growth factor) (Transcriptional coactivator p75/p52)	C204; PC4 and SFRS1-interacting protein (CLL-associated antigen KW-7) (Dense fine speckles 70 kDa protein) (DFS 70) (Lens epithelium-derived growth factor) (Transcriptional coactivator p75/p52)	0	0.23482	0.0684316	-0.172806	0	0.20685	0.263264	0.227023	1	0.462921	0.859829	0.60698
STRAP_HUMAN	[386] IGFPETTEEELEEIASENSDCIFPSAPDVK; [	340	50	C	Q9Y3F4	Serine-threonine kinase receptor-associated protein (MAP activator with WD repeats) (UNR-interacting protein) (WD-40 repeat protein PT-WD)	C340; Serine-threonine kinase receptor-associated protein (MAP activator with WD repeats) (UNR-interacting protein) (WD-40 repeat protein PT-WD)	0	0.683228	0.639444	0.565277	0	0.273461	0.275216	0.257244	1	0.0702068	0.078504	0.100462
STRAP_HUMAN	[387] CVLPEEDSGELAKPK; [	305	50	C	Q9Y3F4	Serine-threonine kinase receptor-associated protein (MAP activator with WD repeats) (UNR-interacting protein) (WD-40 repeat protein PT-WD)	C305; Serine-threonine kinase receptor-associated protein (MAP activator with WD repeats) (UNR-interacting protein) (WD-40 repeat protein PT-WD)	0	-0.233668	-0.493439	-0.451882	0	0.226089	0.314589	0.241521	1	0.512822	0.253556	0.166907
AKP13_HUMAN	[395] KGEEVEPAPIVDSGTVSDQDSCLQSLPDCGVK; [	400	70	C	Q12802	A-kinase anchor protein 13 (AKAP-13) (AKAP-Lbc) (Breast cancer nuclear receptor-binding auxiliary protein) (Guanine nucleotide exchange factor Lbc) (Human thyroid-anchoring protein 31) (Lymphoid blast crisis oncogene) (LBC oncogene) (Non-oncogenic Rho GTPase-specific GTP exchange factor) (Protein kinase A-anchoring protein 13) (PRKA13) (p47)	C400; A-kinase anchor protein 13 (AKAP-13) (AKAP-Lbc) (Breast cancer nuclear receptor-binding auxiliary protein) (Guanine nucleotide exchange factor Lbc) (Human thyroid-anchoring protein 31) (Lymphoid blast crisis oncogene) (LBC oncogene) (Non-oncogenic Rho GTPase-specific GTP exchange factor) (Protein kinase A-anchoring protein 13) (PRKA13) (p47)	0	-0.147112	0.415671	0.186877	0	0.22593	0.201079	0.200995	1	0.682906	0.120804	0.52371
AHNK2_HUMAN	[436] LCEGTPQEGGLR; [	405	440	C	Q8IVF2	Protein AHNAK2	C405; Protein AHNAK2	0	0.259561	0.302665	0.28386	0	0.0596077	0.0514726	0.0521547	1	0.000237269	1.92397e-07	2.39267e-06
AHNK2_HUMAN	[452] LDLTGPHFESSILSPCEDVTLTK; [	4787	440	C	Q8IVF2	Protein AHNAK2	C4787; Protein AHNAK2	0	0.183162	0.190358	0.193057	0	0.0883648	0.104958	0.0951895	1	0.128502	0.170002	0.125566
AHNK2_HUMAN	[471] GCGLGDVPVSQPCGEGIAPTPEDPLQPSCR; [	5136	440	C	Q8IVF2	Protein AHNAK2	C5136; Protein AHNAK2	0	0.032934	-0.0425305	-0.19933	0	0.130146	0.114161	0.258691	1	0.884329	0.80854	0.605179
GRIN1_HUMAN	[494] VDPLCSSKTYTVSPR; [	221	50	C	Q7Z2K8	G protein-regulated inducer of neurite outgrowth 1 (GRIN1)	C221; G protein-regulated inducer of neurite outgrowth 1 (GRIN1)	0	-0.575569	-0.231229	-0.838992	0	0.422695	0.451243	0.299396	1	0.367809	0.748386	0.0352758
KCD12_HUMAN	[505] CTVVSVPDSLLWR; [	50	50	C	Q96CX2	BTB/POZ domain-containing protein KCTD12 (Pfetin) (Predominantly fetal expressed T1 domain)	C50; BTB/POZ domain-containing protein KCTD12 (Pfetin) (Predominantly fetal expressed T1 domain)	0	-0.0901956	-0.694573	0.202149	0	0.325916	0.35194	0.224218	1	0.875997	0.144796	0.540221
NIBAN_HUMAN	[519] CAYIRGKTEAAIK; [	14	60	C	Q9BZQ8	Protein Niban (Cell growth-inhibiting gene 39 protein) (Protein FAM129A)	C14; Protein Niban (Cell growth-inhibiting gene 39 protein) (Protein FAM129A)	0	0.103203	-0.8248	-1.16178	0	0.382495	0.387139	0.423196	1	0.878912	0.110179	0.0377841
DI3L2_HUMAN	[562] GREDGDAPVTKDETTCISQDTR; [	216	50	C	Q8IYB7	DIS3-like exonuclease 2 (hDIS3L2) (EC 3.1.13.-)	C216; DIS3-like exonuclease 2 (hDIS3L2) (EC 3.1.13.-)	0	-0.193704	-0.631087	0.302382	0	0.242356	0.323317	0.264099	1	0.622254	0.149816	0.434302
CSRP1_HUMAN	[609] GLESTTLADKDGEIYCK; [	167	150	C	P21291	Cysteine and glycine-rich protein 1 (Cysteine-rich protein 1) (CRP) (CRP1) (Epididymis luminal protein 141) (HEL-141)	C167; Cysteine and glycine-rich protein 1 (Cysteine-rich protein 1) (CRP) (CRP1) (Epididymis luminal protein 141) (HEL-141)	0	0.511485	0.876951	0.740202	0	0.070318	0.0962086	0.0676578	1	4.9657e-10	7.38548e-14	8.95e-14
CSRP1_HUMAN	[616] CSQAVYAAEK; [	122	150	C	P21291	Cysteine and glycine-rich protein 1 (Cysteine-rich protein 1) (CRP) (CRP1) (Epididymis luminal protein 141) (HEL-141)	C122; Cysteine and glycine-rich protein 1 (Cysteine-rich protein 1) (CRP) (CRP1) (Epididymis luminal protein 141) (HEL-141)	0	-0.221304	0.313782	-0.297858	0	0.0857419	0.138728	0.0796721	1	0.0535881	0.0816877	0.00228119
CTNA2_HUMAN	[626] LVRMAATQIDSLCPQVINAALTLAARPQSK; [	459	80	C	P26232	Catenin alpha-2 (Alpha N-catenin) (Alpha-catenin-related protein)	C459; Catenin alpha-2 (Alpha N-catenin) (Alpha-catenin-related protein)	0	-0.427513	-0.0032863	-0.798828	0	0.193518	0.218659	0.235507	1	0.107955	0.988044	0.00762849
NFXL1_HUMAN	[656] TTRPPKCK; [	550	50	C	Q6ZNB6	NF-X1-type zinc finger protein NFXL1 (Ovarian zinc finger protein) (hOZFP)	C550; NF-X1-type zinc finger protein NFXL1 (Ovarian zinc finger protein) (hOZFP)	0	0.123333	-0.366435	-0.454329	0	0.313473	0.305987	0.279943	1	0.816669	0.404689	0.235089
VP13B_HUMAN	[661] ENGFCTR; [	3228	60	C	Q7Z7G8	Vacuolar protein sorting-associated protein 13B (Cohen syndrome protein 1)	C3228; Vacuolar protein sorting-associated protein 13B (Cohen syndrome protein 1)	0	-0.0497873	-0.14058	-0.127969	0	0.244538	0.279791	0.242442	1	0.907767	0.753951	0.737421
DHX36_HUMAN	[722] NTPCSENKLDIQEK; [	135	40	C	Q9H2U1	ATP-dependent RNA helicase DHX36 (EC 3.6.4.12) (EC 3.6.4.13) (DEAH box protein 36) (G4-resolvase 1) (G4R1) (MLE-like protein 1) (RNA helicase associated with AU-rich element ARE)	C135; ATP-dependent RNA helicase DHX36 (EC 3.6.4.12) (EC 3.6.4.13) (DEAH box protein 36) (G4-resolvase 1) (G4R1) (MLE-like protein 1) (RNA helicase associated with AU-rich element ARE)	0	-0.0213534	-0.445557	0.322342	0	0.329587	0.40727	0.310401	1	0.976077	0.457411	0.482506
PPR18_HUMAN	[723] ALIVDESCR; [	611	90	C	Q6NYC8	Phostensin (Protein phosphatase 1 F-actin cytoskeleton-targeting subunit) (Protein phosphatase 1 regulatory subunit 18)	C611; Phostensin (Protein phosphatase 1 F-actin cytoskeleton-targeting subunit) (Protein phosphatase 1 regulatory subunit 18)	0	0.318588	0.435372	0.266672	0	0.1634	0.167151	0.181278	1	0.16023	0.0434456	0.281296
PPR18_HUMAN	[727] SGEERQDYSEECGR; [728] QDYSEECGR; [	276	90	C	Q6NYC8	Phostensin (Protein phosphatase 1 F-actin cytoskeleton-targeting subunit) (Protein phosphatase 1 regulatory subunit 18)	C276; Phostensin (Protein phosphatase 1 F-actin cytoskeleton-targeting subunit) (Protein phosphatase 1 regulatory subunit 18)	0	0.227188	0.150211	0.184961	0	0.149978	0.185078	0.156257	1	0.297904	0.59532	0.414542
DOK1_HUMAN	[776] IAPCPSQDSLYSDPLDSTSAQAGEGVQR; [	308	40	C	Q99704	Docking protein 1 (Downstream of tyrosine kinase 1) (p62(dok)) (pp62)	C308; Docking protein 1 (Downstream of tyrosine kinase 1) (p62(dok)) (pp62)	0	1.20049	1.15399	1.1973	0	0.324612	0.311096	0.355805	1	0.00513389	0.00372275	0.00987974
DOK1_HUMAN	[777] SGASGSWDCGLSR; [	463	40	C	Q99704	Docking protein 1 (Downstream of tyrosine kinase 1) (p62(dok)) (pp62)	C463; Docking protein 1 (Downstream of tyrosine kinase 1) (p62(dok)) (pp62)	0	0.288318	-0.157015	0.360312	0	0.295814	0.359974	0.309717	1	0.542575	0.78109	0.42594
DPYL2_HUMAN	[779] GLYDGPVCEVSVTPK; [781] GLYDGPVCEVSVTPK; [	504	220	C	Q16555	Dihydropyrimidinase-related protein 2 (DRP-2) (Collapsin response mediator protein 2) (CRMP-2) (N2A3) (Unc-33-like phosphoprotein 2) (ULIP-2)	C504; Dihydropyrimidinase-related protein 2 (DRP-2) (Collapsin response mediator protein 2) (CRMP-2) (N2A3) (Unc-33-like phosphoprotein 2) (ULIP-2)	0	0.44378	0.121441	0.462603	0	0.076203	0.0740833	0.080949	1	5.04663e-07	0.219862	1.24022e-06
EF1G_HUMAN	[822] KAAAPAPEEEMDECEQALAAEPK; [825] AAAPAPEEEMDECEQALAAEPK; [	266	60	C	P26641	Elongation factor 1-gamma (EF-1-gamma) (eEF-1B gamma)	C266; Elongation factor 1-gamma (EF-1-gamma) (eEF-1B gamma)	0	0.368762	0.136723	0.280728	0	0.279988	0.295607	0.258178	1	0.389233	0.77259	0.460262
EF2_HUMAN	[828] STLTDSLVCK; [	41	180	C	P13639	Elongation factor 2 (EF-2)	C41; Elongation factor 2 (EF-2)	0	0.424475	0.300401	0.349787	0	0.108291	0.0963783	0.10542	1	0.00135297	0.0111611	0.00763885
EF2_HUMAN	[836] DLEEDHACIPIKK; [839] DLEEDHACIPIK; [	567	180	C	P13639	Elongation factor 2 (EF-2)	C567; Elongation factor 2 (EF-2)	0	0.0261101	-0.272984	0.0536187	0	0.123021	0.203423	0.118515	1	0.90276	0.345162	0.772301
EGFR_HUMAN	[844] EATSPKANKEILDEAYVMASVDNPHVCR; [	775	40	C	P00533	Epidermal growth factor receptor (EC 2.7.10.1) (Proto-oncogene c-ErbB-1) (Receptor tyrosine-protein kinase erbB-1)	C775; Epidermal growth factor receptor (EC 2.7.10.1) (Proto-oncogene c-ErbB-1) (Receptor tyrosine-protein kinase erbB-1)	0	0.540499	0.797765	0.591569	0	0.362277	0.324861	0.380298	1	0.309817	0.064497	0.251357
IF2G_HUMAN	[847] SCGSSTPDEFPTDIPGTK; [	105	60	C	P41091	Eukaryotic translation initiation factor 2 subunit 3 (Eukaryotic translation initiation factor 2 subunit gamma X) (eIF-2-gamma X) (eIF-2gX)	C105; Eukaryotic translation initiation factor 2 subunit 3 (Eukaryotic translation initiation factor 2 subunit gamma X) (eIF-2-gamma X) (eIF-2gX)	0	0.321316	0.510408	0.444549	0	0.125431	0.11033	0.116802	1	0.0608369	0.000205685	0.00262274
TXLNA_HUMAN	[876] VTEAPCYPGAPSTEASGQTGPQEPTSAR; [	523	60	C	P40222	Alpha-taxilin	C523; Alpha-taxilin	0	0.187023	0.386844	0.69951	0	0.247818	0.30835	0.261073	1	0.628812	0.379538	0.0417388
SRC8_HUMAN	[913] CALGWDHQEK; [	246	300	C	Q14247	Src substrate cortactin (Amplaxin) (Oncogene EMS1)	C246; Src substrate cortactin (Amplaxin) (Oncogene EMS1)	0	-0.113857	-0.360631	-0.342375	0	0.141363	0.115193	0.115473	1	0.615476	0.0103783	0.017988
FAS_HUMAN	[982] LMSAISKTFCPAHK; [	1881	110	C	P49327	Fatty acid synthase (EC 2.3.1.85) [Includes: [Acyl-carrier-protein] S-acetyltransferase (EC 2.3.1.38); [Acyl-carrier-protein] S-malonyltransferase (EC 2.3.1.39); 3-oxoacyl-[acyl-carrier-protein] synthase (EC 2.3.1.41); 3-oxoacyl-[acyl-carrier-protein] reductase (EC 1.1.1.100); 3-hydroxyacyl-[acyl-carrier-protein] dehydratase (EC 4.2.1.59); Enoyl-[acyl-carrier-protein] reductase (EC 1.3.1.39); Ole…	C1881; Fatty acid synthase (EC 2.3.1.85) [Includes: [Acyl-carrier-protein] S-acetyltransferase (EC 2.3.1.38); [Acyl-carrier-protein] S-malonyltransferase (EC 2.3.1.39); 3-oxoacyl-[acyl-carrier-protein] synthase (EC 2.3.1.41); 3-oxoacyl-[acyl-carrier-protein] reductase (EC 1.1.1.100); 3-hydroxyacyl-[acyl-carrier-protein] dehydratase (EC 4.2.1.59); Enoyl-[acyl-carrier-protein] reductase (EC 1.3.1.3…	0	0.052125	0.222993	-0.259362	0	0.167728	0.199112	0.178307	1	0.85626	0.437322	0.286861
HNRL2_HUMAN	[988] RNFILDQCNVYNSGQRR; [	538	60	C	Q1KMD3	Heterogeneous nuclear ribonucleoprotein U-like protein 2 (Scaffold-attachment factor A2) (SAF-A2)	C538; Heterogeneous nuclear ribonucleoprotein U-like protein 2 (Scaffold-attachment factor A2) (SAF-A2)	0	0.476457	-0.0148672	0.253398	0	0.240469	0.284308	0.236373	1	0.156355	0.970017	0.468122
ALDOA_HUMAN	[998] ALANSLACQGK; [	339	110	C	P04075	Fructose-bisphosphate aldolase A (EC 4.1.2.13) (Lung cancer antigen NY-LU-1) (Muscle-type aldolase)	C339; Fructose-bisphosphate aldolase A (EC 4.1.2.13) (Lung cancer antigen NY-LU-1) (Muscle-type aldolase)	0	0.108337	-0.368096	-0.125042	0	0.133236	0.113275	0.12293	1	0.614865	0.00862002	0.486507
FHL1_HUMAN	[1012] FCANTCVECR; [	36	40	C	Q13642	Four and a half LIM domains protein 1 (FHL-1) (Skeletal muscle LIM-protein 1) (SLIM) (SLIM-1)	C36; Four and a half LIM domains protein 1 (FHL-1) (Skeletal muscle LIM-protein 1) (SLIM) (SLIM-1)	0	-0.191152	-0.0937917	0.0788137	0	0.384916	0.375032	0.360048	1	0.765067	0.861412	0.874111
DLGP4_HUMAN	[1030] RDTDSDTQDANDSSCKSSER; [	726	50	C	Q9Y2H0	Disks large-associated protein 4 (DAP-4) (PSD-95/SAP90-binding protein 4) (SAP90/PSD-95-associated protein 4) (SAPAP-4)	C726; Disks large-associated protein 4 (DAP-4) (PSD-95/SAP90-binding protein 4) (SAP90/PSD-95-associated protein 4) (SAPAP-4)	0	-0.514415	0.458244	0.128677	0	0.189509	0.201166	0.215157	1	0.045983	0.0859901	0.701087
ACINU_HUMAN	[1061] GITEECLK; [	546	150	C	Q9UKV3	Apoptotic chromatin condensation inducer in the nucleus (Acinus)	C546; Apoptotic chromatin condensation inducer in the nucleus (Acinus)	0	0.261944	-0.238197	-0.119472	0	0.13795	0.14698	0.138024	1	0.166724	0.228307	0.549107
ACINU_HUMAN	[1063] KCEAEEAEPPAATQPQTSETQTSHLPESER; [	733	150	C	Q9UKV3	Apoptotic chromatin condensation inducer in the nucleus (Acinus)	C733; Apoptotic chromatin condensation inducer in the nucleus (Acinus)	0	0.103152	0.163924	0.330965	0	0.135224	0.136741	0.128337	1	0.626822	0.402812	0.0467648
U520_HUMAN	[1086] CQLPDGSFR; [	428	60	C	O75643	U5 small nuclear ribonucleoprotein 200 kDa helicase (EC 3.6.4.13) (Activating signal cointegrator 1 complex subunit 3-like 1) (BRR2 homolog) (U5 snRNP-specific 200 kDa protein) (U5-200KD)	C428; U5 small nuclear ribonucleoprotein 200 kDa helicase (EC 3.6.4.13) (Activating signal cointegrator 1 complex subunit 3-like 1) (BRR2 homolog) (U5 snRNP-specific 200 kDa protein) (U5-200KD)	0	-0.229289	-0.0683249	0.16489	0	0.30933	0.255058	0.271212	1	0.637512	0.859248	0.696983
PALLD_HUMAN	[1100] LLGADSATVFNIQEPEEETANQEYKVSSCEQR; [	964	160	C	Q8WX93	Palladin (SIH002) (Sarcoma antigen NY-SAR-77)	C964; Palladin (SIH002) (Sarcoma antigen NY-SAR-77)	0	0.299799	0.216262	0.354762	0	0.150846	0.165378	0.16838	1	0.149764	0.353968	0.111154
TBC9B_HUMAN	[1107] DCATEEDEPPAPELHQDAAR; [	1079	70	C	Q66K14	TBC1 domain family member 9B	C1079; TBC1 domain family member 9B	0	0.697718	0.746957	0.719696	0	0.254834	0.263524	0.270142	1	0.0418664	0.0270824	0.0417388
WAPL_HUMAN	[1112] IVEDDASISSCNK; [	160	40	C	Q7Z5K2	Wings apart-like protein homolog (Friend of EBNA2 protein) (WAPL cohesin release factor)	C160; Wings apart-like protein homolog (Friend of EBNA2 protein) (WAPL cohesin release factor)	0	0.219611	0.143391	0.341703	0	0.288168	0.325021	0.289614	1	0.626822	0.78109	0.41839
ERP44_HUMAN	[1117] VDCDQHSDIAQR; [	92	50	C	Q9BS26	Endoplasmic reticulum resident protein 44 (ER protein 44) (ERp44) (Thioredoxin domain-containing protein 4)	C92; Endoplasmic reticulum resident protein 44 (ER protein 44) (ERp44) (Thioredoxin domain-containing protein 4)	0	-0.647676	-0.576909	-0.315661	0	0.209401	0.212656	0.224228	1	0.0206266	0.0383905	0.30574
RRP1B_HUMAN	[1121] AGPGSLELCGLPSQK; [	583	70	C	Q14684	Ribosomal RNA processing protein 1 homolog B (RRP1-like protein B)	C583; Ribosomal RNA processing protein 1 homolog B (RRP1-like protein B)	0	0.538608	0.766096	0.574297	0	0.258939	0.240304	0.217743	1	0.134456	0.0111611	0.0443073
RB6I2_HUMAN	[1127] TGEPCVAELTEENFQR; [	258	60	C	Q8IUD2	ELKS/Rab6-interacting/CAST family member 1 (ERC-1) (Rab6-interacting protein 2)	C258; ELKS/Rab6-interacting/CAST family member 1 (ERC-1) (Rab6-interacting protein 2)	0	-0.0752362	-0.110018	-0.038905	0	0.215258	0.230058	0.210054	1	0.841019	0.766929	0.888378
MPRIP_HUMAN	[1160] DRSCVTR; [	1004	90	C	Q6WCQ1	Myosin phosphatase Rho-interacting protein (M-RIP) (Rho-interacting protein 3) (RIP3) (p116Rip)	C1004; Myosin phosphatase Rho-interacting protein (M-RIP) (Rho-interacting protein 3) (RIP3) (p116Rip)	0	0.249155	-0.135657	-0.345732	0	0.158137	0.178345	0.148426	1	0.273586	0.616411	0.0773556
MPRIP_HUMAN	[1165] SSCSFETCPRPTEK; [	503	90	C	Q6WCQ1	Myosin phosphatase Rho-interacting protein (M-RIP) (Rho-interacting protein 3) (RIP3) (p116Rip)	C503; Myosin phosphatase Rho-interacting protein (M-RIP) (Rho-interacting protein 3) (RIP3) (p116Rip)	0	0.122622	-0.382197	-0.156704	0	0.185418	0.208354	0.183028	1	0.676224	0.170002	0.553222
FLNA_HUMAN	[1194] SPYTVTVGQACNPSACR; [	478	1200	C	P21333	Filamin-A (FLN-A) (Actin-binding protein 280) (ABP-280) (Alpha-filamin) (Endothelial actin-binding protein) (Filamin-1) (Non-muscle filamin)	C478; Filamin-A (FLN-A) (Actin-binding protein 280) (ABP-280) (Alpha-filamin) (Endothelial actin-binding protein) (Filamin-1) (Non-muscle filamin)	0	0.152401	0.182501	0.130031	0	0.020729	0.0215322	0.0237735	1	1.6122e-11	7.16e-14	1.78357e-06
FLNA_HUMAN	[1204] ATCAPQHGAPGPGPADASK; [	2543	1200	C	P21333	Filamin-A (FLN-A) (Actin-binding protein 280) (ABP-280) (Alpha-filamin) (Endothelial actin-binding protein) (Filamin-1) (Non-muscle filamin)	C2543; Filamin-A (FLN-A) (Actin-binding protein 280) (ABP-280) (Alpha-filamin) (Endothelial actin-binding protein) (Filamin-1) (Non-muscle filamin)	0	0.187373	0.215749	0.222013	0	0.0224494	0.0279909	0.0232043	1	7.29153e-14	1.23713e-12	8.95e-14
FLNA_HUMAN	[1215] VQVQDNEGCPVEALVK; [	717	1200	C	P21333	Filamin-A (FLN-A) (Actin-binding protein 280) (ABP-280) (Alpha-filamin) (Endothelial actin-binding protein) (Filamin-1) (Non-muscle filamin)	C717; Filamin-A (FLN-A) (Actin-binding protein 280) (ABP-280) (Alpha-filamin) (Endothelial actin-binding protein) (Filamin-1) (Non-muscle filamin)	0	0.101458	-0.0971398	0.132211	0	0.0415207	0.0862993	0.0349624	1	0.067912	0.434468	0.00154051
FLNA_HUMAN	[1219] AHVVPCFDASK; [	1157	1200	C	P21333	Filamin-A (FLN-A) (Actin-binding protein 280) (ABP-280) (Alpha-filamin) (Endothelial actin-binding protein) (Filamin-1) (Non-muscle filamin)	C1157; Filamin-A (FLN-A) (Actin-binding protein 280) (ABP-280) (Alpha-filamin) (Endothelial actin-binding protein) (Filamin-1) (Non-muscle filamin)	0	0.122197	0.0350065	0.102542	0	0.0584371	0.0619973	0.0459417	1	0.122891	0.727651	0.0855157
FLNA_HUMAN	[1229] VGTECGNQK; [	574	1200	C	P21333	Filamin-A (FLN-A) (Actin-binding protein 280) (ABP-280) (Alpha-filamin) (Endothelial actin-binding protein) (Filamin-1) (Non-muscle filamin)	C574; Filamin-A (FLN-A) (Actin-binding protein 280) (ABP-280) (Alpha-filamin) (Endothelial actin-binding protein) (Filamin-1) (Non-muscle filamin)	0	-0.0834815	-0.0187589	-0.00782561	0	0.0464946	0.0641489	0.0832217	1	0.196831	0.853448	0.943548
FLNA_HUMAN	[1240] IECDDKGDGSCDVR; [	631	1200	C	P21333	Filamin-A (FLN-A) (Actin-binding protein 280) (ABP-280) (Alpha-filamin) (Endothelial actin-binding protein) (Filamin-1) (Non-muscle filamin)	C631; Filamin-A (FLN-A) (Actin-binding protein 280) (ABP-280) (Alpha-filamin) (Endothelial actin-binding protein) (Filamin-1) (Non-muscle filamin)	0	-0.0910621	-0.103743	0.104435	0	0.0482975	0.052436	0.0608999	1	0.166724	0.136671	0.205384
FLNB_HUMAN	[1290] SSTETCYSAIPK; [	2501	460	C	O75369	Filamin-B (FLN-B) (ABP-278) (ABP-280 homolog) (Actin-binding-like protein) (Beta-filamin) (Filamin homolog 1) (Fh1) (Filamin-3) (Thyroid autoantigen) (Truncated actin-binding protein) (Truncated ABP)	C2501; Filamin-B (FLN-B) (ABP-278) (ABP-280 homolog) (Actin-binding-like protein) (Beta-filamin) (Filamin homolog 1) (Fh1) (Filamin-3) (Thyroid autoantigen) (Truncated actin-binding protein) (Truncated ABP)	0	0.395378	0.486635	0.37225	0	0.0561811	0.0682102	0.0629821	1	2.52502e-10	1.12074e-10	2.95695e-07
FLNB_HUMAN	[1301] IEYNDQNDGSCDVK; [	604	460	C	O75369	Filamin-B (FLN-B) (ABP-278) (ABP-280 homolog) (Actin-binding-like protein) (Beta-filamin) (Filamin homolog 1) (Fh1) (Filamin-3) (Thyroid autoantigen) (Truncated actin-binding protein) (Truncated ABP)	C604; Filamin-B (FLN-B) (ABP-278) (ABP-280 homolog) (Actin-binding-like protein) (Beta-filamin) (Filamin homolog 1) (Fh1) (Filamin-3) (Thyroid autoantigen) (Truncated actin-binding protein) (Truncated ABP)	0	0.13051	0.190754	0.18646	0	0.0638725	0.0592567	0.0591226	1	0.135345	0.00801819	0.0105918
FLNC_HUMAN	[1342] VCAYGPGLK; [	1066	680	C	Q14315	Filamin-C (FLN-C) (FLNc) (ABP-280-like protein) (ABP-L) (Actin-binding-like protein) (Filamin-2) (Gamma-filamin)	C1066; Filamin-C (FLN-C) (FLNc) (ABP-280-like protein) (ABP-L) (Actin-binding-like protein) (Filamin-2) (Gamma-filamin)	0	0.193122	0.170171	0.198462	0	0.0459302	0.0487455	0.046705	1	0.000378662	0.00339504	0.000273175
FLNC_HUMAN	[1367] VGVTEGCDPTR; [	1348	680	C	Q14315	Filamin-C (FLN-C) (FLNc) (ABP-280-like protein) (ABP-L) (Actin-binding-like protein) (Filamin-2) (Gamma-filamin)	C1348; Filamin-C (FLN-C) (FLNc) (ABP-280-like protein) (ABP-L) (Actin-binding-like protein) (Filamin-2) (Gamma-filamin)	0	-0.139558	-0.158166	0.032024	0	0.0461165	0.0449675	0.0464784	1	0.0176882	0.00313868	0.646311
F120A_HUMAN	[1407] TCNTNPHLNALSTDSACR; [	1088	130	C	Q9NZB2	Constitutive coactivator of PPAR-gamma-like protein 1 (Oxidative stress-associated Src activator) (Protein FAM120A)	C1088; Constitutive coactivator of PPAR-gamma-like protein 1 (Oxidative stress-associated Src activator) (Protein FAM120A)	0	0.545663	0.560329	0.234062	0	0.158191	0.136629	0.165187	1	0.00596722	0.00061775	0.299215
PRC2C_HUMAN	[1431] STTTSDPPNICK; [	2340	190	C	Q9Y520	Protein PRRC2C (BAT2 domain-containing protein 1) (HBV X-transactivated gene 2 protein) (HBV XAg-transactivated protein 2) (HLA-B-associated transcript 2-like 2) (Proline-rich and coiled-coil-containing protein 2C)	C2340; Protein PRRC2C (BAT2 domain-containing protein 1) (HBV X-transactivated gene 2 protein) (HBV XAg-transactivated protein 2) (HLA-B-associated transcript 2-like 2) (Proline-rich and coiled-coil-containing protein 2C)	0	0.106018	-0.0293917	0.128199	0	0.107932	0.108386	0.117153	1	0.537307	0.859248	0.458204
EXC6B_HUMAN	[1437] EIESTDTACIGPTLR; [	32	50	C	Q9Y2D4	Exocyst complex component 6B (Exocyst complex component Sec15B) (SEC15-like protein 2)	C32; Exocyst complex component 6B (Exocyst complex component Sec15B) (SEC15-like protein 2)	0	0.484807	0.744992	0.663819	0	0.236315	0.218353	0.235208	1	0.140321	0.00753287	0.0343676
SASH1_HUMAN	[1474] SCETLEGPQTVDTWPR; [	822	50	C	O94885	SAM and SH3 domain-containing protein 1 (Proline-glutamate repeat-containing protein)	C822; SAM and SH3 domain-containing protein 1 (Proline-glutamate repeat-containing protein)	0	-0.0523051	-0.0538741	0.23626	0	0.217668	0.276429	0.23052	1	0.887876	0.888385	0.486507
SASH1_HUMAN	[1475] DSGCYESSENLENGK; [	727	50	C	O94885	SAM and SH3 domain-containing protein 1 (Proline-glutamate repeat-containing protein)	C727; SAM and SH3 domain-containing protein 1 (Proline-glutamate repeat-containing protein)	0	-0.419805	0.0696958	-0.570615	0	0.212805	0.271453	0.211736	1	0.1598	0.859829	0.0417388
SASH1_HUMAN	[1476] SCDPPGVTGLNK; [	799	50	C	O94885	SAM and SH3 domain-containing protein 1 (Proline-glutamate repeat-containing protein)	C799; SAM and SH3 domain-containing protein 1 (Proline-glutamate repeat-containing protein)	0	-0.243753	0.0119378	-0.0926068	0	0.224089	0.232167	0.213697	1	0.491509	0.970017	0.777649
CLAP1_HUMAN	[1479] ECDIVSR; [	1212	50	C	Q7Z460	CLIP-associating protein 1 (Cytoplasmic linker-associated protein 1) (Multiple asters homolog 1) (Protein Orbit homolog 1) (hOrbit1)	C1212; CLIP-associating protein 1 (Cytoplasmic linker-associated protein 1) (Multiple asters homolog 1) (Protein Orbit homolog 1) (hOrbit1)	0	-0.385242	0.13582	-0.268004	0	0.313326	0.312407	0.290893	1	0.431354	0.78109	0.529531
ESYT1_HUMAN	[1495] LVMRILYLDSSEICFPTVPGCPGAWDVDSENPQR; [	604	60	C	Q9BSJ8	Extended synaptotagmin-1 (E-Syt1) (Membrane-bound C2 domain-containing protein)	C604; Extended synaptotagmin-1 (E-Syt1) (Membrane-bound C2 domain-containing protein)	0	0.458523	-0.232495	0.529506	0	0.269721	0.294658	0.242007	1	0.243634	0.605489	0.100462
TADBP_HUMAN	[1519] WCDCKLPNSK; [	173	40	C	Q13148	TAR DNA-binding protein 43 (TDP-43)	C173; TAR DNA-binding protein 43 (TDP-43)	0	-0.387997	-0.216645	-0.386163	0	0.299134	0.334129	0.23428	1	0.402441	0.674083	0.227781
PHF3_HUMAN	[1536] TENSLVGLPSCVDEVTECNLELKDTMGIADK; [	373	50	C	Q92576	PHD finger protein 3	C373; PHD finger protein 3	0	-0.482169	0.142446	-0.252479	0	0.356982	0.449516	0.32667	1	0.370876	0.839809	0.605179
PHF3_HUMAN	[1537] NSCVQQSDNLK; [	1709	50	C	Q92576	PHD finger protein 3	C1709; PHD finger protein 3	0	-0.65986	-0.367064	-0.512699	0	0.277736	0.357922	0.324729	1	0.0885325	0.486162	0.24585
SRRM2_HUMAN	[1544] SCFESSPDPELK; [1545] SCFESSPDPELK; [	872	280	C	Q9UQ35	Serine/arginine repetitive matrix protein 2 (300 kDa nuclear matrix antigen) (Serine/arginine-rich splicing factor-related nuclear matrix protein of 300 kDa) (SR-related nuclear matrix protein of 300 kDa) (Ser/Arg-related nuclear matrix protein of 300 kDa) (Splicing coactivator subunit SRm300) (Tax-responsive enhancer element-binding protein 803) (TaxREB803)	C872; Serine/arginine repetitive matrix protein 2 (300 kDa nuclear matrix antigen) (Serine/arginine-rich splicing factor-related nuclear matrix protein of 300 kDa) (SR-related nuclear matrix protein of 300 kDa) (Ser/Arg-related nuclear matrix protein of 300 kDa) (Splicing coactivator subunit SRm300) (Tax-responsive enhancer element-binding protein 803) (TaxREB803)	0	0.340331	0.179221	0.21911	0	0.0594715	0.0691739	0.0613312	1	5.93821e-07	0.0419054	0.00322894
BORG4_HUMAN	[1569] DSSSLSSCTSGILEER; [	313	50	C	Q9H3Q1	Cdc42 effector protein 4 (Binder of Rho GTPases 4)	C313; Cdc42 effector protein 4 (Binder of Rho GTPases 4)	0	0.0435219	0.0446928	0.398543	0	0.248565	0.238172	0.25637	1	0.916589	0.891698	0.251357
MAN1_HUMAN	[1576] NLEEAAAAEQGGGCDQVDSSPVPR; [1577] SRNLEEAAAAEQGGGCDQVDSSPVPR; [	346	80	C	Q9Y2U8	Inner nuclear membrane protein Man1 (LEM domain-containing protein 3)	C346; Inner nuclear membrane protein Man1 (LEM domain-containing protein 3)	0	0.105633	-0.251058	0.0881392	0	0.17639	0.206394	0.184328	1	0.714521	0.39911	0.761362
COR1C_HUMAN	[1582] CDLISIPK; [	420	120	C	Q9ULV4	Coronin-1C (Coronin-3) (hCRNN4)	C420; Coronin-1C (Coronin-3) (hCRNN4)	0	0.547462	0.627677	0.589295	0	0.230168	0.235653	0.218765	1	0.0831996	0.0382135	0.0383591
COR1C_HUMAN	[1590] SIKDTICNQDER; [	456	120	C	Q9ULV4	Coronin-1C (Coronin-3) (hCRNN4)	C456; Coronin-1C (Coronin-3) (hCRNN4)	0	-0.185209	-0.428655	-0.124892	0	0.193987	0.234396	0.242376	1	0.544291	0.170002	0.744526
G6PD_HUMAN	[1616] TQVCGILR; [	13	70	C	P11413	Glucose-6-phosphate 1-dehydrogenase (G6PD) (EC 1.1.1.49)	C13; Glucose-6-phosphate 1-dehydrogenase (G6PD) (EC 1.1.1.49)	0	-0.0813502	-0.0917612	-0.0749789	0	0.231882	0.204625	0.182287	1	0.841019	0.776619	0.783547
EH1L1_HUMAN	[1624] ETQAQACPQEGTEAHGAR; [	346	70	C	Q8N3D4	EH domain-binding protein 1-like protein 1	C346; EH domain-binding protein 1-like protein 1	0	-0.383128	0.45629	0.328822	0	0.220589	0.210131	0.167317	1	0.229443	0.103861	0.145078
PRDX5_HUMAN	[1639] ALNVEPDGTGLTCSLAPNIISQL; [	204	60	C	P30044	Peroxiredoxin-5, mitochondrial (EC 1.11.1.15) (Alu corepressor 1) (Antioxidant enzyme B166) (AOEB166) (Liver tissue 2D-page spot 71B) (PLP) (Peroxiredoxin V) (Prx-V) (Peroxisomal antioxidant enzyme) (TPx type VI) (Thioredoxin peroxidase PMP20)	C204; Peroxiredoxin-5, mitochondrial (EC 1.11.1.15) (Alu corepressor 1) (Antioxidant enzyme B166) (AOEB166) (Liver tissue 2D-page spot 71B) (PLP) (Peroxiredoxin V) (Prx-V) (Peroxisomal antioxidant enzyme) (TPx type VI) (Thioredoxin peroxidase PMP20)	0	-0.0831249	-0.132888	0.315131	0	0.311657	0.287171	0.229592	1	0.878912	0.77259	0.322204
BD1L1_HUMAN	[1664] KETEGTVTCTGAEGR; [	1729	90	C	Q8NFC6	Biorientation of chromosomes in cell division protein 1-like 1	C1729; Biorientation of chromosomes in cell division protein 1-like 1	0	-0.231437	-0.184674	-0.410319	0	0.194541	0.213798	0.154202	1	0.442236	0.56057	0.0417388
KANK2_HUMAN	[1671] QECQLSR; [	562	80	C	Q63ZY3	KN motif and ankyrin repeat domain-containing protein 2 (Ankyrin repeat domain-containing protein 25) (Matrix-remodeling-associated protein 3) (SRC-1-interacting protein) (SIP) (SRC-interacting protein) (SRC1-interacting protein)	C562; KN motif and ankyrin repeat domain-containing protein 2 (Ankyrin repeat domain-containing protein 25) (Matrix-remodeling-associated protein 3) (SRC-1-interacting protein) (SIP) (SRC-interacting protein) (SRC1-interacting protein)	0	-0.1239	0.342616	0.124036	0	0.231561	0.26181	0.213269	1	0.746152	0.354704	0.706429
SPS2L_HUMAN	[1692] VSQCNLCPTR; [	533	60	C	Q9NUQ6	SPATS2-like protein (DNA polymerase-transactivated protein 6) (Stress granule and nucleolar protein) (SGNP)	C533; SPATS2-like protein (DNA polymerase-transactivated protein 6) (Stress granule and nucleolar protein) (SGNP)	0	0.37988	0.376399	0.244978	0	0.195991	0.202824	0.193673	1	0.163072	0.167986	0.372925
SPS2L_HUMAN	[1694] TPCSSLLPLLNAHAATSGK; [	367	60	C	Q9NUQ6	SPATS2-like protein (DNA polymerase-transactivated protein 6) (Stress granule and nucleolar protein) (SGNP)	C367; SPATS2-like protein (DNA polymerase-transactivated protein 6) (Stress granule and nucleolar protein) (SGNP)	0	0.308559	0.0391332	0.325482	0	0.184997	0.199532	0.175684	1	0.24692	0.888385	0.169056
SPS2L_HUMAN	[1695] SDGLQWSAEQPCNPSKPK; [	185	60	C	Q9NUQ6	SPATS2-like protein (DNA polymerase-transactivated protein 6) (Stress granule and nucleolar protein) (SGNP)	C185; SPATS2-like protein (DNA polymerase-transactivated protein 6) (Stress granule and nucleolar protein) (SGNP)	0	-0.620277	-0.308258	-0.891021	0	0.334688	0.348305	0.319883	1	0.188309	0.558984	0.0352758
SPS2L_HUMAN	[1692] VSQCNLCPTR; [	536	60	C	Q9NUQ6	SPATS2-like protein (DNA polymerase-transactivated protein 6) (Stress granule and nucleolar protein) (SGNP)	C536; SPATS2-like protein (DNA polymerase-transactivated protein 6) (Stress granule and nucleolar protein) (SGNP)	0	0.37988	0.376399	0.244978	0	0.195991	0.202824	0.193673	1	0.163072	0.167986	0.372925
SI1L1_HUMAN	[1701] SSQEIETSSCLDSLSSK; [	105	70	C	O43166	Signal-induced proliferation-associated 1-like protein 1 (SIPA1-like protein 1) (High-risk human papilloma viruses E6 oncoproteins targeted protein 1) (E6-targeted protein 1)	C105; Signal-induced proliferation-associated 1-like protein 1 (SIPA1-like protein 1) (High-risk human papilloma viruses E6 oncoproteins targeted protein 1) (E6-targeted protein 1)	0	0.0818895	0.483347	0.230254	0	0.14748	0.126617	0.146415	1	0.739403	0.00215015	0.24585
RFIP5_HUMAN	[1708] SSLCVNGSHIYNEEPQGPVR; [	337	90	C	Q9BXF6	Rab11 family-interacting protein 5 (Rab11-FIP5) (Gamma-SNAP-associated factor 1) (Gaf-1) (Phosphoprotein pp75) (Rab11-interacting protein Rip11)	C337; Rab11 family-interacting protein 5 (Rab11-FIP5) (Gamma-SNAP-associated factor 1) (Gaf-1) (Phosphoprotein pp75) (Rab11-interacting protein Rip11)	0	0.161678	0.109162	0.162356	0	0.165108	0.195428	0.162478	1	0.538424	0.7297	0.494121
ANR17_HUMAN	[1715] NSPLDCGSASPNK; [	2063	40	C	O75179	Ankyrin repeat domain-containing protein 17 (Gene trap ankyrin repeat protein) (Serologically defined breast cancer antigen NY-BR-16)	C2063; Ankyrin repeat domain-containing protein 17 (Gene trap ankyrin repeat protein) (Serologically defined breast cancer antigen NY-BR-16)	0	-0.795801	0.595263	-0.736612	0	0.310503	0.309721	0.304187	1	0.0649813	0.157298	0.0728896
PAIRB_HUMAN	[1733] PGHLQEGFGCVVTNR; [	11	140	C	Q8NC51	Plasminogen activator inhibitor 1 RNA-binding protein (PAI1 RNA-binding protein 1) (PAI-RBP1) (SERPINE1 mRNA-binding protein 1)	C11; Plasminogen activator inhibitor 1 RNA-binding protein (PAI1 RNA-binding protein 1) (PAI-RBP1) (SERPINE1 mRNA-binding protein 1)	0	-0.239504	-0.346258	-0.127286	0	0.166931	0.183545	0.182099	1	0.327129	0.157298	0.645993
TES_HUMAN	[1743] CHELSPR; [	164	110	C	Q9UGI8	Testin (TESS)	C164; Testin (TESS)	0	0.0884566	-0.16726	-0.0412057	0	0.131877	0.132985	0.134047	1	0.67391	0.375888	0.84096
TES_HUMAN	[1746] SEALGVGDVKLPCEMDAQGPK; [	196	110	C	Q9UGI8	Testin (TESS)	C196; Testin (TESS)	0	-0.0455223	-0.0811714	0.0914103	0	0.157544	0.205803	0.156319	1	0.870391	0.79633	0.706136
TES_HUMAN	[1747] TQYSCYCCK; [	239	110	C	Q9UGI8	Testin (TESS)	C239; Testin (TESS)	0	-0.413328	0.0483476	-0.264019	0	0.140617	0.172785	0.138108	1	0.0237211	0.858888	0.152767
SERA_HUMAN	[1768] VLISDSLDPCCR; [	19	90	C	O43175	D-3-phosphoglycerate dehydrogenase (3-PGDH) (EC 1.1.1.95) (2-oxoglutarate reductase) (EC 1.1.1.399) (Malate dehydrogenase) (EC 1.1.1.37)	C19; D-3-phosphoglycerate dehydrogenase (3-PGDH) (EC 1.1.1.95) (2-oxoglutarate reductase) (EC 1.1.1.399) (Malate dehydrogenase) (EC 1.1.1.37)	0	0.261162	0.35792	0.369539	0	0.149839	0.15559	0.150346	1	0.225965	0.0782976	0.0614314
ARFG3_HUMAN	[1773] LANTCFNEIEK; [	241	80	C	Q9NP61	ADP-ribosylation factor GTPase-activating protein 3 (ARF GAP 3)	C241; ADP-ribosylation factor GTPase-activating protein 3 (ARF GAP 3)	0	0.230597	0.23473	-0.163055	0	0.142845	0.154008	0.172196	1	0.260957	0.267571	0.516661
GFPT1_HUMAN	[1811] VDSTTCLFPVEEK; [1812] VDSTTCLFPVEEK; [	264	90	C	Q06210	Glutamine--fructose-6-phosphate aminotransferase [isomerizing] 1 (EC 2.6.1.16) (D-fructose-6-phosphate amidotransferase 1) (Glutamine:fructose-6-phosphate amidotransferase 1) (GFAT 1) (GFAT1) (Hexosephosphate aminotransferase 1)	C264; Glutamine--fructose-6-phosphate aminotransferase [isomerizing] 1 (EC 2.6.1.16) (D-fructose-6-phosphate amidotransferase 1) (Glutamine:fructose-6-phosphate amidotransferase 1) (GFAT 1) (GFAT1) (Hexosephosphate aminotransferase 1)	0	0.528923	0.447136	0.45205	0	0.164637	0.184266	0.165303	1	0.0128604	0.0632395	0.0370421
GFPT1_HUMAN	[1817] GSCNLSR; [	254	90	C	Q06210	Glutamine--fructose-6-phosphate aminotransferase [isomerizing] 1 (EC 2.6.1.16) (D-fructose-6-phosphate amidotransferase 1) (Glutamine:fructose-6-phosphate amidotransferase 1) (GFAT 1) (GFAT1) (Hexosephosphate aminotransferase 1)	C254; Glutamine--fructose-6-phosphate aminotransferase [isomerizing] 1 (EC 2.6.1.16) (D-fructose-6-phosphate amidotransferase 1) (Glutamine:fructose-6-phosphate amidotransferase 1) (GFAT 1) (GFAT1) (Hexosephosphate aminotransferase 1)	0	-0.105993	-0.288403	-0.245741	0	0.18775	0.169483	0.164127	1	0.733536	0.204794	0.270741
UTP20_HUMAN	[1859] VPLAFAMVKLMQSLPQEVMEANLPSILLKVCALLK; [	1851	50	C	O75691	Small subunit processome component 20 homolog (Down-regulated in metastasis protein) (Novel nucleolar protein 73) (NNP73) (Protein Key-1A6)	C1851; Small subunit processome component 20 homolog (Down-regulated in metastasis protein) (Novel nucleolar protein 73) (NNP73) (Protein Key-1A6)	0	0.160601	0.381535	0.362078	0	0.240106	0.279102	0.250658	1	0.67391	0.341092	0.295335
GSLG1_HUMAN	[1863] LQPECKKR; [	1108	40	C	Q92896	Golgi apparatus protein 1 (CFR-1) (Cysteine-rich fibroblast growth factor receptor) (E-selectin ligand 1) (ESL-1) (Golgi sialoglycoprotein MG-160)	C1108; Golgi apparatus protein 1 (CFR-1) (Cysteine-rich fibroblast growth factor receptor) (E-selectin ligand 1) (ESL-1) (Golgi sialoglycoprotein MG-160)	0	-0.485873	-0.143065	-0.414711	0	0.427003	0.468498	0.439215	1	0.462921	0.84664	0.517922
SPD2B_HUMAN	[1911] TEPPQGEDQVDICNLR; [	664	80	C	A1X283	SH3 and PX domain-containing protein 2B (Adapter protein HOFI) (Factor for adipocyte differentiation 49) (Tyrosine kinase substrate with four SH3 domains)	C664; SH3 and PX domain-containing protein 2B (Adapter protein HOFI) (Factor for adipocyte differentiation 49) (Tyrosine kinase substrate with four SH3 domains)	0	0.316771	0.0700855	0.267603	0	0.189716	0.204932	0.186904	1	0.24692	0.82543	0.296719
DBNL_HUMAN	[1950] AEEDVEPECIMEK; [	127	100	C	Q9UJU6	Drebrin-like protein (Cervical SH3P7) (Cervical mucin-associated protein) (Drebrin-F) (HPK1-interacting protein of 55 kDa) (HIP-55) (SH3 domain-containing protein 7)	C127; Drebrin-like protein (Cervical SH3P7) (Cervical mucin-associated protein) (Drebrin-F) (HPK1-interacting protein of 55 kDa) (HIP-55) (SH3 domain-containing protein 7)	0	-1.02023	-0.790326	-0.507927	0	0.158484	0.136346	0.118075	1	1.02348e-07	1.43653e-06	0.000413298
FHOD1_HUMAN	[1963] VQYLEDTDPFACANFPEPR; [	31	140	C	Q9Y613	FH1/FH2 domain-containing protein 1 (Formin homolog overexpressed in spleen 1) (FHOS) (Formin homology 2 domain-containing protein 1)	C31; FH1/FH2 domain-containing protein 1 (Formin homolog overexpressed in spleen 1) (FHOS) (Formin homology 2 domain-containing protein 1)	0	0.200829	0.0238907	0.23185	0	0.0981479	0.142146	0.0831386	1	0.135918	0.896823	0.0316006
FHOD1_HUMAN	[1968] APTCSLDGALPLGAQIPAVHRLLGAPLK; [	43	140	C	Q9Y613	FH1/FH2 domain-containing protein 1 (Formin homolog overexpressed in spleen 1) (FHOS) (Formin homology 2 domain-containing protein 1)	C43; FH1/FH2 domain-containing protein 1 (Formin homolog overexpressed in spleen 1) (FHOS) (Formin homology 2 domain-containing protein 1)	0	0.161887	-0.0463281	0.0878997	0	0.183279	0.162269	0.172421	1	0.576073	0.857066	0.746074
FHOD1_HUMAN	[1969] TPQSPAPCVLLR; [	502	140	C	Q9Y613	FH1/FH2 domain-containing protein 1 (Formin homolog overexpressed in spleen 1) (FHOS) (Formin homology 2 domain-containing protein 1)	C502; FH1/FH2 domain-containing protein 1 (Formin homolog overexpressed in spleen 1) (FHOS) (Formin homology 2 domain-containing protein 1)	0	-0.0683507	0.152435	-0.196792	0	0.170115	0.204756	0.16515	1	0.816669	0.621758	0.413046
FHOD1_HUMAN	[1970] SLEGGGCPAR; [	373	140	C	Q9Y613	FH1/FH2 domain-containing protein 1 (Formin homolog overexpressed in spleen 1) (FHOS) (Formin homology 2 domain-containing protein 1)	C373; FH1/FH2 domain-containing protein 1 (Formin homolog overexpressed in spleen 1) (FHOS) (Formin homology 2 domain-containing protein 1)	0	-0.0139767	-0.329019	-0.198034	0	0.141672	0.12482	0.117017	1	0.954773	0.0391927	0.212796
PDIA3_HUMAN	[1987] VDCTANTNTCNK; [	85	160	C	P30101	Protein disulfide-isomerase A3 (EC 5.3.4.1) (58 kDa glucose-regulated protein) (58 kDa microsomal protein) (p58) (Disulfide isomerase ER-60) (Endoplasmic reticulum resident protein 57) (ER protein 57) (ERp57) (Endoplasmic reticulum resident protein 60) (ER protein 60) (ERp60)	C85; Protein disulfide-isomerase A3 (EC 5.3.4.1) (58 kDa glucose-regulated protein) (58 kDa microsomal protein) (p58) (Disulfide isomerase ER-60) (Endoplasmic reticulum resident protein 57) (ER protein 57) (ERp57) (Endoplasmic reticulum resident protein 60) (ER protein 60) (ERp60)	0	-0.940354	-0.634555	-0.698768	0	0.230371	0.156154	0.170527	1	0.000828817	0.000621365	0.000649252
LMCD1_HUMAN	[2016] GVACLGCK; [	28	50	C	Q9NZU5	LIM and cysteine-rich domains protein 1 (Dyxin)	C28; LIM and cysteine-rich domains protein 1 (Dyxin)	0	0.00425669	-0.275002	-0.0989073	0	0.144358	0.162311	0.16324	1	0.990416	0.208069	0.696983
LMCD1_HUMAN	[2017] GQLLCPTCSK; [	356	50	C	Q9NZU5	LIM and cysteine-rich domains protein 1 (Dyxin)	C356; LIM and cysteine-rich domains protein 1 (Dyxin)	0	0.0587622	0.0403416	0.30155	0	0.149484	0.231536	0.152038	1	0.816669	0.896823	0.144097
LMCD1_HUMAN	[2016] GVACLGCK; [	31	50	C	Q9NZU5	LIM and cysteine-rich domains protein 1 (Dyxin)	C31; LIM and cysteine-rich domains protein 1 (Dyxin)	0	0.00425669	-0.275002	-0.0989073	0	0.144358	0.162311	0.16324	1	0.990416	0.208069	0.696983
LMCD1_HUMAN	[2017] GQLLCPTCSK; [	359	50	C	Q9NZU5	LIM and cysteine-rich domains protein 1 (Dyxin)	C359; LIM and cysteine-rich domains protein 1 (Dyxin)	0	0.0587622	0.0403416	0.30155	0	0.149484	0.231536	0.152038	1	0.816669	0.896823	0.144097
ERO1A_HUMAN	[2025] YSEEANNLIEECEQAER; [	131	60	C	Q96HE7	ERO1-like protein alpha (ERO1-L) (ERO1-L-alpha) (EC 1.8.4.-) (Endoplasmic oxidoreductin-1-like protein) (Endoplasmic reticulum oxidoreductase alpha) (Oxidoreductin-1-L-alpha)	C131; ERO1-like protein alpha (ERO1-L) (ERO1-L-alpha) (EC 1.8.4.-) (Endoplasmic oxidoreductin-1-like protein) (Endoplasmic reticulum oxidoreductase alpha) (Oxidoreductin-1-L-alpha)	0	-0.451819	-0.329818	-0.193429	0	0.167313	0.205887	0.177481	1	0.045983	0.241579	0.460262
ECHA_HUMAN	[2065] TGIEQGSDAGYLCESQK; [	322	50	C	P40939	Trifunctional enzyme subunit alpha, mitochondrial (78 kDa gastrin-binding protein) (TP-alpha) [Includes: Long-chain enoyl-CoA hydratase (EC 4.2.1.17); Long chain 3-hydroxyacyl-CoA dehydrogenase (EC 1.1.1.211)]	C322; Trifunctional enzyme subunit alpha, mitochondrial (78 kDa gastrin-binding protein) (TP-alpha) [Includes: Long-chain enoyl-CoA hydratase (EC 4.2.1.17); Long chain 3-hydroxyacyl-CoA dehydrogenase (EC 1.1.1.211)]	0	-0.625807	-0.017576	0.475838	0	0.230589	0.271919	0.205346	1	0.045983	0.96487	0.0834373
HDGF_HUMAN	[2076] CGDLVFAK; [	12	80	C	P51858	Hepatoma-derived growth factor (HDGF) (High mobility group protein 1-like 2) (HMG-1L2)	C12; Hepatoma-derived growth factor (HDGF) (High mobility group protein 1-like 2) (HMG-1L2)	0	0.229259	-0.719227	0.243876	0	0.160504	0.287062	0.153045	1	0.330202	0.0544428	0.240257
TDIF2_HUMAN	[2082] QILIACSPVSSVR; [	116	50	C	Q5QJE6	Deoxynucleotidyltransferase terminal-interacting protein 2 (Estrogen receptor-binding protein) (LPTS-interacting protein 2) (LPTS-RP2) (Terminal deoxynucleotidyltransferase-interacting factor 2) (TdIF2) (TdT-interacting factor 2)	C116; Deoxynucleotidyltransferase terminal-interacting protein 2 (Estrogen receptor-binding protein) (LPTS-interacting protein 2) (LPTS-RP2) (Terminal deoxynucleotidyltransferase-interacting factor 2) (TdIF2) (TdT-interacting factor 2)	0	0.121231	-0.794336	0.642595	0	0.24007	0.397821	0.196043	1	0.762564	0.142202	0.010883
HNRPL_HUMAN	[2164] ASLNGADIYSGCCTLK; [	261	130	C	P14866	Heterogeneous nuclear ribonucleoprotein L (hnRNP L)	C261; Heterogeneous nuclear ribonucleoprotein L (hnRNP L)	0	0.144343	0.113536	0.266642	0	0.126638	0.140072	0.155294	1	0.458928	0.59532	0.207899
HNRPL_HUMAN	[2165] ASLNGADIYSGCCTLK; [	260	130	C	P14866	Heterogeneous nuclear ribonucleoprotein L (hnRNP L)	C260; Heterogeneous nuclear ribonucleoprotein L (hnRNP L)	0	0.0601951	-0.109495	0.142007	0	0.172409	0.152637	0.147529	1	0.841019	0.63371	0.507904
ATX1L_HUMAN	[2251] SQECLPPKK; [	11	50	C	P0C7T5	Ataxin-1-like (Brother of ataxin-1) (Brother of ATXN1)	C11; Ataxin-1-like (Brother of ataxin-1) (Brother of ATXN1)	0	-0.168935	0.248928	-0.417339	0	0.350613	0.332544	0.35111	1	0.774654	0.621758	0.414542
MPRI_HUMAN	[2270] DGSPCPSKSGLSYK; [	1598	60	C	P11717	Cation-independent mannose-6-phosphate receptor (CI Man-6-P receptor) (CI-MPR) (M6PR) (300 kDa mannose 6-phosphate receptor) (MPR 300) (Insulin-like growth factor 2 receptor) (Insulin-like growth factor II receptor) (IGF-II receptor) (M6P/IGF2 receptor) (M6P/IGF2R) (CD antigen CD222)	C1598; Cation-independent mannose-6-phosphate receptor (CI Man-6-P receptor) (CI-MPR) (M6PR) (300 kDa mannose 6-phosphate receptor) (MPR 300) (Insulin-like growth factor 2 receptor) (Insulin-like growth factor II receptor) (IGF-II receptor) (M6P/IGF2 receptor) (M6P/IGF2R) (CD antigen CD222)	0	0.501455	-0.100892	0.0102496	0	0.232747	0.249001	0.2272	1	0.117914	0.793001	0.977752
IF6_HUMAN	[2306] ASFENNCEIGCFAK; [	15	50	C	P56537	Eukaryotic translation initiation factor 6 (eIF-6) (B(2)GCN homolog) (B4 integrin interactor) (CAB) (p27(BBP))	C15; Eukaryotic translation initiation factor 6 (eIF-6) (B(2)GCN homolog) (B4 integrin interactor) (CAB) (p27(BBP))	0	0.227374	0.139234	0.511005	0	0.192278	0.17027	0.162547	1	0.444441	0.59532	0.015036
ABLM1_HUMAN	[2412] RPFPPGDRVTFNGRDCLCQLCAQPMSSSPK; [	206	40	C	O14639	Actin-binding LIM protein 1 (abLIM-1) (Actin-binding LIM protein family member 1) (Actin-binding double zinc finger protein) (LIMAB1) (Limatin)	C206; Actin-binding LIM protein 1 (abLIM-1) (Actin-binding LIM protein family member 1) (Actin-binding double zinc finger protein) (LIMAB1) (Limatin)	0	-0.0757716	-0.368411	0.308893	0	0.415442	0.416895	0.356056	1	0.916589	0.559726	0.550035
LMNA_HUMAN	[2419] TVLCGTCGQPADK; [	588	510	C	P02545	Prelamin-A/C [Cleaved into: Lamin-A/C (70 kDa lamin) (Renal carcinoma antigen NY-REN-32)]	C588; Prelamin-A/C [Cleaved into: Lamin-A/C (70 kDa lamin) (Renal carcinoma antigen NY-REN-32)]	0	0.338367	0.401878	0.324857	0	0.106775	0.13454	0.121163	1	0.0118405	0.0148798	0.0371357
LMNA_HUMAN	[2419] TVLCGTCGQPADK; [2421] TVLCGTCGQPADK; [	591	510	C	P02545	Prelamin-A/C [Cleaved into: Lamin-A/C (70 kDa lamin) (Renal carcinoma antigen NY-REN-32)]	C591; Prelamin-A/C [Cleaved into: Lamin-A/C (70 kDa lamin) (Renal carcinoma antigen NY-REN-32)]	0	0.298625	0.359162	0.294304	0	0.0646036	0.0771778	0.0710773	1	7.47259e-05	5.94641e-05	0.000413952
LMNA_HUMAN	[2450] AQNTWGCGNSLR; [	522	510	C	P02545	Prelamin-A/C [Cleaved into: Lamin-A/C (70 kDa lamin) (Renal carcinoma antigen NY-REN-32)]	C522; Prelamin-A/C [Cleaved into: Lamin-A/C (70 kDa lamin) (Renal carcinoma antigen NY-REN-32)]	0	0.141672	0.194006	0.145497	0	0.0263867	0.027812	0.0293636	1	2.25995e-06	2.5886e-10	1.85169e-05
LMO7_HUMAN	[2483] DSGYGDIWCPER; [	228	390	C	Q8WWI1	LIM domain only protein 7 (LMO-7) (F-box only protein 20) (LOMP)	C228; LIM domain only protein 7 (LMO-7) (F-box only protein 20) (LOMP)	0	0.376796	0.0339455	0.324424	0	0.0299383	0.0478899	0.0349913	1	7.29153e-14	0.634724	8.95e-14
LOXL1_HUMAN	[2516] GSRQLGALVWGACLCVLVHGQQAQPGQGSDPAR; [	18	40	C	Q08397	Lysyl oxidase homolog 1 (EC 1.4.3.-) (Lysyl oxidase-like protein 1) (LOL)	C18; Lysyl oxidase homolog 1 (EC 1.4.3.-) (Lysyl oxidase-like protein 1) (LOL)	0	0.467684	0.230762	0.440587	0	0.309115	0.508523	0.345414	1	0.303372	0.775679	0.372925
LPP_HUMAN	[2520] KTYITDPVSAPCAPPLQPK; [2521] TYITDPVSAPCAPPLQPK; [	364	130	C	Q93052	Lipoma-preferred partner (LIM domain-containing preferred translocation partner in lipoma)	C364; Lipoma-preferred partner (LIM domain-containing preferred translocation partner in lipoma)	0	0.509428	0.568072	0.54036	0	0.0666445	0.0694813	0.0615359	1	1.39972e-10	7.67984e-12	4.57127e-13
MAP1B_HUMAN	[2551] DAYCSEVK; [	1228	850	C	P46821	Microtubule-associated protein 1B (MAP-1B) [Cleaved into: MAP1B heavy chain; MAP1 light chain LC1]	C1228; Microtubule-associated protein 1B (MAP-1B) [Cleaved into: MAP1B heavy chain; MAP1 light chain LC1]	0	0.20746	0.239581	0.214784	0	0.0612388	0.0718102	0.0661144	1	0.00596722	0.00556237	0.00804364
MAP1B_HUMAN	[2560] TPDTSTYCYETAEK; [2619] TTRTPDTSTYCYETAEK; [	2041	850	C	P46821	Microtubule-associated protein 1B (MAP-1B) [Cleaved into: MAP1B heavy chain; MAP1 light chain LC1]	C2041; Microtubule-associated protein 1B (MAP-1B) [Cleaved into: MAP1B heavy chain; MAP1 light chain LC1]	0	0.0871741	0.0733505	0.0760911	0	0.0408128	0.0486677	0.045052	1	0.11368	0.267571	0.211546
MAP1B_HUMAN	[2571] TATCHSSSSPPIDAASAEPYGFR; [2572] TATCHSSSSPPIDAASAEPYGFR; [2573] TATCHSSSSPPIDAASAEPYGFR; [	1814	850	C	P46821	Microtubule-associated protein 1B (MAP-1B) [Cleaved into: MAP1B heavy chain; MAP1 light chain LC1]	C1814; Microtubule-associated protein 1B (MAP-1B) [Cleaved into: MAP1B heavy chain; MAP1 light chain LC1]	0	0.172031	0.186929	0.201744	0	0.0400758	0.0452229	0.0451924	1	0.000270931	0.000399215	0.000141909
MAP1B_HUMAN	[2609] TPQASTYSYETSDLCYTAEK; [	2065	850	C	P46821	Microtubule-associated protein 1B (MAP-1B) [Cleaved into: MAP1B heavy chain; MAP1 light chain LC1]	C2065; Microtubule-associated protein 1B (MAP-1B) [Cleaved into: MAP1B heavy chain; MAP1 light chain LC1]	0	0.115816	0.140986	0.150443	0	0.0388639	0.0382545	0.0345948	1	0.0200184	0.00193049	0.000211261
MAP4_HUMAN	[2635] KCSLPAEEDSVLEK; [2669] CSLPAEEDSVLEKLGER; [	635	500	C	P27816	Microtubule-associated protein 4 (MAP-4)	C635; Microtubule-associated protein 4 (MAP-4)	0	0.0135262	0.177414	0.241855	0	0.128062	0.0868192	0.0653554	1	0.953201	0.119879	0.0021913
MAP4_HUMAN	[2638] NVCLPPEMEVALTEDQVPALKTEAPLAK; [2639] NVCLPPEMEVALTEDQVPALKTEAPLAK; [2652] NVCLPPEMEVALTEDQVPALK; [	535	500	C	P27816	Microtubule-associated protein 4 (MAP-4)	C535; Microtubule-associated protein 4 (MAP-4)	0	0.193762	0.198238	0.237181	0	0.0488258	0.0444132	0.0450721	1	0.0009565	0.000114952	4.71451e-06
MAP4_HUMAN	[2680] CGSKDNIK; [	1008	500	C	P27816	Microtubule-associated protein 4 (MAP-4)	C1008; Microtubule-associated protein 4 (MAP-4)	0	-0.407078	-0.367482	-0.332586	0	0.0769065	0.0698722	0.0614273	1	3.10339e-06	3.64739e-06	2.43681e-06
MT1F_HUMAN	[2728] SCCSCCPVGCSK; [	37	80	C	P04733	Metallothionein-1F (MT-1F) (Metallothionein-IF) (MT-IF)	C37; Metallothionein-1F (MT-1F) (Metallothionein-IF) (MT-IF)	0	-0.830888	0.0494696	-0.917763	0	0.347645	0.426263	0.362716	1	0.0831996	0.931297	0.0540159
MT1F_HUMAN	[2729] SCCSCCPVGCSK; [	34	80	C	P04733	Metallothionein-1F (MT-1F) (Metallothionein-IF) (MT-IF)	C34; Metallothionein-1F (MT-1F) (Metallothionein-IF) (MT-IF)	0	0.725191	-0.947781	0.674782	0	0.221632	0.321417	0.209647	1	0.0115172	0.0196802	0.010883
MT1F_HUMAN	[2730] SCCSCCPVGCSK; [	41	80	C	P04733	Metallothionein-1F (MT-1F) (Metallothionein-IF) (MT-IF)	C41; Metallothionein-1F (MT-1F) (Metallothionein-IF) (MT-IF)	0	0.30538	-0.62505	0.0898242	0	0.197781	0.223083	0.207204	1	0.287988	0.0285282	0.777649
MT1X_HUMAN	[2735] GTSDKCSCCA; [	60	60	C	P80297	Metallothionein-1X (MT-1X) (Metallothionein-IX) (MT-IX)	C60; Metallothionein-1X (MT-1X) (Metallothionein-IX) (MT-IX)	0	0.368336	-0.748885	0.363627	0	0.221661	0.300187	0.234968	1	0.24692	0.0577685	0.251357
MT1X_HUMAN	[2736] GTSDKCSCCA; [	57	60	C	P80297	Metallothionein-1X (MT-1X) (Metallothionein-IX) (MT-IX)	C57; Metallothionein-1X (MT-1X) (Metallothionein-IX) (MT-IX)	0	-0.0887436	-0.737988	-0.354283	0	0.3622	0.334924	0.336457	1	0.886455	0.099505	0.47559
MT2_HUMAN	[2738] GASDKCSCCA; [	60	170	C	P02795	Metallothionein-2 (MT-2) (Metallothionein-2A) (Metallothionein-II) (MT-II)	C60; Metallothionein-2 (MT-2) (Metallothionein-2A) (Metallothionein-II) (MT-II)	0	-0.0912362	0.0718012	-0.0692841	0	0.263323	0.267287	0.257163	1	0.841019	0.859248	0.855119
MT2_HUMAN	[2739] GASDKCSCCA; [2741] GASDKCSCCA; [	59	170	C	P02795	Metallothionein-2 (MT-2) (Metallothionein-2A) (Metallothionein-II) (MT-II)	C59; Metallothionein-2 (MT-2) (Metallothionein-2A) (Metallothionein-II) (MT-II)	0	-0.282414	0.0574564	-0.340333	0	0.185919	0.237373	0.20858	1	0.295832	0.864569	0.225472
MT2_HUMAN	[2740] GASDKCSCCA; [	57	170	C	P02795	Metallothionein-2 (MT-2) (Metallothionein-2A) (Metallothionein-II) (MT-II)	C57; Metallothionein-2 (MT-2) (Metallothionein-2A) (Metallothionein-II) (MT-II)	0	-0.200551	-0.807352	-0.149273	0	0.20568	0.336944	0.196413	1	0.538424	0.0637417	0.60698
MT2_HUMAN	[2744] MDPNCSCAAGDSCTCAGSCK; [2747] MDPNCSCAAGDSCTCAGSCK; [	5	170	C	P02795	Metallothionein-2 (MT-2) (Metallothionein-2A) (Metallothionein-II) (MT-II)	C5; Metallothionein-2 (MT-2) (Metallothionein-2A) (Metallothionein-II) (MT-II)	0	0.341814	-0.0839696	0.338798	0	0.153466	0.198438	0.149948	1	0.103153	0.787021	0.0844108
MT2_HUMAN	[2745] MDPNCSCAAGDSCTCAGSCK; [2749] MDPNCSCAAGDSCTCAGSCK; [	7	170	C	P02795	Metallothionein-2 (MT-2) (Metallothionein-2A) (Metallothionein-II) (MT-II)	C7; Metallothionein-2 (MT-2) (Metallothionein-2A) (Metallothionein-II) (MT-II)	0	0.0406981	-0.316091	0.197613	0	0.180301	0.209027	0.145393	1	0.896834	0.267571	0.32283
MT2_HUMAN	[2746] MDPNCSCAAGDSCTCAGSCK; [	19	170	C	P02795	Metallothionein-2 (MT-2) (Metallothionein-2A) (Metallothionein-II) (MT-II)	C19; Metallothionein-2 (MT-2) (Metallothionein-2A) (Metallothionein-II) (MT-II)	0	0.562179	-0.552637	0.547862	0	0.0976475	0.170089	0.097965	1	7.92195e-07	0.00801819	2.39267e-06
MT2_HUMAN	[2748] MDPNCSCAAGDSCTCAGSCK; [	13	170	C	P02795	Metallothionein-2 (MT-2) (Metallothionein-2A) (Metallothionein-II) (MT-II)	C13; Metallothionein-2 (MT-2) (Metallothionein-2A) (Metallothionein-II) (MT-II)	0	0.102212	-0.554422	0.0656199	0	0.166745	0.128895	0.155114	1	0.707502	0.000305819	0.777649
MT2_HUMAN	[2751] CAQGCICKGASDKCSCCA; [	50	170	C	P02795	Metallothionein-2 (MT-2) (Metallothionein-2A) (Metallothionein-II) (MT-II)	C50; Metallothionein-2 (MT-2) (Metallothionein-2A) (Metallothionein-II) (MT-II)	0	0.258809	-0.0861429	0.39395	0	0.156996	0.168537	0.161433	1	0.24692	0.748386	0.0614314
MYH9_HUMAN	[2767] KLEEEQIILEDQNCK; [2790] LEEEQIILEDQNCK; [2846] LKKLEEEQIILEDQNCK; [	988	950	C	P35579	Myosin-9 (Cellular myosin heavy chain, type A) (Myosin heavy chain 9) (Myosin heavy chain, non-muscle IIa) (Non-muscle myosin heavy chain A) (NMMHC-A) (Non-muscle myosin heavy chain IIa) (NMMHC II-a) (NMMHC-IIA)	C988; Myosin-9 (Cellular myosin heavy chain, type A) (Myosin heavy chain 9) (Myosin heavy chain, non-muscle IIa) (Non-muscle myosin heavy chain A) (NMMHC-A) (Non-muscle myosin heavy chain IIa) (NMMHC II-a) (NMMHC-IIA)	0	0.166627	0.221038	-0.0383974	0	0.057985	0.049642	0.0713959	1	0.0240812	0.000113173	0.732134
MYH9_HUMAN	[2789] QSACNLEK; [	1437	950	C	P35579	Myosin-9 (Cellular myosin heavy chain, type A) (Myosin heavy chain 9) (Myosin heavy chain, non-muscle IIa) (Non-muscle myosin heavy chain A) (NMMHC-A) (Non-muscle myosin heavy chain IIa) (NMMHC II-a) (NMMHC-IIA)	C1437; Myosin-9 (Cellular myosin heavy chain, type A) (Myosin heavy chain 9) (Myosin heavy chain, non-muscle IIa) (Non-muscle myosin heavy chain A) (NMMHC-A) (Non-muscle myosin heavy chain IIa) (NMMHC II-a) (NMMHC-IIA)	0	0.0868713	0.0575553	0.0790005	0	0.0699705	0.0512962	0.0661297	1	0.417752	0.434468	0.410075
MYLK_HUMAN	[2872] LESCKDSPR; [	325	70	C	Q15746	Myosin light chain kinase, smooth muscle (MLCK) (smMLCK) (EC 2.7.11.18) (Kinase-related protein) (KRP) (Telokin) [Cleaved into: Myosin light chain kinase, smooth muscle, deglutamylated form]	C325; Myosin light chain kinase, smooth muscle (MLCK) (smMLCK) (EC 2.7.11.18) (Kinase-related protein) (KRP) (Telokin) [Cleaved into: Myosin light chain kinase, smooth muscle, deglutamylated form]	0	0.0363059	-0.00729854	-0.0642271	0	0.203275	0.182361	0.179298	1	0.916589	0.973284	0.817043
MYO1E_HUMAN	[2882] ENQCVIISGESGAGKTVAAK; [	107	60	C	Q12965	Unconventional myosin-Ie (Myosin-Ic) (Unconventional myosin 1E)	C107; Unconventional myosin-Ie (Myosin-Ic) (Unconventional myosin 1E)	0	0.61162	0.304479	0.592642	0	0.277963	0.294329	0.281394	1	0.110003	0.482762	0.11604
ACLY_HUMAN	[2983] FICTTSAIQNR; [	20	100	C	P53396	ATP-citrate synthase (EC 2.3.3.8) (ATP-citrate (pro-S-)-lyase) (ACL) (Citrate cleavage enzyme)	C20; ATP-citrate synthase (EC 2.3.3.8) (ATP-citrate (pro-S-)-lyase) (ACL) (Citrate cleavage enzyme)	0	-0.0642934	0.141286	0.0571052	0	0.160121	0.179053	0.151172	1	0.816669	0.605489	0.802804
RMXL1_HUMAN	[3052] SDLYSSCDR; [	338	40	C	Q96E39	RNA binding motif protein, X-linked-like-1 (Heterogeneous nuclear ribonucleoprotein G-like 1)	C338; RNA binding motif protein, X-linked-like-1 (Heterogeneous nuclear ribonucleoprotein G-like 1)	0	0.0414724	0.193713	-0.120434	0	0.266384	0.299854	0.267579	1	0.923405	0.674083	0.773666
PABP3_HUMAN	[3096] GFGFVCFSSPEEATK; [	339	80	C	Q9H361	Polyadenylate-binding protein 3 (PABP-3) (Poly(A)-binding protein 3) (Testis-specific poly(A)-binding protein)	C339; Polyadenylate-binding protein 3 (PABP-3) (Poly(A)-binding protein 3) (Testis-specific poly(A)-binding protein)	0	-0.435601	-0.381537	0.190906	0	0.0707699	0.126679	0.122435	1	5.69327e-07	0.0167856	0.24949
PRDX1_HUMAN	[3101] HGEVCPAGWKPGSDTIKPDVQK; [	173	110	C	Q06830	Peroxiredoxin-1 (EC 1.11.1.15) (Natural killer cell-enhancing factor A) (NKEF-A) (Proliferation-associated gene protein) (PAG) (Thioredoxin peroxidase 2) (Thioredoxin-dependent peroxide reductase 2)	C173; Peroxiredoxin-1 (EC 1.11.1.15) (Natural killer cell-enhancing factor A) (NKEF-A) (Proliferation-associated gene protein) (PAG) (Thioredoxin peroxidase 2) (Thioredoxin-dependent peroxide reductase 2)	0	0.381309	-0.0190584	0.562806	0	0.161532	0.17403	0.110341	1	0.0859629	0.933856	2.41265e-05
PCBP1_HUMAN	[3123] CSDAAGYPHATHDLEGPPLDAYSIQGQHTISPLDLAK; [	201	60	C	Q15365	Poly(rC)-binding protein 1 (Alpha-CP1) (Heterogeneous nuclear ribonucleoprotein E1) (hnRNP E1) (Nucleic acid-binding protein SUB2.3)	C201; Poly(rC)-binding protein 1 (Alpha-CP1) (Heterogeneous nuclear ribonucleoprotein E1) (hnRNP E1) (Nucleic acid-binding protein SUB2.3)	0	1.19674	1.1349	1.26724	0	0.336158	0.320463	0.352647	1	0.00582275	0.0047551	0.00478647
PCBP1_HUMAN	[3125] LVVPATQCGSLIGK; [	109	60	C	Q15365	Poly(rC)-binding protein 1 (Alpha-CP1) (Heterogeneous nuclear ribonucleoprotein E1) (hnRNP E1) (Nucleic acid-binding protein SUB2.3)	C109; Poly(rC)-binding protein 1 (Alpha-CP1) (Heterogeneous nuclear ribonucleoprotein E1) (hnRNP E1) (Nucleic acid-binding protein SUB2.3)	0	0.266045	-0.547475	-0.245249	0	0.27975	0.256358	0.253898	1	0.544291	0.109819	0.507904
ARMX1_HUMAN	[3137] TLAPSLPCPGGR; [	144	50	C	Q9P291	Armadillo repeat-containing X-linked protein 1 (ARM protein lost in epithelial cancers on chromosome X 1) (Protein ALEX1)	C144; Armadillo repeat-containing X-linked protein 1 (ARM protein lost in epithelial cancers on chromosome X 1) (Protein ALEX1)	0	0.255508	0.506092	0.254675	0	0.247204	0.256205	0.257427	1	0.512822	0.144796	0.502187
ARMX1_HUMAN	[3139] LQGDSEVKPEVSLGLEDCPGVKEK; [	87	50	C	Q9P291	Armadillo repeat-containing X-linked protein 1 (ARM protein lost in epithelial cancers on chromosome X 1) (Protein ALEX1)	C87; Armadillo repeat-containing X-linked protein 1 (ARM protein lost in epithelial cancers on chromosome X 1) (Protein ALEX1)	0	-0.000436762	-0.315439	0.366741	0	0.321878	0.346247	0.25538	1	0.998922	0.548656	0.296719
ARMX1_HUMAN	[3140] GGGCHPTR; [	152	50	C	Q9P291	Armadillo repeat-containing X-linked protein 1 (ARM protein lost in epithelial cancers on chromosome X 1) (Protein ALEX1)	C152; Armadillo repeat-containing X-linked protein 1 (ARM protein lost in epithelial cancers on chromosome X 1) (Protein ALEX1)	0	-0.924127	-0.423557	-0.746963	0	0.35607	0.355415	0.324679	1	0.0585049	0.406612	0.0844108
PPME1_HUMAN	[3142] QCEGITSPEGSK; [	238	40	C	Q9Y570	Protein phosphatase methylesterase 1 (PME-1) (EC 3.1.1.89)	C238; Protein phosphatase methylesterase 1 (PME-1) (EC 3.1.1.89)	0	-0.294212	-0.101129	-0.196353	0	0.272263	0.271629	0.276818	1	0.496379	0.80854	0.645986
LIMA1_HUMAN	[3151] ETCVECQK; [	390	290	C	Q9UHB6	LIM domain and actin-binding protein 1 (Epithelial protein lost in neoplasm)	C390; LIM domain and actin-binding protein 1 (Epithelial protein lost in neoplasm)	0	-0.584968	0.265741	-0.681945	0	0.255374	0.154655	0.32927	1	0.0930269	0.19666	0.11604
NBAS_HUMAN	[3181] CSGALTVSSVK; [	406	40	C	A2RRP1	Neuroblastoma-amplified sequence (Neuroblastoma-amplified gene protein)	C406; Neuroblastoma-amplified sequence (Neuroblastoma-amplified gene protein)	0	-0.485908	-0.0478002	0.0124524	0	0.307383	0.409683	0.315397	1	0.277525	0.931297	0.977752
NOP58_HUMAN	[3183] TYDPSGDSTLPTCSK; [	439	60	C	Q9Y2X3	Nucleolar protein 58 (Nucleolar protein 5)	C439; Nucleolar protein 58 (Nucleolar protein 5)	0	0.495203	0.68036	0.321313	0	0.162546	0.18004	0.166817	1	0.0210391	0.00257722	0.152767
NOP58_HUMAN	[3187] HIKEEPLSEEEPCTSTAIASPEK; [	507	60	C	Q9Y2X3	Nucleolar protein 58 (Nucleolar protein 5)	C507; Nucleolar protein 58 (Nucleolar protein 5)	0	-0.347475	-0.573196	-0.0677705	0	0.178447	0.264185	0.198594	1	0.162743	0.104943	0.826344
ZFR_HUMAN	[3190] AEDIKGTECVK; [	525	40	C	Q96KR1	Zinc finger RNA-binding protein (hZFR) (M-phase phosphoprotein homolog)	C525; Zinc finger RNA-binding protein (hZFR) (M-phase phosphoprotein homolog)	0	-0.440308	-0.537121	-0.422517	0	0.258372	0.310362	0.287805	1	0.245321	0.202312	0.286861
KPYM_HUMAN	[3263] CCSGAIIVLTK; [	424	270	C	P14618	Pyruvate kinase PKM (EC 2.7.1.40) (Cytosolic thyroid hormone-binding protein) (CTHBP) (Opa-interacting protein 3) (OIP-3) (Pyruvate kinase 2/3) (Pyruvate kinase muscle isozyme) (Thyroid hormone-binding protein 1) (THBP1) (Tumor M2-PK) (p58)	C424; Pyruvate kinase PKM (EC 2.7.1.40) (Cytosolic thyroid hormone-binding protein) (CTHBP) (Opa-interacting protein 3) (OIP-3) (Pyruvate kinase 2/3) (Pyruvate kinase muscle isozyme) (Thyroid hormone-binding protein 1) (THBP1) (Tumor M2-PK) (p58)	0	-0.0457883	0.264223	-0.243338	0	0.0548301	0.0543692	0.0628742	1	0.603215	2.95083e-05	0.00131457
PLEC_HUMAN	[3285] CVEDPETGLCLLPLTDK; [	3017	1380	C	Q15149	Plectin (PCN) (PLTN) (Hemidesmosomal protein 1) (HD1) (Plectin-1)	C3017; Plectin (PCN) (PLTN) (Hemidesmosomal protein 1) (HD1) (Plectin-1)	0	-0.156725	-0.142008	-0.105259	0	0.0159667	0.0169785	0.0201658	1	7.29153e-14	7.29153e-14	4.71451e-06
PLEC_HUMAN	[3370] AFCGFEDPR; [	4494	1380	C	Q15149	Plectin (PCN) (PLTN) (Hemidesmosomal protein 1) (HD1) (Plectin-1)	C4494; Plectin (PCN) (PLTN) (Hemidesmosomal protein 1) (HD1) (Plectin-1)	0	-0.0564094	-0.068636	-0.0624642	0	0.0447869	0.041033	0.0528356	1	0.408906	0.208069	0.414432
PLEC_HUMAN	[3403] LLEAQACTGGIIDPSTGERFPVTDAVNK; [	4454	1380	C	Q15149	Plectin (PCN) (PLTN) (Hemidesmosomal protein 1) (HD1) (Plectin-1)	C4454; Plectin (PCN) (PLTN) (Hemidesmosomal protein 1) (HD1) (Plectin-1)	0	0.0694387	-0.0929251	-0.0968201	0	0.0489758	0.065975	0.0613312	1	0.330202	0.309769	0.240257
PML_HUMAN	[3419] CSQTQCPR; [	479	60	C	P29590	Protein PML (Promyelocytic leukemia protein) (RING finger protein 71) (Tripartite motif-containing protein 19)	C479; Protein PML (Promyelocytic leukemia protein) (RING finger protein 71) (Tripartite motif-containing protein 19)	0	0.296808	0.492795	0.409645	0	0.174532	0.189804	0.170834	1	0.243634	0.0463403	0.0728896
ANLN_HUMAN	[3427] CSDNTEVEVSNLENKQPVESTSAK; [	71	60	C	Q9NQW6	Anillin	C71; Anillin	0	0.603971	0.226192	0.894027	0	0.18934	0.283424	0.189825	1	0.0153854	0.604417	0.000194892
ANLN_HUMAN	[3429] SCTKPSPSK; [	61	60	C	Q9NQW6	Anillin	C61; Anillin	0	0.441393	-0.51651	0.364783	0	0.300953	0.290473	0.28574	1	0.315755	0.188598	0.371088
OTUD4_HUMAN	[3446] DCGSVSTVDEFPEAR; [	903	40	C	Q01804	OTU domain-containing protein 4 (EC 3.4.19.12) (HIV-1-induced protein HIN-1)	C903; OTU domain-containing protein 4 (EC 3.4.19.12) (HIV-1-induced protein HIN-1)	0	-0.879564	-1.41011	-0.770437	0	0.286075	0.280914	0.253073	1	0.0220801	0.000111766	0.0210857
ALKB5_HUMAN	[3466] SYESSEDCSEAAGSPAR; [	378	60	C	Q6P6C2	RNA demethylase ALKBH5 (EC 1.14.11.-) (Alkylated DNA repair protein alkB homolog 5) (Alpha-ketoglutarate-dependent dioxygenase alkB homolog 5)	C378; RNA demethylase ALKBH5 (EC 1.14.11.-) (Alkylated DNA repair protein alkB homolog 5) (Alpha-ketoglutarate-dependent dioxygenase alkB homolog 5)	0	-0.0459156	-0.0614532	-0.723318	0	0.230911	0.36231	0.284106	1	0.909023	0.896823	0.0540159
PPM1G_HUMAN	[3467] GTEAGQVGEPGIPTGEAGPSCSSASDKLPR; [3470] GTEAGQVGEPGIPTGEAGPSCSSASDK; [	241	60	C	O15355	Protein phosphatase 1G (EC 3.1.3.16) (Protein phosphatase 1C) (Protein phosphatase 2C isoform gamma) (PP2C-gamma) (Protein phosphatase magnesium-dependent 1 gamma)	C241; Protein phosphatase 1G (EC 3.1.3.16) (Protein phosphatase 1C) (Protein phosphatase 2C isoform gamma) (PP2C-gamma) (Protein phosphatase magnesium-dependent 1 gamma)	0	0.534929	0.630408	0.443795	0	0.213622	0.256112	0.235403	1	0.067912	0.061583	0.165681
OXR1_HUMAN	[3481] SDTEHSTNEVGTLCHK; [	410	60	C	Q8N573	Oxidation resistance protein 1	C410; Oxidation resistance protein 1	0	-0.139615	0.176568	-0.00519979	0	0.178492	0.168294	0.147074	1	0.624671	0.478413	0.977752
PSPC1_HUMAN	[3498] CGDGAFLLTTTPRPVIVEPMEQFDDEDGLPEKLMQK; [	216	40	C	Q8WXF1	Paraspeckle component 1 (Paraspeckle protein 1)	C216; Paraspeckle component 1 (Paraspeckle protein 1)	0	-0.32446	0.0987198	0.0643469	0	0.451539	0.429353	0.374969	1	0.646759	0.871806	0.896601
LARP6_HUMAN	[3511] LNCSTSPEIFR; [	406	50	C	Q9BRS8	La-related protein 6 (Acheron) (Achn) (La ribonucleoprotein domain family member 6)	C406; La-related protein 6 (Acheron) (Achn) (La ribonucleoprotein domain family member 6)	0	-0.431984	-0.895466	-0.707593	0	0.18221	0.183143	0.187408	1	0.0885923	0.000113173	0.00312889
LRC59_HUMAN	[3516] ELAALPKATILDLSCNK; [	48	50	C	Q96AG4	Leucine-rich repeat-containing protein 59 (Ribosome-binding protein p34) (p34) [Cleaved into: Leucine-rich repeat-containing protein 59, N-terminally processed]	C48; Leucine-rich repeat-containing protein 59 (Ribosome-binding protein p34) (p34) [Cleaved into: Leucine-rich repeat-containing protein 59, N-terminally processed]	0	0.230145	0.441334	0.142613	0	0.240403	0.249711	0.243306	1	0.544291	0.191112	0.706136
CARF_HUMAN	[3526] ASAQQENSSTCIGSAIK; [	178	50	C	Q9NXV6	CDKN2A-interacting protein (Collaborator of ARF)	C178; CDKN2A-interacting protein (Collaborator of ARF)	0	0.299253	0.38755	0.351058	0	0.197087	0.203319	0.207282	1	0.299405	0.157298	0.217503
AAPK1_HUMAN	[3532] ICDGIFYTPQYLNPSVISLLKHMLQVDPMKR; [	238	70	C	Q13131	5'-AMP-activated protein kinase catalytic subunit alpha-1 (AMPK subunit alpha-1) (EC 2.7.11.1) (Acetyl-CoA carboxylase kinase) (ACACA kinase) (EC 2.7.11.27) (Hydroxymethylglutaryl-CoA reductase kinase) (HMGCR kinase) (EC 2.7.11.31) (Tau-protein kinase PRKAA1) (EC 2.7.11.26)	C238; 5'-AMP-activated protein kinase catalytic subunit alpha-1 (AMPK subunit alpha-1) (EC 2.7.11.1) (Acetyl-CoA carboxylase kinase) (ACACA kinase) (EC 2.7.11.27) (Hydroxymethylglutaryl-CoA reductase kinase) (HMGCR kinase) (EC 2.7.11.31) (Tau-protein kinase PRKAA1) (EC 2.7.11.26)	0	0.462211	0.669426	0.487338	0	0.242523	0.249841	0.239337	1	0.16791	0.0386466	0.129626
AAPK1_HUMAN	[3533] TSCGSPNYAAPEVISGR; [	185	70	C	Q13131	5'-AMP-activated protein kinase catalytic subunit alpha-1 (AMPK subunit alpha-1) (EC 2.7.11.1) (Acetyl-CoA carboxylase kinase) (ACACA kinase) (EC 2.7.11.27) (Hydroxymethylglutaryl-CoA reductase kinase) (HMGCR kinase) (EC 2.7.11.31) (Tau-protein kinase PRKAA1) (EC 2.7.11.26)	C185; 5'-AMP-activated protein kinase catalytic subunit alpha-1 (AMPK subunit alpha-1) (EC 2.7.11.1) (Acetyl-CoA carboxylase kinase) (ACACA kinase) (EC 2.7.11.27) (Hydroxymethylglutaryl-CoA reductase kinase) (HMGCR kinase) (EC 2.7.11.31) (Tau-protein kinase PRKAA1) (EC 2.7.11.26)	0	0.190993	0.338125	0.12563	0	0.164977	0.172073	0.158053	1	0.45322	0.144796	0.59326
MA7D1_HUMAN	[3547] THPSAAVPVCPR; [	361	120	C	Q3KQU3	MAP7 domain-containing protein 1 (Arginine/proline-rich coiled-coil domain-containing protein 1) (Proline/arginine-rich coiled-coil domain-containing protein 1)	C361; MAP7 domain-containing protein 1 (Arginine/proline-rich coiled-coil domain-containing protein 1) (Proline/arginine-rich coiled-coil domain-containing protein 1)	0	-0.166835	-0.0980021	0.0398723	0	0.201686	0.19925	0.202541	1	0.6086	0.759454	0.884494
MA7D1_HUMAN	[3549] CAPAGER; [	382	120	C	Q3KQU3	MAP7 domain-containing protein 1 (Arginine/proline-rich coiled-coil domain-containing protein 1) (Proline/arginine-rich coiled-coil domain-containing protein 1)	C382; MAP7 domain-containing protein 1 (Arginine/proline-rich coiled-coil domain-containing protein 1) (Proline/arginine-rich coiled-coil domain-containing protein 1)	0	-0.218823	-0.157441	-0.40487	0	0.18809	0.177218	0.188366	1	0.448657	0.55628	0.1026
VPS35_HUMAN	[3554] CLDKNKLMDALK; [	33	50	C	Q96QK1	Vacuolar protein sorting-associated protein 35 (hVPS35) (Maternal-embryonic 3) (Vesicle protein sorting 35)	C33; Vacuolar protein sorting-associated protein 35 (hVPS35) (Maternal-embryonic 3) (Vesicle protein sorting 35)	0	0.785291	0.868326	0.873261	0	0.352028	0.35448	0.340805	1	0.107955	0.0637417	0.0540159
CT2NL_HUMAN	[3610] QPVCTNPLSILK; [	76	50	C	Q9P2B4	CTTNBP2 N-terminal-like protein	C76; CTTNBP2 N-terminal-like protein	0	-0.257125	0.112754	-0.288393	0	0.290381	0.430469	0.359647	1	0.576073	0.859829	0.591219
RCC2_HUMAN	[3623] AVQDLCGWR; [	428	40	C	Q9P258	Protein RCC2 (RCC1-like protein TD-60) (Telophase disk protein of 60 kDa)	C428; Protein RCC2 (RCC1-like protein TD-60) (Telophase disk protein of 60 kDa)	0	-0.0843269	-0.437735	0.151493	0	0.243389	0.248159	0.249577	1	0.841019	0.193122	0.696983
ZCCHV_HUMAN	[3658] NSNVDSSYLESLYQSCPR; [	645	90	C	Q7Z2W4	Zinc finger CCCH-type antiviral protein 1 (ADP-ribosyltransferase diphtheria toxin-like 13) (ARTD13) (Zinc finger CCCH domain-containing protein 2) (Zinc finger antiviral protein) (ZAP)	C645; Zinc finger CCCH-type antiviral protein 1 (ADP-ribosyltransferase diphtheria toxin-like 13) (ARTD13) (Zinc finger CCCH domain-containing protein 2) (Zinc finger antiviral protein) (ZAP)	0	-0.301756	-0.68473	0.101938	0	0.0841787	0.124588	0.116549	1	0.00478828	5.32589e-06	0.549107
DUS3L_HUMAN	[3677] TCRETEVGDPAGNELAEPEAK; [	54	80	C	Q96G46	tRNA-dihydrouridine(47) synthase [NAD(P)(+)]-like (EC 1.3.1.-) (tRNA-dihydrouridine synthase 3-like)	C54; tRNA-dihydrouridine(47) synthase [NAD(P)(+)]-like (EC 1.3.1.-) (tRNA-dihydrouridine synthase 3-like)	0	-0.00230094	0.15992	0.153786	0	0.238755	0.261707	0.221303	1	0.997813	0.698993	0.645993
DUS3L_HUMAN	[3678] TCGPLTDEDVVR; [	282	80	C	Q96G46	tRNA-dihydrouridine(47) synthase [NAD(P)(+)]-like (EC 1.3.1.-) (tRNA-dihydrouridine synthase 3-like)	C282; tRNA-dihydrouridine(47) synthase [NAD(P)(+)]-like (EC 1.3.1.-) (tRNA-dihydrouridine synthase 3-like)	0	0.0352351	-0.339739	-0.228921	0	0.210851	0.266358	0.235874	1	0.916589	0.36991	0.507904
CPIN1_HUMAN	[3686] NCTCGLAEELEKEK; [3693] NCTCGLAEELEK; [	249	100	C	Q6FI81	Anamorsin (Cytokine-induced apoptosis inhibitor 1) (Fe-S cluster assembly protein DRE2 homolog)	C249; Anamorsin (Cytokine-induced apoptosis inhibitor 1) (Fe-S cluster assembly protein DRE2 homolog)	0	0.178357	-0.220455	0.0563843	0	0.234843	0.253155	0.247438	1	0.626822	0.559726	0.873862
CPIN1_HUMAN	[3691] SACGNCYLGDAFR; [	274	100	C	Q6FI81	Anamorsin (Cytokine-induced apoptosis inhibitor 1) (Fe-S cluster assembly protein DRE2 homolog)	C274; Anamorsin (Cytokine-induced apoptosis inhibitor 1) (Fe-S cluster assembly protein DRE2 homolog)	0	0.248197	0.104199	0.163331	0	0.204877	0.200797	0.187925	1	0.435018	0.748386	0.549107
CPIN1_HUMAN	[3686] NCTCGLAEELEKEK; [3693] NCTCGLAEELEK; [	251	100	C	Q6FI81	Anamorsin (Cytokine-induced apoptosis inhibitor 1) (Fe-S cluster assembly protein DRE2 homolog)	C251; Anamorsin (Cytokine-induced apoptosis inhibitor 1) (Fe-S cluster assembly protein DRE2 homolog)	0	0.178357	-0.220455	0.0563843	0	0.234843	0.253155	0.247438	1	0.626822	0.559726	0.873862
CPIN1_HUMAN	[3691] SACGNCYLGDAFR; [	277	100	C	Q6FI81	Anamorsin (Cytokine-induced apoptosis inhibitor 1) (Fe-S cluster assembly protein DRE2 homolog)	C277; Anamorsin (Cytokine-induced apoptosis inhibitor 1) (Fe-S cluster assembly protein DRE2 homolog)	0	0.248197	0.104199	0.163331	0	0.204877	0.200797	0.187925	1	0.435018	0.748386	0.549107
NUFP2_HUMAN	[3747] GCENLNIVQDK; [	234	60	C	Q7Z417	Nuclear fragile X mental retardation-interacting protein 2 (82 kDa FMRP-interacting protein) (82-FIP) (Cell proliferation-inducing gene 1 protein) (FMRP-interacting protein 2)	C234; Nuclear fragile X mental retardation-interacting protein 2 (82 kDa FMRP-interacting protein) (82-FIP) (Cell proliferation-inducing gene 1 protein) (FMRP-interacting protein 2)	0	0.226644	-0.523046	0.103517	0	0.190979	0.272699	0.227892	1	0.442236	0.156685	0.772301
RN213_HUMAN	[3766] KSVVHCSK; [	4737	70	C	Q63HN8	E3 ubiquitin-protein ligase RNF213 (EC 2.3.2.27) (EC 3.6.4.-) (ALK lymphoma oligomerization partner on chromosome 17) (Mysterin) (RING finger protein 213) (RING-type E3 ubiquitin transferase RNF213)	C4737; E3 ubiquitin-protein ligase RNF213 (EC 2.3.2.27) (EC 3.6.4.-) (ALK lymphoma oligomerization partner on chromosome 17) (Mysterin) (RING finger protein 213) (RING-type E3 ubiquitin transferase RNF213)	0	-0.139999	0.288591	0.168468	0	0.246871	0.250211	0.269836	1	0.733536	0.42627	0.693043
RN213_HUMAN	[3767] TLHPLLEDGCIEDDPAPHK; [	2868	70	C	Q63HN8	E3 ubiquitin-protein ligase RNF213 (EC 2.3.2.27) (EC 3.6.4.-) (ALK lymphoma oligomerization partner on chromosome 17) (Mysterin) (RING finger protein 213) (RING-type E3 ubiquitin transferase RNF213)	C2868; E3 ubiquitin-protein ligase RNF213 (EC 2.3.2.27) (EC 3.6.4.-) (ALK lymphoma oligomerization partner on chromosome 17) (Mysterin) (RING finger protein 213) (RING-type E3 ubiquitin transferase RNF213)	0	0.00831165	-0.328219	0.157374	0	0.257689	0.322616	0.225954	1	0.990416	0.488166	0.645993
RN213_HUMAN	[3769] THCQEAETK; [	310	70	C	Q63HN8	E3 ubiquitin-protein ligase RNF213 (EC 2.3.2.27) (EC 3.6.4.-) (ALK lymphoma oligomerization partner on chromosome 17) (Mysterin) (RING finger protein 213) (RING-type E3 ubiquitin transferase RNF213)	C310; E3 ubiquitin-protein ligase RNF213 (EC 2.3.2.27) (EC 3.6.4.-) (ALK lymphoma oligomerization partner on chromosome 17) (Mysterin) (RING finger protein 213) (RING-type E3 ubiquitin transferase RNF213)	0	-0.0965342	0.272245	-0.13752	0	0.239115	0.256515	0.239906	1	0.816669	0.470824	0.711252
RN213_HUMAN	[3771] IMCTVDHQDQRDWIK; [	1325	70	C	Q63HN8	E3 ubiquitin-protein ligase RNF213 (EC 2.3.2.27) (EC 3.6.4.-) (ALK lymphoma oligomerization partner on chromosome 17) (Mysterin) (RING finger protein 213) (RING-type E3 ubiquitin transferase RNF213)	C1325; E3 ubiquitin-protein ligase RNF213 (EC 2.3.2.27) (EC 3.6.4.-) (ALK lymphoma oligomerization partner on chromosome 17) (Mysterin) (RING finger protein 213) (RING-type E3 ubiquitin transferase RNF213)	0	-0.351515	-0.514526	-0.670733	0	0.277405	0.292175	0.359031	1	0.408906	0.191112	0.166384
EPG5_HUMAN	[3773] EQEIPSLACEFK; [	53	40	C	Q9HCE0	Ectopic P granules protein 5 homolog	C53; Ectopic P granules protein 5 homolog	0	0.549754	0.315452	0.507282	0	0.266693	0.277611	0.256752	1	0.140321	0.434468	0.146243
EPG5_HUMAN	[3774] QGLVCSSEVPQNVGLQSSCPAK; [	187	40	C	Q9HCE0	Ectopic P granules protein 5 homolog	C187; Ectopic P granules protein 5 homolog	0	0.536595	-0.434159	0.636272	0	0.334464	0.320483	0.28856	1	0.270576	0.345352	0.100631
PAXI_HUMAN	[3778] TSSVSNPQDSVGSPCSR; [3779] TSSVSNPQDSVGSPCSR; [	108	70	C	P49023	Paxillin	C108; Paxillin	0	-0.24075	0.533027	-0.158173	0	0.174081	0.158781	0.157844	1	0.355455	0.00753609	0.494121
PYGB_HUMAN	[3791] MSVIEEGDCK; [	437	100	C	P11216	Glycogen phosphorylase, brain form (EC 2.4.1.1)	C437; Glycogen phosphorylase, brain form (EC 2.4.1.1)	0	-0.175456	-0.509729	-0.272487	0	0.183109	0.21614	0.158699	1	0.544291	0.0695841	0.208079
SFR19_HUMAN	[3795] ADSCSQAAGTK; [	950	50	C	Q9H7N4	Splicing factor, arginine/serine-rich 19 (SR-related C-terminal domain-associated factor 1) (SR-related and CTD-associated factor 1) (SR-related-CTD-associated factor) (SCAF) (Serine arginine-rich pre-mRNA splicing factor SR-A1) (SR-A1)	C950; Splicing factor, arginine/serine-rich 19 (SR-related C-terminal domain-associated factor 1) (SR-related and CTD-associated factor 1) (SR-related-CTD-associated factor) (SCAF) (Serine arginine-rich pre-mRNA splicing factor SR-A1) (SR-A1)	0	-0.326444	0.123836	-0.23198	0	0.26339	0.309735	0.245363	1	0.426628	0.795257	0.517778
RBP2_HUMAN	[3814] TKEVADCFKK; [	3032	70	C	P49792	E3 SUMO-protein ligase RanBP2 (EC 2.3.2.-) (358 kDa nucleoporin) (E3 SUMO-protein transferase RanBP2) (Nuclear pore complex protein Nup358) (Nucleoporin Nup358) (Ran-binding protein 2) (RanBP2) (p270)	C3032; E3 SUMO-protein ligase RanBP2 (EC 2.3.2.-) (358 kDa nucleoporin) (E3 SUMO-protein transferase RanBP2) (Nuclear pore complex protein Nup358) (Nucleoporin Nup358) (Ran-binding protein 2) (RanBP2) (p270)	0	-0.00425455	0.258347	-0.259114	0	0.234574	0.231687	0.234116	1	0.995112	0.44076	0.454904
RECQ1_HUMAN	[3852] AESSQTCHSEQGDKK; [3853] AESSQTCHSEQGDK; [	606	40	C	P46063	ATP-dependent DNA helicase Q1 (EC 3.6.4.12) (DNA helicase, RecQ-like type 1) (RecQ1) (DNA-dependent ATPase Q1) (RecQ protein-like 1)	C606; ATP-dependent DNA helicase Q1 (EC 3.6.4.12) (DNA helicase, RecQ-like type 1) (RecQ1) (DNA-dependent ATPase Q1) (RecQ protein-like 1)	0	-0.321676	-0.187602	-0.224656	0	0.319763	0.335527	0.303886	1	0.527605	0.7297	0.623912
ACTA_HUMAN	[3868] CEEEDSTALVCDNGSGLCK; [	2	70	C	P62736	Actin, aortic smooth muscle (Alpha-actin-2) (Cell growth-inhibiting gene 46 protein) [Cleaved into: Actin, aortic smooth muscle, intermediate form]	C2; Actin, aortic smooth muscle (Alpha-actin-2) (Cell growth-inhibiting gene 46 protein) [Cleaved into: Actin, aortic smooth muscle, intermediate form]	0	0.186567	-0.942155	0.0836294	0	0.19635	0.255167	0.273762	1	0.544291	0.0029502	0.84096
RINI_HUMAN	[3875] LDDCGLTEAR; [	38	120	C	P13489	Ribonuclease inhibitor (Placental ribonuclease inhibitor) (Placental RNase inhibitor) (Ribonuclease/angiogenin inhibitor 1) (RAI)	C38; Ribonuclease inhibitor (Placental ribonuclease inhibitor) (Placental RNase inhibitor) (Ribonuclease/angiogenin inhibitor 1) (RAI)	0	0.252329	0.00802007	0.42879	0	0.122933	0.216914	0.137488	1	0.135918	0.973284	0.0128135
RINI_HUMAN	[3881] SNELGDVGVHCVLQGLQTPSCK; [3882] SNELGDVGVHCVLQGLQTPSCK; [	75	120	C	P13489	Ribonuclease inhibitor (Placental ribonuclease inhibitor) (Placental RNase inhibitor) (Ribonuclease/angiogenin inhibitor 1) (RAI)	C75; Ribonuclease inhibitor (Placental ribonuclease inhibitor) (Placental RNase inhibitor) (Ribonuclease/angiogenin inhibitor 1) (RAI)	0	0.417718	-0.419219	-0.15478	0	0.160755	0.17638	0.197289	1	0.052889	0.0666329	0.597874
RL12_HUMAN	[3965] CTGGEVGATSALAPK; [	17	90	C	P30050	60S ribosomal protein L12 (Large ribosomal subunit protein uL11)	C17; 60S ribosomal protein L12 (Large ribosomal subunit protein uL11)	0	0.0365166	0.348135	0.264356	0	0.165025	0.168179	0.141689	1	0.898101	0.119837	0.166384
RL18A_HUMAN	[3990] CHTPPLYR; [	22	100	C	Q02543	60S ribosomal protein L18a (Large ribosomal subunit protein eL20)	C22; 60S ribosomal protein L18a (Large ribosomal subunit protein eL20)	0	0.250387	0.121456	0.357129	0	0.328275	0.371556	0.329944	1	0.626822	0.835417	0.460262
RL24_HUMAN	[4014] VELCSFSGYK; [	6	100	C	P83731	60S ribosomal protein L24 (60S ribosomal protein L30) (Large ribosomal subunit protein eL24)	C6; 60S ribosomal protein L24 (60S ribosomal protein L30) (Large ribosomal subunit protein eL24)	0	0.273325	-0.376129	0.0350748	0	0.16464	0.216093	0.175113	1	0.24692	0.193122	0.884494
RL34_HUMAN	[4037] SACGVCPGR; [	46	60	C	P49207	60S ribosomal protein L34 (Large ribosomal subunit protein eL34)	C46; 60S ribosomal protein L34 (Large ribosomal subunit protein eL34)	0	0.322594	0.228637	0.206278	0	0.196298	0.228196	0.195138	1	0.252603	0.493963	0.474725
RL34_HUMAN	[4037] SACGVCPGR; [4038] SACGVCPGR; [	49	60	C	P49207	60S ribosomal protein L34 (Large ribosomal subunit protein eL34)	C49; 60S ribosomal protein L34 (Large ribosomal subunit protein eL34)	0	0.291165	0.30806	0.303409	0	0.210945	0.227218	0.205318	1	0.356402	0.34437	0.281296
RL36L_HUMAN	[4047] LECVEPNCR; [	72	100	C	Q969Q0	60S ribosomal protein L36a-like (Large ribosomal subunit protein eL42-like)	C72; 60S ribosomal protein L36a-like (Large ribosomal subunit protein eL42-like)	0	-0.210356	0.251698	-0.364636	0	0.133138	0.131002	0.143636	1	0.27226	0.152246	0.0536831
RS27_HUMAN	[4142] LTEGCSFR; [	77	90	C	P42677	40S ribosomal protein S27 (Metallopan-stimulin 1) (MPS-1) (Small ribosomal subunit protein eS27)	C77; 40S ribosomal protein S27 (Metallopan-stimulin 1) (MPS-1) (Small ribosomal subunit protein eS27)	0	-0.11478	-0.701232	-0.255286	0	0.14143	0.122953	0.1464	1	0.614865	2.51252e-06	0.201522
RRBP1_HUMAN	[4179] SKCEELSGLHGQLQEAR; [	933	560	C	Q9P2E9	Ribosome-binding protein 1 (180 kDa ribosome receptor homolog) (RRp) (ES/130-related protein) (Ribosome receptor protein)	C933; Ribosome-binding protein 1 (180 kDa ribosome receptor homolog) (RRp) (ES/130-related protein) (Ribosome receptor protein)	0	0.0196154	-0.139048	0.182847	0	0.0698157	0.0796577	0.0427447	1	0.874063	0.190535	0.000273175
RRBP1_HUMAN	[4199] LTAEFEEAQTSACR; [	1323	560	C	Q9P2E9	Ribosome-binding protein 1 (180 kDa ribosome receptor homolog) (RRp) (ES/130-related protein) (Ribosome receptor protein)	C1323; Ribosome-binding protein 1 (180 kDa ribosome receptor homolog) (RRp) (ES/130-related protein) (Ribosome receptor protein)	0	0.0825449	-0.0843996	0.106319	0	0.0491577	0.0466177	0.0485619	1	0.243634	0.170002	0.0926322
RRBP1_HUMAN	[4204] ELCHTQSSHASLR; [	892	560	C	Q9P2E9	Ribosome-binding protein 1 (180 kDa ribosome receptor homolog) (RRp) (ES/130-related protein) (Ribosome receptor protein)	C892; Ribosome-binding protein 1 (180 kDa ribosome receptor homolog) (RRp) (ES/130-related protein) (Ribosome receptor protein)	0	-0.153354	-0.186951	-0.279506	0	0.0844575	0.0809531	0.0656134	1	0.191127	0.0712067	0.000273175
PDLI2_HUMAN	[4250] SFQSLACSPGLPAADR; [	160	70	C	Q96JY6	PDZ and LIM domain protein 2 (PDZ-LIM protein mystique)	C160; PDZ and LIM domain protein 2 (PDZ-LIM protein mystique)	0	0.297928	0.46724	0.539299	0	0.128225	0.111315	0.115815	1	0.0930269	0.000621365	0.000194892
SRSF3_HUMAN	[4256] DSCPLDCK; [	6	50	C	P84103	Serine/arginine-rich splicing factor 3 (Pre-mRNA-splicing factor SRP20) (Splicing factor, arginine/serine-rich 3)	C6; Serine/arginine-rich splicing factor 3 (Pre-mRNA-splicing factor SRP20) (Splicing factor, arginine/serine-rich 3)	0	1.17882	-0.606273	0.845696	0	0.271282	0.614722	0.338207	1	0.000746186	0.500669	0.061296
SKIV2_HUMAN	[4318] GDTVSASPCSAPLAR; [	247	40	C	Q15477	Helicase SKI2W (Ski2) (EC 3.6.4.-) (Helicase-like protein) (HLP)	C247; Helicase SKI2W (Ski2) (EC 3.6.4.-) (Helicase-like protein) (HLP)	0	0.178761	0.587065	0.347389	0	0.290555	0.293351	0.293738	1	0.707502	0.142817	0.41839
SON_HUMAN	[4364] CVSVQTDPTDEIPTKK; [4365] CVSVQTDPTDEIPTK; [	92	90	C	P18583	Protein SON (Bax antagonist selected in saccharomyces 1) (BASS1) (Negative regulatory element-binding protein) (NRE-binding protein) (Protein DBP-5) (SON3)	C92; Protein SON (Bax antagonist selected in saccharomyces 1) (BASS1) (Negative regulatory element-binding protein) (NRE-binding protein) (Protein DBP-5) (SON3)	0	0.0475644	-0.161405	0.312932	0	0.140129	0.180249	0.128668	1	0.843404	0.553805	0.0649986
SRPK2_HUMAN	[4396] KIIEENITSAAPSNDQDGEYCPEVK; [	320	40	C	P78362	SRSF protein kinase 2 (EC 2.7.11.1) (SFRS protein kinase 2) (Serine/arginine-rich protein-specific kinase 2) (SR-protein-specific kinase 2) [Cleaved into: SRSF protein kinase 2 N-terminal; SRSF protein kinase 2 C-terminal]	C320; SRSF protein kinase 2 (EC 2.7.11.1) (SFRS protein kinase 2) (Serine/arginine-rich protein-specific kinase 2) (SR-protein-specific kinase 2) [Cleaved into: SRSF protein kinase 2 N-terminal; SRSF protein kinase 2 C-terminal]	0	0.352433	-0.145436	-0.124728	0	0.450134	0.52271	0.563307	1	0.624671	0.858888	0.874111
STRN_HUMAN	[4416] ILTLESNVDTTANSSCQINRVISHPTLPISITAHEDR; [	665	40	C	O43815	Striatin	C665; Striatin	0	-0.758697	-0.0629402	-0.543804	0	0.348639	0.454027	0.346645	1	0.117914	0.918593	0.25021
SVIL_HUMAN	[4417] IPKCSLLQPK; [	1586	90	C	O95425	Supervillin (Archvillin) (p205/p250)	C1586; Supervillin (Archvillin) (p205/p250)	0	0.491306	0.486368	0.563723	0	0.227105	0.22686	0.247457	1	0.11368	0.105873	0.0844108
TACC1_HUMAN	[4428] TCSKPSENEVPQQAIDSHSVK; [	114	70	C	O75410	Transforming acidic coiled-coil-containing protein 1 (Gastric cancer antigen Ga55) (Taxin-1)	C114; Transforming acidic coiled-coil-containing protein 1 (Gastric cancer antigen Ga55) (Taxin-1)	0	-0.0887172	-0.297709	-0.139889	0	0.187889	0.17201	0.160158	1	0.779743	0.197291	0.549107
BTF3_HUMAN	[4446] GGCPGGEATLSQPPPR; [	22	50	C	P20290	Transcription factor BTF3 (Nascent polypeptide-associated complex subunit beta) (NAC-beta) (RNA polymerase B transcription factor 3)	C22; Transcription factor BTF3 (Nascent polypeptide-associated complex subunit beta) (NAC-beta) (RNA polymerase B transcription factor 3)	0	-0.19144	0.374857	-0.000799007	0	0.243575	0.247928	0.250528	1	0.624671	0.274135	0.997467
TLN1_HUMAN	[4493] QELAVFCSPEPPAK; [	2161	150	C	Q9Y490	Talin-1	C2161; Talin-1	0	-0.154828	-0.122671	0.306012	0	0.170105	0.131566	0.132105	1	0.564329	0.530358	0.0773556
TENS1_HUMAN	[4508] HLGGSGSVVPGSPCLDR; [	1316	160	C	Q9HBL0	Tensin-1	C1316; Tensin-1	0	-0.155438	0.261672	-0.107916	0	0.149141	0.11148	0.142123	1	0.507026	0.0695841	0.60698
TP53B_HUMAN	[4528] NSPEDLGLSLTGDSCK; [4533] TSEIEPKNSPEDLGLSLTGDSCK; [	513	160	C	Q12888	TP53-binding protein 1 (53BP1) (p53-binding protein 1) (p53BP1)	C513; TP53-binding protein 1 (53BP1) (p53-binding protein 1) (p53BP1)	0	0.302936	0.42242	0.296655	0	0.110646	0.12921	0.12378	1	0.0383874	0.00783385	0.0672741
TP53B_HUMAN	[4532] VDVSCEPLEGVEK; [	772	160	C	Q12888	TP53-binding protein 1 (53BP1) (p53-binding protein 1) (p53BP1)	C772; TP53-binding protein 1 (53BP1) (p53-binding protein 1) (p53BP1)	0	-0.0882216	-0.104454	0.0607706	0	0.0977162	0.156332	0.112872	1	0.567586	0.659779	0.732134
TP53B_HUMAN	[4540] GVSQTGTPVCEEDGDAGLGIR; [	1375	160	C	Q12888	TP53-binding protein 1 (53BP1) (p53-binding protein 1) (p53BP1)	C1375; TP53-binding protein 1 (53BP1) (p53-binding protein 1) (p53BP1)	0	-0.121809	-0.533389	-0.195688	0	0.132327	0.0944997	0.0981511	1	0.558245	1.43653e-06	0.135891
TPM4_HUMAN	[4647] LAQAKEENVGLHQTLDQTLNELNCI; [	247	220	C	P67936	Tropomyosin alpha-4 chain (TM30p1) (Tropomyosin-4)	C247; Tropomyosin alpha-4 chain (TM30p1) (Tropomyosin-4)	0	0.170313	-0.153585	0.300612	0	0.0892886	0.105735	0.0717403	1	0.164046	0.289028	0.000413952
UCHL1_HUMAN	[4729] NEAIQAAHDAVAQEGQCR; [	152	60	C	P09936	Ubiquitin carboxyl-terminal hydrolase isozyme L1 (UCH-L1) (EC 3.4.19.12) (EC 6.-.-.-) (Neuron cytoplasmic protein 9.5) (PGP 9.5) (PGP9.5) (Ubiquitin thioesterase L1)	C152; Ubiquitin carboxyl-terminal hydrolase isozyme L1 (UCH-L1) (EC 3.4.19.12) (EC 6.-.-.-) (Neuron cytoplasmic protein 9.5) (PGP 9.5) (PGP9.5) (Ubiquitin thioesterase L1)	0	-0.185465	-0.178896	-0.222674	0	0.181309	0.174127	0.15822	1	0.516418	0.485845	0.30574
UGPA_HUMAN	[4742] LNGGLGTSMGCKGPK; [	123	60	C	Q16851	UTP--glucose-1-phosphate uridylyltransferase (EC 2.7.7.9) (UDP-glucose pyrophosphorylase) (UDPGP) (UGPase)	C123; UTP--glucose-1-phosphate uridylyltransferase (EC 2.7.7.9) (UDP-glucose pyrophosphorylase) (UDPGP) (UGPase)	0	0.227678	0.20321	0.453288	0	0.252735	0.255227	0.252332	1	0.567586	0.604417	0.186445
UTRO_HUMAN	[4752] GHKLHYPMVEYCIPTTSGEDVRDFTK; [	3117	120	C	P46939	Utrophin (Dystrophin-related protein 1) (DRP-1)	C3117; Utrophin (Dystrophin-related protein 1) (DRP-1)	0	0.310191	0.528133	-0.0486072	0	0.132029	0.126542	0.155741	1	0.0868172	0.000499409	0.84096
SYVC_HUMAN	[4762] ICLQPPPTSR; [	41	90	C	P26640	Valine--tRNA ligase (EC 6.1.1.9) (Protein G7a) (Valyl-tRNA synthetase) (ValRS)	C41; Valine--tRNA ligase (EC 6.1.1.9) (Protein G7a) (Valyl-tRNA synthetase) (ValRS)	0	0.0593204	0.0954469	0.149746	0	0.192138	0.181001	0.182382	1	0.85626	0.748386	0.576239
VASP_HUMAN	[4768] MQPDQQVVINCAIVR; [	64	60	C	P50552	Vasodilator-stimulated phosphoprotein (VASP)	C64; Vasodilator-stimulated phosphoprotein (VASP)	0	0.286501	0.233906	-0.467587	0	0.188169	0.234137	0.208276	1	0.297904	0.493995	0.0908673
VDAC1_HUMAN	[4800] YQIDPDACFSAK; [	232	70	C	P21796	Voltage-dependent anion-selective channel protein 1 (VDAC-1) (hVDAC1) (Outer mitochondrial membrane protein porin 1) (Plasmalemmal porin) (Porin 31HL) (Porin 31HM)	C232; Voltage-dependent anion-selective channel protein 1 (VDAC-1) (hVDAC1) (Outer mitochondrial membrane protein porin 1) (Plasmalemmal porin) (Porin 31HL) (Porin 31HM)	0	-0.465585	-0.301568	-0.0873181	0	0.279955	0.226185	0.206344	1	0.24692	0.350314	0.777649
VIME_HUMAN	[4810] QVQSLTCEVDALKGTNESLER; [4812] QVQSLTCEVDALKGTNESLER; [4821] QVQSLTCEVDALK; [4837] RQVQSLTCEVDALK; [4842] RQVQSLTCEVDALKGTNESLER; [	328	710	C	P08670	Vimentin	C328; Vimentin	0	0.42121	0.395114	0.372747	0	0.0451638	0.0436452	0.0270026	1	7.29153e-14	7.16e-14	8.95e-14
1433Z_HUMAN	[4921] DICNDVLSLLEK; [	94	120	C	P63104	14-3-3 protein zeta/delta (Protein kinase C inhibitor protein 1) (KCIP-1)	C94; 14-3-3 protein zeta/delta (Protein kinase C inhibitor protein 1) (KCIP-1)	0	-0.148659	0.085284	-0.279983	0	0.208386	0.204773	0.242796	1	0.646759	0.790369	0.42594
CNBP_HUMAN	[4923] TSEVNCYR; [	158	140	C	P62633	Cellular nucleic acid-binding protein (CNBP) (Zinc finger protein 9)	C158; Cellular nucleic acid-binding protein (CNBP) (Zinc finger protein 9)	0	-1.14801	-0.874166	-0.853133	0	0.412785	0.284867	0.339284	1	0.0348735	0.0133222	0.0540159
CNBP_HUMAN	[4925] DCDHADEQK; [	111	140	C	P62633	Cellular nucleic acid-binding protein (CNBP) (Zinc finger protein 9)	C111; Cellular nucleic acid-binding protein (CNBP) (Zinc finger protein 9)	0	0.157144	0.273908	0.0947116	0	0.191214	0.153523	0.153679	1	0.610269	0.181362	0.696182
CNBP_HUMAN	[4926] CGESGHLAR; [	161	140	C	P62633	Cellular nucleic acid-binding protein (CNBP) (Zinc finger protein 9)	C161; Cellular nucleic acid-binding protein (CNBP) (Zinc finger protein 9)	0	-0.0461172	0.291802	0.263108	0	0.186385	0.155378	0.15873	1	0.886455	0.157298	0.218773
CNBP_HUMAN	[4929] EQCCYNCGKPGHLAR; [	98	140	C	P62633	Cellular nucleic acid-binding protein (CNBP) (Zinc finger protein 9)	C98; Cellular nucleic acid-binding protein (CNBP) (Zinc finger protein 9)	0	-0.0715164	-0.322504	0.0705728	0	0.16764	0.219902	0.172391	1	0.810006	0.286125	0.783547
CNBP_HUMAN	[4931] DCDLQEDACYNCGR; [	67	140	C	P62633	Cellular nucleic acid-binding protein (CNBP) (Zinc finger protein 9)	C67; Cellular nucleic acid-binding protein (CNBP) (Zinc finger protein 9)	0	0.254031	-0.369934	0.272595	0	0.158332	0.252983	0.147155	1	0.260957	0.286854	0.166384
CNBP_HUMAN	[4933] CGESGHLAK; [	57	140	C	P62633	Cellular nucleic acid-binding protein (CNBP) (Zinc finger protein 9)	C57; Cellular nucleic acid-binding protein (CNBP) (Zinc finger protein 9)	0	-0.210829	-0.573777	-0.111155	0	0.273917	0.269956	0.261214	1	0.626822	0.106939	0.777649
ZYX_HUMAN	[4940] QNVAVNELCGR; [	384	200	C	Q15942	Zyxin (Zyxin-2)	C384; Zyxin (Zyxin-2)	0	0.225134	0.25854	0.361531	0	0.0686699	0.0725321	0.0620515	1	0.00933828	0.00312358	8.63232e-07
ZYX_HUMAN	[4947] CHQPLAR; [	387	200	C	Q15942	Zyxin (Zyxin-2)	C387; Zyxin (Zyxin-2)	0	-0.336115	-0.357413	-0.238799	0	0.0914993	0.0984073	0.0821528	1	0.00287751	0.00259749	0.0216587
ZYX_HUMAN	[4951] CNTCGEPITDR; [	444	200	C	Q15942	Zyxin (Zyxin-2)	C444; Zyxin (Zyxin-2)	0	-0.222756	-0.0700063	0.15503	0	0.0826681	0.124062	0.0807522	1	0.0418664	0.727651	0.149216
CSDE1_HUMAN	[4966] EAEDGIIAYDDCGVK; [	464	50	C	O75534	Cold shock domain-containing protein E1 (N-ras upstream gene protein) (Protein UNR)	C464; Cold shock domain-containing protein E1 (N-ras upstream gene protein) (Protein UNR)	0	0.107829	0.169449	0.0781805	0	0.206989	0.2293	0.270756	1	0.754043	0.621758	0.84982
AHNK_HUMAN	[5002] VKGDADVSVPKLEGDLTGPSVGVEVPDVELECPDAK; [5156] GDADVSVPKLEGDLTGPSVGVEVPDVELECPDAK; [	1900	2320	C	Q09666	Neuroblast differentiation-associated protein AHNAK (Desmoyokin)	C1900; Neuroblast differentiation-associated protein AHNAK (Desmoyokin)	0	0.0756778	0.0747007	0.0814183	0	0.0386881	0.0475374	0.0523725	1	0.154745	0.243323	0.24585
AHNK_HUMAN	[5006] SSGCDVNLPGVNVK; [5178] SSGCDVNLPGVNVKLPTGQISGPEIK; [	5502	2320	C	Q09666	Neuroblast differentiation-associated protein AHNAK (Desmoyokin)	C5502; Neuroblast differentiation-associated protein AHNAK (Desmoyokin)	0	0.0204255	0.0108339	0.0146532	0	0.0329624	0.0310602	0.0311091	1	0.704867	0.823932	0.763493
AHNK_HUMAN	[5036] VKGDVDVSVPKLEGDLTGPSVGVEVPDVELECPDAK; [5133] GDVDVSVPKLEGDLTGPSVGVEVPDVELECPDAK; [	1967	2320	C	Q09666	Neuroblast differentiation-associated protein AHNAK (Desmoyokin)	C1967; Neuroblast differentiation-associated protein AHNAK (Desmoyokin)	0	0.11017	0.0908106	0.116874	0	0.0485872	0.0602747	0.0527535	1	0.0932898	0.267571	0.0881028
AHNK_HUMAN	[5041] ADIDVSGPKVDVECPDVNIEGPEGK; [5135] VDVECPDVNIEGPEGK; [	2806	2320	C	Q09666	Neuroblast differentiation-associated protein AHNAK (Desmoyokin)	C2806; Neuroblast differentiation-associated protein AHNAK (Desmoyokin)	0	0.0964145	0.0795112	0.0722376	0	0.03808	0.0441412	0.0443803	1	0.0559571	0.17133	0.225052
AHNK_HUMAN	[5063] GPFVEAEVPDVDLECPDAK; [	1833	2320	C	Q09666	Neuroblast differentiation-associated protein AHNAK (Desmoyokin)	C1833; Neuroblast differentiation-associated protein AHNAK (Desmoyokin)	0	0.0682636	0.0931895	0.08525	0	0.0313884	0.0225348	0.023314	1	0.107955	0.000386404	0.00228119
AHNK_HUMAN	[5194] VKGDVDVSLPKLEGDLTGPSVDVEVPDVELECPDAK; [	2162	2320	C	Q09666	Neuroblast differentiation-associated protein AHNAK (Desmoyokin)	C2162; Neuroblast differentiation-associated protein AHNAK (Desmoyokin)	0	-0.047011	-0.111042	0.0177529	0	0.0601673	0.0565598	0.0420047	1	0.624671	0.140196	0.777649
DDX54_HUMAN	[5198] LGPGRPLPTFPTSECTSDVEPDTR; [5201] KLGPGRPLPTFPTSECTSDVEPDTR; [	73	50	C	Q8TDD1	ATP-dependent RNA helicase DDX54 (EC 3.6.4.13) (ATP-dependent RNA helicase DP97) (DEAD box RNA helicase 97 kDa) (DEAD box protein 54)	C73; ATP-dependent RNA helicase DDX54 (EC 3.6.4.13) (ATP-dependent RNA helicase DP97) (DEAD box RNA helicase 97 kDa) (DEAD box protein 54)	0	0.0176568	-0.231731	-0.0352594	0	0.273784	0.332208	0.275352	1	0.976077	0.640486	0.919203
CCD86_HUMAN	[5208] CQPKPSEEAPK; [	116	80	C	Q9H6F5	Coiled-coil domain-containing protein 86 (Cytokine-induced protein with coiled-coil domain)	C116; Coiled-coil domain-containing protein 86 (Cytokine-induced protein with coiled-coil domain)	0	-0.127719	-0.0861362	-0.0649762	0	0.23371	0.272849	0.200435	1	0.741507	0.839809	0.837878
CALD1_HUMAN	[5257] KPFKCFTPKGSSLK; [	636	460	C	Q05682	Caldesmon (CDM)	C636; Caldesmon (CDM)	0	0.50188	0.586352	0.529203	0	0.095473	0.110153	0.105016	1	3.64338e-06	2.84787e-06	1.33327e-05
RUFY1_HUMAN	[5309] ATGNLSASCGSALR; [	81	60	C	Q96T51	RUN and FYVE domain-containing protein 1 (FYVE-finger protein EIP1) (La-binding protein 1) (Rab4-interacting protein) (Zinc finger FYVE domain-containing protein 12)	C81; RUN and FYVE domain-containing protein 1 (FYVE-finger protein EIP1) (La-binding protein 1) (Rab4-interacting protein) (Zinc finger FYVE domain-containing protein 12)	0	-0.241356	-0.288833	0.226562	0	0.205157	0.266051	0.208255	1	0.445142	0.458359	0.460262
PKHO2_HUMAN	[5312] VSWENPSPQEAPAAESAEPSQAPCSETSEAAPR; [	295	40	C	Q8TD55	Pleckstrin homology domain-containing family O member 2 (PH domain-containing family O member 2) (Pleckstrin homology domain-containing family Q member 1) (PH domain-containing family Q member 1)	C295; Pleckstrin homology domain-containing family O member 2 (PH domain-containing family O member 2) (Pleckstrin homology domain-containing family Q member 1) (PH domain-containing family Q member 1)	0	-0.251924	0.672454	-0.0849998	0	0.458998	0.551768	0.432173	1	0.741507	0.400512	0.884494
ACTN4_HUMAN	[5364] ICDQWDALGSLTHSR; [	499	170	C	O43707	Alpha-actinin-4 (Non-muscle alpha-actinin 4)	C499; Alpha-actinin-4 (Non-muscle alpha-actinin 4)	0	0.109115	-0.638658	0.258841	0	0.11704	0.0824562	0.0786858	1	0.553444	2.42126e-11	0.00804364
EEA1_HUMAN	[5418] VCDACFNDLQG; [	1402	150	C	Q15075	Early endosome antigen 1 (Endosome-associated protein p162) (Zinc finger FYVE domain-containing protein 2)	C1402; Early endosome antigen 1 (Endosome-associated protein p162) (Zinc finger FYVE domain-containing protein 2)	0	0.341843	0.334012	0.375677	0	0.14926	0.132874	0.140734	1	0.0932898	0.050466	0.0390902
MK67I_HUMAN	[5434] TVDSQGPTPVCTPTFLER; [	237	40	C	Q9BYG3	MKI67 FHA domain-interacting nucleolar phosphoprotein (Nucleolar phosphoprotein Nopp34) (Nucleolar protein interacting with the FHA domain of pKI-67) (hNIFK)	C237; MKI67 FHA domain-interacting nucleolar phosphoprotein (Nucleolar phosphoprotein Nopp34) (Nucleolar protein interacting with the FHA domain of pKI-67) (hNIFK)	0	0.0650028	0.838866	0.352348	0	0.203227	0.186661	0.20788	1	0.853018	0.000450203	0.217933
MK67I_HUMAN	[5435] SQVAELNDDDKDDEIVFKQPISCVK; [	269	40	C	Q9BYG3	MKI67 FHA domain-interacting nucleolar phosphoprotein (Nucleolar phosphoprotein Nopp34) (Nucleolar protein interacting with the FHA domain of pKI-67) (hNIFK)	C269; MKI67 FHA domain-interacting nucleolar phosphoprotein (Nucleolar phosphoprotein Nopp34) (Nucleolar protein interacting with the FHA domain of pKI-67) (hNIFK)	0	0.0301291	-0.221203	0.0273324	0	0.212184	0.217642	0.213413	1	0.931974	0.490195	0.919203
PRC2B_HUMAN	[5452] AQADFDSCISSQR; [	819	40	C	Q5JSZ5	Protein PRRC2B (HLA-B-associated transcript 2-like 1) (Proline-rich coiled-coil protein 2B)	C819; Protein PRRC2B (HLA-B-associated transcript 2-like 1) (Proline-rich coiled-coil protein 2B)	0	-0.754978	-0.0920949	-0.567797	0	0.24311	0.360957	0.336626	1	0.0210391	0.859829	0.218773
TCAL3_HUMAN	[5471] ECGDVSR; [	143	60	C	Q969E4	Transcription elongation factor A protein-like 3 (TCEA-like protein 3) (Transcription elongation factor S-II protein-like 3)	C143; Transcription elongation factor A protein-like 3 (TCEA-like protein 3) (Transcription elongation factor S-II protein-like 3)	0	-0.0524354	0.347542	-0.0553717	0	0.157372	0.16062	0.17334	1	0.846458	0.105495	0.83953
IPRI_HUMAN	[5495] ADGDTLSCICGK; [	255	40	C	Q8IWB1	Inositol 1,4,5-trisphosphate receptor-interacting protein (Protein DANGER)	C255; Inositol 1,4,5-trisphosphate receptor-interacting protein (Protein DANGER)	0	-0.684839	-0.918496	-0.555731	0	0.306145	0.288362	0.301504	1	0.108435	0.0134856	0.176281
TB182_HUMAN	[5510] EHGVGGVSQCPEPGLR; [	1373	400	C	Q9C0C2	182 kDa tankyrase-1-binding protein	C1373; 182 kDa tankyrase-1-binding protein	0	0.160026	-0.178742	0.172354	0	0.0890651	0.173381	0.0801562	1	0.196831	0.482417	0.100462
TB182_HUMAN	[5516] TEAQDLCR; [	669	400	C	Q9C0C2	182 kDa tankyrase-1-binding protein	C669; 182 kDa tankyrase-1-binding protein	0	0.0869788	0.11212	0.0391275	0	0.0819138	0.0927488	0.0805913	1	0.497317	0.39911	0.756477
TB182_HUMAN	[5518] DLEVTCDPDSGGSQGLR; [	1324	400	C	Q9C0C2	182 kDa tankyrase-1-binding protein	C1324; 182 kDa tankyrase-1-binding protein	0	0.0906661	0.175725	0.134471	0	0.0718309	0.0692244	0.0591652	1	0.408906	0.0462872	0.0818903
TB182_HUMAN	[5527] CPARPPPSGSQGLLEEMLAASSSK; [	1443	400	C	Q9C0C2	182 kDa tankyrase-1-binding protein	C1443; 182 kDa tankyrase-1-binding protein	0	0.127424	0.106322	0.146513	0	0.111397	0.102986	0.0930606	1	0.455777	0.482417	0.241814
PDLI4_HUMAN	[5540] NLKPTASKLGAPLSGLQGLPECTR; [	255	70	C	P50479	PDZ and LIM domain protein 4 (LIM protein RIL) (Reversion-induced LIM protein)	C255; PDZ and LIM domain protein 4 (LIM protein RIL) (Reversion-induced LIM protein)	0	-0.233668	-0.160078	0.129296	0	0.272862	0.240765	0.237379	1	0.593451	0.661557	0.732134
NUMB_HUMAN	[5556] HTEVPTGTCPVDPFEAQWAALENK; [	611	40	C	P49757	Protein numb homolog (h-Numb) (Protein S171)	C611; Protein numb homolog (h-Numb) (Protein S171)	0	1.21046	0.862068	1.21835	0	0.30738	0.390415	0.312164	1	0.00273686	0.10269	0.00262274
GBF1_HUMAN	[5588] SGCSDLEEAVDSGADKK; [	661	60	C	Q92538	Golgi-specific brefeldin A-resistance guanine nucleotide exchange factor 1 (BFA-resistant GEF 1)	C661; Golgi-specific brefeldin A-resistance guanine nucleotide exchange factor 1 (BFA-resistant GEF 1)	0	0.0355471	0.239726	0.108207	0	0.212945	0.238507	0.214289	1	0.916589	0.493744	0.746697
GBF1_HUMAN	[5590] ETARPSCEIVDGTR; [	613	60	C	Q92538	Golgi-specific brefeldin A-resistance guanine nucleotide exchange factor 1 (BFA-resistant GEF 1)	C613; Golgi-specific brefeldin A-resistance guanine nucleotide exchange factor 1 (BFA-resistant GEF 1)	0	-0.22538	-0.560685	0.205732	0	0.314538	0.293133	0.228212	1	0.646759	0.157298	0.540221
GANP_HUMAN	[5623] ALAPSAECPIAEENLAR; [	1285	50	C	O60318	Germinal-center associated nuclear protein (GANP) (80 kDa MCM3-associated protein) (MCM3 acetylating protein) (MCM3AP) (EC 2.3.1.-) (MCM3 acetyltransferase)	C1285; Germinal-center associated nuclear protein (GANP) (80 kDa MCM3-associated protein) (MCM3 acetylating protein) (MCM3AP) (EC 2.3.1.-) (MCM3 acetyltransferase)	0	-0.650192	-0.0837164	-0.364367	0	0.243826	0.243419	0.225359	1	0.0513617	0.82543	0.236484
NAV3_HUMAN	[5638] LPHNAGDCGSASMKPSQSASASPLVWPPKK; [	1753	80	C	Q8IVL0	Neuron navigator 3 (Pore membrane and/or filament-interacting-like protein 1) (Steerin-3) (Unc-53 homolog 3) (unc53H3)	C1753; Neuron navigator 3 (Pore membrane and/or filament-interacting-like protein 1) (Steerin-3) (Unc-53 homolog 3) (unc53H3)	0	0.221017	0.221974	0.310049	0	0.214854	0.255669	0.201228	1	0.512822	0.559726	0.251357
NAV3_HUMAN	[5641] ASASSCPAPLEGR; [	579	80	C	Q8IVL0	Neuron navigator 3 (Pore membrane and/or filament-interacting-like protein 1) (Steerin-3) (Unc-53 homolog 3) (unc53H3)	C579; Neuron navigator 3 (Pore membrane and/or filament-interacting-like protein 1) (Steerin-3) (Unc-53 homolog 3) (unc53H3)	0	-0.526375	-0.77622	-0.25093	0	0.174367	0.206611	0.187957	1	0.0210391	0.00239991	0.336968
UBP10_HUMAN	[5676] TAGQPEGGPGADFGQSCFPAEAGR; [	254	50	C	Q14694	Ubiquitin carboxyl-terminal hydrolase 10 (EC 3.4.19.12) (Deubiquitinating enzyme 10) (Ubiquitin thioesterase 10) (Ubiquitin-specific-processing protease 10)	C254; Ubiquitin carboxyl-terminal hydrolase 10 (EC 3.4.19.12) (Deubiquitinating enzyme 10) (Ubiquitin thioesterase 10) (Ubiquitin-specific-processing protease 10)	0	-0.158684	0.575174	0.0785879	0	0.276718	0.216806	0.257193	1	0.732325	0.0428926	0.84096
LRRF1_HUMAN	[5739] IAAESSENVDCPENPK; [	644	110	C	Q32MZ4	Leucine-rich repeat flightless-interacting protein 1 (LRR FLII-interacting protein 1) (GC-binding factor 2) (TAR RNA-interacting protein)	C644; Leucine-rich repeat flightless-interacting protein 1 (LRR FLII-interacting protein 1) (GC-binding factor 2) (TAR RNA-interacting protein)	0	0.445801	0.633568	0.433284	0	0.126352	0.134378	0.132971	1	0.00513389	9.0984e-05	0.00958747
LRRF1_HUMAN	[5740] EIDCLSPEAQK; [	14	110	C	Q32MZ4	Leucine-rich repeat flightless-interacting protein 1 (LRR FLII-interacting protein 1) (GC-binding factor 2) (TAR RNA-interacting protein)	C14; Leucine-rich repeat flightless-interacting protein 1 (LRR FLII-interacting protein 1) (GC-binding factor 2) (TAR RNA-interacting protein)	0	0.205781	0.243511	0.0820089	0	0.139633	0.164274	0.155012	1	0.309817	0.281984	0.737421
DLG5_HUMAN	[5774] SCDEDLTSQKVDELGQK; [	1094	50	C	Q8TDM6	Disks large homolog 5 (Discs large protein P-dlg) (Placenta and prostate DLG)	C1094; Disks large homolog 5 (Discs large protein P-dlg) (Placenta and prostate DLG)	0	-0.170515	-0.384776	0.0425138	0	0.325284	0.294848	0.317585	1	0.753859	0.358651	0.919203
PDLI7_HUMAN	[5779] GAIFCPPCYDVR; [	329	110	C	Q9NR12	PDZ and LIM domain protein 7 (LIM mineralization protein) (LMP) (Protein enigma)	C329; PDZ and LIM domain protein 7 (LIM mineralization protein) (LMP) (Protein enigma)	0	0.25599	-0.282984	0.502316	0	0.189678	0.213131	0.150143	1	0.367809	0.350314	0.00763885
PDLI7_HUMAN	[5779] GAIFCPPCYDVR; [5780] GAIFCPPCYDVR; [	332	110	C	Q9NR12	PDZ and LIM domain protein 7 (LIM mineralization protein) (LMP) (Protein enigma)	C332; PDZ and LIM domain protein 7 (LIM mineralization protein) (LMP) (Protein enigma)	0	0.206729	-0.336439	0.333436	0	0.190791	0.211683	0.164072	1	0.491509	0.241615	0.128281
PDLI7_HUMAN	[5782] YAPSCAK; [	341	110	C	Q9NR12	PDZ and LIM domain protein 7 (LIM mineralization protein) (LMP) (Protein enigma)	C341; PDZ and LIM domain protein 7 (LIM mineralization protein) (LMP) (Protein enigma)	0	-0.119981	-0.18291	0.0751344	0	0.179594	0.188418	0.172146	1	0.67391	0.506216	0.777649
PLAP_HUMAN	[5807] NTVCSLSSGK; [	116	50	C	Q9Y263	Phospholipase A-2-activating protein (PLA2P) (PLAP)	C116; Phospholipase A-2-activating protein (PLA2P) (PLAP)	0	-0.557354	-0.0871478	-0.755535	0	0.332049	0.387956	0.315454	1	0.24692	0.871806	0.0732406
BAG3_HUMAN	[5832] QCGQVAAAAAAQPPASHGPER; [	151	120	C	O95817	BAG family molecular chaperone regulator 3 (BAG-3) (Bcl-2-associated athanogene 3) (Bcl-2-binding protein Bis) (Docking protein CAIR-1)	C151; BAG family molecular chaperone regulator 3 (BAG-3) (Bcl-2-associated athanogene 3) (Bcl-2-binding protein Bis) (Docking protein CAIR-1)	0	0.0201735	-0.0786832	-0.0550243	0	0.110975	0.110464	0.111573	1	0.916589	0.634724	0.753203
BAG3_HUMAN	[5833] SQSPAASDCSSSSSSASLPSSGR; [5834] SQSPAASDCSSSSSSASLPSSGR; [5835] SQSPAASDCSSSSSSASLPSSGR; [	179	120	C	O95817	BAG family molecular chaperone regulator 3 (BAG-3) (Bcl-2-associated athanogene 3) (Bcl-2-binding protein Bis) (Docking protein CAIR-1)	C179; BAG family molecular chaperone regulator 3 (BAG-3) (Bcl-2-associated athanogene 3) (Bcl-2-binding protein Bis) (Docking protein CAIR-1)	0	-0.136729	0.00556741	0.0928145	0	0.124555	0.140724	0.1051	1	0.483966	0.973284	0.546923
BAG3_HUMAN	[5840] VPPAPVPCPPPSPGPSAVPSSPK; [5841] VPPAPVPCPPPSPGPSAVPSSPK; [	373	120	C	O95817	BAG family molecular chaperone regulator 3 (BAG-3) (Bcl-2-associated athanogene 3) (Bcl-2-binding protein Bis) (Docking protein CAIR-1)	C373; BAG family molecular chaperone regulator 3 (BAG-3) (Bcl-2-associated athanogene 3) (Bcl-2-binding protein Bis) (Docking protein CAIR-1)	0	0.330767	0.198044	0.345102	0	0.146055	0.140786	0.14884	1	0.0982769	0.313498	0.0773556
AKA12_HUMAN	[5859] LKETCVSGEDPTQGADLSPDEK; [	470	440	C	Q02952	A-kinase anchor protein 12 (AKAP-12) (A-kinase anchor protein 250 kDa) (AKAP 250) (Gravin) (Myasthenia gravis autoantigen)	C470; A-kinase anchor protein 12 (AKAP-12) (A-kinase anchor protein 250 kDa) (AKAP 250) (Gravin) (Myasthenia gravis autoantigen)	0	0.352847	0.374741	0.332341	0	0.0455448	0.0424497	0.044741	1	3.33303e-12	7.16e-14	2.90657e-11
AKA12_HUMAN	[5864] SDEVDEQVACQEVK; [5867] WKSDEVDEQVACQEVK; [	1521	440	C	Q02952	A-kinase anchor protein 12 (AKAP-12) (A-kinase anchor protein 250 kDa) (AKAP 250) (Gravin) (Myasthenia gravis autoantigen)	C1521; A-kinase anchor protein 12 (AKAP-12) (A-kinase anchor protein 250 kDa) (AKAP 250) (Gravin) (Myasthenia gravis autoantigen)	0	0.276457	0.289938	0.273454	0	0.0502648	0.0510276	0.0528877	1	1.27611e-06	5.39403e-07	7.44564e-06
AKA12_HUMAN	[5866] EVSSLEGSPPPCLGQEEAVCTK; [	1399	440	C	Q02952	A-kinase anchor protein 12 (AKAP-12) (A-kinase anchor protein 250 kDa) (AKAP 250) (Gravin) (Myasthenia gravis autoantigen)	C1399; A-kinase anchor protein 12 (AKAP-12) (A-kinase anchor protein 250 kDa) (AKAP 250) (Gravin) (Myasthenia gravis autoantigen)	0	0.0790821	0.176296	0.189426	0	0.133464	0.106086	0.0969038	1	0.715735	0.209739	0.143295
AKA12_HUMAN	[5870] GGGDEESGEHTQVPADSPDSQEEQKGESSASSPEEPEEITCLEK; [	578	440	C	Q02952	A-kinase anchor protein 12 (AKAP-12) (A-kinase anchor protein 250 kDa) (AKAP 250) (Gravin) (Myasthenia gravis autoantigen)	C578; A-kinase anchor protein 12 (AKAP-12) (A-kinase anchor protein 250 kDa) (AKAP 250) (Gravin) (Myasthenia gravis autoantigen)	0	0.315157	0.321137	0.334268	0	0.108283	0.108922	0.108794	1	0.0229948	0.0167236	0.0128135
AKA12_HUMAN	[5874] SSEKNEDFAAHPGEDAVPTGPDCQAK; [	1479	440	C	Q02952	A-kinase anchor protein 12 (AKAP-12) (A-kinase anchor protein 250 kDa) (AKAP 250) (Gravin) (Myasthenia gravis autoantigen)	C1479; A-kinase anchor protein 12 (AKAP-12) (A-kinase anchor protein 250 kDa) (AKAP 250) (Gravin) (Myasthenia gravis autoantigen)	0	0.228214	0.245422	0.243292	0	0.0681136	0.0773737	0.0738521	1	0.00681308	0.00905803	0.00762849
BCLF1_HUMAN	[5958] CDSADLR; [	688	70	C	Q9NYF8	Bcl-2-associated transcription factor 1 (Btf) (BCLAF1 and THRAP3 family member 1)	C688; Bcl-2-associated transcription factor 1 (Btf) (BCLAF1 and THRAP3 family member 1)	0	-0.447224	-0.57409	-0.558007	0	0.230311	0.231763	0.221594	1	0.162743	0.0584439	0.0560299
BMS1_HUMAN	[5975] AGLSPANCQSDR; [	556	40	C	Q14692	Ribosome biogenesis protein BMS1 homolog (Ribosome assembly protein BMS1 homolog)	C556; Ribosome biogenesis protein BMS1 homolog (Ribosome assembly protein BMS1 homolog)	0	-0.366642	0.532539	-0.0649339	0	0.245904	0.268855	0.24894	1	0.309817	0.144796	0.855119
SCRN1_HUMAN	[5982] TQSPCFGDDDPAK; [	324	40	C	Q12765	Secernin-1	C324; Secernin-1	0	0.215802	0.136603	0.201545	0	0.295278	0.298114	0.286867	1	0.645316	0.774488	0.645993
ZEB2_HUMAN	[5992] NANCTSDFEEYFAK; [	140	60	C	O60315	Zinc finger E-box-binding homeobox 2 (Smad-interacting protein 1) (SMADIP1) (Zinc finger homeobox protein 1b)	C140; Zinc finger E-box-binding homeobox 2 (Smad-interacting protein 1) (SMADIP1) (Zinc finger homeobox protein 1b)	0	-0.426782	0.189442	-0.27875	0	0.215576	0.257003	0.206045	1	0.156355	0.621758	0.330213
BAHC1_HUMAN	[6092] CFLSRATVAGTGAGSGPSSSSK; [	2390	50	C	Q9P281	BAH and coiled-coil domain-containing protein 1 (Bromo adjacent homology domain-containing protein 2) (BAH domain-containing protein 2)	C2390; BAH and coiled-coil domain-containing protein 1 (Bromo adjacent homology domain-containing protein 2) (BAH domain-containing protein 2)	0	-0.0784877	0.293027	-0.483984	0	0.306108	0.306866	0.288944	1	0.884329	0.519371	0.218773
HSP74_HUMAN	[6107] CTPACISFGPK; [	34	40	C	P34932	Heat shock 70 kDa protein 4 (HSP70RY) (Heat shock 70-related protein APG-2)	C34; Heat shock 70 kDa protein 4 (HSP70RY) (Heat shock 70-related protein APG-2)	0	0.401228	0.360532	0.53175	0	0.307922	0.312734	0.291477	1	0.400637	0.42877	0.182032
IF2P_HUMAN	[6120] QGTPMCVPSK; [	1126	60	C	O60841	Eukaryotic translation initiation factor 5B (eIF-5B) (EC 3.6.5.3) (Translation initiation factor IF-2)	C1126; Eukaryotic translation initiation factor 5B (eIF-5B) (EC 3.6.5.3) (Translation initiation factor IF-2)	0	0.103638	0.440372	-0.405584	0	0.281527	0.296157	0.245376	1	0.835302	0.282195	0.225052
FAT1_HUMAN	[6147] VVDLDPCLSK; [	4342	60	C	Q14517	Protocadherin Fat 1 (Cadherin family member 7) (Cadherin-related tumor suppressor homolog) (Protein fat homolog) [Cleaved into: Protocadherin Fat 1, nuclear form]	C4342; Protocadherin Fat 1 (Cadherin family member 7) (Cadherin-related tumor suppressor homolog) (Protein fat homolog) [Cleaved into: Protocadherin Fat 1, nuclear form]	0	-0.146639	-0.544417	-0.00878771	0	0.215832	0.344703	0.252012	1	0.67391	0.24795	0.977752
HNRPM_HUMAN	[6243] GCGVVKFESPEVAER; [	694	80	C	P52272	Heterogeneous nuclear ribonucleoprotein M (hnRNP M)	C694; Heterogeneous nuclear ribonucleoprotein M (hnRNP M)	0	-0.170298	-0.134393	0.161181	0	0.196889	0.256534	0.190975	1	0.588366	0.748386	0.560832
YJ005_HUMAN	[6253] GSCLESGGHSNDR; [	251	70	C	Q6ZSR9	Uncharacterized protein FLJ45252	C251; Uncharacterized protein FLJ45252	0	-0.333081	-0.266851	-0.0489466	0	0.202753	0.202817	0.208356	1	0.252603	0.353968	0.873469
RTF2_HUMAN	[6267] CCGCVFSERALK; [	142	40	C	Q9BY42	Protein RTF2 homolog (Replication termination factor 2 domain-containing protein 1)	C142; Protein RTF2 homolog (Replication termination factor 2 domain-containing protein 1)	0	-1.16283	-0.831689	-1.24784	0	0.234985	0.272106	0.260413	1	0.000162961	0.0182475	0.000234403
VDAC2_HUMAN	[6272] SCSGVEFSTSGSSNTDTGK; [	47	60	C	P45880	Voltage-dependent anion-selective channel protein 2 (VDAC-2) (hVDAC2) (Outer mitochondrial membrane protein porin 2)	C47; Voltage-dependent anion-selective channel protein 2 (VDAC-2) (hVDAC2) (Outer mitochondrial membrane protein porin 2)	0	-0.686558	-0.280961	0.0311073	0	0.187013	0.219247	0.184381	1	0.00449403	0.36991	0.896601
NAV1_HUMAN	[6281] LQAGDAPSVGGSCR; [	337	90	C	Q8NEY1	Neuron navigator 1 (Pore membrane and/or filament-interacting-like protein 3) (Steerin-1) (Unc-53 homolog 1) (unc53H1)	C337; Neuron navigator 1 (Pore membrane and/or filament-interacting-like protein 3) (Steerin-1) (Unc-53 homolog 1) (unc53H1)	0	-0.183702	-0.512544	-0.028337	0	0.124587	0.118956	0.126043	1	0.309817	0.000399215	0.873862
ZFP91_HUMAN	[6307] TGSLQLICK; [	182	40	C	Q96JP5	E3 ubiquitin-protein ligase ZFP91 (EC 2.3.2.27) (RING-type E3 ubiquitin transferase ZFP91) (Zinc finger protein 757) (Zinc finger protein 91 homolog) (Zfp-91)	C182; E3 ubiquitin-protein ligase ZFP91 (EC 2.3.2.27) (RING-type E3 ubiquitin transferase ZFP91) (Zinc finger protein 757) (Zinc finger protein 91 homolog) (Zfp-91)	0	-0.030407	-0.193097	0.0487912	0	0.311895	0.354511	0.320661	1	0.954773	0.739461	0.90763
ICAL_HUMAN	[6333] CGEDDETIPSEYR; [6348] LEKCGEDDETIPSEYR; [	328	290	C	P20810	Calpastatin (Calpain inhibitor) (Sperm BS-17 component)	C328; Calpastatin (Calpain inhibitor) (Sperm BS-17 component)	0	-0.27764	0.543237	0.249041	0	0.051952	0.0512083	0.0571727	1	3.10339e-06	7.16e-14	0.000234403
ICAL_HUMAN	[6337] AAAPAPVSEAVCR; [	408	290	C	P20810	Calpastatin (Calpain inhibitor) (Sperm BS-17 component)	C408; Calpastatin (Calpain inhibitor) (Sperm BS-17 component)	0	0.462092	0.255496	0.135437	0	0.0427437	0.0617222	0.0434568	1	7.29153e-14	0.000428585	0.0117958
ICAL_HUMAN	[6339] KEGITGPPADSSKPIGPDDAIDALSSDFTCGSPTAAGK; [	241	290	C	P20810	Calpastatin (Calpain inhibitor) (Sperm BS-17 component)	C241; Calpastatin (Calpain inhibitor) (Sperm BS-17 component)	0	-0.18558	-0.453784	0.213925	0	0.0494933	0.0602332	0.0497597	1	0.00218017	2.18245e-11	0.000273175
ICAL_HUMAN	[6344] KPADDQDPIDALSGDLDSCPSTTETSQNTAKDK; [6352] SEDSKKPADDQDPIDALSGDLDSCPSTTETSQNTAKDK; [6354] KPADDQDPIDALSGDLDSCPSTTETSQNTAK; [	661	290	C	P20810	Calpastatin (Calpain inhibitor) (Sperm BS-17 component)	C661; Calpastatin (Calpain inhibitor) (Sperm BS-17 component)	0	0.400648	0.273339	0.398034	0	0.0571844	0.0439777	0.0484308	1	4.9657e-10	4.46167e-08	4.57127e-13
ICAL_HUMAN	[6357] SESELIDELSEDFDRSECK; [	381	290	C	P20810	Calpastatin (Calpain inhibitor) (Sperm BS-17 component)	C381; Calpastatin (Calpain inhibitor) (Sperm BS-17 component)	0	0.0268345	-0.469392	-0.198316	0	0.052794	0.0396587	0.0550206	1	0.760293	7.16e-14	0.00298749
ICAL_HUMAN	[6358] TSMCSIQSAPPEPATLK; [	413	290	C	P20810	Calpastatin (Calpain inhibitor) (Sperm BS-17 component)	C413; Calpastatin (Calpain inhibitor) (Sperm BS-17 component)	0	-0.499347	-0.0295663	0.0969694	0	0.0568393	0.0630129	0.0503378	1	7.29153e-14	0.770563	0.146989
ZRAB2_HUMAN	[6363] GLFSANDWQCK; [	71	80	C	O95218	Zinc finger Ran-binding domain-containing protein 2 (Zinc finger protein 265) (Zinc finger, splicing)	C71; Zinc finger Ran-binding domain-containing protein 2 (Zinc finger protein 265) (Zinc finger, splicing)	0	0.11665	-0.163035	0.172009	0	0.174254	0.181394	0.176845	1	0.67391	0.553805	0.507904
DIAP1_HUMAN	[6400] AGCAVTSLLASELTK; [	1227	50	C	O60610	Protein diaphanous homolog 1 (Diaphanous-related formin-1) (DRF1)	C1227; Protein diaphanous homolog 1 (Diaphanous-related formin-1) (DRF1)	0	0.190278	-0.376587	0.200327	0	0.210773	0.22147	0.17959	1	0.567586	0.208069	0.452962
HCFC1_HUMAN	[6418] ACAAGTPAVIR; [	1139	60	C	P51610	Host cell factor 1 (HCF) (HCF-1) (C1 factor) (CFF) (VCAF) (VP16 accessory protein) [Cleaved into: HCF N-terminal chain 1; HCF N-terminal chain 2; HCF N-terminal chain 3; HCF N-terminal chain 4; HCF N-terminal chain 5; HCF N-terminal chain 6; HCF C-terminal chain 1; HCF C-terminal chain 2; HCF C-terminal chain 3; HCF C-terminal chain 4; HCF C-terminal chain 5; HCF C-terminal chain 6]	C1139; Host cell factor 1 (HCF) (HCF-1) (C1 factor) (CFF) (VCAF) (VP16 accessory protein) [Cleaved into: HCF N-terminal chain 1; HCF N-terminal chain 2; HCF N-terminal chain 3; HCF N-terminal chain 4; HCF N-terminal chain 5; HCF N-terminal chain 6; HCF C-terminal chain 1; HCF C-terminal chain 2; HCF C-terminal chain 3; HCF C-terminal chain 4; HCF C-terminal chain 5; HCF C-terminal chain 6]	0	-0.0116901	0.51003	0.232852	0	0.235943	0.268947	0.24038	1	0.982593	0.157298	0.507904
JUPI2_HUMAN	[6422] DHVFLCEGEEPK; [	118	40	C	Q9H910	Jupiter microtubule associated homolog 2 (Hematological and neurological expressed 1-like protein) (HN1-like protein)	C118; Jupiter microtubule associated homolog 2 (Hematological and neurological expressed 1-like protein) (HN1-like protein)	0	0.245798	-0.796453	0.0894464	0	0.288343	0.283908	0.314646	1	0.596886	0.0331888	0.851211
SYCC_HUMAN	[6476] VQPQWSPPAGTQPCR; [	27	50	C	P49589	Cysteine--tRNA ligase, cytoplasmic (EC 6.1.1.16) (Cysteinyl-tRNA synthetase) (CysRS)	C27; Cysteine--tRNA ligase, cytoplasmic (EC 6.1.1.16) (Cysteinyl-tRNA synthetase) (CysRS)	0	-0.171811	0.102049	0.325724	0	0.219899	0.261536	0.191708	1	0.624671	0.798251	0.216525
TM1L2_HUMAN	[6487] EFLLGNPFSTPVGQCLEK; [	16	40	C	Q6ZVM7	TOM1-like protein 2 (Target of Myb-like protein 2)	C16; TOM1-like protein 2 (Target of Myb-like protein 2)	0	-0.0295087	0.496479	0.0392625	0	0.218803	0.20258	0.209872	1	0.935114	0.0646321	0.888378
RPB2_HUMAN	[6505] TQISLVRMPYACK; [	1155	40	C	P30876	DNA-directed RNA polymerase II subunit RPB2 (EC 2.7.7.6) (DNA-directed RNA polymerase II 140 kDa polypeptide) (DNA-directed RNA polymerase II subunit B) (RNA polymerase II subunit 2) (RNA polymerase II subunit B2)	C1155; DNA-directed RNA polymerase II subunit RPB2 (EC 2.7.7.6) (DNA-directed RNA polymerase II 140 kDa polypeptide) (DNA-directed RNA polymerase II subunit B) (RNA polymerase II subunit 2) (RNA polymerase II subunit B2)	0	0.147018	0.44397	0.188993	0	0.313063	0.334585	0.295838	1	0.780415	0.353968	0.685853
RFTN1_HUMAN	[6508] GDHASLENEKPGTGDVCSAPAGR; [	211	90	C	Q14699	Raftlin (Cell migration-inducing gene 2 protein) (Raft-linking protein)	C211; Raftlin (Cell migration-inducing gene 2 protein) (Raft-linking protein)	0	0.450388	0.611993	0.637698	0	0.111389	0.125517	0.13157	1	0.00119841	6.00122e-05	7.94085e-05
SQSTM_HUMAN	[6565] CSVCPDYDLCSVCEGK; [	142	40	C	Q13501	Sequestosome-1 (EBI3-associated protein of 60 kDa) (EBIAP) (p60) (Phosphotyrosine-independent ligand for the Lck SH2 domain of 62 kDa) (Ubiquitin-binding protein p62)	C142; Sequestosome-1 (EBI3-associated protein of 60 kDa) (EBIAP) (p60) (Phosphotyrosine-independent ligand for the Lck SH2 domain of 62 kDa) (Ubiquitin-binding protein p62)	0	-0.408941	-0.342929	0.0782003	0	0.342735	0.449371	0.297677	1	0.442236	0.616411	0.855119
SQSTM_HUMAN	[6566] DHRPPCAQEAPR; [	113	40	C	Q13501	Sequestosome-1 (EBI3-associated protein of 60 kDa) (EBIAP) (p60) (Phosphotyrosine-independent ligand for the Lck SH2 domain of 62 kDa) (Ubiquitin-binding protein p62)	C113; Sequestosome-1 (EBI3-associated protein of 60 kDa) (EBIAP) (p60) (Phosphotyrosine-independent ligand for the Lck SH2 domain of 62 kDa) (Ubiquitin-binding protein p62)	0	-0.33768	-0.359378	-0.312418	0	0.320607	0.308874	0.298792	1	0.507026	0.425525	0.479445
SQSTM_HUMAN	[6565] CSVCPDYDLCSVCEGK; [	145	40	C	Q13501	Sequestosome-1 (EBI3-associated protein of 60 kDa) (EBIAP) (p60) (Phosphotyrosine-independent ligand for the Lck SH2 domain of 62 kDa) (Ubiquitin-binding protein p62)	C145; Sequestosome-1 (EBI3-associated protein of 60 kDa) (EBIAP) (p60) (Phosphotyrosine-independent ligand for the Lck SH2 domain of 62 kDa) (Ubiquitin-binding protein p62)	0	-0.408941	-0.342929	0.0782003	0	0.342735	0.449371	0.297677	1	0.442236	0.616411	0.855119
SQSTM_HUMAN	[6565] CSVCPDYDLCSVCEGK; [	151	40	C	Q13501	Sequestosome-1 (EBI3-associated protein of 60 kDa) (EBIAP) (p60) (Phosphotyrosine-independent ligand for the Lck SH2 domain of 62 kDa) (Ubiquitin-binding protein p62)	C151; Sequestosome-1 (EBI3-associated protein of 60 kDa) (EBIAP) (p60) (Phosphotyrosine-independent ligand for the Lck SH2 domain of 62 kDa) (Ubiquitin-binding protein p62)	0	-0.408941	-0.342929	0.0782003	0	0.342735	0.449371	0.297677	1	0.442236	0.616411	0.855119
SQSTM_HUMAN	[6565] CSVCPDYDLCSVCEGK; [	154	40	C	Q13501	Sequestosome-1 (EBI3-associated protein of 60 kDa) (EBIAP) (p60) (Phosphotyrosine-independent ligand for the Lck SH2 domain of 62 kDa) (Ubiquitin-binding protein p62)	C154; Sequestosome-1 (EBI3-associated protein of 60 kDa) (EBIAP) (p60) (Phosphotyrosine-independent ligand for the Lck SH2 domain of 62 kDa) (Ubiquitin-binding protein p62)	0	-0.408941	-0.342929	0.0782003	0	0.342735	0.449371	0.297677	1	0.442236	0.616411	0.855119
NPC2_HUMAN	[6569] SGINCPIQKDK; [	99	40	C	P61916	NPC intracellular cholesterol transporter 2 (Epididymal secretory protein E1) (Human epididymis-specific protein 1) (He1) (Niemann-Pick disease type C2 protein)	C99; NPC intracellular cholesterol transporter 2 (Epididymal secretory protein E1) (Human epididymis-specific protein 1) (He1) (Niemann-Pick disease type C2 protein)	0	-0.0996974	-0.0918587	-0.122256	0	0.233917	0.225076	0.239821	1	0.810006	0.793001	0.746074
PCM1_HUMAN	[6572] SSQQPVSEVSTIPCPR; [	1585	40	C	Q15154	Pericentriolar material 1 protein (PCM-1) (hPCM-1)	C1585; Pericentriolar material 1 protein (PCM-1) (hPCM-1)	0	-0.26985	0.245645	0.19284	0	0.165098	0.18429	0.186279	1	0.260476	0.352988	0.482741
E7EVA0_HUMAN	[6584] ISTVKASTVTEPPAKVTDVSCQEQIQGAGFVPSVVSEENK; [	1343	80	C	E7EVA0	Microtubule-associated protein	C1343; Microtubule-associated protein	0	0.699434	0.667675	0.568998	0	0.287623	0.283623	0.269529	1	0.076636	0.0705284	0.113423
E7EVA0_HUMAN	[6590] EGCSPFLDQEVMGVVSKPTAAKEIPNLVPTLIASNPLECNLKEGNNESK; [	965	80	C	E7EVA0	Microtubule-associated protein	C965; Microtubule-associated protein	0	0.113913	0.249481	-0.309597	0	0.279906	0.287356	0.24053	1	0.816669	0.559726	0.364397
IF4B_HUMAN	[6609] SLENETLNKEEDCHSPTSKPPKPDQPLK; [	457	170	C	P23588	Eukaryotic translation initiation factor 4B (eIF-4B)	C457; Eukaryotic translation initiation factor 4B (eIF-4B)	0	-0.168341	-0.367713	0.194583	0	0.338182	0.175171	0.21912	1	0.76447	0.110179	0.54461
MAP1A_HUMAN	[6620] SAPCGSLAFSGDR; [	2191	470	C	P78559	Microtubule-associated protein 1A (MAP-1A) (Proliferation-related protein p80) [Cleaved into: MAP1A heavy chain; MAP1 light chain LC2]	C2191; Microtubule-associated protein 1A (MAP-1A) (Proliferation-related protein p80) [Cleaved into: MAP1A heavy chain; MAP1 light chain LC2]	0	0.19012	0.218458	0.208228	0	0.115568	0.104983	0.113823	1	0.24692	0.111448	0.168971
MAP1A_HUMAN	[6622] LCSQYGTPVFSAPGHALHPGEPALGEAEER; [	955	470	C	P78559	Microtubule-associated protein 1A (MAP-1A) (Proliferation-related protein p80) [Cleaved into: MAP1A heavy chain; MAP1 light chain LC2]	C955; Microtubule-associated protein 1A (MAP-1A) (Proliferation-related protein p80) [Cleaved into: MAP1A heavy chain; MAP1 light chain LC2]	0	0.314124	0.22738	0.255275	0	0.0855713	0.0860965	0.080239	1	0.00267621	0.0377401	0.00987974
MAP1A_HUMAN	[6636] AENEEAAACPAWER; [	2385	470	C	P78559	Microtubule-associated protein 1A (MAP-1A) (Proliferation-related protein p80) [Cleaved into: MAP1A heavy chain; MAP1 light chain LC2]	C2385; Microtubule-associated protein 1A (MAP-1A) (Proliferation-related protein p80) [Cleaved into: MAP1A heavy chain; MAP1 light chain LC2]	0	0.145324	0.0966101	0.115961	0	0.0649803	0.077066	0.082687	1	0.0992674	0.375888	0.302607
MAP1A_HUMAN	[6653] VPPPRSPQAQEAPVNIDEGLTGCTIQLLPAQDK; [	1086	470	C	P78559	Microtubule-associated protein 1A (MAP-1A) (Proliferation-related protein p80) [Cleaved into: MAP1A heavy chain; MAP1 light chain LC2]	C1086; Microtubule-associated protein 1A (MAP-1A) (Proliferation-related protein p80) [Cleaved into: MAP1A heavy chain; MAP1 light chain LC2]	0	-0.0750497	-0.0345417	0.0889475	0	0.0744849	0.153107	0.0838374	1	0.520704	0.871806	0.46856
AMPD2_HUMAN	[6662] SLPGPAPCLK; [	107	80	C	Q01433	AMP deaminase 2 (EC 3.5.4.6) (AMP deaminase isoform L)	C107; AMP deaminase 2 (EC 3.5.4.6) (AMP deaminase isoform L)	0	0.064324	0.031772	0.0664543	0	0.145706	0.148951	0.142722	1	0.800948	0.87821	0.766929
COF1_HUMAN	[6671] HELQANCYEEVKDR; [	139	130	C	P23528	Cofilin-1 (18 kDa phosphoprotein) (p18) (Cofilin, non-muscle isoform)	C139; Cofilin-1 (18 kDa phosphoprotein) (p18) (Cofilin, non-muscle isoform)	0	0.00678897	-0.494775	0.0573666	0	0.112293	0.0957811	0.151208	1	0.976428	1.31256e-05	0.802804
FRMD6_HUMAN	[6768] GQSTDSLPQTICR; [	531	50	C	Q96NE9	FERM domain-containing protein 6 (Willin)	C531; FERM domain-containing protein 6 (Willin)	0	-0.147248	-0.143169	-0.0141916	0	0.202955	0.278389	0.192378	1	0.646333	0.748386	0.957509
MIA2_HUMAN	[6770] CLESTKLLADLKK; [	19	40	C	Q96PC5	Melanoma inhibitory activity protein 2	C19; Melanoma inhibitory activity protein 2	0	0.947872	1.20387	1.13682	0	0.425138	0.462823	0.477916	1	0.109221	0.0493864	0.0773556
MIA2_HUMAN	[6772] SNSELEDEILCLEK; [	755	40	C	Q96PC5	Melanoma inhibitory activity protein 2	C755; Melanoma inhibitory activity protein 2	0	-0.183303	-0.403272	-0.141569	0	0.340763	0.333478	0.350667	1	0.746152	0.402812	0.787298
GCN1_HUMAN	[6779] QGVCIGLSEIMK; [	1984	110	C	Q92616	eIF-2-alpha kinase activator GCN1 (GCN1 eIF-2-alpha kinase activator homolog) (GCN1-like protein 1) (General control of amino-acid synthesis 1-like protein 1) (Translational activator GCN1) (HsGCN1)	C1984; eIF-2-alpha kinase activator GCN1 (GCN1 eIF-2-alpha kinase activator homolog) (GCN1-like protein 1) (General control of amino-acid synthesis 1-like protein 1) (Translational activator GCN1) (HsGCN1)	0	0.538737	0.594808	0.574209	0	0.23626	0.253669	0.278063	1	0.0961277	0.0705284	0.120803
CRIP2_HUMAN	[6848] ASSVTTFTGEPNTCPR; [	126	50	C	P52943	Cysteine-rich protein 2 (CRP-2) (Protein ESP1)	C126; Cysteine-rich protein 2 (CRP-2) (Protein ESP1)	0	0.234388	0.695754	0.393735	0	0.218452	0.212558	0.219252	1	0.497317	0.0101678	0.187451
ATX2_HUMAN	[6862] VVNGGVPWPSPCPSPSSRPPSRYQSGPNSLPPR; [	556	100	C	Q99700	Ataxin-2 (Spinocerebellar ataxia type 2 protein) (Trinucleotide repeat-containing gene 13 protein)	C556; Ataxin-2 (Spinocerebellar ataxia type 2 protein) (Trinucleotide repeat-containing gene 13 protein)	0	-0.123167	0.29294	0.0609884	0	0.205314	0.158872	0.202784	1	0.714521	0.167986	0.841791
FHL2_HUMAN	[6937] CQQPIGTK; [	132	180	C	Q14192	Four and a half LIM domains protein 2 (FHL-2) (LIM domain protein DRAL) (Skeletal muscle LIM-protein 3) (SLIM-3)	C132; Four and a half LIM domains protein 2 (FHL-2) (LIM domain protein DRAL) (Skeletal muscle LIM-protein 3) (SLIM-3)	0	-0.143161	0.184462	-0.12303	0	0.361677	0.318852	0.358158	1	0.816669	0.723209	0.826232
FHL2_HUMAN	[6939] CSLSLVGR; [	254	180	C	Q14192	Four and a half LIM domains protein 2 (FHL-2) (LIM domain protein DRAL) (Skeletal muscle LIM-protein 3) (SLIM-3)	C254; Four and a half LIM domains protein 2 (FHL-2) (LIM domain protein DRAL) (Skeletal muscle LIM-protein 3) (SLIM-3)	0	0.310429	-0.191602	0.29171	0	0.140223	0.273146	0.131816	1	0.104652	0.636893	0.0908673
FHL2_HUMAN	[6940] DDILCPDCGK; [6944] GFLTERDDILCPDCGKDI; [6946] GFLTERDDILCPDCGKDI; [6947] GFLTERDDILCPDCGK; [6948] DDILCPDCGKDI; [	272	180	C	Q14192	Four and a half LIM domains protein 2 (FHL-2) (LIM domain protein DRAL) (Skeletal muscle LIM-protein 3) (SLIM-3)	C272; Four and a half LIM domains protein 2 (FHL-2) (LIM domain protein DRAL) (Skeletal muscle LIM-protein 3) (SLIM-3)	0	0.271087	0.140292	0.302393	0	0.213405	0.190723	0.156062	1	0.408869	0.621758	0.146243
FHL2_HUMAN	[6941] DNQNFCVPCYEK; [6943] DNQNFCVPCYEK; [	150	180	C	Q14192	Four and a half LIM domains protein 2 (FHL-2) (LIM domain protein DRAL) (Skeletal muscle LIM-protein 3) (SLIM-3)	C150; Four and a half LIM domains protein 2 (FHL-2) (LIM domain protein DRAL) (Skeletal muscle LIM-protein 3) (SLIM-3)	0	0.228475	0.150379	0.318444	0	0.161066	0.141437	0.13545	1	0.330202	0.468262	0.0729857
DDX5_HUMAN	[6962] GHNCPKPVLNFYEANFPANVMDVIARQNFTEPTAI; [	89	70	C	P17844	Probable ATP-dependent RNA helicase DDX5 (EC 3.6.4.13) (DEAD box protein 5) (RNA helicase p68)	C89; Probable ATP-dependent RNA helicase DDX5 (EC 3.6.4.13) (DEAD box protein 5) (RNA helicase p68)	0	0.312541	0.436564	0.474368	0	0.327248	0.364774	0.239199	1	0.544291	0.404689	0.143295
RS5_HUMAN	[7029] AQCPIVER; [	66	70	C	P46782	40S ribosomal protein S5 (Small ribosomal subunit protein uS7) [Cleaved into: 40S ribosomal protein S5, N-terminally processed]	C66; 40S ribosomal protein S5 (Small ribosomal subunit protein uS7) [Cleaved into: 40S ribosomal protein S5, N-terminally processed]	0	0.00408481	-0.726577	-0.462041	0	0.245573	0.253026	0.247018	1	0.995112	0.0246999	0.166384
SYSC_HUMAN	[7060] ADNLNKLKNLCSK; [	60	60	C	P49591	Serine--tRNA ligase, cytoplasmic (EC 6.1.1.11) (Seryl-tRNA synthetase) (SerRS) (Seryl-tRNA(Ser/Sec) synthetase)	C60; Serine--tRNA ligase, cytoplasmic (EC 6.1.1.11) (Seryl-tRNA synthetase) (SerRS) (Seryl-tRNA(Ser/Sec) synthetase)	0	0.465431	0.720931	0.585148	0	0.225373	0.242811	0.215194	1	0.135918	0.0197164	0.0390902
GARS_HUMAN	[7087] SCYDLSCHAR; [7088] SCYDLSCHAR; [	466	60	C	P41250	Glycine--tRNA ligase (EC 3.6.1.17) (EC 6.1.1.14) (Diadenosine tetraphosphate synthetase) (AP-4-A synthetase) (Glycyl-tRNA synthetase) (GlyRS)	C466; Glycine--tRNA ligase (EC 3.6.1.17) (EC 6.1.1.14) (Diadenosine tetraphosphate synthetase) (AP-4-A synthetase) (Glycyl-tRNA synthetase) (GlyRS)	0	-0.0863382	-0.311795	0.170121	0	0.263302	0.316779	0.267378	1	0.848297	0.500669	0.685853
