# Supplementary material for: Nuclear decoupling is part of a rapid protein-level cellular response to high-intensity mechanical loading
Source: Nat Commun. 2019 Sep 12;10:4149. doi: 10.1038/s41467-019-11923-1 (PMC6742657; doi:10.1038/s41467-019-11923-1)
Supplement: Supplementary file 9 — Supplementary Data 6 [file 41467_2019_11923_MOESM9_ESM.xlsx]

## Sheet: Sheet1
CTS at 5 Hz -- phosphorylation sites (n = 3 donors)								RELATIVE PTM LOG2(FOLD-CHANGE vs 0hr control)				SE				FDR-ADJUSTED P-VALUE
IDENTIFIER	PEPTIDES USED IN CACLULATION	MOD POSITION IN PROTEIN	UNMODIFIED DEGREES OF FREEDOM	MODIFIED RESIDUE	UNIPROT ID	PROTEIN NAME	SITE TITLE FOR GRAPHS	DMSO, CTRL, 0Hr	DMSO, CTRL, 24Hr	DMSO, CTS, 0Hr	DMSO, CTS, 24Hr	DMSO, CTRL, 0Hr	DMSO, CTRL, 24Hr	DMSO, CTS, 0Hr	DMSO, CTS, 24Hr	DMSO, CTRL, 0Hr	DMSO, CTRL, 24Hr	DMSO, CTS, 0Hr	DMSO, CTS, 24Hr
TOM1_HUMAN	[27] AADRLPNLSSPSAEGPPGPPSGPAPR; [	462	80	S	O60784	Target of Myb protein 1	S462; Target of Myb protein 1	0	-0.711341	0.32541	-0.512234	0	0.18519	0.250522	0.170316		0.00452259	0.344344	0.0365789
DNM1L_HUMAN	[35] DKSSKVPSALAPASQEPSPAASAEADGK; [	552	80	S	O00429	Dynamin-1-like protein (EC 3.6.5.5) (Dnm1p/Vps1p-like protein) (DVLP) (Dynamin family member proline-rich carboxyl-terminal domain less) (Dymple) (Dynamin-like protein) (Dynamin-like protein 4) (Dynamin-like protein IV) (HdynIV) (Dynamin-related protein 1)	S552; Dynamin-1-like protein (EC 3.6.5.5) (Dnm1p/Vps1p-like protein) (DVLP) (Dynamin family member proline-rich carboxyl-terminal domain less) (Dymple) (Dynamin-like protein) (Dynamin-like protein 4) (Dynamin-like protein IV) (HdynIV) (Dynamin-related protein 1)	0	0.214324	0.49938	0.324919	0	0.16267	0.199807	0.160446		0.351262	0.0686745	0.149481
HUWE1_HUMAN	[51] GSGTASDDEFENLR; [	1907	70	S	Q7Z6Z7	E3 ubiquitin-protein ligase HUWE1 (EC 2.3.2.26) (ARF-binding protein 1) (ARF-BP1) (HECT, UBA and WWE domain-containing protein 1) (HECT-type E3 ubiquitin transferase HUWE1) (Homologous to E6AP carboxyl terminus homologous protein 9) (HectH9) (Large structure of UREB1) (LASU1) (Mcl-1 ubiquitin ligase E3) (Mule) (Upstream regulatory element-binding protein 1) (URE-B1) (URE-binding protein 1)	S1907; E3 ubiquitin-protein ligase HUWE1 (EC 2.3.2.26) (ARF-binding protein 1) (ARF-BP1) (HECT, UBA and WWE domain-containing protein 1) (HECT-type E3 ubiquitin transferase HUWE1) (Homologous to E6AP carboxyl terminus homologous protein 9) (HectH9) (Large structure of UREB1) (LASU1) (Mcl-1 ubiquitin ligase E3) (Mule) (Upstream regulatory element-binding protein 1) (URE-B1) (URE-binding protein 1)	0	-0.870256	-0.381273	-0.297449	0	0.266551	0.277831	0.360414		0.0201432	0.327175	0.55637
LPPRC_HUMAN	[71] VYLQNEYKFSPTDFLAKMEEANIQPNR; [	182	50	T	P42704	Leucine-rich PPR motif-containing protein, mitochondrial (130 kDa leucine-rich protein) (LRP 130) (GP130)	T182; Leucine-rich PPR motif-containing protein, mitochondrial (130 kDa leucine-rich protein) (LRP 130) (GP130)	0	0.334818	0.489808	0.469503	0	0.25971	0.271051	0.258077		0.363546	0.182369	0.186219
LPPRC_HUMAN	[72] EQNIVFNAETYSNLIK; [	1069	50	T	P42704	Leucine-rich PPR motif-containing protein, mitochondrial (130 kDa leucine-rich protein) (LRP 130) (GP130)	T1069; Leucine-rich PPR motif-containing protein, mitochondrial (130 kDa leucine-rich protein) (LRP 130) (GP130)	0	0.193174	-0.532994	0.0593837	0	0.24573	0.39727	0.263428		0.596662	0.330806	0.878656
OPTN_HUMAN	[83] NSAIPSELNEK; [	346	60	S	Q96CV9	Optineurin (E3-14.7K-interacting protein) (FIP-2) (Huntingtin yeast partner L) (Huntingtin-interacting protein 7) (HIP-7) (Huntingtin-interacting protein L) (NEMO-related protein) (Optic neuropathy-inducing protein) (Transcription factor IIIA-interacting protein) (TFIIIA-IntP)	S346; Optineurin (E3-14.7K-interacting protein) (FIP-2) (Huntingtin yeast partner L) (Huntingtin-interacting protein 7) (HIP-7) (Huntingtin-interacting protein L) (NEMO-related protein) (Optic neuropathy-inducing protein) (Transcription factor IIIA-interacting protein) (TFIIIA-IntP)	0	-0.514912	-0.306936	-0.70476	0	0.253323	0.306594	0.273936		0.148039	0.468305	0.0782493
TIF1B_HUMAN	[86] AASAAAASAAAASAASGSPGPGEGSAGGEKR; [	17	70	S	Q13263	Transcription intermediary factor 1-beta (TIF1-beta) (E3 SUMO-protein ligase TRIM28) (EC 2.3.2.27) (KRAB-associated protein 1) (KAP-1) (KRAB-interacting protein 1) (KRIP-1) (Nuclear corepressor KAP-1) (RING finger protein 96) (RING-type E3 ubiquitin transferase TIF1-beta) (Tripartite motif-containing protein 28)	S17; Transcription intermediary factor 1-beta (TIF1-beta) (E3 SUMO-protein ligase TRIM28) (EC 2.3.2.27) (KRAB-associated protein 1) (KAP-1) (KRAB-interacting protein 1) (KRIP-1) (Nuclear corepressor KAP-1) (RING finger protein 96) (RING-type E3 ubiquitin transferase TIF1-beta) (Tripartite motif-containing protein 28)	0	-0.27044	-1.03593	-0.411909	0	0.319111	0.810455	0.345366		0.55915	0.355136	0.389227
TIF1B_HUMAN	[87] AASAAAASAAAASAASGSPGPGEGSAGGEKR; [	19	70	S	Q13263	Transcription intermediary factor 1-beta (TIF1-beta) (E3 SUMO-protein ligase TRIM28) (EC 2.3.2.27) (KRAB-associated protein 1) (KAP-1) (KRAB-interacting protein 1) (KRIP-1) (Nuclear corepressor KAP-1) (RING finger protein 96) (RING-type E3 ubiquitin transferase TIF1-beta) (Tripartite motif-containing protein 28)	S19; Transcription intermediary factor 1-beta (TIF1-beta) (E3 SUMO-protein ligase TRIM28) (EC 2.3.2.27) (KRAB-associated protein 1) (KAP-1) (KRAB-interacting protein 1) (KRIP-1) (Nuclear corepressor KAP-1) (RING finger protein 96) (RING-type E3 ubiquitin transferase TIF1-beta) (Tripartite motif-containing protein 28)	0	0.026263	-1.02764	-0.18158	0	0.38383	0.872604	0.307678		0.969793	0.395413	0.682446
TIF1B_HUMAN	[88] STAPSAAASASASAAASSPAGGGAEALELLEHCGVCR; [	50	70	S	Q13263	Transcription intermediary factor 1-beta (TIF1-beta) (E3 SUMO-protein ligase TRIM28) (EC 2.3.2.27) (KRAB-associated protein 1) (KAP-1) (KRAB-interacting protein 1) (KRIP-1) (Nuclear corepressor KAP-1) (RING finger protein 96) (RING-type E3 ubiquitin transferase TIF1-beta) (Tripartite motif-containing protein 28)	S50; Transcription intermediary factor 1-beta (TIF1-beta) (E3 SUMO-protein ligase TRIM28) (EC 2.3.2.27) (KRAB-associated protein 1) (KAP-1) (KRAB-interacting protein 1) (KRIP-1) (Nuclear corepressor KAP-1) (RING finger protein 96) (RING-type E3 ubiquitin transferase TIF1-beta) (Tripartite motif-containing protein 28)	0	0.238565	0.55796	0.32362	0	0.184717	0.262237	0.180046		0.363243	0.113524	0.190052
PLIN3_HUMAN	[103] MSADGAEADGSTQVTVEEPVQQPSVVDR; [	2	80	S	O60664	Perilipin-3 (47 kDa mannose 6-phosphate receptor-binding protein) (47 kDa MPR-binding protein) (Cargo selection protein TIP47) (Mannose-6-phosphate receptor-binding protein 1) (Placental protein 17) (PP17)	S2; Perilipin-3 (47 kDa mannose 6-phosphate receptor-binding protein) (47 kDa MPR-binding protein) (Cargo selection protein TIP47) (Mannose-6-phosphate receptor-binding protein 1) (Placental protein 17) (PP17)	0	-0.0569825	0.263643	-0.0464013	0	0.194143	0.171421	0.19116		0.849287	0.269034	0.870366
DSRAD_HUMAN	[128] NELSRVSK; [	1157	40	S	P55265	Double-stranded RNA-specific adenosine deaminase (DRADA) (EC 3.5.4.37) (136 kDa double-stranded RNA-binding protein) (p136) (Interferon-inducible protein 4) (IFI-4) (K88DSRBP)	S1157; Double-stranded RNA-specific adenosine deaminase (DRADA) (EC 3.5.4.37) (136 kDa double-stranded RNA-binding protein) (p136) (Interferon-inducible protein 4) (IFI-4) (K88DSRBP)	0	-1.55402	-1.62919	-1.57506	0	0.598708	0.651251	0.619632		0.0770018	0.0726152	0.0805539
BASP1_HUMAN	[139] TEAPAAPAAQETK; [	151	160	T	P80723	Brain acid soluble protein 1 (22 kDa neuronal tissue-enriched acidic protein) (Neuronal axonal membrane protein NAP-22)	T151; Brain acid soluble protein 1 (22 kDa neuronal tissue-enriched acidic protein) (Neuronal axonal membrane protein NAP-22)	0	0.0276001	0.0320571	-0.182092	0	0.139745	0.160112	0.122994		0.897397	0.883635	0.272026
BASP1_HUMAN	[7090] KAEGAATEEEGTPKESEPQAA; [	36	160	T	P80723	Brain acid soluble protein 1 (22 kDa neuronal tissue-enriched acidic protein) (Neuronal axonal membrane protein NAP-22)	T36; Brain acid soluble protein 1 (22 kDa neuronal tissue-enriched acidic protein) (Neuronal axonal membrane protein NAP-22)	0	-0.522471	-0.419473	-0.267007	0	0.230862	0.311247	0.254752		0.111512	0.329123	0.445991
DDX17_HUMAN	[167] TTSSANNPNLMYQDECDR; [	571	70	S	Q92841	Probable ATP-dependent RNA helicase DDX17 (EC 3.6.4.13) (DEAD box protein 17) (DEAD box protein p72) (DEAD box protein p82) (RNA-dependent helicase p72)	S571; Probable ATP-dependent RNA helicase DDX17 (EC 3.6.4.13) (DEAD box protein 17) (DEAD box protein p72) (DEAD box protein p82) (RNA-dependent helicase p72)	0	0.757154	0.650281	0.705201	0	0.291993	0.258978	0.276313		0.0762301	0.0686745	0.0782493
SRS10_HUMAN	[239] NVYSSSR; [	105	40	Y	O75494	Serine/arginine-rich splicing factor 10 (40 kDa SR-repressor protein) (SRrp40) (FUS-interacting serine-arginine-rich protein 1) (Splicing factor SRp38) (Splicing factor, arginine/serine-rich 13A) (TLS-associated protein with Ser-Arg repeats) (TASR) (TLS-associated protein with SR repeats) (TLS-associated serine-arginine protein) (TLS-associated SR protein)	Y105; Serine/arginine-rich splicing factor 10 (40 kDa SR-repressor protein) (SRrp40) (FUS-interacting serine-arginine-rich protein 1) (Splicing factor SRp38) (Splicing factor, arginine/serine-rich 13A) (TLS-associated protein with Ser-Arg repeats) (TASR) (TLS-associated protein with SR repeats) (TLS-associated serine-arginine protein) (TLS-associated SR protein)	0	0.15549	-0.543209	0.341698	0	0.313779	0.378887	0.321027		0.746492	0.305153	0.44361
SEPT9_HUMAN	[242] ITADLLSNGIDVYPQK; [	467	150	S	Q9UHD8	Septin-9 (MLL septin-like fusion protein MSF-A) (MLL septin-like fusion protein) (Ovarian/Breast septin) (Ov/Br septin) (Septin D1)	S467; Septin-9 (MLL septin-like fusion protein MSF-A) (MLL septin-like fusion protein) (Ovarian/Breast septin) (Ov/Br septin) (Septin D1)	0	0.397429	0.360867	0.398459	0	0.161112	0.14582	0.161578		0.0858396	0.0686745	0.0808761
HS105_HUMAN	[260] IESPKLER; [	809	150	S	Q92598	Heat shock protein 105 kDa (Antigen NY-CO-25) (Heat shock 110 kDa protein)	S809; Heat shock protein 105 kDa (Antigen NY-CO-25) (Heat shock 110 kDa protein)	0	0.127186	0.301487	0.0627369	0	0.0929411	0.0969157	0.0993541		0.329679	0.0205309	0.663096
RUVB2_HUMAN	[270] SFTRARDYDAMGSQTK; [	222	70	T	Q9Y230	RuvB-like 2 (EC 3.6.4.12) (48 kDa TATA box-binding protein-interacting protein) (48 kDa TBP-interacting protein) (51 kDa erythrocyte cytosolic protein) (ECP-51) (INO80 complex subunit J) (Repressing pontin 52) (Reptin 52) (TIP49b) (TIP60-associated protein 54-beta) (TAP54-beta)	T222; RuvB-like 2 (EC 3.6.4.12) (48 kDa TATA box-binding protein-interacting protein) (48 kDa TBP-interacting protein) (51 kDa erythrocyte cytosolic protein) (ECP-51) (INO80 complex subunit J) (Repressing pontin 52) (Reptin 52) (TIP49b) (TIP60-associated protein 54-beta) (TAP54-beta)	0	0.469831	0.0852877	0.0730306	0	0.162744	0.296427	0.170988		0.0516767	0.835916	0.768836
SF3A3_HUMAN	[279] EMLTKKSTLR; [	31	90	S	Q12874	Splicing factor 3A subunit 3 (SF3a60) (Spliceosome-associated protein 61) (SAP 61)	S31; Splicing factor 3A subunit 3 (SF3a60) (Spliceosome-associated protein 61) (SAP 61)	0	-0.444403	-0.157481	-0.151466	0	0.581876	0.6006	0.552374		0.607151	0.851664	0.854034
SF3A3_HUMAN	[280] LMDVMAKEMLTK; [281] LMDVMAKEMLTK; [282] LMDVMAKEMLTK; [	28	90	T	Q12874	Splicing factor 3A subunit 3 (SF3a60) (Spliceosome-associated protein 61) (SAP 61)	T28; Splicing factor 3A subunit 3 (SF3a60) (Spliceosome-associated protein 61) (SAP 61)	0	0.505688	-0.413279	0.0097312	0	0.2466	0.342525	0.295899		0.141194	0.385173	0.979162
SF3A3_HUMAN	[283] SLESLDTSLFAKNPK; [	299	90	S	Q12874	Splicing factor 3A subunit 3 (SF3a60) (Spliceosome-associated protein 61) (SAP 61)	S299; Splicing factor 3A subunit 3 (SF3a60) (Spliceosome-associated protein 61) (SAP 61)	0	-0.0734905	0.546928	-0.128294	0	0.237848	0.252098	0.280842		0.844717	0.105317	0.753386
SC61B_HUMAN	[297] PGPTPSGTNVGSSGRSPSK; [	17	80	S	P60468	Protein transport protein Sec61 subunit beta	S17; Protein transport protein Sec61 subunit beta	0	0.357516	0.320921	0.338718	0	0.206076	0.212466	0.213083		0.215924	0.278707	0.240015
SC61B_HUMAN	[298] PGPTPSGTNVGSSGRSPSK; [	14	80	S	P60468	Protein transport protein Sec61 subunit beta	S14; Protein transport protein Sec61 subunit beta	0	0.419624	0.456311	0.445672	0	0.17786	0.186985	0.186289		0.0995049	0.0729403	0.0927134
SC61B_HUMAN	[299] PGPTPSGTNVGSSGRSPSK; [	19	80	S	P60468	Protein transport protein Sec61 subunit beta	S19; Protein transport protein Sec61 subunit beta	0	0.41342	0.46011	0.441655	0	0.185739	0.202551	0.185306		0.115683	0.0921711	0.0934912
FERM2_HUMAN	[341] KLDDQSEDEALELEGPLITPGSGSIYSSPGLYSK; [	159	60	S	Q96AC1	Fermitin family homolog 2 (Kindlin-2) (Mitogen-inducible gene 2 protein) (MIG-2) (Pleckstrin homology domain-containing family C member 1) (PH domain-containing family C member 1)	S159; Fermitin family homolog 2 (Kindlin-2) (Mitogen-inducible gene 2 protein) (MIG-2) (Pleckstrin homology domain-containing family C member 1) (PH domain-containing family C member 1)	0	0.181198	0.693007	0.419121	0	0.187762	0.18175	0.166798		0.51059	0.00368941	0.0805539
CHD4_HUMAN	[363] NPKIAVSKMMMVLGAK; [	199	40	S	Q14839	Chromodomain-helicase-DNA-binding protein 4 (CHD-4) (EC 3.6.4.12) (ATP-dependent helicase CHD4) (Mi-2 autoantigen 218 kDa protein) (Mi2-beta)	S199; Chromodomain-helicase-DNA-binding protein 4 (CHD-4) (EC 3.6.4.12) (ATP-dependent helicase CHD4) (Mi-2 autoantigen 218 kDa protein) (Mi2-beta)	0	0.563748	0.219169	0.772228	0	0.320767	0.311917	0.336187		0.215924	0.621212	0.109733
BORG5_HUMAN	[371] RMASPPAPSPAPPAISPIIK; [372] RMASPPAPSPAPPAISPIIK; [	101	80	S	Q00587	Cdc42 effector protein 1 (Binder of Rho GTPases 5) (Serum protein MSE55)	S101; Cdc42 effector protein 1 (Binder of Rho GTPases 5) (Serum protein MSE55)	0	0.536415	0.302764	0.350615	0	0.324594	0.320884	0.286676		0.230287	0.496387	0.377456
BORG5_HUMAN	[373] RMASPPAPSPAPPAISPIIK; [374] RMASPPAPSPAPPAISPIIK; [	113	80	S	Q00587	Cdc42 effector protein 1 (Binder of Rho GTPases 5) (Serum protein MSE55)	S113; Cdc42 effector protein 1 (Binder of Rho GTPases 5) (Serum protein MSE55)	0	0.545487	0.301607	0.345293	0	0.312644	0.317541	0.279518		0.215924	0.496061	0.37358
BORG5_HUMAN	[376] ASWESLDEEWRAPQAGSR; [	353	80	S	Q00587	Cdc42 effector protein 1 (Binder of Rho GTPases 5) (Serum protein MSE55)	S353; Cdc42 effector protein 1 (Binder of Rho GTPases 5) (Serum protein MSE55)	0	-0.373902	0.109305	0.252464	0	0.231209	0.251283	0.224701		0.238199	0.759768	0.412492
AKP13_HUMAN	[397] LDKPLTNMLEVVSHPHPVVPKMEK; [	753	70	T	Q12802	A-kinase anchor protein 13 (AKAP-13) (AKAP-Lbc) (Breast cancer nuclear receptor-binding auxiliary protein) (Guanine nucleotide exchange factor Lbc) (Human thyroid-anchoring protein 31) (Lymphoid blast crisis oncogene) (LBC oncogene) (Non-oncogenic Rho GTPase-specific GTP exchange factor) (Protein kinase A-anchoring protein 13) (PRKA13) (p47)	T753; A-kinase anchor protein 13 (AKAP-13) (AKAP-Lbc) (Breast cancer nuclear receptor-binding auxiliary protein) (Guanine nucleotide exchange factor Lbc) (Human thyroid-anchoring protein 31) (Lymphoid blast crisis oncogene) (LBC oncogene) (Non-oncogenic Rho GTPase-specific GTP exchange factor) (Protein kinase A-anchoring protein 13) (PRKA13) (p47)	0	-0.0121915	-0.607194	-0.085454	0	0.407441	0.413206	0.378372		0.980209	0.28871	0.878656
AKAP2_HUMAN	[402] DALGDSLQVPVSPSSTTSSR; [	152	120	S	Q9Y2D5	A-kinase anchor protein 2 (AKAP-2) (AKAP-KL) (Protein kinase A-anchoring protein 2) (PRKA2)	S152; A-kinase anchor protein 2 (AKAP-2) (AKAP-KL) (Protein kinase A-anchoring protein 2) (PRKA2)	0	-0.50833	0.536957	-0.258259	0	0.102791	0.112792	0.100479		7.94805e-05	0.000132475	0.0762877
AKAP2_HUMAN	[403] DALGDSLQVPVSPSSTTSSR; [	155	120	S	Q9Y2D5	A-kinase anchor protein 2 (AKAP-2) (AKAP-KL) (Protein kinase A-anchoring protein 2) (PRKA2)	S155; A-kinase anchor protein 2 (AKAP-2) (AKAP-KL) (Protein kinase A-anchoring protein 2) (PRKA2)	0	-0.451348	0.502687	-0.214271	0	0.114745	0.127991	0.123049		0.0029731	0.00202934	0.202588
PACN2_HUMAN	[413] QDVLKTK; [	204	40	T	Q9UNF0	Protein kinase C and casein kinase substrate in neurons protein 2 (Syndapin-2) (Syndapin-II)	T204; Protein kinase C and casein kinase substrate in neurons protein 2 (Syndapin-2) (Syndapin-II)	0	0.0101848	0.156701	0.121214	0	0.283769	0.28377	0.279405		0.976841	0.706552	0.765744
TBA3E_HUMAN	[416] LVHKFDLMYAK; [417] LVHKFDLMYAK; [	399	100	Y	Q6PEY2	Tubulin alpha-3E chain (Alpha-tubulin 3E) [Cleaved into: Detyrosinated tubulin alpha-3E chain]	Y399; Tubulin alpha-3E chain (Alpha-tubulin 3E) [Cleaved into: Detyrosinated tubulin alpha-3E chain]	0	0.139309	0.353256	0.123446	0	0.324718	0.310779	0.323553		0.781487	0.407967	0.795579
ATX2L_HUMAN	[432] SAAPAPISASCPEPPIGSAVPTSSASIPVTSSVSDPGVGSISPASPK; [	459	90	S	Q8WWM7	Ataxin-2-like protein (Ataxin-2 domain protein) (Ataxin-2-related protein)	S459; Ataxin-2-like protein (Ataxin-2 domain protein) (Ataxin-2-related protein)	0	-0.309257	-0.120278	-0.525998	0	0.24329	0.239108	0.232526		0.369737	0.726703	0.109733
AHNK2_HUMAN	[437] LEGDLSLAEKDVTAKDSK; [	3471	440	S	Q8IVF2	Protein AHNAK2	S3471; Protein AHNAK2	0	0.230127	0.222957	0.236056	0	0.105652	0.105654	0.113879		0.119507	0.112129	0.134509
AHNK2_HUMAN	[440] GHLPKVQMPSLKMPK; [	1253	440	S	Q8IVF2	Protein AHNAK2	S1253; Protein AHNAK2	0	0.225762	0.20753	0.227517	0	0.104302	0.11408	0.110915		0.120936	0.173892	0.137009
AHNK2_HUMAN	[444] FKMPSFGMLSPGKSIEVSVDVSAPK; [	4489	440	S	Q8IVF2	Protein AHNAK2	S4489; Protein AHNAK2	0	0.163519	-0.0466966	0.208784	0	0.134216	0.13771	0.11972		0.389699	0.808388	0.199888
AHNK2_HUMAN	[453] SIEASVDVSPPKVEADMSLPSMQGDLKTTDLSIQPLSADVK; [	2179	440	S	Q8IVF2	Protein AHNAK2	S2179; Protein AHNAK2	0	0.224193	0.263088	0.209835	0	0.116017	0.131972	0.121363		0.163832	0.133171	0.202976
AHNK2_HUMAN	[472] TTDISIEPPSAQLEVQAGQVDLKLPEGHVPEGAGLK; [	3024	440	T	Q8IVF2	Protein AHNAK2	T3024; Protein AHNAK2	0	0.186994	-0.257422	0.205722	0	0.116534	0.123758	0.112284		0.238199	0.115694	0.173715
AHNK2_HUMAN	[474] VEAEVSLPSMQGDLKTTDLCIPLPSADLVVQAGQVDMK; [	1858	440	S	Q8IVF2	Protein AHNAK2	S1858; Protein AHNAK2	0	-0.144961	-0.182531	-0.0878272	0	0.122338	0.159767	0.128313		0.406446	0.404759	0.630405
SYNPO_HUMAN	[489] GSRKSMFTFVEKPK; [	620	40	S	Q8N3V7	Synaptopodin	S620; Synaptopodin	0	-0.134818	-0.229101	0.0906882	0	0.307483	0.331923	0.322934		0.777332	0.625459	0.854034
GRIN1_HUMAN	[491] AEPLASGKGEPVSLGK; [	690	50	S	Q7Z2K8	G protein-regulated inducer of neurite outgrowth 1 (GRIN1)	S690; G protein-regulated inducer of neurite outgrowth 1 (GRIN1)	0	0.930914	1.11909	1.00466	0	0.343699	0.385632	0.35425		0.0707585	0.040042	0.0549093
GRIN1_HUMAN	[494] VDPLCSSKTYTVSPR; [	225	50	T	Q7Z2K8	G protein-regulated inducer of neurite outgrowth 1 (GRIN1)	T225; G protein-regulated inducer of neurite outgrowth 1 (GRIN1)	0	-0.575569	-0.231229	-0.838992	0	0.416282	0.445062	0.295026		0.329679	0.718908	0.0548661
OSBL8_HUMAN	[495] VKHRTPMVSVPK; [496] VKHRTPMVSVPK; [	774	60	T	Q9BZF1	Oxysterol-binding protein-related protein 8 (ORP-8) (OSBP-related protein 8)	T774; Oxysterol-binding protein-related protein 8 (ORP-8) (OSBP-related protein 8)	0	0.50922	0.62154	0.563155	0	0.316844	0.321407	0.320083		0.241718	0.153018	0.201042
NIBAN_HUMAN	[520] RASAILPGVLGSETLSNEVFQESEEEKQPEVPSSLAK; [	602	60	S	Q9BZQ8	Protein Niban (Cell growth-inhibiting gene 39 protein) (Protein FAM129A)	S602; Protein Niban (Cell growth-inhibiting gene 39 protein) (Protein FAM129A)	0	-0.243497	0.554394	0.524318	0	0.283157	0.284508	0.27501		0.55648	0.15135	0.163479
AGAP3_HUMAN	[522] KLSTDLK; [	219	40	S	Q96P47	Arf-GAP with GTPase, ANK repeat and PH domain-containing protein 3 (AGAP-3) (CRAM-associated GTPase) (CRAG) (Centaurin-gamma-3) (Cnt-g3) (MR1-interacting protein) (MRIP-1)	S219; Arf-GAP with GTPase, ANK repeat and PH domain-containing protein 3 (AGAP-3) (CRAM-associated GTPase) (CRAG) (Centaurin-gamma-3) (Cnt-g3) (MR1-interacting protein) (MRIP-1)	0	0.414016	0.444975	0.219722	0	0.304521	0.287786	0.300821		0.337786	0.270868	0.60141
CLCA_HUMAN	[534] LQSEPESIR; [	105	60	S	P09496	Clathrin light chain A (Lca)	S105; Clathrin light chain A (Lca)	0	0.492546	0.635489	0.429827	0	0.163195	0.170568	0.162265		0.0415048	0.00468506	0.0727569
S38AA_HUMAN	[548] QCGIVLGALLLVFCSWMTHQSCMFLVKSASLSKR; [	64	60	S	Q9HBR0	Putative sodium-coupled neutral amino acid transporter 10 (Solute carrier family 38 member 10)	S64; Putative sodium-coupled neutral amino acid transporter 10 (Solute carrier family 38 member 10)	0	0.704688	0.640022	0.508953	0	0.271851	0.25504	0.226344		0.0766448	0.0686745	0.110748
DI3L2_HUMAN	[561] KDCIFTIDPSTARDLDDALSCKPLADGNFK; [	386	50	T	Q8IYB7	DIS3-like exonuclease 2 (hDIS3L2) (EC 3.1.13.-)	T386; DIS3-like exonuclease 2 (hDIS3L2) (EC 3.1.13.-)	0	0.299137	0.281865	0.4194	0	0.263537	0.27873	0.294899		0.436296	0.465873	0.297205
COPA_HUMAN	[564] ASNLENSTYDLYTIPKDADSQNPDAPEGK; [567] ASNLENSTYDLYTIPKDADSQNPDAPEGKR; [	402	140	S	P53621	Coatomer subunit alpha (Alpha-coat protein) (Alpha-COP) (HEP-COP) (HEPCOP) [Cleaved into: Xenin (Xenopsin-related peptide); Proxenin]	S402; Coatomer subunit alpha (Alpha-coat protein) (Alpha-COP) (HEP-COP) (HEPCOP) [Cleaved into: Xenin (Xenopsin-related peptide); Proxenin]	0	-0.123378	-0.117284	0.248495	0	0.161625	0.159986	0.168629		0.607151	0.601308	0.273002
SOGA1_HUMAN	[584] SVSKLDSSK; [585] SVSKLDSSK; [	1216	60	S	O94964	Protein SOGA1 (SOGA family member 1) (Suppressor of glucose by autophagy) (Suppressor of glucose, autophagy-associated protein 1) [Cleaved into: N-terminal form; C-terminal 80 kDa form (80-kDa SOGA fragment)]	S1216; Protein SOGA1 (SOGA family member 1) (Suppressor of glucose by autophagy) (Suppressor of glucose, autophagy-associated protein 1) [Cleaved into: N-terminal form; C-terminal 80 kDa form (80-kDa SOGA fragment)]	0	0.0887604	-0.151731	0.21484	0	0.276466	0.283092	0.265567		0.838131	0.713131	0.564217
SOGA1_HUMAN	[584] SVSKLDSSK; [585] SVSKLDSSK; [	1217	60	S	O94964	Protein SOGA1 (SOGA family member 1) (Suppressor of glucose by autophagy) (Suppressor of glucose, autophagy-associated protein 1) [Cleaved into: N-terminal form; C-terminal 80 kDa form (80-kDa SOGA fragment)]	S1217; Protein SOGA1 (SOGA family member 1) (Suppressor of glucose by autophagy) (Suppressor of glucose, autophagy-associated protein 1) [Cleaved into: N-terminal form; C-terminal 80 kDa form (80-kDa SOGA fragment)]	0	0.0887604	-0.151731	0.21484	0	0.276466	0.283092	0.265567		0.838131	0.713131	0.564217
QOR_HUMAN	[597] KPLLPYTPGSDVAGVIEAVGDNASAFKK; [	67	40	Y	Q08257	Quinone oxidoreductase (EC 1.6.5.5) (NADPH:quinone reductase) (Zeta-crystallin)	Y67; Quinone oxidoreductase (EC 1.6.5.5) (NADPH:quinone reductase) (Zeta-crystallin)	0	-0.138985	-0.560727	0.644403	0	0.341404	0.449205	0.330203		0.790101	0.368886	0.158211
PARP1_HUMAN	[598] MIFDVESMKKAMVEYEIDLQK; [	681	70	S	P09874	Poly [ADP-ribose] polymerase 1 (PARP-1) (EC 2.4.2.30) (ADP-ribosyltransferase diphtheria toxin-like 1) (ARTD1) (NAD(+) ADP-ribosyltransferase 1) (ADPRT 1) (Poly[ADP-ribose] synthase 1)	S681; Poly [ADP-ribose] polymerase 1 (PARP-1) (EC 2.4.2.30) (ADP-ribosyltransferase diphtheria toxin-like 1) (ARTD1) (NAD(+) ADP-ribosyltransferase 1) (ADPRT 1) (Poly[ADP-ribose] synthase 1)	0	0.582425	0.600809	0.549142	0	0.302751	0.305532	0.2831		0.169555	0.147268	0.156858
PARP1_HUMAN	[599] IFPPETSASVAATPPPSTASAPAAVNSSASADKPLSNMKILTLGK; [	361	70	T	P09874	Poly [ADP-ribose] polymerase 1 (PARP-1) (EC 2.4.2.30) (ADP-ribosyltransferase diphtheria toxin-like 1) (ARTD1) (NAD(+) ADP-ribosyltransferase 1) (ADPRT 1) (Poly[ADP-ribose] synthase 1)	T361; Poly [ADP-ribose] polymerase 1 (PARP-1) (EC 2.4.2.30) (ADP-ribosyltransferase diphtheria toxin-like 1) (ARTD1) (NAD(+) ADP-ribosyltransferase 1) (ADPRT 1) (Poly[ADP-ribose] synthase 1)	0	0.838554	0.820539	0.799254	0	0.328358	0.321845	0.322839		0.0770018	0.0669911	0.082697
XPO2_HUMAN	[605] ILFSSLILISK; [	210	60	S	P55060	Exportin-2 (Exp2) (Cellular apoptosis susceptibility protein) (Chromosome segregation 1-like protein) (Importin-alpha re-exporter)	S210; Exportin-2 (Exp2) (Cellular apoptosis susceptibility protein) (Chromosome segregation 1-like protein) (Importin-alpha re-exporter)	0	0.579607	0.820259	0.385137	0	0.248907	0.303168	0.260052		0.105463	0.0536229	0.273002
XPO2_HUMAN	[607] MELSDANLQTLTEYLK; [	14	60	Y	P55060	Exportin-2 (Exp2) (Cellular apoptosis susceptibility protein) (Chromosome segregation 1-like protein) (Importin-alpha re-exporter)	Y14; Exportin-2 (Exp2) (Cellular apoptosis susceptibility protein) (Chromosome segregation 1-like protein) (Importin-alpha re-exporter)	0	-0.145728	-0.420086	-0.0135807	0	0.289675	0.294516	0.262538		0.742622	0.305153	0.972128
XPO2_HUMAN	[605] ILFSSLILISK; [	211	60	S	P55060	Exportin-2 (Exp2) (Cellular apoptosis susceptibility protein) (Chromosome segregation 1-like protein) (Importin-alpha re-exporter)	S211; Exportin-2 (Exp2) (Cellular apoptosis susceptibility protein) (Chromosome segregation 1-like protein) (Importin-alpha re-exporter)	0	0.579607	0.820259	0.385137	0	0.248907	0.303168	0.260052		0.105463	0.0536229	0.273002
XPO2_HUMAN	[605] ILFSSLILISK; [	216	60	S	P55060	Exportin-2 (Exp2) (Cellular apoptosis susceptibility protein) (Chromosome segregation 1-like protein) (Importin-alpha re-exporter)	S216; Exportin-2 (Exp2) (Cellular apoptosis susceptibility protein) (Chromosome segregation 1-like protein) (Importin-alpha re-exporter)	0	0.579607	0.820259	0.385137	0	0.248907	0.303168	0.260052		0.105463	0.0536229	0.273002
CSRP1_HUMAN	[612] GFGFGQGAGALVHSE; [	192	150	S	P21291	Cysteine and glycine-rich protein 1 (Cysteine-rich protein 1) (CRP) (CRP1) (Epididymis luminal protein 141) (HEL-141)	S192; Cysteine and glycine-rich protein 1 (Cysteine-rich protein 1) (CRP) (CRP1) (Epididymis luminal protein 141) (HEL-141)	0	-0.395515	0.242174	-0.00779358	0	0.143252	0.084248	0.106652		0.0593058	0.0360719	0.96168
CTNA2_HUMAN	[626] LVRMAATQIDSLCPQVINAALTLAARPQSK; [	457	80	S	P26232	Catenin alpha-2 (Alpha N-catenin) (Alpha-catenin-related protein)	S457; Catenin alpha-2 (Alpha N-catenin) (Alpha-catenin-related protein)	0	-0.427513	-0.0032863	-0.798828	0	0.191607	0.216707	0.233234		0.115592	0.991985	0.0131681
CATL1_HUMAN	[642] YSVANDTGFVDIPK; [	218	60	S	P07711	Cathepsin L1 (EC 3.4.22.15) (Cathepsin L) (Major excreted protein) (MEP) [Cleaved into: Cathepsin L1 heavy chain; Cathepsin L1 light chain]	S218; Cathepsin L1 (EC 3.4.22.15) (Cathepsin L) (Major excreted protein) (MEP) [Cleaved into: Cathepsin L1 heavy chain; Cathepsin L1 light chain]	0	1.20554	1.24274	1.07759	0	0.42346	0.445631	0.413892		0.0576454	0.0491396	0.0762877
CCD80_HUMAN	[649] RPSVSENLYPPSR; [	415	50	Y	Q76M96	Coiled-coil domain-containing protein 80 (Down-regulated by oncogenes protein 1) (Up-regulated in BRS-3 deficient mouse homolog)	Y415; Coiled-coil domain-containing protein 80 (Down-regulated by oncogenes protein 1) (Up-regulated in BRS-3 deficient mouse homolog)	0	-0.114649	0.32835	-0.0695775	0	0.287941	0.274892	0.284039		0.795987	0.392303	0.870312
CCD80_HUMAN	[650] KLAATAPALPQPPSTPRATTLPPAPATTVTR; [	337	50	T	Q76M96	Coiled-coil domain-containing protein 80 (Down-regulated by oncogenes protein 1) (Up-regulated in BRS-3 deficient mouse homolog)	T337; Coiled-coil domain-containing protein 80 (Down-regulated by oncogenes protein 1) (Up-regulated in BRS-3 deficient mouse homolog)	0	0.626495	0.0929713	0.691047	0	0.294484	0.260542	0.312217		0.131712	0.801035	0.116744
NFXL1_HUMAN	[655] VTVPCGRERTTRPPK; [	545	50	T	Q6ZNB6	NF-X1-type zinc finger protein NFXL1 (Ovarian zinc finger protein) (hOZFP)	T545; NF-X1-type zinc finger protein NFXL1 (Ovarian zinc finger protein) (hOZFP)	0	0.566784	0.343365	0.371023	0	0.367902	0.37336	0.339076		0.270088	0.511935	0.426536
CAMP1_HUMAN	[663] YDAARAKIAANLQWICAK; [	32	50	Y	Q5T5Y3	Calmodulin-regulated spectrin-associated protein 1	Y32; Calmodulin-regulated spectrin-associated protein 1	0	0.15059	0.718536	0.422143	0	0.245183	0.26871	0.265125		0.687865	0.0587177	0.241877
CAMP1_HUMAN	[665] KMIDKLYK; [	1556	50	Y	Q5T5Y3	Calmodulin-regulated spectrin-associated protein 1	Y1556; Calmodulin-regulated spectrin-associated protein 1	0	-0.358383	-0.525049	0.0497096	0	0.265493	0.282689	0.253993		0.340448	0.172016	0.896378
PRUN2_HUMAN	[671] EISELEEEKTIPTKEPEQIK; [	2511	60	S	Q8WUY3	Protein prune homolog 2 (BNIP2 motif-containing molecule at the C-terminal region 1)	S2511; Protein prune homolog 2 (BNIP2 motif-containing molecule at the C-terminal region 1)	0	-0.595612	-0.470356	-0.478739	0	0.190382	0.169889	0.1588		0.0315294	0.049258	0.037784
DAB2_HUMAN	[677] AGPPKDISSDAFTALDPLGDKEIK; [	634	70	S	P98082	Disabled homolog 2 (Adaptor molecule disabled-2) (Differentially expressed in ovarian carcinoma 2) (DOC-2) (Differentially-expressed protein 2)	S634; Disabled homolog 2 (Adaptor molecule disabled-2) (Differentially expressed in ovarian carcinoma 2) (DOC-2) (Differentially-expressed protein 2)	0	-0.322829	-0.461622	-0.650277	0	0.290113	0.28006	0.268635		0.442842	0.229018	0.0908968
DREB_HUMAN	[692] RMAPTPIPTR; [	331	130	T	Q16643	Drebrin (Developmentally-regulated brain protein)	T331; Drebrin (Developmentally-regulated brain protein)	0	-0.340247	0.0684057	-0.274845	0	0.132064	0.138749	0.159169		0.0757582	0.730572	0.206385
DESM_HUMAN	[713] KTVMIKTIETR; [	445	40	T	P17661	Desmin	T445; Desmin	0	-0.282121	-0.28933	0.36999	0	0.287909	0.321053	0.269184		0.51059	0.525128	0.319209
SYNP2_HUMAN	[731] AQSPTPSLPASWK; [	902	60	S	Q9UMS6	Synaptopodin-2 (Genethonin-2) (Myopodin)	S902; Synaptopodin-2 (Genethonin-2) (Myopodin)	0	0.394389	1.0422	0.625075	0	0.145412	0.154176	0.143785		0.0703371	2.34084e-07	0.00112169
DYHC1_HUMAN	[750] GNEIVLSAGSTPR; [	3917	130	S	Q14204	Cytoplasmic dynein 1 heavy chain 1 (Cytoplasmic dynein heavy chain 1) (Dynein heavy chain, cytosolic)	S3917; Cytoplasmic dynein 1 heavy chain 1 (Cytoplasmic dynein heavy chain 1) (Dynein heavy chain, cytosolic)	0	0.385146	0.61607	0.341786	0	0.182765	0.226499	0.183899		0.130486	0.049258	0.169475
DYHC1_HUMAN	[755] SEPGGGGGEDGSAGLEVSAVQNVADVSVLQKHLR; [	13	130	S	Q14204	Cytoplasmic dynein 1 heavy chain 1 (Cytoplasmic dynein heavy chain 1) (Dynein heavy chain, cytosolic)	S13; Cytoplasmic dynein 1 heavy chain 1 (Cytoplasmic dynein heavy chain 1) (Dynein heavy chain, cytosolic)	0	0.482716	0.459025	0.43717	0	0.191231	0.196517	0.194241		0.0770018	0.0819806	0.109733
DYHC1_HUMAN	[756] WAIAQLNYADMLK; [	3402	130	Y	Q14204	Cytoplasmic dynein 1 heavy chain 1 (Cytoplasmic dynein heavy chain 1) (Dynein heavy chain, cytosolic)	Y3402; Cytoplasmic dynein 1 heavy chain 1 (Cytoplasmic dynein heavy chain 1) (Dynein heavy chain, cytosolic)	0	0.336084	0.419277	-0.0840473	0	0.185269	0.181799	0.179389		0.198615	0.0845824	0.746858
DYHC1_HUMAN	[757] TCEKVEERNTISLLVAGLK; [	802	130	S	Q14204	Cytoplasmic dynein 1 heavy chain 1 (Cytoplasmic dynein heavy chain 1) (Dynein heavy chain, cytosolic)	S802; Cytoplasmic dynein 1 heavy chain 1 (Cytoplasmic dynein heavy chain 1) (Dynein heavy chain, cytosolic)	0	0.176903	0.178907	0.0465353	0	0.147696	0.156811	0.152018		0.401238	0.40627	0.845065
DPYL2_HUMAN	[781] GLYDGPVCEVSVTPK; [	509	220	T	Q16555	Dihydropyrimidinase-related protein 2 (DRP-2) (Collapsin response mediator protein 2) (CRMP-2) (N2A3) (Unc-33-like phosphoprotein 2) (ULIP-2)	T509; Dihydropyrimidinase-related protein 2 (DRP-2) (Collapsin response mediator protein 2) (CRMP-2) (N2A3) (Unc-33-like phosphoprotein 2) (ULIP-2)	0	0.286876	-0.332878	0.323032	0	0.0951857	0.085529	0.101633		0.0340699	0.00200503	0.0217669
DPYL2_HUMAN	[784] NLHQSGFSLSGAQIDDNIPR; [	542	220	S	Q16555	Dihydropyrimidinase-related protein 2 (DRP-2) (Collapsin response mediator protein 2) (CRMP-2) (N2A3) (Unc-33-like phosphoprotein 2) (ULIP-2)	S542; Dihydropyrimidinase-related protein 2 (DRP-2) (Collapsin response mediator protein 2) (CRMP-2) (N2A3) (Unc-33-like phosphoprotein 2) (ULIP-2)	0	-0.239546	0.116612	-0.0888757	0	0.117945	0.124219	0.156561		0.141864	0.496387	0.690123
DPYL2_HUMAN	[785] NLHQSGFSLSGAQIDDNIPR; [	540	220	S	Q16555	Dihydropyrimidinase-related protein 2 (DRP-2) (Collapsin response mediator protein 2) (CRMP-2) (N2A3) (Unc-33-like phosphoprotein 2) (ULIP-2)	S540; Dihydropyrimidinase-related protein 2 (DRP-2) (Collapsin response mediator protein 2) (CRMP-2) (N2A3) (Unc-33-like phosphoprotein 2) (ULIP-2)	0	-0.248343	0.124072	-0.0770623	0	0.116306	0.119608	0.162554		0.124899	0.450125	0.744254
DPYL3_HUMAN	[801] NLHQSGFSLSGTQVDEGVR; [	541	60	S	Q14195	Dihydropyrimidinase-related protein 3 (DRP-3) (Collapsin response mediator protein 4) (CRMP-4) (Unc-33-like phosphoprotein 1) (ULIP-1)	S541; Dihydropyrimidinase-related protein 3 (DRP-3) (Collapsin response mediator protein 4) (CRMP-4) (Unc-33-like phosphoprotein 1) (ULIP-1)	0	-0.317974	-0.483544	0.421907	0	0.185298	0.202501	0.19064		0.222604	0.0791266	0.115618
DESP_HUMAN	[802] KIVQLKPRNPDYR; [	455	90	Y	P15924	Desmoplakin (DP) (250/210 kDa paraneoplastic pemphigus antigen)	Y455; Desmoplakin (DP) (250/210 kDa paraneoplastic pemphigus antigen)	0	0.28302	0.405578	0.364622	0	0.241254	0.22117	0.211898		0.41316	0.173904	0.208379
EGFR_HUMAN	[844] EATSPKANKEILDEAYVMASVDNPHVCR; [	768	40	S	P00533	Epidermal growth factor receptor (EC 2.7.10.1) (Proto-oncogene c-ErbB-1) (Receptor tyrosine-protein kinase erbB-1)	S768; Epidermal growth factor receptor (EC 2.7.10.1) (Proto-oncogene c-ErbB-1) (Receptor tyrosine-protein kinase erbB-1)	0	0.540499	0.797765	0.591569	0	0.355686	0.319544	0.373582		0.276864	0.0726152	0.246731
IF4G1_HUMAN	[857] SFSKEVEER; [	1187	130	S	Q04637	Eukaryotic translation initiation factor 4 gamma 1 (eIF-4-gamma 1) (eIF-4G 1) (eIF-4G1) (p220)	S1187; Eukaryotic translation initiation factor 4 gamma 1 (eIF-4-gamma 1) (eIF-4G 1) (eIF-4G1) (p220)	0	-0.0680818	0.378158	0.335653	0	0.133108	0.0885631	0.0793722		0.738447	0.000725826	0.00101673
IF4G1_HUMAN	[858] SFSKEVEER; [	1185	130	S	Q04637	Eukaryotic translation initiation factor 4 gamma 1 (eIF-4-gamma 1) (eIF-4G 1) (eIF-4G1) (p220)	S1185; Eukaryotic translation initiation factor 4 gamma 1 (eIF-4-gamma 1) (eIF-4G 1) (eIF-4G1) (p220)	0	-0.0713349	0.356859	0.327861	0	0.142917	0.0988519	0.0835066		0.742797	0.0047872	0.00257463
IF4G1_HUMAN	[864] KAASLTEDRDR; [	1209	130	S	Q04637	Eukaryotic translation initiation factor 4 gamma 1 (eIF-4-gamma 1) (eIF-4G 1) (eIF-4G1) (p220)	S1209; Eukaryotic translation initiation factor 4 gamma 1 (eIF-4-gamma 1) (eIF-4G 1) (eIF-4G1) (p220)	0	-0.516314	-0.100503	-0.277416	0	0.121204	0.151219	0.101919		0.00103319	0.63428	0.0589687
SRC8_HUMAN	[903] TQTPPVSPAPQPTEERLPSSPVYEDAASFK; [	399	300	T	Q14247	Src substrate cortactin (Amplaxin) (Oncogene EMS1)	T399; Src substrate cortactin (Amplaxin) (Oncogene EMS1)	0	0.310094	0.326862	0.377617	0	0.0932821	0.100025	0.115759		0.0137892	0.0123249	0.0164491
SRC8_HUMAN	[904] TQTPPVSPAPQPTEERLPSSPVYEDAASFK; [905] TQTPPVSPAPQPTEERLPSSPVYEDAASFK; [906] TQTPPVSPAPQPTEERLPSSPVYEDAASFK; [	401	300	T	Q14247	Src substrate cortactin (Amplaxin) (Oncogene EMS1)	T401; Src substrate cortactin (Amplaxin) (Oncogene EMS1)	0	-0.37578	0.333149	-0.194708	0	0.101609	0.0863776	0.0934317		0.00475241	0.00202934	0.133614
CMYA5_HUMAN	[917] GGNQEIGPLPPTGNLK; [	1775	80	T	Q8N3K9	Cardiomyopathy-associated protein 5 (Dystrobrevin-binding protein 2) (Genethonin-3) (Myospryn) (SPRY domain-containing protein 2) (Tripartite motif-containing protein 76)	T1775; Cardiomyopathy-associated protein 5 (Dystrobrevin-binding protein 2) (Genethonin-3) (Myospryn) (SPRY domain-containing protein 2) (Tripartite motif-containing protein 76)	0	0.0476439	-0.203538	0.330926	0	0.213984	0.261961	0.21929		0.887096	0.580751	0.265917
CMYA5_HUMAN	[919] VAIKGASPIETSSK; [	1425	80	S	Q8N3K9	Cardiomyopathy-associated protein 5 (Dystrobrevin-binding protein 2) (Genethonin-3) (Myospryn) (SPRY domain-containing protein 2) (Tripartite motif-containing protein 76)	S1425; Cardiomyopathy-associated protein 5 (Dystrobrevin-binding protein 2) (Genethonin-3) (Myospryn) (SPRY domain-containing protein 2) (Tripartite motif-containing protein 76)	0	0.123352	0.459276	-0.0651468	0	0.229957	0.237247	0.225418		0.722883	0.15135	0.853177
E41L2_HUMAN	[940] KDSSQLGTDATKEKPK; [	20	120	T	O43491	Band 4.1-like protein 2 (Generally expressed protein 4.1) (4.1G)	T20; Band 4.1-like protein 2 (Generally expressed protein 4.1) (4.1G)	0	-0.114799	-0.0216657	0.121302	0	0.0712301	0.10677	0.0749016		0.238199	0.883635	0.229756
SYEP_HUMAN	[952] LNLNNTVLSKR; [	434	140	S	P07814	Bifunctional glutamate/proline--tRNA ligase (Bifunctional aminoacyl-tRNA synthetase) (Cell proliferation-inducing gene 32 protein) (Glutamatyl-prolyl-tRNA synthetase) [Includes: Glutamate--tRNA ligase (EC 6.1.1.17) (Glutamyl-tRNA synthetase) (GluRS); Proline--tRNA ligase (EC 6.1.1.15) (Prolyl-tRNA synthetase)]	S434; Bifunctional glutamate/proline--tRNA ligase (Bifunctional aminoacyl-tRNA synthetase) (Cell proliferation-inducing gene 32 protein) (Glutamatyl-prolyl-tRNA synthetase) [Includes: Glutamate--tRNA ligase (EC 6.1.1.17) (Glutamyl-tRNA synthetase) (GluRS); Proline--tRNA ligase (EC 6.1.1.15) (Prolyl-tRNA synthetase)]	0	-0.0269345	0.272828	-0.0751548	0	0.153678	0.166066	0.149703		0.90676	0.227752	0.726055
SYEP_HUMAN	[956] LIMRFDDTNPEKEK; [	239	140	T	P07814	Bifunctional glutamate/proline--tRNA ligase (Bifunctional aminoacyl-tRNA synthetase) (Cell proliferation-inducing gene 32 protein) (Glutamatyl-prolyl-tRNA synthetase) [Includes: Glutamate--tRNA ligase (EC 6.1.1.17) (Glutamyl-tRNA synthetase) (GluRS); Proline--tRNA ligase (EC 6.1.1.15) (Prolyl-tRNA synthetase)]	T239; Bifunctional glutamate/proline--tRNA ligase (Bifunctional aminoacyl-tRNA synthetase) (Cell proliferation-inducing gene 32 protein) (Glutamatyl-prolyl-tRNA synthetase) [Includes: Glutamate--tRNA ligase (EC 6.1.1.17) (Glutamyl-tRNA synthetase) (GluRS); Proline--tRNA ligase (EC 6.1.1.15) (Prolyl-tRNA synthetase)]	0	-0.253202	-0.23799	-0.290847	0	0.16539	0.192223	0.20742		0.268693	0.368886	0.300219
SYEP_HUMAN	[960] IDMSSNNGCMRDPTLYR; [	345	140	S	P07814	Bifunctional glutamate/proline--tRNA ligase (Bifunctional aminoacyl-tRNA synthetase) (Cell proliferation-inducing gene 32 protein) (Glutamatyl-prolyl-tRNA synthetase) [Includes: Glutamate--tRNA ligase (EC 6.1.1.17) (Glutamyl-tRNA synthetase) (GluRS); Proline--tRNA ligase (EC 6.1.1.15) (Prolyl-tRNA synthetase)]	S345; Bifunctional glutamate/proline--tRNA ligase (Bifunctional aminoacyl-tRNA synthetase) (Cell proliferation-inducing gene 32 protein) (Glutamatyl-prolyl-tRNA synthetase) [Includes: Glutamate--tRNA ligase (EC 6.1.1.17) (Glutamyl-tRNA synthetase) (GluRS); Proline--tRNA ligase (EC 6.1.1.15) (Prolyl-tRNA synthetase)]	0	0.373039	-0.478953	0.335223	0	0.201597	0.239066	0.174452		0.186888	0.133171	0.157605
BPTF_HUMAN	[974] GQPVSTAVSAPNTVSSTPGQKSLTSATSTSNIQSSASQPPRPQQGQVK; [	2253	40	T	Q12830	Nucleosome-remodeling factor subunit BPTF (Bromodomain and PHD finger-containing transcription factor) (Fetal Alz-50 clone 1 protein) (Fetal Alzheimer antigen)	T2253; Nucleosome-remodeling factor subunit BPTF (Bromodomain and PHD finger-containing transcription factor) (Fetal Alz-50 clone 1 protein) (Fetal Alzheimer antigen)	0	0.875294	0.575994	0.579401	0	0.386641	0.364114	0.35587		0.115592	0.260243	0.233731
FAS_HUMAN	[982] LMSAISKTFCPAHK; [	1879	110	T	P49327	Fatty acid synthase (EC 2.3.1.85) [Includes: [Acyl-carrier-protein] S-acetyltransferase (EC 2.3.1.38); [Acyl-carrier-protein] S-malonyltransferase (EC 2.3.1.39); 3-oxoacyl-[acyl-carrier-protein] synthase (EC 2.3.1.41); 3-oxoacyl-[acyl-carrier-protein] reductase (EC 1.1.1.100); 3-hydroxyacyl-[acyl-carrier-protein] dehydratase (EC 4.2.1.59); Enoyl-[acyl-carrier-protein] reductase (EC 1.3.1.39); Ole…	T1879; Fatty acid synthase (EC 2.3.1.85) [Includes: [Acyl-carrier-protein] S-acetyltransferase (EC 2.3.1.38); [Acyl-carrier-protein] S-malonyltransferase (EC 2.3.1.39); 3-oxoacyl-[acyl-carrier-protein] synthase (EC 2.3.1.41); 3-oxoacyl-[acyl-carrier-protein] reductase (EC 1.1.1.100); 3-hydroxyacyl-[acyl-carrier-protein] dehydratase (EC 4.2.1.59); Enoyl-[acyl-carrier-protein] reductase (EC 1.3.1.3…	0	0.052125	0.222993	-0.259362	0	0.166489	0.197783	0.177027		0.843106	0.409539	0.275817
RSBNL_HUMAN	[995] LQLSSRDPPGSLSAKK; [	39	50	S	Q6PCB5	Round spermatid basic protein 1-like protein	S39; Round spermatid basic protein 1-like protein	0	-0.226355	0.00622661	0.19634	0	0.268454	0.271819	0.280986		0.56061	0.988683	0.624373
AAK1_HUMAN	[1032] LTDPIPTTETSIAPRQRPK; [	354	80	T	Q2M2I8	AP2-associated protein kinase 1 (EC 2.7.11.1) (Adaptor-associated kinase 1)	T354; AP2-associated protein kinase 1 (EC 2.7.11.1) (Adaptor-associated kinase 1)	0	0.152403	-0.149139	0.420637	0	0.250008	0.197751	0.165396		0.687865	0.592256	0.0782493
AAK1_HUMAN	[1037] VQTTPPPAVQGQK; [	606	80	T	Q2M2I8	AP2-associated protein kinase 1 (EC 2.7.11.1) (Adaptor-associated kinase 1)	T606; AP2-associated protein kinase 1 (EC 2.7.11.1) (Adaptor-associated kinase 1)	0	-0.220841	0.066597	-0.75406	0	0.144348	0.178848	0.187203		0.270088	0.793689	0.00234086
AAK1_HUMAN	[1032] LTDPIPTTETSIAPRQRPK; [	359	80	T	Q2M2I8	AP2-associated protein kinase 1 (EC 2.7.11.1) (Adaptor-associated kinase 1)	T359; AP2-associated protein kinase 1 (EC 2.7.11.1) (Adaptor-associated kinase 1)	0	0.152403	-0.149139	0.420637	0	0.250008	0.197751	0.165396		0.687865	0.592256	0.0782493
AAK1_HUMAN	[1032] LTDPIPTTETSIAPRQRPK; [	360	80	T	Q2M2I8	AP2-associated protein kinase 1 (EC 2.7.11.1) (Adaptor-associated kinase 1)	T360; AP2-associated protein kinase 1 (EC 2.7.11.1) (Adaptor-associated kinase 1)	0	0.152403	-0.149139	0.420637	0	0.250008	0.197751	0.165396		0.687865	0.592256	0.0782493
RALY_HUMAN	[1047] TRDDGDEEGLLTHSEEELEHSQDTDADDGALQ; [	288	70	S	Q9UKM9	RNA-binding protein Raly (Autoantigen p542) (Heterogeneous nuclear ribonucleoprotein C-like 2) (hnRNP core protein C-like 2) (hnRNP associated with lethal yellow protein homolog)	S288; RNA-binding protein Raly (Autoantigen p542) (Heterogeneous nuclear ribonucleoprotein C-like 2) (hnRNP core protein C-like 2) (hnRNP associated with lethal yellow protein homolog)	0	0.337913	0.631914	0.412781	0	0.209259	0.209755	0.195004		0.23929	0.0297656	0.133351
RALY_HUMAN	[1048] TRDDGDEEGLLTHSEEELEHSQDTDADDGALQ; [	286	70	T	Q9UKM9	RNA-binding protein Raly (Autoantigen p542) (Heterogeneous nuclear ribonucleoprotein C-like 2) (hnRNP core protein C-like 2) (hnRNP associated with lethal yellow protein homolog)	T286; RNA-binding protein Raly (Autoantigen p542) (Heterogeneous nuclear ribonucleoprotein C-like 2) (hnRNP core protein C-like 2) (hnRNP associated with lethal yellow protein homolog)	0	0.354837	0.565053	0.421882	0	0.212443	0.235423	0.21581		0.228073	0.0791266	0.153447
5NTC_HUMAN	[1055] EKTVENLEKYVVK; [	218	40	T	P49902	Cytosolic purine 5'-nucleotidase (EC 3.1.3.5) (Cytosolic 5'-nucleotidase II)	T218; Cytosolic purine 5'-nucleotidase (EC 3.1.3.5) (Cytosolic 5'-nucleotidase II)	0	0.340271	0.0368296	0.42852	0	0.339955	0.33286	0.342105		0.509145	0.940536	0.371105
ACINU_HUMAN	[1058] SSSSSSSSSRSRSR; [	589	150	S	Q9UKV3	Apoptotic chromatin condensation inducer in the nucleus (Acinus)	S589; Apoptotic chromatin condensation inducer in the nucleus (Acinus)	0	0.956778	0.990847	0.94139	0	0.290536	0.329448	0.309932		0.0163829	0.0262549	0.0326456
ACINU_HUMAN	[1066] RLSQPESAEK; [	710	150	S	Q9UKV3	Apoptotic chromatin condensation inducer in the nucleus (Acinus)	S710; Apoptotic chromatin condensation inducer in the nucleus (Acinus)	0	-0.584213	0.18221	-0.403022	0	0.164341	0.209908	0.141974		0.00836689	0.53127	0.0477615
MINT_HUMAN	[1072] SQVKPDSVTASQPPSK; [	2868	110	S	Q96T58	Msx2-interacting protein (SMART/HDAC1-associated repressor protein) (SPEN homolog)	S2868; Msx2-interacting protein (SMART/HDAC1-associated repressor protein) (SPEN homolog)	0	0.739194	0.787642	0.774961	0	0.296343	0.307514	0.303307		0.0824803	0.0669911	0.0762877
MINT_HUMAN	[1073] SQVKPDSVTASQPPSK; [	2860	110	S	Q96T58	Msx2-interacting protein (SMART/HDAC1-associated repressor protein) (SPEN homolog)	S2860; Msx2-interacting protein (SMART/HDAC1-associated repressor protein) (SPEN homolog)	0	-0.215489	0.13741	-0.117304	0	0.176608	0.234823	0.176466		0.390756	0.685486	0.643174
MINT_HUMAN	[1075] SDLSKLESVR; [	930	110	S	Q96T58	Msx2-interacting protein (SMART/HDAC1-associated repressor protein) (SPEN homolog)	S930; Msx2-interacting protein (SMART/HDAC1-associated repressor protein) (SPEN homolog)	0	0.13022	-0.103435	0.109419	0	0.235334	0.225377	0.215162		0.710794	0.750233	0.722069
MINT_HUMAN	[1078] QDSSPHLTSQRPVDMVQLLKK; [	3486	110	S	Q96T58	Msx2-interacting protein (SMART/HDAC1-associated repressor protein) (SPEN homolog)	S3486; Msx2-interacting protein (SMART/HDAC1-associated repressor protein) (SPEN homolog)	0	0.0996927	0.0409891	0.191399	0	0.203069	0.232435	0.210391		0.747454	0.898214	0.516088
MINT_HUMAN	[1080] NDTAAVQLHFVSGNNVLAHRSLPLSEGGPPLR; [	3519	110	T	Q96T58	Msx2-interacting protein (SMART/HDAC1-associated repressor protein) (SPEN homolog)	T3519; Msx2-interacting protein (SMART/HDAC1-associated repressor protein) (SPEN homolog)	0	-0.0970177	-0.385983	-0.292739	0	0.193656	0.203696	0.180443		0.742622	0.158973	0.22958
MINT_HUMAN	[1081] ISAKISQIPPASAMDIEFQQSVSKSQVKPDSVTASQPPSK; [	2841	110	S	Q96T58	Msx2-interacting protein (SMART/HDAC1-associated repressor protein) (SPEN homolog)	S2841; Msx2-interacting protein (SMART/HDAC1-associated repressor protein) (SPEN homolog)	0	-0.433298	-0.303567	-0.3086	0	0.250412	0.289052	0.297463		0.215924	0.445534	0.452537
PALLD_HUMAN	[1088] IASDEEIQGTKDAVIQDLER; [1098] IASDEEIQGTKDAVIQDLERK; [	893	160	S	Q8WX93	Palladin (SIH002) (Sarcoma antigen NY-SAR-77)	S893; Palladin (SIH002) (Sarcoma antigen NY-SAR-77)	0	-0.4235	0.19255	-0.445825	0	0.162041	0.259466	0.156569		0.0750978	0.597206	0.0477615
ENDD1_HUMAN	[1102] SSSPLSSTRSK; [	303	50	S	O94919	Endonuclease domain-containing 1 protein (EC 3.1.30.-)	S303; Endonuclease domain-containing 1 protein (EC 3.1.30.-)	0	0.299424	0.658209	0.0528971	0	0.307174	0.281154	0.315582		0.51059	0.0845824	0.909564
WAPL_HUMAN	[1114] ANSESSKDGLNQAKK; [	329	40	S	Q7Z5K2	Wings apart-like protein homolog (Friend of EBNA2 protein) (WAPL cohesin release factor)	S329; Wings apart-like protein homolog (Friend of EBNA2 protein) (WAPL cohesin release factor)	0	-0.702487	-0.228393	-0.783159	0	0.342679	0.370173	0.325905		0.148039	0.666331	0.0941207
RRP1B_HUMAN	[1122] TDKSILVSPTGPSRVAFDPEQKPLHGVLK; [	699	70	T	Q14684	Ribosomal RNA processing protein 1 homolog B (RRP1-like protein B)	T699; Ribosomal RNA processing protein 1 homolog B (RRP1-like protein B)	0	0.0234297	-0.781776	0.36035	0	0.302248	0.334544	0.31378		0.968203	0.0842392	0.406493
RRP1B_HUMAN	[1122] TDKSILVSPTGPSRVAFDPEQKPLHGVLK; [1124] TDKSILVSPTGPSR; [	711	70	S	Q14684	Ribosomal RNA processing protein 1 homolog B (RRP1-like protein B)	S711; Ribosomal RNA processing protein 1 homolog B (RRP1-like protein B)	0	-0.210827	-0.573203	-0.035818	0	0.301255	0.295525	0.286099		0.645493	0.15135	0.9299
RRP1B_HUMAN	[1122] TDKSILVSPTGPSRVAFDPEQKPLHGVLK; [	702	70	S	Q14684	Ribosomal RNA processing protein 1 homolog B (RRP1-like protein B)	S702; Ribosomal RNA processing protein 1 homolog B (RRP1-like protein B)	0	0.0234297	-0.781776	0.36035	0	0.302248	0.334544	0.31378		0.968203	0.0842392	0.406493
RB6I2_HUMAN	[1125] SLQADTTNTDTALTTLEEALAEK; [	603	60	S	Q8IUD2	ELKS/Rab6-interacting/CAST family member 1 (ERC-1) (Rab6-interacting protein 2)	S603; ELKS/Rab6-interacting/CAST family member 1 (ERC-1) (Rab6-interacting protein 2)	0	0.597181	0.732392	0.519278	0	0.205726	0.230141	0.206158		0.0516767	0.0205309	0.0805539
ALDOC_HUMAN	[1130] QVLFSADDRVKK; [	65	40	S	P09972	Fructose-bisphosphate aldolase C (EC 4.1.2.13) (Brain-type aldolase)	S65; Fructose-bisphosphate aldolase C (EC 4.1.2.13) (Brain-type aldolase)	0	0.571383	0.889846	-0.249244	0	0.198837	0.191439	0.202135		0.0576454	0.000589069	0.377456
E41L3_HUMAN	[1144] SSSSKLSRSPLK; [	91	180	S	Q9Y2J2	Band 4.1-like protein 3 (4.1B) (Differentially expressed in adenocarcinoma of the lung protein 1) (DAL-1) [Cleaved into: Band 4.1-like protein 3, N-terminally processed]	S91; Band 4.1-like protein 3 (4.1B) (Differentially expressed in adenocarcinoma of the lung protein 1) (DAL-1) [Cleaved into: Band 4.1-like protein 3, N-terminally processed]	0	0.0951934	-0.157795	-0.0108265	0	0.0971111	0.137133	0.142447		0.51059	0.403365	0.96168
ZZEF1_HUMAN	[1151] TRYDTKVGTDK; [	1152	50	T	O43149	Zinc finger ZZ-type and EF-hand domain-containing protein 1	T1152; Zinc finger ZZ-type and EF-hand domain-containing protein 1	0	0.236734	0.0861526	0.210259	0	0.286579	0.282954	0.283758		0.569595	0.83086	0.597141
ZZEF1_HUMAN	[1153] VGTDKWPKK; [	1156	50	T	O43149	Zinc finger ZZ-type and EF-hand domain-containing protein 1	T1156; Zinc finger ZZ-type and EF-hand domain-containing protein 1	0	0.534277	-0.0908669	0.107397	0	0.330255	0.417717	0.343063		0.23929	0.876774	0.842524
FLII_HUMAN	[1156] FESLFPGKLEVVRMTQQQENPK; [	1022	40	T	Q13045	Protein flightless-1 homolog	T1022; Protein flightless-1 homolog	0	-0.601505	-1.13893	-0.258868	0	0.397342	0.436728	0.413054		0.27879	0.0669911	0.666304
FLNB_HUMAN	[1314] VPVKDVVDPSK; [	1422	460	S	O75369	Filamin-B (FLN-B) (ABP-278) (ABP-280 homolog) (Actin-binding-like protein) (Beta-filamin) (Filamin homolog 1) (Fh1) (Filamin-3) (Thyroid autoantigen) (Truncated actin-binding protein) (Truncated ABP)	S1422; Filamin-B (FLN-B) (ABP-278) (ABP-280 homolog) (Actin-binding-like protein) (Beta-filamin) (Filamin homolog 1) (Fh1) (Filamin-3) (Thyroid autoantigen) (Truncated actin-binding protein) (Truncated ABP)	0	-0.0859773	-0.243573	-0.0591775	0	0.0775983	0.130136	0.0956122		0.442842	0.15977	0.668056
FLNB_HUMAN	[1320] KGEITGEVHMPSGKTATPEIVDNK; [	1761	460	T	O75369	Filamin-B (FLN-B) (ABP-278) (ABP-280 homolog) (Actin-binding-like protein) (Beta-filamin) (Filamin homolog 1) (Fh1) (Filamin-3) (Thyroid autoantigen) (Truncated actin-binding protein) (Truncated ABP)	T1761; Filamin-B (FLN-B) (ABP-278) (ABP-280 homolog) (Actin-binding-like protein) (Beta-filamin) (Filamin homolog 1) (Fh1) (Filamin-3) (Thyroid autoantigen) (Truncated actin-binding protein) (Truncated ABP)	0	-0.104032	0.0600262	-0.113699	0	0.108237	0.0764207	0.102791		0.51059	0.574889	0.41758
FLNC_HUMAN	[1338] LGSFGSITR; [	2233	680	S	Q14315	Filamin-C (FLN-C) (FLNc) (ABP-280-like protein) (ABP-L) (Actin-binding-like protein) (Filamin-2) (Gamma-filamin)	S2233; Filamin-C (FLN-C) (FLNc) (ABP-280-like protein) (ABP-L) (Actin-binding-like protein) (Filamin-2) (Gamma-filamin)	0	0.129715	0.272063	0.19326	0	0.0379048	0.0323099	0.0364112		0.0100793	2.99401e-13	6.89385e-06
FLNC_HUMAN	[1339] LGSFGSITR; [	2238	680	T	Q14315	Filamin-C (FLN-C) (FLNc) (ABP-280-like protein) (ABP-L) (Actin-binding-like protein) (Filamin-2) (Gamma-filamin)	T2238; Filamin-C (FLN-C) (FLNc) (ABP-280-like protein) (ABP-L) (Actin-binding-like protein) (Filamin-2) (Gamma-filamin)	0	-0.187459	-0.186877	-0.16282	0	0.0644837	0.0738893	0.0665877		0.0421339	0.0669911	0.0808761
PRC2C_HUMAN	[1420] VTEKVVVKPEK; [	1043	190	T	Q9Y520	Protein PRRC2C (BAT2 domain-containing protein 1) (HBV X-transactivated gene 2 protein) (HBV XAg-transactivated protein 2) (HLA-B-associated transcript 2-like 2) (Proline-rich and coiled-coil-containing protein 2C)	T1043; Protein PRRC2C (BAT2 domain-containing protein 1) (HBV X-transactivated gene 2 protein) (HBV XAg-transactivated protein 2) (HLA-B-associated transcript 2-like 2) (Proline-rich and coiled-coil-containing protein 2C)	0	0.286291	0.151207	0.261941	0	0.141227	0.114369	0.136955		0.142468	0.330806	0.158211
EXC6B_HUMAN	[1436] KSTNLLLTR; [	535	50	T	Q9Y2D4	Exocyst complex component 6B (Exocyst complex component Sec15B) (SEC15-like protein 2)	T535; Exocyst complex component 6B (Exocyst complex component Sec15B) (SEC15-like protein 2)	0	0.339934	0.105955	-0.252164	0	0.254359	0.267938	0.26862		0.34415	0.785996	0.507155
PDS5A_HUMAN	[1440] ISKSDMSRLR; [	883	120	S	Q29RF7	Sister chromatid cohesion protein PDS5 homolog A (Cell proliferation-inducing gene 54 protein) (Sister chromatid cohesion protein 112) (SCC-112)	S883; Sister chromatid cohesion protein PDS5 homolog A (Cell proliferation-inducing gene 54 protein) (Sister chromatid cohesion protein 112) (SCC-112)	0	0.546089	0.536664	0.573243	0	0.229418	0.242828	0.214719		0.0939874	0.0988456	0.065106
SCFD1_HUMAN	[1453] IMSKTTLDKSLLDIISDPDAGTPEDK; [	430	40	S	Q8WVM8	Sec1 family domain-containing protein 1 (SLY1 homolog) (Sly1p) (Syntaxin-binding protein 1-like 2)	S430; Sec1 family domain-containing protein 1 (SLY1 homolog) (Sly1p) (Syntaxin-binding protein 1-like 2)	0	-0.165559	0.102003	-0.696798	0	0.356623	0.352976	0.403393		0.758133	0.835916	0.210607
CSTFT_HUMAN	[1459] GPVTPGGLPPR; [	320	40	T	Q9H0L4	Cleavage stimulation factor subunit 2 tau variant (CF-1 64 kDa subunit tau variant) (Cleavage stimulation factor 64 kDa subunit tau variant) (CSTF 64 kDa subunit tau variant) (TauCstF-64)	T320; Cleavage stimulation factor subunit 2 tau variant (CF-1 64 kDa subunit tau variant) (Cleavage stimulation factor 64 kDa subunit tau variant) (CSTF 64 kDa subunit tau variant) (TauCstF-64)	0	0.0156037	0.343125	-0.285733	0	0.229306	0.236331	0.223129		0.969793	0.298271	0.359055
EHBP1_HUMAN	[1464] QYASPMPTQTDVK; [	126	90	S	Q8NDI1	EH domain-binding protein 1	S126; EH domain-binding protein 1	0	0.12664	-0.1216	-0.203255	0	0.249725	0.231367	0.215186		0.74133	0.716392	0.501445
EHBP1_HUMAN	[1466] EVQTPQYLNPFDEPEAFVTIKDSPPQSTK; [	335	90	S	Q8NDI1	EH domain-binding protein 1	S335; EH domain-binding protein 1	0	-0.0416459	0.304455	0.248929	0	0.232875	0.195151	0.211914		0.90676	0.262287	0.396141
SASH1_HUMAN	[1477] SPTASRISLGK; [	449	50	S	O94885	SAM and SH3 domain-containing protein 1 (Proline-glutamate repeat-containing protein)	S449; SAM and SH3 domain-containing protein 1 (Proline-glutamate repeat-containing protein)	0	-0.0832941	-0.0886054	-0.45449	0	0.311087	0.303985	0.317341		0.856282	0.835916	0.292629
ESYT1_HUMAN	[1492] LKLAGRSFR; [	686	60	S	Q9BSJ8	Extended synaptotagmin-1 (E-Syt1) (Membrane-bound C2 domain-containing protein)	S686; Extended synaptotagmin-1 (E-Syt1) (Membrane-bound C2 domain-containing protein)	0	0.444551	0.589316	0.315271	0	0.249948	0.240317	0.261036		0.212477	0.0729403	0.384015
ESYT1_HUMAN	[1495] LVMRILYLDSSEICFPTVPGCPGAWDVDSENPQR; [	601	60	S	Q9BSJ8	Extended synaptotagmin-1 (E-Syt1) (Membrane-bound C2 domain-containing protein)	S601; Extended synaptotagmin-1 (E-Syt1) (Membrane-bound C2 domain-containing protein)	0	0.458523	-0.232495	0.529506	0	0.266254	0.291238	0.239002		0.221425	0.570369	0.115563
LARP1_HUMAN	[1504] SLPTTVPESPNYR; [	774	110	S	Q6PKG0	La-related protein 1 (La ribonucleoprotein domain family member 1)	S774; La-related protein 1 (La ribonucleoprotein domain family member 1)	0	-0.129239	0.487181	-0.091767	0	0.0755613	0.0851938	0.0812508		0.221425	3.93783e-06	0.409797
LARP1_HUMAN	[1506] GLSASLPDLDSENWIEVK; [	548	110	S	Q6PKG0	La-related protein 1 (La ribonucleoprotein domain family member 1)	S548; La-related protein 1 (La ribonucleoprotein domain family member 1)	0	0.0401675	0.226335	0.0332216	0	0.116777	0.096071	0.0869938		0.824614	0.0792488	0.795579
LARP1_HUMAN	[1511] ESPRPLQLPGAEGPAISDGEEGGGEPGAGGGAAGAAGAGR; [	90	110	S	Q6PKG0	La-related protein 1 (La ribonucleoprotein domain family member 1)	S90; La-related protein 1 (La ribonucleoprotein domain family member 1)	0	0.052402	-0.589548	0.510826	0	0.143052	0.140393	0.0831145		0.808272	0.000926981	8.50332e-07
CYTSA_HUMAN	[1515] SFDSASQVPNPAAAAIPR; [	847	60	S	Q69YQ0	Cytospin-A (Renal carcinoma antigen NY-REN-22) (Sperm antigen with calponin homology and coiled-coil domains 1-like) (SPECC1-like protein)	S847; Cytospin-A (Renal carcinoma antigen NY-REN-22) (Sperm antigen with calponin homology and coiled-coil domains 1-like) (SPECC1-like protein)	0	0.187238	0.417894	0.245288	0	0.263155	0.251495	0.248231		0.639894	0.225766	0.476433
CYTSA_HUMAN	[1516] SSDDLLAGMAGGVTVTNGVKGK; [	55	60	S	Q69YQ0	Cytospin-A (Renal carcinoma antigen NY-REN-22) (Sperm antigen with calponin homology and coiled-coil domains 1-like) (SPECC1-like protein)	S55; Cytospin-A (Renal carcinoma antigen NY-REN-22) (Sperm antigen with calponin homology and coiled-coil domains 1-like) (SPECC1-like protein)	0	0.148802	0.158765	-0.173236	0	0.268361	0.276082	0.25587		0.710794	0.693687	0.636763
SF3B1_HUMAN	[1520] AGELKVVNGAAASQPPSK; [	194	150	S	O75533	Splicing factor 3B subunit 1 (Pre-mRNA-splicing factor SF3b 155 kDa subunit) (SF3b155) (Spliceosome-associated protein 155) (SAP 155)	S194; Splicing factor 3B subunit 1 (Pre-mRNA-splicing factor SF3b 155 kDa subunit) (SF3b155) (Spliceosome-associated protein 155) (SAP 155)	0	0.408595	0.349814	0.358039	0	0.210198	0.181891	0.185255		0.163814	0.15135	0.154542
PHF3_HUMAN	[1536] TENSLVGLPSCVDEVTECNLELKDTMGIADK; [	380	50	T	Q92576	PHD finger protein 3	T380; PHD finger protein 3	0	-0.482169	0.142446	-0.252479	0	0.351583	0.443359	0.32189		0.332881	0.820779	0.576549
SRRM2_HUMAN	[1538] QKSQTPPR; [	792	280	T	Q9UQ35	Serine/arginine repetitive matrix protein 2 (300 kDa nuclear matrix antigen) (Serine/arginine-rich splicing factor-related nuclear matrix protein of 300 kDa) (SR-related nuclear matrix protein of 300 kDa) (Ser/Arg-related nuclear matrix protein of 300 kDa) (Splicing coactivator subunit SRm300) (Tax-responsive enhancer element-binding protein 803) (TaxREB803)	T792; Serine/arginine repetitive matrix protein 2 (300 kDa nuclear matrix antigen) (Serine/arginine-rich splicing factor-related nuclear matrix protein of 300 kDa) (SR-related nuclear matrix protein of 300 kDa) (Ser/Arg-related nuclear matrix protein of 300 kDa) (Splicing coactivator subunit SRm300) (Tax-responsive enhancer element-binding protein 803) (TaxREB803)	0	0.538734	0.577199	0.523521	0	0.142037	0.159903	0.13789		0.00381561	0.00422284	0.00321086
SRRM2_HUMAN	[1544] SCFESSPDPELK; [	876	280	S	Q9UQ35	Serine/arginine repetitive matrix protein 2 (300 kDa nuclear matrix antigen) (Serine/arginine-rich splicing factor-related nuclear matrix protein of 300 kDa) (SR-related nuclear matrix protein of 300 kDa) (Ser/Arg-related nuclear matrix protein of 300 kDa) (Splicing coactivator subunit SRm300) (Tax-responsive enhancer element-binding protein 803) (TaxREB803)	S876; Serine/arginine repetitive matrix protein 2 (300 kDa nuclear matrix antigen) (Serine/arginine-rich splicing factor-related nuclear matrix protein of 300 kDa) (SR-related nuclear matrix protein of 300 kDa) (Ser/Arg-related nuclear matrix protein of 300 kDa) (Splicing coactivator subunit SRm300) (Tax-responsive enhancer element-binding protein 803) (TaxREB803)	0	0.310915	0.30195	0.286916	0	0.0577798	0.0626927	0.0556062		7.56613e-06	6.71661e-05	1.79163e-05
SRRM2_HUMAN	[1547] SAHATAPVNIAGSR; [	2355	280	S	Q9UQ35	Serine/arginine repetitive matrix protein 2 (300 kDa nuclear matrix antigen) (Serine/arginine-rich splicing factor-related nuclear matrix protein of 300 kDa) (SR-related nuclear matrix protein of 300 kDa) (Ser/Arg-related nuclear matrix protein of 300 kDa) (Splicing coactivator subunit SRm300) (Tax-responsive enhancer element-binding protein 803) (TaxREB803)	S2355; Serine/arginine repetitive matrix protein 2 (300 kDa nuclear matrix antigen) (Serine/arginine-rich splicing factor-related nuclear matrix protein of 300 kDa) (SR-related nuclear matrix protein of 300 kDa) (Ser/Arg-related nuclear matrix protein of 300 kDa) (Splicing coactivator subunit SRm300) (Tax-responsive enhancer element-binding protein 803) (TaxREB803)	0	-0.0222744	-0.0552907	-0.157944	0	0.105402	0.123824	0.0988381		0.892267	0.753388	0.233953
SRRM2_HUMAN	[1549] VKSSTPPRQSPSR; [1550] VKSSTPPRQSPSR; [	908	280	S	Q9UQ35	Serine/arginine repetitive matrix protein 2 (300 kDa nuclear matrix antigen) (Serine/arginine-rich splicing factor-related nuclear matrix protein of 300 kDa) (SR-related nuclear matrix protein of 300 kDa) (Ser/Arg-related nuclear matrix protein of 300 kDa) (Splicing coactivator subunit SRm300) (Tax-responsive enhancer element-binding protein 803) (TaxREB803)	S908; Serine/arginine repetitive matrix protein 2 (300 kDa nuclear matrix antigen) (Serine/arginine-rich splicing factor-related nuclear matrix protein of 300 kDa) (SR-related nuclear matrix protein of 300 kDa) (Ser/Arg-related nuclear matrix protein of 300 kDa) (Splicing coactivator subunit SRm300) (Tax-responsive enhancer element-binding protein 803) (TaxREB803)	0	-0.0306909	0.288722	-0.0214486	0	0.081733	0.0764772	0.0852977		0.807062	0.00257217	0.866481
SRRM2_HUMAN	[1551] SATRPSPSPERSSTGPEPPAPTPLLAER; [	351	280	S	Q9UQ35	Serine/arginine repetitive matrix protein 2 (300 kDa nuclear matrix antigen) (Serine/arginine-rich splicing factor-related nuclear matrix protein of 300 kDa) (SR-related nuclear matrix protein of 300 kDa) (Ser/Arg-related nuclear matrix protein of 300 kDa) (Splicing coactivator subunit SRm300) (Tax-responsive enhancer element-binding protein 803) (TaxREB803)	S351; Serine/arginine repetitive matrix protein 2 (300 kDa nuclear matrix antigen) (Serine/arginine-rich splicing factor-related nuclear matrix protein of 300 kDa) (SR-related nuclear matrix protein of 300 kDa) (Ser/Arg-related nuclear matrix protein of 300 kDa) (Splicing coactivator subunit SRm300) (Tax-responsive enhancer element-binding protein 803) (TaxREB803)	0	0.263446	0.382628	0.38695	0	0.0730937	0.0737255	0.0712922		0.00631111	1.46991e-05	6.40254e-06
SRRM2_HUMAN	[1553] RVPSPTPAPK; [	2581	280	S	Q9UQ35	Serine/arginine repetitive matrix protein 2 (300 kDa nuclear matrix antigen) (Serine/arginine-rich splicing factor-related nuclear matrix protein of 300 kDa) (SR-related nuclear matrix protein of 300 kDa) (Ser/Arg-related nuclear matrix protein of 300 kDa) (Splicing coactivator subunit SRm300) (Tax-responsive enhancer element-binding protein 803) (TaxREB803)	S2581; Serine/arginine repetitive matrix protein 2 (300 kDa nuclear matrix antigen) (Serine/arginine-rich splicing factor-related nuclear matrix protein of 300 kDa) (SR-related nuclear matrix protein of 300 kDa) (Ser/Arg-related nuclear matrix protein of 300 kDa) (Splicing coactivator subunit SRm300) (Tax-responsive enhancer element-binding protein 803) (TaxREB803)	0	0.0727292	0.182228	-0.118722	0	0.0875508	0.0750389	0.0696371		0.564191	0.0724949	0.208379
SRRM2_HUMAN	[1557] SESSSPRR; [	204	280	S	Q9UQ35	Serine/arginine repetitive matrix protein 2 (300 kDa nuclear matrix antigen) (Serine/arginine-rich splicing factor-related nuclear matrix protein of 300 kDa) (SR-related nuclear matrix protein of 300 kDa) (Ser/Arg-related nuclear matrix protein of 300 kDa) (Splicing coactivator subunit SRm300) (Tax-responsive enhancer element-binding protein 803) (TaxREB803)	S204; Serine/arginine repetitive matrix protein 2 (300 kDa nuclear matrix antigen) (Serine/arginine-rich splicing factor-related nuclear matrix protein of 300 kDa) (SR-related nuclear matrix protein of 300 kDa) (Ser/Arg-related nuclear matrix protein of 300 kDa) (Splicing coactivator subunit SRm300) (Tax-responsive enhancer element-binding protein 803) (TaxREB803)	0	-0.383898	-0.31257	-0.348383	0	0.117923	0.0957724	0.104311		0.0166433	0.01242	0.0131681
SRRM2_HUMAN	[1563] SRTPPSAPSQSR; [	2409	280	T	Q9UQ35	Serine/arginine repetitive matrix protein 2 (300 kDa nuclear matrix antigen) (Serine/arginine-rich splicing factor-related nuclear matrix protein of 300 kDa) (SR-related nuclear matrix protein of 300 kDa) (Ser/Arg-related nuclear matrix protein of 300 kDa) (Splicing coactivator subunit SRm300) (Tax-responsive enhancer element-binding protein 803) (TaxREB803)	T2409; Serine/arginine repetitive matrix protein 2 (300 kDa nuclear matrix antigen) (Serine/arginine-rich splicing factor-related nuclear matrix protein of 300 kDa) (SR-related nuclear matrix protein of 300 kDa) (Ser/Arg-related nuclear matrix protein of 300 kDa) (Splicing coactivator subunit SRm300) (Tax-responsive enhancer element-binding protein 803) (TaxREB803)	0	-0.419934	-0.407448	-0.38304	0	0.112277	0.118217	0.112473		0.00452259	0.00685731	0.0113214
CHSP1_HUMAN	[1571] GNVVPSPLPTR; [	45	50	T	Q9Y2V2	Calcium-regulated heat-stable protein 1 (Calcium-regulated heat-stable protein of 24 kDa) (CRHSP-24)	T45; Calcium-regulated heat-stable protein 1 (Calcium-regulated heat-stable protein of 24 kDa) (CRHSP-24)	0	-0.174661	0.696362	-0.275392	0	0.264529	0.294879	0.3326		0.66643	0.0842392	0.55637
MAN1_HUMAN	[1580] RPAGPELQTPPGK; [	209	80	T	Q9Y2U8	Inner nuclear membrane protein Man1 (LEM domain-containing protein 3)	T209; Inner nuclear membrane protein Man1 (LEM domain-containing protein 3)	0	0.440254	-0.505698	-0.366684	0	0.276632	0.31747	0.303754		0.24609	0.249798	0.383597
EDC4_HUMAN	[1596] TRSPDVISSASTALSQDIPEIASEALSR; [	729	60	S	Q6P2E9	Enhancer of mRNA-decapping protein 4 (Autoantigen Ge-1) (Autoantigen RCD-8) (Human enhancer of decapping large subunit) (Hedls)	S729; Enhancer of mRNA-decapping protein 4 (Autoantigen Ge-1) (Autoantigen RCD-8) (Human enhancer of decapping large subunit) (Hedls)	0	0.084565	0.0119395	0.229075	0	0.227498	0.188064	0.177463		0.808042	0.965333	0.35056
EDC4_HUMAN	[1597] TRSPDVISSASTALSQDIPEIASEALSR; [	734	60	S	Q6P2E9	Enhancer of mRNA-decapping protein 4 (Autoantigen Ge-1) (Autoantigen RCD-8) (Human enhancer of decapping large subunit) (Hedls)	S734; Enhancer of mRNA-decapping protein 4 (Autoantigen Ge-1) (Autoantigen RCD-8) (Human enhancer of decapping large subunit) (Hedls)	0	0.0686247	0.0222097	0.221891	0	0.238166	0.199057	0.188379		0.850058	0.940536	0.396141
SDF2L_HUMAN	[1598] GGSEGGCPRGSPVR; [	96	40	S	Q9HCN8	Stromal cell-derived factor 2-like protein 1 (SDF2-like protein 1) (PWP1-interacting protein 8)	S96; Stromal cell-derived factor 2-like protein 1 (SDF2-like protein 1) (PWP1-interacting protein 8)	0	0.587203	-0.524418	0.19219	0	0.262805	0.606638	0.30635		0.120669	0.536621	0.666304
ABCF1_HUMAN	[1604] LSVPTSDEEDEVPAPKPR; [	109	60	S	Q8NE71	ATP-binding cassette sub-family F member 1 (ATP-binding cassette 50) (TNF-alpha-stimulated ABC protein)	S109; ATP-binding cassette sub-family F member 1 (ATP-binding cassette 50) (TNF-alpha-stimulated ABC protein)	0	-0.257534	0.153398	-0.225155	0	0.208592	0.272374	0.221368		0.388073	0.698831	0.462624
PR14L_HUMAN	[1607] ISLQVDNSLITK; [	813	40	S	Q5THK1	Protein PRR14L (Proline rich 14-like protein)	S813; Protein PRR14L (Proline rich 14-like protein)	0	0.23701	-0.141585	0.396543	0	0.348425	0.406195	0.346179		0.656166	0.804554	0.409797
SUN2_HUMAN	[1632] ILTHVAEMQGKSAR; [	503	60	S	Q9UH99	SUN domain-containing protein 2 (Protein unc-84 homolog B) (Rab5-interacting protein) (Rab5IP) (Sad1/unc-84 protein-like 2)	S503; SUN domain-containing protein 2 (Protein unc-84 homolog B) (Rab5-interacting protein) (Rab5IP) (Sad1/unc-84 protein-like 2)	0	-0.425921	-0.160376	-0.152695	0	0.377333	0.326378	0.257074		0.437112	0.731092	0.681612
LMOD1_HUMAN	[1635] DLLEVPKAGAVAKGSPKPSPQPSPKPSPK; [	512	40	S	P29536	Leiomodin-1 (64 kDa autoantigen 1D) (64 kDa autoantigen 1D3) (64 kDa autoantigen D1) (Leiomodin, muscle form) (Smooth muscle leiomodin) (SM-Lmod) (Thyroid-associated ophthalmopathy autoantigen)	S512; Leiomodin-1 (64 kDa autoantigen 1D) (64 kDa autoantigen 1D3) (64 kDa autoantigen D1) (Leiomodin, muscle form) (Smooth muscle leiomodin) (SM-Lmod) (Thyroid-associated ophthalmopathy autoantigen)	0	0.954204	1.10798	0.819229	0	0.37939	0.391876	0.368996		0.0881258	0.0491396	0.117708
LMOD1_HUMAN	[1635] DLLEVPKAGAVAKGSPKPSPQPSPKPSPK; [1637] AGAVAKGSPKPSPQPSPKPSPKNSPK; [	516	40	S	P29536	Leiomodin-1 (64 kDa autoantigen 1D) (64 kDa autoantigen 1D3) (64 kDa autoantigen D1) (Leiomodin, muscle form) (Smooth muscle leiomodin) (SM-Lmod) (Thyroid-associated ophthalmopathy autoantigen)	S516; Leiomodin-1 (64 kDa autoantigen 1D) (64 kDa autoantigen 1D3) (64 kDa autoantigen D1) (Leiomodin, muscle form) (Smooth muscle leiomodin) (SM-Lmod) (Thyroid-associated ophthalmopathy autoantigen)	0	0.0684141	0.00138768	0.0611616	0	0.379992	0.410627	0.368514		0.90676	0.997318	0.909757
SUMF2_HUMAN	[1644] EATVKPFAIDIFPVTNKDFR; [1645] EATVKPFAIDIFPVTNKDFR; [	70	60	T	Q8NBJ7	Sulfatase-modifying factor 2 (C-alpha-formylglycine-generating enzyme 2)	T70; Sulfatase-modifying factor 2 (C-alpha-formylglycine-generating enzyme 2)	0	0.10171	0.237003	0.0209903	0	0.244584	0.290294	0.210495		0.788204	0.55959	0.946629
BD1L1_HUMAN	[1657] QATTPKPDKEK; [	938	90	T	Q8NFC6	Biorientation of chromosomes in cell division protein 1-like 1	T938; Biorientation of chromosomes in cell division protein 1-like 1	0	0.30459	0.318757	0.408061	0	0.215113	0.217199	0.221933		0.314496	0.28871	0.176859
BD1L1_HUMAN	[1658] TKSVRHAYVHKPYLYSK; [	477	90	Y	Q8NFC6	Biorientation of chromosomes in cell division protein 1-like 1	Y477; Biorientation of chromosomes in cell division protein 1-like 1	0	0.39317	0.217298	0.479032	0	0.229266	0.230586	0.227923		0.221425	0.496387	0.133695
BD1L1_HUMAN	[1661] NGQTEDVATGPR; [	1502	90	T	Q8NFC6	Biorientation of chromosomes in cell division protein 1-like 1	T1502; Biorientation of chromosomes in cell division protein 1-like 1	0	-0.437943	-0.407834	-0.502881	0	0.201999	0.198881	0.212884		0.124266	0.125539	0.0940148
F205A_HUMAN	[1667] LPQLPPRVPGEKESEK; [	1134	40	S	Q6ZU69	Protein FAM205A	S1134; Protein FAM205A	0	-0.10494	-0.011631	-0.148589	0	0.255601	0.264837	0.265999		0.78843	0.978475	0.695542
G3P_HUMAN	[1682] VVKQASEGPLK; [	266	70	S	P04406	Glyceraldehyde-3-phosphate dehydrogenase (GAPDH) (EC 1.2.1.12) (Peptidyl-cysteine S-nitrosylase GAPDH) (EC 2.6.99.-)	S266; Glyceraldehyde-3-phosphate dehydrogenase (GAPDH) (EC 1.2.1.12) (Peptidyl-cysteine S-nitrosylase GAPDH) (EC 2.6.99.-)	0	-0.763993	-0.673443	-0.433506	0	0.275936	0.262927	0.218758		0.0625117	0.0669911	0.150217
ABL1_HUMAN	[1685] GKLSRLKPAPPPPPAASAGK; [	893	60	S	P00519	Tyrosine-protein kinase ABL1 (EC 2.7.10.2) (Abelson murine leukemia viral oncogene homolog 1) (Abelson tyrosine-protein kinase 1) (Proto-oncogene c-Abl) (p150)	S893; Tyrosine-protein kinase ABL1 (EC 2.7.10.2) (Abelson murine leukemia viral oncogene homolog 1) (Abelson tyrosine-protein kinase 1) (Proto-oncogene c-Abl) (p150)	0	0.368771	-0.0839506	-0.028586	0	0.254774	0.289123	0.293047		0.301339	0.835916	0.94707
ABL1_HUMAN	[1687] GQGESDPLDHEPAVSPLLPR; [	559	60	S	P00519	Tyrosine-protein kinase ABL1 (EC 2.7.10.2) (Abelson murine leukemia viral oncogene homolog 1) (Abelson tyrosine-protein kinase 1) (Proto-oncogene c-Abl) (p150)	S559; Tyrosine-protein kinase ABL1 (EC 2.7.10.2) (Abelson murine leukemia viral oncogene homolog 1) (Abelson tyrosine-protein kinase 1) (Proto-oncogene c-Abl) (p150)	0	-0.216835	0.208962	-0.490064	0	0.293043	0.390932	0.296184		0.623014	0.713166	0.222152
TB10B_HUMAN	[1691] ALAAGADSPKTEEARPSPAPGPGTPTGTPTR; [	132	40	S	Q4KMP7	TBC1 domain family member 10B (Rab27A-GAP-beta)	S132; TBC1 domain family member 10B (Rab27A-GAP-beta)	0	-0.267298	0.0718455	-0.160371	0	0.31181	0.336313	0.27709		0.558421	0.877141	0.689384
RPAP1_HUMAN	[1697] DVVMLDNLPDLPPALVPSPPK; [	72	40	S	Q9BWH6	RNA polymerase II-associated protein 1	S72; RNA polymerase II-associated protein 1	0	0.56135	-0.493611	-0.323513	0	0.204855	0.331759	0.216798		0.0704425	0.286982	0.273002
ANR17_HUMAN	[1716] QKSSSHLPANSQDVQGYITNQSPESIVEEAQGK; [	784	40	S	O75179	Ankyrin repeat domain-containing protein 17 (Gene trap ankyrin repeat protein) (Serologically defined breast cancer antigen NY-BR-16)	S784; Ankyrin repeat domain-containing protein 17 (Gene trap ankyrin repeat protein) (Serologically defined breast cancer antigen NY-BR-16)	0	0.698044	-0.708893	0.494008	0	0.334652	0.321194	0.320738		0.140337	0.105317	0.258291
TOIP1_HUMAN	[1723] VNFSEEGETEEDDQDSSHSSVTTVK; [	220	100	T	Q5JTV8	Torsin-1A-interacting protein 1 (Lamin-associated protein 1B) (LAP1B)	T220; Torsin-1A-interacting protein 1 (Lamin-associated protein 1B) (LAP1B)	0	-0.228541	0.580326	0.33797	0	0.142335	0.126512	0.113085		0.23929	0.000268581	0.0365789
TES_HUMAN	[1739] LFEDTKYTTLIAKLK; [1740] LFEDTKYTTLIAKLK; [	70	110	T	Q9UGI8	Testin (TESS)	T70; Testin (TESS)	0	0.417958	0.303811	0.399445	0	0.196198	0.205893	0.192203		0.127676	0.285947	0.134509
TES_HUMAN	[1739] LFEDTKYTTLIAKLK; [1740] LFEDTKYTTLIAKLK; [	72	110	Y	Q9UGI8	Testin (TESS)	Y72; Testin (TESS)	0	0.417958	0.303811	0.399445	0	0.196198	0.205893	0.192203		0.127676	0.285947	0.134509
RL1D1_HUMAN	[1749] KVPVSVNLLSK; [	187	160	S	O76021	Ribosomal L1 domain-containing protein 1 (CATX-11) (Cellular senescence-inhibited gene protein) (Protein PBK1)	S187; Ribosomal L1 domain-containing protein 1 (CATX-11) (Cellular senescence-inhibited gene protein) (Protein PBK1)	0	-0.0116434	-0.0841182	0.0487254	0	0.257199	0.241521	0.251101		0.970549	0.804554	0.896378
RL1D1_HUMAN	[1752] ATNESEDEIPQLVPIGK; [	361	160	S	O76021	Ribosomal L1 domain-containing protein 1 (CATX-11) (Cellular senescence-inhibited gene protein) (Protein PBK1)	S361; Ribosomal L1 domain-containing protein 1 (CATX-11) (Cellular senescence-inhibited gene protein) (Protein PBK1)	0	0.580655	0.635054	0.567331	0	0.0806086	0.0767376	0.0695797		3.59379e-09	7.60948e-12	3.07232e-11
GFPT1_HUMAN	[1812] VDSTTCLFPVEEK; [1814] VDSTTCLFPVEEK; [	261	90	S	Q06210	Glutamine--fructose-6-phosphate aminotransferase [isomerizing] 1 (EC 2.6.1.16) (D-fructose-6-phosphate amidotransferase 1) (Glutamine:fructose-6-phosphate amidotransferase 1) (GFAT 1) (GFAT1) (Hexosephosphate aminotransferase 1)	S261; Glutamine--fructose-6-phosphate aminotransferase [isomerizing] 1 (EC 2.6.1.16) (D-fructose-6-phosphate amidotransferase 1) (Glutamine:fructose-6-phosphate amidotransferase 1) (GFAT 1) (GFAT1) (Hexosephosphate aminotransferase 1)	0	-0.0658804	-0.00553365	0.199908	0	0.171609	0.2007	0.18076		0.804382	0.987466	0.420147
GFPT1_HUMAN	[1815] VDSTTCLFPVEEK; [	262	90	T	Q06210	Glutamine--fructose-6-phosphate aminotransferase [isomerizing] 1 (EC 2.6.1.16) (D-fructose-6-phosphate amidotransferase 1) (Glutamine:fructose-6-phosphate amidotransferase 1) (GFAT 1) (GFAT1) (Hexosephosphate aminotransferase 1)	T262; Glutamine--fructose-6-phosphate aminotransferase [isomerizing] 1 (EC 2.6.1.16) (D-fructose-6-phosphate amidotransferase 1) (Glutamine:fructose-6-phosphate amidotransferase 1) (GFAT 1) (GFAT1) (Hexosephosphate aminotransferase 1)	0	-0.529255	-0.46274	0.0101296	0	0.149812	0.203654	0.169677		0.00992094	0.091672	0.967026
GFPT1_HUMAN	[1816] VDSTTCLFPVEEK; [	263	90	T	Q06210	Glutamine--fructose-6-phosphate aminotransferase [isomerizing] 1 (EC 2.6.1.16) (D-fructose-6-phosphate amidotransferase 1) (Glutamine:fructose-6-phosphate amidotransferase 1) (GFAT 1) (GFAT1) (Hexosephosphate aminotransferase 1)	T263; Glutamine--fructose-6-phosphate aminotransferase [isomerizing] 1 (EC 2.6.1.16) (D-fructose-6-phosphate amidotransferase 1) (Glutamine:fructose-6-phosphate amidotransferase 1) (GFAT 1) (GFAT1) (Hexosephosphate aminotransferase 1)	0	-0.42968	-0.330825	-0.0561152	0	0.20663	0.220289	0.195089		0.137577	0.280391	0.853177
RBMX_HUMAN	[1851] SDLYSSGRDR; [	337	120	S	P38159	RNA-binding motif protein, X chromosome (Glycoprotein p43) (Heterogeneous nuclear ribonucleoprotein G) (hnRNP G) [Cleaved into: RNA-binding motif protein, X chromosome, N-terminally processed]	S337; RNA-binding motif protein, X chromosome (Glycoprotein p43) (Heterogeneous nuclear ribonucleoprotein G) (hnRNP G) [Cleaved into: RNA-binding motif protein, X chromosome, N-terminally processed]	0	-0.00685741	0.0564844	-0.0287866	0	0.0887177	0.158512	0.0870226		0.968203	0.801035	0.831896
UTP20_HUMAN	[1858] TKPVSHKTENTYR; [	3	50	T	O75691	Small subunit processome component 20 homolog (Down-regulated in metastasis protein) (Novel nucleolar protein 73) (NNP73) (Protein Key-1A6)	T3; Small subunit processome component 20 homolog (Down-regulated in metastasis protein) (Novel nucleolar protein 73) (NNP73) (Protein Key-1A6)	0	0.15576	0.295048	-0.294269	0	0.264739	0.247372	0.252229		0.698334	0.392303	0.400214
UTP20_HUMAN	[1859] VPLAFAMVKLMQSLPQEVMEANLPSILLKVCALLK; [	1845	50	S	O75691	Small subunit processome component 20 homolog (Down-regulated in metastasis protein) (Novel nucleolar protein 73) (NNP73) (Protein Key-1A6)	S1845; Small subunit processome component 20 homolog (Down-regulated in metastasis protein) (Novel nucleolar protein 73) (NNP73) (Protein Key-1A6)	0	0.160601	0.381535	0.362078	0	0.236523	0.275325	0.247023		0.656166	0.324618	0.279521
UTP20_HUMAN	[1858] TKPVSHKTENTYR; [	13	50	T	O75691	Small subunit processome component 20 homolog (Down-regulated in metastasis protein) (Novel nucleolar protein 73) (NNP73) (Protein Key-1A6)	T13; Small subunit processome component 20 homolog (Down-regulated in metastasis protein) (Novel nucleolar protein 73) (NNP73) (Protein Key-1A6)	0	0.15576	0.295048	-0.294269	0	0.264739	0.247372	0.252229		0.698334	0.392303	0.400214
GNS_HUMAN	[1879] ASILTGKYPHNHHVVNNTLEGNCSSKSWQK; [	97	40	S	P15586	N-acetylglucosamine-6-sulfatase (EC 3.1.6.14) (Glucosamine-6-sulfatase) (G6S)	S97; N-acetylglucosamine-6-sulfatase (EC 3.1.6.14) (Glucosamine-6-sulfatase) (G6S)	0	0.60348	0.662102	0.994386	0	0.31534	0.358453	0.326495		0.177887	0.175124	0.0391998
GOGA3_HUMAN	[1882] EPKGEASSSNPATPIK; [	1390	50	S	Q08378	Golgin subfamily A member 3 (Golgi complex-associated protein of 170 kDa) (GCP170) (Golgin-160)	S1390; Golgin subfamily A member 3 (Golgi complex-associated protein of 170 kDa) (GCP170) (Golgin-160)	0	0.410022	0.236554	0.362624	0	0.242392	0.280911	0.265683		0.226386	0.547988	0.320236
GOGA3_HUMAN	[1883] DATSKDQLISELKATR; [	872	50	T	Q08378	Golgin subfamily A member 3 (Golgi complex-associated protein of 170 kDa) (GCP170) (Golgin-160)	T872; Golgin subfamily A member 3 (Golgi complex-associated protein of 170 kDa) (GCP170) (Golgin-160)	0	0.170498	0.227205	0.0389014	0	0.222131	0.28708	0.229727		0.607151	0.574889	0.90945
GOGB1_HUMAN	[1887] QMSIHMEELKINISR; [	2255	90	S	Q14789	Golgin subfamily B member 1 (372 kDa Golgi complex-associated protein) (GCP372) (Giantin) (Macrogolgin)	S2255; Golgin subfamily B member 1 (372 kDa Golgi complex-associated protein) (GCP372) (Giantin) (Macrogolgin)	0	-0.667669	-0.601717	-0.586569	0	0.311091	0.353135	0.300825		0.12586	0.207902	0.153447
MUC19_HUMAN	[1894] SSTTKPSVGR; [	2309	50	T	Q7Z5P9	Mucin-19 (MUC-19)	T2309; Mucin-19 (MUC-19)	0	-0.335924	-0.321526	-0.174486	0	0.578879	0.564041	0.562704		0.699921	0.697091	0.843746
MUC19_HUMAN	[1895] SGTSIPSAGKTGTTK; [	6094	50	S	Q7Z5P9	Mucin-19 (MUC-19)	S6094; Mucin-19 (MUC-19)	0	0.0304904	0.141238	-0.0265789	0	0.319817	0.312443	0.287463		0.958287	0.753388	0.949927
CCD57_HUMAN	[1898] TTGASRSHPAKAK; [	895	40	S	Q2TAC2	Coiled-coil domain-containing protein 57	S895; Coiled-coil domain-containing protein 57	0	0.333053	0.691166	0.300584	0	0.359221	0.382084	0.38404		0.527285	0.183326	0.577748
CCD57_HUMAN	[1899] LPLGSEPALNELLLR; [	6	40	S	Q2TAC2	Coiled-coil domain-containing protein 57	S6; Coiled-coil domain-containing protein 57	0	0.890996	1.23717	1.04544	0	0.408698	0.422794	0.414957		0.12586	0.040042	0.0825539
CCD57_HUMAN	[1901] TAAQAKAKTTGASR; [	893	40	S	Q2TAC2	Coiled-coil domain-containing protein 57	S893; Coiled-coil domain-containing protein 57	0	-0.183741	-1.04935	-0.78305	0	0.380828	0.36167	0.341044		0.752583	0.0419461	0.109733
ANK2_HUMAN	[1915] KSDSNASFLR; [	31	50	S	Q01484	Ankyrin-2 (ANK-2) (Ankyrin-B) (Brain ankyrin) (Non-erythroid ankyrin)	S31; Ankyrin-2 (ANK-2) (Ankyrin-B) (Brain ankyrin) (Non-erythroid ankyrin)	0	-0.344617	-0.437806	-0.373656	0	0.224082	0.241464	0.237432		0.270088	0.181133	0.246937
RPGF1_HUMAN	[1918] DPSAVSGVPGK; [	635	50	S	Q13905	Rap guanine nucleotide exchange factor 1 (CRK SH3-binding GNRP) (Guanine nucleotide-releasing factor 2) (Protein C3G)	S635; Rap guanine nucleotide exchange factor 1 (CRK SH3-binding GNRP) (Guanine nucleotide-releasing factor 2) (Protein C3G)	0	-0.720383	-0.0332743	-0.04935	0	0.347047	0.429357	0.315243		0.140337	0.958915	0.916049
ANK3_HUMAN	[1922] DNPVKVSSGKK; [	3827	70	S	Q12955	Ankyrin-3 (ANK-3) (Ankyrin-G)	S3827; Ankyrin-3 (ANK-3) (Ankyrin-G)	0	0.373057	0.537939	0.218048	0	0.222832	0.255981	0.236969		0.227724	0.117285	0.51537
ANK3_HUMAN	[1925] KSDANASYLR; [	45	70	Y	Q12955	Ankyrin-3 (ANK-3) (Ankyrin-G)	Y45; Ankyrin-3 (ANK-3) (Ankyrin-G)	0	-0.264515	-0.111432	-0.192838	0	0.223903	0.305825	0.255488		0.411225	0.796829	0.591632
ANK3_HUMAN	[1922] DNPVKVSSGKK; [	3828	70	S	Q12955	Ankyrin-3 (ANK-3) (Ankyrin-G)	S3828; Ankyrin-3 (ANK-3) (Ankyrin-G)	0	0.373057	0.537939	0.218048	0	0.222832	0.255981	0.236969		0.227724	0.117285	0.51537
GRID1_HUMAN	[1928] NGGADNCVSSPSEGIRK; [	726	50	S	Q9ULK0	Glutamate receptor ionotropic, delta-1 (GluD1) (GluR delta-1 subunit)	S726; Glutamate receptor ionotropic, delta-1 (GluD1) (GluR delta-1 subunit)	0	0.479239	-0.589334	-0.482595	0	0.258382	0.360068	0.321097		0.19331	0.236225	0.269983
GRID1_HUMAN	[1929] VDKNISHVFTSLFTTMK; [	206	50	T	Q9ULK0	Glutamate receptor ionotropic, delta-1 (GluD1) (GluR delta-1 subunit)	T206; Glutamate receptor ionotropic, delta-1 (GluD1) (GluR delta-1 subunit)	0	0.0907964	-0.244814	0.449215	0	0.336993	0.368788	0.297051		0.85615	0.635851	0.266766
CCD22_HUMAN	[1931] TLSNLEKIREDYR; [	601	40	S	O60826	Coiled-coil domain-containing protein 22	S601; Coiled-coil domain-containing protein 22	0	0.430877	0.377406	0.453051	0	0.331859	0.308293	0.33154		0.363243	0.382109	0.32067
DBNL_HUMAN	[1945] VKDPNSGLPKFVLINWTGEGVNDVR; [	74	100	S	Q9UJU6	Drebrin-like protein (Cervical SH3P7) (Cervical mucin-associated protein) (Drebrin-F) (HPK1-interacting protein of 55 kDa) (HIP-55) (SH3 domain-containing protein 7)	S74; Drebrin-like protein (Cervical SH3P7) (Cervical mucin-associated protein) (Drebrin-F) (HPK1-interacting protein of 55 kDa) (HIP-55) (SH3 domain-containing protein 7)	0	0.233465	0.371118	0.218167	0	0.120429	0.166663	0.11206		0.166998	0.0969263	0.153447
GCR_HUMAN	[1953] SQELFDEIRMTYIKELGK; [	692	70	T	P04150	Glucocorticoid receptor (GR) (Nuclear receptor subfamily 3 group C member 1)	T692; Glucocorticoid receptor (GR) (Nuclear receptor subfamily 3 group C member 1)	0	0.199193	0.165614	0.260675	0	0.233267	0.211529	0.219095		0.558421	0.577558	0.390211
FHOD1_HUMAN	[1966] SLAPEPKEPLIPASPK; [	523	140	S	Q9Y613	FH1/FH2 domain-containing protein 1 (Formin homolog overexpressed in spleen 1) (FHOS) (Formin homology 2 domain-containing protein 1)	S523; FH1/FH2 domain-containing protein 1 (Formin homolog overexpressed in spleen 1) (FHOS) (Formin homology 2 domain-containing protein 1)	0	-0.158798	-0.0797	-0.0614585	0	0.287231	0.293489	0.283469		0.710794	0.847454	0.882703
FHOD1_HUMAN	[1968] APTCSLDGALPLGAQIPAVHRLLGAPLK; [	44	140	S	Q9Y613	FH1/FH2 domain-containing protein 1 (Formin homolog overexpressed in spleen 1) (FHOS) (Formin homology 2 domain-containing protein 1)	S44; FH1/FH2 domain-containing protein 1 (Formin homolog overexpressed in spleen 1) (FHOS) (Formin homology 2 domain-containing protein 1)	0	0.161887	-0.0463281	0.0878997	0	0.18219	0.161408	0.171429		0.540394	0.835916	0.720684
PDIA3_HUMAN	[1974] MTSGKIKK; [	229	160	S	P30101	Protein disulfide-isomerase A3 (EC 5.3.4.1) (58 kDa glucose-regulated protein) (58 kDa microsomal protein) (p58) (Disulfide isomerase ER-60) (Endoplasmic reticulum resident protein 57) (ER protein 57) (ERp57) (Endoplasmic reticulum resident protein 60) (ER protein 60) (ERp60)	S229; Protein disulfide-isomerase A3 (EC 5.3.4.1) (58 kDa glucose-regulated protein) (58 kDa microsomal protein) (p58) (Disulfide isomerase ER-60) (Endoplasmic reticulum resident protein 57) (ER protein 57) (ERp57) (Endoplasmic reticulum resident protein 60) (ER protein 60) (ERp60)	0	0.327625	0.340762	0.118022	0	0.17305	0.148629	0.154612		0.173816	0.0849801	0.585827
PDIA3_HUMAN	[1975] MTSGKIKK; [	228	160	T	P30101	Protein disulfide-isomerase A3 (EC 5.3.4.1) (58 kDa glucose-regulated protein) (58 kDa microsomal protein) (p58) (Disulfide isomerase ER-60) (Endoplasmic reticulum resident protein 57) (ER protein 57) (ERp57) (Endoplasmic reticulum resident protein 60) (ER protein 60) (ERp60)	T228; Protein disulfide-isomerase A3 (EC 5.3.4.1) (58 kDa glucose-regulated protein) (58 kDa microsomal protein) (p58) (Disulfide isomerase ER-60) (Endoplasmic reticulum resident protein 57) (ER protein 57) (ERp57) (Endoplasmic reticulum resident protein 60) (ER protein 60) (ERp60)	0	0.342639	0.344126	0.117625	0	0.173847	0.179368	0.140451		0.156955	0.151714	0.550265
GSHR_HUMAN	[1997] KTKCVMK; [	459	50	T	P00390	Glutathione reductase, mitochondrial (GR) (GRase) (EC 1.8.1.7)	T459; Glutathione reductase, mitochondrial (GR) (GRase) (EC 1.8.1.7)	0	0.147333	0.446886	-0.00226739	0	0.253993	0.266429	0.234338		0.699921	0.221404	0.993666
A2MG_HUMAN	[2019] TGKAAQVTIQSSGTFSSK; [	1288	50	S	P01023	Alpha-2-macroglobulin (Alpha-2-M) (C3 and PZP-like alpha-2-macroglobulin domain-containing protein 5)	S1288; Alpha-2-macroglobulin (Alpha-2-M) (C3 and PZP-like alpha-2-macroglobulin domain-containing protein 5)	0	0.17317	-0.151813	0.300642	0	0.297599	0.286464	0.287035		0.699921	0.715657	0.45005
A2MG_HUMAN	[2020] KYFPETWIWDLVVVNSAGVAEVGVTVPDTITEWK; [	738	50	T	P01023	Alpha-2-macroglobulin (Alpha-2-M) (C3 and PZP-like alpha-2-macroglobulin domain-containing protein 5)	T738; Alpha-2-macroglobulin (Alpha-2-M) (C3 and PZP-like alpha-2-macroglobulin domain-containing protein 5)	0	0.788754	0.807525	0.678166	0	0.357	0.353334	0.355979		0.120936	0.0923331	0.165255
H10_HUMAN	[2033] VATPKKASKPK; [	124	60	S	P07305	Histone H1.0 (Histone H1') (Histone H1(0)) [Cleaved into: Histone H1.0, N-terminally processed]	S124; Histone H1.0 (Histone H1') (Histone H1(0)) [Cleaved into: Histone H1.0, N-terminally processed]	0	0.217512	0.426239	0.49441	0	0.223823	0.241831	0.225528		0.51059	0.191614	0.11902
H10_HUMAN	[2034] KPKATPVKK; [	141	60	T	P07305	Histone H1.0 (Histone H1') (Histone H1(0)) [Cleaved into: Histone H1.0, N-terminally processed]	T141; Histone H1.0 (Histone H1') (Histone H1(0)) [Cleaved into: Histone H1.0, N-terminally processed]	0	0.227522	0.41073	0.191408	0	0.239729	0.225468	0.240667		0.513619	0.17725	0.570563
H15_HUMAN	[2039] KAASGEAKPKAK; [	116	60	S	P16401	Histone H1.5 (Histone H1a) (Histone H1b) (Histone H1s-3)	S116; Histone H1.5 (Histone H1a) (Histone H1b) (Histone H1s-3)	0	-0.759851	-0.627678	-0.897913	0	0.276543	0.275202	0.293363		0.0653399	0.0921711	0.035027
H15_HUMAN	[2040] SETAPAETATPAPVEKSPAKK; [	9	60	T	P16401	Histone H1.5 (Histone H1a) (Histone H1b) (Histone H1s-3)	T9; Histone H1.5 (Histone H1a) (Histone H1b) (Histone H1s-3)	0	0.466832	-0.457437	0.542	0	0.306806	0.394865	0.270794		0.274382	0.403365	0.150213
H15_HUMAN	[2041] SETAPAETATPAPVEKSPAK; [	18	60	S	P16401	Histone H1.5 (Histone H1a) (Histone H1b) (Histone H1s-3)	S18; Histone H1.5 (Histone H1a) (Histone H1b) (Histone H1s-3)	0	1.08794	-0.723325	1.16728	0	0.206151	0.260394	0.198429		6.07928e-05	0.049258	6.89385e-06
SYHC_HUMAN	[2068] RILDGMFAICGVSDSKFR; [	229	50	S	P12081	Histidine--tRNA ligase, cytoplasmic (EC 6.1.1.21) (Histidyl-tRNA synthetase) (HisRS)	S229; Histidine--tRNA ligase, cytoplasmic (EC 6.1.1.21) (Histidyl-tRNA synthetase) (HisRS)	0	0.412084	0.35713	0.113456	0	0.270492	0.266951	0.268583		0.274406	0.330806	0.77202
HDGF_HUMAN	[2079] AGDLLEDSPKRPK; [	165	80	S	P51858	Hepatoma-derived growth factor (HDGF) (High mobility group protein 1-like 2) (HMG-1L2)	S165; Hepatoma-derived growth factor (HDGF) (High mobility group protein 1-like 2) (HMG-1L2)	0	0.262399	0.584959	0.243053	0	0.145263	0.152719	0.152657		0.202433	0.00303255	0.239503
HMGA1_HUMAN	[2122] KLEKEEEEGISQESSEEEQ; [	103	120	S	P17096	High mobility group protein HMG-I/HMG-Y (HMG-I(Y)) (High mobility group AT-hook protein 1) (High mobility group protein A1) (High mobility group protein R)	S103; High mobility group protein HMG-I/HMG-Y (HMG-I(Y)) (High mobility group AT-hook protein 1) (High mobility group protein A1) (High mobility group protein R)	0	0.351655	0.100735	0.388857	0	0.166003	0.204536	0.174979		0.129468	0.730572	0.110748
HMGA1_HUMAN	[2123] KLEKEEEEGISQESSEEEQ; [	102	120	S	P17096	High mobility group protein HMG-I/HMG-Y (HMG-I(Y)) (High mobility group AT-hook protein 1) (High mobility group protein A1) (High mobility group protein R)	S102; High mobility group protein HMG-I/HMG-Y (HMG-I(Y)) (High mobility group AT-hook protein 1) (High mobility group protein A1) (High mobility group protein R)	0	-0.182473	0.0633411	0.649641	0	0.252382	0.205986	0.221957		0.632904	0.828891	0.0407098
HNRPL_HUMAN	[2172] GPSRYGPQYGHPPPPPPPPEYGPHADSPVLMVYGLDQSK; [	357	130	S	P14866	Heterogeneous nuclear ribonucleoprotein L (hnRNP L)	S357; Heterogeneous nuclear ribonucleoprotein L (hnRNP L)	0	-0.200322	0.247936	-0.283254	0	0.178328	0.169259	0.172253		0.437112	0.28871	0.222152
ACPH_HUMAN	[2195] KLKSFNLSALEK; [	132	40	S	P13798	Acylamino-acid-releasing enzyme (AARE) (EC 3.4.19.1) (Acyl-peptide hydrolase) (APH) (Acylaminoacyl-peptidase) (Oxidized protein hydrolase) (OPH)	S132; Acylamino-acid-releasing enzyme (AARE) (EC 3.4.19.1) (Acyl-peptide hydrolase) (APH) (Acylaminoacyl-peptidase) (Oxidized protein hydrolase) (OPH)	0	0.656809	0.630223	0.775739	0	0.313652	0.330634	0.325137		0.140279	0.161254	0.0951099
HSPB1_HUMAN	[2225] QLSSGVSEIR; [	82	160	S	P04792	Heat shock protein beta-1 (HspB1) (28 kDa heat shock protein) (Estrogen-regulated 24 kDa protein) (Heat shock 27 kDa protein) (HSP 27) (Stress-responsive protein 27) (SRP27)	S82; Heat shock protein beta-1 (HspB1) (28 kDa heat shock protein) (Estrogen-regulated 24 kDa protein) (Heat shock 27 kDa protein) (HSP 27) (Stress-responsive protein 27) (SRP27)	0	0.151026	0.413112	0.261237	0	0.099653	0.0995332	0.0952144		0.272351	0.000926981	0.0568033
CH60_HUMAN	[2242] CIPALDSLTPANEDQKIGIEIIK; [	455	50	T	P10809	60 kDa heat shock protein, mitochondrial (EC 3.6.4.9) (60 kDa chaperonin) (Chaperonin 60) (CPN60) (Heat shock protein 60) (HSP-60) (Hsp60) (HuCHA60) (Mitochondrial matrix protein P1) (P60 lymphocyte protein)	T455; 60 kDa heat shock protein, mitochondrial (EC 3.6.4.9) (60 kDa chaperonin) (Chaperonin 60) (CPN60) (Heat shock protein 60) (HSP-60) (Hsp60) (HuCHA60) (Mitochondrial matrix protein P1) (P60 lymphocyte protein)	0	0.342069	0.56786	-0.0029831	0	0.247678	0.280724	0.229667		0.329679	0.134427	0.992383
DNJB1_HUMAN	[2249] KKQDPPVTHDLR; [	165	40	T	P25685	DnaJ homolog subfamily B member 1 (DnaJ protein homolog 1) (Heat shock 40 kDa protein 1) (HSP40) (Heat shock protein 40) (Human DnaJ protein 1) (hDj-1)	T165; DnaJ homolog subfamily B member 1 (DnaJ protein homolog 1) (Heat shock 40 kDa protein 1) (HSP40) (Heat shock protein 40) (Human DnaJ protein 1) (hDj-1)	0	-0.65313	-1.20011	-0.329474	0	0.323978	0.393013	0.308284		0.155916	0.0312259	0.442492
ATX1L_HUMAN	[2250] AALLRPSFIPQEVKLSIEGRSNAGK; [	680	50	S	P0C7T5	Ataxin-1-like (Brother of ataxin-1) (Brother of ATXN1)	S680; Ataxin-1-like (Brother of ataxin-1) (Brother of ATXN1)	0	1.02572	1.27023	1.11734	0	0.368436	0.420153	0.373217		0.0625117	0.0312259	0.0407098
IF16_HUMAN	[2256] INQLCSQTK; [	682	70	T	Q16666	Gamma-interferon-inducible protein 16 (Ifi-16) (Interferon-inducible myeloid differentiation transcriptional activator)	T682; Gamma-interferon-inducible protein 16 (Ifi-16) (Interferon-inducible myeloid differentiation transcriptional activator)	0	-0.104747	0.128941	-0.214567	0	0.193534	0.177494	0.163847		0.720264	0.60687	0.344118
MPRI_HUMAN	[2268] ALSSLHGDDQDSEDEVLTIPEVK; [	2409	60	S	P11717	Cation-independent mannose-6-phosphate receptor (CI Man-6-P receptor) (CI-MPR) (M6PR) (300 kDa mannose 6-phosphate receptor) (MPR 300) (Insulin-like growth factor 2 receptor) (Insulin-like growth factor II receptor) (IGF-II receptor) (M6P/IGF2 receptor) (M6P/IGF2R) (CD antigen CD222)	S2409; Cation-independent mannose-6-phosphate receptor (CI Man-6-P receptor) (CI-MPR) (M6PR) (300 kDa mannose 6-phosphate receptor) (MPR 300) (Insulin-like growth factor 2 receptor) (Insulin-like growth factor II receptor) (IGF-II receptor) (M6P/IGF2 receptor) (M6P/IGF2R) (CD antigen CD222)	0	-0.50512	0.161834	0.462969	0	0.220265	0.228753	0.190697		0.111512	0.619596	0.0908968
MPRI_HUMAN	[2271] LVSFHDDSDEDLLHI; [	2484	60	S	P11717	Cation-independent mannose-6-phosphate receptor (CI Man-6-P receptor) (CI-MPR) (M6PR) (300 kDa mannose 6-phosphate receptor) (MPR 300) (Insulin-like growth factor 2 receptor) (Insulin-like growth factor II receptor) (IGF-II receptor) (M6P/IGF2 receptor) (M6P/IGF2R) (CD antigen CD222)	S2484; Cation-independent mannose-6-phosphate receptor (CI Man-6-P receptor) (CI-MPR) (M6PR) (300 kDa mannose 6-phosphate receptor) (MPR 300) (Insulin-like growth factor 2 receptor) (Insulin-like growth factor II receptor) (IGF-II receptor) (M6P/IGF2 receptor) (M6P/IGF2R) (CD antigen CD222)	0	0.229333	0.31029	0.0677204	0	0.197946	0.213012	0.223501		0.423793	0.293187	0.845688
SHIP2_HUMAN	[2287] NKHSKQDEPDMISVFIGTWNMGSVPPPK; [	435	50	S	O15357	Phosphatidylinositol 3,4,5-trisphosphate 5-phosphatase 2 (EC 3.1.3.86) (Inositol polyphosphate phosphatase-like protein 1) (INPPL-1) (Protein 51C) (SH2 domain-containing inositol 5'-phosphatase 2) (SH2 domain-containing inositol phosphatase 2) (SHIP-2)	S435; Phosphatidylinositol 3,4,5-trisphosphate 5-phosphatase 2 (EC 3.1.3.86) (Inositol polyphosphate phosphatase-like protein 1) (INPPL-1) (Protein 51C) (SH2 domain-containing inositol 5'-phosphatase 2) (SH2 domain-containing inositol phosphatase 2) (SHIP-2)	0	0.590173	0.786308	0.491943	0	0.191328	0.191117	0.194276		0.036938	0.00200503	0.0805539
EIF3E_HUMAN	[2291] VLVPATDR; [	161	40	T	P60228	Eukaryotic translation initiation factor 3 subunit E (eIF3e) (Eukaryotic translation initiation factor 3 subunit 6) (Viral integration site protein INT-6 homolog) (eIF-3 p48)	T161; Eukaryotic translation initiation factor 3 subunit E (eIF3e) (Eukaryotic translation initiation factor 3 subunit 6) (Viral integration site protein INT-6 homolog) (eIF-3 p48)	0	0.0795711	0.0192147	-0.236111	0	0.266086	0.292353	0.27574		0.847964	0.964952	0.543423
ITIH3_HUMAN	[2312] ADTAKEVSFDVELPK; [	78	50	S	Q06033	Inter-alpha-trypsin inhibitor heavy chain H3 (ITI heavy chain H3) (ITI-HC3) (Inter-alpha-inhibitor heavy chain 3) (Serum-derived hyaluronan-associated protein) (SHAP)	S78; Inter-alpha-trypsin inhibitor heavy chain H3 (ITI heavy chain H3) (ITI-HC3) (Inter-alpha-inhibitor heavy chain 3) (Serum-derived hyaluronan-associated protein) (SHAP)	0	0.588713	0.536812	0.623921	0	0.226566	0.246989	0.262298		0.0766448	0.108286	0.0949021
ITIH3_HUMAN	[2314] KDASIGTK; [	862	50	T	Q06033	Inter-alpha-trypsin inhibitor heavy chain H3 (ITI heavy chain H3) (ITI-HC3) (Inter-alpha-inhibitor heavy chain 3) (Serum-derived hyaluronan-associated protein) (SHAP)	T862; Inter-alpha-trypsin inhibitor heavy chain H3 (ITI heavy chain H3) (ITI-HC3) (Inter-alpha-inhibitor heavy chain 3) (Serum-derived hyaluronan-associated protein) (SHAP)	0	-0.751395	-0.981262	-0.718405	0	0.311667	0.306778	0.302307		0.0948644	0.0207159	0.0949021
ACADV_HUMAN	[2328] AQKEKYLPK; [	201	60	Y	P49748	Very long-chain specific acyl-CoA dehydrogenase, mitochondrial (VLCAD) (EC 1.3.8.9)	Y201; Very long-chain specific acyl-CoA dehydrogenase, mitochondrial (VLCAD) (EC 1.3.8.9)	0	0.551905	0.868143	0.375804	0	0.183829	0.175491	0.184142		0.0421339	0.000135877	0.148563
ACADV_HUMAN	[2331] TPVTDPATGAVK; [	268	60	T	P49748	Very long-chain specific acyl-CoA dehydrogenase, mitochondrial (VLCAD) (EC 1.3.8.9)	T268; Very long-chain specific acyl-CoA dehydrogenase, mitochondrial (VLCAD) (EC 1.3.8.9)	0	0.0550891	0.0690936	0.0760532	0	0.203374	0.215874	0.189476		0.85615	0.820779	0.786764
PLSL_HUMAN	[2383] DSKAYYHLLEQVAPK; [	296	50	S	P13796	Plastin-2 (L-plastin) (LC64P) (Lymphocyte cytosolic protein 1) (LCP-1)	S296; Plastin-2 (L-plastin) (LC64P) (Lymphocyte cytosolic protein 1) (LCP-1)	0	0.28722	0.353661	0.480195	0	0.236403	0.274116	0.228087		0.396884	0.351576	0.134509
ABLM1_HUMAN	[2411] CLGKLCSSEKSK; [	16	40	S	O14639	Actin-binding LIM protein 1 (abLIM-1) (Actin-binding LIM protein family member 1) (Actin-binding double zinc finger protein) (LIMAB1) (Limatin)	S16; Actin-binding LIM protein 1 (abLIM-1) (Actin-binding LIM protein family member 1) (Actin-binding double zinc finger protein) (LIMAB1) (Limatin)	0	1.09918	1.12939	0.946592	0	0.406276	0.405979	0.41588		0.0746039	0.0514452	0.110748
ABLM1_HUMAN	[2412] RPFPPGDRVTFNGRDCLCQLCAQPMSSSPK; [	198	40	T	O14639	Actin-binding LIM protein 1 (abLIM-1) (Actin-binding LIM protein family member 1) (Actin-binding double zinc finger protein) (LIMAB1) (Limatin)	T198; Actin-binding LIM protein 1 (abLIM-1) (Actin-binding LIM protein family member 1) (Actin-binding double zinc finger protein) (LIMAB1) (Limatin)	0	-0.0757716	-0.368411	0.308893	0	0.407861	0.410025	0.349779		0.905161	0.525512	0.532021
LMNA_HUMAN	[2418] SVGGSGGGSFGDNLVTR; [	636	510	S	P02545	Prelamin-A/C [Cleaved into: Lamin-A/C (70 kDa lamin) (Renal carcinoma antigen NY-REN-32)]	S636; Prelamin-A/C [Cleaved into: Lamin-A/C (70 kDa lamin) (Renal carcinoma antigen NY-REN-32)]	0	-0.044947	0.232839	0.119575	0	0.0456687	0.0521911	0.0400892		0.51059	0.000222947	0.0338345
LMNA_HUMAN	[2428] SGAQASSTPLSPTR; [	22	510	S	P02545	Prelamin-A/C [Cleaved into: Lamin-A/C (70 kDa lamin) (Renal carcinoma antigen NY-REN-32)]	S22; Prelamin-A/C [Cleaved into: Lamin-A/C (70 kDa lamin) (Renal carcinoma antigen NY-REN-32)]	0	0.193172	0.194244	0.120828	0	0.0278507	0.0294712	0.0280162		3.59379e-09	1.13618e-08	0.000507208
LMNA_HUMAN	[2432] LSPSPTSQR; [	392	510	S	P02545	Prelamin-A/C [Cleaved into: Lamin-A/C (70 kDa lamin) (Renal carcinoma antigen NY-REN-32)]	S392; Prelamin-A/C [Cleaved into: Lamin-A/C (70 kDa lamin) (Renal carcinoma antigen NY-REN-32)]	0	0.199379	0.146561	0.191097	0	0.0390834	0.0394313	0.0387109		1.93801e-05	0.00283577	3.47275e-05
LMNA_HUMAN	[2437] ASSHSSQTQGGGSVTK; [2438] ASSHSSQTQGGGSVTK; [	404	510	S	P02545	Prelamin-A/C [Cleaved into: Lamin-A/C (70 kDa lamin) (Renal carcinoma antigen NY-REN-32)]	S404; Prelamin-A/C [Cleaved into: Lamin-A/C (70 kDa lamin) (Renal carcinoma antigen NY-REN-32)]	0	-0.211643	0.0198488	-0.378457	0	0.0580969	0.0514871	0.0480348		0.00519413	0.788398	1.526e-11
LMNA_HUMAN	[2445] LRLSPSPTSQR; [2446] LRLSPSPTSQR; [2447] LRLSPSPTSQR; [	390	510	S	P02545	Prelamin-A/C [Cleaved into: Lamin-A/C (70 kDa lamin) (Renal carcinoma antigen NY-REN-32)]	S390; Prelamin-A/C [Cleaved into: Lamin-A/C (70 kDa lamin) (Renal carcinoma antigen NY-REN-32)]	0	0.184535	0.174949	0.218808	0	0.0469924	0.0409588	0.0498212		0.00240778	0.000485938	0.000385682
LMO7_HUMAN	[2480] VTTEIQLPSQSPVEEQSPASLSSLR; [	867	390	S	Q8WWI1	LIM domain only protein 7 (LMO-7) (F-box only protein 20) (LOMP)	S867; LIM domain only protein 7 (LMO-7) (F-box only protein 20) (LOMP)	0	-0.182128	0.532676	-0.0209568	0	0.104015	0.0753111	0.123568		0.212595	8.48559e-10	0.90945
LMO7_HUMAN	[2487] SHSPSASQSGSQLR; [	1593	390	S	Q8WWI1	LIM domain only protein 7 (LMO-7) (F-box only protein 20) (LOMP)	S1593; LIM domain only protein 7 (LMO-7) (F-box only protein 20) (LOMP)	0	-0.0678238	0.206305	-0.0690717	0	0.04092	0.0342759	0.0552332		0.227724	2.26615e-07	0.36464
LMO7_HUMAN	[2488] SHSPSASQSGSQLR; [	1595	390	S	Q8WWI1	LIM domain only protein 7 (LMO-7) (F-box only protein 20) (LOMP)	S1595; LIM domain only protein 7 (LMO-7) (F-box only protein 20) (LOMP)	0	-0.312205	-0.211929	-0.299445	0	0.0703208	0.0705122	0.0767551		0.000330682	0.0243828	0.00223281
LMO7_HUMAN	[2501] EVAATEEDVTRLPSPTSPFSSLSQDQAATSK; [	988	390	S	Q8WWI1	LIM domain only protein 7 (LMO-7) (F-box only protein 20) (LOMP)	S988; LIM domain only protein 7 (LMO-7) (F-box only protein 20) (LOMP)	0	0.319867	0.190877	0.376557	0	0.0460613	0.0461304	0.0494381		3.59379e-09	0.000807967	4.76282e-11
LMO7_HUMAN	[2506] REDSFESLDSLGSR; [	246	390	S	Q8WWI1	LIM domain only protein 7 (LMO-7) (F-box only protein 20) (LOMP)	S246; LIM domain only protein 7 (LMO-7) (F-box only protein 20) (LOMP)	0	-0.316129	-0.143466	0.187009	0	0.048398	0.0641288	0.0377601		2.09831e-08	0.0921711	3.47275e-05
LOXL1_HUMAN	[2515] RQAPSLPLPGRVGSDTVR; [	108	40	S	Q08397	Lysyl oxidase homolog 1 (EC 1.4.3.-) (Lysyl oxidase-like protein 1) (LOL)	S108; Lysyl oxidase homolog 1 (EC 1.4.3.-) (Lysyl oxidase-like protein 1) (LOL)	0	0.454101	0.224115	0.361606	0	0.331096	0.357468	0.317562		0.333362	0.660541	0.409797
LPP_HUMAN	[2518] RMVIPNQPPLTATK; [	173	130	T	Q93052	Lipoma-preferred partner (LIM domain-containing preferred translocation partner in lipoma)	T173; Lipoma-preferred partner (LIM domain-containing preferred translocation partner in lipoma)	0	0.522021	0.452296	0.456785	0	0.130825	0.115285	0.111651		0.0024678	0.00202934	0.00157871
LRP1_HUMAN	[2534] GSKDNATDSVPLR; [2535] GSKDNATDSVPLR; [	2129	170	T	Q07954	Prolow-density lipoprotein receptor-related protein 1 (LRP-1) (Alpha-2-macroglobulin receptor) (A2MR) (Apolipoprotein E receptor) (APOER) (CD antigen CD91) [Cleaved into: Low-density lipoprotein receptor-related protein 1 85 kDa subunit (LRP-85); Low-density lipoprotein receptor-related protein 1 515 kDa subunit (LRP-515); Low-density lipoprotein receptor-related protein 1 intracellular domain (L…	T2129; Prolow-density lipoprotein receptor-related protein 1 (LRP-1) (Alpha-2-macroglobulin receptor) (A2MR) (Apolipoprotein E receptor) (APOER) (CD antigen CD91) [Cleaved into: Low-density lipoprotein receptor-related protein 1 85 kDa subunit (LRP-85); Low-density lipoprotein receptor-related protein 1 515 kDa subunit (LRP-515); Low-density lipoprotein receptor-related protein 1 intracellular do…	0	0.0269335	0.188574	-0.0503314	0	0.202772	0.182089	0.184545		0.931225	0.45087	0.854034
MA2B1_HUMAN	[2545] FDTPLETKGR; [	739	50	T	O00754	Lysosomal alpha-mannosidase (Laman) (EC 3.2.1.24) (Lysosomal acid alpha-mannosidase) (Mannosidase alpha class 2B member 1) (Mannosidase alpha-B) [Cleaved into: Lysosomal alpha-mannosidase A peptide; Lysosomal alpha-mannosidase B peptide; Lysosomal alpha-mannosidase C peptide; Lysosomal alpha-mannosidase D peptide; Lysosomal alpha-mannosidase E peptide]	T739; Lysosomal alpha-mannosidase (Laman) (EC 3.2.1.24) (Lysosomal acid alpha-mannosidase) (Mannosidase alpha class 2B member 1) (Mannosidase alpha-B) [Cleaved into: Lysosomal alpha-mannosidase A peptide; Lysosomal alpha-mannosidase B peptide; Lysosomal alpha-mannosidase C peptide; Lysosomal alpha-mannosidase D peptide; Lysosomal alpha-mannosidase E peptide]	0	-0.468877	-1.02569	-0.396617	0	0.305246	0.305065	0.329219		0.270261	0.0137792	0.385483
MA2B1_HUMAN	[2546] LKWTTNTGPTPHQTPYQLDPANITLEPMEIR; [	971	50	T	O00754	Lysosomal alpha-mannosidase (Laman) (EC 3.2.1.24) (Lysosomal acid alpha-mannosidase) (Mannosidase alpha class 2B member 1) (Mannosidase alpha-B) [Cleaved into: Lysosomal alpha-mannosidase A peptide; Lysosomal alpha-mannosidase B peptide; Lysosomal alpha-mannosidase C peptide; Lysosomal alpha-mannosidase D peptide; Lysosomal alpha-mannosidase E peptide]	T971; Lysosomal alpha-mannosidase (Laman) (EC 3.2.1.24) (Lysosomal acid alpha-mannosidase) (Mannosidase alpha class 2B member 1) (Mannosidase alpha-B) [Cleaved into: Lysosomal alpha-mannosidase A peptide; Lysosomal alpha-mannosidase B peptide; Lysosomal alpha-mannosidase C peptide; Lysosomal alpha-mannosidase D peptide; Lysosomal alpha-mannosidase E peptide]	0	0.176173	0.608037	0.0400063	0	0.298271	0.265788	0.3045		0.698334	0.0922837	0.9299
MAP1B_HUMAN	[2555] TTKTPEDGDYSYEIIEK; [	1930	850	T	P46821	Microtubule-associated protein 1B (MAP-1B) [Cleaved into: MAP1B heavy chain; MAP1 light chain LC1]	T1930; Microtubule-associated protein 1B (MAP-1B) [Cleaved into: MAP1B heavy chain; MAP1 light chain LC1]	0	-0.120975	-0.0885632	-0.105478	0	0.0736093	0.0579893	0.0689774		0.230287	0.268385	0.254224
MAP1B_HUMAN	[2556] TTKTPEDGDYSYEIIEK; [	1932	850	T	P46821	Microtubule-associated protein 1B (MAP-1B) [Cleaved into: MAP1B heavy chain; MAP1 light chain LC1]	T1932; Microtubule-associated protein 1B (MAP-1B) [Cleaved into: MAP1B heavy chain; MAP1 light chain LC1]	0	-0.129237	-0.0916148	-0.110622	0	0.079876	0.0524519	0.067678		0.233345	0.189136	0.222152
MAP1B_HUMAN	[2563] ESSPLYSPTFSDSTSAVK; [	1792	850	S	P46821	Microtubule-associated protein 1B (MAP-1B) [Cleaved into: MAP1B heavy chain; MAP1 light chain LC1]	S1792; Microtubule-associated protein 1B (MAP-1B) [Cleaved into: MAP1B heavy chain; MAP1 light chain LC1]	0	0.0991163	0.056319	0.115719	0	0.0549684	0.0452404	0.0656046		0.198615	0.365814	0.193297
MAP1B_HUMAN	[2569] KLGDVSPTQIDVSQFGSFKEDTK; [2603] LGDVSPTQIDVSQFGSFKEDTK; [	1501	850	S	P46821	Microtubule-associated protein 1B (MAP-1B) [Cleaved into: MAP1B heavy chain; MAP1 light chain LC1]	S1501; Microtubule-associated protein 1B (MAP-1B) [Cleaved into: MAP1B heavy chain; MAP1 light chain LC1]	0	0.112883	0.11707	0.0982041	0	0.0582558	0.0609702	0.0594371		0.162273	0.150759	0.218363
MAP1B_HUMAN	[2572] TATCHSSSSPPIDAASAEPYGFR; [	1819	850	S	P46821	Microtubule-associated protein 1B (MAP-1B) [Cleaved into: MAP1B heavy chain; MAP1 light chain LC1]	S1819; Microtubule-associated protein 1B (MAP-1B) [Cleaved into: MAP1B heavy chain; MAP1 light chain LC1]	0	0.172031	0.224891	0.223753	0	0.0388923	0.0451825	0.0451486		0.000327904	2.38684e-05	3.03715e-05
MAP1B_HUMAN	[2573] TATCHSSSSPPIDAASAEPYGFR; [	1813	850	T	P46821	Microtubule-associated protein 1B (MAP-1B) [Cleaved into: MAP1B heavy chain; MAP1 light chain LC1]	T1813; Microtubule-associated protein 1B (MAP-1B) [Cleaved into: MAP1B heavy chain; MAP1 light chain LC1]	0	0.149943	0.186929	0.193252	0	0.0837704	0.0785445	0.0830557		0.201699	0.074932	0.0940148
MAP1B_HUMAN	[2577] ESSPLYSPTFSDSTSAVKEK; [	1793	850	S	P46821	Microtubule-associated protein 1B (MAP-1B) [Cleaved into: MAP1B heavy chain; MAP1 light chain LC1]	S1793; Microtubule-associated protein 1B (MAP-1B) [Cleaved into: MAP1B heavy chain; MAP1 light chain LC1]	0	-0.269139	0.0706087	-0.241794	0	0.105603	0.112737	0.108564		0.0757582	0.658496	0.109733
MAP1B_HUMAN	[2578] ESSPLYSPTFSDSTSAVKEK; [	1797	850	S	P46821	Microtubule-associated protein 1B (MAP-1B) [Cleaved into: MAP1B heavy chain; MAP1 light chain LC1]	S1797; Microtubule-associated protein 1B (MAP-1B) [Cleaved into: MAP1B heavy chain; MAP1 light chain LC1]	0	-0.324691	0.00871815	-0.243441	0	0.130463	0.0942733	0.100237		0.0777285	0.949596	0.0825539
MAP1B_HUMAN	[2582] KEESVKK; [	765	850	S	P46821	Microtubule-associated protein 1B (MAP-1B) [Cleaved into: MAP1B heavy chain; MAP1 light chain LC1]	S765; Microtubule-associated protein 1B (MAP-1B) [Cleaved into: MAP1B heavy chain; MAP1 light chain LC1]	0	-0.0724072	-0.0149871	-0.051723	0	0.0613606	0.0589353	0.0637825		0.408306	0.856422	0.56117
MAP1B_HUMAN	[2583] KKESVEK; [	2295	850	S	P46821	Microtubule-associated protein 1B (MAP-1B) [Cleaved into: MAP1B heavy chain; MAP1 light chain LC1]	S2295; Microtubule-associated protein 1B (MAP-1B) [Cleaved into: MAP1B heavy chain; MAP1 light chain LC1]	0	-0.0699753	-0.0184036	-0.0460531	0	0.0611606	0.0572183	0.0564907		0.42632	0.820779	0.559902
MAP1B_HUMAN	[2587] SPSLSPSPPSPLEK; [2589] SPSLSPSPPSPLEKTPLGER; [	1265	850	S	P46821	Microtubule-associated protein 1B (MAP-1B) [Cleaved into: MAP1B heavy chain; MAP1 light chain LC1]	S1265; Microtubule-associated protein 1B (MAP-1B) [Cleaved into: MAP1B heavy chain; MAP1 light chain LC1]	0	0.159505	0.212268	0.161258	0	0.0620448	0.0741591	0.0598094		0.0750978	0.0340473	0.0584019
MAP1B_HUMAN	[2591] TTKSPSDSGYSYETIGK; [	1917	850	S	P46821	Microtubule-associated protein 1B (MAP-1B) [Cleaved into: MAP1B heavy chain; MAP1 light chain LC1]	S1917; Microtubule-associated protein 1B (MAP-1B) [Cleaved into: MAP1B heavy chain; MAP1 light chain LC1]	0	0.0432437	0.16677	0.0816768	0	0.0503819	0.0359564	0.0412644		0.554736	0.000110671	0.149741
MAP1B_HUMAN	[2592] TTKSPSDSGYSYETIGK; [	1915	850	S	P46821	Microtubule-associated protein 1B (MAP-1B) [Cleaved into: MAP1B heavy chain; MAP1 light chain LC1]	S1915; Microtubule-associated protein 1B (MAP-1B) [Cleaved into: MAP1B heavy chain; MAP1 light chain LC1]	0	0.0839299	0.108377	0.0848459	0	0.0586097	0.0631565	0.0652508		0.301339	0.198732	0.344118
MAP1B_HUMAN	[2605] VLSPLRSPPLIGSESAYESFLSADDKASGR; [	1400	850	S	P46821	Microtubule-associated protein 1B (MAP-1B) [Cleaved into: MAP1B heavy chain; MAP1 light chain LC1]	S1400; Microtubule-associated protein 1B (MAP-1B) [Cleaved into: MAP1B heavy chain; MAP1 light chain LC1]	0	0.112275	0.153028	0.131418	0	0.0308531	0.0301262	0.0330309		0.00519413	1.62589e-05	0.00157871
MAP1B_HUMAN	[2611] VQSLEGEKLSPK; [	1779	850	S	P46821	Microtubule-associated protein 1B (MAP-1B) [Cleaved into: MAP1B heavy chain; MAP1 light chain LC1]	S1779; Microtubule-associated protein 1B (MAP-1B) [Cleaved into: MAP1B heavy chain; MAP1 light chain LC1]	0	0.025818	-0.0559089	0.0467175	0	0.0416764	0.0586972	0.0414163		0.687232	0.491606	0.409797
MAP1B_HUMAN	[2612] VQSLEGEKLSPK; [	1772	850	S	P46821	Microtubule-associated protein 1B (MAP-1B) [Cleaved into: MAP1B heavy chain; MAP1 light chain LC1]	S1772; Microtubule-associated protein 1B (MAP-1B) [Cleaved into: MAP1B heavy chain; MAP1 light chain LC1]	0	0.0295068	-0.0574936	0.0469417	0	0.0424213	0.0681445	0.0424658		0.645493	0.544189	0.41758
MAP1B_HUMAN	[2619] TTRTPDTSTYCYETAEK; [	2037	850	T	P46821	Microtubule-associated protein 1B (MAP-1B) [Cleaved into: MAP1B heavy chain; MAP1 light chain LC1]	T2037; Microtubule-associated protein 1B (MAP-1B) [Cleaved into: MAP1B heavy chain; MAP1 light chain LC1]	0	-0.101932	-0.129128	-0.0946523	0	0.0593716	0.07388	0.065356		0.215924	0.189136	0.279473
MAP4_HUMAN	[2633] ANIKHKPGGGDVKIESQK; [	1058	500	S	P27816	Microtubule-associated protein 4 (MAP-4)	S1058; Microtubule-associated protein 4 (MAP-4)	0	0.466014	0.300643	0.409157	0	0.0759646	0.0541181	0.069411		1.15142e-07	2.19865e-06	5.60538e-07
MAP4_HUMAN	[2642] VGSLDNVGHLPAGGAVK; [	1073	500	S	P27816	Microtubule-associated protein 4 (MAP-4)	S1073; Microtubule-associated protein 4 (MAP-4)	0	-0.16592	-0.312982	-0.077397	0	0.0481589	0.0435703	0.0411917		0.0098739	3.60368e-10	0.163479
MAP4_HUMAN	[2663] DVPPLSETEATPVPIK; [	582	500	T	P27816	Microtubule-associated protein 4 (MAP-4)	T582; Microtubule-associated protein 4 (MAP-4)	0	0.0990308	-0.203783	-0.150594	0	0.0732105	0.0630708	0.0506074		0.333362	0.0130496	0.034108
MAP4_HUMAN	[2673] KPESNAVTKTAGPIASAQKQPAGK; [	977	500	T	P27816	Microtubule-associated protein 4 (MAP-4)	T977; Microtubule-associated protein 4 (MAP-4)	0	-0.0662877	-0.0963419	0.0557476	0	0.0640199	0.0608029	0.0541887		0.484048	0.247995	0.454267
MAP4_HUMAN	[2674] EVALVKDVRWPTETDVSSAK; [	326	500	T	P27816	Microtubule-associated protein 4 (MAP-4)	T326; Microtubule-associated protein 4 (MAP-4)	0	-0.0667591	-0.139272	-0.0884543	0	0.0556781	0.0490956	0.0446661		0.398698	0.0366772	0.149741
MDHC_HUMAN	[2683] ENFSCLTRLDHNR; [	153	40	S	P40925	Malate dehydrogenase, cytoplasmic (EC 1.1.1.37) (Cytosolic malate dehydrogenase) (Diiodophenylpyruvate reductase) (EC 1.1.1.96)	S153; Malate dehydrogenase, cytoplasmic (EC 1.1.1.37) (Cytosolic malate dehydrogenase) (Diiodophenylpyruvate reductase) (EC 1.1.1.96)	0	-0.142698	0.101611	-0.458473	0	0.293889	0.289516	0.270919		0.751225	0.804554	0.216218
MYO1B_HUMAN	[2694] INLKRPPTAGSQFKASVATLMK; [	569	60	T	O43795	Unconventional myosin-Ib (MYH-1c) (Myosin I alpha) (MMI-alpha) (MMIa)	T569; Unconventional myosin-Ib (MYH-1c) (Myosin I alpha) (MMI-alpha) (MMIa)	0	-0.0345014	0.505611	0.138962	0	0.242574	0.249041	0.252509		0.926405	0.132696	0.699038
ASPH_HUMAN	[2697] ETGYTELVK; [	584	60	T	Q12797	Aspartyl/asparaginyl beta-hydroxylase (EC 1.14.11.16) (Aspartate beta-hydroxylase) (ASP beta-hydroxylase) (Peptide-aspartate beta-dioxygenase)	T584; Aspartyl/asparaginyl beta-hydroxylase (EC 1.14.11.16) (Aspartate beta-hydroxylase) (ASP beta-hydroxylase) (Peptide-aspartate beta-dioxygenase)	0	-0.00346163	0.251792	0.0969791	0	0.239883	0.26646	0.220012		0.991227	0.496387	0.763665
ASPH_HUMAN	[2698] ETGYTELVK; [	581	60	T	Q12797	Aspartyl/asparaginyl beta-hydroxylase (EC 1.14.11.16) (Aspartate beta-hydroxylase) (ASP beta-hydroxylase) (Peptide-aspartate beta-dioxygenase)	T581; Aspartyl/asparaginyl beta-hydroxylase (EC 1.14.11.16) (Aspartate beta-hydroxylase) (ASP beta-hydroxylase) (Peptide-aspartate beta-dioxygenase)	0	-0.25922	-0.0208853	-0.181052	0	0.246155	0.279444	0.241287		0.478399	0.958915	0.591776
ASPH_HUMAN	[2700] RGQIKYSIMHPGTHVWPHTGPTNCR; [	683	60	T	Q12797	Aspartyl/asparaginyl beta-hydroxylase (EC 1.14.11.16) (Aspartate beta-hydroxylase) (ASP beta-hydroxylase) (Peptide-aspartate beta-dioxygenase)	T683; Aspartyl/asparaginyl beta-hydroxylase (EC 1.14.11.16) (Aspartate beta-hydroxylase) (ASP beta-hydroxylase) (Peptide-aspartate beta-dioxygenase)	0	0.336084	0.596784	0.146183	0	0.227127	0.237371	0.229136		0.287821	0.0686745	0.661629
MYH9_HUMAN	[2761] KGAGDGSDEEVDGKADGAEAKPAE; [2803] GAGDGSDEEVDGKADGAEAKPAE; [	1943	950	S	P35579	Myosin-9 (Cellular myosin heavy chain, type A) (Myosin heavy chain 9) (Myosin heavy chain, non-muscle IIa) (Non-muscle myosin heavy chain A) (NMMHC-A) (Non-muscle myosin heavy chain IIa) (NMMHC II-a) (NMMHC-IIA)	S1943; Myosin-9 (Cellular myosin heavy chain, type A) (Myosin heavy chain 9) (Myosin heavy chain, non-muscle IIa) (Non-muscle myosin heavy chain A) (NMMHC-A) (Non-muscle myosin heavy chain IIa) (NMMHC II-a) (NMMHC-IIA)	0	0.211845	0.24594	0.198008	0	0.0616397	0.0594742	0.0626108		0.0098739	0.000746193	0.0211762
MYO1D_HUMAN	[2878] TIPLYNLTGLSVSNGKDQLVVFHTK; [	905	50	T	O94832	Unconventional myosin-Id	T905; Unconventional myosin-Id	0	-0.820862	0.27534	-0.681522	0	0.347294	0.546153	0.305742		0.102856	0.726703	0.114859
MYO1E_HUMAN	[2882] ENQCVIISGESGAGKTVAAK; [	119	60	T	Q12965	Unconventional myosin-Ie (Myosin-Ic) (Unconventional myosin 1E)	T119; Unconventional myosin-Ie (Myosin-Ic) (Unconventional myosin 1E)	0	0.61162	0.304479	0.592642	0	0.274387	0.290913	0.277883		0.117387	0.448673	0.13087
MYPT1_HUMAN	[2889] RSTQGVTLTDLQEAEK; [	696	210	T	O14974	Protein phosphatase 1 regulatory subunit 12A (Myosin phosphatase-targeting subunit 1) (Myosin phosphatase target subunit 1) (Protein phosphatase myosin-binding subunit)	T696; Protein phosphatase 1 regulatory subunit 12A (Myosin phosphatase-targeting subunit 1) (Myosin phosphatase target subunit 1) (Protein phosphatase myosin-binding subunit)	0	-0.601093	-0.205689	0.0341252	0	0.111266	0.145393	0.170659		7.95778e-06	0.305153	0.895295
NACAM_HUMAN	[2910] GAPTPPAATPPSPKGGPATPSPK; [	941	170	T	E9PAV3	Nascent polypeptide-associated complex subunit alpha, muscle-specific form (Alpha-NAC, muscle-specific form) (skNAC)	T941; Nascent polypeptide-associated complex subunit alpha, muscle-specific form (Alpha-NAC, muscle-specific form) (skNAC)	0	0.214332	0.335877	0.366718	0	0.155945	0.166763	0.166296		0.329138	0.131919	0.111753
NACAM_HUMAN	[2912] SVPSPSLPPAGTPPGTKKVDGISHTSALAPVASSPK; [	755	170	S	E9PAV3	Nascent polypeptide-associated complex subunit alpha, muscle-specific form (Alpha-NAC, muscle-specific form) (skNAC)	S755; Nascent polypeptide-associated complex subunit alpha, muscle-specific form (Alpha-NAC, muscle-specific form) (skNAC)	0	0.14259	0.290155	0.245306	0	0.150163	0.154579	0.153322		0.513356	0.15977	0.233953
NACAM_HUMAN	[2914] GGPATPSPKGAPMPPAATPPSPKGGLATPPHK; [	1098	170	S	E9PAV3	Nascent polypeptide-associated complex subunit alpha, muscle-specific form (Alpha-NAC, muscle-specific form) (skNAC)	S1098; Nascent polypeptide-associated complex subunit alpha, muscle-specific form (Alpha-NAC, muscle-specific form) (skNAC)	0	0.204182	-0.176935	0.323065	0	0.184134	0.199088	0.162589		0.442842	0.525512	0.149741
NACAM_HUMAN	[2915] GIPASPSPK; [	935	170	S	E9PAV3	Nascent polypeptide-associated complex subunit alpha, muscle-specific form (Alpha-NAC, muscle-specific form) (skNAC)	S935; Nascent polypeptide-associated complex subunit alpha, muscle-specific form (Alpha-NAC, muscle-specific form) (skNAC)	0	-0.368964	-0.180612	-0.392469	0	0.218873	0.162705	0.199999		0.226386	0.415459	0.150217
NACAM_HUMAN	[2918] GGLATPSPKGAPTTPAATPPSPKGGPATPPPK; [	1242	170	T	E9PAV3	Nascent polypeptide-associated complex subunit alpha, muscle-specific form (Alpha-NAC, muscle-specific form) (skNAC)	T1242; Nascent polypeptide-associated complex subunit alpha, muscle-specific form (Alpha-NAC, muscle-specific form) (skNAC)	0	0.0844392	-0.325854	0.330607	0	0.150508	0.23957	0.160806		0.708522	0.327175	0.137242
NACAM_HUMAN	[2919] KAPATPAPMGAPTLPAVIPSSPK; [	1511	170	S	E9PAV3	Nascent polypeptide-associated complex subunit alpha, muscle-specific form (Alpha-NAC, muscle-specific form) (skNAC)	S1511; Nascent polypeptide-associated complex subunit alpha, muscle-specific form (Alpha-NAC, muscle-specific form) (skNAC)	0	-0.579659	0.086588	-0.560074	0	0.242956	0.386265	0.264065		0.093527	0.873922	0.128659
NACAM_HUMAN	[2912] SVPSPSLPPAGTPPGTKKVDGISHTSALAPVASSPK; [	757	170	T	E9PAV3	Nascent polypeptide-associated complex subunit alpha, muscle-specific form (Alpha-NAC, muscle-specific form) (skNAC)	T757; Nascent polypeptide-associated complex subunit alpha, muscle-specific form (Alpha-NAC, muscle-specific form) (skNAC)	0	0.14259	0.290155	0.245306	0	0.150163	0.154579	0.153322		0.513356	0.15977	0.233953
NACAM_HUMAN	[2918] GGLATPSPKGAPTTPAATPPSPKGGPATPPPK; [	1243	170	T	E9PAV3	Nascent polypeptide-associated complex subunit alpha, muscle-specific form (Alpha-NAC, muscle-specific form) (skNAC)	T1243; Nascent polypeptide-associated complex subunit alpha, muscle-specific form (Alpha-NAC, muscle-specific form) (skNAC)	0	0.0844392	-0.325854	0.330607	0	0.150508	0.23957	0.160806		0.708522	0.327175	0.137242
NACAM_HUMAN	[2919] KAPATPAPMGAPTLPAVIPSSPK; [	1512	170	S	E9PAV3	Nascent polypeptide-associated complex subunit alpha, muscle-specific form (Alpha-NAC, muscle-specific form) (skNAC)	S1512; Nascent polypeptide-associated complex subunit alpha, muscle-specific form (Alpha-NAC, muscle-specific form) (skNAC)	0	-0.579659	0.086588	-0.560074	0	0.242956	0.386265	0.264065		0.093527	0.873922	0.128659
NUCL_HUMAN	[2925] KVVVSPTK; [2938] KVVVSPTKK; [	67	210	S	P19338	Nucleolin (Protein C23)	S67; Nucleolin (Protein C23)	0	0.110286	-0.261292	0.0387315	0	0.158863	0.143509	0.151308		0.645493	0.173904	0.86408
NUCL_HUMAN	[2937] KVVVSPTKK; [	69	210	T	P19338	Nucleolin (Protein C23)	T69; Nucleolin (Protein C23)	0	0.0671847	-0.376149	-0.0797005	0	0.158662	0.119454	0.148647		0.783215	0.0178615	0.704543
PUR9_HUMAN	[2946] NNGVVDKSLFSNVVTK; [2947] NNGVVDKSLFSNVVTK; [	405	70	T	P31939	Bifunctional purine biosynthesis protein PURH [Cleaved into: Bifunctional purine biosynthesis protein PURH, N-terminally processed] [Includes: Phosphoribosylaminoimidazolecarboxamide formyltransferase (EC 2.1.2.3) (5-aminoimidazole-4-carboxamide ribonucleotide formyltransferase) (AICAR transformylase); IMP cyclohydrolase (EC 3.5.4.10) (ATIC) (IMP synthase) (Inosinicase)]	T405; Bifunctional purine biosynthesis protein PURH [Cleaved into: Bifunctional purine biosynthesis protein PURH, N-terminally processed] [Includes: Phosphoribosylaminoimidazolecarboxamide formyltransferase (EC 2.1.2.3) (5-aminoimidazole-4-carboxamide ribonucleotide formyltransferase) (AICAR transformylase); IMP cyclohydrolase (EC 3.5.4.10) (ATIC) (IMP synthase) (Inosinicase)]	0	-0.0311227	0.543712	0.553312	0	0.174905	0.19617	0.194597		0.90676	0.0491396	0.0523086
PUR9_HUMAN	[2950] TLTPISAAYARAR; [	295	70	T	P31939	Bifunctional purine biosynthesis protein PURH [Cleaved into: Bifunctional purine biosynthesis protein PURH, N-terminally processed] [Includes: Phosphoribosylaminoimidazolecarboxamide formyltransferase (EC 2.1.2.3) (5-aminoimidazole-4-carboxamide ribonucleotide formyltransferase) (AICAR transformylase); IMP cyclohydrolase (EC 3.5.4.10) (ATIC) (IMP synthase) (Inosinicase)]	T295; Bifunctional purine biosynthesis protein PURH [Cleaved into: Bifunctional purine biosynthesis protein PURH, N-terminally processed] [Includes: Phosphoribosylaminoimidazolecarboxamide formyltransferase (EC 2.1.2.3) (5-aminoimidazole-4-carboxamide ribonucleotide formyltransferase) (AICAR transformylase); IMP cyclohydrolase (EC 3.5.4.10) (ATIC) (IMP synthase) (Inosinicase)]	0	-0.392854	-0.704069	-0.116627	0	0.183947	0.235981	0.190372		0.129455	0.0313277	0.674007
SEPT2_HUMAN	[2960] IYHLPDAESDEDEDFKEQTR; [	218	70	S	Q15019	Septin-2 (Neural precursor cell expressed developmentally down-regulated protein 5) (NEDD-5)	S218; Septin-2 (Neural precursor cell expressed developmentally down-regulated protein 5) (NEDD-5)	0	-0.407177	-0.323602	0.299721	0	0.257857	0.289031	0.223707		0.252407	0.414884	0.330412
ACLY_HUMAN	[2977] TASFSESRADEVAPAKK; [	457	100	S	P53396	ATP-citrate synthase (EC 2.3.3.8) (ATP-citrate (pro-S-)-lyase) (ACL) (Citrate cleavage enzyme)	S457; ATP-citrate synthase (EC 2.3.3.8) (ATP-citrate (pro-S-)-lyase) (ACL) (Citrate cleavage enzyme)	0	0.0121427	0.44746	0.186172	0	0.168811	0.192804	0.165129		0.969793	0.0842392	0.409892
ACLY_HUMAN	[2980] TASFSESRADEVAPAK; [	453	100	T	P53396	ATP-citrate synthase (EC 2.3.3.8) (ATP-citrate (pro-S-)-lyase) (ACL) (Citrate cleavage enzyme)	T453; ATP-citrate synthase (EC 2.3.3.8) (ATP-citrate (pro-S-)-lyase) (ACL) (Citrate cleavage enzyme)	0	0.109282	0.3133	-0.164845	0	0.175685	0.240855	0.178021		0.687232	0.343293	0.512859
ACLY_HUMAN	[2981] TASFSESRADEVAPAK; [	455	100	S	P53396	ATP-citrate synthase (EC 2.3.3.8) (ATP-citrate (pro-S-)-lyase) (ACL) (Citrate cleavage enzyme)	S455; ATP-citrate synthase (EC 2.3.3.8) (ATP-citrate (pro-S-)-lyase) (ACL) (Citrate cleavage enzyme)	0	0.106001	0.34375	-0.192558	0	0.166793	0.224902	0.163793		0.678428	0.270958	0.396141
NOP2_HUMAN	[2995] SPKLQSSK; [	707	150	S	P46087	Probable 28S rRNA (cytosine(4447)-C(5))-methyltransferase (EC 2.1.1.-) (Nucleolar protein 1) (Nucleolar protein 2 homolog) (Proliferating-cell nucleolar antigen p120) (Proliferation-associated nucleolar protein p120)	S707; Probable 28S rRNA (cytosine(4447)-C(5))-methyltransferase (EC 2.1.1.-) (Nucleolar protein 1) (Nucleolar protein 2 homolog) (Proliferating-cell nucleolar antigen p120) (Proliferation-associated nucleolar protein p120)	0	0.0612784	0.148594	-0.0704454	0	0.166138	0.181151	0.152756		0.808272	0.556384	0.751685
NPM_HUMAN	[3014] LLSISGKRSAPGGGSK; [	137	110	S	P06748	Nucleophosmin (NPM) (Nucleolar phosphoprotein B23) (Nucleolar protein NO38) (Numatrin)	S137; Nucleophosmin (NPM) (Nucleolar phosphoprotein B23) (Nucleolar protein NO38) (Numatrin)	0	-0.310002	-0.254176	-0.0869815	0	0.184326	0.265796	0.201491		0.226386	0.491606	0.765744
NPM_HUMAN	[3016] QEKTPKTPK; [	234	110	T	P06748	Nucleophosmin (NPM) (Nucleolar phosphoprotein B23) (Nucleolar protein NO38) (Numatrin)	T234; Nucleophosmin (NPM) (Nucleolar phosphoprotein B23) (Nucleolar protein NO38) (Numatrin)	0	-0.514469	-0.200102	-0.620212	0	0.221308	0.249078	0.247302		0.102856	0.565881	0.0805539
NPM_HUMAN	[3014] LLSISGKRSAPGGGSK; [	139	110	S	P06748	Nucleophosmin (NPM) (Nucleolar phosphoprotein B23) (Nucleolar protein NO38) (Numatrin)	S139; Nucleophosmin (NPM) (Nucleolar phosphoprotein B23) (Nucleolar protein NO38) (Numatrin)	0	-0.310002	-0.254176	-0.0869815	0	0.184326	0.265796	0.201491		0.226386	0.491606	0.765744
AT2A2_HUMAN	[3018] VGSTKVPMTSGVK; [	538	50	S	P16615	Sarcoplasmic/endoplasmic reticulum calcium ATPase 2 (SERCA2) (SR Ca(2+)-ATPase 2) (EC 3.6.3.8) (Calcium pump 2) (Calcium-transporting ATPase sarcoplasmic reticulum type, slow twitch skeletal muscle isoform) (Endoplasmic reticulum class 1/2 Ca(2+) ATPase)	S538; Sarcoplasmic/endoplasmic reticulum calcium ATPase 2 (SERCA2) (SR Ca(2+)-ATPase 2) (EC 3.6.3.8) (Calcium pump 2) (Calcium-transporting ATPase sarcoplasmic reticulum type, slow twitch skeletal muscle isoform) (Endoplasmic reticulum class 1/2 Ca(2+) ATPase)	0	0.563345	0.971319	0.38454	0	0.15702	0.191961	0.195425		0.0105389	0.000129008	0.153447
YBOX1_HUMAN	[3022] NYQQNYQNSESGEKNEGSESAPEGQAQQR; [	167	170	S	P67809	Nuclease-sensitive element-binding protein 1 (CCAAT-binding transcription factor I subunit A) (CBF-A) (DNA-binding protein B) (DBPB) (Enhancer factor I subunit A) (EFI-A) (Y-box transcription factor) (Y-box-binding protein 1) (YB-1)	S167; Nuclease-sensitive element-binding protein 1 (CCAAT-binding transcription factor I subunit A) (CBF-A) (DNA-binding protein B) (DBPB) (Enhancer factor I subunit A) (EFI-A) (Y-box transcription factor) (Y-box-binding protein 1) (YB-1)	0	-0.153375	0.172718	0.212609	0	0.0739572	0.0719317	0.0704935		0.136374	0.0747423	0.0337742
YBOX1_HUMAN	[3023] NYQQNYQNSESGEKNEGSESAPEGQAQQR; [	165	170	S	P67809	Nuclease-sensitive element-binding protein 1 (CCAAT-binding transcription factor I subunit A) (CBF-A) (DNA-binding protein B) (DBPB) (Enhancer factor I subunit A) (EFI-A) (Y-box transcription factor) (Y-box-binding protein 1) (YB-1)	S165; Nuclease-sensitive element-binding protein 1 (CCAAT-binding transcription factor I subunit A) (CBF-A) (DNA-binding protein B) (DBPB) (Enhancer factor I subunit A) (EFI-A) (Y-box transcription factor) (Y-box-binding protein 1) (YB-1)	0	-0.161881	0.186734	0.225596	0	0.0753956	0.0731599	0.0713526		0.124422	0.0669911	0.0234126
YBOX1_HUMAN	[3024] NYQQNYQNSESGEKNEGSESAPEGQAQQR; [	174	170	S	P67809	Nuclease-sensitive element-binding protein 1 (CCAAT-binding transcription factor I subunit A) (CBF-A) (DNA-binding protein B) (DBPB) (Enhancer factor I subunit A) (EFI-A) (Y-box transcription factor) (Y-box-binding protein 1) (YB-1)	S174; Nuclease-sensitive element-binding protein 1 (CCAAT-binding transcription factor I subunit A) (CBF-A) (DNA-binding protein B) (DBPB) (Enhancer factor I subunit A) (EFI-A) (Y-box transcription factor) (Y-box-binding protein 1) (YB-1)	0	-0.155411	0.218105	0.336231	0	0.0646897	0.0656866	0.0684693		0.093348	0.0113193	6.3187e-05
NUCB1_HUMAN	[3042] AQRLSQETEALGR; [	369	80	S	Q02818	Nucleobindin-1 (CALNUC)	S369; Nucleobindin-1 (CALNUC)	0	0.137476	0.446611	0.117843	0	0.216384	0.18728	0.198408		0.678428	0.0791266	0.681612
RMXL1_HUMAN	[3053] GAPRGAGPGGSR; [	379	40	S	Q96E39	RNA binding motif protein, X-linked-like-1 (Heterogeneous nuclear ribonucleoprotein G-like 1)	S379; RNA binding motif protein, X-linked-like-1 (Heterogeneous nuclear ribonucleoprotein G-like 1)	0	-0.252325	-0.158551	-0.0134392	0	0.264846	0.280268	0.275313		0.513619	0.698831	0.973196
PA2G4_HUMAN	[3084] SGEDEQQEQTIAEDLVVTK; [	2	50	S	Q9UQ80	Proliferation-associated protein 2G4 (Cell cycle protein p38-2G4 homolog) (hG4-1) (ErbB3-binding protein 1)	S2; Proliferation-associated protein 2G4 (Cell cycle protein p38-2G4 homolog) (hG4-1) (ErbB3-binding protein 1)	0	-0.300526	-0.212809	-0.0544217	0	0.263579	0.25764	0.243421		0.435746	0.556096	0.878914
PABP3_HUMAN	[3098] WTAQGARPHPFQNKPSAIRPGAPRVPFSTMRPASSQVPR; [	432	80	T	Q9H361	Polyadenylate-binding protein 3 (PABP-3) (Poly(A)-binding protein 3) (Testis-specific poly(A)-binding protein)	T432; Polyadenylate-binding protein 3 (PABP-3) (Poly(A)-binding protein 3) (Testis-specific poly(A)-binding protein)	0	-0.281512	0.0323998	-0.0498341	0	0.156395	0.170893	0.12719		0.204419	0.89004	0.790859
PYC_HUMAN	[3120] RTSTAPAASPNVR; [	19	40	T	P11498	Pyruvate carboxylase, mitochondrial (EC 6.4.1.1) (Pyruvic carboxylase) (PCB)	T19; Pyruvate carboxylase, mitochondrial (EC 6.4.1.1) (Pyruvic carboxylase) (PCB)	0	0.908796	0.692658	0.879023	0	0.332178	0.32119	0.322776		0.0704425	0.113524	0.0669579
PCBP1_HUMAN	[3124] QMSGAQIKIANPVEGSSGR; [	323	60	S	Q15365	Poly(rC)-binding protein 1 (Alpha-CP1) (Heterogeneous nuclear ribonucleoprotein E1) (hnRNP E1) (Nucleic acid-binding protein SUB2.3)	S323; Poly(rC)-binding protein 1 (Alpha-CP1) (Heterogeneous nuclear ribonucleoprotein E1) (hnRNP E1) (Nucleic acid-binding protein SUB2.3)	0	-0.586313	-0.543533	-0.464278	0	0.289592	0.246875	0.233479		0.150079	0.103938	0.150217
LIMA1_HUMAN	[3147] SEVQQPVHPKPLSPDSR; [	362	290	S	Q9UHB6	LIM domain and actin-binding protein 1 (Epithelial protein lost in neoplasm)	S362; LIM domain and actin-binding protein 1 (Epithelial protein lost in neoplasm)	0	-0.115831	0.188003	0.0778222	0	0.0642524	0.0536871	0.064335		0.199165	0.00576618	0.379833
LIMA1_HUMAN	[3149] ETPHSPGVEDAPIAK; [	490	290	S	Q9UHB6	LIM domain and actin-binding protein 1 (Epithelial protein lost in neoplasm)	S490; LIM domain and actin-binding protein 1 (Epithelial protein lost in neoplasm)	0	0.24047	0.512368	0.321311	0	0.0537959	0.0497032	0.0551898		0.000327904	2.99401e-13	9.32618e-07
LIMA1_HUMAN	[3164] KWENPGLGAESHTDSLRNSSTEIR; [	85	290	S	Q9UHB6	LIM domain and actin-binding protein 1 (Epithelial protein lost in neoplasm)	S85; LIM domain and actin-binding protein 1 (Epithelial protein lost in neoplasm)	0	0.13209	-0.200716	-0.11149	0	0.097286	0.177557	0.106288		0.332881	0.407967	0.445991
RAB14_HUMAN	[3172] IYQNIQDGSLDLNAAESGVQHKPSAPQGGR; [	173	60	Y	P61106	Ras-related protein Rab-14	Y173; Ras-related protein Rab-14	0	0.805017	0.84976	0.715399	0	0.289367	0.298612	0.275955		0.0625117	0.0425845	0.0762877
NOP58_HUMAN	[3187] HIKEEPLSEEEPCTSTAIASPEK; [	502	60	S	Q9Y2X3	Nucleolar protein 58 (Nucleolar protein 5)	S502; Nucleolar protein 58 (Nucleolar protein 5)	0	-0.347475	-0.573196	-0.0677705	0	0.176202	0.261129	0.196153		0.162273	0.104045	0.822593
ASB2_HUMAN	[3192] APMGLFQGVMQKYSSSLFK; [	45	50	Y	Q96Q27	Ankyrin repeat and SOCS box protein 2 (ASB-2)	Y45; Ankyrin repeat and SOCS box protein 2 (ASB-2)	0	0.520493	0.260913	0.628029	0	0.29711	0.345131	0.319307		0.215924	0.592256	0.153447
ASB2_HUMAN	[3193] TNKDGLLPLHIASKK; [3194] TNKDGLLPLHIASKK; [	285	50	T	Q96Q27	Ankyrin repeat and SOCS box protein 2 (ASB-2)	T285; Ankyrin repeat and SOCS box protein 2 (ASB-2)	0	-0.165728	-0.124806	-0.0838401	0	0.268258	0.269501	0.257242		0.687831	0.749056	0.834234
ASB2_HUMAN	[3192] APMGLFQGVMQKYSSSLFK; [	48	50	S	Q96Q27	Ankyrin repeat and SOCS box protein 2 (ASB-2)	S48; Ankyrin repeat and SOCS box protein 2 (ASB-2)	0	0.520493	0.260913	0.628029	0	0.29711	0.345131	0.319307		0.215924	0.592256	0.153447
ASB2_HUMAN	[3193] TNKDGLLPLHIASKK; [3194] TNKDGLLPLHIASKK; [	297	50	S	Q96Q27	Ankyrin repeat and SOCS box protein 2 (ASB-2)	S297; Ankyrin repeat and SOCS box protein 2 (ASB-2)	0	-0.165728	-0.124806	-0.0838401	0	0.268258	0.269501	0.257242		0.687831	0.749056	0.834234
WBP11_HUMAN	[3195] LYEKENPDIYK; [	104	50	Y	Q9Y2W2	WW domain-binding protein 11 (WBP-11) (Npw38-binding protein) (NpwBP) (SH3 domain-binding protein SNP70) (Splicing factor that interacts with PQBP-1 and PP1)	Y104; WW domain-binding protein 11 (WBP-11) (Npw38-binding protein) (NpwBP) (SH3 domain-binding protein SNP70) (Splicing factor that interacts with PQBP-1 and PP1)	0	0.361021	0.574016	-0.424731	0	0.371331	0.378713	0.310483		0.51059	0.279281	0.319277
WBP11_HUMAN	[3197] RENKGATAAPQR; [	593	50	T	Q9Y2W2	WW domain-binding protein 11 (WBP-11) (Npw38-binding protein) (NpwBP) (SH3 domain-binding protein SNP70) (Splicing factor that interacts with PQBP-1 and PP1)	T593; WW domain-binding protein 11 (WBP-11) (Npw38-binding protein) (NpwBP) (SH3 domain-binding protein SNP70) (Splicing factor that interacts with PQBP-1 and PP1)	0	-0.143013	0.434685	-0.15963	0	0.301601	0.31593	0.278329		0.754197	0.327175	0.690123
PGK1_HUMAN	[3219] DLMSKAEK; [	271	120	S	P00558	Phosphoglycerate kinase 1 (EC 2.7.2.3) (Cell migration-inducing gene 10 protein) (Primer recognition protein 2) (PRP 2)	S271; Phosphoglycerate kinase 1 (EC 2.7.2.3) (Cell migration-inducing gene 10 protein) (Primer recognition protein 2) (PRP 2)	0	0.051263	0.114348	-0.121417	0	0.175516	0.208628	0.164965		0.849287	0.706713	0.597141
PLEC_HUMAN	[3310] KYSCDRSATVTR; [	891	1380	S	Q15149	Plectin (PCN) (PLTN) (Hemidesmosomal protein 1) (HD1) (Plectin-1)	S891; Plectin (PCN) (PLTN) (Hemidesmosomal protein 1) (HD1) (Plectin-1)	0	-0.173413	0.0768042	0.0933795	0	0.130658	0.071675	0.0745119		0.342725	0.433228	0.363762
PLEC_HUMAN	[3334] SSSVGSSSSYPISPAVSR; [	4389	1380	S	Q15149	Plectin (PCN) (PLTN) (Hemidesmosomal protein 1) (HD1) (Plectin-1)	S4389; Plectin (PCN) (PLTN) (Hemidesmosomal protein 1) (HD1) (Plectin-1)	0	-0.111248	-0.105169	0.0734741	0	0.0174875	0.0163677	0.0182797		2.4863e-08	1.65785e-08	0.0013692
PLEC_HUMAN	[3335] SSSVGSSSSYPISPAVSR; [	4386	1380	S	Q15149	Plectin (PCN) (PLTN) (Hemidesmosomal protein 1) (HD1) (Plectin-1)	S4386; Plectin (PCN) (PLTN) (Hemidesmosomal protein 1) (HD1) (Plectin-1)	0	0.104053	0.108981	0.109016	0	0.0448087	0.0491266	0.0645679		0.0991453	0.0934186	0.211254
PLEC_HUMAN	[3336] SSSVGSSSSYPISPAVSR; [	4390	1380	S	Q15149	Plectin (PCN) (PLTN) (Hemidesmosomal protein 1) (HD1) (Plectin-1)	S4390; Plectin (PCN) (PLTN) (Hemidesmosomal protein 1) (HD1) (Plectin-1)	0	0.117563	0.121345	0.117933	0	0.030737	0.0353358	0.0361718		0.0029731	0.00652076	0.0155136
PLEC_HUMAN	[3345] DKLLSAER; [	4143	1380	S	Q15149	Plectin (PCN) (PLTN) (Hemidesmosomal protein 1) (HD1) (Plectin-1)	S4143; Plectin (PCN) (PLTN) (Hemidesmosomal protein 1) (HD1) (Plectin-1)	0	0.0300464	-0.0416765	-0.0528215	0	0.0378236	0.0486788	0.0386992		0.587875	0.536621	0.314605
PML_HUMAN	[3417] IRTGSALVQR; [	330	60	S	P29590	Protein PML (Promyelocytic leukemia protein) (RING finger protein 71) (Tripartite motif-containing protein 19)	S330; Protein PML (Promyelocytic leukemia protein) (RING finger protein 71) (Tripartite motif-containing protein 19)	0	-0.102333	0.127129	0.0814326	0	0.21385	0.214614	0.209106		0.753672	0.681806	0.791953
PML_HUMAN	[3421] SSPEQPRPSTSK; [	505	60	S	P29590	Protein PML (Promyelocytic leukemia protein) (RING finger protein 71) (Tripartite motif-containing protein 19)	S505; Protein PML (Promyelocytic leukemia protein) (RING finger protein 71) (Tripartite motif-containing protein 19)	0	-0.385594	0.209199	-0.536434	0	0.217969	0.239435	0.171341		0.213221	0.531208	0.0308113
PININ_HUMAN	[3423] GFSDSGGGPPAKQR; [	68	40	S	Q9H307	Pinin (140 kDa nuclear and cell adhesion-related phosphoprotein) (Desmosome-associated protein) (Domain-rich serine protein) (DRS protein) (DRSP) (Melanoma metastasis clone A protein) (Nuclear protein SDK3) (SR-like protein)	S68; Pinin (140 kDa nuclear and cell adhesion-related phosphoprotein) (Desmosome-associated protein) (Domain-rich serine protein) (DRS protein) (DRSP) (Melanoma metastasis clone A protein) (Nuclear protein SDK3) (SR-like protein)	0	0.35265	-0.292332	0.300678	0	0.279991	0.394193	0.282451		0.380287	0.600133	0.44361
ANLN_HUMAN	[3425] TLLIDELNK; [	771	60	T	Q9NQW6	Anillin	T771; Anillin	0	-0.0957285	0.0602147	-0.376348	0	0.245656	0.499529	0.259763		0.80164	0.936268	0.283801
ANLN_HUMAN	[3426] ASPQSEFMPSKGSVTLSEIRLPLK; [	795	60	S	Q9NQW6	Anillin	S795; Anillin	0	0.261378	0.739319	0.339667	0	0.264723	0.288224	0.256341		0.51059	0.0669911	0.338473
ANLN_HUMAN	[3429] SCTKPSPSK; [	65	60	S	Q9NQW6	Anillin	S65; Anillin	0	0.441393	-0.51651	0.364783	0	0.297072	0.287102	0.282172		0.285362	0.18284	0.350227
WDR44_HUMAN	[3430] DSQPSLDLASATSGDKIVTAQENGK; [	308	90	S	Q5JSH3	WD repeat-containing protein 44 (Rabphilin-11)	S308; WD repeat-containing protein 44 (Rabphilin-11)	0	0.880053	0.935608	0.757147	0	0.216956	0.240637	0.172818		0.00240778	0.00257217	0.000739151
WDR44_HUMAN	[3436] KPVPARPPPPTNFPPPRPPPPSRPAPPPRK; [	240	90	T	Q5JSH3	WD repeat-containing protein 44 (Rabphilin-11)	T240; WD repeat-containing protein 44 (Rabphilin-11)	0	0.192387	-0.283431	-0.142429	0	0.218873	0.240713	0.171914		0.545679	0.395413	0.555251
WDR44_HUMAN	[3430] DSQPSLDLASATSGDKIVTAQENGK; [	310	90	T	Q5JSH3	WD repeat-containing protein 44 (Rabphilin-11)	T310; WD repeat-containing protein 44 (Rabphilin-11)	0	0.880053	0.935608	0.757147	0	0.216956	0.240637	0.172818		0.00240778	0.00257217	0.000739151
WDR44_HUMAN	[3436] KPVPARPPPPTNFPPPRPPPPSRPAPPPRK; [	251	90	S	Q5JSH3	WD repeat-containing protein 44 (Rabphilin-11)	S251; WD repeat-containing protein 44 (Rabphilin-11)	0	0.192387	-0.283431	-0.142429	0	0.218873	0.240713	0.171914		0.545679	0.395413	0.555251
PAR14_HUMAN	[3442] NYSSICLPAIGTGNAKQHPDKVAEAIIDAIEDFVQK; [	1324	40	S	Q460N5	Poly [ADP-ribose] polymerase 14 (PARP-14) (EC 2.4.2.30) (ADP-ribosyltransferase diphtheria toxin-like 8) (ARTD8) (B aggressive lymphoma protein 2)	S1324; Poly [ADP-ribose] polymerase 14 (PARP-14) (EC 2.4.2.30) (ADP-ribosyltransferase diphtheria toxin-like 8) (ARTD8) (B aggressive lymphoma protein 2)	0	-0.0164245	0.354838	-0.221753	0	0.336761	0.401053	0.363487		0.970549	0.529761	0.674151
PAR14_HUMAN	[3443] TVFKATLPDTAAPPGLPPAAAGPGK; [	985	40	T	Q460N5	Poly [ADP-ribose] polymerase 14 (PARP-14) (EC 2.4.2.30) (ADP-ribosyltransferase diphtheria toxin-like 8) (ARTD8) (B aggressive lymphoma protein 2)	T985; Poly [ADP-ribose] polymerase 14 (PARP-14) (EC 2.4.2.30) (ADP-ribosyltransferase diphtheria toxin-like 8) (ARTD8) (B aggressive lymphoma protein 2)	0	0.13812	-0.826705	-0.273851	0	0.366797	0.38674	0.345799		0.807062	0.115694	0.573769
PAR14_HUMAN	[3442] NYSSICLPAIGTGNAKQHPDKVAEAIIDAIEDFVQK; [	1325	40	S	Q460N5	Poly [ADP-ribose] polymerase 14 (PARP-14) (EC 2.4.2.30) (ADP-ribosyltransferase diphtheria toxin-like 8) (ARTD8) (B aggressive lymphoma protein 2)	S1325; Poly [ADP-ribose] polymerase 14 (PARP-14) (EC 2.4.2.30) (ADP-ribosyltransferase diphtheria toxin-like 8) (ARTD8) (B aggressive lymphoma protein 2)	0	-0.0164245	0.354838	-0.221753	0	0.336761	0.401053	0.363487		0.970549	0.529761	0.674151
PAR14_HUMAN	[3442] NYSSICLPAIGTGNAKQHPDKVAEAIIDAIEDFVQK; [	1333	40	T	Q460N5	Poly [ADP-ribose] polymerase 14 (PARP-14) (EC 2.4.2.30) (ADP-ribosyltransferase diphtheria toxin-like 8) (ARTD8) (B aggressive lymphoma protein 2)	T1333; Poly [ADP-ribose] polymerase 14 (PARP-14) (EC 2.4.2.30) (ADP-ribosyltransferase diphtheria toxin-like 8) (ARTD8) (B aggressive lymphoma protein 2)	0	-0.0164245	0.354838	-0.221753	0	0.336761	0.401053	0.363487		0.970549	0.529761	0.674151
OTUD4_HUMAN	[3444] DKDSIHGHSQLDK; [	517	40	S	Q01804	OTU domain-containing protein 4 (EC 3.4.19.12) (HIV-1-induced protein HIN-1)	S517; OTU domain-containing protein 4 (EC 3.4.19.12) (HIV-1-induced protein HIN-1)	0	0.098437	0.727747	-0.0734934	0	0.30064	0.308841	0.318059		0.837086	0.0845824	0.878018
ERC6L_HUMAN	[3458] ETLQEGPK; [	847	50	T	Q2NKX8	DNA excision repair protein ERCC-6-like (EC 3.6.4.12) (ATP-dependent helicase ERCC6-like) (PLK1-interacting checkpoint helicase) (Tumor antigen BJ-HCC-15)	T847; DNA excision repair protein ERCC-6-like (EC 3.6.4.12) (ATP-dependent helicase ERCC6-like) (PLK1-interacting checkpoint helicase) (Tumor antigen BJ-HCC-15)	0	-1.09325	-0.985902	0.668115	0	0.739208	0.642863	0.347997		0.288361	0.273135	0.162085
ERC6L_HUMAN	[3459] FVSLDHIKELLMETR; [	397	50	T	Q2NKX8	DNA excision repair protein ERCC-6-like (EC 3.6.4.12) (ATP-dependent helicase ERCC6-like) (PLK1-interacting checkpoint helicase) (Tumor antigen BJ-HCC-15)	T397; DNA excision repair protein ERCC-6-like (EC 3.6.4.12) (ATP-dependent helicase ERCC6-like) (PLK1-interacting checkpoint helicase) (Tumor antigen BJ-HCC-15)	0	0.805195	0.886698	0.409042	0	0.377807	0.35221	0.297335		0.13119	0.0686745	0.317297
PHIP_HUMAN	[3473] VVVDPVVTEQPSTSSAAK; [	1522	60	S	Q8WWQ0	PH-interacting protein (PHIP) (IRS-1 PH domain-binding protein) (WD repeat-containing protein 11)	S1522; PH-interacting protein (PHIP) (IRS-1 PH domain-binding protein) (WD repeat-containing protein 11)	0	0.44042	0.246837	0.200797	0	0.249681	0.232029	0.263864		0.213954	0.441479	0.588761
PHIP_HUMAN	[3474] VVVDPVVTEQPSTSSAAK; [	1518	60	T	Q8WWQ0	PH-interacting protein (PHIP) (IRS-1 PH domain-binding protein) (WD repeat-containing protein 11)	T1518; PH-interacting protein (PHIP) (IRS-1 PH domain-binding protein) (WD repeat-containing protein 11)	0	0.424335	0.232495	0.214838	0	0.232584	0.231115	0.250768		0.199165	0.467655	0.542259
PHIP_HUMAN	[3473] VVVDPVVTEQPSTSSAAK; [3474] VVVDPVVTEQPSTSSAAK; [	1523	60	T	Q8WWQ0	PH-interacting protein (PHIP) (IRS-1 PH domain-binding protein) (WD repeat-containing protein 11)	T1523; PH-interacting protein (PHIP) (IRS-1 PH domain-binding protein) (WD repeat-containing protein 11)	0	0.432377	0.239666	0.207817	0	0.241132	0.231572	0.257316		0.208012	0.45194	0.564222
OXR1_HUMAN	[3482] RIDALNTEELR; [	669	60	T	Q8N573	Oxidation resistance protein 1	T669; Oxidation resistance protein 1	0	0.505753	-0.383097	0.279055	0	0.206336	0.188221	0.185785		0.0926408	0.132199	0.269501
RHG17_HUMAN	[3485] NRPSVPPPPQPPGVHSAGDSSLTNTAPTASKIVTDSNSR; [3486] NRPSVPPPPQPPGVHSAGDSSLTNTAPTASKIVTDSNSR; [	834	60	S	Q68EM7	Rho GTPase-activating protein 17 (Rho-type GTPase-activating protein 17) (RhoGAP interacting with CIP4 homologs protein 1) (RICH-1)	S834; Rho GTPase-activating protein 17 (Rho-type GTPase-activating protein 17) (RhoGAP interacting with CIP4 homologs protein 1) (RICH-1)	0	0.218501	0.197678	0.213187	0	0.24283	0.290234	0.234462		0.535396	0.625956	0.516088
RHG17_HUMAN	[3485] NRPSVPPPPQPPGVHSAGDSSLTNTAPTASKIVTDSNSR; [3486] NRPSVPPPPQPPGVHSAGDSSLTNTAPTASKIVTDSNSR; [	838	60	T	Q68EM7	Rho GTPase-activating protein 17 (Rho-type GTPase-activating protein 17) (RhoGAP interacting with CIP4 homologs protein 1) (RICH-1)	T838; Rho GTPase-activating protein 17 (Rho-type GTPase-activating protein 17) (RhoGAP interacting with CIP4 homologs protein 1) (RICH-1)	0	0.218501	0.197678	0.213187	0	0.24283	0.290234	0.234462		0.535396	0.625956	0.516088
RHG17_HUMAN	[3485] NRPSVPPPPQPPGVHSAGDSSLTNTAPTASKIVTDSNSR; [3486] NRPSVPPPPQPPGVHSAGDSSLTNTAPTASKIVTDSNSR; [	840	60	S	Q68EM7	Rho GTPase-activating protein 17 (Rho-type GTPase-activating protein 17) (RhoGAP interacting with CIP4 homologs protein 1) (RICH-1)	S840; Rho GTPase-activating protein 17 (Rho-type GTPase-activating protein 17) (RhoGAP interacting with CIP4 homologs protein 1) (RICH-1)	0	0.218501	0.197678	0.213187	0	0.24283	0.290234	0.234462		0.535396	0.625956	0.516088
DP13B_HUMAN	[3492] DLTEVSTLK; [	128	50	T	Q8NEU8	DCC-interacting protein 13-beta (Dip13-beta) (Adapter protein containing PH domain, PTB domain and leucine zipper motif 2)	T128; DCC-interacting protein 13-beta (Dip13-beta) (Adapter protein containing PH domain, PTB domain and leucine zipper motif 2)	0	0.0159521	-0.00299031	0.0551882	0	0.312049	0.319472	0.315181		0.970549	0.994561	0.907308
GLP3L_HUMAN	[3494] TLALLVLAHSSDVLENVFSSLTDDK; [	222	40	T	Q9H4A5	Golgi phosphoprotein 3-like (GPP34-related protein)	T222; Golgi phosphoprotein 3-like (GPP34-related protein)	0	0.293992	0.360528	0.0770553	0	0.283163	0.2726	0.269078		0.487756	0.337845	0.853706
PSPC1_HUMAN	[3497] ATIPGPPMGPGPAMGPEGAANMGTPMMPDNGAVHNDR; [	431	40	T	Q8WXF1	Paraspeckle component 1 (Paraspeckle protein 1)	T431; Paraspeckle component 1 (Paraspeckle protein 1)	0	0.870133	0.784594	0.722994	0	0.479461	0.448927	0.492729		0.205618	0.199184	0.279581
2A5D_HUMAN	[3500] YSGGPQIVKK; [	75	50	S	Q14738	Serine/threonine-protein phosphatase 2A 56 kDa regulatory subunit delta isoform (PP2A B subunit isoform B'-delta) (PP2A B subunit isoform B56-delta) (PP2A B subunit isoform PR61-delta) (PP2A B subunit isoform R5-delta)	S75; Serine/threonine-protein phosphatase 2A 56 kDa regulatory subunit delta isoform (PP2A B subunit isoform B'-delta) (PP2A B subunit isoform B56-delta) (PP2A B subunit isoform PR61-delta) (PP2A B subunit isoform R5-delta)	0	-0.164578	0.18611	-0.522217	0	0.327097	0.328311	0.269635		0.742622	0.69854	0.159014
CDV3_HUMAN	[3525] DKEMEKSFEVVR; [	216	70	S	Q9UKY7	Protein CDV3 homolog	S216; Protein CDV3 homolog	0	-0.0292778	-0.474455	-0.0317828	0	0.197558	0.19883	0.213166		0.924068	0.0791266	0.918483
AAPK1_HUMAN	[3532] ICDGIFYTPQYLNPSVISLLKHMLQVDPMKR; [	251	70	S	Q13131	5'-AMP-activated protein kinase catalytic subunit alpha-1 (AMPK subunit alpha-1) (EC 2.7.11.1) (Acetyl-CoA carboxylase kinase) (ACACA kinase) (EC 2.7.11.27) (Hydroxymethylglutaryl-CoA reductase kinase) (HMGCR kinase) (EC 2.7.11.31) (Tau-protein kinase PRKAA1) (EC 2.7.11.26)	S251; 5'-AMP-activated protein kinase catalytic subunit alpha-1 (AMPK subunit alpha-1) (EC 2.7.11.1) (Acetyl-CoA carboxylase kinase) (ACACA kinase) (EC 2.7.11.27) (Hydroxymethylglutaryl-CoA reductase kinase) (HMGCR kinase) (EC 2.7.11.31) (Tau-protein kinase PRKAA1) (EC 2.7.11.26)	0	0.462211	0.669426	0.487338	0	0.239805	0.247319	0.236737		0.168866	0.0536229	0.142262
PR40A_HUMAN	[3537] MRPGTGAER; [	5	70	T	O75400	Pre-mRNA-processing factor 40 homolog A (Fas ligand-associated factor 1) (Formin-binding protein 11) (Formin-binding protein 3) (Huntingtin yeast partner A) (Huntingtin-interacting protein 10) (HIP-10) (Huntingtin-interacting protein A) (Renal carcinoma antigen NY-REN-6)	T5; Pre-mRNA-processing factor 40 homolog A (Fas ligand-associated factor 1) (Formin-binding protein 11) (Formin-binding protein 3) (Huntingtin yeast partner A) (Huntingtin-interacting protein 10) (HIP-10) (Huntingtin-interacting protein A) (Renal carcinoma antigen NY-REN-6)	0	0.230963	0.289824	0.273275	0	0.218518	0.226873	0.220695		0.476838	0.355136	0.373356
MA7D1_HUMAN	[3552] QLPLEPESPSGQVGPRPAPPQEESPSSEAK; [	70	120	S	Q3KQU3	MAP7 domain-containing protein 1 (Arginine/proline-rich coiled-coil domain-containing protein 1) (Proline/arginine-rich coiled-coil domain-containing protein 1)	S70; MAP7 domain-containing protein 1 (Arginine/proline-rich coiled-coil domain-containing protein 1) (Proline/arginine-rich coiled-coil domain-containing protein 1)	0	-0.513034	-0.00283568	-0.166511	0	0.235315	0.332425	0.223539		0.120936	0.994561	0.593352
KAP0_HUMAN	[3557] TDSREDEISPPPPNPVVK; [	75	60	T	P10644	cAMP-dependent protein kinase type I-alpha regulatory subunit (Tissue-specific extinguisher 1) (TSE1)	T75; cAMP-dependent protein kinase type I-alpha regulatory subunit (Tissue-specific extinguisher 1) (TSE1)	0	0.74441	0.569222	0.407326	0	0.190855	0.191869	0.186617		0.00452259	0.0335396	0.121121
KAP0_HUMAN	[3558] TDSREDEISPPPPNPVVK; [	83	60	S	P10644	cAMP-dependent protein kinase type I-alpha regulatory subunit (Tissue-specific extinguisher 1) (TSE1)	S83; cAMP-dependent protein kinase type I-alpha regulatory subunit (Tissue-specific extinguisher 1) (TSE1)	0	0.512019	0.278416	0.253255	0	0.292776	0.325626	0.310033		0.215924	0.540536	0.56117
KAP2_HUMAN	[3576] VADAKGDSESEEDEDLEVPVPSR; [	78	60	S	P13861	cAMP-dependent protein kinase type II-alpha regulatory subunit	S78; cAMP-dependent protein kinase type II-alpha regulatory subunit	0	-0.238439	0.442685	0.36276	0	0.217976	0.238191	0.23132		0.453049	0.170713	0.246937
KAP2_HUMAN	[3577] RVSVCAETYNPDEEEEDTDPR; [	99	60	S	P13861	cAMP-dependent protein kinase type II-alpha regulatory subunit	S99; cAMP-dependent protein kinase type II-alpha regulatory subunit	0	0.162585	-0.346214	0.232109	0	0.193995	0.286837	0.204357		0.562726	0.386285	0.409797
KAP2_HUMAN	[3576] VADAKGDSESEEDEDLEVPVPSR; [	80	60	S	P13861	cAMP-dependent protein kinase type II-alpha regulatory subunit	S80; cAMP-dependent protein kinase type II-alpha regulatory subunit	0	-0.238439	0.442685	0.36276	0	0.217976	0.238191	0.23132		0.453049	0.170713	0.246937
SIA7A_HUMAN	[3580] IKASKSLWLQK; [	288	60	S	Q9NSC7	Alpha-N-acetylgalactosaminide alpha-2,6-sialyltransferase 1 (EC 2.4.99.3) (GalNAc alpha-2,6-sialyltransferase I) (ST6GalNAc I) (ST6GalNAcI) (Sialyltransferase 7A) (SIAT7-A)	S288; Alpha-N-acetylgalactosaminide alpha-2,6-sialyltransferase 1 (EC 2.4.99.3) (GalNAc alpha-2,6-sialyltransferase I) (ST6GalNAc I) (ST6GalNAcI) (Sialyltransferase 7A) (SIAT7-A)	0	0.323026	0.597021	0.200781	0	0.224445	0.255125	0.266398		0.305078	0.0842392	0.591632
ZC3HF_HUMAN	[3589] TFGLKNKK; [	28	60	T	Q8WU90	Zinc finger CCCH domain-containing protein 15 (DRG family-regulatory protein 1) (Likely ortholog of mouse immediate early response erythropoietin 4)	T28; Zinc finger CCCH domain-containing protein 15 (DRG family-regulatory protein 1) (Likely ortholog of mouse immediate early response erythropoietin 4)	0	-0.238985	-0.0943324	-0.263052	0	0.25026	0.244214	0.235189		0.513356	0.788398	0.416438
ARP10_HUMAN	[3596] GLKIQAAKFNIDGNNERPSPPPNVDYPLDGEK; [	248	40	Y	Q9NZ32	Actin-related protein 10 (Actin-related protein 11) (hARP11)	Y248; Actin-related protein 10 (Actin-related protein 11) (hARP11)	0	0.331629	-0.246574	0.39201	0	0.337768	0.356553	0.318158		0.51059	0.625459	0.377456
PRKDC_HUMAN	[3620] KIKYFEGVSPK; [	682	110	Y	P78527	DNA-dependent protein kinase catalytic subunit (DNA-PK catalytic subunit) (DNA-PKcs) (EC 2.7.11.1) (DNPK1) (p460)	Y682; DNA-dependent protein kinase catalytic subunit (DNA-PK catalytic subunit) (DNA-PKcs) (EC 2.7.11.1) (DNPK1) (p460)	0	-0.30199	0.10927	-0.232799	0	0.206911	0.223383	0.187796		0.292268	0.731092	0.371105
PRKDC_HUMAN	[3621] VAACELLHSMVMFMLGKATQMPEGGQGAPPMYQLYKR; [	959	110	Y	P78527	DNA-dependent protein kinase catalytic subunit (DNA-PK catalytic subunit) (DNA-PKcs) (EC 2.7.11.1) (DNPK1) (p460)	Y959; DNA-dependent protein kinase catalytic subunit (DNA-PK catalytic subunit) (DNA-PKcs) (EC 2.7.11.1) (DNPK1) (p460)	0	0.160631	0.209118	0.411942	0	0.230686	0.234384	0.209578		0.645493	0.525512	0.150905
NSF1C_HUMAN	[3630] GAFKAFTGEGQK; [	254	80	T	Q9UNZ2	NSFL1 cofactor p47 (UBX domain-containing protein 2C) (p97 cofactor p47)	T254; NSFL1 cofactor p47 (UBX domain-containing protein 2C) (p97 cofactor p47)	0	-0.121103	-0.634239	-0.419422	0	0.248609	0.409277	0.271078		0.749834	0.264596	0.252686
ZCCHV_HUMAN	[3656] FLENGSQEDLLHGNPGSTYLASNSTSAPNWK; [	335	90	S	Q7Z2W4	Zinc finger CCCH-type antiviral protein 1 (ADP-ribosyltransferase diphtheria toxin-like 13) (ARTD13) (Zinc finger CCCH domain-containing protein 2) (Zinc finger antiviral protein) (ZAP)	S335; Zinc finger CCCH-type antiviral protein 1 (ADP-ribosyltransferase diphtheria toxin-like 13) (ARTD13) (Zinc finger CCCH domain-containing protein 2) (Zinc finger antiviral protein) (ZAP)	0	0.0853611	-0.152197	0.349101	0	0.116538	0.216044	0.0992928		0.626861	0.619596	0.0107256
PSA3_HUMAN	[3660] SSIGTGYDLSASTFSPDGR; [	8	40	Y	P25788	Proteasome subunit alpha type-3 (EC 3.4.25.1) (Macropain subunit C8) (Multicatalytic endopeptidase complex subunit C8) (Proteasome component C8)	Y8; Proteasome subunit alpha type-3 (EC 3.4.25.1) (Macropain subunit C8) (Multicatalytic endopeptidase complex subunit C8) (Proteasome component C8)	0	0.0031025	0.342892	0.0732988	0	0.271734	0.296507	0.277231		0.99229	0.404759	0.860568
UGGG1_HUMAN	[3664] TIDLCNNPMTKEPK; [	1489	70	T	Q9NYU2	UDP-glucose:glycoprotein glucosyltransferase 1 (UGT1) (hUGT1) (EC 2.4.1.-) (UDP--Glc:glycoprotein glucosyltransferase) (UDP-glucose ceramide glucosyltransferase-like 1)	T1489; UDP-glucose:glycoprotein glucosyltransferase 1 (UGT1) (hUGT1) (EC 2.4.1.-) (UDP--Glc:glycoprotein glucosyltransferase) (UDP-glucose ceramide glucosyltransferase-like 1)	0	0.199883	0.25552	0.119753	0	0.193927	0.218854	0.189931		0.488855	0.400258	0.663952
UGGG1_HUMAN	[3666] IYSHDGTDSPPDADEVVIVLNNFKSKIIK; [	1179	70	Y	Q9NYU2	UDP-glucose:glycoprotein glucosyltransferase 1 (UGT1) (hUGT1) (EC 2.4.1.-) (UDP--Glc:glycoprotein glucosyltransferase) (UDP-glucose ceramide glucosyltransferase-like 1)	Y1179; UDP-glucose:glycoprotein glucosyltransferase 1 (UGT1) (hUGT1) (EC 2.4.1.-) (UDP--Glc:glycoprotein glucosyltransferase) (UDP-glucose ceramide glucosyltransferase-like 1)	0	0.174338	0.106442	0.11397	0	0.226539	0.211931	0.199966		0.606502	0.726703	0.690123
PNO1_HUMAN	[3671] IAGKGGKTK; [	190	60	T	Q9NRX1	RNA-binding protein PNO1	T190; RNA-binding protein PNO1	0	-0.210687	-0.402203	-0.0113215	0	0.280156	0.294584	0.278462		0.61549	0.328194	0.976954
PSMD2_HUMAN	[3703] SSTTSMTSVPKPLK; [	91	60	S	Q13200	26S proteasome non-ATPase regulatory subunit 2 (26S proteasome regulatory subunit RPN1) (26S proteasome regulatory subunit S2) (26S proteasome subunit p97) (Protein 55.11) (Tumor necrosis factor type 1 receptor-associated protein 2)	S91; 26S proteasome non-ATPase regulatory subunit 2 (26S proteasome regulatory subunit RPN1) (26S proteasome regulatory subunit S2) (26S proteasome subunit p97) (Protein 55.11) (Tumor necrosis factor type 1 receptor-associated protein 2)	0	0.424899	0.832795	0.403553	0	0.26302	0.307486	0.327053		0.23929	0.0536229	0.375326
RTN4_HUMAN	[3726] LAREYTDLEVSHK; [	890	80	T	Q9NQC3	Reticulon-4 (Foocen) (Neurite outgrowth inhibitor) (Nogo protein) (Neuroendocrine-specific protein) (NSP) (Neuroendocrine-specific protein C homolog) (RTN-x) (Reticulon-5)	T890; Reticulon-4 (Foocen) (Neurite outgrowth inhibitor) (Nogo protein) (Neuroendocrine-specific protein) (NSP) (Neuroendocrine-specific protein C homolog) (RTN-x) (Reticulon-5)	0	-0.227269	-0.311008	-0.0925894	0	0.228686	0.221489	0.232414		0.509629	0.312881	0.786764
SYAM_HUMAN	[3739] DIWLSLGVPASR; [	198	50	S	Q5JTZ9	Alanine--tRNA ligase, mitochondrial (EC 6.1.1.7) (Alanyl-tRNA synthetase) (AlaRS)	S198; Alanine--tRNA ligase, mitochondrial (EC 6.1.1.7) (Alanyl-tRNA synthetase) (AlaRS)	0	0.350709	0.315907	0.534618	0	0.280952	0.287831	0.267948		0.382711	0.425498	0.150217
MAVS_HUMAN	[3744] VPANPASVSTVPSKLPTSSKPPGAVPSNALTNPAPSK; [	328	40	T	Q7Z434	Mitochondrial antiviral-signaling protein (MAVS) (CARD adapter inducing interferon beta) (Cardif) (Interferon beta promoter stimulator protein 1) (IPS-1) (Putative NF-kappa-B-activating protein 031N) (Virus-induced-signaling adapter) (VISA)	T328; Mitochondrial antiviral-signaling protein (MAVS) (CARD adapter inducing interferon beta) (Cardif) (Interferon beta promoter stimulator protein 1) (IPS-1) (Putative NF-kappa-B-activating protein 031N) (Virus-induced-signaling adapter) (VISA)	0	0.730797	-0.43861	0.974524	0	0.332319	0.36415	0.3431		0.124422	0.389291	0.0568033
DIP2B_HUMAN	[3759] VLQAIDSIHQVGVYCLALVPANTLPK; [	887	80	S	Q9P265	Disco-interacting protein 2 homolog B (DIP2 homolog B)	S887; Disco-interacting protein 2 homolog B (DIP2 homolog B)	0	0.105624	-0.33413	0.126056	0	0.222377	0.311415	0.209325		0.753979	0.434799	0.677713
DIP2B_HUMAN	[3761] TSKEGSVMGVTVSR; [	525	80	S	Q9P265	Disco-interacting protein 2 homolog B (DIP2 homolog B)	S525; Disco-interacting protein 2 homolog B (DIP2 homolog B)	0	-0.472207	-0.502696	-0.623538	0	0.238378	0.251433	0.236836		0.157546	0.136237	0.0727569
RN213_HUMAN	[3770] TRVPQFSFLDIFPK; [	2116	70	T	Q63HN8	E3 ubiquitin-protein ligase RNF213 (EC 2.3.2.27) (EC 3.6.4.-) (ALK lymphoma oligomerization partner on chromosome 17) (Mysterin) (RING finger protein 213) (RING-type E3 ubiquitin transferase RNF213)	T2116; E3 ubiquitin-protein ligase RNF213 (EC 2.3.2.27) (EC 3.6.4.-) (ALK lymphoma oligomerization partner on chromosome 17) (Mysterin) (RING finger protein 213) (RING-type E3 ubiquitin transferase RNF213)	0	-0.174589	-0.451178	0.111497	0	0.282894	0.299844	0.279902		0.687831	0.280391	0.786764
PTN13_HUMAN	[3776] NDKASWEEKPREMSK; [	958	40	S	Q12923	Tyrosine-protein phosphatase non-receptor type 13 (EC 3.1.3.48) (Fas-associated protein-tyrosine phosphatase 1) (FAP-1) (PTP-BAS) (Protein-tyrosine phosphatase 1E) (PTP-E1) (hPTPE1) (Protein-tyrosine phosphatase PTPL1)	S958; Tyrosine-protein phosphatase non-receptor type 13 (EC 3.1.3.48) (Fas-associated protein-tyrosine phosphatase 1) (FAP-1) (PTP-BAS) (Protein-tyrosine phosphatase 1E) (PTP-E1) (hPTPE1) (Protein-tyrosine phosphatase PTPL1)	0	0.412074	0.396277	0.0258786	0	0.33359	0.346811	0.378112		0.389355	0.407967	0.96276
PAXI_HUMAN	[3779] TSSVSNPQDSVGSPCSR; [	106	70	S	P49023	Paxillin	S106; Paxillin	0	-1.27681	0.647455	-1.02746	0	0.202131	0.157272	0.162146		1.01494e-06	0.0015875	9.32618e-07
PAXI_HUMAN	[3781] FIHQQPQSSSPVYGSSAK; [	85	70	S	P49023	Paxillin	S85; Paxillin	0	-0.104262	0.309958	0.20839	0	0.224565	0.177097	0.178339		0.758133	0.194482	0.400214
SFR19_HUMAN	[3794] AAKVPSTPPPK; [	976	50	T	Q9H7N4	Splicing factor, arginine/serine-rich 19 (SR-related C-terminal domain-associated factor 1) (SR-related and CTD-associated factor 1) (SR-related-CTD-associated factor) (SCAF) (Serine arginine-rich pre-mRNA splicing factor SR-A1) (SR-A1)	T976; Splicing factor, arginine/serine-rich 19 (SR-related C-terminal domain-associated factor 1) (SR-related and CTD-associated factor 1) (SR-related-CTD-associated factor) (SCAF) (Serine arginine-rich pre-mRNA splicing factor SR-A1) (SR-A1)	0	0.137493	0.463542	0.284443	0	0.246561	0.263976	0.26362		0.710794	0.194937	0.435847
EP15R_HUMAN	[3797] VKPVLMNSK; [	157	100	S	Q9UBC2	Epidermal growth factor receptor substrate 15-like 1 (Eps15-related protein) (Eps15R)	S157; Epidermal growth factor receptor substrate 15-like 1 (Eps15-related protein) (Eps15R)	0	0.343592	0.475944	0.30313	0	0.117509	0.116766	0.115901		0.0463748	0.00148682	0.0728743
RBP2_HUMAN	[3816] NGSLRNADSEIKHSTPSPTR; [	783	70	T	P49792	E3 SUMO-protein ligase RanBP2 (EC 2.3.2.-) (358 kDa nucleoporin) (E3 SUMO-protein transferase RanBP2) (Nuclear pore complex protein Nup358) (Nucleoporin Nup358) (Ran-binding protein 2) (RanBP2) (p270)	T783; E3 SUMO-protein ligase RanBP2 (EC 2.3.2.-) (358 kDa nucleoporin) (E3 SUMO-protein transferase RanBP2) (Nuclear pore complex protein Nup358) (Nucleoporin Nup358) (Ran-binding protein 2) (RanBP2) (p270)	0	0.0834586	-0.279948	0.547031	0	0.278527	0.279937	0.275874		0.847964	0.468305	0.150217
RBBP6_HUMAN	[3826] TDTKRTVIK; [	1288	50	T	Q7Z6E9	E3 ubiquitin-protein ligase RBBP6 (EC 2.3.2.27) (Proliferation potential-related protein) (Protein P2P-R) (RING-type E3 ubiquitin transferase RBBP6) (Retinoblastoma-binding Q protein 1) (RBQ-1) (Retinoblastoma-binding protein 6) (p53-associated cellular protein of testis)	T1288; E3 ubiquitin-protein ligase RBBP6 (EC 2.3.2.27) (Proliferation potential-related protein) (Protein P2P-R) (RING-type E3 ubiquitin transferase RBBP6) (Retinoblastoma-binding Q protein 1) (RBQ-1) (Retinoblastoma-binding protein 6) (p53-associated cellular protein of testis)	0	0.558596	0.609244	0.26275	0	0.287159	0.267005	0.273613		0.168608	0.0927023	0.493436
RECQ1_HUMAN	[3854] LRVAGVVAPTLPR; [	536	40	T	P46063	ATP-dependent DNA helicase Q1 (EC 3.6.4.12) (DNA helicase, RecQ-like type 1) (RecQ1) (DNA-dependent ATPase Q1) (RecQ protein-like 1)	T536; ATP-dependent DNA helicase Q1 (EC 3.6.4.12) (DNA helicase, RecQ-like type 1) (RecQ1) (DNA-dependent ATPase Q1) (RecQ protein-like 1)	0	0.0463885	0.341738	0.153959	0	0.324109	0.31476	0.309879		0.926405	0.432943	0.729924
EXOC4_HUMAN	[3869] TSDPLKILANADTMK; [3870] TSDPLKILANADTMK; [	554	60	T	Q96A65	Exocyst complex component 4 (Exocyst complex component Sec8)	T554; Exocyst complex component 4 (Exocyst complex component Sec8)	0	0.411384	0.446844	0.208008	0	0.367136	0.39081	0.406161		0.441263	0.40717	0.72114
EXOC4_HUMAN	[3871] NIFVLQQNLTNITMSR; [	887	60	S	Q96A65	Exocyst complex component 4 (Exocyst complex component Sec8)	S887; Exocyst complex component 4 (Exocyst complex component Sec8)	0	-0.130981	0.183826	-0.130156	0	0.249364	0.257336	0.259367		0.730343	0.615794	0.726141
RL5_HUMAN	[3925] MIVRVTNR; [	56	60	T	P46777	60S ribosomal protein L5 (Large ribosomal subunit protein uL18)	T56; 60S ribosomal protein L5 (Large ribosomal subunit protein uL18)	0	-0.504804	-0.329005	-0.442967	0	0.236586	0.282069	0.230106		0.129936	0.400983	0.159954
RL7_HUMAN	[3945] ASINMLRIVEPYIAWGYPNLKSVNELIYK; [	149	130	S	P18124	60S ribosomal protein L7 (Large ribosomal subunit protein uL30)	S149; 60S ribosomal protein L7 (Large ribosomal subunit protein uL30)	0	0.415924	0.428583	0.4562	0	0.204263	0.196706	0.205655		0.142028	0.103938	0.110748
RL18A_HUMAN	[3995] MKASGTLREYK; [3996] MKASGTLREYK; [	10	100	Y	Q02543	60S ribosomal protein L18a (Large ribosomal subunit protein eL20)	Y10; 60S ribosomal protein L18a (Large ribosomal subunit protein eL20)	0	-0.125246	0.100951	0.0438675	0	0.206849	0.221792	0.194451		0.688379	0.751099	0.878656
RL23A_HUMAN	[4007] FPLTTESAMKK; [	83	80	T	P62750	60S ribosomal protein L23a (Large ribosomal subunit protein uL23)	T83; 60S ribosomal protein L23a (Large ribosomal subunit protein uL23)	0	0.413614	0.723273	0.43106	0	0.123236	0.130804	0.122527		0.0160398	1.32753e-05	0.0109065
RL35A_HUMAN	[4042] AKFRSNLPAK; [	90	50	S	P18077	60S ribosomal protein L35a (Cell growth-inhibiting gene 33 protein) (Large ribosomal subunit protein eL33)	S90; 60S ribosomal protein L35a (Cell growth-inhibiting gene 33 protein) (Large ribosomal subunit protein eL33)	0	0.810411	0.427137	0.659875	0	0.290965	0.313881	0.252445		0.0625117	0.329123	0.0762877
RPN1_HUMAN	[4062] TVDLSSHLAK; [	44	90	S	P04843	Dolichyl-diphosphooligosaccharide--protein glycosyltransferase subunit 1 (Dolichyl-diphosphooligosaccharide--protein glycosyltransferase 67 kDa subunit) (Ribophorin I) (RPN-I) (Ribophorin-1)	S44; Dolichyl-diphosphooligosaccharide--protein glycosyltransferase subunit 1 (Dolichyl-diphosphooligosaccharide--protein glycosyltransferase 67 kDa subunit) (Ribophorin I) (RPN-I) (Ribophorin-1)	0	0.0689035	-0.0643712	-0.058318	0	0.239402	0.240058	0.246238		0.850058	0.849246	0.873929
RS27_HUMAN	[4141] LTEGCSFR; [	78	90	S	P42677	40S ribosomal protein S27 (Metallopan-stimulin 1) (MPS-1) (Small ribosomal subunit protein eS27)	S78; 40S ribosomal protein S27 (Metallopan-stimulin 1) (MPS-1) (Small ribosomal subunit protein eS27)	0	-0.230321	0.501578	0.379034	0	0.147052	0.129145	0.138464		0.256153	0.00257217	0.0589687
RSCA1_HUMAN	[4214] IVDLEATMKGNGLPQNVDPPSAK; [4217] IVDLEATMKGNGLPQNVDPPSAKK; [	215	50	T	Q92681	Regulatory solute carrier protein family 1 member 1 (Transporter regulator RS1) (hRS1)	T215; Regulatory solute carrier protein family 1 member 1 (Transporter regulator RS1) (hRS1)	0	0.448274	0.0568925	0.13019	0	0.273961	0.297795	0.276504		0.235646	0.89004	0.746858
RSCA1_HUMAN	[4215] SAERSTQGLK; [	118	50	T	Q92681	Regulatory solute carrier protein family 1 member 1 (Transporter regulator RS1) (hRS1)	T118; Regulatory solute carrier protein family 1 member 1 (Transporter regulator RS1) (hRS1)	0	-0.421764	0.0441951	-0.284773	0	0.313388	0.274873	0.327788		0.342	0.907416	0.536394
RSCA1_HUMAN	[4216] SAERSTQGLK; [	117	50	S	Q92681	Regulatory solute carrier protein family 1 member 1 (Transporter regulator RS1) (hRS1)	S117; Regulatory solute carrier protein family 1 member 1 (Transporter regulator RS1) (hRS1)	0	-0.392328	0.0960359	-0.254639	0	0.304078	0.26119	0.328099		0.363546	0.796829	0.580836
UBE2O_HUMAN	[4227] EMALLATSLPEGIMVKTFEDRMDLFSALIK; [	967	80	T	Q9C0C9	(E3-independent) E2 ubiquitin-conjugating enzyme (EC 2.3.2.24) (E2/E3 hybrid ubiquitin-protein ligase UBE2O) (Ubiquitin carrier protein O) (Ubiquitin-conjugating enzyme E2 O) (Ubiquitin-conjugating enzyme E2 of 230 kDa) (Ubiquitin-conjugating enzyme E2-230K) (Ubiquitin-protein ligase O)	T967; (E3-independent) E2 ubiquitin-conjugating enzyme (EC 2.3.2.24) (E2/E3 hybrid ubiquitin-protein ligase UBE2O) (Ubiquitin carrier protein O) (Ubiquitin-conjugating enzyme E2 O) (Ubiquitin-conjugating enzyme E2 of 230 kDa) (Ubiquitin-conjugating enzyme E2-230K) (Ubiquitin-protein ligase O)	0	-0.211014	0.413427	-0.0290039	0	0.160951	0.166287	0.230647		0.352693	0.0686745	0.9299
UBE2O_HUMAN	[4230] SIPLSIKNLK; [	519	80	S	Q9C0C9	(E3-independent) E2 ubiquitin-conjugating enzyme (EC 2.3.2.24) (E2/E3 hybrid ubiquitin-protein ligase UBE2O) (Ubiquitin carrier protein O) (Ubiquitin-conjugating enzyme E2 O) (Ubiquitin-conjugating enzyme E2 of 230 kDa) (Ubiquitin-conjugating enzyme E2-230K) (Ubiquitin-protein ligase O)	S519; (E3-independent) E2 ubiquitin-conjugating enzyme (EC 2.3.2.24) (E2/E3 hybrid ubiquitin-protein ligase UBE2O) (Ubiquitin carrier protein O) (Ubiquitin-conjugating enzyme E2 O) (Ubiquitin-conjugating enzyme E2 of 230 kDa) (Ubiquitin-conjugating enzyme E2-230K) (Ubiquitin-protein ligase O)	0	0.0261254	-0.47565	-0.281451	0	0.160613	0.199251	0.149544		0.9148	0.0791266	0.166533
UBE2O_HUMAN	[4231] LIGTNCIIYPVNSK; [	180	80	T	Q9C0C9	(E3-independent) E2 ubiquitin-conjugating enzyme (EC 2.3.2.24) (E2/E3 hybrid ubiquitin-protein ligase UBE2O) (Ubiquitin carrier protein O) (Ubiquitin-conjugating enzyme E2 O) (Ubiquitin-conjugating enzyme E2 of 230 kDa) (Ubiquitin-conjugating enzyme E2-230K) (Ubiquitin-protein ligase O)	T180; (E3-independent) E2 ubiquitin-conjugating enzyme (EC 2.3.2.24) (E2/E3 hybrid ubiquitin-protein ligase UBE2O) (Ubiquitin carrier protein O) (Ubiquitin-conjugating enzyme E2 O) (Ubiquitin-conjugating enzyme E2 of 230 kDa) (Ubiquitin-conjugating enzyme E2-230K) (Ubiquitin-protein ligase O)	0	0.0168877	-0.571531	-0.20458	0	0.243038	0.233223	0.201184		0.969793	0.0726152	0.462438
UBE2O_HUMAN	[4227] EMALLATSLPEGIMVKTFEDRMDLFSALIK; [	968	80	S	Q9C0C9	(E3-independent) E2 ubiquitin-conjugating enzyme (EC 2.3.2.24) (E2/E3 hybrid ubiquitin-protein ligase UBE2O) (Ubiquitin carrier protein O) (Ubiquitin-conjugating enzyme E2 O) (Ubiquitin-conjugating enzyme E2 of 230 kDa) (Ubiquitin-conjugating enzyme E2-230K) (Ubiquitin-protein ligase O)	S968; (E3-independent) E2 ubiquitin-conjugating enzyme (EC 2.3.2.24) (E2/E3 hybrid ubiquitin-protein ligase UBE2O) (Ubiquitin carrier protein O) (Ubiquitin-conjugating enzyme E2 O) (Ubiquitin-conjugating enzyme E2 of 230 kDa) (Ubiquitin-conjugating enzyme E2-230K) (Ubiquitin-protein ligase O)	0	-0.211014	0.413427	-0.0290039	0	0.160951	0.166287	0.230647		0.352693	0.0686745	0.9299
SPE39_HUMAN	[4234] AFTFDDEDDELSQLK; [	30	40	S	Q9H9C1	Spermatogenesis-defective protein 39 homolog (hSPE-39) (VPS33B-interacting protein in apical-basolateral polarity regulator) (VPS33B-interacting protein in polarity and apical restriction)	S30; Spermatogenesis-defective protein 39 homolog (hSPE-39) (VPS33B-interacting protein in apical-basolateral polarity regulator) (VPS33B-interacting protein in polarity and apical restriction)	0	0.235217	0.481221	-0.224676	0	0.329472	0.329639	0.279453		0.639894	0.294788	0.567659
SDHA_HUMAN	[4236] LYGDLKHLK; [	543	40	Y	P31040	Succinate dehydrogenase [ubiquinone] flavoprotein subunit, mitochondrial (EC 1.3.5.1) (Flavoprotein subunit of complex II) (Fp)	Y543; Succinate dehydrogenase [ubiquinone] flavoprotein subunit, mitochondrial (EC 1.3.5.1) (Flavoprotein subunit of complex II) (Fp)	0	1.22082	1.43664	1.12902	0	0.455472	0.452391	0.456465		0.0750978	0.0234816	0.0900252
SRSF1_HUMAN	[4255] GPAGNNDCRIYVGNLPPDIRTK; [	29	40	T	Q07955	Serine/arginine-rich splicing factor 1 (Alternative-splicing factor 1) (ASF-1) (Splicing factor, arginine/serine-rich 1) (pre-mRNA-splicing factor SF2, P33 subunit)	T29; Serine/arginine-rich splicing factor 1 (Alternative-splicing factor 1) (ASF-1) (Splicing factor, arginine/serine-rich 1) (pre-mRNA-splicing factor SF2, P33 subunit)	0	-0.210911	-0.217267	-0.35408	0	0.308649	0.349728	0.319088		0.655745	0.664018	0.421375
NOC3L_HUMAN	[4261] LVIVSLMELFKDITPSYK; [	273	40	Y	Q8WTT2	Nucleolar complex protein 3 homolog (NOC3 protein homolog) (Factor for adipocyte differentiation 24) (NOC3-like protein) (Nucleolar complex-associated protein 3-like protein)	Y273; Nucleolar complex protein 3 homolog (NOC3 protein homolog) (Factor for adipocyte differentiation 24) (NOC3-like protein) (Nucleolar complex-associated protein 3-like protein)	0	0.552827	0.358064	0.371373	0	0.333157	0.359377	0.324692		0.230643	0.473012	0.409797
SRSF6_HUMAN	[4264] ARSVSPPPKR; [	316	40	S	Q13247	Serine/arginine-rich splicing factor 6 (Pre-mRNA-splicing factor SRP55) (Splicing factor, arginine/serine-rich 6)	S316; Serine/arginine-rich splicing factor 6 (Pre-mRNA-splicing factor SRP55) (Splicing factor, arginine/serine-rich 6)	0	-0.0359138	0.252367	0.387924	0	0.33646	0.281785	0.264322		0.950372	0.525512	0.279581
INF2_HUMAN	[4274] AGDTTKFDVEVLK; [	665	100	T	Q27J81	Inverted formin-2 (HBEBP2-binding protein C)	T665; Inverted formin-2 (HBEBP2-binding protein C)	0	-0.211666	-0.612301	-0.404746	0	0.215192	0.227197	0.218488		0.51059	0.0532839	0.172125
ITSN1_HUMAN	[4275] IPENEVPAPVKPVTDSTSAPAPK; [	817	50	T	Q15811	Intersectin-1 (SH3 domain-containing protein 1A) (SH3P17)	T817; Intersectin-1 (SH3 domain-containing protein 1A) (SH3P17)	0	0.631124	0.615979	0.474032	0	0.284596	0.282293	0.280385		0.120936	0.10706	0.214878
ITSN1_HUMAN	[4278] SMEAERLKQK; [	624	50	S	Q15811	Intersectin-1 (SH3 domain-containing protein 1A) (SH3P17)	S624; Intersectin-1 (SH3 domain-containing protein 1A) (SH3P17)	0	-0.407519	-0.53153	-0.431924	0	0.29428	0.25266	0.263204		0.329344	0.119354	0.228021
NUCKS_HUMAN	[4283] VVDYSQFQESDDADEDYGRDSGPPTK; [4285] KVVDYSQFQESDDADEDYGRDSGPPTK; [4287] VVDYSQFQESDDADEDYGRDSGPPTKK; [4293] KVVDYSQFQESDDADEDYGR; [	19	140	S	Q9H1E3	Nuclear ubiquitous casein and cyclin-dependent kinase substrate 1 (P1)	S19; Nuclear ubiquitous casein and cyclin-dependent kinase substrate 1 (P1)	0	0.25283	0.278913	0.452516	0	0.152116	0.166001	0.144665		0.227995	0.214139	0.0260333
NUCKS_HUMAN	[4291] TPSPKEEDEEPESPPEKK; [	214	140	S	Q9H1E3	Nuclear ubiquitous casein and cyclin-dependent kinase substrate 1 (P1)	S214; Nuclear ubiquitous casein and cyclin-dependent kinase substrate 1 (P1)	0	-0.15246	-0.0535706	-0.20814	0	0.157567	0.140023	0.141767		0.51059	0.788398	0.273881
NUCKS_HUMAN	[4294] ATVTPSPVKGK; [	181	140	S	Q9H1E3	Nuclear ubiquitous casein and cyclin-dependent kinase substrate 1 (P1)	S181; Nuclear ubiquitous casein and cyclin-dependent kinase substrate 1 (P1)	0	0.10932	-0.420753	0.0816673	0	0.189398	0.165982	0.150146		0.699921	0.0669911	0.699654
WDR13_HUMAN	[4297] SQLLRENAK; [	35	40	S	Q9H1Z4	WD repeat-containing protein 13	S35; WD repeat-containing protein 13	0	-0.0781193	-0.276997	-0.527325	0	0.320529	0.327437	0.339484		0.871368	0.547173	0.254788
MICA1_HUMAN	[4304] IYNQSFFQSLLK; [	265	40	Y	Q8TDZ2	[F-actin]-monooxygenase MICAL1 (EC 1.14.13.225) (Molecule interacting with CasL protein 1) (MICAL-1) (NEDD9-interacting protein with calponin homology and LIM domains)	Y265; [F-actin]-monooxygenase MICAL1 (EC 1.14.13.225) (Molecule interacting with CasL protein 1) (MICAL-1) (NEDD9-interacting protein with calponin homology and LIM domains)	0	0.660061	0.240536	0.216592	0	0.287093	0.304271	0.271157		0.115321	0.574889	0.570563
ES8L2_HUMAN	[4308] NANELSVLK; [	512	50	S	Q9H6S3	Epidermal growth factor receptor kinase substrate 8-like protein 2 (EPS8-like protein 2) (Epidermal growth factor receptor pathway substrate 8-related protein 2) (EPS8-related protein 2)	S512; Epidermal growth factor receptor kinase substrate 8-like protein 2 (EPS8-like protein 2) (Epidermal growth factor receptor pathway substrate 8-related protein 2) (EPS8-related protein 2)	0	0.161576	-0.394027	-0.246694	0	0.249912	0.40356	0.250916		0.676021	0.483872	0.479947
NIBL1_HUMAN	[4312] AAPEASSPPASPLQHLLPGK; [	692	80	S	Q96TA1	Niban-like protein 1 (Meg-3) (Melanoma invasion by ERK) (MINERVA) (Protein FAM129B)	S692; Niban-like protein 1 (Meg-3) (Melanoma invasion by ERK) (MINERVA) (Protein FAM129B)	0	-0.835607	0.678603	-0.768896	0	0.289599	0.24719	0.267621		0.0516767	0.049258	0.0477615
NIBL1_HUMAN	[4314] GLLAQGLRPESPPPAGPLLNGAPAGESPQPK; [	665	80	S	Q96TA1	Niban-like protein 1 (Meg-3) (Melanoma invasion by ERK) (MINERVA) (Protein FAM129B)	S665; Niban-like protein 1 (Meg-3) (Melanoma invasion by ERK) (MINERVA) (Protein FAM129B)	0	0.329735	0.610849	0.425094	0	0.237156	0.250431	0.213276		0.325822	0.0729403	0.150213
NIBL1_HUMAN	[4312] AAPEASSPPASPLQHLLPGK; [	696	80	S	Q96TA1	Niban-like protein 1 (Meg-3) (Melanoma invasion by ERK) (MINERVA) (Protein FAM129B)	S696; Niban-like protein 1 (Meg-3) (Melanoma invasion by ERK) (MINERVA) (Protein FAM129B)	0	-0.835607	0.678603	-0.768896	0	0.289599	0.24719	0.267621		0.0516767	0.049258	0.0477615
SKIV2_HUMAN	[4320] ASSLEDLVLK; [	256	40	S	Q15477	Helicase SKI2W (Ski2) (EC 3.6.4.-) (Helicase-like protein) (HLP)	S256; Helicase SKI2W (Ski2) (EC 3.6.4.-) (Helicase-like protein) (HLP)	0	-0.51405	-0.903334	-0.724549	0	0.265091	0.299157	0.284116		0.17038	0.0334436	0.0805539
B3A2_HUMAN	[4324] LSVPSGFSVTAPEKR; [	966	40	S	P04920	Anion exchange protein 2 (AE 2) (Anion exchanger 2) (Non-erythroid band 3-like protein) (BND3L) (Solute carrier family 4 member 2)	S966; Anion exchange protein 2 (AE 2) (Anion exchanger 2) (Non-erythroid band 3-like protein) (BND3L) (Solute carrier family 4 member 2)	0	-0.368704	-0.760136	-0.288716	0	0.323589	0.328681	0.316221		0.436048	0.091672	0.516088
B3A2_HUMAN	[4325] LLPTGAGLEPKSAQDK; [	654	40	S	P04920	Anion exchange protein 2 (AE 2) (Anion exchanger 2) (Non-erythroid band 3-like protein) (BND3L) (Solute carrier family 4 member 2)	S654; Anion exchange protein 2 (AE 2) (Anion exchanger 2) (Non-erythroid band 3-like protein) (BND3L) (Solute carrier family 4 member 2)	0	-0.189223	-0.0104121	-0.644843	0	0.327305	0.331927	0.333275		0.700364	0.985843	0.160521
S12A2_HUMAN	[4328] MKPNTLVLGFKKDWLQADMR; [	883	50	T	P55011	Solute carrier family 12 member 2 (Basolateral Na-K-Cl symporter) (Bumetanide-sensitive sodium-(potassium)-chloride cotransporter 1)	T883; Solute carrier family 12 member 2 (Basolateral Na-K-Cl symporter) (Bumetanide-sensitive sodium-(potassium)-chloride cotransporter 1)	0	0.479518	0.744887	0.231188	0	0.254228	0.289612	0.271769		0.182961	0.0669911	0.545541
SMCA2_HUMAN	[4335] DTTLETALNSKAYKR; [	404	70	T	P51531	Probable global transcription activator SNF2L2 (EC 3.6.4.-) (ATP-dependent helicase SMARCA2) (BRG1-associated factor 190B) (BAF190B) (Protein brahma homolog) (hBRM) (SNF2-alpha) (SWI/SNF-related matrix-associated actin-dependent regulator of chromatin subfamily A member 2)	T404; Probable global transcription activator SNF2L2 (EC 3.6.4.-) (ATP-dependent helicase SMARCA2) (BRG1-associated factor 190B) (BAF190B) (Protein brahma homolog) (hBRM) (SNF2-alpha) (SWI/SNF-related matrix-associated actin-dependent regulator of chromatin subfamily A member 2)	0	0.656043	0.743315	0.610856	0	0.25725	0.289003	0.264775		0.0770018	0.0669911	0.104035
SMCA2_HUMAN	[4337] LTQVLNTHYVAPR; [	871	70	Y	P51531	Probable global transcription activator SNF2L2 (EC 3.6.4.-) (ATP-dependent helicase SMARCA2) (BRG1-associated factor 190B) (BAF190B) (Protein brahma homolog) (hBRM) (SNF2-alpha) (SWI/SNF-related matrix-associated actin-dependent regulator of chromatin subfamily A member 2)	Y871; Probable global transcription activator SNF2L2 (EC 3.6.4.-) (ATP-dependent helicase SMARCA2) (BRG1-associated factor 190B) (BAF190B) (Protein brahma homolog) (hBRM) (SNF2-alpha) (SWI/SNF-related matrix-associated actin-dependent regulator of chromatin subfamily A member 2)	0	-0.187185	0.236884	-0.424938	0	0.203832	0.216116	0.177857		0.528662	0.425498	0.0934912
SMCA2_HUMAN	[4335] DTTLETALNSKAYKR; [	405	70	T	P51531	Probable global transcription activator SNF2L2 (EC 3.6.4.-) (ATP-dependent helicase SMARCA2) (BRG1-associated factor 190B) (BAF190B) (Protein brahma homolog) (hBRM) (SNF2-alpha) (SWI/SNF-related matrix-associated actin-dependent regulator of chromatin subfamily A member 2)	T405; Probable global transcription activator SNF2L2 (EC 3.6.4.-) (ATP-dependent helicase SMARCA2) (BRG1-associated factor 190B) (BAF190B) (Protein brahma homolog) (hBRM) (SNF2-alpha) (SWI/SNF-related matrix-associated actin-dependent regulator of chromatin subfamily A member 2)	0	0.656043	0.743315	0.610856	0	0.25725	0.289003	0.264775		0.0770018	0.0669911	0.104035
FSCN1_HUMAN	[4344] KVTGTLDANR; [	401	70	T	Q16658	Fascin (55 kDa actin-bundling protein) (Singed-like protein) (p55)	T401; Fascin (55 kDa actin-bundling protein) (Singed-like protein) (p55)	0	-0.045867	0.26731	0.0299063	0	0.212791	0.223086	0.20122		0.890495	0.389291	0.918483
SON_HUMAN	[4363] SGNFSAAMK; [	2361	90	S	P18583	Protein SON (Bax antagonist selected in saccharomyces 1) (BASS1) (Negative regulatory element-binding protein) (NRE-binding protein) (Protein DBP-5) (SON3)	S2361; Protein SON (Bax antagonist selected in saccharomyces 1) (BASS1) (Negative regulatory element-binding protein) (NRE-binding protein) (Protein DBP-5) (SON3)	0	-0.143705	-0.35309	-0.447658	0	0.169695	0.226889	0.160168		0.55915	0.263377	0.0548661
UAP1_HUMAN	[4367] MNINDLKLTLSK; [	9	50	T	Q16222	UDP-N-acetylhexosamine pyrophosphorylase (Antigen X) (AGX) (Sperm-associated antigen 2) [Includes: UDP-N-acetylgalactosamine pyrophosphorylase (EC 2.7.7.83) (AGX-1); UDP-N-acetylglucosamine pyrophosphorylase (EC 2.7.7.23) (AGX-2)]	T9; UDP-N-acetylhexosamine pyrophosphorylase (Antigen X) (AGX) (Sperm-associated antigen 2) [Includes: UDP-N-acetylgalactosamine pyrophosphorylase (EC 2.7.7.83) (AGX-1); UDP-N-acetylglucosamine pyrophosphorylase (EC 2.7.7.23) (AGX-2)]	0	0.438378	0.811477	-0.178694	0	0.25907	0.315092	0.304064		0.226386	0.0669911	0.683696
DYST_HUMAN	[4372] EGEKIATTAEPADK; [	5462	180	T	Q03001	Dystonin (230 kDa bullous pemphigoid antigen) (230/240 kDa bullous pemphigoid antigen) (Bullous pemphigoid antigen 1) (BPA) (Bullous pemphigoid antigen) (Dystonia musculorum protein) (Hemidesmosomal plaque protein)	T5462; Dystonin (230 kDa bullous pemphigoid antigen) (230/240 kDa bullous pemphigoid antigen) (Bullous pemphigoid antigen 1) (BPA) (Bullous pemphigoid antigen) (Dystonia musculorum protein) (Hemidesmosomal plaque protein)	0	0.462231	0.566958	0.443152	0	0.200576	0.215772	0.199689		0.104393	0.056144	0.110748
DYST_HUMAN	[4376] LSALLSHDKLMHSQGSFNDTHTPESNGNKCEAPALSFSDK; [	2259	180	S	Q03001	Dystonin (230 kDa bullous pemphigoid antigen) (230/240 kDa bullous pemphigoid antigen) (Bullous pemphigoid antigen 1) (BPA) (Bullous pemphigoid antigen) (Dystonia musculorum protein) (Hemidesmosomal plaque protein)	S2259; Dystonin (230 kDa bullous pemphigoid antigen) (230/240 kDa bullous pemphigoid antigen) (Bullous pemphigoid antigen 1) (BPA) (Bullous pemphigoid antigen) (Dystonia musculorum protein) (Hemidesmosomal plaque protein)	0	0.571618	0.597872	0.538355	0	0.219734	0.241111	0.197734		0.0750978	0.0686745	0.0584019
DYST_HUMAN	[4379] SLKEKTSLADDNLK; [	6775	180	T	Q03001	Dystonin (230 kDa bullous pemphigoid antigen) (230/240 kDa bullous pemphigoid antigen) (Bullous pemphigoid antigen 1) (BPA) (Bullous pemphigoid antigen) (Dystonia musculorum protein) (Hemidesmosomal plaque protein)	T6775; Dystonin (230 kDa bullous pemphigoid antigen) (230/240 kDa bullous pemphigoid antigen) (Bullous pemphigoid antigen 1) (BPA) (Bullous pemphigoid antigen) (Dystonia musculorum protein) (Hemidesmosomal plaque protein)	0	0.118007	0.289551	0.0702731	0	0.157277	0.159766	0.160415		0.61549	0.175298	0.763665
DYST_HUMAN	[4382] ENKLKESLEK; [	4953	180	S	Q03001	Dystonin (230 kDa bullous pemphigoid antigen) (230/240 kDa bullous pemphigoid antigen) (Bullous pemphigoid antigen 1) (BPA) (Bullous pemphigoid antigen) (Dystonia musculorum protein) (Hemidesmosomal plaque protein)	S4953; Dystonin (230 kDa bullous pemphigoid antigen) (230/240 kDa bullous pemphigoid antigen) (Bullous pemphigoid antigen 1) (BPA) (Bullous pemphigoid antigen) (Dystonia musculorum protein) (Hemidesmosomal plaque protein)	0	-1.04989	-0.283943	-0.362055	0	0.470163	0.216456	0.206538		0.115362	0.336227	0.199743
DYST_HUMAN	[4386] YTALVTLMTQYIK; [	1415	180	T	Q03001	Dystonin (230 kDa bullous pemphigoid antigen) (230/240 kDa bullous pemphigoid antigen) (Bullous pemphigoid antigen 1) (BPA) (Bullous pemphigoid antigen) (Dystonia musculorum protein) (Hemidesmosomal plaque protein)	T1415; Dystonin (230 kDa bullous pemphigoid antigen) (230/240 kDa bullous pemphigoid antigen) (Bullous pemphigoid antigen 1) (BPA) (Bullous pemphigoid antigen) (Dystonia musculorum protein) (Hemidesmosomal plaque protein)	0	0.104831	0.0646628	-0.165091	0	0.153135	0.171918	0.167481		0.652485	0.79122	0.475699
SRPK2_HUMAN	[4395] SRTVSASSTGDLPKAK; [	490	40	S	P78362	SRSF protein kinase 2 (EC 2.7.11.1) (SFRS protein kinase 2) (Serine/arginine-rich protein-specific kinase 2) (SR-protein-specific kinase 2) [Cleaved into: SRSF protein kinase 2 N-terminal; SRSF protein kinase 2 C-terminal]	S490; SRSF protein kinase 2 (EC 2.7.11.1) (SFRS protein kinase 2) (Serine/arginine-rich protein-specific kinase 2) (SR-protein-specific kinase 2) [Cleaved into: SRSF protein kinase 2 N-terminal; SRSF protein kinase 2 C-terminal]	0	-0.144015	0.133064	0.285956	0	0.306993	0.346126	0.307983		0.757699	0.788398	0.513952
LA_HUMAN	[4398] GKGNKAAQPGSGK; [	350	60	S	P05455	Lupus La protein (La autoantigen) (La ribonucleoprotein) (Sjoegren syndrome type B antigen) (SS-B)	S350; Lupus La protein (La autoantigen) (La ribonucleoprotein) (Sjoegren syndrome type B antigen) (SS-B)	0	-0.777411	-0.518032	-0.11444	0	0.320749	0.347883	0.251461		0.093527	0.285241	0.754168
LA_HUMAN	[4401] FASDDEHDEHDENGATGPVK; [	366	60	S	P05455	Lupus La protein (La autoantigen) (La ribonucleoprotein) (Sjoegren syndrome type B antigen) (SS-B)	S366; Lupus La protein (La autoantigen) (La ribonucleoprotein) (Sjoegren syndrome type B antigen) (SS-B)	0	0.184043	0.358967	-0.0430863	0	0.237333	0.235982	0.232067		0.603385	0.27621	0.901093
STK10_HUMAN	[4410] IAKSDPPTLLTPSK; [	252	70	S	O94804	Serine/threonine-protein kinase 10 (EC 2.7.11.1) (Lymphocyte-oriented kinase)	S252; Serine/threonine-protein kinase 10 (EC 2.7.11.1) (Lymphocyte-oriented kinase)	0	0.352462	0.464532	0.223536	0	0.279871	0.259858	0.257992		0.376855	0.183981	0.536394
STK10_HUMAN	[4411] EDLELAMKRLTTDNR; [	715	70	T	O94804	Serine/threonine-protein kinase 10 (EC 2.7.11.1) (Lymphocyte-oriented kinase)	T715; Serine/threonine-protein kinase 10 (EC 2.7.11.1) (Lymphocyte-oriented kinase)	0	0.426444	0.582133	0.396084	0	0.307273	0.269203	0.282704		0.327364	0.10786	0.302934
STK10_HUMAN	[4410] IAKSDPPTLLTPSK; [	261	70	S	O94804	Serine/threonine-protein kinase 10 (EC 2.7.11.1) (Lymphocyte-oriented kinase)	S261; Serine/threonine-protein kinase 10 (EC 2.7.11.1) (Lymphocyte-oriented kinase)	0	0.352462	0.464532	0.223536	0	0.279871	0.259858	0.257992		0.376855	0.183981	0.536394
STRN_HUMAN	[4416] ILTLESNVDTTANSSCQINRVISHPTLPISITAHEDR; [	675	40	T	O43815	Striatin	T675; Striatin	0	-0.758697	-0.0629402	-0.543804	0	0.342303	0.446532	0.340538		0.121194	0.922414	0.241877
SVIL_HUMAN	[4417] IPKCSLLQPK; [	1587	90	S	O95425	Supervillin (Archvillin) (p205/p250)	S1587; Supervillin (Archvillin) (p205/p250)	0	0.491306	0.486368	0.563723	0	0.225072	0.225034	0.245303		0.121162	0.106936	0.104035
TAGL_HUMAN	[4433] ANKGPSYGMSR; [	11	50	S	Q01995	Transgelin (22 kDa actin-binding protein) (Protein WS3-10) (Smooth muscle protein 22-alpha) (SM22-alpha)	S11; Transgelin (22 kDa actin-binding protein) (Protein WS3-10) (Smooth muscle protein 22-alpha) (SM22-alpha)	0	-0.0774084	0.395426	-0.305772	0	0.28217	0.26826	0.249185		0.855873	0.28871	0.377456
TAF7_HUMAN	[4435] KKYIESPDVEK; [	159	40	S	Q15545	Transcription initiation factor TFIID subunit 7 (RNA polymerase II TBP-associated factor subunit F) (Transcription initiation factor TFIID 55 kDa subunit) (TAF(II)55) (TAFII-55) (TAFII55)	S159; Transcription initiation factor TFIID subunit 7 (RNA polymerase II TBP-associated factor subunit F) (Transcription initiation factor TFIID 55 kDa subunit) (TAF(II)55) (TAFII-55) (TAFII55)	0	0.0394692	0.190131	-0.250389	0	0.318234	0.338629	0.34189		0.937553	0.700106	0.60141
BTF3_HUMAN	[4444] MRRTGAPAQADSR; [	12	50	S	P20290	Transcription factor BTF3 (Nascent polypeptide-associated complex subunit beta) (NAC-beta) (RNA polymerase B transcription factor 3)	S12; Transcription factor BTF3 (Nascent polypeptide-associated complex subunit beta) (NAC-beta) (RNA polymerase B transcription factor 3)	0	-0.424014	-0.128528	-0.173075	0	0.283566	0.291082	0.290771		0.28363	0.757393	0.681612
BYST_HUMAN	[4466] YRSGKLPK; [	195	40	Y	Q13895	Bystin	Y195; Bystin	0	-0.079431	0.536895	-0.0718137	0	0.281532	0.287466	0.293126		0.850881	0.171808	0.870312
TLN1_HUMAN	[4486] DVAKALGDLISATK; [	2096	150	S	Q9Y490	Talin-1	S2096; Talin-1	0	0.0704533	-0.0832833	-0.142711	0	0.170201	0.186614	0.13828		0.788204	0.753388	0.454267
TLN1_HUMAN	[4490] DFLPKEYVK; [	270	150	Y	Q9Y490	Talin-1	Y270; Talin-1	0	-0.142685	0.10396	-0.153069	0	0.16858	0.162415	0.148879		0.55915	0.650505	0.455423
TENS1_HUMAN	[4502] SPPGLAK; [	971	160	S	Q9HBL0	Tensin-1	S971; Tensin-1	0	0.36612	0.445845	0.332887	0	0.170924	0.221849	0.178978		0.124899	0.132328	0.168542
TOP2B_HUMAN	[4521] TTSKKPKK; [	1569	60	S	Q02880	DNA topoisomerase 2-beta (EC 5.99.1.3) (DNA topoisomerase II, beta isozyme)	S1569; DNA topoisomerase 2-beta (EC 5.99.1.3) (DNA topoisomerase II, beta isozyme)	0	0.198119	0.373363	-0.127767	0	0.219631	0.270424	0.227318		0.535396	0.325133	0.692872
TOP2B_HUMAN	[4524] KTSFDQDSDVDIFPSDFPTEPPSLPR; [	1581	60	S	Q02880	DNA topoisomerase 2-beta (EC 5.99.1.3) (DNA topoisomerase II, beta isozyme)	S1581; DNA topoisomerase 2-beta (EC 5.99.1.3) (DNA topoisomerase II, beta isozyme)	0	0.139525	0.46479	0.453984	0	0.209291	0.194126	0.210418		0.66467	0.0791266	0.127849
TP53B_HUMAN	[4533] TSEIEPKNSPEDLGLSLTGDSCK; [	500	160	S	Q12888	TP53-binding protein 1 (53BP1) (p53-binding protein 1) (p53BP1)	S500; TP53-binding protein 1 (53BP1) (p53-binding protein 1) (p53BP1)	0	0.275647	0.3156	0.26912	0	0.12472	0.146277	0.138352		0.115592	0.105317	0.153447
TP53B_HUMAN	[4539] RSDSPEIPFQAAAGPSDGLDASSPGNSFVGLR; [	1462	160	S	Q12888	TP53-binding protein 1 (53BP1) (p53-binding protein 1) (p53BP1)	S1462; TP53-binding protein 1 (53BP1) (p53-binding protein 1) (p53BP1)	0	-0.49524	-0.400378	-0.366948	0	0.195605	0.208397	0.154706		0.0770018	0.15135	0.0927134
TPD54_HUMAN	[4544] NSATFKSFEDR; [	166	70	S	O43399	Tumor protein D54 (hD54) (Tumor protein D52-like 2)	S166; Tumor protein D54 (hD54) (Tumor protein D52-like 2)	0	0.0126372	-0.164938	-0.202994	0	0.21842	0.276191	0.210702		0.970549	0.678667	0.490726
TPM1_HUMAN	[4556] KYEEVAR; [	162	450	Y	P09493	Tropomyosin alpha-1 chain (Alpha-tropomyosin) (Tropomyosin-1)	Y162; Tropomyosin alpha-1 chain (Alpha-tropomyosin) (Tropomyosin-1)	0	0.0602682	0.375045	-0.0558539	0	0.0663045	0.0426644	0.0642058		0.530615	2.99401e-13	0.53465
TPM3_HUMAN	[4633] YEEEIKILTDK; [	222	130	Y	P06753	Tropomyosin alpha-3 chain (Gamma-tropomyosin) (Tropomyosin-3) (Tropomyosin-5) (hTM5)	Y222; Tropomyosin alpha-3 chain (Gamma-tropomyosin) (Tropomyosin-3) (Tropomyosin-5) (hTM5)	0	-0.621695	-0.528121	-0.510763	0	0.0896554	0.0806262	0.0715843		1.8458e-08	7.34617e-08	7.70737e-09
TPM4_HUMAN	[4646] AGLNSLEAVKR; [	6	220	S	P67936	Tropomyosin alpha-4 chain (TM30p1) (Tropomyosin-4)	S6; Tropomyosin alpha-4 chain (TM30p1) (Tropomyosin-4)	0	0.043533	-0.140776	0.0402996	0	0.0817529	0.0787053	0.0690372		0.723935	0.181133	0.683696
TCPG_HUMAN	[4669] IDDIVSGHKKK; [	524	50	S	P49368	T-complex protein 1 subunit gamma (TCP-1-gamma) (CCT-gamma) (hTRiC5)	S524; T-complex protein 1 subunit gamma (TCP-1-gamma) (CCT-gamma) (hTRiC5)	0	0.111896	0.464194	0.019993	0	0.294243	0.339766	0.334508		0.806073	0.328401	0.967026
TRIO_HUMAN	[4675] IQSSESFPKKNSGSGNADLQNLLPK; [	291	80	S	O75962	Triple functional domain protein (EC 2.7.11.1) (PTPRF-interacting protein)	S291; Triple functional domain protein (EC 2.7.11.1) (PTPRF-interacting protein)	0	0.0525002	0.696135	0.214046	0	0.182994	0.185192	0.156996		0.850058	0.00368941	0.319209
TRIO_HUMAN	[4676] VLGPGMDGIMVTWK; [	2787	80	T	O75962	Triple functional domain protein (EC 2.7.11.1) (PTPRF-interacting protein)	T2787; Triple functional domain protein (EC 2.7.11.1) (PTPRF-interacting protein)	0	0.221014	-0.578911	0.262831	0	0.178108	0.325064	0.171607		0.383364	0.184877	0.25755
TSC2_HUMAN	[4685] GSEKKTSGPLSPPTGPPGPAPAGPAVR; [	659	70	T	P49815	Tuberin (Tuberous sclerosis 2 protein)	T659; Tuberin (Tuberous sclerosis 2 protein)	0	1.14523	1.11793	1.14277	0	0.444486	0.464901	0.420962		0.0766448	0.078734	0.0628487
UGDH_HUMAN	[4734] RIPYAPSGEIPK; [	476	110	S	O60701	UDP-glucose 6-dehydrogenase (UDP-Glc dehydrogenase) (UDP-GlcDH) (UDPGDH) (EC 1.1.1.22)	S476; UDP-glucose 6-dehydrogenase (UDP-Glc dehydrogenase) (UDP-GlcDH) (UDPGDH) (EC 1.1.1.22)	0	0.343897	0.0706358	-0.02184	0	0.166703	0.172059	0.193413		0.14007	0.773764	0.938378
UGDH_HUMAN	[4736] FSLQDPPNK; [	483	110	S	O60701	UDP-glucose 6-dehydrogenase (UDP-Glc dehydrogenase) (UDP-GlcDH) (UDPGDH) (EC 1.1.1.22)	S483; UDP-glucose 6-dehydrogenase (UDP-Glc dehydrogenase) (UDP-GlcDH) (UDPGDH) (EC 1.1.1.22)	0	-0.191413	-0.0349466	-0.264446	0	0.153434	0.152081	0.169989		0.380287	0.873922	0.248065
UGPA_HUMAN	[4742] LNGGLGTSMGCKGPK; [	119	60	T	Q16851	UTP--glucose-1-phosphate uridylyltransferase (EC 2.7.7.9) (UDP-glucose pyrophosphorylase) (UDPGP) (UGPase)	T119; UTP--glucose-1-phosphate uridylyltransferase (EC 2.7.7.9) (UDP-glucose pyrophosphorylase) (UDPGP) (UGPase)	0	0.227678	0.20321	0.453288	0	0.249494	0.252279	0.249195		0.53095	0.565881	0.185529
UTRO_HUMAN	[4752] GHKLHYPMVEYCIPTTSGEDVRDFTK; [	3122	120	S	P46939	Utrophin (Dystrophin-related protein 1) (DRP-1)	S3122; Utrophin (Dystrophin-related protein 1) (DRP-1)	0	0.310191	0.528133	-0.0486072	0	0.131141	0.125782	0.154714		0.0957533	0.00092673	0.842133
UTRO_HUMAN	[4754] TAITEKLER; [	2307	120	T	P46939	Utrophin (Dystrophin-related protein 1) (DRP-1)	T2307; Utrophin (Dystrophin-related protein 1) (DRP-1)	0	-0.275525	-0.374077	-0.283375	0	0.168135	0.177207	0.165775		0.230643	0.113524	0.208968
UTRO_HUMAN	[4756] DVDPDVIQTHLDK; [	1473	120	T	P46939	Utrophin (Dystrophin-related protein 1) (DRP-1)	T1473; Utrophin (Dystrophin-related protein 1) (DRP-1)	0	-0.227484	-0.351372	-0.357067	0	0.253179	0.26497	0.211444		0.535396	0.330806	0.21256
SYVC_HUMAN	[4760] ELTGRTLLSVPGYKEK; [	496	90	T	P26640	Valine--tRNA ligase (EC 6.1.1.9) (Protein G7a) (Valyl-tRNA synthetase) (ValRS)	T496; Valine--tRNA ligase (EC 6.1.1.9) (Protein G7a) (Valyl-tRNA synthetase) (ValRS)	0	0.192911	0.369844	0.183743	0	0.164551	0.182578	0.153081		0.41316	0.131919	0.385483
TERA_HUMAN	[4783] ASGADSKGDDLSTAILKQK; [	14	140	T	P55072	Transitional endoplasmic reticulum ATPase (TER ATPase) (EC 3.6.4.6) (15S Mg(2+)-ATPase p97 subunit) (Valosin-containing protein) (VCP)	T14; Transitional endoplasmic reticulum ATPase (TER ATPase) (EC 3.6.4.6) (15S Mg(2+)-ATPase p97 subunit) (Valosin-containing protein) (VCP)	0	0.771884	0.739948	0.767414	0	0.297708	0.293752	0.289692		0.0755101	0.0669911	0.066526
TERA_HUMAN	[4789] GDTVLLKGKK; [	56	140	T	P55072	Transitional endoplasmic reticulum ATPase (TER ATPase) (EC 3.6.4.6) (15S Mg(2+)-ATPase p97 subunit) (Valosin-containing protein) (VCP)	T56; Transitional endoplasmic reticulum ATPase (TER ATPase) (EC 3.6.4.6) (15S Mg(2+)-ATPase p97 subunit) (Valosin-containing protein) (VCP)	0	0.310267	-0.384627	0.233848	0	0.173888	0.175921	0.167352		0.205839	0.102453	0.302145
TERA_HUMAN	[4793] MTNGFSGADLTEICQR; [	679	140	T	P55072	Transitional endoplasmic reticulum ATPase (TER ATPase) (EC 3.6.4.6) (15S Mg(2+)-ATPase p97 subunit) (Valosin-containing protein) (VCP)	T679; Transitional endoplasmic reticulum ATPase (TER ATPase) (EC 3.6.4.6) (15S Mg(2+)-ATPase p97 subunit) (Valosin-containing protein) (VCP)	0	-0.291248	0.0606016	-0.23886	0	0.164485	0.157975	0.142584		0.210355	0.788398	0.21454
VIME_HUMAN	[4812] QVQSLTCEVDALKGTNESLER; [	325	710	S	P08670	Vimentin	S325; Vimentin	0	0.017548	0.0959885	0.071446	0	0.057703	0.0708111	0.0590292		0.846343	0.327175	0.379293
VIME_HUMAN	[4814] DGQVINETSQHHDDLE; [	459	710	S	P08670	Vimentin	S459; Vimentin	0	-0.0500855	0.088759	0.102236	0	0.0522352	0.0575229	0.0654877		0.51059	0.263377	0.244857
VIME_HUMAN	[4820] TYSLGSALRPSTSR; [	39	710	S	P08670	Vimentin	S39; Vimentin	0	0.199558	0.32361	0.249004	0	0.0626051	0.092359	0.071759		0.0193055	0.00534425	0.00912177
VIME_HUMAN	[4824] SLYASSPGGVYATR; [	56	710	S	P08670	Vimentin	S56; Vimentin	0	0.171921	-0.00316726	0.182004	0	0.026065	0.0384278	0.0276646		1.20816e-08	0.956457	1.12083e-08
VIME_HUMAN	[4826] SVSSSSYR; [	7	710	S	P08670	Vimentin	S7; Vimentin	0	-0.219093	-0.185708	-0.19396	0	0.0967631	0.0759691	0.0876339		0.108248	0.0686745	0.110748
VIME_HUMAN	[4827] SVSSSSYR; [	9	710	S	P08670	Vimentin	S9; Vimentin	0	-0.229008	-0.187144	-0.194458	0	0.0924752	0.0857889	0.0874164		0.0800233	0.100298	0.109733
VIME_HUMAN	[4835] MFGGPGTASRPSSSR; [	20	710	T	P08670	Vimentin	T20; Vimentin	0	-0.149442	-0.120992	-0.131707	0	0.06715	0.0668981	0.0704759		0.115321	0.174952	0.165255
VIME_HUMAN	[4855] SVSSSSYRR; [	10	710	S	P08670	Vimentin	S10; Vimentin	0	-0.166096	-0.127382	-0.14926	0	0.0751027	0.0730832	0.0762682		0.115362	0.190186	0.150217
VIME_HUMAN	[4862] LRSSVPGVR; [	73	710	S	P08670	Vimentin	S73; Vimentin	0	-0.123804	0.0668887	-0.0572826	0	0.0556035	0.072732	0.0569705		0.115321	0.508059	0.46492
VIME_HUMAN	[4863] LRSSVPGVR; [	72	710	S	P08670	Vimentin	S72; Vimentin	0	-0.124568	0.0575984	-0.0586696	0	0.0809038	0.0768249	0.0535707		0.262055	0.592256	0.421375
WFS1_HUMAN	[4895] SRERADGTGPTK; [	77	40	T	O76024	Wolframin	T77; Wolframin	0	0.603062	-0.461284	-0.547294	0	0.29581	0.294446	0.282782		0.1504	0.263695	0.160521
1433Z_HUMAN	[4921] DICNDVLSLLEK; [	99	120	S	P63104	14-3-3 protein zeta/delta (Protein kinase C inhibitor protein 1) (KCIP-1)	S99; 14-3-3 protein zeta/delta (Protein kinase C inhibitor protein 1) (KCIP-1)	0	-0.148659	0.085284	-0.279983	0	0.206953	0.203509	0.24117		0.6356	0.769	0.400214
ZYX_HUMAN	[4943] LGHPEALSAGTGSPQPPSFTYAQQR; [	313	200	S	Q15942	Zyxin (Zyxin-2)	S313; Zyxin (Zyxin-2)	0	-0.0705067	0.113229	0.324016	0	0.114854	0.101259	0.0905489		0.687831	0.413198	0.00736932
ZYX_HUMAN	[4948] SSTKPAAGGTAPLPPWK; [	187	200	T	Q15942	Zyxin (Zyxin-2)	T187; Zyxin (Zyxin-2)	0	0.0658336	-0.0605059	-0.100214	0	0.109118	0.127538	0.115662		0.688379	0.740485	0.536394
AHNK_HUMAN	[5001] LKSEDGVEGDLGETQSR; [	135	2320	S	Q09666	Neuroblast differentiation-associated protein AHNAK (Desmoyokin)	S135; Neuroblast differentiation-associated protein AHNAK (Desmoyokin)	0	-0.177127	0.115056	-0.149787	0	0.0213543	0.0299298	0.0206865		8.98203e-13	0.00198438	1.1108e-10
AHNK_HUMAN	[5011] GDINIEGPSMNIEGPDLNVEGPEGGLK; [	3509	2320	S	Q09666	Neuroblast differentiation-associated protein AHNAK (Desmoyokin)	S3509; Neuroblast differentiation-associated protein AHNAK (Desmoyokin)	0	0.119243	0.130689	0.12865	0	0.0553245	0.0640577	0.0656231		0.120936	0.122832	0.150217
AHNK_HUMAN	[5022] GGVTGSPEASISGSK; [	5731	2320	S	Q09666	Neuroblast differentiation-associated protein AHNAK (Desmoyokin)	S5731; Neuroblast differentiation-associated protein AHNAK (Desmoyokin)	0	0.112281	-0.0782287	-0.0741455	0	0.044267	0.0130753	0.0137988		0.0759478	1.5502e-07	4.80535e-06
AHNK_HUMAN	[5034] ASLGSLEGEAEAEASSPK; [5121] ASLGSLEGEAEAEASSPKGK; [5124] ASLGSLEGEAEAEASSPKGK; [	5752	2320	S	Q09666	Neuroblast differentiation-associated protein AHNAK (Desmoyokin)	S5752; Neuroblast differentiation-associated protein AHNAK (Desmoyokin)	0	-0.0910076	-0.0524041	-0.0646621	0	0.0526753	0.0417543	0.0408095		0.215924	0.360539	0.237084
AHNK_HUMAN	[5096] LPSGSGAASPTGSAVDIR; [	216	2320	S	Q09666	Neuroblast differentiation-associated protein AHNAK (Desmoyokin)	S216; Neuroblast differentiation-associated protein AHNAK (Desmoyokin)	0	-0.0462911	-0.0507987	-0.0404955	0	0.030031	0.035237	0.0240876		0.261262	0.2931	0.21256
AHNK_HUMAN	[5098] ADVDISGPKVGVEVPDVNIEGPEGK; [	909	2320	S	Q09666	Neuroblast differentiation-associated protein AHNAK (Desmoyokin)	S909; Neuroblast differentiation-associated protein AHNAK (Desmoyokin)	0	-0.0605423	-0.0666888	-0.0705914	0	0.0368415	0.0324303	0.0390553		0.230287	0.119354	0.180732
AHNK_HUMAN	[5120] ASLGSLEGEAEAEASSPKGK; [	5763	2320	S	Q09666	Neuroblast differentiation-associated protein AHNAK (Desmoyokin)	S5763; Neuroblast differentiation-associated protein AHNAK (Desmoyokin)	0	-0.0580191	0.0192698	-0.00357405	0	0.033633	0.0422644	0.0491641		0.215924	0.750602	0.96168
AHNK_HUMAN	[5122] ASLGSLEGEAEAEASSPKGK; [5175] SSKASLGSLEGEAEAEASSPK; [	5749	2320	S	Q09666	Neuroblast differentiation-associated protein AHNAK (Desmoyokin)	S5749; Neuroblast differentiation-associated protein AHNAK (Desmoyokin)	0	-0.0929907	-0.0842385	-0.0719012	0	0.0281165	0.0341162	0.0260187		0.0135157	0.0686745	0.0523086
AHNK_HUMAN	[5132] FSMPGFKGEGPEVDVK; [	1391	2320	S	Q09666	Neuroblast differentiation-associated protein AHNAK (Desmoyokin)	S1391; Neuroblast differentiation-associated protein AHNAK (Desmoyokin)	0	-0.0449088	-0.053344	-0.0419844	0	0.0305726	0.0397755	0.0291499		0.285362	0.329123	0.280383
AHNK_HUMAN	[5138] TVIRLPSGSGAASPTGSAVDIR; [5141] TVIRLPSGSGAASPTGSAVDIR; [	210	2320	S	Q09666	Neuroblast differentiation-associated protein AHNAK (Desmoyokin)	S210; Neuroblast differentiation-associated protein AHNAK (Desmoyokin)	0	-0.0752614	0.0214146	-0.0231914	0	0.044737	0.0406983	0.0315852		0.225473	0.715657	0.597141
AHNK_HUMAN	[5139] TVIRLPSGSGAASPTGSAVDIR; [	212	2320	S	Q09666	Neuroblast differentiation-associated protein AHNAK (Desmoyokin)	S212; Neuroblast differentiation-associated protein AHNAK (Desmoyokin)	0	-0.0506048	0.0576728	0.0195761	0	0.0329934	0.0459889	0.03462		0.263713	0.360539	0.690123
AHNK_HUMAN	[5140] TVIRLPSGSGAASPTGSAVDIR; [	204	2320	T	Q09666	Neuroblast differentiation-associated protein AHNAK (Desmoyokin)	T204; Neuroblast differentiation-associated protein AHNAK (Desmoyokin)	0	-0.0504185	0.0593675	0.0204237	0	0.027218	0.0481531	0.034779		0.1826	0.368886	0.682446
AHNK_HUMAN	[5144] APKISIPDVDLDLKGPK; [	4850	2320	S	Q09666	Neuroblast differentiation-associated protein AHNAK (Desmoyokin)	S4850; Neuroblast differentiation-associated protein AHNAK (Desmoyokin)	0	-0.0359648	-0.00357874	0.00118148	0	0.0486989	0.0477472	0.0563359		0.621881	0.958915	0.9873
AHNK_HUMAN	[5173] SSKASLGSLEGEAEAEASSPK; [5174] SSKASLGSLEGEAEAEASSPK; [	5746	2320	S	Q09666	Neuroblast differentiation-associated protein AHNAK (Desmoyokin)	S5746; Neuroblast differentiation-associated protein AHNAK (Desmoyokin)	0	-0.0829096	-0.0779377	-0.0523115	0	0.0348381	0.0393076	0.0305412		0.093348	0.133796	0.206654
AHNK_HUMAN	[5190] SNSFSDEREFSGPSTPTGTLEFEGGEVSLEGGK; [	5780	2320	S	Q09666	Neuroblast differentiation-associated protein AHNAK (Desmoyokin)	S5780; Neuroblast differentiation-associated protein AHNAK (Desmoyokin)	0	-0.0428618	-0.104973	0.087968	0	0.0182962	0.0503446	0.0320223		0.0948644	0.114308	0.0543102
AHNK_HUMAN	[5191] SNSFSDEREFSGPSTPTGTLEFEGGEVSLEGGK; [	5784	2320	S	Q09666	Neuroblast differentiation-associated protein AHNAK (Desmoyokin)	S5784; Neuroblast differentiation-associated protein AHNAK (Desmoyokin)	0	-0.0424159	-0.103972	0.0909855	0	0.0157564	0.058452	0.0370058		0.0625117	0.181133	0.0805539
CCD86_HUMAN	[5203] LGGLRPESPESLTSVSR; [	18	80	S	Q9H6F5	Coiled-coil domain-containing protein 86 (Cytokine-induced protein with coiled-coil domain)	S18; Coiled-coil domain-containing protein 86 (Cytokine-induced protein with coiled-coil domain)	0	-0.229735	0.443994	0.0795107	0	0.169395	0.168663	0.162399		0.335586	0.0596189	0.733434
CCD86_HUMAN	[5205] ALVEFESNPEETREPGSPPSVQR; [	47	80	S	Q9H6F5	Coiled-coil domain-containing protein 86 (Cytokine-induced protein with coiled-coil domain)	S47; Coiled-coil domain-containing protein 86 (Cytokine-induced protein with coiled-coil domain)	0	0.330592	0.51346	0.402804	0	0.166185	0.179088	0.170995		0.155916	0.0399306	0.0949021
DX39B_HUMAN	[5214] TAVFVLATLQQLEPVTGQVSVLVMCHTRELAFQISK; [	103	120	T	Q13838	Spliceosome RNA helicase DDX39B (EC 3.6.4.13) (56 kDa U2AF65-associated protein) (ATP-dependent RNA helicase p47) (DEAD box protein UAP56) (HLA-B-associated transcript 1 protein)	T103; Spliceosome RNA helicase DDX39B (EC 3.6.4.13) (56 kDa U2AF65-associated protein) (ATP-dependent RNA helicase p47) (DEAD box protein UAP56) (HLA-B-associated transcript 1 protein)	0	0.416161	0.166593	0.480829	0	0.216785	0.20203	0.230969		0.168608	0.555528	0.134509
DX39B_HUMAN	[5219] AENDVDNELLDYEDDEVETAAGGDGAEAPAKK; [	13	120	Y	Q13838	Spliceosome RNA helicase DDX39B (EC 3.6.4.13) (56 kDa U2AF65-associated protein) (ATP-dependent RNA helicase p47) (DEAD box protein UAP56) (HLA-B-associated transcript 1 protein)	Y13; Spliceosome RNA helicase DDX39B (EC 3.6.4.13) (56 kDa U2AF65-associated protein) (ATP-dependent RNA helicase p47) (DEAD box protein UAP56) (HLA-B-associated transcript 1 protein)	0	-0.142989	-0.344404	-0.189909	0	0.173637	0.176884	0.149767		0.569595	0.148551	0.359055
DX39B_HUMAN	[5214] TAVFVLATLQQLEPVTGQVSVLVMCHTRELAFQISK; [	115	120	S	Q13838	Spliceosome RNA helicase DDX39B (EC 3.6.4.13) (56 kDa U2AF65-associated protein) (ATP-dependent RNA helicase p47) (DEAD box protein UAP56) (HLA-B-associated transcript 1 protein)	S115; Spliceosome RNA helicase DDX39B (EC 3.6.4.13) (56 kDa U2AF65-associated protein) (ATP-dependent RNA helicase p47) (DEAD box protein UAP56) (HLA-B-associated transcript 1 protein)	0	0.416161	0.166593	0.480829	0	0.216785	0.20203	0.230969		0.168608	0.555528	0.134509
NELFE_HUMAN	[5225] TLEGKLKDPEK; [	91	40	T	P18615	Negative elongation factor E (NELF-E) (RNA-binding protein RD)	T91; Negative elongation factor E (NELF-E) (RNA-binding protein RD)	0	0.0498724	0.354132	0.257672	0	0.305974	0.315554	0.305221		0.9148	0.415016	0.550265
RPAP3_HUMAN	[5229] GTARTFLGK; [	358	50	T	Q9H6T3	RNA polymerase II-associated protein 3	T358; RNA polymerase II-associated protein 3	0	-0.295206	0.0778181	-0.25698	0	0.301902	0.264749	0.29175		0.51059	0.835916	0.532021
MYH14_HUMAN	[5236] QRTLAVAAR; [	1630	50	T	Q7Z406	Myosin-14 (Myosin heavy chain 14) (Myosin heavy chain, non-muscle IIc) (Non-muscle myosin heavy chain IIc) (NMHC II-C)	T1630; Myosin-14 (Myosin heavy chain 14) (Myosin heavy chain, non-muscle IIc) (Non-muscle myosin heavy chain IIc) (NMHC II-C)	0	0.512701	0.438855	0.746219	0	0.278054	0.309204	0.295515		0.196288	0.308934	0.0805539
MYH14_HUMAN	[5239] AELSSLQTAR; [	1259	50	S	Q7Z406	Myosin-14 (Myosin heavy chain 14) (Myosin heavy chain, non-muscle IIc) (Non-muscle myosin heavy chain IIc) (NMHC II-C)	S1259; Myosin-14 (Myosin heavy chain 14) (Myosin heavy chain, non-muscle IIc) (Non-muscle myosin heavy chain IIc) (NMHC II-C)	0	-0.487614	-0.596506	-0.14041	0	0.249346	0.283807	0.245099		0.167251	0.119396	0.690123
GGNB2_HUMAN	[5249] HGMLKQQDLSIAMVVTSR; [	69	40	S	Q9H3C7	Gametogenetin-binding protein 2 (Laryngeal carcinoma-related protein 1) (Protein ZNF403)	S69; Gametogenetin-binding protein 2 (Laryngeal carcinoma-related protein 1) (Protein ZNF403)	0	-0.330913	-0.381134	-0.0617382	0	0.340321	0.349901	0.338375		0.51059	0.431467	0.9027
CYBR1_HUMAN	[5253] NLALDEAGQRSTM; [	285	40	T	Q53TN4	Cytochrome b reductase 1 (EC 1.-.-.-) (Duodenal cytochrome b) (Ferric-chelate reductase 3)	T285; Cytochrome b reductase 1 (EC 1.-.-.-) (Duodenal cytochrome b) (Ferric-chelate reductase 3)	0	-0.807953	0.656719	-0.79644	0	0.294996	0.258486	0.258131		0.0704425	0.0686745	0.0365789
DOCK5_HUMAN	[5255] IDHGNRMLGLDLVVRDDNGNILDPDETSTIALFK; [	178	40	T	Q9H7D0	Dedicator of cytokinesis protein 5	T178; Dedicator of cytokinesis protein 5	0	0.205625	0.577421	-0.0783138	0	0.311358	0.300823	0.286041		0.66643	0.158973	0.854034
DOCK5_HUMAN	[5256] FIPSMVGPILEVTLTPEVELRK; [	1104	40	S	Q9H7D0	Dedicator of cytokinesis protein 5	S1104; Dedicator of cytokinesis protein 5	0	0.503784	0.0780972	0.529355	0	0.33164	0.362207	0.303514		0.276864	0.876774	0.207598
DOCK5_HUMAN	[5255] IDHGNRMLGLDLVVRDDNGNILDPDETSTIALFK; [	179	40	S	Q9H7D0	Dedicator of cytokinesis protein 5	S179; Dedicator of cytokinesis protein 5	0	0.205625	0.577421	-0.0783138	0	0.311358	0.300823	0.286041		0.66643	0.158973	0.854034
DOCK5_HUMAN	[5256] FIPSMVGPILEVTLTPEVELRK; [	1115	40	T	Q9H7D0	Dedicator of cytokinesis protein 5	T1115; Dedicator of cytokinesis protein 5	0	0.503784	0.0780972	0.529355	0	0.33164	0.362207	0.303514		0.276864	0.876774	0.207598
DOCK5_HUMAN	[5255] IDHGNRMLGLDLVVRDDNGNILDPDETSTIALFK; [	180	40	T	Q9H7D0	Dedicator of cytokinesis protein 5	T180; Dedicator of cytokinesis protein 5	0	0.205625	0.577421	-0.0783138	0	0.311358	0.300823	0.286041		0.66643	0.158973	0.854034
CALD1_HUMAN	[5257] KPFKCFTPKGSSLK; [	643	460	S	Q05682	Caldesmon (CDM)	S643; Caldesmon (CDM)	0	0.50188	0.586352	0.529203	0	0.0952933	0.109966	0.104824		9.19271e-06	6.55888e-06	2.3517e-05
NU214_HUMAN	[5304] QPKSPGSTPTTPTSSQAPQK; [	433	50	S	P35658	Nuclear pore complex protein Nup214 (214 kDa nucleoporin) (Nucleoporin Nup214) (Protein CAN)	S433; Nuclear pore complex protein Nup214 (214 kDa nucleoporin) (Nucleoporin Nup214) (Protein CAN)	0	0.371003	0.528129	-0.539957	0	0.314347	0.423914	0.462772		0.41316	0.368886	0.400214
PKHO2_HUMAN	[5311] EGGKPPTPPPKILSEK; [	311	40	T	Q8TD55	Pleckstrin homology domain-containing family O member 2 (PH domain-containing family O member 2) (Pleckstrin homology domain-containing family Q member 1) (PH domain-containing family Q member 1)	T311; Pleckstrin homology domain-containing family O member 2 (PH domain-containing family O member 2) (Pleckstrin homology domain-containing family Q member 1) (PH domain-containing family Q member 1)	0	1.70958	1.81877	1.58703	0	0.58155	0.625712	0.568508		0.0516767	0.0417696	0.0602232
ASXL3_HUMAN	[5316] ELPLVPDKLNEPTAPSHNFAEQARGPAPFK; [	1573	40	T	Q9C0F0	Putative Polycomb group protein ASXL3 (Additional sex combs-like protein 3)	T1573; Putative Polycomb group protein ASXL3 (Additional sex combs-like protein 3)	0	-0.13191	-0.28324	0.0512046	0	0.343334	0.340166	0.34892		0.804382	0.555171	0.91898
ACTN4_HUMAN	[5362] LRLSNRPAFMPSEGK; [	367	170	S	O43707	Alpha-actinin-4 (Non-muscle alpha-actinin 4)	S367; Alpha-actinin-4 (Non-muscle alpha-actinin 4)	0	0.263353	0.445668	0.220157	0	0.109307	0.117836	0.105271		0.0926408	0.00274732	0.133614
CALX_HUMAN	[5373] AEEDEILNRSPR; [	583	50	S	P27824	Calnexin (IP90) (Major histocompatibility complex class I antigen-binding protein p88) (p90)	S583; Calnexin (IP90) (Major histocompatibility complex class I antigen-binding protein p88) (p90)	0	0.353587	0.260717	0.207013	0	0.263968	0.251665	0.269213		0.343174	0.45194	0.585314
H2B1L_HUMAN	[5403] MPELAKSAPAPK; [	7	50	S	Q99880	Histone H2B type 1-L (Histone H2B.c) (H2B/c)	S7; Histone H2B type 1-L (Histone H2B.c) (H2B/c)	0	-0.0444625	0.0886836	0.0333568	0	0.251147	0.277431	0.266392		0.90676	0.820779	0.9299
TLN2_HUMAN	[5406] IASSKTANPVAK; [	1515	40	S	Q9Y4G6	Talin-2	S1515; Talin-2	0	-0.88884	-0.537966	-0.847248	0	0.464552	0.473492	0.427085		0.177887	0.409539	0.153447
EEA1_HUMAN	[5416] SSVNELTQKNQTLTENLLKK; [	295	150	S	Q15075	Early endosome antigen 1 (Endosome-associated protein p162) (Zinc finger FYVE domain-containing protein 2)	S295; Early endosome antigen 1 (Endosome-associated protein p162) (Zinc finger FYVE domain-containing protein 2)	0	0.428149	0.387628	0.376692	0	0.193236	0.189924	0.170192		0.115592	0.125539	0.110748
EEA1_HUMAN	[5417] LSKVSDSLK; [	868	150	S	Q15075	Early endosome antigen 1 (Endosome-associated protein p162) (Zinc finger FYVE domain-containing protein 2)	S868; Early endosome antigen 1 (Endosome-associated protein p162) (Zinc finger FYVE domain-containing protein 2)	0	0.274133	0.293217	0.312292	0	0.156593	0.155268	0.155998		0.213675	0.158973	0.149741
EEA1_HUMAN	[5416] SSVNELTQKNQTLTENLLKK; [	308	150	T	Q15075	Early endosome antigen 1 (Endosome-associated protein p162) (Zinc finger FYVE domain-containing protein 2)	T308; Early endosome antigen 1 (Endosome-associated protein p162) (Zinc finger FYVE domain-containing protein 2)	0	0.428149	0.387628	0.376692	0	0.193236	0.189924	0.170192		0.115592	0.125539	0.110748
SRBS2_HUMAN	[5442] SFTSSSPSSPSR; [	302	70	S	O94875	Sorbin and SH3 domain-containing protein 2 (Arg-binding protein 2) (ArgBP2) (Arg/Abl-interacting protein 2) (Sorbin)	S302; Sorbin and SH3 domain-containing protein 2 (Arg-binding protein 2) (ArgBP2) (Arg/Abl-interacting protein 2) (Sorbin)	0	-0.0154561	0.00777419	-0.451304	0	0.2899	0.369236	0.358219		0.970549	0.988683	0.36464
PRC2B_HUMAN	[5451] GLSSRIPPR; [	1595	40	S	Q5JSZ5	Protein PRRC2B (HLA-B-associated transcript 2-like 1) (Proline-rich coiled-coil protein 2B)	S1595; Protein PRRC2B (HLA-B-associated transcript 2-like 1) (Proline-rich coiled-coil protein 2B)	0	-0.18928	-0.60974	-0.0898257	0	0.29697	0.357903	0.307644		0.678428	0.214139	0.853177
CA198_HUMAN	[5459] SSSLDALGPTRK; [	182	60	T	Q9H425	Uncharacterized protein C1orf198	T182; Uncharacterized protein C1orf198	0	-0.581902	0.314904	-0.569762	0	0.279947	0.281358	0.291343		0.140093	0.415016	0.154184
LIPB1_HUMAN	[5461] RDAMELPDYVLLTATAK; [	891	70	Y	Q86W92	Liprin-beta-1 (Protein tyrosine phosphatase receptor type f polypeptide-interacting protein-binding protein 1) (PTPRF-interacting protein-binding protein 1) (hSGT2)	Y891; Liprin-beta-1 (Protein tyrosine phosphatase receptor type f polypeptide-interacting protein-binding protein 1) (PTPRF-interacting protein-binding protein 1) (hSGT2)	0	1.1756	1.20863	1.11424	0	0.16835	0.169104	0.157447		6.99067e-08	3.50629e-08	5.81553e-08
LIPB1_HUMAN	[5462] DSQRNSPFQIPPPSPDSKK; [	579	70	S	Q86W92	Liprin-beta-1 (Protein tyrosine phosphatase receptor type f polypeptide-interacting protein-binding protein 1) (PTPRF-interacting protein-binding protein 1) (hSGT2)	S579; Liprin-beta-1 (Protein tyrosine phosphatase receptor type f polypeptide-interacting protein-binding protein 1) (PTPRF-interacting protein-binding protein 1) (hSGT2)	0	-0.447286	-0.112129	0.245321	0	0.129857	0.205573	0.139521		0.0134764	0.707353	0.200676
LIPB1_HUMAN	[5461] RDAMELPDYVLLTATAK; [	895	70	T	Q86W92	Liprin-beta-1 (Protein tyrosine phosphatase receptor type f polypeptide-interacting protein-binding protein 1) (PTPRF-interacting protein-binding protein 1) (hSGT2)	T895; Liprin-beta-1 (Protein tyrosine phosphatase receptor type f polypeptide-interacting protein-binding protein 1) (PTPRF-interacting protein-binding protein 1) (hSGT2)	0	1.1756	1.20863	1.11424	0	0.16835	0.169104	0.157447		6.99067e-08	3.50629e-08	5.81553e-08
LIPB1_HUMAN	[5462] DSQRNSPFQIPPPSPDSKK; [	582	70	S	Q86W92	Liprin-beta-1 (Protein tyrosine phosphatase receptor type f polypeptide-interacting protein-binding protein 1) (PTPRF-interacting protein-binding protein 1) (hSGT2)	S582; Liprin-beta-1 (Protein tyrosine phosphatase receptor type f polypeptide-interacting protein-binding protein 1) (PTPRF-interacting protein-binding protein 1) (hSGT2)	0	-0.447286	-0.112129	0.245321	0	0.129857	0.205573	0.139521		0.0134764	0.707353	0.200676
API5_HUMAN	[5486] QIYNPPSGK; [	485	40	S	Q9BZZ5	Apoptosis inhibitor 5 (API-5) (Antiapoptosis clone 11 protein) (AAC-11) (Cell migration-inducing gene 8 protein) (Fibroblast growth factor 2-interacting factor) (FIF) (Protein XAGL)	S485; Apoptosis inhibitor 5 (API-5) (Antiapoptosis clone 11 protein) (AAC-11) (Cell migration-inducing gene 8 protein) (Fibroblast growth factor 2-interacting factor) (FIF) (Protein XAGL)	0	0.689733	0.718041	0.48162	0	0.314073	0.314837	0.311621		0.124422	0.0951014	0.25755
DOCK7_HUMAN	[5490] LSVPDIPK; [	252	50	S	Q96N67	Dedicator of cytokinesis protein 7	S252; Dedicator of cytokinesis protein 7	0	-0.405865	-0.122501	-0.363953	0	0.216744	0.252261	0.236804		0.186888	0.734013	0.258148
DOCK7_HUMAN	[5492] TVAAEVRKQISGQYSGSPQLLK; [	14	50	T	Q96N67	Dedicator of cytokinesis protein 7	T14; Dedicator of cytokinesis protein 7	0	-0.208373	-0.080496	0.00943165	0	0.296314	0.325813	0.273522		0.645493	0.86207	0.979162
TB182_HUMAN	[5512] WLDDLLASPPPSGGGAR; [	691	400	S	Q9C0C2	182 kDa tankyrase-1-binding protein	S691; 182 kDa tankyrase-1-binding protein	0	-0.194951	0.164705	-0.163511	0	0.10228	0.0959807	0.0970532		0.168608	0.199028	0.21256
TB182_HUMAN	[5521] ASRVPSSDEEVVEEPQSR; [	1620	400	S	Q9C0C2	182 kDa tankyrase-1-binding protein	S1620; 182 kDa tankyrase-1-binding protein	0	0.0265458	0.160817	0.168686	0	0.0819675	0.0891366	0.0990382		0.837353	0.175684	0.208379
PDLI4_HUMAN	[5537] IHIDPEIQDGSPTTSR; [	112	70	S	P50479	PDZ and LIM domain protein 4 (LIM protein RIL) (Reversion-induced LIM protein)	S112; PDZ and LIM domain protein 4 (LIM protein RIL) (Reversion-induced LIM protein)	0	0.343823	-0.127732	0.221625	0	0.130073	0.155636	0.147068		0.0750978	0.556818	0.266766
PDLI4_HUMAN	[5540] NLKPTASKLGAPLSGLQGLPECTR; [	240	70	S	P50479	PDZ and LIM domain protein 4 (LIM protein RIL) (Reversion-induced LIM protein)	S240; PDZ and LIM domain protein 4 (LIM protein RIL) (Reversion-induced LIM protein)	0	-0.233668	-0.160078	0.129296	0	0.269793	0.238338	0.234801		0.553263	0.631976	0.699038
NUMB_HUMAN	[5557] VVDEKTKDLIVDQTIEK; [	102	40	T	P49757	Protein numb homolog (h-Numb) (Protein S171)	T102; Protein numb homolog (h-Numb) (Protein S171)	0	-0.119599	0.247626	-0.393372	0	0.386722	0.387996	0.355329		0.844717	0.653717	0.421375
EIF3C_HUMAN	[5566] NNAKALSTLRQK; [	140	50	T	Q99613	Eukaryotic translation initiation factor 3 subunit C (eIF3c) (Eukaryotic translation initiation factor 3 subunit 8) (eIF3 p110)	T140; Eukaryotic translation initiation factor 3 subunit C (eIF3c) (Eukaryotic translation initiation factor 3 subunit 8) (eIF3 p110)	0	0.696707	0.533159	0.751331	0	0.324848	0.375598	0.31739		0.129653	0.308934	0.0953755
EDF1_HUMAN	[5583] QHSITKNTAK; [5584] QHSITKNTAK; [	55	60	T	O60869	Endothelial differentiation-related factor 1 (EDF-1) (Multiprotein-bridging factor 1) (MBF1)	T55; Endothelial differentiation-related factor 1 (EDF-1) (Multiprotein-bridging factor 1) (MBF1)	0	-0.0857204	0.348849	-0.13504	0	0.240233	0.254912	0.246247		0.815574	0.327175	0.699475
IQGA1_HUMAN	[5602] ITLQDVVSHSKKLTK; [	938	60	T	P46940	Ras GTPase-activating-like protein IQGAP1 (p195)	T938; Ras GTPase-activating-like protein IQGAP1 (p195)	0	0.972773	0.939079	0.706144	0	0.372397	0.372056	0.354248		0.0757582	0.0686745	0.150217
SYNJ2_HUMAN	[5613] KQHPTYK; [	1068	80	Y	O15056	Synaptojanin-2 (EC 3.1.3.36) (Synaptic inositol 1,4,5-trisphosphate 5-phosphatase 2)	Y1068; Synaptojanin-2 (EC 3.1.3.36) (Synaptic inositol 1,4,5-trisphosphate 5-phosphatase 2)	0	-0.314349	-0.533115	-0.709841	0	0.185645	0.145396	0.156736		0.226386	0.0047872	0.000507208
ARHG7_HUMAN	[5616] EVKASEKPVSPK; [	244	40	S	Q14155	Rho guanine nucleotide exchange factor 7 (Beta-Pix) (COOL-1) (PAK-interacting exchange factor beta) (p85)	S244; Rho guanine nucleotide exchange factor 7 (Beta-Pix) (COOL-1) (PAK-interacting exchange factor beta) (p85)	0	0.106423	0.00619691	0.143332	0	0.248971	0.294466	0.252313		0.782893	0.988683	0.690123
BSN_HUMAN	[5628] GPQGLGQPSGPLPAK; [	565	50	S	Q9UPA5	Protein bassoon (Zinc finger protein 231)	S565; Protein bassoon (Zinc finger protein 231)	0	0.64512	0.817605	0.599006	0	0.39019	0.379661	0.42874		0.230643	0.112422	0.306977
BSN_HUMAN	[5629] SLAPAAISSK; [	3354	50	S	Q9UPA5	Protein bassoon (Zinc finger protein 231)	S3354; Protein bassoon (Zinc finger protein 231)	0	-0.58613	-0.457814	-0.718498	0	0.280554	0.282206	0.282252		0.14007	0.241529	0.0805539
BSN_HUMAN	[5630] MGPGSGPGALPKTGGTTSPK; [	436	50	T	Q9UPA5	Protein bassoon (Zinc finger protein 231)	T436; Protein bassoon (Zinc finger protein 231)	0	0.25607	-0.0853014	0.473643	0	0.271872	0.286241	0.257624		0.518064	0.834973	0.181346
NAV3_HUMAN	[5637] LKPPVSEGVK; [	371	80	S	Q8IVL0	Neuron navigator 3 (Pore membrane and/or filament-interacting-like protein 1) (Steerin-3) (Unc-53 homolog 3) (unc53H3)	S371; Neuron navigator 3 (Pore membrane and/or filament-interacting-like protein 1) (Steerin-3) (Unc-53 homolog 3) (unc53H3)	0	-0.0988753	0.31734	0.119569	0	0.221008	0.202476	0.187246		0.7699	0.260243	0.661629
NAV3_HUMAN	[5638] LPHNAGDCGSASMKPSQSASASPLVWPPKK; [	1755	80	S	Q8IVL0	Neuron navigator 3 (Pore membrane and/or filament-interacting-like protein 1) (Steerin-3) (Unc-53 homolog 3) (unc53H3)	S1755; Neuron navigator 3 (Pore membrane and/or filament-interacting-like protein 1) (Steerin-3) (Unc-53 homolog 3) (unc53H3)	0	0.221017	0.221974	0.310049	0	0.212722	0.253374	0.199297		0.484208	0.529761	0.249281
NAV3_HUMAN	[5640] FIHTDPSRFMYTTPLRR; [	783	80	T	Q8IVL0	Neuron navigator 3 (Pore membrane and/or filament-interacting-like protein 1) (Steerin-3) (Unc-53 homolog 3) (unc53H3)	T783; Neuron navigator 3 (Pore membrane and/or filament-interacting-like protein 1) (Steerin-3) (Unc-53 homolog 3) (unc53H3)	0	-0.0125583	-0.0524186	-0.326516	0	0.237099	0.323183	0.227846		0.970549	0.907335	0.289298
NAV3_HUMAN	[5642] QKAGTSALKTPGK; [	1008	80	S	Q8IVL0	Neuron navigator 3 (Pore membrane and/or filament-interacting-like protein 1) (Steerin-3) (Unc-53 homolog 3) (unc53H3)	S1008; Neuron navigator 3 (Pore membrane and/or filament-interacting-like protein 1) (Steerin-3) (Unc-53 homolog 3) (unc53H3)	0	-0.226427	-0.533227	-0.557554	0	0.216613	0.241254	0.252065		0.481644	0.100801	0.114603
PHLB2_HUMAN	[5644] MSIQDSLALQPKLTR; [	212	60	S	Q86SQ0	Pleckstrin homology-like domain family B member 2 (Protein LL5-beta)	S212; Pleckstrin homology-like domain family B member 2 (Protein LL5-beta)	0	0.584675	0.444985	0.631491	0	0.292242	0.270239	0.26715		0.155916	0.230485	0.0949021
PHLB2_HUMAN	[5645] NIPMKPPTPLLNTTSSLSGYPLGR; [	115	60	T	Q86SQ0	Pleckstrin homology-like domain family B member 2 (Protein LL5-beta)	T115; Pleckstrin homology-like domain family B member 2 (Protein LL5-beta)	0	0.209411	0.177765	0.0100941	0	0.228032	0.251988	0.235226		0.528662	0.619596	0.97653
UBC12_HUMAN	[5652] EEESAGGTKGSSK; [	24	40	S	P61081	NEDD8-conjugating enzyme Ubc12 (EC 2.3.2.-) (NEDD8 carrier protein) (Ubiquitin-conjugating enzyme E2 M)	S24; NEDD8-conjugating enzyme Ubc12 (EC 2.3.2.-) (NEDD8 carrier protein) (Ubiquitin-conjugating enzyme E2 M)	0	1.03661	1.32473	0.773968	0	0.397275	0.406889	0.411052		0.0770018	0.0201552	0.170974
UBP10_HUMAN	[5678] NHSVNEEEQEEQGEGSEDEWEQVGPR; [	576	50	S	Q14694	Ubiquitin carboxyl-terminal hydrolase 10 (EC 3.4.19.12) (Deubiquitinating enzyme 10) (Ubiquitin thioesterase 10) (Ubiquitin-specific-processing protease 10)	S576; Ubiquitin carboxyl-terminal hydrolase 10 (EC 3.4.19.12) (Deubiquitinating enzyme 10) (Ubiquitin thioesterase 10) (Ubiquitin-specific-processing protease 10)	0	-0.710332	-0.32254	0.142127	0	0.269748	0.311518	0.250181		0.0757582	0.45194	0.690123
UBP8_HUMAN	[5681] FLDPITGTFRYYHSPTNTVHMYPPEMAPSSAPPSTPPTHK; [	691	80	S	P40818	Ubiquitin carboxyl-terminal hydrolase 8 (EC 3.4.19.12) (Deubiquitinating enzyme 8) (Ubiquitin isopeptidase Y) (hUBPy) (Ubiquitin thioesterase 8) (Ubiquitin-specific-processing protease 8)	S691; Ubiquitin carboxyl-terminal hydrolase 8 (EC 3.4.19.12) (Deubiquitinating enzyme 8) (Ubiquitin isopeptidase Y) (hUBPy) (Ubiquitin thioesterase 8) (Ubiquitin-specific-processing protease 8)	0	0.726912	0.790591	0.758049	0	0.3026	0.314821	0.293248		0.093527	0.0686745	0.0762877
UBP8_HUMAN	[5682] KRPDFKQQQDYFHSILGPGNIK; [	88	80	S	P40818	Ubiquitin carboxyl-terminal hydrolase 8 (EC 3.4.19.12) (Deubiquitinating enzyme 8) (Ubiquitin isopeptidase Y) (hUBPy) (Ubiquitin thioesterase 8) (Ubiquitin-specific-processing protease 8)	S88; Ubiquitin carboxyl-terminal hydrolase 8 (EC 3.4.19.12) (Deubiquitinating enzyme 8) (Ubiquitin isopeptidase Y) (hUBPy) (Ubiquitin thioesterase 8) (Ubiquitin-specific-processing protease 8)	0	0.0595081	-0.222222	0.225319	0	0.270407	0.293917	0.246307		0.887953	0.592256	0.516088
UBP8_HUMAN	[5681] FLDPITGTFRYYHSPTNTVHMYPPEMAPSSAPPSTPPTHK; [	692	80	T	P40818	Ubiquitin carboxyl-terminal hydrolase 8 (EC 3.4.19.12) (Deubiquitinating enzyme 8) (Ubiquitin isopeptidase Y) (hUBPy) (Ubiquitin thioesterase 8) (Ubiquitin-specific-processing protease 8)	T692; Ubiquitin carboxyl-terminal hydrolase 8 (EC 3.4.19.12) (Deubiquitinating enzyme 8) (Ubiquitin isopeptidase Y) (hUBPy) (Ubiquitin thioesterase 8) (Ubiquitin-specific-processing protease 8)	0	0.726912	0.790591	0.758049	0	0.3026	0.314821	0.293248		0.093527	0.0686745	0.0762877
AIFM1_HUMAN	[5698] QMASSGASGGKIDNSVLVLIVGLSTVGAGAYAYKTMK; [	60	100	S	O95831	Apoptosis-inducing factor 1, mitochondrial (EC 1.1.1.-) (Programmed cell death protein 8)	S60; Apoptosis-inducing factor 1, mitochondrial (EC 1.1.1.-) (Programmed cell death protein 8)	0	0.34271	0.434513	0.0761478	0	0.186951	0.183462	0.182329		0.194477	0.0791266	0.773929
CTDP1_HUMAN	[5706] IYDSNTGKLIR; [	774	50	Y	Q9Y5B0	RNA polymerase II subunit A C-terminal domain phosphatase (EC 3.1.3.16) (TFIIF-associating CTD phosphatase)	Y774; RNA polymerase II subunit A C-terminal domain phosphatase (EC 3.1.3.16) (TFIIF-associating CTD phosphatase)	0	0.438904	0.362108	0.0498299	0	0.246973	0.258713	0.253638		0.212595	0.318343	0.896378
NEXN_HUMAN	[5710] IGQLSEKEIQK; [	459	50	S	Q0ZGT2	Nexilin (F-actin-binding protein) (Nelin)	S459; Nexilin (F-actin-binding protein) (Nelin)	0	-0.183242	0.0599466	-0.331796	0	0.615988	0.59569	0.62894		0.847964	0.945944	0.711173
CHMP7_HUMAN	[5720] KVESLSQEAERCK; [	259	40	S	Q8WUX9	Charged multivesicular body protein 7 (Chromatin-modifying protein 7)	S259; Charged multivesicular body protein 7 (Chromatin-modifying protein 7)	0	0.0567095	0.20381	0.0812264	0	0.30294	0.305005	0.28038		0.905161	0.63428	0.853177
ARHG2_HUMAN	[5727] LGEERATEAGSLEAR; [	830	70	T	Q92974	Rho guanine nucleotide exchange factor 2 (Guanine nucleotide exchange factor H1) (GEF-H1) (Microtubule-regulated Rho-GEF) (Proliferating cell nucleolar antigen p40)	T830; Rho guanine nucleotide exchange factor 2 (Guanine nucleotide exchange factor H1) (GEF-H1) (Microtubule-regulated Rho-GEF) (Proliferating cell nucleolar antigen p40)	0	0.0639511	-0.573658	-0.370047	0	0.148752	0.146495	0.143497		0.781487	0.00257217	0.0762877
BUB3_HUMAN	[5730] MTGSNEFKLNQPPEDGISSVKFSPNTSQFLLVSSWDTSVR; [	27	40	S	O43684	Mitotic checkpoint protein BUB3	S27; Mitotic checkpoint protein BUB3	0	0.803258	-0.547816	0.82691	0	0.31784	0.3159	0.296878		0.0861719	0.204036	0.0605668
DCLK1_HUMAN	[5737] TLSDNVNLPQGVR; [	94	40	T	O15075	Serine/threonine-protein kinase DCLK1 (EC 2.7.11.1) (Doublecortin domain-containing protein 3A) (Doublecortin-like and CAM kinase-like 1) (Doublecortin-like kinase 1)	T94; Serine/threonine-protein kinase DCLK1 (EC 2.7.11.1) (Doublecortin domain-containing protein 3A) (Doublecortin-like and CAM kinase-like 1) (Doublecortin-like kinase 1)	0	0.608973	0.257328	0.330315	0	0.181901	0.205244	0.182627		0.0201432	0.368886	0.191337
NOLC1_HUMAN	[5768] KPMKNKPGPYSSVPPPSAPPPK; [	296	60	S	Q14978	Nucleolar and coiled-body phosphoprotein 1 (140 kDa nucleolar phosphoprotein) (Nopp140) (Hepatitis C virus NS5A-transactivated protein 13) (HCV NS5A-transactivated protein 13) (Nucleolar 130 kDa protein) (Nucleolar phosphoprotein p130)	S296; Nucleolar and coiled-body phosphoprotein 1 (140 kDa nucleolar phosphoprotein) (Nopp140) (Hepatitis C virus NS5A-transactivated protein 13) (HCV NS5A-transactivated protein 13) (Nucleolar 130 kDa protein) (Nucleolar phosphoprotein p130)	0	0.360367	-0.201997	0.0657504	0	0.243941	0.387666	0.256183		0.288343	0.718908	0.86408
DLG5_HUMAN	[5773] SCQDSLTLSLLK; [	787	50	S	Q8TDM6	Disks large homolog 5 (Discs large protein P-dlg) (Placenta and prostate DLG)	S787; Disks large homolog 5 (Discs large protein P-dlg) (Placenta and prostate DLG)	0	-0.658562	-0.513403	-0.362178	0	0.338744	0.369368	0.315029		0.168608	0.323048	0.406847
PDLI7_HUMAN	[5776] TEAPAPASSTPQEPWPGPTAPSPTSRPPWAVDPAFAER; [	217	110	S	Q9NR12	PDZ and LIM domain protein 7 (LIM mineralization protein) (LMP) (Protein enigma)	S217; PDZ and LIM domain protein 7 (LIM mineralization protein) (LMP) (Protein enigma)	0	0.206077	0.751876	0.322262	0	0.16775	0.158392	0.157721		0.388073	0.000141579	0.142703
COPB2_HUMAN	[5785] STAQQELDGKPASPTPVIVASHTANKEEK; [	859	60	S	P35606	Coatomer subunit beta' (Beta'-coat protein) (Beta'-COP) (p102)	S859; Coatomer subunit beta' (Beta'-coat protein) (Beta'-COP) (p102)	0	0.772263	0.933659	0.793483	0	0.159837	0.159233	0.154437		0.000269746	6.64179e-06	7.86407e-05
PLAP_HUMAN	[5807] NTVCSLSSGK; [	120	50	S	Q9Y263	Phospholipase A-2-activating protein (PLA2P) (PLAP)	S120; Phospholipase A-2-activating protein (PLA2P) (PLAP)	0	-0.557354	-0.0871478	-0.755535	0	0.327036	0.382656	0.310843		0.226386	0.873922	0.0915446
COG1_HUMAN	[5814] ELLVSALQELESSTSNSPSNK; [	454	60	S	Q8WTW3	Conserved oligomeric Golgi complex subunit 1 (COG complex subunit 1) (Component of oligomeric Golgi complex 1)	S454; Conserved oligomeric Golgi complex subunit 1 (COG complex subunit 1) (Component of oligomeric Golgi complex 1)	0	0.859468	-1.32748	0.903862	0	0.332231	0.419224	0.330901		0.0766448	0.0209986	0.0625307
ZO2_HUMAN	[5818] DNSPPPAFKPEPPKAK; [	986	50	S	Q9UDY2	Tight junction protein ZO-2 (Tight junction protein 2) (Zona occludens protein 2) (Zonula occludens protein 2)	S986; Tight junction protein ZO-2 (Tight junction protein 2) (Zona occludens protein 2) (Zonula occludens protein 2)	0	-0.241656	-0.0701855	-0.479233	0	0.273832	0.31406	0.281771		0.545679	0.873922	0.21256
ZO2_HUMAN	[5819] GRSIDQDYER; [	244	50	S	Q9UDY2	Tight junction protein ZO-2 (Tight junction protein 2) (Zona occludens protein 2) (Zonula occludens protein 2)	S244; Tight junction protein ZO-2 (Tight junction protein 2) (Zona occludens protein 2) (Zonula occludens protein 2)	0	-0.777158	-0.546213	-0.234841	0	0.309291	0.25628	0.25527		0.0861719	0.114865	0.51599
BAG3_HUMAN	[5834] SQSPAASDCSSSSSSASLPSSGR; [	173	120	S	O95817	BAG family molecular chaperone regulator 3 (BAG-3) (Bcl-2-associated athanogene 3) (Bcl-2-binding protein Bis) (Docking protein CAIR-1)	S173; BAG family molecular chaperone regulator 3 (BAG-3) (Bcl-2-associated athanogene 3) (Bcl-2-binding protein Bis) (Docking protein CAIR-1)	0	-0.136729	-0.0509222	-0.280941	0	0.123721	0.139871	0.124849		0.444947	0.796829	0.109733
BAG3_HUMAN	[5835] SQSPAASDCSSSSSSASLPSSGR; [	171	120	S	O95817	BAG family molecular chaperone regulator 3 (BAG-3) (Bcl-2-associated athanogene 3) (Bcl-2-binding protein Bis) (Docking protein CAIR-1)	S171; BAG family molecular chaperone regulator 3 (BAG-3) (Bcl-2-associated athanogene 3) (Bcl-2-binding protein Bis) (Docking protein CAIR-1)	0	-0.316166	0.00556741	0.0928145	0	0.0975523	0.144019	0.104429		0.0193168	0.98124	0.526142
BAG3_HUMAN	[5841] VPPAPVPCPPPSPGPSAVPSSPK; [	381	120	S	O95817	BAG family molecular chaperone regulator 3 (BAG-3) (Bcl-2-associated athanogene 3) (Bcl-2-binding protein Bis) (Docking protein CAIR-1)	S381; BAG family molecular chaperone regulator 3 (BAG-3) (Bcl-2-associated athanogene 3) (Bcl-2-binding protein Bis) (Docking protein CAIR-1)	0	0.163254	0.313056	0.240671	0	0.131387	0.143984	0.142731		0.382247	0.104045	0.21256
H2AY_HUMAN	[5844] GKLEAIITPPPAK; [	129	50	T	O75367	Core histone macro-H2A.1 (Histone macroH2A1) (mH2A1) (Histone H2A.y) (H2A/y) (Medulloblastoma antigen MU-MB-50.205)	T129; Core histone macro-H2A.1 (Histone macroH2A1) (mH2A1) (Histone H2A.y) (H2A/y) (Medulloblastoma antigen MU-MB-50.205)	0	0.435875	0.437446	0.387004	0	0.264006	0.275802	0.259898		0.231012	0.256714	0.273002
AKA12_HUMAN	[5893] GLAEVQQDGEAEEGATSDGEKKR; [	598	440	S	Q02952	A-kinase anchor protein 12 (AKAP-12) (A-kinase anchor protein 250 kDa) (AKAP 250) (Gravin) (Myasthenia gravis autoantigen)	S598; A-kinase anchor protein 12 (AKAP-12) (A-kinase anchor protein 250 kDa) (AKAP 250) (Gravin) (Myasthenia gravis autoantigen)	0	-0.101607	-0.0750133	-0.0606379	0	0.0900807	0.0800248	0.0811998		0.436048	0.496387	0.591776
PDIA4_HUMAN	[5904] QLEPVYNSLAKK; [	567	120	S	P13667	Protein disulfide-isomerase A4 (EC 5.3.4.1) (Endoplasmic reticulum resident protein 70) (ER protein 70) (ERp70) (Endoplasmic reticulum resident protein 72) (ER protein 72) (ERp-72) (ERp72)	S567; Protein disulfide-isomerase A4 (EC 5.3.4.1) (Endoplasmic reticulum resident protein 70) (ER protein 70) (ERp70) (Endoplasmic reticulum resident protein 72) (ER protein 72) (ERp-72) (ERp72)	0	0.497649	0.375374	0.326063	0	0.19302	0.168454	0.163801		0.0757582	0.0958198	0.149741
NCOR1_HUMAN	[5915] DKGPPPKSR; [	1913	70	S	O75376	Nuclear receptor corepressor 1 (N-CoR) (N-CoR1)	S1913; Nuclear receptor corepressor 1 (N-CoR) (N-CoR1)	0	0.311098	0.531872	-0.013618	0	0.220106	0.237851	0.196428		0.316791	0.0971837	0.96276
NCOR1_HUMAN	[5919] SATLPYIK; [	1104	70	Y	O75376	Nuclear receptor corepressor 1 (N-CoR) (N-CoR1)	Y1104; Nuclear receptor corepressor 1 (N-CoR) (N-CoR1)	0	0.169026	0.338986	-0.225069	0	0.213843	0.250962	0.219621		0.593145	0.329767	0.458386
MDC1_HUMAN	[5925] NQLVTPEPTSR; [	1594	60	S	Q14676	Mediator of DNA damage checkpoint protein 1 (Nuclear factor with BRCT domains 1)	S1594; Mediator of DNA damage checkpoint protein 1 (Nuclear factor with BRCT domains 1)	0	-0.86803	-1.07877	-0.938857	0	0.383468	0.397598	0.372261		0.115362	0.0536229	0.0805539
LPIN2_HUMAN	[5927] VIPSEDNLISEVEK; [	303	50	S	Q92539	Phosphatidate phosphatase LPIN2 (EC 3.1.3.4) (Lipin-2)	S303; Phosphatidate phosphatase LPIN2 (EC 3.1.3.4) (Lipin-2)	0	0.0758609	0.336682	0.0727503	0	0.26771	0.303094	0.263786		0.850873	0.419131	0.854034
EPN4_HUMAN	[5936] TIDLGAAAHYTGDKASPDQNASTHTPQSSVK; [	299	70	S	Q14677	Clathrin interactor 1 (Clathrin-interacting protein localized in the trans-Golgi region) (Clint) (Enthoprotin) (Epsin-4) (Epsin-related protein) (EpsinR)	S299; Clathrin interactor 1 (Clathrin-interacting protein localized in the trans-Golgi region) (Clint) (Enthoprotin) (Epsin-4) (Epsin-related protein) (EpsinR)	0	0.267043	0.0183227	0.495277	0	0.158119	0.181932	0.154372		0.226386	0.945944	0.0243733
SART3_HUMAN	[5941] VAISNPPQRK; [	876	80	S	Q15020	Squamous cell carcinoma antigen recognized by T-cells 3 (SART-3) (Tat-interacting protein of 110 kDa) (Tip110) (p110 nuclear RNA-binding protein)	S876; Squamous cell carcinoma antigen recognized by T-cells 3 (SART-3) (Tat-interacting protein of 110 kDa) (Tip110) (p110 nuclear RNA-binding protein)	0	0.196316	-0.25658	0.34309	0	0.225746	0.36882	0.210167		0.551144	0.621212	0.228021
SART3_HUMAN	[5942] DLRLVTNRAGKPK; [	834	80	T	Q15020	Squamous cell carcinoma antigen recognized by T-cells 3 (SART-3) (Tat-interacting protein of 110 kDa) (Tip110) (p110 nuclear RNA-binding protein)	T834; Squamous cell carcinoma antigen recognized by T-cells 3 (SART-3) (Tat-interacting protein of 110 kDa) (Tip110) (p110 nuclear RNA-binding protein)	0	0.0121107	0.0900175	0.136396	0	0.211405	0.218831	0.203863		0.970549	0.773764	0.641385
BCLF1_HUMAN	[5953] SVSSQRSRSR; [	125	70	S	Q9NYF8	Bcl-2-associated transcription factor 1 (Btf) (BCLAF1 and THRAP3 family member 1)	S125; Bcl-2-associated transcription factor 1 (Btf) (BCLAF1 and THRAP3 family member 1)	0	0.167814	0.177943	0.307903	0	0.192804	0.177672	0.16294		0.551144	0.468305	0.16616
BCLF1_HUMAN	[5956] IDISPSTLR; [	658	70	S	Q9NYF8	Bcl-2-associated transcription factor 1 (Btf) (BCLAF1 and THRAP3 family member 1)	S658; Bcl-2-associated transcription factor 1 (Btf) (BCLAF1 and THRAP3 family member 1)	0	0.0524426	-0.411063	0.110881	0	0.194673	0.215841	0.203361		0.85615	0.158973	0.699654
BCLF1_HUMAN	[5957] KAEGEPQEESPLKSK; [	177	70	S	Q9NYF8	Bcl-2-associated transcription factor 1 (Btf) (BCLAF1 and THRAP3 family member 1)	S177; Bcl-2-associated transcription factor 1 (Btf) (BCLAF1 and THRAP3 family member 1)	0	-0.145601	0.252107	0.414652	0	0.15085	0.154932	0.141565		0.51059	0.236645	0.0439771
PIEZ1_HUMAN	[5964] WSRAVPMNSALIK; [	1079	60	S	Q92508	Piezo-type mechanosensitive ion channel component 1 (Membrane protein induced by beta-amyloid treatment) (Mib) (Protein FAM38A)	S1079; Piezo-type mechanosensitive ion channel component 1 (Membrane protein induced by beta-amyloid treatment) (Mib) (Protein FAM38A)	0	0.929105	0.987444	0.857575	0	0.320892	0.304477	0.336837		0.0516767	0.0178615	0.0797915
BMS1_HUMAN	[5974] GISGSKAAGEGSK; [	547	40	S	Q14692	Ribosome biogenesis protein BMS1 homolog (Ribosome assembly protein BMS1 homolog)	S547; Ribosome biogenesis protein BMS1 homolog (Ribosome assembly protein BMS1 homolog)	0	-0.0604014	0.113765	-0.194632	0	0.299632	0.294486	0.296115		0.897397	0.788398	0.650598
CKAP5_HUMAN	[5976] SFRHCTASTLPK; [	423	60	S	Q14008	Cytoskeleton-associated protein 5 (Colonic and hepatic tumor overexpressed gene protein) (Ch-TOG)	S423; Cytoskeleton-associated protein 5 (Colonic and hepatic tumor overexpressed gene protein) (Ch-TOG)	0	0.555854	0.534912	0.326512	0	0.228927	0.243599	0.218882		0.093527	0.104045	0.272026
CKAP5_HUMAN	[5977] IDEKSSKAK; [	1824	60	S	Q14008	Cytoskeleton-associated protein 5 (Colonic and hepatic tumor overexpressed gene protein) (Ch-TOG)	S1824; Cytoskeleton-associated protein 5 (Colonic and hepatic tumor overexpressed gene protein) (Ch-TOG)	0	0.289538	0.190831	-0.177213	0	0.22507	0.296084	0.235267		0.363546	0.649654	0.591632
BRE1B_HUMAN	[5984] LQDLATQLQEK; [	245	40	T	O75150	E3 ubiquitin-protein ligase BRE1B (BRE1-B) (EC 2.3.2.27) (95 kDa retinoblastoma-associated protein) (RBP95) (RING finger protein 40) (RING-type E3 ubiquitin transferase BRE1B)	T245; E3 ubiquitin-protein ligase BRE1B (BRE1-B) (EC 2.3.2.27) (95 kDa retinoblastoma-associated protein) (RBP95) (RING finger protein 40) (RING-type E3 ubiquitin transferase BRE1B)	0	1.04983	1.05584	0.768553	0	0.365852	0.388701	0.362778		0.0576454	0.056144	0.134509
ZEB2_HUMAN	[5989] SIIDYTLEKVNEAK; [	528	60	Y	O60315	Zinc finger E-box-binding homeobox 2 (Smad-interacting protein 1) (SMADIP1) (Zinc finger homeobox protein 1b)	Y528; Zinc finger E-box-binding homeobox 2 (Smad-interacting protein 1) (SMADIP1) (Zinc finger homeobox protein 1b)	0	-0.289818	-0.840519	0.116293	0	0.302509	0.313401	0.262974		0.513356	0.056144	0.763665
CDC5L_HUMAN	[6007] KESDLPSAILQTSGVSEFTK; [	286	60	S	Q99459	Cell division cycle 5-like protein (Cdc5-like protein) (Pombe cdc5-related protein)	S286; Cell division cycle 5-like protein (Cdc5-like protein) (Pombe cdc5-related protein)	0	-0.0572905	-0.319129	-0.313628	0	0.287553	0.269642	0.241768		0.897397	0.395413	0.348383
GOGA5_HUMAN	[6034] KDNASNIYSKNTDYTELHQQNTDLIYQTGPK; [	56	60	T	Q8TBA6	Golgin subfamily A member 5 (Cell proliferation-inducing gene 31 protein) (Golgin-84) (Protein Ret-II) (RET-fused gene 5 protein)	T56; Golgin subfamily A member 5 (Cell proliferation-inducing gene 31 protein) (Golgin-84) (Protein Ret-II) (RET-fused gene 5 protein)	0	-0.315298	0.0483384	-0.717451	0	0.293447	0.260731	0.256736		0.465936	0.892342	0.0568033
MVP_HUMAN	[6037] VASGPSPGEGISPQSAQAPQAPGDNHVVPVLR; [	873	180	S	Q14764	Major vault protein (MVP) (Lung resistance-related protein)	S873; Major vault protein (MVP) (Lung resistance-related protein)	0	-0.373157	-0.200955	-0.365942	0	0.161262	0.178541	0.161423		0.102856	0.409539	0.106742
MVP_HUMAN	[6038] VASGPSPGEGISPQSAQAPQAPGDNHVVPVLR; [	876	180	S	Q14764	Major vault protein (MVP) (Lung resistance-related protein)	S876; Major vault protein (MVP) (Lung resistance-related protein)	0	-0.395311	-0.207676	-0.371647	0	0.165473	0.180247	0.156735		0.093527	0.403365	0.0927134
TR150_HUMAN	[6053] SRSFSKSR; [	30	180	S	Q9Y2W1	Thyroid hormone receptor-associated protein 3 (BCLAF1 and THRAP3 family member 2) (Thyroid hormone receptor-associated protein complex 150 kDa component) (Trap150)	S30; Thyroid hormone receptor-associated protein 3 (BCLAF1 and THRAP3 family member 2) (Thyroid hormone receptor-associated protein complex 150 kDa component) (Trap150)	0	0.23751	0.354809	0.217934	0	0.127226	0.151334	0.135509		0.181604	0.0792488	0.232557
TR150_HUMAN	[6054] SRSFSKSR; [	28	180	S	Q9Y2W1	Thyroid hormone receptor-associated protein 3 (BCLAF1 and THRAP3 family member 2) (Thyroid hormone receptor-associated protein complex 150 kDa component) (Trap150)	S28; Thyroid hormone receptor-associated protein 3 (BCLAF1 and THRAP3 family member 2) (Thyroid hormone receptor-associated protein complex 150 kDa component) (Trap150)	0	0.237058	0.323816	0.225957	0	0.137306	0.158919	0.137108		0.215924	0.125539	0.221022
TR150_HUMAN	[6060] GSFSDTGLGDGK; [	379	180	S	Q9Y2W1	Thyroid hormone receptor-associated protein 3 (BCLAF1 and THRAP3 family member 2) (Thyroid hormone receptor-associated protein complex 150 kDa component) (Trap150)	S379; Thyroid hormone receptor-associated protein 3 (BCLAF1 and THRAP3 family member 2) (Thyroid hormone receptor-associated protein complex 150 kDa component) (Trap150)	0	-0.563067	-0.31513	-0.247181	0	0.203021	0.149784	0.144599		0.0576454	0.113524	0.208379
TR150_HUMAN	[6062] ASAVSELSPR; [	243	180	S	Q9Y2W1	Thyroid hormone receptor-associated protein 3 (BCLAF1 and THRAP3 family member 2) (Thyroid hormone receptor-associated protein complex 150 kDa component) (Trap150)	S243; Thyroid hormone receptor-associated protein 3 (BCLAF1 and THRAP3 family member 2) (Thyroid hormone receptor-associated protein complex 150 kDa component) (Trap150)	0	-0.356339	-0.45787	-0.189689	0	0.137989	0.123182	0.115292		0.0755101	0.0032682	0.221587
TR150_HUMAN	[6064] QTNTDKEKIK; [	367	180	T	Q9Y2W1	Thyroid hormone receptor-associated protein 3 (BCLAF1 and THRAP3 family member 2) (Thyroid hormone receptor-associated protein complex 150 kDa component) (Trap150)	T367; Thyroid hormone receptor-associated protein 3 (BCLAF1 and THRAP3 family member 2) (Thyroid hormone receptor-associated protein complex 150 kDa component) (Trap150)	0	-0.132623	0.0819796	-0.167092	0	0.137608	0.162547	0.138632		0.51059	0.726703	0.382704
TR150_HUMAN	[6065] DLVHSNKKEQEFR; [	600	180	S	Q9Y2W1	Thyroid hormone receptor-associated protein 3 (BCLAF1 and THRAP3 family member 2) (Thyroid hormone receptor-associated protein complex 150 kDa component) (Trap150)	S600; Thyroid hormone receptor-associated protein 3 (BCLAF1 and THRAP3 family member 2) (Thyroid hormone receptor-associated protein complex 150 kDa component) (Trap150)	0	-0.403642	-0.50129	-0.555773	0	0.194214	0.221479	0.232691		0.135392	0.0905798	0.0908968
TR150_HUMAN	[6066] IDISPSTFR; [	682	180	S	Q9Y2W1	Thyroid hormone receptor-associated protein 3 (BCLAF1 and THRAP3 family member 2) (Thyroid hormone receptor-associated protein complex 150 kDa component) (Trap150)	S682; Thyroid hormone receptor-associated protein 3 (BCLAF1 and THRAP3 family member 2) (Thyroid hormone receptor-associated protein complex 150 kDa component) (Trap150)	0	0.0178846	-0.23797	-0.0589725	0	0.120894	0.125827	0.110613		0.924068	0.158973	0.705995
CDC42_HUMAN	[6069] QTIKCVVVGDGAVGK; [	3	40	T	P60953	Cell division control protein 42 homolog (G25K GTP-binding protein)	T3; Cell division control protein 42 homolog (G25K GTP-binding protein)	0	0.313927	0.159941	0.30603	0	0.31203	0.320412	0.304087		0.506349	0.729196	0.468738
BAHC1_HUMAN	[6090] EATPGGRIREK; [	1570	50	T	Q9P281	BAH and coiled-coil domain-containing protein 1 (Bromo adjacent homology domain-containing protein 2) (BAH domain-containing protein 2)	T1570; BAH and coiled-coil domain-containing protein 1 (Bromo adjacent homology domain-containing protein 2) (BAH domain-containing protein 2)	0	0.869221	0.88665	0.744363	0	0.33468	0.30891	0.304907		0.0766448	0.0421656	0.0908968
BAHC1_HUMAN	[6091] VKSKGLPTGLSSFQQK; [	1563	50	S	Q9P281	BAH and coiled-coil domain-containing protein 1 (Bromo adjacent homology domain-containing protein 2) (BAH domain-containing protein 2)	S1563; BAH and coiled-coil domain-containing protein 1 (Bromo adjacent homology domain-containing protein 2) (BAH domain-containing protein 2)	0	0.342552	-0.971422	0.554075	0	0.360885	0.375491	0.301712		0.513619	0.0669911	0.181505
BAHC1_HUMAN	[6092] CFLSRATVAGTGAGSGPSSSSK; [	2407	50	S	Q9P281	BAH and coiled-coil domain-containing protein 1 (Bromo adjacent homology domain-containing protein 2) (BAH domain-containing protein 2)	S2407; BAH and coiled-coil domain-containing protein 1 (Bromo adjacent homology domain-containing protein 2) (BAH domain-containing protein 2)	0	-0.0784877	0.293027	-0.483984	0	0.301497	0.302699	0.284732		0.859121	0.488871	0.21256
SPCS2_HUMAN	[6112] YTLKLTFISGRTK; [	171	50	T	Q15005	Signal peptidase complex subunit 2 (EC 3.4.-.-) (Microsomal signal peptidase 25 kDa subunit) (SPase 25 kDa subunit)	T171; Signal peptidase complex subunit 2 (EC 3.4.-.-) (Microsomal signal peptidase 25 kDa subunit) (SPase 25 kDa subunit)	0	0.0142355	-0.295465	0.304578	0	0.268071	0.250105	0.242051		0.970549	0.395413	0.366656
IF2P_HUMAN	[6120] QGTPMCVPSK; [	1123	60	T	O60841	Eukaryotic translation initiation factor 5B (eIF-5B) (EC 3.6.5.3) (Translation initiation factor IF-2)	T1123; Eukaryotic translation initiation factor 5B (eIF-5B) (EC 3.6.5.3) (Translation initiation factor IF-2)	0	0.103638	0.440372	-0.405584	0	0.277903	0.292719	0.242328		0.808042	0.281064	0.218363
IF2P_HUMAN	[6122] KQSFDDNDSEELEDKDSK; [	113	60	S	O60841	Eukaryotic translation initiation factor 5B (eIF-5B) (EC 3.6.5.3) (Translation initiation factor IF-2)	S113; Eukaryotic translation initiation factor 5B (eIF-5B) (EC 3.6.5.3) (Translation initiation factor IF-2)	0	-0.4149	-0.751714	0.265762	0	0.238599	0.298874	0.233704		0.216074	0.0686745	0.409797
SPTB2_HUMAN	[6130] AQTLPTSVVTITSESSPGKR; [	2335	160	T	Q01082	Spectrin beta chain, non-erythrocytic 1 (Beta-II spectrin) (Fodrin beta chain) (Spectrin, non-erythroid beta chain 1)	T2335; Spectrin beta chain, non-erythrocytic 1 (Beta-II spectrin) (Fodrin beta chain) (Spectrin, non-erythroid beta chain 1)	0	0.340481	-0.210797	0.334664	0	0.177178	0.169702	0.170067		0.168608	0.368886	0.150217
FAT1_HUMAN	[6146] LMYKITSGNPQGFFSIHPK; [	1188	60	S	Q14517	Protocadherin Fat 1 (Cadherin family member 7) (Cadherin-related tumor suppressor homolog) (Protein fat homolog) [Cleaved into: Protocadherin Fat 1, nuclear form]	S1188; Protocadherin Fat 1 (Cadherin family member 7) (Cadherin-related tumor suppressor homolog) (Protein fat homolog) [Cleaved into: Protocadherin Fat 1, nuclear form]	0	0.0186263	0.321456	-0.0902477	0	0.24336	0.253687	0.257779		0.968203	0.360539	0.819979
SMTN_HUMAN	[6149] ELMKAQSLPK; [6150] ELMKAQSLPK; [	754	90	S	P53814	Smoothelin	S754; Smoothelin	0	0.134574	0.645253	0.017455	0	0.144692	0.154411	0.175202		0.523457	0.00110906	0.946629
SHLB1_HUMAN	[6162] NFIEGDYK; [	155	50	Y	Q9Y371	Endophilin-B1 (Bax-interacting factor 1) (Bif-1) (SH3 domain-containing GRB2-like protein B1)	Y155; Endophilin-B1 (Bax-interacting factor 1) (Bif-1) (SH3 domain-containing GRB2-like protein B1)	0	0.791476	0.428119	0.564678	0	0.297687	0.406573	0.31012		0.0750978	0.446272	0.186219
PSMD1_HUMAN	[6166] DLKMPKVQYK; [	802	40	Y	Q99460	26S proteasome non-ATPase regulatory subunit 1 (26S proteasome regulatory subunit RPN2) (26S proteasome regulatory subunit S1) (26S proteasome subunit p112)	Y802; 26S proteasome non-ATPase regulatory subunit 1 (26S proteasome regulatory subunit RPN2) (26S proteasome regulatory subunit S1) (26S proteasome subunit p112)	0	0.647991	0.695301	0.573582	0	0.362034	0.340716	0.34234		0.212477	0.133171	0.220816
ADDG_HUMAN	[6173] SPEKIEEVLSPEGSPSKSPSK; [	683	130	S	Q9UEY8	Gamma-adducin (Adducin-like protein 70)	S683; Gamma-adducin (Adducin-like protein 70)	0	0.0898297	0.0241388	0.159807	0	0.141264	0.138598	0.134357		0.678428	0.898677	0.389227
ADDG_HUMAN	[6174] SPEKIEEVLSPEGSPSKSPSK; [	681	130	S	Q9UEY8	Gamma-adducin (Adducin-like protein 70)	S681; Gamma-adducin (Adducin-like protein 70)	0	0.0924672	0.0173714	0.149252	0	0.144487	0.142624	0.145988		0.678313	0.936268	0.458386
MYOME_HUMAN	[6183] LTSKLSTKDHK; [	1549	70	S	Q5VU43	Myomegalin (Cardiomyopathy-associated protein 2) (Phosphodiesterase 4D-interacting protein)	S1549; Myomegalin (Cardiomyopathy-associated protein 2) (Phosphodiesterase 4D-interacting protein)	0	0.193717	0.368766	-0.198171	0	0.228973	0.245862	0.224629		0.559212	0.281371	0.531614
MYOME_HUMAN	[6185] QDGTIQNLK; [	282	70	T	Q5VU43	Myomegalin (Cardiomyopathy-associated protein 2) (Phosphodiesterase 4D-interacting protein)	T282; Myomegalin (Cardiomyopathy-associated protein 2) (Phosphodiesterase 4D-interacting protein)	0	-0.304768	-0.344099	-0.172019	0	0.270517	0.232149	0.247489		0.437112	0.285947	0.625251
MIC27_HUMAN	[6200] EESLPKPKEKTK; [	191	40	S	Q6UXV4	MICOS complex subunit MIC27 (Apolipoprotein O-like) (Protein FAM121A)	S191; MICOS complex subunit MIC27 (Apolipoprotein O-like) (Protein FAM121A)	0	-0.608928	-0.991627	-0.959955	0	0.436981	0.386298	0.392174		0.328311	0.0686745	0.0915446
DHX29_HUMAN	[6201] KDEADLAKSALAMADSDHLTIYNAYLGWK; [	1133	40	S	Q7Z478	ATP-dependent RNA helicase DHX29 (EC 3.6.4.13) (DEAH box protein 29) (Nucleic acid helicase DDXx)	S1133; ATP-dependent RNA helicase DHX29 (EC 3.6.4.13) (DEAH box protein 29) (Nucleic acid helicase DDXx)	0	0.495399	-0.416225	0.769577	0	0.35005	0.595034	0.319022		0.318412	0.621212	0.093799
DHX29_HUMAN	[6202] LACIVETAQGKAQVHPSSVNR; [	1249	40	T	Q7Z478	ATP-dependent RNA helicase DHX29 (EC 3.6.4.13) (DEAH box protein 29) (Nucleic acid helicase DDXx)	T1249; ATP-dependent RNA helicase DHX29 (EC 3.6.4.13) (DEAH box protein 29) (Nucleic acid helicase DDXx)	0	0.672573	0.361303	0.611773	0	0.321477	0.350542	0.321307		0.140279	0.454771	0.166533
DHX29_HUMAN	[6201] KDEADLAKSALAMADSDHLTIYNAYLGWK; [	1137	40	T	Q7Z478	ATP-dependent RNA helicase DHX29 (EC 3.6.4.13) (DEAH box protein 29) (Nucleic acid helicase DDXx)	T1137; ATP-dependent RNA helicase DHX29 (EC 3.6.4.13) (DEAH box protein 29) (Nucleic acid helicase DDXx)	0	0.495399	-0.416225	0.769577	0	0.35005	0.595034	0.319022		0.318412	0.621212	0.093799
DHX29_HUMAN	[6201] KDEADLAKSALAMADSDHLTIYNAYLGWK; [	1139	40	Y	Q7Z478	ATP-dependent RNA helicase DHX29 (EC 3.6.4.13) (DEAH box protein 29) (Nucleic acid helicase DDXx)	Y1139; ATP-dependent RNA helicase DHX29 (EC 3.6.4.13) (DEAH box protein 29) (Nucleic acid helicase DDXx)	0	0.495399	-0.416225	0.769577	0	0.35005	0.595034	0.319022		0.318412	0.621212	0.093799
MARCS_HUMAN	[6213] LSGFSFK; [	170	50	S	P29966	Myristoylated alanine-rich C-kinase substrate (MARCKS) (Protein kinase C substrate, 80 kDa protein, light chain) (80K-L protein) (PKCSL)	S170; Myristoylated alanine-rich C-kinase substrate (MARCKS) (Protein kinase C substrate, 80 kDa protein, light chain) (80K-L protein) (PKCSL)	0	-0.199869	-0.185868	-0.00882478	0	0.194415	0.252029	0.225906		0.490564	0.601308	0.976954
ZO1_HUMAN	[6233] VQIPVSRPDPEPVSDNEEDSYDEEIHDPR; [	125	160	S	Q07157	Tight junction protein ZO-1 (Tight junction protein 1) (Zona occludens protein 1) (Zonula occludens protein 1)	S125; Tight junction protein ZO-1 (Tight junction protein 1) (Zona occludens protein 1) (Zonula occludens protein 1)	0	0.0477853	-0.27695	0.453766	0	0.140767	0.163984	0.119793		0.826948	0.210603	0.00371275
HNRPM_HUMAN	[6242] VMATTGGMGMGPGGPGMITIPPSILNNPNIPNEIIHALQAGR; [	178	80	T	P52272	Heterogeneous nuclear ribonucleoprotein M (hnRNP M)	T178; Heterogeneous nuclear ribonucleoprotein M (hnRNP M)	0	0.0150965	0.164925	0.389066	0	0.246197	0.242264	0.216831		0.970549	0.625956	0.190052
HNRPM_HUMAN	[6244] INEILSNALK; [	377	80	S	P52272	Heterogeneous nuclear ribonucleoprotein M (hnRNP M)	S377; Heterogeneous nuclear ribonucleoprotein M (hnRNP M)	0	-0.369672	-0.549397	-0.70118	0	0.209318	0.237126	0.223788		0.212595	0.0845824	0.0284998
SRCN1_HUMAN	[6246] LPPSSPQKLADVAAPPGGPPPPHSPYSGPPSRGSPVR; [	345	40	S	Q9C0H9	SRC kinase signaling inhibitor 1 (SNAP-25-interacting protein) (SNIP) (p130Cas-associated protein) (p140Cap)	S345; SRC kinase signaling inhibitor 1 (SNAP-25-interacting protein) (SNIP) (p130Cas-associated protein) (p140Cap)	0	0.617947	0.483122	0.76444	0	0.371183	0.359369	0.375687		0.230287	0.330806	0.149741
SRCN1_HUMAN	[6248] EMSGSNETSSPVSEKPSASR; [	1036	40	S	Q9C0H9	SRC kinase signaling inhibitor 1 (SNAP-25-interacting protein) (SNIP) (p130Cas-associated protein) (p140Cap)	S1036; SRC kinase signaling inhibitor 1 (SNAP-25-interacting protein) (SNIP) (p130Cas-associated protein) (p140Cap)	0	-0.561295	0.207699	-0.723245	0	0.411273	0.473309	0.403853		0.335586	0.758889	0.197104
SRCN1_HUMAN	[6246] LPPSSPQKLADVAAPPGGPPPPHSPYSGPPSRGSPVR; [	346	40	S	Q9C0H9	SRC kinase signaling inhibitor 1 (SNAP-25-interacting protein) (SNIP) (p130Cas-associated protein) (p140Cap)	S346; SRC kinase signaling inhibitor 1 (SNAP-25-interacting protein) (SNIP) (p130Cas-associated protein) (p140Cap)	0	0.617947	0.483122	0.76444	0	0.371183	0.359369	0.375687		0.230287	0.330806	0.149741
SRCN1_HUMAN	[6246] LPPSSPQKLADVAAPPGGPPPPHSPYSGPPSRGSPVR; [	368	40	S	Q9C0H9	SRC kinase signaling inhibitor 1 (SNAP-25-interacting protein) (SNIP) (p130Cas-associated protein) (p140Cap)	S368; SRC kinase signaling inhibitor 1 (SNAP-25-interacting protein) (SNIP) (p130Cas-associated protein) (p140Cap)	0	0.617947	0.483122	0.76444	0	0.371183	0.359369	0.375687		0.230287	0.330806	0.149741
SRCN1_HUMAN	[6246] LPPSSPQKLADVAAPPGGPPPPHSPYSGPPSRGSPVR; [	372	40	S	Q9C0H9	SRC kinase signaling inhibitor 1 (SNAP-25-interacting protein) (SNIP) (p130Cas-associated protein) (p140Cap)	S372; SRC kinase signaling inhibitor 1 (SNAP-25-interacting protein) (SNIP) (p130Cas-associated protein) (p140Cap)	0	0.617947	0.483122	0.76444	0	0.371183	0.359369	0.375687		0.230287	0.330806	0.149741
SRCN1_HUMAN	[6246] LPPSSPQKLADVAAPPGGPPPPHSPYSGPPSRGSPVR; [	375	40	S	Q9C0H9	SRC kinase signaling inhibitor 1 (SNAP-25-interacting protein) (SNIP) (p130Cas-associated protein) (p140Cap)	S375; SRC kinase signaling inhibitor 1 (SNAP-25-interacting protein) (SNIP) (p130Cas-associated protein) (p140Cap)	0	0.617947	0.483122	0.76444	0	0.371183	0.359369	0.375687		0.230287	0.330806	0.149741
WAC2A_HUMAN	[6261] ASALLFSSDEEDQWNIPASQTHLASDSR; [	620	140	S	Q641Q2	WASH complex subunit 2A	S620; WASH complex subunit 2A	0	-0.115913	0.174817	0.358366	0	0.105671	0.165988	0.101551		0.449315	0.444409	0.00912177
NAV1_HUMAN	[6277] SVSSLSNRSSPLSWR; [	306	90	S	Q8NEY1	Neuron navigator 1 (Pore membrane and/or filament-interacting-like protein 3) (Steerin-1) (Unc-53 homolog 1) (unc53H1)	S306; Neuron navigator 1 (Pore membrane and/or filament-interacting-like protein 3) (Steerin-1) (Unc-53 homolog 1) (unc53H1)	0	0.411074	0.243406	0.267022	0	0.183932	0.199875	0.167459		0.115592	0.381499	0.238258
NAV1_HUMAN	[6278] MYPKLSGLHR; [	879	90	S	Q8NEY1	Neuron navigator 1 (Pore membrane and/or filament-interacting-like protein 3) (Steerin-1) (Unc-53 homolog 1) (unc53H1)	S879; Neuron navigator 1 (Pore membrane and/or filament-interacting-like protein 3) (Steerin-1) (Unc-53 homolog 1) (unc53H1)	0	0.489248	0.15855	0.306495	0	0.128921	0.136027	0.11959		0.00475241	0.400258	0.0762877
MYO6_HUMAN	[6284] AAAGTKKYDLSK; [	1084	70	Y	Q9UM54	Unconventional myosin-VI (Unconventional myosin-6)	Y1084; Unconventional myosin-VI (Unconventional myosin-6)	0	1.10793	1.15628	1.03715	0	0.190099	0.210483	0.187793		6.73211e-06	1.63033e-05	1.79163e-05
MYO6_HUMAN	[6285] STMMTQEQIQKEYDALVKSSEELLSALQK; [	888	70	T	Q9UM54	Unconventional myosin-VI (Unconventional myosin-6)	T888; Unconventional myosin-VI (Unconventional myosin-6)	0	0.287158	-0.364689	-0.570434	0	0.170742	0.186516	0.165641		0.226386	0.148791	0.0131681
MYO6_HUMAN	[6284] AAAGTKKYDLSK; [	1087	70	S	Q9UM54	Unconventional myosin-VI (Unconventional myosin-6)	S1087; Unconventional myosin-VI (Unconventional myosin-6)	0	1.10793	1.15628	1.03715	0	0.190099	0.210483	0.187793		6.73211e-06	1.63033e-05	1.79163e-05
MYO6_HUMAN	[6285] STMMTQEQIQKEYDALVKSSEELLSALQK; [	891	70	T	Q9UM54	Unconventional myosin-VI (Unconventional myosin-6)	T891; Unconventional myosin-VI (Unconventional myosin-6)	0	0.287158	-0.364689	-0.570434	0	0.170742	0.186516	0.165641		0.226386	0.148791	0.0131681
PLST_HUMAN	[6301] DSKAYFHLLNQIAPK; [	302	50	Y	P13797	Plastin-3 (T-plastin)	Y302; Plastin-3 (T-plastin)	0	-1.2874	-1.4938	-1.05196	0	0.462251	0.537638	0.474827		0.0625117	0.049258	0.116744
S4A7_HUMAN	[6302] YSPDKPVSVK; [	1187	40	Y	Q9Y6M7	Sodium bicarbonate cotransporter 3 (Electroneutral Na/HCO(3) cotransporter) (Sodium bicarbonate cotransporter 2) (Sodium bicarbonate cotransporter 2b) (Bicarbonate transporter) (Solute carrier family 4 member 7)	Y1187; Sodium bicarbonate cotransporter 3 (Electroneutral Na/HCO(3) cotransporter) (Sodium bicarbonate cotransporter 2) (Sodium bicarbonate cotransporter 2b) (Bicarbonate transporter) (Solute carrier family 4 member 7)	0	0.322095	0.702394	0.279826	0	0.332998	0.281553	0.308427		0.51059	0.0726152	0.517594
ZFP91_HUMAN	[6305] KSPRLLCIEK; [	110	40	S	Q96JP5	E3 ubiquitin-protein ligase ZFP91 (EC 2.3.2.27) (RING-type E3 ubiquitin transferase ZFP91) (Zinc finger protein 757) (Zinc finger protein 91 homolog) (Zfp-91)	S110; E3 ubiquitin-protein ligase ZFP91 (EC 2.3.2.27) (RING-type E3 ubiquitin transferase ZFP91) (Zinc finger protein 757) (Zinc finger protein 91 homolog) (Zfp-91)	0	0.841673	1.02369	0.881789	0	0.403093	0.409849	0.387966		0.140337	0.0726152	0.110748
SYNE1_HUMAN	[6321] KLESTLDGLERSR; [	1327	160	S	Q8NF91	Nesprin-1 (Enaptin) (KASH domain-containing protein 1) (KASH1) (Myocyte nuclear envelope protein 1) (Myne-1) (Nuclear envelope spectrin repeat protein 1) (Synaptic nuclear envelope protein 1) (Syne-1)	S1327; Nesprin-1 (Enaptin) (KASH domain-containing protein 1) (KASH1) (Myocyte nuclear envelope protein 1) (Myne-1) (Nuclear envelope spectrin repeat protein 1) (Synaptic nuclear envelope protein 1) (Syne-1)	0	0.322505	0.19693	0.263484	0	0.153475	0.138932	0.150478		0.130547	0.305153	0.199888
SYNE1_HUMAN	[6322] QMLLKSLIK; [	4403	160	S	Q8NF91	Nesprin-1 (Enaptin) (KASH domain-containing protein 1) (KASH1) (Myocyte nuclear envelope protein 1) (Myne-1) (Nuclear envelope spectrin repeat protein 1) (Synaptic nuclear envelope protein 1) (Syne-1)	S4403; Nesprin-1 (Enaptin) (KASH domain-containing protein 1) (KASH1) (Myocyte nuclear envelope protein 1) (Myne-1) (Nuclear envelope spectrin repeat protein 1) (Synaptic nuclear envelope protein 1) (Syne-1)	0	0.00773775	0.180465	0.0241648	0	0.154231	0.13636	0.160015		0.970549	0.330806	0.918483
SYNE1_HUMAN	[6323] YREMAEKLR; [	7568	160	Y	Q8NF91	Nesprin-1 (Enaptin) (KASH domain-containing protein 1) (KASH1) (Myocyte nuclear envelope protein 1) (Myne-1) (Nuclear envelope spectrin repeat protein 1) (Synaptic nuclear envelope protein 1) (Syne-1)	Y7568; Nesprin-1 (Enaptin) (KASH domain-containing protein 1) (KASH1) (Myocyte nuclear envelope protein 1) (Myne-1) (Nuclear envelope spectrin repeat protein 1) (Synaptic nuclear envelope protein 1) (Syne-1)	0	-0.254217	0.143895	-0.156717	0	0.149106	0.139229	0.163263		0.221425	0.45154	0.490726
SYNE1_HUMAN	[6327] LEELHSKVNDLK; [	2256	160	S	Q8NF91	Nesprin-1 (Enaptin) (KASH domain-containing protein 1) (KASH1) (Myocyte nuclear envelope protein 1) (Myne-1) (Nuclear envelope spectrin repeat protein 1) (Synaptic nuclear envelope protein 1) (Syne-1)	S2256; Nesprin-1 (Enaptin) (KASH domain-containing protein 1) (KASH1) (Myocyte nuclear envelope protein 1) (Myne-1) (Nuclear envelope spectrin repeat protein 1) (Synaptic nuclear envelope protein 1) (Syne-1)	0	-0.192468	-0.238568	-0.403101	0	0.187803	0.222293	0.200161		0.489361	0.433293	0.149085
SYNE1_HUMAN	[6330] EDVSSIVMSTLRELGQTWANLDHMVGQLK; [	7110	160	T	Q8NF91	Nesprin-1 (Enaptin) (KASH domain-containing protein 1) (KASH1) (Myocyte nuclear envelope protein 1) (Myne-1) (Nuclear envelope spectrin repeat protein 1) (Synaptic nuclear envelope protein 1) (Syne-1)	T7110; Nesprin-1 (Enaptin) (KASH domain-containing protein 1) (KASH1) (Myocyte nuclear envelope protein 1) (Myne-1) (Nuclear envelope spectrin repeat protein 1) (Synaptic nuclear envelope protein 1) (Syne-1)	0	-0.214942	-0.0680514	0.053105	0	0.16797	0.16063	0.188991		0.363546	0.766187	0.854034
ZRAB2_HUMAN	[6361] MMKAGGTEIGKTLAEK; [	50	80	T	O95218	Zinc finger Ran-binding domain-containing protein 2 (Zinc finger protein 265) (Zinc finger, splicing)	T50; Zinc finger Ran-binding domain-containing protein 2 (Zinc finger protein 265) (Zinc finger, splicing)	0	0.432152	0.233859	0.442159	0	0.219252	0.213886	0.19521		0.160406	0.425498	0.109733
M4K4_HUMAN	[6379] TTSRSPVLSR; [	631	60	S	O95819	Mitogen-activated protein kinase kinase kinase kinase 4 (EC 2.7.11.1) (HPK/GCK-like kinase HGK) (MAPK/ERK kinase kinase kinase 4) (MEK kinase kinase 4) (MEKKK 4) (Nck-interacting kinase)	S631; Mitogen-activated protein kinase kinase kinase kinase 4 (EC 2.7.11.1) (HPK/GCK-like kinase HGK) (MAPK/ERK kinase kinase kinase 4) (MEK kinase kinase 4) (MEKKK 4) (Nck-interacting kinase)	0	-0.30708	-0.327456	-0.462706	0	0.233687	0.270246	0.245495		0.352693	0.385173	0.167064
MY18A_HUMAN	[6383] SLAPDRSDDEHDPLDNTSRPR; [	2020	40	S	Q92614	Unconventional myosin-XVIIIa (Molecule associated with JAK3 N-terminus) (MAJN) (Myosin containing a PDZ domain) (Surfactant protein receptor SP-R210) (SP-R210)	S2020; Unconventional myosin-XVIIIa (Molecule associated with JAK3 N-terminus) (MAJN) (Myosin containing a PDZ domain) (Surfactant protein receptor SP-R210) (SP-R210)	0	0.094078	0.428464	0.342993	0	0.331175	0.369242	0.310542		0.850873	0.40344	0.422183
MATR3_HUMAN	[6432] SYSPDGKESPSDKK; [6434] SYSPDGKESPSDK; [	598	100	S	P43243	Matrin-3	S598; Matrin-3	0	-0.127895	0.0112739	-0.221592	0	0.180314	0.209236	0.15735		0.639894	0.971674	0.299132
APCL_HUMAN	[6441] RPPVTQAAGALPGPGASPVPKTPARTLLAK; [	1894	100	T	O95996	Adenomatous polyposis coli protein 2 (Adenomatous polyposis coli protein-like) (APC-like)	T1894; Adenomatous polyposis coli protein 2 (Adenomatous polyposis coli protein-like) (APC-like)	0	0.269189	0.153516	0.446639	0	0.276172	0.295743	0.223783		0.51059	0.718908	0.149741
PEA15_HUMAN	[6461] DIIRQPSEEEIIK; [	116	60	S	Q15121	Astrocytic phosphoprotein PEA-15 (15 kDa phosphoprotein enriched in astrocytes) (Phosphoprotein enriched in diabetes) (PED)	S116; Astrocytic phosphoprotein PEA-15 (15 kDa phosphoprotein enriched in astrocytes) (Phosphoprotein enriched in diabetes) (PED)	0	1.01687	1.01931	0.808858	0	0.195628	0.20959	0.193366		7.45066e-05	0.000173864	0.00177323
MYH11_HUMAN	[6471] LQDFASTVEALEEGKKR; [	1385	90	S	P35749	Myosin-11 (Myosin heavy chain 11) (Myosin heavy chain, smooth muscle isoform) (SMMHC)	S1385; Myosin-11 (Myosin heavy chain 11) (Myosin heavy chain, smooth muscle isoform) (SMMHC)	0	-0.50261	-0.261495	-0.574501	0	0.337022	0.350188	0.288687		0.282546	0.595639	0.150213
TM1L2_HUMAN	[6487] EFLLGNPFSTPVGQCLEK; [	10	40	S	Q6ZVM7	TOM1-like protein 2 (Target of Myb-like protein 2)	S10; TOM1-like protein 2 (Target of Myb-like protein 2)	0	-0.0295087	0.496479	0.0392625	0	0.214912	0.199356	0.206264		0.929321	0.0729403	0.898788
NCOR2_HUMAN	[6496] EDAAPTKPAPPAPPPPQNLQPESDAPQQPGSSPR; [	1009	50	S	Q9Y618	Nuclear receptor corepressor 2 (N-CoR2) (CTG repeat protein 26) (SMAP270) (Silencing mediator of retinoic acid and thyroid hormone receptor) (SMRT) (T3 receptor-associating factor) (TRAC) (Thyroid-, retinoic-acid-receptor-associated corepressor)	S1009; Nuclear receptor corepressor 2 (N-CoR2) (CTG repeat protein 26) (SMAP270) (Silencing mediator of retinoic acid and thyroid hormone receptor) (SMRT) (T3 receptor-associating factor) (TRAC) (Thyroid-, retinoic-acid-receptor-associated corepressor)	0	0.373828	0.387588	0.344736	0	0.27891	0.284372	0.296176		0.343174	0.329123	0.401095
RPB2_HUMAN	[6505] TQISLVRMPYACK; [	1153	40	Y	P30876	DNA-directed RNA polymerase II subunit RPB2 (EC 2.7.7.6) (DNA-directed RNA polymerase II 140 kDa polypeptide) (DNA-directed RNA polymerase II subunit B) (RNA polymerase II subunit 2) (RNA polymerase II subunit B2)	Y1153; DNA-directed RNA polymerase II subunit RPB2 (EC 2.7.7.6) (DNA-directed RNA polymerase II 140 kDa polypeptide) (DNA-directed RNA polymerase II subunit B) (RNA polymerase II subunit 2) (RNA polymerase II subunit B2)	0	0.147018	0.44397	0.188993	0	0.307392	0.329103	0.290653		0.753672	0.330806	0.655163
RFTN1_HUMAN	[6513] KIQEAASQGLK; [	153	90	S	Q14699	Raftlin (Cell migration-inducing gene 2 protein) (Raft-linking protein)	S153; Raftlin (Cell migration-inducing gene 2 protein) (Raft-linking protein)	0	-0.381629	-0.530871	-0.351944	0	0.140551	0.170707	0.131388		0.0656145	0.0218519	0.0652422
RAPH1_HUMAN	[6534] KQPAFPASYIPPSPPTPPVPVPPPTLPK; [	830	80	T	Q70E73	Ras-associated and pleckstrin homology domains-containing protein 1 (RAPH1) (Amyotrophic lateral sclerosis 2 chromosomal region candidate gene 18 protein) (Amyotrophic lateral sclerosis 2 chromosomal region candidate gene 9 protein) (Lamellipodin) (Proline-rich EVH1 ligand 2) (PREL-2) (Protein RMO1)	T830; Ras-associated and pleckstrin homology domains-containing protein 1 (RAPH1) (Amyotrophic lateral sclerosis 2 chromosomal region candidate gene 18 protein) (Amyotrophic lateral sclerosis 2 chromosomal region candidate gene 9 protein) (Lamellipodin) (Proline-rich EVH1 ligand 2) (PREL-2) (Protein RMO1)	0	0.174532	0.393658	0.321349	0	0.217117	0.200711	0.205306		0.584272	0.147268	0.246937
NCBP3_HUMAN	[6541] LGSAPKTKEK; [	555	60	T	Q53F19	Nuclear cap-binding protein subunit 3 (Protein ELG)	T555; Nuclear cap-binding protein subunit 3 (Protein ELG)	0	-0.487626	-0.573445	-0.317787	0	0.232378	0.260516	0.241732		0.136374	0.103938	0.343819
CLAP2_HUMAN	[6556] EASPSRLSVAR; [6557] EASPSRLSVAR; [	509	80	S	O75122	CLIP-associating protein 2 (Cytoplasmic linker-associated protein 2) (Protein Orbit homolog 2) (hOrbit2)	S509; CLIP-associating protein 2 (Cytoplasmic linker-associated protein 2) (Protein Orbit homolog 2) (hOrbit2)	0	0.914131	0.96237	0.623904	0	0.178954	0.189568	0.156641		7.12134e-05	6.51658e-05	0.00261055
PCM1_HUMAN	[6571] QLGSILQDSLAK; [	1656	40	S	Q15154	Pericentriolar material 1 protein (PCM-1) (hPCM-1)	S1656; Pericentriolar material 1 protein (PCM-1) (hPCM-1)	0	0.311335	0.235717	0.24095	0	0.18243	0.175388	0.183796		0.226386	0.330806	0.345892
TCOF_HUMAN	[6573] TNVVTMPTAHPRIAPK; [	1026	80	T	Q13428	Treacle protein (Treacher Collins syndrome protein)	T1026; Treacle protein (Treacher Collins syndrome protein)	0	0.772413	0.798279	0.815908	0	0.294509	0.341959	0.329989		0.0750978	0.0842392	0.0825539
TCOF_HUMAN	[6574] TNVVTMPTAHPRIAPK; [	1023	80	T	Q13428	Treacle protein (Treacher Collins syndrome protein)	T1023; Treacle protein (Treacher Collins syndrome protein)	0	0.720935	0.76759	0.791791	0	0.300952	0.306578	0.302768		0.0939874	0.0686745	0.0744367
TCOF_HUMAN	[6578] SSSSESEDEDVIPATQCLTPGIRTNVVTMPTAHPR; [	1010	80	T	Q13428	Treacle protein (Treacher Collins syndrome protein)	T1010; Treacle protein (Treacher Collins syndrome protein)	0	-0.051303	0.152758	-0.211018	0	0.249104	0.255536	0.231162		0.89582	0.678667	0.516088
TCOF_HUMAN	[6579] LSGDQPAARTPRSK; [	1361	80	S	Q13428	Treacle protein (Treacher Collins syndrome protein)	S1361; Treacle protein (Treacher Collins syndrome protein)	0	-0.400157	-0.313097	-0.428502	0	0.268946	0.241175	0.251224		0.28363	0.344344	0.211254
CC110_HUMAN	[6581] NNKEIPITGKNITDLK; [	369	50	T	Q8TBZ0	Coiled-coil domain-containing protein 110 (Cancer/testis antigen 52) (CT52) (Cancer/testis antigen KM-HN-1)	T369; Coiled-coil domain-containing protein 110 (Cancer/testis antigen 52) (CT52) (Cancer/testis antigen KM-HN-1)	0	0.592209	0.628875	0.665594	0	0.271435	0.293649	0.294795		0.124422	0.113524	0.110748
CC110_HUMAN	[6582] TNILLIQDEK; [	576	50	T	Q8TBZ0	Coiled-coil domain-containing protein 110 (Cancer/testis antigen 52) (CT52) (Cancer/testis antigen KM-HN-1)	T576; Coiled-coil domain-containing protein 110 (Cancer/testis antigen 52) (CT52) (Cancer/testis antigen KM-HN-1)	0	0.113056	-0.0765932	-0.544865	0	0.242345	0.287407	0.2673		0.758133	0.84981	0.149741
CC110_HUMAN	[6583] KVMELESENLNLK; [	450	50	S	Q8TBZ0	Coiled-coil domain-containing protein 110 (Cancer/testis antigen 52) (CT52) (Cancer/testis antigen KM-HN-1)	S450; Coiled-coil domain-containing protein 110 (Cancer/testis antigen 52) (CT52) (Cancer/testis antigen KM-HN-1)	0	-0.598704	-0.307966	-0.411795	0	0.246287	0.265424	0.246664		0.093527	0.403365	0.220816
E7EVA0_HUMAN	[6584] ISTVKASTVTEPPAKVTDVSCQEQIQGAGFVPSVVSEENK; [	1324	80	S	E7EVA0	Microtubule-associated protein	S1324; Microtubule-associated protein	0	0.699434	0.667675	0.568998	0	0.284744	0.281069	0.266917		0.0886907	0.0791266	0.128659
E7EVA0_HUMAN	[6587] YTAVADKPSK; [	1369	80	Y	E7EVA0	Microtubule-associated protein	Y1369; Microtubule-associated protein	0	0.0514365	-0.116995	-0.124302	0	0.198344	0.228308	0.195992		0.859121	0.722745	0.662913
E7EVA0_HUMAN	[6588] MHDSSFSHTPDTPTVEAVDRK; [	1288	80	S	E7EVA0	Microtubule-associated protein	S1288; Microtubule-associated protein	0	-0.102335	0.214149	-0.178568	0	0.197406	0.219242	0.197115		0.734409	0.48239	0.516492
E7EVA0_HUMAN	[6590] EGCSPFLDQEVMGVVSKPTAAKEIPNLVPTLIASNPLECNLKEGNNESK; [	966	80	S	E7EVA0	Microtubule-associated protein	S966; Microtubule-associated protein	0	0.113913	0.249481	-0.309597	0	0.277106	0.284768	0.238207		0.788204	0.529761	0.345892
E7EVA0_HUMAN	[6584] ISTVKASTVTEPPAKVTDVSCQEQIQGAGFVPSVVSEENK; [	1355	80	S	E7EVA0	Microtubule-associated protein	S1355; Microtubule-associated protein	0	0.699434	0.667675	0.568998	0	0.284744	0.281069	0.266917		0.0886907	0.0791266	0.128659
E7EVA0_HUMAN	[6590] EGCSPFLDQEVMGVVSKPTAAKEIPNLVPTLIASNPLECNLKEGNNESK; [	978	80	S	E7EVA0	Microtubule-associated protein	S978; Microtubule-associated protein	0	0.113913	0.249481	-0.309597	0	0.277106	0.284768	0.238207		0.788204	0.529761	0.345892
E7EVA0_HUMAN	[6584] ISTVKASTVTEPPAKVTDVSCQEQIQGAGFVPSVVSEENK; [	1358	80	S	E7EVA0	Microtubule-associated protein	S1358; Microtubule-associated protein	0	0.699434	0.667675	0.568998	0	0.284744	0.281069	0.266917		0.0886907	0.0791266	0.128659
E7EVA0_HUMAN	[6590] EGCSPFLDQEVMGVVSKPTAAKEIPNLVPTLIASNPLECNLKEGNNESK; [	981	80	T	E7EVA0	Microtubule-associated protein	T981; Microtubule-associated protein	0	0.113913	0.249481	-0.309597	0	0.277106	0.284768	0.238207		0.788204	0.529761	0.345892
MAP1A_HUMAN	[6630] WLAESPVGLPPEEEDKLTR; [	1776	470	S	P78559	Microtubule-associated protein 1A (MAP-1A) (Proliferation-related protein p80) [Cleaved into: MAP1A heavy chain; MAP1 light chain LC2]	S1776; Microtubule-associated protein 1A (MAP-1A) (Proliferation-related protein p80) [Cleaved into: MAP1A heavy chain; MAP1 light chain LC2]	0	-0.1333	-0.0175143	0.142014	0	0.225777	0.186533	0.171101		0.697558	0.949596	0.553911
MAP1A_HUMAN	[6633] TEATQGLDYVPSAGTISPTSSLEEDKGFK; [	896	470	S	P78559	Microtubule-associated protein 1A (MAP-1A) (Proliferation-related protein p80) [Cleaved into: MAP1A heavy chain; MAP1 light chain LC2]	S896; Microtubule-associated protein 1A (MAP-1A) (Proliferation-related protein p80) [Cleaved into: MAP1A heavy chain; MAP1 light chain LC2]	0	-0.0784421	0.066378	0.0975474	0	0.0611286	0.0632443	0.0734833		0.363243	0.444409	0.330817
MAP1A_HUMAN	[6653] VPPPRSPQAQEAPVNIDEGLTGCTIQLLPAQDK; [	1069	470	S	P78559	Microtubule-associated protein 1A (MAP-1A) (Proliferation-related protein p80) [Cleaved into: MAP1A heavy chain; MAP1 light chain LC2]	S1069; Microtubule-associated protein 1A (MAP-1A) (Proliferation-related protein p80) [Cleaved into: MAP1A heavy chain; MAP1 light chain LC2]	0	-0.0750497	-0.0345417	0.0889475	0	0.0743493	0.152851	0.0836884		0.497333	0.873922	0.43977
MAP1A_HUMAN	[6654] ALALAPGPPTR; [	2210	470	T	P78559	Microtubule-associated protein 1A (MAP-1A) (Proliferation-related protein p80) [Cleaved into: MAP1A heavy chain; MAP1 light chain LC2]	T2210; Microtubule-associated protein 1A (MAP-1A) (Proliferation-related protein p80) [Cleaved into: MAP1A heavy chain; MAP1 light chain LC2]	0	-0.178149	-0.18732	-0.254778	0	0.109816	0.123935	0.120918		0.232665	0.27347	0.128659
AMPD2_HUMAN	[6664] QISQDVKLEPDILLR; [	168	80	S	Q01433	AMP deaminase 2 (EC 3.5.4.6) (AMP deaminase isoform L)	S168; AMP deaminase 2 (EC 3.5.4.6) (AMP deaminase isoform L)	0	-0.159822	-0.20423	0.148885	0	0.174314	0.178317	0.149518		0.528662	0.406117	0.471689
SMAP_HUMAN	[6690] SASPDDDLGSSNWEAADLGNEER; [6692] SASPDDDLGSSNWEAADLGNEERK; [6695] RSASPDDDLGSSNWEAADLGNEER; [	17	90	S	O00193	Small acidic protein	S17; Small acidic protein	0	-0.08995	0.308364	0.307729	0	0.155094	0.169783	0.160374		0.699921	0.176384	0.159014
SMAP_HUMAN	[6693] SASPDDDLGSSNWEAADLGNEERK; [	15	90	S	O00193	Small acidic protein	S15; Small acidic protein	0	-0.0578151	0.291025	0.0959527	0	0.219745	0.187386	0.209638		0.858443	0.263561	0.753386
MYO1C_HUMAN	[6714] VSSINDKSDWKVVR; [	282	50	S	O00159	Unconventional myosin-Ic (Myosin I beta) (MMI-beta) (MMIb)	S282; Unconventional myosin-Ic (Myosin I beta) (MMI-beta) (MMIb)	0	-0.234819	-0.445383	-0.0856357	0	0.252604	0.249583	0.255901		0.525224	0.187409	0.830692
UBE2N_HUMAN	[6718] AAPKVRFMTK; [	73	50	T	P61088	Ubiquitin-conjugating enzyme E2 N (EC 2.3.2.23) (Bendless-like ubiquitin-conjugating enzyme) (E2 ubiquitin-conjugating enzyme N) (Ubc13) (UbcH13) (Ubiquitin carrier protein N) (Ubiquitin-protein ligase N)	T73; Ubiquitin-conjugating enzyme E2 N (EC 2.3.2.23) (Bendless-like ubiquitin-conjugating enzyme) (E2 ubiquitin-conjugating enzyme N) (Ubc13) (UbcH13) (Ubiquitin carrier protein N) (Ubiquitin-protein ligase N)	0	0.0839332	0.429222	0.0783232	0	0.22844	0.227742	0.217179		0.808272	0.165155	0.812597
SARNP_HUMAN	[6738] KSEDDEKLK; [	168	70	S	P82979	SAP domain-containing ribonucleoprotein (Cytokine-induced protein of 29 kDa) (Nuclear protein Hcc-1) (Proliferation-associated cytokine-inducible protein CIP29)	S168; SAP domain-containing ribonucleoprotein (Cytokine-induced protein of 29 kDa) (Nuclear protein Hcc-1) (Proliferation-associated cytokine-inducible protein CIP29)	0	-0.669533	-0.492385	-0.572007	0	0.158222	0.20099	0.162109		0.00168672	0.0729403	0.0109241
TGON2_HUMAN	[6755] SGSEAQTTKDSTSK; [	124	90	S	O43493	Trans-Golgi network integral membrane protein 2 (TGN38 homolog) (TGN46) (TGN48) (Trans-Golgi network protein TGN51)	S124; Trans-Golgi network integral membrane protein 2 (TGN38 homolog) (TGN46) (TGN48) (Trans-Golgi network protein TGN51)	0	0.562804	0.633194	0.581166	0	0.229219	0.264355	0.240321		0.0886907	0.078734	0.0908968
TGON2_HUMAN	[6756] SGSEAQTTKDSTSK; [	118	90	T	O43493	Trans-Golgi network integral membrane protein 2 (TGN38 homolog) (TGN46) (TGN48) (Trans-Golgi network protein TGN51)	T118; Trans-Golgi network integral membrane protein 2 (TGN38 homolog) (TGN46) (TGN48) (Trans-Golgi network protein TGN51)	0	0.558222	0.595751	0.559285	0	0.239043	0.256551	0.227455		0.102856	0.0842392	0.0831769
MIA2_HUMAN	[6770] CLESTKLLADLKK; [	22	40	S	Q96PC5	Melanoma inhibitory activity protein 2	S22; Melanoma inhibitory activity protein 2	0	0.947872	1.20387	1.13682	0	0.417377	0.455181	0.46944		0.115592	0.0657375	0.0934912
GCN1_HUMAN	[6778] AVMLLHTHTITSR; [	956	110	T	Q92616	eIF-2-alpha kinase activator GCN1 (GCN1 eIF-2-alpha kinase activator homolog) (GCN1-like protein 1) (General control of amino-acid synthesis 1-like protein 1) (Translational activator GCN1) (HsGCN1)	T956; eIF-2-alpha kinase activator GCN1 (GCN1 eIF-2-alpha kinase activator homolog) (GCN1-like protein 1) (General control of amino-acid synthesis 1-like protein 1) (Translational activator GCN1) (HsGCN1)	0	0.885264	0.861776	0.866778	0	0.316407	0.337242	0.338207		0.0576454	0.0669911	0.0762877
GCN1_HUMAN	[6779] QGVCIGLSEIMK; [	1988	110	S	Q92616	eIF-2-alpha kinase activator GCN1 (GCN1 eIF-2-alpha kinase activator homolog) (GCN1-like protein 1) (General control of amino-acid synthesis 1-like protein 1) (Translational activator GCN1) (HsGCN1)	S1988; eIF-2-alpha kinase activator GCN1 (GCN1 eIF-2-alpha kinase activator homolog) (GCN1-like protein 1) (General control of amino-acid synthesis 1-like protein 1) (Translational activator GCN1) (HsGCN1)	0	0.538737	0.594808	0.574209	0	0.234494	0.251962	0.276041		0.106773	0.0791266	0.134509
GCN1_HUMAN	[6780] AYSDQAIVNLLK; [	2612	110	S	Q92616	eIF-2-alpha kinase activator GCN1 (GCN1 eIF-2-alpha kinase activator homolog) (GCN1-like protein 1) (General control of amino-acid synthesis 1-like protein 1) (Translational activator GCN1) (HsGCN1)	S2612; eIF-2-alpha kinase activator GCN1 (GCN1 eIF-2-alpha kinase activator homolog) (GCN1-like protein 1) (General control of amino-acid synthesis 1-like protein 1) (Translational activator GCN1) (HsGCN1)	0	0.234373	0.21996	0.275255	0	0.24777	0.240438	0.239981		0.513619	0.511935	0.406493
GCN1_HUMAN	[6783] SIIQSAQQDSIK; [	781	110	S	Q92616	eIF-2-alpha kinase activator GCN1 (GCN1 eIF-2-alpha kinase activator homolog) (GCN1-like protein 1) (General control of amino-acid synthesis 1-like protein 1) (Translational activator GCN1) (HsGCN1)	S781; eIF-2-alpha kinase activator GCN1 (GCN1 eIF-2-alpha kinase activator homolog) (GCN1-like protein 1) (General control of amino-acid synthesis 1-like protein 1) (Translational activator GCN1) (HsGCN1)	0	0.0585108	0.0315607	0.16551	0	0.193693	0.268406	0.211143		0.847284	0.937203	0.575701
GCN1_HUMAN	[6785] GIKEEVQLTSK; [	828	110	S	Q92616	eIF-2-alpha kinase activator GCN1 (GCN1 eIF-2-alpha kinase activator homolog) (GCN1-like protein 1) (General control of amino-acid synthesis 1-like protein 1) (Translational activator GCN1) (HsGCN1)	S828; eIF-2-alpha kinase activator GCN1 (GCN1 eIF-2-alpha kinase activator homolog) (GCN1-like protein 1) (General control of amino-acid synthesis 1-like protein 1) (Translational activator GCN1) (HsGCN1)	0	-0.244782	0.110964	-0.299119	0	0.206789	0.256331	0.196836		0.408426	0.759995	0.259476
GCN1_HUMAN	[6787] SALLDFYMK; [	221	110	S	Q92616	eIF-2-alpha kinase activator GCN1 (GCN1 eIF-2-alpha kinase activator homolog) (GCN1-like protein 1) (General control of amino-acid synthesis 1-like protein 1) (Translational activator GCN1) (HsGCN1)	S221; eIF-2-alpha kinase activator GCN1 (GCN1 eIF-2-alpha kinase activator homolog) (GCN1-like protein 1) (General control of amino-acid synthesis 1-like protein 1) (Translational activator GCN1) (HsGCN1)	0	-0.379249	-0.350959	-0.408172	0	0.190209	0.209252	0.235886		0.153707	0.215584	0.206385
GCN1_HUMAN	[6778] AVMLLHTHTITSR; [	960	110	T	Q92616	eIF-2-alpha kinase activator GCN1 (GCN1 eIF-2-alpha kinase activator homolog) (GCN1-like protein 1) (General control of amino-acid synthesis 1-like protein 1) (Translational activator GCN1) (HsGCN1)	T960; eIF-2-alpha kinase activator GCN1 (GCN1 eIF-2-alpha kinase activator homolog) (GCN1-like protein 1) (General control of amino-acid synthesis 1-like protein 1) (Translational activator GCN1) (HsGCN1)	0	0.885264	0.861776	0.866778	0	0.316407	0.337242	0.338207		0.0576454	0.0669911	0.0762877
IMDH2_HUMAN	[6831] EDLVVAPAGITLK; [	193	40	T	P12268	Inosine-5'-monophosphate dehydrogenase 2 (IMP dehydrogenase 2) (IMPD 2) (IMPDH 2) (EC 1.1.1.205) (IMPDH-II)	T193; Inosine-5'-monophosphate dehydrogenase 2 (IMP dehydrogenase 2) (IMPD 2) (IMPDH 2) (EC 1.1.1.205) (IMPDH-II)	0	-0.313978	0.367933	-0.265441	0	0.371246	0.388946	0.363226		0.56061	0.496387	0.60141
SERPH_HUMAN	[6846] GNPFDQDIYGREELR; [	371	90	Y	P50454	Serpin H1 (47 kDa heat shock protein) (Arsenic-transactivated protein 3) (AsTP3) (Cell proliferation-inducing gene 14 protein) (Collagen-binding protein) (Colligin) (Rheumatoid arthritis-related antigen RA-A47)	Y371; Serpin H1 (47 kDa heat shock protein) (Arsenic-transactivated protein 3) (AsTP3) (Cell proliferation-inducing gene 14 protein) (Collagen-binding protein) (Colligin) (Rheumatoid arthritis-related antigen RA-A47)	0	-0.00190914	0.124707	-0.279731	0	0.313738	0.328808	0.247651		0.995157	0.79027	0.409797
ATX2_HUMAN	[6862] VVNGGVPWPSPCPSPSSRPPSRYQSGPNSLPPR; [	558	100	S	Q99700	Ataxin-2 (Spinocerebellar ataxia type 2 protein) (Trinucleotide repeat-containing gene 13 protein)	S558; Ataxin-2 (Spinocerebellar ataxia type 2 protein) (Trinucleotide repeat-containing gene 13 protein)	0	-0.123167	0.29294	0.0609884	0	0.203648	0.157729	0.201189		0.688379	0.168024	0.845688
UACA_HUMAN	[6885] KEIFTLQK; [	1039	40	T	Q9BZF9	Uveal autoantigen with coiled-coil domains and ankyrin repeats	T1039; Uveal autoantigen with coiled-coil domains and ankyrin repeats	0	-0.275753	0.367882	-0.521729	0	0.323514	0.35562	0.314142		0.55915	0.453095	0.223242
MACF1_HUMAN	[6903] ENISLPKAIKLDLITSDLK; [	2561	140	S	Q9UPN3	Microtubule-actin cross-linking factor 1, isoforms 1/2/3/5 (620 kDa actin-binding protein) (ABP620) (Actin cross-linking family protein 7) (Macrophin-1) (Trabeculin-alpha)	S2561; Microtubule-actin cross-linking factor 1, isoforms 1/2/3/5 (620 kDa actin-binding protein) (ABP620) (Actin cross-linking family protein 7) (Macrophin-1) (Trabeculin-alpha)	0	-0.427674	0.220667	-0.27093	0	0.191681	0.149092	0.161149		0.115362	0.285241	0.21256
MACF1_HUMAN	[6906] SHPKATASQSENLLFQLMTHSYINVQNGQR; [	1965	140	S	Q9UPN3	Microtubule-actin cross-linking factor 1, isoforms 1/2/3/5 (620 kDa actin-binding protein) (ABP620) (Actin cross-linking family protein 7) (Macrophin-1) (Trabeculin-alpha)	S1965; Microtubule-actin cross-linking factor 1, isoforms 1/2/3/5 (620 kDa actin-binding protein) (ABP620) (Actin cross-linking family protein 7) (Macrophin-1) (Trabeculin-alpha)	0	-0.189236	-0.318706	-0.205298	0	0.197268	0.219487	0.205205		0.51059	0.292113	0.468558
MACF1_HUMAN	[6903] ENISLPKAIKLDLITSDLK; [	2572	140	T	Q9UPN3	Microtubule-actin cross-linking factor 1, isoforms 1/2/3/5 (620 kDa actin-binding protein) (ABP620) (Actin cross-linking family protein 7) (Macrophin-1) (Trabeculin-alpha)	T2572; Microtubule-actin cross-linking factor 1, isoforms 1/2/3/5 (620 kDa actin-binding protein) (ABP620) (Actin cross-linking family protein 7) (Macrophin-1) (Trabeculin-alpha)	0	-0.427674	0.220667	-0.27093	0	0.191681	0.149092	0.161149		0.115362	0.285241	0.21256
MACF1_HUMAN	[6906] SHPKATASQSENLLFQLMTHSYINVQNGQR; [	1977	140	Y	Q9UPN3	Microtubule-actin cross-linking factor 1, isoforms 1/2/3/5 (620 kDa actin-binding protein) (ABP620) (Actin cross-linking family protein 7) (Macrophin-1) (Trabeculin-alpha)	Y1977; Microtubule-actin cross-linking factor 1, isoforms 1/2/3/5 (620 kDa actin-binding protein) (ABP620) (Actin cross-linking family protein 7) (Macrophin-1) (Trabeculin-alpha)	0	-0.189236	-0.318706	-0.205298	0	0.197268	0.219487	0.205205		0.51059	0.292113	0.468558
MACF1_HUMAN	[6903] ENISLPKAIKLDLITSDLK; [	2573	140	S	Q9UPN3	Microtubule-actin cross-linking factor 1, isoforms 1/2/3/5 (620 kDa actin-binding protein) (ABP620) (Actin cross-linking family protein 7) (Macrophin-1) (Trabeculin-alpha)	S2573; Microtubule-actin cross-linking factor 1, isoforms 1/2/3/5 (620 kDa actin-binding protein) (ABP620) (Actin cross-linking family protein 7) (Macrophin-1) (Trabeculin-alpha)	0	-0.427674	0.220667	-0.27093	0	0.191681	0.149092	0.161149		0.115362	0.285241	0.21256
JUPI1_HUMAN	[6917] GEGDIHENVDTDLPGSLGQSEEKPVPAAPVPSPVAPAPVPSR; [	115	40	S	Q9UK76	Jupiter microtubule associated homolog 1 (Androgen-regulated protein 2) (Hematological and neurological expressed 1 protein) [Cleaved into: Jupiter microtubule associated homolog 1, N-terminally processed]	S115; Jupiter microtubule associated homolog 1 (Androgen-regulated protein 2) (Hematological and neurological expressed 1 protein) [Cleaved into: Jupiter microtubule associated homolog 1, N-terminally processed]	0	0.480983	-0.489583	0.299599	0	0.279991	0.365798	0.346667		0.225473	0.330806	0.539494
REQU_HUMAN	[6920] VDDDSLGEFPVTNSR; [	142	60	S	Q92785	Zinc finger protein ubi-d4 (Apoptosis response zinc finger protein) (BRG1-associated factor 45D) (BAF45D) (D4, zinc and double PHD fingers family 2) (Protein requiem)	S142; Zinc finger protein ubi-d4 (Apoptosis response zinc finger protein) (BRG1-associated factor 45D) (BAF45D) (D4, zinc and double PHD fingers family 2) (Protein requiem)	0	-0.361235	0.182635	0.537637	0	0.297614	0.407094	0.238845		0.396884	0.753388	0.110748
SC16A_HUMAN	[6928] NPSSAAPVQSR; [	603	110	S	O15027	Protein transport protein Sec16A (SEC16 homolog A)	S603; Protein transport protein Sec16A (SEC16 homolog A)	0	-0.266928	-0.301106	-0.450185	0	0.158833	0.164897	0.178747		0.226386	0.174293	0.0797915
DDX5_HUMAN	[6962] GHNCPKPVLNFYEANFPANVMDVIARQNFTEPTAI; [	118	70	T	P17844	Probable ATP-dependent RNA helicase DDX5 (EC 3.6.4.13) (DEAD box protein 5) (RNA helicase p68)	T118; Probable ATP-dependent RNA helicase DDX5 (EC 3.6.4.13) (DEAD box protein 5) (RNA helicase p68)	0	0.312541	0.436564	0.474368	0	0.323551	0.361056	0.236601		0.51059	0.385173	0.149741
LMNB2_HUMAN	[6983] EGELTVAQGR; [	143	60	T	Q03252	Lamin-B2	T143; Lamin-B2	0	-0.13922	-0.0950567	-0.474047	0	0.2463	0.274888	0.251404		0.708522	0.805084	0.167064
PEPL_HUMAN	[6990] KEEELSRVK; [	1344	130	S	O60437	Periplakin (190 kDa paraneoplastic pemphigus antigen) (195 kDa cornified envelope precursor protein)	S1344; Periplakin (190 kDa paraneoplastic pemphigus antigen) (195 kDa cornified envelope precursor protein)	0	0.258766	0.223528	0.194176	0	0.156966	0.167628	0.156702		0.230287	0.330806	0.371105
ANXA4_HUMAN	[7076] LYGKSLYSFIK; [	297	40	S	P09525	Annexin A4 (35-beta calcimedin) (Annexin IV) (Annexin-4) (Carbohydrate-binding protein p33/p41) (Chromobindin-4) (Endonexin I) (Lipocortin IV) (P32.5) (PP4-X) (Placental anticoagulant protein II) (PAP-II) (Protein II)	S297; Annexin A4 (35-beta calcimedin) (Annexin IV) (Annexin-4) (Carbohydrate-binding protein p33/p41) (Chromobindin-4) (Endonexin I) (Lipocortin IV) (P32.5) (PP4-X) (Placental anticoagulant protein II) (PAP-II) (Protein II)	0	0.0162462	0.352941	0.238092	0	0.349846	0.403164	0.348696		0.970549	0.531208	0.634573
BASP1_HUMAN	[139] TEAPAAPAAQETK; [	151	160	T	P80723	Brain acid soluble protein 1 (22 kDa neuronal tissue-enriched acidic protein) (Neuronal axonal membrane protein NAP-22)	T151; Brain acid soluble protein 1 (22 kDa neuronal tissue-enriched acidic protein) (Neuronal axonal membrane protein NAP-22)	0	0.0276001	0.0320571	-0.182092	0	0.139745	0.160112	0.122994		0.897397	0.883635	0.272026
BASP1_HUMAN	[7090] KAEGAATEEEGTPKESEPQAA; [	36	160	T	P80723	Brain acid soluble protein 1 (22 kDa neuronal tissue-enriched acidic protein) (Neuronal axonal membrane protein NAP-22)	T36; Brain acid soluble protein 1 (22 kDa neuronal tissue-enriched acidic protein) (Neuronal axonal membrane protein NAP-22)	0	-0.522471	-0.419473	-0.267007	0	0.230862	0.311247	0.254752		0.111512	0.329123	0.445991
PYM1_HUMAN	[7097] YVKFFKSKPELPPGLSPEATAPVTPSRPEGGEPGLSK; [	49	80	Y	Q9BRP8	Partner of Y14 and mago (PYM homolog 1 exon junction complex-associated factor) (Protein wibg homolog)	Y49; Partner of Y14 and mago (PYM homolog 1 exon junction complex-associated factor) (Protein wibg homolog)	0	0.229611	-0.175144	-0.00131359	0	0.218366	0.257282	0.23693		0.478399	0.625956	0.995589
