# Supplementary material for: Nuclear decoupling is part of a rapid protein-level cellular response to high-intensity mechanical loading
Source: Nat Commun. 2019 Sep 12;10:4149. doi: 10.1038/s41467-019-11923-1 (PMC6742657; doi:10.1038/s41467-019-11923-1)
Supplement: Supplementary file 10 — Supplementary Data 7 [file 41467_2019_11923_MOESM10_ESM.xlsx]

## Sheet: Sheet1
CTS at 5 Hz -- oxidation sites (n = 3 donors)								RELATIVE PTM LOG2(FOLD-CHANGE vs. 0hr control)				SE				FDR-ADJUSTED P-VALUE
IDENTIFIER	PEPTIDES USED IN CACLULATION	MOD POSITION IN PROTEIN	UNMODIFIED DEGREES OF FREEDOM	MODIFIED RESIDUE	UNIPROT ID	PROTEIN NAME	SITE TITLE FOR GRAPHS	DMSO, CTRL, 0Hr	DMSO, CTRL, 24Hr	DMSO, CTS, 0Hr	DMSO, CTS, 24Hr	DMSO, CTRL, 0Hr	DMSO, CTRL, 24Hr	DMSO, CTS, 0Hr	DMSO, CTS, 24Hr	DMSO, CTRL, 0Hr	DMSO, CTRL, 24Hr	DMSO, CTS, 0Hr	DMSO, CTS, 24Hr
HSP76_HUMAN	[2208] IPEEDRRK; [	565	90	P	P17066	Heat shock 70 kDa protein 6 (Heat shock 70 kDa protein B')	P565; Heat shock 70 kDa protein 6 (Heat shock 70 kDa protein B')	0	0.246861	0.241071	0.160624	0	0.112455	0.101173	0.0983218	1	0.137775	0.0913986	0.233198
SRRM5_HUMAN	[20] NSVMSPSSSKSTKSTSTK; [	57	50	M	B3KS81	Serine/arginine repetitive matrix protein 5	M57; Serine/arginine repetitive matrix protein 5	0	0.148428	-0.24037	-0.56186	0	0.36976	0.351882	0.304295	1	0.802974	0.639625	0.184351
SRRM5_HUMAN	[21] SPDWKRSPTR; [	651	50	D	B3KS81	Serine/arginine repetitive matrix protein 5	D651; Serine/arginine repetitive matrix protein 5	0	-0.0091587	0.126293	-0.307634	0	0.26494	0.256056	0.282287	1	0.977574	0.741321	0.441021
SRRM5_HUMAN	[22] SPDWKRSPTR; [	650	50	P	B3KS81	Serine/arginine repetitive matrix protein 5	P650; Serine/arginine repetitive matrix protein 5	0	-0.00728575	0.141893	-0.345532	0	0.263177	0.269829	0.279753	1	0.979718	0.72584	0.37865
SRRM5_HUMAN	[23] ASKASDVR; [	108	50	D	B3KS81	Serine/arginine repetitive matrix protein 5	D108; Serine/arginine repetitive matrix protein 5	0	-0.631456	-0.671887	-0.54155	0	0.317789	0.338154	0.33843	1	0.169391	0.146545	0.245626
DNM1L_HUMAN	[35] DKSSKVPSALAPASQEPSPAASAEADGK; [	531	80	D	O00429	Dynamin-1-like protein (EC 3.6.5.5) (Dnm1p/Vps1p-like protein) (DVLP) (Dynamin family member proline-rich carboxyl-terminal domain less) (Dymple) (Dynamin-like protein) (Dynamin-like protein 4) (Dynamin-like protein IV) (HdynIV) (Dynamin-related protein 1)	D531; Dynamin-1-like protein (EC 3.6.5.5) (Dnm1p/Vps1p-like protein) (DVLP) (Dynamin family member proline-rich carboxyl-terminal domain less) (Dymple) (Dynamin-like protein) (Dynamin-like protein 4) (Dynamin-like protein IV) (HdynIV) (Dynamin-related protein 1)	0	0.214324	0.49938	0.324919	0	0.159432	0.194988	0.157542	1	0.354946	0.0774162	0.15698
DNM1L_HUMAN	[40] VPVGDQPKDIELQIR; [	154	80	P	O00429	Dynamin-1-like protein (EC 3.6.5.5) (Dnm1p/Vps1p-like protein) (DVLP) (Dynamin family member proline-rich carboxyl-terminal domain less) (Dymple) (Dynamin-like protein) (Dynamin-like protein 4) (Dynamin-like protein IV) (HdynIV) (Dynamin-related protein 1)	P154; Dynamin-1-like protein (EC 3.6.5.5) (Dnm1p/Vps1p-like protein) (DVLP) (Dynamin family member proline-rich carboxyl-terminal domain less) (Dymple) (Dynamin-like protein) (Dynamin-like protein 4) (Dynamin-like protein IV) (HdynIV) (Dynamin-related protein 1)	0	0.140069	-0.473316	-0.581061	0	0.175536	0.171414	0.138776	1	0.601318	0.0600422	0.00240668
DNM1L_HUMAN	[35] DKSSKVPSALAPASQEPSPAASAEADGK; [	532	80	K	O00429	Dynamin-1-like protein (EC 3.6.5.5) (Dnm1p/Vps1p-like protein) (DVLP) (Dynamin family member proline-rich carboxyl-terminal domain less) (Dymple) (Dynamin-like protein) (Dynamin-like protein 4) (Dynamin-like protein IV) (HdynIV) (Dynamin-related protein 1)	K532; Dynamin-1-like protein (EC 3.6.5.5) (Dnm1p/Vps1p-like protein) (DVLP) (Dynamin family member proline-rich carboxyl-terminal domain less) (Dymple) (Dynamin-like protein) (Dynamin-like protein 4) (Dynamin-like protein IV) (HdynIV) (Dynamin-related protein 1)	0	0.214324	0.49938	0.324919	0	0.159432	0.194988	0.157542	1	0.354946	0.0774162	0.15698
DNM1L_HUMAN	[40] VPVGDQPKDIELQIR; [	157	80	D	O00429	Dynamin-1-like protein (EC 3.6.5.5) (Dnm1p/Vps1p-like protein) (DVLP) (Dynamin family member proline-rich carboxyl-terminal domain less) (Dymple) (Dynamin-like protein) (Dynamin-like protein 4) (Dynamin-like protein IV) (HdynIV) (Dynamin-related protein 1)	D157; Dynamin-1-like protein (EC 3.6.5.5) (Dnm1p/Vps1p-like protein) (DVLP) (Dynamin family member proline-rich carboxyl-terminal domain less) (Dymple) (Dynamin-like protein) (Dynamin-like protein 4) (Dynamin-like protein IV) (HdynIV) (Dynamin-related protein 1)	0	0.140069	-0.473316	-0.581061	0	0.175536	0.171414	0.138776	1	0.601318	0.0600422	0.00240668
DNM1L_HUMAN	[35] DKSSKVPSALAPASQEPSPAASAEADGK; [	535	80	K	O00429	Dynamin-1-like protein (EC 3.6.5.5) (Dnm1p/Vps1p-like protein) (DVLP) (Dynamin family member proline-rich carboxyl-terminal domain less) (Dymple) (Dynamin-like protein) (Dynamin-like protein 4) (Dynamin-like protein IV) (HdynIV) (Dynamin-related protein 1)	K535; Dynamin-1-like protein (EC 3.6.5.5) (Dnm1p/Vps1p-like protein) (DVLP) (Dynamin family member proline-rich carboxyl-terminal domain less) (Dymple) (Dynamin-like protein) (Dynamin-like protein 4) (Dynamin-like protein IV) (HdynIV) (Dynamin-related protein 1)	0	0.214324	0.49938	0.324919	0	0.159432	0.194988	0.157542	1	0.354946	0.0774162	0.15698
DNM1L_HUMAN	[40] VPVGDQPKDIELQIR; [	159	80	P	O00429	Dynamin-1-like protein (EC 3.6.5.5) (Dnm1p/Vps1p-like protein) (DVLP) (Dynamin family member proline-rich carboxyl-terminal domain less) (Dymple) (Dynamin-like protein) (Dynamin-like protein 4) (Dynamin-like protein IV) (HdynIV) (Dynamin-related protein 1)	P159; Dynamin-1-like protein (EC 3.6.5.5) (Dnm1p/Vps1p-like protein) (DVLP) (Dynamin family member proline-rich carboxyl-terminal domain less) (Dymple) (Dynamin-like protein) (Dynamin-like protein 4) (Dynamin-like protein IV) (HdynIV) (Dynamin-related protein 1)	0	0.140069	-0.473316	-0.581061	0	0.175536	0.171414	0.138776	1	0.601318	0.0600422	0.00240668
DNM1L_HUMAN	[35] DKSSKVPSALAPASQEPSPAASAEADGK; [	547	80	P	O00429	Dynamin-1-like protein (EC 3.6.5.5) (Dnm1p/Vps1p-like protein) (DVLP) (Dynamin family member proline-rich carboxyl-terminal domain less) (Dymple) (Dynamin-like protein) (Dynamin-like protein 4) (Dynamin-like protein IV) (HdynIV) (Dynamin-related protein 1)	P547; Dynamin-1-like protein (EC 3.6.5.5) (Dnm1p/Vps1p-like protein) (DVLP) (Dynamin family member proline-rich carboxyl-terminal domain less) (Dymple) (Dynamin-like protein) (Dynamin-like protein 4) (Dynamin-like protein IV) (HdynIV) (Dynamin-related protein 1)	0	0.214324	0.49938	0.324919	0	0.159432	0.194988	0.157542	1	0.354946	0.0774162	0.15698
DNM1L_HUMAN	[40] VPVGDQPKDIELQIR; [	161	80	D	O00429	Dynamin-1-like protein (EC 3.6.5.5) (Dnm1p/Vps1p-like protein) (DVLP) (Dynamin family member proline-rich carboxyl-terminal domain less) (Dymple) (Dynamin-like protein) (Dynamin-like protein 4) (Dynamin-like protein IV) (HdynIV) (Dynamin-related protein 1)	D161; Dynamin-1-like protein (EC 3.6.5.5) (Dnm1p/Vps1p-like protein) (DVLP) (Dynamin family member proline-rich carboxyl-terminal domain less) (Dymple) (Dynamin-like protein) (Dynamin-like protein 4) (Dynamin-like protein IV) (HdynIV) (Dynamin-related protein 1)	0	0.140069	-0.473316	-0.581061	0	0.175536	0.171414	0.138776	1	0.601318	0.0600422	0.00240668
HUWE1_HUMAN	[47] KSPEEMK; [	4039	70	P	Q7Z6Z7	E3 ubiquitin-protein ligase HUWE1 (EC 2.3.2.26) (ARF-binding protein 1) (ARF-BP1) (HECT, UBA and WWE domain-containing protein 1) (HECT-type E3 ubiquitin transferase HUWE1) (Homologous to E6AP carboxyl terminus homologous protein 9) (HectH9) (Large structure of UREB1) (LASU1) (Mcl-1 ubiquitin ligase E3) (Mule) (Upstream regulatory element-binding protein 1) (URE-B1) (URE-binding protein 1)	P4039; E3 ubiquitin-protein ligase HUWE1 (EC 2.3.2.26) (ARF-binding protein 1) (ARF-BP1) (HECT, UBA and WWE domain-containing protein 1) (HECT-type E3 ubiquitin transferase HUWE1) (Homologous to E6AP carboxyl terminus homologous protein 9) (HectH9) (Large structure of UREB1) (LASU1) (Mcl-1 ubiquitin ligase E3) (Mule) (Upstream regulatory element-binding protein 1) (URE-B1) (URE-binding protein 1)	0	0.19888	0.45704	0.212801	0	0.195263	0.199697	0.215222	1	0.508291	0.104558	0.480965
HUWE1_HUMAN	[49] IVNQPSSLFGSK; [	2258	70	N	Q7Z6Z7	E3 ubiquitin-protein ligase HUWE1 (EC 2.3.2.26) (ARF-binding protein 1) (ARF-BP1) (HECT, UBA and WWE domain-containing protein 1) (HECT-type E3 ubiquitin transferase HUWE1) (Homologous to E6AP carboxyl terminus homologous protein 9) (HectH9) (Large structure of UREB1) (LASU1) (Mcl-1 ubiquitin ligase E3) (Mule) (Upstream regulatory element-binding protein 1) (URE-B1) (URE-binding protein 1)	N2258; E3 ubiquitin-protein ligase HUWE1 (EC 2.3.2.26) (ARF-binding protein 1) (ARF-BP1) (HECT, UBA and WWE domain-containing protein 1) (HECT-type E3 ubiquitin transferase HUWE1) (Homologous to E6AP carboxyl terminus homologous protein 9) (HectH9) (Large structure of UREB1) (LASU1) (Mcl-1 ubiquitin ligase E3) (Mule) (Upstream regulatory element-binding protein 1) (URE-B1) (URE-binding protein 1)	0	0.413045	-0.591004	-0.459474	0	0.232809	0.302946	0.239317	1	0.208477	0.153264	0.17223
HUWE1_HUMAN	[47] KSPEEMK; [	4042	70	M	Q7Z6Z7	E3 ubiquitin-protein ligase HUWE1 (EC 2.3.2.26) (ARF-binding protein 1) (ARF-BP1) (HECT, UBA and WWE domain-containing protein 1) (HECT-type E3 ubiquitin transferase HUWE1) (Homologous to E6AP carboxyl terminus homologous protein 9) (HectH9) (Large structure of UREB1) (LASU1) (Mcl-1 ubiquitin ligase E3) (Mule) (Upstream regulatory element-binding protein 1) (URE-B1) (URE-binding protein 1)	M4042; E3 ubiquitin-protein ligase HUWE1 (EC 2.3.2.26) (ARF-binding protein 1) (ARF-BP1) (HECT, UBA and WWE domain-containing protein 1) (HECT-type E3 ubiquitin transferase HUWE1) (Homologous to E6AP carboxyl terminus homologous protein 9) (HectH9) (Large structure of UREB1) (LASU1) (Mcl-1 ubiquitin ligase E3) (Mule) (Upstream regulatory element-binding protein 1) (URE-B1) (URE-binding protein 1)	0	0.19888	0.45704	0.212801	0	0.195263	0.199697	0.215222	1	0.508291	0.104558	0.480965
HUWE1_HUMAN	[49] IVNQPSSLFGSK; [	2260	70	P	Q7Z6Z7	E3 ubiquitin-protein ligase HUWE1 (EC 2.3.2.26) (ARF-binding protein 1) (ARF-BP1) (HECT, UBA and WWE domain-containing protein 1) (HECT-type E3 ubiquitin transferase HUWE1) (Homologous to E6AP carboxyl terminus homologous protein 9) (HectH9) (Large structure of UREB1) (LASU1) (Mcl-1 ubiquitin ligase E3) (Mule) (Upstream regulatory element-binding protein 1) (URE-B1) (URE-binding protein 1)	P2260; E3 ubiquitin-protein ligase HUWE1 (EC 2.3.2.26) (ARF-binding protein 1) (ARF-BP1) (HECT, UBA and WWE domain-containing protein 1) (HECT-type E3 ubiquitin transferase HUWE1) (Homologous to E6AP carboxyl terminus homologous protein 9) (HectH9) (Large structure of UREB1) (LASU1) (Mcl-1 ubiquitin ligase E3) (Mule) (Upstream regulatory element-binding protein 1) (URE-B1) (URE-binding protein 1)	0	0.413045	-0.591004	-0.459474	0	0.232809	0.302946	0.239317	1	0.208477	0.153264	0.17223
ACTY_HUMAN	[65] LAPKDIK; [66] LAPKDIK; [	323	70	P	P42025	Beta-centractin (Actin-related protein 1B) (ARP1B)	P323; Beta-centractin (Actin-related protein 1B) (ARP1B)	0	-0.282975	-0.613909	-0.485718	0	0.354375	0.440707	0.368373	1	0.601318	0.314529	0.343484
ACTY_HUMAN	[65] LAPKDIK; [	325	70	D	P42025	Beta-centractin (Actin-related protein 1B) (ARP1B)	D325; Beta-centractin (Actin-related protein 1B) (ARP1B)	0	-0.381108	-0.714486	-0.747883	0	0.466441	0.52322	0.477475	1	0.593716	0.318537	0.255609
ACTY_HUMAN	[66] LAPKDIK; [	324	70	K	P42025	Beta-centractin (Actin-related protein 1B) (ARP1B)	K324; Beta-centractin (Actin-related protein 1B) (ARP1B)	0	-0.184842	-0.513332	-0.223552	0	0.242362	0.358209	0.259314	1	0.619093	0.304611	0.55108
LPPRC_HUMAN	[71] VYLQNEYKFSPTDFLAKMEEANIQPNR; [	187	50	K	P42704	Leucine-rich PPR motif-containing protein, mitochondrial (130 kDa leucine-rich protein) (LRP 130) (GP130)	K187; Leucine-rich PPR motif-containing protein, mitochondrial (130 kDa leucine-rich protein) (LRP 130) (GP130)	0	0.334818	0.489808	0.469503	0	0.251949	0.261268	0.251053	1	0.364042	0.170009	0.182208
LPPRC_HUMAN	[72] EQNIVFNAETYSNLIK; [	1062	50	N	P42704	Leucine-rich PPR motif-containing protein, mitochondrial (130 kDa leucine-rich protein) (LRP 130) (GP130)	N1062; Leucine-rich PPR motif-containing protein, mitochondrial (130 kDa leucine-rich protein) (LRP 130) (GP130)	0	0.193174	-0.532994	0.0593837	0	0.238392	0.382901	0.256257	1	0.598129	0.314849	0.908348
LPPRC_HUMAN	[71] VYLQNEYKFSPTDFLAKMEEANIQPNR; [	188	50	M	P42704	Leucine-rich PPR motif-containing protein, mitochondrial (130 kDa leucine-rich protein) (LRP 130) (GP130)	M188; Leucine-rich PPR motif-containing protein, mitochondrial (130 kDa leucine-rich protein) (LRP 130) (GP130)	0	0.334818	0.489808	0.469503	0	0.251949	0.261268	0.251053	1	0.364042	0.170009	0.182208
LPPRC_HUMAN	[71] VYLQNEYKFSPTDFLAKMEEANIQPNR; [	192	50	N	P42704	Leucine-rich PPR motif-containing protein, mitochondrial (130 kDa leucine-rich protein) (LRP 130) (GP130)	N192; Leucine-rich PPR motif-containing protein, mitochondrial (130 kDa leucine-rich protein) (LRP 130) (GP130)	0	0.334818	0.489808	0.469503	0	0.251949	0.261268	0.251053	1	0.364042	0.170009	0.182208
LPPRC_HUMAN	[71] VYLQNEYKFSPTDFLAKMEEANIQPNR; [	196	50	N	P42704	Leucine-rich PPR motif-containing protein, mitochondrial (130 kDa leucine-rich protein) (LRP 130) (GP130)	N196; Leucine-rich PPR motif-containing protein, mitochondrial (130 kDa leucine-rich protein) (LRP 130) (GP130)	0	0.334818	0.489808	0.469503	0	0.251949	0.261268	0.251053	1	0.364042	0.170009	0.182208
OPTN_HUMAN	[79] LTVLQMTHNK; [	391	60	M	Q96CV9	Optineurin (E3-14.7K-interacting protein) (FIP-2) (Huntingtin yeast partner L) (Huntingtin-interacting protein 7) (HIP-7) (Huntingtin-interacting protein L) (NEMO-related protein) (Optic neuropathy-inducing protein) (Transcription factor IIIA-interacting protein) (TFIIIA-IntP)	M391; Optineurin (E3-14.7K-interacting protein) (FIP-2) (Huntingtin yeast partner L) (Huntingtin-interacting protein 7) (HIP-7) (Huntingtin-interacting protein L) (NEMO-related protein) (Optic neuropathy-inducing protein) (Transcription factor IIIA-interacting protein) (TFIIIA-IntP)	0	0.466566	0.610549	0.404066	0	0.231202	0.234992	0.232567	1	0.161746	0.0774162	0.206711
OPTN_HUMAN	[81] SSEDPTDDSR; [	124	60	D	Q96CV9	Optineurin (E3-14.7K-interacting protein) (FIP-2) (Huntingtin yeast partner L) (Huntingtin-interacting protein 7) (HIP-7) (Huntingtin-interacting protein L) (NEMO-related protein) (Optic neuropathy-inducing protein) (Transcription factor IIIA-interacting protein) (TFIIIA-IntP)	D124; Optineurin (E3-14.7K-interacting protein) (FIP-2) (Huntingtin yeast partner L) (Huntingtin-interacting protein 7) (HIP-7) (Huntingtin-interacting protein L) (NEMO-related protein) (Optic neuropathy-inducing protein) (Transcription factor IIIA-interacting protein) (TFIIIA-IntP)	0	-0.160759	0.246992	0.120727	0	0.227663	0.208637	0.22133	1	0.646758	0.395754	0.734871
OPTN_HUMAN	[83] NSAIPSELNEK; [	345	60	P	Q96CV9	Optineurin (E3-14.7K-interacting protein) (FIP-2) (Huntingtin yeast partner L) (Huntingtin-interacting protein 7) (HIP-7) (Huntingtin-interacting protein L) (NEMO-related protein) (Optic neuropathy-inducing protein) (Transcription factor IIIA-interacting protein) (TFIIIA-IntP)	P345; Optineurin (E3-14.7K-interacting protein) (FIP-2) (Huntingtin yeast partner L) (Huntingtin-interacting protein 7) (HIP-7) (Huntingtin-interacting protein L) (NEMO-related protein) (Optic neuropathy-inducing protein) (Transcription factor IIIA-interacting protein) (TFIIIA-IntP)	0	-0.514912	-0.306936	-0.70476	0	0.246821	0.297084	0.267529	1	0.150432	0.464011	0.106255
OPTN_HUMAN	[79] LTVLQMTHNK; [	394	60	N	Q96CV9	Optineurin (E3-14.7K-interacting protein) (FIP-2) (Huntingtin yeast partner L) (Huntingtin-interacting protein 7) (HIP-7) (Huntingtin-interacting protein L) (NEMO-related protein) (Optic neuropathy-inducing protein) (Transcription factor IIIA-interacting protein) (TFIIIA-IntP)	N394; Optineurin (E3-14.7K-interacting protein) (FIP-2) (Huntingtin yeast partner L) (Huntingtin-interacting protein 7) (HIP-7) (Huntingtin-interacting protein L) (NEMO-related protein) (Optic neuropathy-inducing protein) (Transcription factor IIIA-interacting protein) (TFIIIA-IntP)	0	0.466566	0.610549	0.404066	0	0.231202	0.234992	0.232567	1	0.161746	0.0774162	0.206711
OPTN_HUMAN	[83] NSAIPSELNEK; [	349	60	N	Q96CV9	Optineurin (E3-14.7K-interacting protein) (FIP-2) (Huntingtin yeast partner L) (Huntingtin-interacting protein 7) (HIP-7) (Huntingtin-interacting protein L) (NEMO-related protein) (Optic neuropathy-inducing protein) (Transcription factor IIIA-interacting protein) (TFIIIA-IntP)	N349; Optineurin (E3-14.7K-interacting protein) (FIP-2) (Huntingtin yeast partner L) (Huntingtin-interacting protein 7) (HIP-7) (Huntingtin-interacting protein L) (NEMO-related protein) (Optic neuropathy-inducing protein) (Transcription factor IIIA-interacting protein) (TFIIIA-IntP)	0	-0.514912	-0.306936	-0.70476	0	0.246821	0.297084	0.267529	1	0.150432	0.464011	0.106255
WASF2_HUMAN	[90] QTLPSVR; [	19	40	P	Q9Y6W5	Wiskott-Aldrich syndrome protein family member 2 (WASP family protein member 2) (Protein WAVE-2) (Verprolin homology domain-containing protein 2)	P19; Wiskott-Aldrich syndrome protein family member 2 (WASP family protein member 2) (Protein WAVE-2) (Verprolin homology domain-containing protein 2)	0	0.851724	0.821661	0.750923	0	0.310859	0.342043	0.340016	1	0.0881602	0.0941435	0.148212
PLIN3_HUMAN	[103] MSADGAEADGSTQVTVEEPVQQPSVVDR; [	23	80	P	O60664	Perilipin-3 (47 kDa mannose 6-phosphate receptor-binding protein) (47 kDa MPR-binding protein) (Cargo selection protein TIP47) (Mannose-6-phosphate receptor-binding protein 1) (Placental protein 17) (PP17)	P23; Perilipin-3 (47 kDa mannose 6-phosphate receptor-binding protein) (47 kDa MPR-binding protein) (Cargo selection protein TIP47) (Mannose-6-phosphate receptor-binding protein 1) (Placental protein 17) (PP17)	0	-0.0569825	0.263643	-0.0464013	0	0.190266	0.167294	0.187689	1	0.863067	0.251461	0.898796
SF3A1_HUMAN	[107] LKKEAENPR; [	236	70	P	Q15459	Splicing factor 3A subunit 1 (SF3a120) (Spliceosome-associated protein 114) (SAP 114)	P236; Splicing factor 3A subunit 1 (SF3a120) (Spliceosome-associated protein 114) (SAP 114)	0	-0.286467	-0.329512	0.00776582	0	0.206223	0.211265	0.254388	1	0.336946	0.258874	0.984881
TBB4B_HUMAN	[123] MREIVHLQAGQCGNQIGAK; [	1	120	M	P68371	Tubulin beta-4B chain (Tubulin beta-2 chain) (Tubulin beta-2C chain)	M1; Tubulin beta-4B chain (Tubulin beta-2 chain) (Tubulin beta-2C chain)	0	-0.391051	0.0465855	0.118796	0	0.148004	0.0679324	0.104011	1	0.0881602	0.636571	0.414487
TBB6_HUMAN	[125] GHYTEGAELVDAVLDVVR; [	114	50	D	Q9BUF5	Tubulin beta-6 chain (Tubulin beta class V)	D114; Tubulin beta-6 chain (Tubulin beta class V)	0	-0.131638	-1.74462	-1.17234	0	0.191552	0.158963	0.126895	1	0.652898	3.24956e-12	1.99286e-10
BASP1_HUMAN	[139] TEAPAAPAAQETK; [	163	160	K	P80723	Brain acid soluble protein 1 (22 kDa neuronal tissue-enriched acidic protein) (Neuronal axonal membrane protein NAP-22)	K163; Brain acid soluble protein 1 (22 kDa neuronal tissue-enriched acidic protein) (Neuronal axonal membrane protein NAP-22)	0	0.0276001	0.0320571	-0.182092	0	0.138263	0.158059	0.121812	1	0.912046	0.896847	0.270919
BASP1_HUMAN	[7090] KAEGAATEEEGTPKESEPQAA; [	37	160	P	P80723	Brain acid soluble protein 1 (22 kDa neuronal tissue-enriched acidic protein) (Neuronal axonal membrane protein NAP-22)	P37; Brain acid soluble protein 1 (22 kDa neuronal tissue-enriched acidic protein) (Neuronal axonal membrane protein NAP-22)	0	-0.522471	-0.419473	-0.267007	0	0.228403	0.307245	0.252282	1	0.128342	0.317798	0.455513
GPNMB_HUMAN	[150] DVYVVTDQIPVFVTMFQK; [	242	40	M	Q14956	Transmembrane glycoprotein NMB (Transmembrane glycoprotein HGFIN)	M242; Transmembrane glycoprotein NMB (Transmembrane glycoprotein HGFIN)	0	-0.576018	-0.623718	0.524317	0	0.261093	0.296615	0.270721	1	0.140487	0.128622	0.17249
CAP1_HUMAN	[154] VPTISINK; [	406	100	P	Q01518	Adenylyl cyclase-associated protein 1 (CAP 1)	P406; Adenylyl cyclase-associated protein 1 (CAP 1)	0	-0.0746272	0.0301243	-0.00304529	0	0.137509	0.139068	0.155935	1	0.724047	0.88945	0.98963
VAT1_HUMAN	[164] GVDIVMDPLGGSDTAK; [	258	50	D	Q99536	Synaptic vesicle membrane protein VAT-1 homolog (EC 1.-.-.-)	D258; Synaptic vesicle membrane protein VAT-1 homolog (EC 1.-.-.-)	0	-0.468158	-0.360822	-0.349657	0	0.195407	0.227155	0.212029	1	0.119138	0.249668	0.232529
DDX17_HUMAN	[167] TTSSANNPNLMYQDECDR; [	579	70	M	Q92841	Probable ATP-dependent RNA helicase DDX17 (EC 3.6.4.13) (DEAD box protein 17) (DEAD box protein p72) (DEAD box protein p82) (RNA-dependent helicase p72)	M579; Probable ATP-dependent RNA helicase DDX17 (EC 3.6.4.13) (DEAD box protein 17) (DEAD box protein p72) (DEAD box protein p82) (RNA-dependent helicase p72)	0	0.757154	0.650281	0.705201	0	0.285416	0.251947	0.27065	1	0.0881602	0.0774162	0.106255
SPTC1_HUMAN	[179] LLFSKTYK; [	42	40	K	O15269	Serine palmitoyltransferase 1 (EC 2.3.1.50) (Long chain base biosynthesis protein 1) (LCB 1) (Serine-palmitoyl-CoA transferase 1) (SPT 1) (SPT1)	K42; Serine palmitoyltransferase 1 (EC 2.3.1.50) (Long chain base biosynthesis protein 1) (LCB 1) (Serine-palmitoyl-CoA transferase 1) (SPT 1) (SPT1)	0	0.434785	0.325573	0.229257	0	0.236026	0.256151	0.244187	1	0.19652	0.360493	0.509007
TCPH_HUMAN	[186] AEKDNAEIR; [	252	60	N	Q99832	T-complex protein 1 subunit eta (TCP-1-eta) (CCT-eta) (HIV-1 Nef-interacting protein) [Cleaved into: T-complex protein 1 subunit eta, N-terminally processed]	N252; T-complex protein 1 subunit eta (TCP-1-eta) (CCT-eta) (HIV-1 Nef-interacting protein) [Cleaved into: T-complex protein 1 subunit eta, N-terminally processed]	0	-0.769726	-0.420275	-0.668329	0	0.288246	0.255194	0.295398	1	0.0881602	0.230368	0.139567
TCPD_HUMAN	[188] MPENVAPRSGATAGAAGGR; [	1	40	M	P50991	T-complex protein 1 subunit delta (TCP-1-delta) (CCT-delta) (Stimulator of TAR RNA-binding)	M1; T-complex protein 1 subunit delta (TCP-1-delta) (CCT-delta) (Stimulator of TAR RNA-binding)	0	0.310165	0.588642	0.498562	0	0.324517	0.342862	0.300541	1	0.525693	0.209454	0.231165
CENPB_HUMAN	[199] ARARNAAPR; [	145	40	N	P07199	Major centromere autoantigen B (Centromere protein B) (CENP-B)	N145; Major centromere autoantigen B (Centromere protein B) (CENP-B)	0	-0.494197	-0.594221	-0.337623	0	0.320077	0.30495	0.318884	1	0.288392	0.158213	0.457302
KIF1C_HUMAN	[230] ADSSGARGMR; [	263	40	M	O43896	Kinesin-like protein KIF1C	M263; Kinesin-like protein KIF1C	0	1.05795	1.08267	0.935184	0	0.379574	0.384983	0.37797	1	0.0803462	0.0606683	0.123583
KIF1C_HUMAN	[231] ENLGGNSR; [	312	40	N	O43896	Kinesin-like protein KIF1C	N312; Kinesin-like protein KIF1C	0	0.177655	0.233439	-0.335766	0	0.354502	0.317502	0.333643	1	0.747718	0.615407	0.47418
SRS10_HUMAN	[238] KEPPRSK; [	232	40	P	O75494	Serine/arginine-rich splicing factor 10 (40 kDa SR-repressor protein) (SRrp40) (FUS-interacting serine-arginine-rich protein 1) (Splicing factor SRp38) (Splicing factor, arginine/serine-rich 13A) (TLS-associated protein with Ser-Arg repeats) (TASR) (TLS-associated protein with SR repeats) (TLS-associated serine-arginine protein) (TLS-associated SR protein)	P232; Serine/arginine-rich splicing factor 10 (40 kDa SR-repressor protein) (SRrp40) (FUS-interacting serine-arginine-rich protein 1) (Splicing factor SRp38) (Splicing factor, arginine/serine-rich 13A) (TLS-associated protein with Ser-Arg repeats) (TASR) (TLS-associated protein with SR repeats) (TLS-associated serine-arginine protein) (TLS-associated SR protein)	0	-0.13874	0.0561428	-0.491049	0	0.29788	0.29273	0.270311	1	0.768547	0.901426	0.192999
SRS10_HUMAN	[239] NVYSSSR; [	103	40	N	O75494	Serine/arginine-rich splicing factor 10 (40 kDa SR-repressor protein) (SRrp40) (FUS-interacting serine-arginine-rich protein 1) (Splicing factor SRp38) (Splicing factor, arginine/serine-rich 13A) (TLS-associated protein with Ser-Arg repeats) (TASR) (TLS-associated protein with SR repeats) (TLS-associated serine-arginine protein) (TLS-associated SR protein)	N103; Serine/arginine-rich splicing factor 10 (40 kDa SR-repressor protein) (SRrp40) (FUS-interacting serine-arginine-rich protein 1) (Splicing factor SRp38) (Splicing factor, arginine/serine-rich 13A) (TLS-associated protein with Ser-Arg repeats) (TASR) (TLS-associated protein with SR repeats) (TLS-associated serine-arginine protein) (TLS-associated SR protein)	0	0.15549	-0.543209	0.341698	0	0.302536	0.362482	0.310541	1	0.739406	0.284285	0.436125
SRS10_HUMAN	[238] KEPPRSK; [	236	40	K	O75494	Serine/arginine-rich splicing factor 10 (40 kDa SR-repressor protein) (SRrp40) (FUS-interacting serine-arginine-rich protein 1) (Splicing factor SRp38) (Splicing factor, arginine/serine-rich 13A) (TLS-associated protein with Ser-Arg repeats) (TASR) (TLS-associated protein with SR repeats) (TLS-associated serine-arginine protein) (TLS-associated SR protein)	K236; Serine/arginine-rich splicing factor 10 (40 kDa SR-repressor protein) (SRrp40) (FUS-interacting serine-arginine-rich protein 1) (Splicing factor SRp38) (Splicing factor, arginine/serine-rich 13A) (TLS-associated protein with Ser-Arg repeats) (TASR) (TLS-associated protein with SR repeats) (TLS-associated serine-arginine protein) (TLS-associated SR protein)	0	-0.13874	0.0561428	-0.491049	0	0.29788	0.29273	0.270311	1	0.768547	0.901426	0.192999
SEPT9_HUMAN	[242] ITADLLSNGIDVYPQK; [	464	150	D	Q9UHD8	Septin-9 (MLL septin-like fusion protein MSF-A) (MLL septin-like fusion protein) (Ovarian/Breast septin) (Ov/Br septin) (Septin D1)	D464; Septin-9 (MLL septin-like fusion protein MSF-A) (MLL septin-like fusion protein) (Ovarian/Breast septin) (Ov/Br septin) (Septin D1)	0	0.397429	0.360867	0.398459	0	0.159295	0.143836	0.159921	1	0.100659	0.078488	0.111641
SEPT9_HUMAN	[254] RMEPPASK; [	168	150	P	Q9UHD8	Septin-9 (MLL septin-like fusion protein MSF-A) (MLL septin-like fusion protein) (Ovarian/Breast septin) (Ov/Br septin) (Septin D1)	P168; Septin-9 (MLL septin-like fusion protein MSF-A) (MLL septin-like fusion protein) (Ovarian/Breast septin) (Ov/Br septin) (Septin D1)	0	-0.363222	-0.433426	-0.396789	0	0.150481	0.171002	0.187421	1	0.11188	0.0774162	0.152222
SEPT9_HUMAN	[242] ITADLLSNGIDVYPQK; [	468	150	N	Q9UHD8	Septin-9 (MLL septin-like fusion protein MSF-A) (MLL septin-like fusion protein) (Ovarian/Breast septin) (Ov/Br septin) (Septin D1)	N468; Septin-9 (MLL septin-like fusion protein MSF-A) (MLL septin-like fusion protein) (Ovarian/Breast septin) (Ov/Br septin) (Septin D1)	0	0.397429	0.360867	0.398459	0	0.159295	0.143836	0.159921	1	0.100659	0.078488	0.111641
SEPT9_HUMAN	[242] ITADLLSNGIDVYPQK; [	474	150	P	Q9UHD8	Septin-9 (MLL septin-like fusion protein MSF-A) (MLL septin-like fusion protein) (Ovarian/Breast septin) (Ov/Br septin) (Septin D1)	P474; Septin-9 (MLL septin-like fusion protein MSF-A) (MLL septin-like fusion protein) (Ovarian/Breast septin) (Ov/Br septin) (Septin D1)	0	0.397429	0.360867	0.398459	0	0.159295	0.143836	0.159921	1	0.100659	0.078488	0.111641
HS105_HUMAN	[255] AGGIETIANEFSDR; [	28	150	N	Q92598	Heat shock protein 105 kDa (Antigen NY-CO-25) (Heat shock 110 kDa protein)	N28; Heat shock protein 105 kDa (Antigen NY-CO-25) (Heat shock 110 kDa protein)	0	0.532017	0.535504	0.438414	0	0.0870125	0.100264	0.0833343	1	7.88777e-07	2.27945e-05	3.97193e-05
HS105_HUMAN	[256] AGGIETIANEFSDR; [	32	150	D	Q92598	Heat shock protein 105 kDa (Antigen NY-CO-25) (Heat shock 110 kDa protein)	D32; Heat shock protein 105 kDa (Antigen NY-CO-25) (Heat shock 110 kDa protein)	0	0.529848	0.576693	0.431496	0	0.0691655	0.0900312	0.0693542	1	5.04583e-10	3.14439e-07	7.31944e-07
HS105_HUMAN	[258] LEELMKIGTPVK; [	703	150	K	Q92598	Heat shock protein 105 kDa (Antigen NY-CO-25) (Heat shock 110 kDa protein)	K703; Heat shock protein 105 kDa (Antigen NY-CO-25) (Heat shock 110 kDa protein)	0	0.375336	0.303559	0.292341	0	0.108752	0.116925	0.105482	1	0.0181955	0.0772005	0.0876865
HS105_HUMAN	[259] NQQITHANNTVSNFKR; [	66	150	N	Q92598	Heat shock protein 105 kDa (Antigen NY-CO-25) (Heat shock 110 kDa protein)	N66; Heat shock protein 105 kDa (Antigen NY-CO-25) (Heat shock 110 kDa protein)	0	0.357813	-0.0314996	0.419253	0	0.0942673	0.1376	0.0962967	1	0.00667785	0.883364	0.00100716
RUVB2_HUMAN	[270] SFTRARDYDAMGSQTK; [	214	70	D	Q9Y230	RuvB-like 2 (EC 3.6.4.12) (48 kDa TATA box-binding protein-interacting protein) (48 kDa TBP-interacting protein) (51 kDa erythrocyte cytosolic protein) (ECP-51) (INO80 complex subunit J) (Repressing pontin 52) (Reptin 52) (TIP49b) (TIP60-associated protein 54-beta) (TAP54-beta)	D214; RuvB-like 2 (EC 3.6.4.12) (48 kDa TATA box-binding protein-interacting protein) (48 kDa TBP-interacting protein) (51 kDa erythrocyte cytosolic protein) (ECP-51) (INO80 complex subunit J) (Repressing pontin 52) (Reptin 52) (TIP49b) (TIP60-associated protein 54-beta) (TAP54-beta)	0	0.469831	0.0852877	0.0730306	0	0.159108	0.288372	0.167508	1	0.0663244	0.849667	0.790352
SF3A3_HUMAN	[279] EMLTKKSTLR; [280] LMDVMAKEMLTK; [	26	90	M	Q12874	Splicing factor 3A subunit 3 (SF3a60) (Spliceosome-associated protein 61) (SAP 61)	M26; Splicing factor 3A subunit 3 (SF3a60) (Spliceosome-associated protein 61) (SAP 61)	0	0.0496335	-0.0378021	0.0436683	0	0.406724	0.435077	0.382182	1	0.944275	0.962829	0.951853
SF3A3_HUMAN	[280] LMDVMAKEMLTK; [281] LMDVMAKEMLTK; [282] LMDVMAKEMLTK; [	19	90	M	Q12874	Splicing factor 3A subunit 3 (SF3a60) (Spliceosome-associated protein 61) (SAP 61)	M19; Splicing factor 3A subunit 3 (SF3a60) (Spliceosome-associated protein 61) (SAP 61)	0	0.505688	-0.413279	0.0097312	0	0.242152	0.33506	0.291035	1	0.147243	0.372289	0.983118
SF3A3_HUMAN	[283] SLESLDTSLFAKNPK; [	297	90	D	Q12874	Splicing factor 3A subunit 3 (SF3a60) (Spliceosome-associated protein 61) (SAP 61)	D297; Splicing factor 3A subunit 3 (SF3a60) (Spliceosome-associated protein 61) (SAP 61)	0	-0.0734905	0.546928	-0.128294	0	0.233559	0.246611	0.276227	1	0.855049	0.10918	0.774281
SF3A3_HUMAN	[279] EMLTKKSTLR; [281] LMDVMAKEMLTK; [282] LMDVMAKEMLTK; [	29	90	K	Q12874	Splicing factor 3A subunit 3 (SF3a60) (Spliceosome-associated protein 61) (SAP 61)	K29; Splicing factor 3A subunit 3 (SF3a60) (Spliceosome-associated protein 61) (SAP 61)	0	0.473059	-0.413279	0.00713833	0	0.253653	0.340625	0.291164	1	0.18496	0.382154	0.987765
SF3A3_HUMAN	[280] LMDVMAKEMLTK; [282] LMDVMAKEMLTK; [	24	90	K	Q12874	Splicing factor 3A subunit 3 (SF3a60) (Spliceosome-associated protein 61) (SAP 61)	K24; Splicing factor 3A subunit 3 (SF3a60) (Spliceosome-associated protein 61) (SAP 61)	0	0.508365	-0.170394	0.12297	0	0.241346	0.308874	0.256088	1	0.146115	0.71362	0.76671
SF3A3_HUMAN	[281] LMDVMAKEMLTK; [	20	90	D	Q12874	Splicing factor 3A subunit 3 (SF3a60) (Spliceosome-associated protein 61) (SAP 61)	D20; Splicing factor 3A subunit 3 (SF3a60) (Spliceosome-associated protein 61) (SAP 61)	0	0.505688	-0.413279	0.0097312	0	0.253653	0.340625	0.291164	1	0.164749	0.382154	0.983118
SF3A3_HUMAN	[283] SLESLDTSLFAKNPK; [	304	90	N	Q12874	Splicing factor 3A subunit 3 (SF3a60) (Spliceosome-associated protein 61) (SAP 61)	N304; Splicing factor 3A subunit 3 (SF3a60) (Spliceosome-associated protein 61) (SAP 61)	0	-0.0734905	0.546928	-0.128294	0	0.233559	0.246611	0.276227	1	0.855049	0.10918	0.774281
SF3A3_HUMAN	[279] EMLTKKSTLR; [	30	90	K	Q12874	Splicing factor 3A subunit 3 (SF3a60) (Spliceosome-associated protein 61) (SAP 61)	K30; Splicing factor 3A subunit 3 (SF3a60) (Spliceosome-associated protein 61) (SAP 61)	0	-0.444403	-0.157481	-0.151466	0	0.571346	0.587499	0.543275	1	0.612626	0.862384	0.878483
SF3A3_HUMAN	[283] SLESLDTSLFAKNPK; [	305	90	P	Q12874	Splicing factor 3A subunit 3 (SF3a60) (Spliceosome-associated protein 61) (SAP 61)	P305; Splicing factor 3A subunit 3 (SF3a60) (Spliceosome-associated protein 61) (SAP 61)	0	-0.0734905	0.546928	-0.128294	0	0.233559	0.246611	0.276227	1	0.855049	0.10918	0.774281
ROA0_HUMAN	[291] AEIIADK; [	132	90	D	Q13151	Heterogeneous nuclear ribonucleoprotein A0 (hnRNP A0)	D132; Heterogeneous nuclear ribonucleoprotein A0 (hnRNP A0)	0	-0.459896	-0.284668	-0.435452	0	0.231884	0.24521	0.234102	1	0.166911	0.403487	0.182208
ERP29_HUMAN	[303] GALPLDTVTFYK; [	48	80	K	P30040	Endoplasmic reticulum resident protein 29 (ERp29) (Endoplasmic reticulum resident protein 28) (ERp28) (Endoplasmic reticulum resident protein 31) (ERp31)	K48; Endoplasmic reticulum resident protein 29 (ERp29) (Endoplasmic reticulum resident protein 28) (ERp28) (Endoplasmic reticulum resident protein 31) (ERp31)	0	-0.305438	-0.27761	-0.80709	0	0.262569	0.291353	0.206242	1	0.438884	0.505831	0.00551917
CKAP4_HUMAN	[316] SDSHGPKEDGGFR; [	383	170	D	Q07065	Cytoskeleton-associated protein 4 (63-kDa cytoskeleton-linking membrane protein) (Climp-63) (p63)	D383; Cytoskeleton-associated protein 4 (63-kDa cytoskeleton-linking membrane protein) (Climp-63) (p63)	0	0.264354	0.364978	0.135037	0	0.139125	0.141718	0.121278	1	0.178564	0.0774162	0.427084
CKAP4_HUMAN	[323] LQNEILK; [	209	170	N	Q07065	Cytoskeleton-associated protein 4 (63-kDa cytoskeleton-linking membrane protein) (Climp-63) (p63)	N209; Cytoskeleton-associated protein 4 (63-kDa cytoskeleton-linking membrane protein) (Climp-63) (p63)	0	-0.32278	-0.336192	-0.355594	0	0.152779	0.163935	0.184033	1	0.143499	0.129489	0.168995
CKAP4_HUMAN	[316] SDSHGPKEDGGFR; [	387	170	P	Q07065	Cytoskeleton-associated protein 4 (63-kDa cytoskeleton-linking membrane protein) (Climp-63) (p63)	P387; Cytoskeleton-associated protein 4 (63-kDa cytoskeleton-linking membrane protein) (Climp-63) (p63)	0	0.264354	0.364978	0.135037	0	0.139125	0.141718	0.121278	1	0.178564	0.0774162	0.427084
CKAP4_HUMAN	[316] SDSHGPKEDGGFR; [	388	170	K	Q07065	Cytoskeleton-associated protein 4 (63-kDa cytoskeleton-linking membrane protein) (Climp-63) (p63)	K388; Cytoskeleton-associated protein 4 (63-kDa cytoskeleton-linking membrane protein) (Climp-63) (p63)	0	0.264354	0.364978	0.135037	0	0.139125	0.141718	0.121278	1	0.178564	0.0774162	0.427084
ADIRF_HUMAN	[338] QQVEGTAQEAVSAAGAAAQQVVDQATEAGQKAMDQLAK; [	33	70	D	Q15847	Adipogenesis regulatory factor (Adipogenesis factor rich in obesity) (Adipose most abundant gene transcript 2 protein) (Adipose-specific protein 2) (apM-2)	D33; Adipogenesis regulatory factor (Adipogenesis factor rich in obesity) (Adipose most abundant gene transcript 2 protein) (Adipose-specific protein 2) (apM-2)	0	-0.547508	0.362642	-0.276017	0	0.231086	0.221876	0.20231	1	0.120503	0.232858	0.324569
ADIRF_HUMAN	[339] QQVEGTAQEAVSAAGAAAQQVVDQATEAGQKAMDQLAK; [	44	70	D	Q15847	Adipogenesis regulatory factor (Adipogenesis factor rich in obesity) (Adipose most abundant gene transcript 2 protein) (Adipose-specific protein 2) (apM-2)	D44; Adipogenesis regulatory factor (Adipogenesis factor rich in obesity) (Adipose most abundant gene transcript 2 protein) (Adipose-specific protein 2) (apM-2)	0	-0.656504	0.495709	-0.262665	0	0.186337	0.200666	0.189237	1	0.0181955	0.0849179	0.31361
FERM2_HUMAN	[342] INQLYEQAK; [	299	60	K	Q96AC1	Fermitin family homolog 2 (Kindlin-2) (Mitogen-inducible gene 2 protein) (MIG-2) (Pleckstrin homology domain-containing family C member 1) (PH domain-containing family C member 1)	K299; Fermitin family homolog 2 (Kindlin-2) (Mitogen-inducible gene 2 protein) (MIG-2) (Pleckstrin homology domain-containing family C member 1) (PH domain-containing family C member 1)	0	-0.120357	0.247166	-0.33642	0	0.199571	0.227424	0.18872	1	0.698016	0.437727	0.197675
MAP2_HUMAN	[348] KSKGPSAAGEQEPDK; [	57	50	D	P50579	Methionine aminopeptidase 2 (MAP 2) (MetAP 2) (EC 3.4.11.18) (Initiation factor 2-associated 67 kDa glycoprotein) (p67) (p67eIF2) (Peptidase M)	D57; Methionine aminopeptidase 2 (MAP 2) (MetAP 2) (EC 3.4.11.18) (Initiation factor 2-associated 67 kDa glycoprotein) (p67) (p67eIF2) (Peptidase M)	0	-0.346356	-0.665256	-0.55888	0	0.137761	0.156492	0.145882	1	0.105278	0.00225857	0.00868493
TARA_HUMAN	[358] APEGAWGGTSR; [	1473	40	P	Q9H2D6	TRIO and F-actin-binding protein (Protein Tara) (Trio-associated repeat on actin)	P1473; TRIO and F-actin-binding protein (Protein Tara) (Trio-associated repeat on actin)	0	-0.76225	-0.698105	-0.80728	0	0.360274	0.356548	0.35511	1	0.147245	0.156425	0.140771
TARA_HUMAN	[360] ASSPNRTIQQENPR; [	663	40	P	Q9H2D6	TRIO and F-actin-binding protein (Protein Tara) (Trio-associated repeat on actin)	P663; TRIO and F-actin-binding protein (Protein Tara) (Trio-associated repeat on actin)	0	0.0642159	0.167847	-0.0118882	0	0.307678	0.307319	0.305676	1	0.908866	0.716367	0.981112
CHD4_HUMAN	[361] EVMLQNGETPK; [	1673	40	M	Q14839	Chromodomain-helicase-DNA-binding protein 4 (CHD-4) (EC 3.6.4.12) (ATP-dependent helicase CHD4) (Mi-2 autoantigen 218 kDa protein) (Mi2-beta)	M1673; Chromodomain-helicase-DNA-binding protein 4 (CHD-4) (EC 3.6.4.12) (ATP-dependent helicase CHD4) (Mi-2 autoantigen 218 kDa protein) (Mi2-beta)	0	0.285263	0.450352	0.237782	0	0.297073	0.310357	0.314357	1	0.524041	0.302567	0.613087
CHD4_HUMAN	[363] NPKIAVSKMMMVLGAK; [	194	40	P	Q14839	Chromodomain-helicase-DNA-binding protein 4 (CHD-4) (EC 3.6.4.12) (ATP-dependent helicase CHD4) (Mi-2 autoantigen 218 kDa protein) (Mi2-beta)	P194; Chromodomain-helicase-DNA-binding protein 4 (CHD-4) (EC 3.6.4.12) (ATP-dependent helicase CHD4) (Mi-2 autoantigen 218 kDa protein) (Mi2-beta)	0	0.563748	0.219169	0.772228	0	0.309271	0.298428	0.3252	1	0.200917	0.615407	0.136829
CHD4_HUMAN	[361] EVMLQNGETPK; [	1680	40	P	Q14839	Chromodomain-helicase-DNA-binding protein 4 (CHD-4) (EC 3.6.4.12) (ATP-dependent helicase CHD4) (Mi-2 autoantigen 218 kDa protein) (Mi2-beta)	P1680; Chromodomain-helicase-DNA-binding protein 4 (CHD-4) (EC 3.6.4.12) (ATP-dependent helicase CHD4) (Mi-2 autoantigen 218 kDa protein) (Mi2-beta)	0	0.285263	0.450352	0.237782	0	0.297073	0.310357	0.314357	1	0.524041	0.302567	0.613087
CHD4_HUMAN	[363] NPKIAVSKMMMVLGAK; [	195	40	K	Q14839	Chromodomain-helicase-DNA-binding protein 4 (CHD-4) (EC 3.6.4.12) (ATP-dependent helicase CHD4) (Mi-2 autoantigen 218 kDa protein) (Mi2-beta)	K195; Chromodomain-helicase-DNA-binding protein 4 (CHD-4) (EC 3.6.4.12) (ATP-dependent helicase CHD4) (Mi-2 autoantigen 218 kDa protein) (Mi2-beta)	0	0.563748	0.219169	0.772228	0	0.309271	0.298428	0.3252	1	0.200917	0.615407	0.136829
BORG5_HUMAN	[371] RMASPPAPSPAPPAISPIIK; [	102	80	P	Q00587	Cdc42 effector protein 1 (Binder of Rho GTPases 5) (Serum protein MSE55)	P102; Cdc42 effector protein 1 (Binder of Rho GTPases 5) (Serum protein MSE55)	0	0.535299	0.308116	0.352529	0	0.314045	0.301185	0.270484	1	0.223201	0.468298	0.350791
BORG5_HUMAN	[372] RMASPPAPSPAPPAISPIIK; [374] RMASPPAPSPAPPAISPIIK; [	99	80	M	Q00587	Cdc42 effector protein 1 (Binder of Rho GTPases 5) (Serum protein MSE55)	M99; Cdc42 effector protein 1 (Binder of Rho GTPases 5) (Serum protein MSE55)	0	0.546968	0.29732	0.345092	0	0.314693	0.315026	0.288051	1	0.218188	0.510817	0.39154
BORG5_HUMAN	[371] RMASPPAPSPAPPAISPIIK; [372] RMASPPAPSPAPPAISPIIK; [373] RMASPPAPSPAPPAISPIIK; [	103	80	P	Q00587	Cdc42 effector protein 1 (Binder of Rho GTPases 5) (Serum protein MSE55)	P103; Cdc42 effector protein 1 (Binder of Rho GTPases 5) (Serum protein MSE55)	0	0.535299	0.305985	0.349102	0	0.314045	0.314731	0.270484	1	0.223201	0.497106	0.355971
BORG5_HUMAN	[371] RMASPPAPSPAPPAISPIIK; [372] RMASPPAPSPAPPAISPIIK; [373] RMASPPAPSPAPPAISPIIK; [374] RMASPPAPSPAPPAISPIIK; [	105	80	P	Q00587	Cdc42 effector protein 1 (Binder of Rho GTPases 5) (Serum protein MSE55)	P105; Cdc42 effector protein 1 (Binder of Rho GTPases 5) (Serum protein MSE55)	0	0.536415	0.301699	0.348902	0	0.310654	0.309861	0.277089	1	0.221076	0.496688	0.367171
BORG5_HUMAN	[373] RMASPPAPSPAPPAISPIIK; [374] RMASPPAPSPAPPAISPIIK; [	107	80	P	Q00587	Cdc42 effector protein 1 (Binder of Rho GTPases 5) (Serum protein MSE55)	P107; Cdc42 effector protein 1 (Binder of Rho GTPases 5) (Serum protein MSE55)	0	0.545487	0.301607	0.345293	0	0.306375	0.309861	0.274419	1	0.206427	0.496688	0.367171
AKP13_HUMAN	[397] LDKPLTNMLEVVSHPHPVVPKMEK; [	754	70	N	Q12802	A-kinase anchor protein 13 (AKAP-13) (AKAP-Lbc) (Breast cancer nuclear receptor-binding auxiliary protein) (Guanine nucleotide exchange factor Lbc) (Human thyroid-anchoring protein 31) (Lymphoid blast crisis oncogene) (LBC oncogene) (Non-oncogenic Rho GTPase-specific GTP exchange factor) (Protein kinase A-anchoring protein 13) (PRKA13) (p47)	N754; A-kinase anchor protein 13 (AKAP-13) (AKAP-Lbc) (Breast cancer nuclear receptor-binding auxiliary protein) (Guanine nucleotide exchange factor Lbc) (Human thyroid-anchoring protein 31) (Lymphoid blast crisis oncogene) (LBC oncogene) (Non-oncogenic Rho GTPase-specific GTP exchange factor) (Protein kinase A-anchoring protein 13) (PRKA13) (p47)	0	-0.0121915	-0.607194	-0.085454	0	0.398249	0.401964	0.3706	1	0.97793	0.275514	0.908517
PACN2_HUMAN	[413] QDVLKTK; [	200	40	D	Q9UNF0	Protein kinase C and casein kinase substrate in neurons protein 2 (Syndapin-2) (Syndapin-II)	D200; Protein kinase C and casein kinase substrate in neurons protein 2 (Syndapin-2) (Syndapin-II)	0	0.0101848	0.156701	0.121214	0	0.273612	0.271507	0.270294	1	0.977574	0.703187	0.784938
TBA3E_HUMAN	[416] LVHKFDLMYAK; [	394	100	K	Q6PEY2	Tubulin alpha-3E chain (Alpha-tubulin 3E) [Cleaved into: Detyrosinated tubulin alpha-3E chain]	K394; Tubulin alpha-3E chain (Alpha-tubulin 3E) [Cleaved into: Detyrosinated tubulin alpha-3E chain]	0	-0.120657	0.218584	-0.16368	0	0.452229	0.43547	0.478039	1	0.878329	0.737074	0.842795
TBA3E_HUMAN	[417] LVHKFDLMYAK; [	396	100	D	Q6PEY2	Tubulin alpha-3E chain (Alpha-tubulin 3E) [Cleaved into: Detyrosinated tubulin alpha-3E chain]	D396; Tubulin alpha-3E chain (Alpha-tubulin 3E) [Cleaved into: Detyrosinated tubulin alpha-3E chain]	0	0.399276	0.487927	0.410572	0	0.186589	0.173838	0.159477	1	0.143302	0.0590956	0.106387
TBA3E_HUMAN	[416] LVHKFDLMYAK; [417] LVHKFDLMYAK; [	398	100	M	Q6PEY2	Tubulin alpha-3E chain (Alpha-tubulin 3E) [Cleaved into: Detyrosinated tubulin alpha-3E chain]	M398; Tubulin alpha-3E chain (Alpha-tubulin 3E) [Cleaved into: Detyrosinated tubulin alpha-3E chain]	0	0.139309	0.353256	0.123446	0	0.31938	0.304619	0.318713	1	0.78381	0.403487	0.822036
ATX2L_HUMAN	[432] SAAPAPISASCPEPPIGSAVPTSSASIPVTSSVSDPGVGSISPASPK; [	455	90	P	Q8WWM7	Ataxin-2-like protein (Ataxin-2 domain protein) (Ataxin-2-related protein)	P455; Ataxin-2-like protein (Ataxin-2 domain protein) (Ataxin-2-related protein)	0	-0.309257	-0.120278	-0.525998	0	0.238902	0.233906	0.228711	1	0.379241	0.729936	0.138017
AHNK2_HUMAN	[433] MPKVDLKSPQVDIK; [	3403	440	K	Q8IVF2	Protein AHNAK2	K3403; Protein AHNAK2	0	0.296351	0.312775	0.308191	0	0.146927	0.139798	0.144975	1	0.15525	0.104558	0.148419
AHNK2_HUMAN	[434] MPKVDLKGPQTDVK; [	1916	440	M	Q8IVF2	Protein AHNAK2	M1916; Protein AHNAK2	0	0.239435	0.27709	0.2804	0	0.101772	0.114977	0.111506	1	0.117643	0.0864964	0.107435
AHNK2_HUMAN	[437] LEGDLSLAEKDVTAKDSK; [	3458	440	D	Q8IVF2	Protein AHNAK2	D3458; Protein AHNAK2	0	0.230127	0.222957	0.236056	0	0.105227	0.105141	0.113462	1	0.135376	0.120842	0.155428
AHNK2_HUMAN	[438] GPQIDVKGPNVDLKGPK; [439] GPQIDVKGPNVDLKGPK; [	2749	440	P	Q8IVF2	Protein AHNAK2	P2749; Protein AHNAK2	0	0.243349	0.217799	0.221965	0	0.120076	0.113795	0.12023	1	0.153307	0.156425	0.182208
AHNK2_HUMAN	[440] GHLPKVQMPSLKMPK; [	1256	440	M	Q8IVF2	Protein AHNAK2	M1256; Protein AHNAK2	0	0.225762	0.20753	0.227517	0	0.103882	0.113525	0.110509	1	0.137775	0.172775	0.155428
AHNK2_HUMAN	[444] FKMPSFGMLSPGKSIEVSVDVSAPK; [	4475	440	M	Q8IVF2	Protein AHNAK2	M4475; Protein AHNAK2	0	0.163519	-0.0466966	0.208784	0	0.133675	0.13704	0.119281	1	0.409843	0.823573	0.199941
AHNK2_HUMAN	[445] LDLKSPK; [	1113	440	P	Q8IVF2	Protein AHNAK2	P1113; Protein AHNAK2	0	-0.286511	-0.483279	-0.450655	0	0.231613	0.209582	0.204994	1	0.402358	0.0966608	0.141782
AHNK2_HUMAN	[453] SIEASVDVSPPKVEADMSLPSMQGDLKTTDLSIQPLSADVK; [	2177	440	D	Q8IVF2	Protein AHNAK2	D2177; Protein AHNAK2	0	0.224193	0.263088	0.209835	0	0.11555	0.13133	0.120919	1	0.169791	0.137649	0.202367
AHNK2_HUMAN	[461] SIEVSVDVSAPK; [	3002	440	D	Q8IVF2	Protein AHNAK2	D3002; Protein AHNAK2	0	-0.088903	-0.223559	-0.126354	0	0.0798494	0.119025	0.0891446	1	0.458028	0.164024	0.299666
AHNK2_HUMAN	[472] TTDISIEPPSAQLEVQAGQVDLKLPEGHVPEGAGLK; [	3025	440	D	Q8IVF2	Protein AHNAK2	D3025; Protein AHNAK2	0	0.186994	-0.257422	0.205722	0	0.116064	0.123156	0.111873	1	0.251082	0.12347	0.182208
AHNK2_HUMAN	[474] VEAEVSLPSMQGDLKTTDLCIPLPSADLVVQAGQVDMK; [	1860	440	P	Q8IVF2	Protein AHNAK2	P1860; Protein AHNAK2	0	-0.144961	-0.182531	-0.0878272	0	0.121845	0.15899	0.127843	1	0.422543	0.405741	0.652422
AHNK2_HUMAN	[433] MPKVDLKSPQVDIK; [	3407	440	K	Q8IVF2	Protein AHNAK2	K3407; Protein AHNAK2	0	0.296351	0.312775	0.308191	0	0.146927	0.139798	0.144975	1	0.15525	0.104558	0.148419
AHNK2_HUMAN	[437] LEGDLSLAEKDVTAKDSK; [	3470	440	D	Q8IVF2	Protein AHNAK2	D3470; Protein AHNAK2	0	0.230127	0.222957	0.236056	0	0.105227	0.105141	0.113462	1	0.135376	0.120842	0.155428
AHNK2_HUMAN	[438] GPQIDVKGPNVDLKGPK; [	2757	440	N	Q8IVF2	Protein AHNAK2	N2757; Protein AHNAK2	0	0.247416	0.221081	0.228432	0	0.113948	0.108084	0.126475	1	0.137775	0.128998	0.184465
AHNK2_HUMAN	[439] GPQIDVKGPNVDLKGPK; [	2759	440	D	Q8IVF2	Protein AHNAK2	D2759; Protein AHNAK2	0	0.239281	0.214518	0.215498	0	0.126204	0.119506	0.113985	1	0.178195	0.178825	0.173061
AHNK2_HUMAN	[444] FKMPSFGMLSPGKSIEVSVDVSAPK; [	4480	440	K	Q8IVF2	Protein AHNAK2	K4480; Protein AHNAK2	0	0.163519	-0.0466966	0.208784	0	0.133675	0.13704	0.119281	1	0.409843	0.823573	0.199941
AHNK2_HUMAN	[453] SIEASVDVSPPKVEADMSLPSMQGDLKTTDLSIQPLSADVK; [	2186	440	D	Q8IVF2	Protein AHNAK2	D2186; Protein AHNAK2	0	0.224193	0.263088	0.209835	0	0.11555	0.13133	0.120919	1	0.169791	0.137649	0.202367
AHNK2_HUMAN	[472] TTDISIEPPSAQLEVQAGQVDLKLPEGHVPEGAGLK; [	3031	440	P	Q8IVF2	Protein AHNAK2	P3031; Protein AHNAK2	0	0.186994	-0.257422	0.205722	0	0.116064	0.123156	0.111873	1	0.251082	0.12347	0.182208
AHNK2_HUMAN	[474] VEAEVSLPSMQGDLKTTDLCIPLPSADLVVQAGQVDMK; [	1862	440	M	Q8IVF2	Protein AHNAK2	M1862; Protein AHNAK2	0	-0.144961	-0.182531	-0.0878272	0	0.121845	0.15899	0.127843	1	0.422543	0.405741	0.652422
AHNK2_HUMAN	[433] MPKVDLKSPQVDIK; [	3409	440	P	Q8IVF2	Protein AHNAK2	P3409; Protein AHNAK2	0	0.296351	0.312775	0.308191	0	0.146927	0.139798	0.144975	1	0.15525	0.104558	0.148419
AHNK2_HUMAN	[438] GPQIDVKGPNVDLKGPK; [439] GPQIDVKGPNVDLKGPK; [	2763	440	P	Q8IVF2	Protein AHNAK2	P2763; Protein AHNAK2	0	0.243349	0.217799	0.221965	0	0.120076	0.113795	0.12023	1	0.153307	0.156425	0.182208
AHNK2_HUMAN	[444] FKMPSFGMLSPGKSIEVSVDVSAPK; [	4487	440	D	Q8IVF2	Protein AHNAK2	D4487; Protein AHNAK2	0	0.163519	-0.0466966	0.208784	0	0.133675	0.13704	0.119281	1	0.409843	0.823573	0.199941
AHNK2_HUMAN	[453] SIEASVDVSPPKVEADMSLPSMQGDLKTTDLSIQPLSADVK; [	2187	440	M	Q8IVF2	Protein AHNAK2	M2187; Protein AHNAK2	0	0.224193	0.263088	0.209835	0	0.11555	0.13133	0.120919	1	0.169791	0.137649	0.202367
AHNK2_HUMAN	[472] TTDISIEPPSAQLEVQAGQVDLKLPEGHVPEGAGLK; [	3043	440	D	Q8IVF2	Protein AHNAK2	D3043; Protein AHNAK2	0	0.186994	-0.257422	0.205722	0	0.116064	0.123156	0.111873	1	0.251082	0.12347	0.182208
AHNK2_HUMAN	[474] VEAEVSLPSMQGDLKTTDLCIPLPSADLVVQAGQVDMK; [	1870	440	D	Q8IVF2	Protein AHNAK2	D1870; Protein AHNAK2	0	-0.144961	-0.182531	-0.0878272	0	0.121845	0.15899	0.127843	1	0.422543	0.405741	0.652422
AHNK2_HUMAN	[433] MPKVDLKSPQVDIK; [	3414	440	K	Q8IVF2	Protein AHNAK2	K3414; Protein AHNAK2	0	0.296351	0.312775	0.308191	0	0.146927	0.139798	0.144975	1	0.15525	0.104558	0.148419
AHNK2_HUMAN	[453] SIEASVDVSPPKVEADMSLPSMQGDLKTTDLSIQPLSADVK; [	2190	440	P	Q8IVF2	Protein AHNAK2	P2190; Protein AHNAK2	0	0.224193	0.263088	0.209835	0	0.11555	0.13133	0.120919	1	0.169791	0.137649	0.202367
AHNK2_HUMAN	[472] TTDISIEPPSAQLEVQAGQVDLKLPEGHVPEGAGLK; [	3045	440	K	Q8IVF2	Protein AHNAK2	K3045; Protein AHNAK2	0	0.186994	-0.257422	0.205722	0	0.116064	0.123156	0.111873	1	0.251082	0.12347	0.182208
AHNK2_HUMAN	[474] VEAEVSLPSMQGDLKTTDLCIPLPSADLVVQAGQVDMK; [	1874	440	P	Q8IVF2	Protein AHNAK2	P1874; Protein AHNAK2	0	-0.144961	-0.182531	-0.0878272	0	0.121845	0.15899	0.127843	1	0.422543	0.405741	0.652422
HAP28_HUMAN	[480] DDATLSGKR; [	165	100	D	Q13442	28 kDa heat- and acid-stable phosphoprotein (PDGF-associated protein) (PAP) (PDGFA-associated protein 1) (PAP1)	D165; 28 kDa heat- and acid-stable phosphoprotein (PDGF-associated protein) (PAP) (PDGFA-associated protein 1) (PAP1)	0	-0.151205	0.258139	-0.0751095	0	0.166546	0.179396	0.166385	1	0.549105	0.302567	0.782115
SYNPO_HUMAN	[489] GSRKSMFTFVEKPK; [	631	40	P	Q8N3V7	Synaptopodin	P631; Synaptopodin	0	-0.134818	-0.229101	0.0906882	0	0.296467	0.317562	0.312384	1	0.773335	0.620558	0.87389
GRIN1_HUMAN	[491] AEPLASGKGEPVSLGK; [	688	50	P	Q7Z2K8	G protein-regulated inducer of neurite outgrowth 1 (GRIN1)	P688; G protein-regulated inducer of neurite outgrowth 1 (GRIN1)	0	0.930914	1.11909	1.00466	0	0.333401	0.371686	0.344578	1	0.0789831	0.0488598	0.0835966
GRIN1_HUMAN	[492] SPEGARGSEGRVEPK; [	750	50	P	Q7Z2K8	G protein-regulated inducer of neurite outgrowth 1 (GRIN1)	P750; G protein-regulated inducer of neurite outgrowth 1 (GRIN1)	0	0.0136985	0.00450457	0.292531	0	0.30023	0.310338	0.304319	1	0.972809	0.99541	0.496106
GRIN1_HUMAN	[494] VDPLCSSKTYTVSPR; [	230	50	P	Q7Z2K8	G protein-regulated inducer of neurite outgrowth 1 (GRIN1)	P230; G protein-regulated inducer of neurite outgrowth 1 (GRIN1)	0	-0.575569	-0.231229	-0.838992	0	0.403796	0.428959	0.286983	1	0.326134	0.718611	0.0833879
GRIN1_HUMAN	[491] AEPLASGKGEPVSLGK; [	693	50	K	Q7Z2K8	G protein-regulated inducer of neurite outgrowth 1 (GRIN1)	K693; G protein-regulated inducer of neurite outgrowth 1 (GRIN1)	0	0.930914	1.11909	1.00466	0	0.333401	0.371686	0.344578	1	0.0789831	0.0488598	0.0835966
GRIN1_HUMAN	[492] SPEGARGSEGRVEPK; [	751	50	K	Q7Z2K8	G protein-regulated inducer of neurite outgrowth 1 (GRIN1)	K751; G protein-regulated inducer of neurite outgrowth 1 (GRIN1)	0	0.0136985	0.00450457	0.292531	0	0.30023	0.310338	0.304319	1	0.972809	0.99541	0.496106
OSBL8_HUMAN	[495] VKHRTPMVSVPK; [499] TPMVSVPKMK; [	775	60	P	Q9BZF1	Oxysterol-binding protein-related protein 8 (ORP-8) (OSBP-related protein 8)	P775; Oxysterol-binding protein-related protein 8 (ORP-8) (OSBP-related protein 8)	0	0.0849955	0.29982	0.0290045	0	0.278625	0.319418	0.268432	1	0.859102	0.512339	0.954209
OSBL8_HUMAN	[496] VKHRTPMVSVPK; [499] TPMVSVPKMK; [	776	60	M	Q9BZF1	Oxysterol-binding protein-related protein 8 (ORP-8) (OSBP-related protein 8)	M776; Oxysterol-binding protein-related protein 8 (ORP-8) (OSBP-related protein 8)	0	0.101528	0.290011	0.0274901	0	0.292677	0.30966	0.286973	1	0.833926	0.512339	0.957428
OSBL8_HUMAN	[495] VKHRTPMVSVPK; [496] VKHRTPMVSVPK; [	780	60	P	Q9BZF1	Oxysterol-binding protein-related protein 8 (ORP-8) (OSBP-related protein 8)	P780; Oxysterol-binding protein-related protein 8 (ORP-8) (OSBP-related protein 8)	0	0.50922	0.62154	0.563155	0	0.308697	0.311435	0.312587	1	0.244386	0.143626	0.193097
KCRB_HUMAN	[508] MPFSNSHNALK; [	5	40	N	P12277	Creatine kinase B-type (EC 2.7.3.2) (Brain creatine kinase) (B-CK) (Creatine kinase B chain) (Creatine phosphokinase B-type) (CPK-B)	N5; Creatine kinase B-type (EC 2.7.3.2) (Brain creatine kinase) (B-CK) (Creatine kinase B chain) (Creatine phosphokinase B-type) (CPK-B)	0	0.816808	0.854798	0.808502	0	0.270596	0.249853	0.257506	1	0.0663244	0.0221626	0.0561774
NIBAN_HUMAN	[517] SDMDQIVNSK; [	313	60	M	Q9BZQ8	Protein Niban (Cell growth-inhibiting gene 39 protein) (Protein FAM129A)	M313; Protein Niban (Cell growth-inhibiting gene 39 protein) (Protein FAM129A)	0	0.146641	0.15352	0.357501	0	0.267034	0.255081	0.281221	1	0.721772	0.687505	0.366573
NIBAN_HUMAN	[519] CAYIRGKTEAAIK; [	20	60	K	Q9BZQ8	Protein Niban (Cell growth-inhibiting gene 39 protein) (Protein FAM129A)	K20; Protein Niban (Cell growth-inhibiting gene 39 protein) (Protein FAM129A)	0	0.103203	-0.8248	-1.16178	0	0.367819	0.370738	0.408069	1	0.872683	0.1096	0.0876865
NIBAN_HUMAN	[517] SDMDQIVNSK; [	318	60	N	Q9BZQ8	Protein Niban (Cell growth-inhibiting gene 39 protein) (Protein FAM129A)	N318; Protein Niban (Cell growth-inhibiting gene 39 protein) (Protein FAM129A)	0	0.146641	0.15352	0.357501	0	0.267034	0.255081	0.281221	1	0.721772	0.687505	0.366573
AGAP3_HUMAN	[523] ATPATAPGTSPR; [	436	40	P	Q96P47	Arf-GAP with GTPase, ANK repeat and PH domain-containing protein 3 (AGAP-3) (CRAM-associated GTPase) (CRAG) (Centaurin-gamma-3) (Cnt-g3) (MR1-interacting protein) (MRIP-1)	P436; Arf-GAP with GTPase, ANK repeat and PH domain-containing protein 3 (AGAP-3) (CRAM-associated GTPase) (CRAG) (Centaurin-gamma-3) (Cnt-g3) (MR1-interacting protein) (MRIP-1)	0	0.195003	0.36511	0.174917	0	0.238584	0.236354	0.237931	1	0.594583	0.266405	0.625868
ADDA_HUMAN	[525] KQKGSEENLDEAR; [	584	100	K	P35611	Alpha-adducin (Erythrocyte adducin subunit alpha)	K584; Alpha-adducin (Erythrocyte adducin subunit alpha)	0	0.548269	0.719309	0.651192	0	0.131094	0.161588	0.133812	1	0.00253914	0.00086715	0.000232324
H4_HUMAN	[545] TVTAMDVVYALK; [	85	100	M	P62805	Histone H4	M85; Histone H4	0	-0.402721	0.414566	-0.219581	0	0.135634	0.138412	0.151177	1	0.0639935	0.0461277	0.287694
S38AA_HUMAN	[548] QCGIVLGALLLVFCSWMTHQSCMFLVKSASLSKR; [	49	60	M	Q9HBR0	Putative sodium-coupled neutral amino acid transporter 10 (Solute carrier family 38 member 10)	M49; Putative sodium-coupled neutral amino acid transporter 10 (Solute carrier family 38 member 10)	0	0.704688	0.640022	0.508953	0	0.264869	0.247138	0.221063	1	0.0881602	0.0774162	0.13863
CHM4B_HUMAN	[556] AGKGGPTPQEAIQR; [	20	40	P	Q9H444	Charged multivesicular body protein 4b (Chromatin-modifying protein 4b) (CHMP4b) (SNF7 homolog associated with Alix 1) (SNF7-2) (hSnf7-2) (Vacuolar protein sorting-associated protein 32-2) (Vps32-2) (hVps32-2)	P20; Charged multivesicular body protein 4b (Chromatin-modifying protein 4b) (CHMP4b) (SNF7 homolog associated with Alix 1) (SNF7-2) (hSnf7-2) (Vacuolar protein sorting-associated protein 32-2) (Vps32-2) (hVps32-2)	0	0.0242129	0.476516	0.311225	0	0.267865	0.263018	0.272664	1	0.96102	0.181437	0.417629
DI3L2_HUMAN	[560] KSIFETYMSK; [	54	50	M	Q8IYB7	DIS3-like exonuclease 2 (hDIS3L2) (EC 3.1.13.-)	M54; DIS3-like exonuclease 2 (hDIS3L2) (EC 3.1.13.-)	0	-0.452856	-0.175395	-0.759843	0	0.356685	0.392061	0.294533	1	0.394503	0.761609	0.10832
DI3L2_HUMAN	[561] KDCIFTIDPSTARDLDDALSCKPLADGNFK; [	384	50	P	Q8IYB7	DIS3-like exonuclease 2 (hDIS3L2) (EC 3.1.13.-)	P384; DIS3-like exonuclease 2 (hDIS3L2) (EC 3.1.13.-)	0	0.299137	0.281865	0.4194	0	0.25566	0.268668	0.28686	1	0.437406	0.457369	0.287694
COPB_HUMAN	[576] EAADPLASKLNK; [	708	40	P	P53618	Coatomer subunit beta (Beta-coat protein) (Beta-COP)	P708; Coatomer subunit beta (Beta-coat protein) (Beta-COP)	0	0.782141	0.725253	0.952707	0	0.361943	0.359113	0.34767	1	0.143302	0.141685	0.10016
SOGA1_HUMAN	[582] VSKDISMRLHK; [	73	60	M	O94964	Protein SOGA1 (SOGA family member 1) (Suppressor of glucose by autophagy) (Suppressor of glucose, autophagy-associated protein 1) [Cleaved into: N-terminal form; C-terminal 80 kDa form (80-kDa SOGA fragment)]	M73; Protein SOGA1 (SOGA family member 1) (Suppressor of glucose by autophagy) (Suppressor of glucose, autophagy-associated protein 1) [Cleaved into: N-terminal form; C-terminal 80 kDa form (80-kDa SOGA fragment)]	0	0.54711	0.666021	0.47206	0	0.292031	0.292745	0.268256	1	0.18496	0.104558	0.202367
SOGA1_HUMAN	[583] VSKDISMRLHK; [	70	60	D	O94964	Protein SOGA1 (SOGA family member 1) (Suppressor of glucose by autophagy) (Suppressor of glucose, autophagy-associated protein 1) [Cleaved into: N-terminal form; C-terminal 80 kDa form (80-kDa SOGA fragment)]	D70; Protein SOGA1 (SOGA family member 1) (Suppressor of glucose by autophagy) (Suppressor of glucose, autophagy-associated protein 1) [Cleaved into: N-terminal form; C-terminal 80 kDa form (80-kDa SOGA fragment)]	0	0.56316	0.684325	0.454271	0	0.277053	0.26787	0.273603	1	0.159442	0.078488	0.229509
SOGA1_HUMAN	[584] SVSKLDSSK; [585] SVSKLDSSK; [	1213	60	K	O94964	Protein SOGA1 (SOGA family member 1) (Suppressor of glucose by autophagy) (Suppressor of glucose, autophagy-associated protein 1) [Cleaved into: N-terminal form; C-terminal 80 kDa form (80-kDa SOGA fragment)]	K1213; Protein SOGA1 (SOGA family member 1) (Suppressor of glucose by autophagy) (Suppressor of glucose, autophagy-associated protein 1) [Cleaved into: N-terminal form; C-terminal 80 kDa form (80-kDa SOGA fragment)]	0	0.0887604	-0.151731	0.21484	0	0.269365	0.274315	0.259358	1	0.846575	0.71362	0.572496
CRYAB_HUMAN	[591] HEERQDEHGFISR; [	109	100	D	P02511	Alpha-crystallin B chain (Alpha(B)-crystallin) (Heat shock protein beta-5) (HspB5) (Renal carcinoma antigen NY-REN-27) (Rosenthal fiber component)	D109; Alpha-crystallin B chain (Alpha(B)-crystallin) (Heat shock protein beta-5) (HspB5) (Renal carcinoma antigen NY-REN-27) (Rosenthal fiber component)	0	0.147966	-0.554375	0.413338	0	0.223071	0.216562	0.12545	1	0.664994	0.0774162	0.0290625
QOR_HUMAN	[597] KPLLPYTPGSDVAGVIEAVGDNASAFKK; [	62	40	K	Q08257	Quinone oxidoreductase (EC 1.6.5.5) (NADPH:quinone reductase) (Zeta-crystallin)	K62; Quinone oxidoreductase (EC 1.6.5.5) (NADPH:quinone reductase) (Zeta-crystallin)	0	-0.138985	-0.560727	0.644403	0	0.329161	0.429741	0.319413	1	0.790922	0.34704	0.164014
PARP1_HUMAN	[598] MIFDVESMKKAMVEYEIDLQK; [	684	70	K	P09874	Poly [ADP-ribose] polymerase 1 (PARP-1) (EC 2.4.2.30) (ADP-ribosyltransferase diphtheria toxin-like 1) (ARTD1) (NAD(+) ADP-ribosyltransferase 1) (ADPRT 1) (Poly[ADP-ribose] synthase 1)	K684; Poly [ADP-ribose] polymerase 1 (PARP-1) (EC 2.4.2.30) (ADP-ribosyltransferase diphtheria toxin-like 1) (ARTD1) (NAD(+) ADP-ribosyltransferase 1) (ADPRT 1) (Poly[ADP-ribose] synthase 1)	0	0.582425	0.600809	0.549142	0	0.295931	0.297228	0.277297	1	0.169791	0.139918	0.16614
PARP1_HUMAN	[599] IFPPETSASVAATPPPSTASAPAAVNSSASADKPLSNMKILTLGK; [	359	70	P	P09874	Poly [ADP-ribose] polymerase 1 (PARP-1) (EC 2.4.2.30) (ADP-ribosyltransferase diphtheria toxin-like 1) (ARTD1) (NAD(+) ADP-ribosyltransferase 1) (ADPRT 1) (Poly[ADP-ribose] synthase 1)	P359; Poly [ADP-ribose] polymerase 1 (PARP-1) (EC 2.4.2.30) (ADP-ribosyltransferase diphtheria toxin-like 1) (ARTD1) (NAD(+) ADP-ribosyltransferase 1) (ADPRT 1) (Poly[ADP-ribose] synthase 1)	0	0.838554	0.820539	0.799254	0	0.320957	0.313096	0.316215	1	0.0909535	0.0774162	0.111641
PARP1_HUMAN	[602] KCSESIPK; [	23	70	K	P09874	Poly [ADP-ribose] polymerase 1 (PARP-1) (EC 2.4.2.30) (ADP-ribosyltransferase diphtheria toxin-like 1) (ARTD1) (NAD(+) ADP-ribosyltransferase 1) (ADPRT 1) (Poly[ADP-ribose] synthase 1)	K23; Poly [ADP-ribose] polymerase 1 (PARP-1) (EC 2.4.2.30) (ADP-ribosyltransferase diphtheria toxin-like 1) (ARTD1) (NAD(+) ADP-ribosyltransferase 1) (ADPRT 1) (Poly[ADP-ribose] synthase 1)	0	-0.382317	0.174673	-0.259166	0	0.200204	0.200437	0.214946	1	0.180765	0.540928	0.389602
XPO2_HUMAN	[605] ILFSSLILISK; [	217	60	K	P55060	Exportin-2 (Exp2) (Cellular apoptosis susceptibility protein) (Chromosome segregation 1-like protein) (Importin-alpha re-exporter)	K217; Exportin-2 (Exp2) (Cellular apoptosis susceptibility protein) (Chromosome segregation 1-like protein) (Importin-alpha re-exporter)	0	0.579607	0.820259	0.385137	0	0.24252	0.293765	0.253972	1	0.119138	0.0600422	0.270349
XPO2_HUMAN	[607] MELSDANLQTLTEYLK; [	1	60	M	P55060	Exportin-2 (Exp2) (Cellular apoptosis susceptibility protein) (Chromosome segregation 1-like protein) (Importin-alpha re-exporter)	M1; Exportin-2 (Exp2) (Cellular apoptosis susceptibility protein) (Chromosome segregation 1-like protein) (Importin-alpha re-exporter)	0	-0.145728	-0.420086	-0.0135807	0	0.282231	0.285383	0.2564	1	0.737064	0.291137	0.976936
CTNA2_HUMAN	[623] KEKGDPLNIAIDK; [	358	80	K	P26232	Catenin alpha-2 (Alpha N-catenin) (Alpha-catenin-related protein)	K358; Catenin alpha-2 (Alpha N-catenin) (Alpha-catenin-related protein)	0	0.289194	0.147469	0.429597	0	0.176129	0.156239	0.18448	1	0.244941	0.510817	0.137688
CTNA2_HUMAN	[624] KEKGDPLNIAIDK; [	360	80	D	P26232	Catenin alpha-2 (Alpha N-catenin) (Alpha-catenin-related protein)	D360; Catenin alpha-2 (Alpha N-catenin) (Alpha-catenin-related protein)	0	0.0125196	-0.211455	0.220364	0	0.185624	0.16695	0.164489	1	0.967681	0.359105	0.335111
CTNA2_HUMAN	[623] KEKGDPLNIAIDK; [625] KEKGDPLNIAIDK; [	361	80	P	P26232	Catenin alpha-2 (Alpha N-catenin) (Alpha-catenin-related protein)	P361; Catenin alpha-2 (Alpha N-catenin) (Alpha-catenin-related protein)	0	0.117545	0.142078	0.325749	0	0.171165	0.167001	0.16978	1	0.652898	0.549526	0.17223
CTNA2_HUMAN	[626] LVRMAATQIDSLCPQVINAALTLAARPQSK; [	456	80	D	P26232	Catenin alpha-2 (Alpha N-catenin) (Alpha-catenin-related protein)	D456; Catenin alpha-2 (Alpha N-catenin) (Alpha-catenin-related protein)	0	-0.427513	-0.0032863	-0.798828	0	0.187782	0.211477	0.228987	1	0.130179	0.99541	0.0187424
CTNA2_HUMAN	[628] MTSATSPIILK; [	1	80	M	P26232	Catenin alpha-2 (Alpha N-catenin) (Alpha-catenin-related protein)	M1; Catenin alpha-2 (Alpha N-catenin) (Alpha-catenin-related protein)	0	-0.589056	-0.0107936	-0.116332	0	0.151752	0.208246	0.170535	1	0.00652107	0.975791	0.656862
CTNA2_HUMAN	[624] KEKGDPLNIAIDK; [	363	80	N	P26232	Catenin alpha-2 (Alpha N-catenin) (Alpha-catenin-related protein)	N363; Catenin alpha-2 (Alpha N-catenin) (Alpha-catenin-related protein)	0	0.0125196	-0.211455	0.220364	0	0.185624	0.16695	0.164489	1	0.967681	0.359105	0.335111
CTNA2_HUMAN	[623] KEKGDPLNIAIDK; [624] KEKGDPLNIAIDK; [625] KEKGDPLNIAIDK; [	367	80	D	P26232	Catenin alpha-2 (Alpha N-catenin) (Alpha-catenin-related protein)	D367; Catenin alpha-2 (Alpha N-catenin) (Alpha-catenin-related protein)	0	0.0125196	0.136688	0.221901	0	0.176129	0.16695	0.164489	1	0.967681	0.565705	0.331028
CTNA2_HUMAN	[626] LVRMAATQIDSLCPQVINAALTLAARPQSK; [	476	80	K	P26232	Catenin alpha-2 (Alpha N-catenin) (Alpha-catenin-related protein)	K476; Catenin alpha-2 (Alpha N-catenin) (Alpha-catenin-related protein)	0	-0.427513	-0.0032863	-0.798828	0	0.187782	0.211477	0.228987	1	0.130179	0.99541	0.0187424
CTNA2_HUMAN	[628] MTSATSPIILK; [	7	80	P	P26232	Catenin alpha-2 (Alpha N-catenin) (Alpha-catenin-related protein)	P7; Catenin alpha-2 (Alpha N-catenin) (Alpha-catenin-related protein)	0	-0.589056	-0.0107936	-0.116332	0	0.151752	0.208246	0.170535	1	0.00652107	0.975791	0.656862
CATD_HUMAN	[638] AIGAVPLIQGEYMIPCEK; [640] AIGAVPLIQGEYMIPCEKVSTLPAITLK; [	326	70	M	P07339	Cathepsin D (EC 3.4.23.5) [Cleaved into: Cathepsin D light chain; Cathepsin D heavy chain]	M326; Cathepsin D (EC 3.4.23.5) [Cleaved into: Cathepsin D light chain; Cathepsin D heavy chain]	0	-0.32854	-0.363947	0.192296	0	0.209943	0.203783	0.15518	1	0.276633	0.184668	0.376175
CATL1_HUMAN	[642] YSVANDTGFVDIPK; [	227	60	D	P07711	Cathepsin L1 (EC 3.4.22.15) (Cathepsin L) (Major excreted protein) (MEP) [Cleaved into: Cathepsin L1 heavy chain; Cathepsin L1 light chain]	D227; Cathepsin L1 (EC 3.4.22.15) (Cathepsin L) (Major excreted protein) (MEP) [Cleaved into: Cathepsin L1 heavy chain; Cathepsin L1 light chain]	0	1.20554	1.24274	1.07759	0	0.412554	0.431789	0.404184	1	0.0682811	0.0583811	0.102544
CATL1_HUMAN	[645] NSWGEEWGMGGYVK; [	308	60	M	P07711	Cathepsin L1 (EC 3.4.22.15) (Cathepsin L) (Major excreted protein) (MEP) [Cleaved into: Cathepsin L1 heavy chain; Cathepsin L1 light chain]	M308; Cathepsin L1 (EC 3.4.22.15) (Cathepsin L) (Major excreted protein) (MEP) [Cleaved into: Cathepsin L1 heavy chain; Cathepsin L1 light chain]	0	0.108371	-0.0786791	0.224669	0	0.288561	0.289282	0.235182	1	0.815419	0.859915	0.498325
CATL1_HUMAN	[642] YSVANDTGFVDIPK; [	229	60	P	P07711	Cathepsin L1 (EC 3.4.22.15) (Cathepsin L) (Major excreted protein) (MEP) [Cleaved into: Cathepsin L1 heavy chain; Cathepsin L1 light chain]	P229; Cathepsin L1 (EC 3.4.22.15) (Cathepsin L) (Major excreted protein) (MEP) [Cleaved into: Cathepsin L1 heavy chain; Cathepsin L1 light chain]	0	1.20554	1.24274	1.07759	0	0.412554	0.431789	0.404184	1	0.0682811	0.0583811	0.102544
CATL1_HUMAN	[642] YSVANDTGFVDIPK; [	230	60	K	P07711	Cathepsin L1 (EC 3.4.22.15) (Cathepsin L) (Major excreted protein) (MEP) [Cleaved into: Cathepsin L1 heavy chain; Cathepsin L1 light chain]	K230; Cathepsin L1 (EC 3.4.22.15) (Cathepsin L) (Major excreted protein) (MEP) [Cleaved into: Cathepsin L1 heavy chain; Cathepsin L1 light chain]	0	1.20554	1.24274	1.07759	0	0.412554	0.431789	0.404184	1	0.0682811	0.0583811	0.102544
CCD80_HUMAN	[647] QMKKSEK; [	574	50	K	Q76M96	Coiled-coil domain-containing protein 80 (Down-regulated by oncogenes protein 1) (Up-regulated in BRS-3 deficient mouse homolog)	K574; Coiled-coil domain-containing protein 80 (Down-regulated by oncogenes protein 1) (Up-regulated in BRS-3 deficient mouse homolog)	0	0.694296	0.621586	0.526168	0	0.300155	0.288435	0.291241	1	0.130179	0.122148	0.193097
CCD80_HUMAN	[649] RPSVSENLYPPSR; [	408	50	P	Q76M96	Coiled-coil domain-containing protein 80 (Down-regulated by oncogenes protein 1) (Up-regulated in BRS-3 deficient mouse homolog)	P408; Coiled-coil domain-containing protein 80 (Down-regulated by oncogenes protein 1) (Up-regulated in BRS-3 deficient mouse homolog)	0	-0.114649	0.32835	-0.0695775	0	0.279326	0.26497	0.276299	1	0.795827	0.372289	0.897514
CCD80_HUMAN	[650] KLAATAPALPQPPSTPRATTLPPAPATTVTR; [	339	50	P	Q76M96	Coiled-coil domain-containing protein 80 (Down-regulated by oncogenes protein 1) (Up-regulated in BRS-3 deficient mouse homolog)	P339; Coiled-coil domain-containing protein 80 (Down-regulated by oncogenes protein 1) (Up-regulated in BRS-3 deficient mouse homolog)	0	0.626495	0.0929713	0.691047	0	0.285672	0.251142	0.303701	1	0.140487	0.804707	0.139567
NFXL1_HUMAN	[655] VTVPCGRERTTRPPK; [	538	50	P	Q6ZNB6	NF-X1-type zinc finger protein NFXL1 (Ovarian zinc finger protein) (hOZFP)	P538; NF-X1-type zinc finger protein NFXL1 (Ovarian zinc finger protein) (hOZFP)	0	0.566784	0.343365	0.371023	0	0.356875	0.359859	0.329822	1	0.269743	0.506409	0.425906
NFXL1_HUMAN	[655] VTVPCGRERTTRPPK; [656] TTRPPKCK; [	548	50	P	Q6ZNB6	NF-X1-type zinc finger protein NFXL1 (Ovarian zinc finger protein) (hOZFP)	P548; NF-X1-type zinc finger protein NFXL1 (Ovarian zinc finger protein) (hOZFP)	0	0.345059	-0.011535	-0.0416533	0	0.328187	0.32539	0.299082	1	0.49414	0.984892	0.943144
NFXL1_HUMAN	[656] TTRPPKCK; [	549	50	K	Q6ZNB6	NF-X1-type zinc finger protein NFXL1 (Ovarian zinc finger protein) (hOZFP)	K549; NF-X1-type zinc finger protein NFXL1 (Ovarian zinc finger protein) (hOZFP)	0	0.123333	-0.366435	-0.454329	0	0.299505	0.290931	0.268352	1	0.795618	0.364237	0.220548
VP13B_HUMAN	[658] ENIKDIPK; [	3275	60	P	Q7Z7G8	Vacuolar protein sorting-associated protein 13B (Cohen syndrome protein 1)	P3275; Vacuolar protein sorting-associated protein 13B (Cohen syndrome protein 1)	0	0.476144	0.513909	0.501547	0	0.242433	0.244942	0.252464	1	0.170705	0.1282	0.16614
VP13B_HUMAN	[660] ALVNPVK; [	3584	60	K	Q7Z7G8	Vacuolar protein sorting-associated protein 13B (Cohen syndrome protein 1)	K3584; Vacuolar protein sorting-associated protein 13B (Cohen syndrome protein 1)	0	0.232141	0.465131	0.275363	0	0.189109	0.200859	0.218268	1	0.412056	0.103396	0.367171
CAMP1_HUMAN	[663] YDAARAKIAANLQWICAK; [	38	50	K	Q5T5Y3	Calmodulin-regulated spectrin-associated protein 1	K38; Calmodulin-regulated spectrin-associated protein 1	0	0.15059	0.718536	0.422143	0	0.237862	0.259012	0.257907	1	0.68371	0.0621972	0.235766
PRUN2_HUMAN	[671] EISELEEEKTIPTKEPEQIK; [	2517	60	K	Q8WUY3	Protein prune homolog 2 (BNIP2 motif-containing molecule at the C-terminal region 1)	K2517; Protein prune homolog 2 (BNIP2 motif-containing molecule at the C-terminal region 1)	0	-0.595612	-0.470356	-0.478739	0	0.185516	0.164651	0.155124	1	0.0447267	0.0587448	0.0561774
DAB2_HUMAN	[676] INEPPKPAPR; [	712	70	N	P98082	Disabled homolog 2 (Adaptor molecule disabled-2) (Differentially expressed in ovarian carcinoma 2) (DOC-2) (Differentially-expressed protein 2)	N712; Disabled homolog 2 (Adaptor molecule disabled-2) (Differentially expressed in ovarian carcinoma 2) (DOC-2) (Differentially-expressed protein 2)	0	-0.0285727	0.154867	0.0736128	0	0.208538	0.229339	0.21263	1	0.93597	0.643139	0.842795
DAB2_HUMAN	[677] AGPPKDISSDAFTALDPLGDKEIK; [	629	70	P	P98082	Disabled homolog 2 (Adaptor molecule disabled-2) (Differentially expressed in ovarian carcinoma 2) (DOC-2) (Differentially-expressed protein 2)	P629; Disabled homolog 2 (Adaptor molecule disabled-2) (Differentially expressed in ovarian carcinoma 2) (DOC-2) (Differentially-expressed protein 2)	0	-0.322829	-0.461622	-0.650277	0	0.28358	0.272452	0.26313	1	0.452481	0.212217	0.119212
DAB2_HUMAN	[676] INEPPKPAPR; [	716	70	K	P98082	Disabled homolog 2 (Adaptor molecule disabled-2) (Differentially expressed in ovarian carcinoma 2) (DOC-2) (Differentially-expressed protein 2)	K716; Disabled homolog 2 (Adaptor molecule disabled-2) (Differentially expressed in ovarian carcinoma 2) (DOC-2) (Differentially-expressed protein 2)	0	-0.0285727	0.154867	0.0736128	0	0.208538	0.229339	0.21263	1	0.93597	0.643139	0.842795
DAB2_HUMAN	[677] AGPPKDISSDAFTALDPLGDKEIK; [	635	70	D	P98082	Disabled homolog 2 (Adaptor molecule disabled-2) (Differentially expressed in ovarian carcinoma 2) (DOC-2) (Differentially-expressed protein 2)	D635; Disabled homolog 2 (Adaptor molecule disabled-2) (Differentially expressed in ovarian carcinoma 2) (DOC-2) (Differentially-expressed protein 2)	0	-0.322829	-0.461622	-0.650277	0	0.28358	0.272452	0.26313	1	0.452481	0.212217	0.119212
DAB2_HUMAN	[676] INEPPKPAPR; [	717	70	P	P98082	Disabled homolog 2 (Adaptor molecule disabled-2) (Differentially expressed in ovarian carcinoma 2) (DOC-2) (Differentially-expressed protein 2)	P717; Disabled homolog 2 (Adaptor molecule disabled-2) (Differentially expressed in ovarian carcinoma 2) (DOC-2) (Differentially-expressed protein 2)	0	-0.0285727	0.154867	0.0736128	0	0.208538	0.229339	0.21263	1	0.93597	0.643139	0.842795
DAB2_HUMAN	[677] AGPPKDISSDAFTALDPLGDKEIK; [	641	70	D	P98082	Disabled homolog 2 (Adaptor molecule disabled-2) (Differentially expressed in ovarian carcinoma 2) (DOC-2) (Differentially-expressed protein 2)	D641; Disabled homolog 2 (Adaptor molecule disabled-2) (Differentially expressed in ovarian carcinoma 2) (DOC-2) (Differentially-expressed protein 2)	0	-0.322829	-0.461622	-0.650277	0	0.28358	0.272452	0.26313	1	0.452481	0.212217	0.119212
DREB_HUMAN	[692] RMAPTPIPTR; [	332	130	P	Q16643	Drebrin (Developmentally-regulated brain protein)	P332; Drebrin (Developmentally-regulated brain protein)	0	-0.340247	0.0684057	-0.274845	0	0.130369	0.136596	0.157306	1	0.0884492	0.737269	0.202367
DDX1_HUMAN	[693] DNTRPGANSPEMWSEAIK; [	477	50	P	Q92499	ATP-dependent RNA helicase DDX1 (EC 3.6.4.13) (DEAD box protein 1) (DEAD box protein retinoblastoma) (DBP-RB)	P477; ATP-dependent RNA helicase DDX1 (EC 3.6.4.13) (DEAD box protein 1) (DEAD box protein retinoblastoma) (DBP-RB)	0	1.01595	1.10698	0.920135	0	0.349933	0.347429	0.318145	1	0.0707894	0.0351318	0.08754
DECR_HUMAN	[704] LSPNAWK; [	158	60	P	Q16698	2,4-dienoyl-CoA reductase, mitochondrial (EC 1.3.1.34) (2,4-dienoyl-CoA reductase [NADPH]) (4-enoyl-CoA reductase [NADPH]) (Short chain dehydrogenase/reductase family 18C member 1)	P158; 2,4-dienoyl-CoA reductase, mitochondrial (EC 1.3.1.34) (2,4-dienoyl-CoA reductase [NADPH]) (4-enoyl-CoA reductase [NADPH]) (Short chain dehydrogenase/reductase family 18C member 1)	0	-0.496542	0.143743	-0.567292	0	0.339065	0.547756	0.324843	1	0.313818	0.865728	0.205616
DECR_HUMAN	[706] FNVIQPGPIK; [	242	60	P	Q16698	2,4-dienoyl-CoA reductase, mitochondrial (EC 1.3.1.34) (2,4-dienoyl-CoA reductase [NADPH]) (4-enoyl-CoA reductase [NADPH]) (Short chain dehydrogenase/reductase family 18C member 1)	P242; 2,4-dienoyl-CoA reductase, mitochondrial (EC 1.3.1.34) (2,4-dienoyl-CoA reductase [NADPH]) (4-enoyl-CoA reductase [NADPH]) (Short chain dehydrogenase/reductase family 18C member 1)	0	-0.650341	-0.501073	-0.53403	0	0.347164	0.405127	0.356208	1	0.18496	0.372289	0.272682
DECR_HUMAN	[708] ATAEQISSQTGNK; [	109	60	N	Q16698	2,4-dienoyl-CoA reductase, mitochondrial (EC 1.3.1.34) (2,4-dienoyl-CoA reductase [NADPH]) (4-enoyl-CoA reductase [NADPH]) (Short chain dehydrogenase/reductase family 18C member 1)	N109; 2,4-dienoyl-CoA reductase, mitochondrial (EC 1.3.1.34) (2,4-dienoyl-CoA reductase [NADPH]) (4-enoyl-CoA reductase [NADPH]) (Short chain dehydrogenase/reductase family 18C member 1)	0	-0.134863	0.0405718	-0.0803148	0	0.310677	0.298927	0.282796	1	0.784049	0.930844	0.876137
DECR_HUMAN	[704] LSPNAWK; [	159	60	N	Q16698	2,4-dienoyl-CoA reductase, mitochondrial (EC 1.3.1.34) (2,4-dienoyl-CoA reductase [NADPH]) (4-enoyl-CoA reductase [NADPH]) (Short chain dehydrogenase/reductase family 18C member 1)	N159; 2,4-dienoyl-CoA reductase, mitochondrial (EC 1.3.1.34) (2,4-dienoyl-CoA reductase [NADPH]) (4-enoyl-CoA reductase [NADPH]) (Short chain dehydrogenase/reductase family 18C member 1)	0	-0.496542	0.143743	-0.567292	0	0.339065	0.547756	0.324843	1	0.313818	0.865728	0.205616
DECR_HUMAN	[708] ATAEQISSQTGNK; [	110	60	K	Q16698	2,4-dienoyl-CoA reductase, mitochondrial (EC 1.3.1.34) (2,4-dienoyl-CoA reductase [NADPH]) (4-enoyl-CoA reductase [NADPH]) (Short chain dehydrogenase/reductase family 18C member 1)	K110; 2,4-dienoyl-CoA reductase, mitochondrial (EC 1.3.1.34) (2,4-dienoyl-CoA reductase [NADPH]) (4-enoyl-CoA reductase [NADPH]) (Short chain dehydrogenase/reductase family 18C member 1)	0	-0.134863	0.0405718	-0.0803148	0	0.310677	0.298927	0.282796	1	0.784049	0.930844	0.876137
DESM_HUMAN	[713] KTVMIKTIETR; [	444	40	K	P17661	Desmin	K444; Desmin	0	-0.282121	-0.28933	0.36999	0	0.277602	0.307165	0.26041	1	0.509855	0.512339	0.306189
SYAC_HUMAN	[714] VMDDLDRASK; [	830	40	D	P49588	Alanine--tRNA ligase, cytoplasmic (EC 6.1.1.7) (Alanyl-tRNA synthetase) (AlaRS) (Renal carcinoma antigen NY-REN-42)	D830; Alanine--tRNA ligase, cytoplasmic (EC 6.1.1.7) (Alanyl-tRNA synthetase) (AlaRS) (Renal carcinoma antigen NY-REN-42)	0	0.469852	0.57894	0.137095	0	0.275861	0.325014	0.265634	1	0.22779	0.190688	0.754082
FUT11_HUMAN	[717] RPVPPPMER; [	196	40	P	Q495W5	Alpha-(1,3)-fucosyltransferase 11 (EC 2.4.1.-) (Fucosyltransferase XI) (Fuc-TXI) (FucT-XI) (Galactoside 3-L-fucosyltransferase 11) (Fucosyltransferase 11)	P196; Alpha-(1,3)-fucosyltransferase 11 (EC 2.4.1.-) (Fucosyltransferase XI) (Fuc-TXI) (FucT-XI) (Galactoside 3-L-fucosyltransferase 11) (Fucosyltransferase 11)	0	0.683384	0.832005	0.380866	0	0.32253	0.325621	0.300218	1	0.147243	0.078488	0.367171
FUT11_HUMAN	[718] ASAAPLPR; [	135	40	P	Q495W5	Alpha-(1,3)-fucosyltransferase 11 (EC 2.4.1.-) (Fucosyltransferase XI) (Fuc-TXI) (FucT-XI) (Galactoside 3-L-fucosyltransferase 11) (Fucosyltransferase 11)	P135; Alpha-(1,3)-fucosyltransferase 11 (EC 2.4.1.-) (Fucosyltransferase XI) (Fuc-TXI) (FucT-XI) (Galactoside 3-L-fucosyltransferase 11) (Fucosyltransferase 11)	0	-0.538999	-0.611128	-0.48164	0	0.279788	0.314489	0.286562	1	0.180891	0.159185	0.225616
FUT11_HUMAN	[717] RPVPPPMER; [	197	40	P	Q495W5	Alpha-(1,3)-fucosyltransferase 11 (EC 2.4.1.-) (Fucosyltransferase XI) (Fuc-TXI) (FucT-XI) (Galactoside 3-L-fucosyltransferase 11) (Fucosyltransferase 11)	P197; Alpha-(1,3)-fucosyltransferase 11 (EC 2.4.1.-) (Fucosyltransferase XI) (Fuc-TXI) (FucT-XI) (Galactoside 3-L-fucosyltransferase 11) (Fucosyltransferase 11)	0	0.683384	0.832005	0.380866	0	0.32253	0.325621	0.300218	1	0.147243	0.078488	0.367171
FUT11_HUMAN	[717] RPVPPPMER; [	198	40	M	Q495W5	Alpha-(1,3)-fucosyltransferase 11 (EC 2.4.1.-) (Fucosyltransferase XI) (Fuc-TXI) (FucT-XI) (Galactoside 3-L-fucosyltransferase 11) (Fucosyltransferase 11)	M198; Alpha-(1,3)-fucosyltransferase 11 (EC 2.4.1.-) (Fucosyltransferase XI) (Fuc-TXI) (FucT-XI) (Galactoside 3-L-fucosyltransferase 11) (Fucosyltransferase 11)	0	0.683384	0.832005	0.380866	0	0.32253	0.325621	0.300218	1	0.147243	0.078488	0.367171
DHX36_HUMAN	[721] LLEDLQKK; [	190	40	K	Q9H2U1	ATP-dependent RNA helicase DHX36 (EC 3.6.4.12) (EC 3.6.4.13) (DEAH box protein 36) (G4-resolvase 1) (G4R1) (MLE-like protein 1) (RNA helicase associated with AU-rich element ARE)	K190; ATP-dependent RNA helicase DHX36 (EC 3.6.4.12) (EC 3.6.4.13) (DEAH box protein 36) (G4-resolvase 1) (G4R1) (MLE-like protein 1) (RNA helicase associated with AU-rich element ARE)	0	-0.687562	-0.551687	-0.387213	0	0.342966	0.334447	0.34589	1	0.168064	0.232119	0.427805
SYNP2_HUMAN	[732] LMESITDSLQMLIK; [	78	60	D	Q9UMS6	Synaptopodin-2 (Genethonin-2) (Myopodin)	D78; Synaptopodin-2 (Genethonin-2) (Myopodin)	0	0.138998	-0.321388	0.203392	0	0.201814	0.19564	0.17088	1	0.652898	0.231534	0.393648
NQO1_HUMAN	[738] SIPTDNQIKAR; [	265	40	P	P15559	NAD(P)H dehydrogenase [quinone] 1 (EC 1.6.5.2) (Azoreductase) (DT-diaphorase) (DTD) (Menadione reductase) (NAD(P)H:quinone oxidoreductase 1) (Phylloquinone reductase) (Quinone reductase 1) (QR1)	P265; NAD(P)H dehydrogenase [quinone] 1 (EC 1.6.5.2) (Azoreductase) (DT-diaphorase) (DTD) (Menadione reductase) (NAD(P)H:quinone oxidoreductase 1) (Phylloquinone reductase) (Quinone reductase 1) (QR1)	0	0.600796	-0.477634	-0.506565	0	0.33786	0.370504	0.327245	1	0.211219	0.353161	0.263727
ODO2_HUMAN	[743] AKPAEAPAAAAPK; [	155	50	P	P36957	Dihydrolipoyllysine-residue succinyltransferase component of 2-oxoglutarate dehydrogenase complex, mitochondrial (EC 2.3.1.61) (2-oxoglutarate dehydrogenase complex component E2) (OGDC-E2) (Dihydrolipoamide succinyltransferase component of 2-oxoglutarate dehydrogenase complex) (E2K)	P155; Dihydrolipoyllysine-residue succinyltransferase component of 2-oxoglutarate dehydrogenase complex, mitochondrial (EC 2.3.1.61) (2-oxoglutarate dehydrogenase complex component E2) (OGDC-E2) (Dihydrolipoamide succinyltransferase component of 2-oxoglutarate dehydrogenase complex) (E2K)	0	-0.222588	-0.359392	-0.287086	0	0.262329	0.290523	0.251832	1	0.578384	0.372289	0.417629
DNS2A_HUMAN	[746] DGRALINSPEGAVGR; [	63	50	D	O00115	Deoxyribonuclease-2-alpha (EC 3.1.22.1) (Acid DNase) (Deoxyribonuclease II alpha) (DNase II alpha) (Lysosomal DNase II) (R31240_2)	D63; Deoxyribonuclease-2-alpha (EC 3.1.22.1) (Acid DNase) (Deoxyribonuclease II alpha) (DNase II alpha) (Lysosomal DNase II) (R31240_2)	0	0.159227	-0.0336629	0.300422	0	0.255524	0.250989	0.266966	1	0.690009	0.931668	0.425906
DYHC1_HUMAN	[755] SEPGGGGGEDGSAGLEVSAVQNVADVSVLQKHLR; [	4	130	P	Q14204	Cytoplasmic dynein 1 heavy chain 1 (Cytoplasmic dynein heavy chain 1) (Dynein heavy chain, cytosolic)	P4; Cytoplasmic dynein 1 heavy chain 1 (Cytoplasmic dynein heavy chain 1) (Dynein heavy chain, cytosolic)	0	0.482716	0.459025	0.43717	0	0.188765	0.193458	0.191962	1	0.0933818	0.0913986	0.138512
DYHC1_HUMAN	[756] WAIAQLNYADMLK; [	3405	130	M	Q14204	Cytoplasmic dynein 1 heavy chain 1 (Cytoplasmic dynein heavy chain 1) (Dynein heavy chain, cytosolic)	M3405; Cytoplasmic dynein 1 heavy chain 1 (Cytoplasmic dynein heavy chain 1) (Dynein heavy chain, cytosolic)	0	0.336084	0.419277	-0.0840473	0	0.18288	0.178971	0.177286	1	0.189133	0.0946861	0.769969
DYHC1_HUMAN	[757] TCEKVEERNTISLLVAGLK; [	809	130	K	Q14204	Cytoplasmic dynein 1 heavy chain 1 (Cytoplasmic dynein heavy chain 1) (Dynein heavy chain, cytosolic)	K809; Cytoplasmic dynein 1 heavy chain 1 (Cytoplasmic dynein heavy chain 1) (Dynein heavy chain, cytosolic)	0	0.176903	0.178907	0.0465353	0	0.145797	0.154375	0.15024	1	0.416181	0.403487	0.863611
DYHC1_HUMAN	[760] SVLVSAGNVK; [	2102	130	N	Q14204	Cytoplasmic dynein 1 heavy chain 1 (Cytoplasmic dynein heavy chain 1) (Dynein heavy chain, cytosolic)	N2102; Cytoplasmic dynein 1 heavy chain 1 (Cytoplasmic dynein heavy chain 1) (Dynein heavy chain, cytosolic)	0	-0.466875	-0.434448	-0.522558	0	0.196035	0.181858	0.228667	1	0.116114	0.0907592	0.138183
DYHC1_HUMAN	[755] SEPGGGGGEDGSAGLEVSAVQNVADVSVLQKHLR; [	23	130	N	Q14204	Cytoplasmic dynein 1 heavy chain 1 (Cytoplasmic dynein heavy chain 1) (Dynein heavy chain, cytosolic)	N23; Cytoplasmic dynein 1 heavy chain 1 (Cytoplasmic dynein heavy chain 1) (Dynein heavy chain, cytosolic)	0	0.482716	0.459025	0.43717	0	0.188765	0.193458	0.191962	1	0.0933818	0.0913986	0.138512
DESP_HUMAN	[802] KIVQLKPRNPDYR; [	450	90	P	P15924	Desmoplakin (DP) (250/210 kDa paraneoplastic pemphigus antigen)	P450; Desmoplakin (DP) (250/210 kDa paraneoplastic pemphigus antigen)	0	0.28302	0.405578	0.364622	0	0.236903	0.21636	0.208425	1	0.422543	0.168	0.202367
DESP_HUMAN	[803] MSQLEVKEK; [	324	90	K	P15924	Desmoplakin (DP) (250/210 kDa paraneoplastic pemphigus antigen)	K324; Desmoplakin (DP) (250/210 kDa paraneoplastic pemphigus antigen)	0	0.283049	0.497355	-0.0587788	0	0.195056	0.230597	0.199541	1	0.316807	0.119272	0.870319
DESP_HUMAN	[804] QVQNLVNK; [	440	90	N	P15924	Desmoplakin (DP) (250/210 kDa paraneoplastic pemphigus antigen)	N440; Desmoplakin (DP) (250/210 kDa paraneoplastic pemphigus antigen)	0	-0.300409	-0.0894176	-0.104898	0	0.190618	0.213706	0.18742	1	0.270294	0.774771	0.725323
DESP_HUMAN	[802] KIVQLKPRNPDYR; [	452	90	N	P15924	Desmoplakin (DP) (250/210 kDa paraneoplastic pemphigus antigen)	N452; Desmoplakin (DP) (250/210 kDa paraneoplastic pemphigus antigen)	0	0.28302	0.405578	0.364622	0	0.236903	0.21636	0.208425	1	0.422543	0.168	0.202367
DESP_HUMAN	[802] KIVQLKPRNPDYR; [	453	90	P	P15924	Desmoplakin (DP) (250/210 kDa paraneoplastic pemphigus antigen)	P453; Desmoplakin (DP) (250/210 kDa paraneoplastic pemphigus antigen)	0	0.28302	0.405578	0.364622	0	0.236903	0.21636	0.208425	1	0.422543	0.168	0.202367
DESP_HUMAN	[802] KIVQLKPRNPDYR; [	454	90	D	P15924	Desmoplakin (DP) (250/210 kDa paraneoplastic pemphigus antigen)	D454; Desmoplakin (DP) (250/210 kDa paraneoplastic pemphigus antigen)	0	0.28302	0.405578	0.364622	0	0.236903	0.21636	0.208425	1	0.422543	0.168	0.202367
EF1A1_HUMAN	[816] NMITGTSQADCAVLIVAAGVGEFEAGISK; [	102	100	M	P68104	Elongation factor 1-alpha 1 (EF-1-alpha-1) (Elongation factor Tu) (EF-Tu) (Eukaryotic elongation factor 1 A-1) (eEF1A-1) (Leukocyte receptor cluster member 7)	M102; Elongation factor 1-alpha 1 (EF-1-alpha-1) (Elongation factor Tu) (EF-Tu) (Eukaryotic elongation factor 1 A-1) (eEF1A-1) (Leukocyte receptor cluster member 7)	0	-0.0137305	0.546966	-0.442584	0	0.129485	0.0741096	0.109791	1	0.952843	1.19904e-08	0.00349629
EGFR_HUMAN	[844] EATSPKANKEILDEAYVMASVDNPHVCR; [	754	40	K	P00533	Epidermal growth factor receptor (EC 2.7.10.1) (Proto-oncogene c-ErbB-1) (Receptor tyrosine-protein kinase erbB-1)	K754; Epidermal growth factor receptor (EC 2.7.10.1) (Proto-oncogene c-ErbB-1) (Receptor tyrosine-protein kinase erbB-1)	0	0.540499	0.797765	0.591569	0	0.342927	0.305722	0.361362	1	0.276633	0.0774162	0.236401
EMD_HUMAN	[885] MDNYADLSDTELTTLLR; [	1	90	M	P50402	Emerin	M1; Emerin	0	-0.324378	-0.579533	-0.608918	0	0.139234	0.147755	0.147052	1	0.125954	0.00406838	0.00258508
SRC8_HUMAN	[905] TQTPPVSPAPQPTEERLPSSPVYEDAASFK; [	408	300	P	Q14247	Src substrate cortactin (Amplaxin) (Oncogene EMS1)	P408; Src substrate cortactin (Amplaxin) (Oncogene EMS1)	0	-0.37578	0.309899	-0.194708	0	0.101017	0.0967322	0.092938	1	0.00740856	0.0248067	0.153691
CMYA5_HUMAN	[916] EDSQEKIKLPPER; [	2043	80	P	Q8N3K9	Cardiomyopathy-associated protein 5 (Dystrobrevin-binding protein 2) (Genethonin-3) (Myospryn) (SPRY domain-containing protein 2) (Tripartite motif-containing protein 76)	P2043; Cardiomyopathy-associated protein 5 (Dystrobrevin-binding protein 2) (Genethonin-3) (Myospryn) (SPRY domain-containing protein 2) (Tripartite motif-containing protein 76)	0	0.783495	0.732161	0.795378	0	0.305473	0.292489	0.299156	1	0.0933818	0.0791211	0.102217
CMYA5_HUMAN	[917] GGNQEIGPLPPTGNLK; [	1766	80	N	Q8N3K9	Cardiomyopathy-associated protein 5 (Dystrobrevin-binding protein 2) (Genethonin-3) (Myospryn) (SPRY domain-containing protein 2) (Tripartite motif-containing protein 76)	N1766; Cardiomyopathy-associated protein 5 (Dystrobrevin-binding protein 2) (Genethonin-3) (Myospryn) (SPRY domain-containing protein 2) (Tripartite motif-containing protein 76)	0	0.0476439	-0.203538	0.330926	0	0.209706	0.255631	0.2153	1	0.901468	0.579153	0.263271
CMYA5_HUMAN	[918] NEPEVIKPYSPLK; [	1274	80	N	Q8N3K9	Cardiomyopathy-associated protein 5 (Dystrobrevin-binding protein 2) (Genethonin-3) (Myospryn) (SPRY domain-containing protein 2) (Tripartite motif-containing protein 76)	N1274; Cardiomyopathy-associated protein 5 (Dystrobrevin-binding protein 2) (Genethonin-3) (Myospryn) (SPRY domain-containing protein 2) (Tripartite motif-containing protein 76)	0	-0.132728	0.0544506	0.132054	0	0.205894	0.22281	0.207076	1	0.675992	0.877324	0.682332
CMYA5_HUMAN	[919] VAIKGASPIETSSK; [	1422	80	K	Q8N3K9	Cardiomyopathy-associated protein 5 (Dystrobrevin-binding protein 2) (Genethonin-3) (Myospryn) (SPRY domain-containing protein 2) (Tripartite motif-containing protein 76)	K1422; Cardiomyopathy-associated protein 5 (Dystrobrevin-binding protein 2) (Genethonin-3) (Myospryn) (SPRY domain-containing protein 2) (Tripartite motif-containing protein 76)	0	0.123352	0.459276	-0.0651468	0	0.225356	0.231518	0.221315	1	0.721772	0.144438	0.870319
CMYA5_HUMAN	[920] VKEPLSSAK; [	2884	80	P	Q8N3K9	Cardiomyopathy-associated protein 5 (Dystrobrevin-binding protein 2) (Genethonin-3) (Myospryn) (SPRY domain-containing protein 2) (Tripartite motif-containing protein 76)	P2884; Cardiomyopathy-associated protein 5 (Dystrobrevin-binding protein 2) (Genethonin-3) (Myospryn) (SPRY domain-containing protein 2) (Tripartite motif-containing protein 76)	0	-0.326367	-0.483262	-0.466924	0	0.221886	0.233614	0.221717	1	0.309019	0.128998	0.155428
E41L2_HUMAN	[940] KDSSQLGTDATKEKPK; [	14	120	D	O43491	Band 4.1-like protein 2 (Generally expressed protein 4.1) (4.1G)	D14; Band 4.1-like protein 2 (Generally expressed protein 4.1) (4.1G)	0	-0.114799	-0.0216657	0.121302	0	0.0702724	0.104996	0.0739854	1	0.245722	0.896213	0.231165
KAD1_HUMAN	[944] MEEKLKK; [	1	60	M	P00568	Adenylate kinase isoenzyme 1 (AK 1) (EC 2.7.4.3) (EC 2.7.4.6) (ATP-AMP transphosphorylase 1) (ATP:AMP phosphotransferase) (Adenylate monophosphate kinase) (Myokinase)	M1; Adenylate kinase isoenzyme 1 (AK 1) (EC 2.7.4.3) (EC 2.7.4.6) (ATP-AMP transphosphorylase 1) (ATP:AMP phosphotransferase) (Adenylate monophosphate kinase) (Myokinase)	0	-0.0905618	0.385869	0.0138005	0	0.214065	0.182259	0.190334	1	0.790922	0.12576	0.969232
SYEP_HUMAN	[952] LNLNNTVLSKR; [	427	140	N	P07814	Bifunctional glutamate/proline--tRNA ligase (Bifunctional aminoacyl-tRNA synthetase) (Cell proliferation-inducing gene 32 protein) (Glutamatyl-prolyl-tRNA synthetase) [Includes: Glutamate--tRNA ligase (EC 6.1.1.17) (Glutamyl-tRNA synthetase) (GluRS); Proline--tRNA ligase (EC 6.1.1.15) (Prolyl-tRNA synthetase)]	N427; Bifunctional glutamate/proline--tRNA ligase (Bifunctional aminoacyl-tRNA synthetase) (Cell proliferation-inducing gene 32 protein) (Glutamatyl-prolyl-tRNA synthetase) [Includes: Glutamate--tRNA ligase (EC 6.1.1.17) (Glutamyl-tRNA synthetase) (GluRS); Proline--tRNA ligase (EC 6.1.1.15) (Prolyl-tRNA synthetase)]	0	-0.0269345	0.272828	-0.0751548	0	0.151831	0.163655	0.148068	1	0.918122	0.21733	0.756194
SYEP_HUMAN	[956] LIMRFDDTNPEKEK; [	234	140	M	P07814	Bifunctional glutamate/proline--tRNA ligase (Bifunctional aminoacyl-tRNA synthetase) (Cell proliferation-inducing gene 32 protein) (Glutamatyl-prolyl-tRNA synthetase) [Includes: Glutamate--tRNA ligase (EC 6.1.1.17) (Glutamyl-tRNA synthetase) (GluRS); Proline--tRNA ligase (EC 6.1.1.15) (Prolyl-tRNA synthetase)]	M234; Bifunctional glutamate/proline--tRNA ligase (Bifunctional aminoacyl-tRNA synthetase) (Cell proliferation-inducing gene 32 protein) (Glutamatyl-prolyl-tRNA synthetase) [Includes: Glutamate--tRNA ligase (EC 6.1.1.17) (Glutamyl-tRNA synthetase) (GluRS); Proline--tRNA ligase (EC 6.1.1.15) (Prolyl-tRNA synthetase)]	0	-0.253202	-0.23799	-0.290847	0	0.1634	0.189429	0.205146	1	0.278297	0.361273	0.301167
SYEP_HUMAN	[960] IDMSSNNGCMRDPTLYR; [	351	140	M	P07814	Bifunctional glutamate/proline--tRNA ligase (Bifunctional aminoacyl-tRNA synthetase) (Cell proliferation-inducing gene 32 protein) (Glutamatyl-prolyl-tRNA synthetase) [Includes: Glutamate--tRNA ligase (EC 6.1.1.17) (Glutamyl-tRNA synthetase) (GluRS); Proline--tRNA ligase (EC 6.1.1.15) (Prolyl-tRNA synthetase)]	M351; Bifunctional glutamate/proline--tRNA ligase (Bifunctional aminoacyl-tRNA synthetase) (Cell proliferation-inducing gene 32 protein) (Glutamatyl-prolyl-tRNA synthetase) [Includes: Glutamate--tRNA ligase (EC 6.1.1.17) (Glutamyl-tRNA synthetase) (GluRS); Proline--tRNA ligase (EC 6.1.1.15) (Prolyl-tRNA synthetase)]	0	0.373039	-0.478953	0.335223	0	0.199168	0.235587	0.172543	1	0.182972	0.13378	0.168995
SYEP_HUMAN	[952] LNLNNTVLSKR; [	430	140	N	P07814	Bifunctional glutamate/proline--tRNA ligase (Bifunctional aminoacyl-tRNA synthetase) (Cell proliferation-inducing gene 32 protein) (Glutamatyl-prolyl-tRNA synthetase) [Includes: Glutamate--tRNA ligase (EC 6.1.1.17) (Glutamyl-tRNA synthetase) (GluRS); Proline--tRNA ligase (EC 6.1.1.15) (Prolyl-tRNA synthetase)]	N430; Bifunctional glutamate/proline--tRNA ligase (Bifunctional aminoacyl-tRNA synthetase) (Cell proliferation-inducing gene 32 protein) (Glutamatyl-prolyl-tRNA synthetase) [Includes: Glutamate--tRNA ligase (EC 6.1.1.17) (Glutamyl-tRNA synthetase) (GluRS); Proline--tRNA ligase (EC 6.1.1.15) (Prolyl-tRNA synthetase)]	0	-0.0269345	0.272828	-0.0751548	0	0.151831	0.163655	0.148068	1	0.918122	0.21733	0.756194
SYEP_HUMAN	[956] LIMRFDDTNPEKEK; [	240	140	N	P07814	Bifunctional glutamate/proline--tRNA ligase (Bifunctional aminoacyl-tRNA synthetase) (Cell proliferation-inducing gene 32 protein) (Glutamatyl-prolyl-tRNA synthetase) [Includes: Glutamate--tRNA ligase (EC 6.1.1.17) (Glutamyl-tRNA synthetase) (GluRS); Proline--tRNA ligase (EC 6.1.1.15) (Prolyl-tRNA synthetase)]	N240; Bifunctional glutamate/proline--tRNA ligase (Bifunctional aminoacyl-tRNA synthetase) (Cell proliferation-inducing gene 32 protein) (Glutamatyl-prolyl-tRNA synthetase) [Includes: Glutamate--tRNA ligase (EC 6.1.1.17) (Glutamyl-tRNA synthetase) (GluRS); Proline--tRNA ligase (EC 6.1.1.15) (Prolyl-tRNA synthetase)]	0	-0.253202	-0.23799	-0.290847	0	0.1634	0.189429	0.205146	1	0.278297	0.361273	0.301167
SYEP_HUMAN	[960] IDMSSNNGCMRDPTLYR; [	354	140	P	P07814	Bifunctional glutamate/proline--tRNA ligase (Bifunctional aminoacyl-tRNA synthetase) (Cell proliferation-inducing gene 32 protein) (Glutamatyl-prolyl-tRNA synthetase) [Includes: Glutamate--tRNA ligase (EC 6.1.1.17) (Glutamyl-tRNA synthetase) (GluRS); Proline--tRNA ligase (EC 6.1.1.15) (Prolyl-tRNA synthetase)]	P354; Bifunctional glutamate/proline--tRNA ligase (Bifunctional aminoacyl-tRNA synthetase) (Cell proliferation-inducing gene 32 protein) (Glutamatyl-prolyl-tRNA synthetase) [Includes: Glutamate--tRNA ligase (EC 6.1.1.17) (Glutamyl-tRNA synthetase) (GluRS); Proline--tRNA ligase (EC 6.1.1.15) (Prolyl-tRNA synthetase)]	0	0.373039	-0.478953	0.335223	0	0.199168	0.235587	0.172543	1	0.182972	0.13378	0.168995
SYEP_HUMAN	[952] LNLNNTVLSKR; [	435	140	K	P07814	Bifunctional glutamate/proline--tRNA ligase (Bifunctional aminoacyl-tRNA synthetase) (Cell proliferation-inducing gene 32 protein) (Glutamatyl-prolyl-tRNA synthetase) [Includes: Glutamate--tRNA ligase (EC 6.1.1.17) (Glutamyl-tRNA synthetase) (GluRS); Proline--tRNA ligase (EC 6.1.1.15) (Prolyl-tRNA synthetase)]	K435; Bifunctional glutamate/proline--tRNA ligase (Bifunctional aminoacyl-tRNA synthetase) (Cell proliferation-inducing gene 32 protein) (Glutamatyl-prolyl-tRNA synthetase) [Includes: Glutamate--tRNA ligase (EC 6.1.1.17) (Glutamyl-tRNA synthetase) (GluRS); Proline--tRNA ligase (EC 6.1.1.15) (Prolyl-tRNA synthetase)]	0	-0.0269345	0.272828	-0.0751548	0	0.151831	0.163655	0.148068	1	0.918122	0.21733	0.756194
SYEP_HUMAN	[956] LIMRFDDTNPEKEK; [	241	140	P	P07814	Bifunctional glutamate/proline--tRNA ligase (Bifunctional aminoacyl-tRNA synthetase) (Cell proliferation-inducing gene 32 protein) (Glutamatyl-prolyl-tRNA synthetase) [Includes: Glutamate--tRNA ligase (EC 6.1.1.17) (Glutamyl-tRNA synthetase) (GluRS); Proline--tRNA ligase (EC 6.1.1.15) (Prolyl-tRNA synthetase)]	P241; Bifunctional glutamate/proline--tRNA ligase (Bifunctional aminoacyl-tRNA synthetase) (Cell proliferation-inducing gene 32 protein) (Glutamatyl-prolyl-tRNA synthetase) [Includes: Glutamate--tRNA ligase (EC 6.1.1.17) (Glutamyl-tRNA synthetase) (GluRS); Proline--tRNA ligase (EC 6.1.1.15) (Prolyl-tRNA synthetase)]	0	-0.253202	-0.23799	-0.290847	0	0.1634	0.189429	0.205146	1	0.278297	0.361273	0.301167
BPTF_HUMAN	[973] IEPDSEK; [	1092	40	D	Q12830	Nucleosome-remodeling factor subunit BPTF (Bromodomain and PHD finger-containing transcription factor) (Fetal Alz-50 clone 1 protein) (Fetal Alzheimer antigen)	D1092; Nucleosome-remodeling factor subunit BPTF (Bromodomain and PHD finger-containing transcription factor) (Fetal Alz-50 clone 1 protein) (Fetal Alzheimer antigen)	0	-0.256119	0.174255	-0.179796	0	0.602905	0.565554	0.588826	1	0.790922	0.844745	0.866686
BPTF_HUMAN	[974] GQPVSTAVSAPNTVSSTPGQKSLTSATSTSNIQSSASQPPRPQQGQVK; [	2263	40	P	Q12830	Nucleosome-remodeling factor subunit BPTF (Bromodomain and PHD finger-containing transcription factor) (Fetal Alz-50 clone 1 protein) (Fetal Alzheimer antigen)	P2263; Nucleosome-remodeling factor subunit BPTF (Bromodomain and PHD finger-containing transcription factor) (Fetal Alz-50 clone 1 protein) (Fetal Alzheimer antigen)	0	0.875294	0.575994	0.579401	0	0.372764	0.348352	0.344234	1	0.127627	0.231235	0.22486
BPTF_HUMAN	[975] EVIMKGNINNYFKLGQEGK; [	835	40	N	Q12830	Nucleosome-remodeling factor subunit BPTF (Bromodomain and PHD finger-containing transcription factor) (Fetal Alz-50 clone 1 protein) (Fetal Alzheimer antigen)	N835; Nucleosome-remodeling factor subunit BPTF (Bromodomain and PHD finger-containing transcription factor) (Fetal Alz-50 clone 1 protein) (Fetal Alzheimer antigen)	0	0.167218	-0.0716451	0.14503	0	0.340913	0.356489	0.349356	1	0.752344	0.898479	0.804763
FAS_HUMAN	[982] LMSAISKTFCPAHK; [	1873	110	M	P49327	Fatty acid synthase (EC 2.3.1.85) [Includes: [Acyl-carrier-protein] S-acetyltransferase (EC 2.3.1.38); [Acyl-carrier-protein] S-malonyltransferase (EC 2.3.1.39); 3-oxoacyl-[acyl-carrier-protein] synthase (EC 2.3.1.41); 3-oxoacyl-[acyl-carrier-protein] reductase (EC 1.1.1.100); 3-hydroxyacyl-[acyl-carrier-protein] dehydratase (EC 4.2.1.59); Enoyl-[acyl-carrier-protein] reductase (EC 1.3.1.39); Ole…	M1873; Fatty acid synthase (EC 2.3.1.85) [Includes: [Acyl-carrier-protein] S-acetyltransferase (EC 2.3.1.38); [Acyl-carrier-protein] S-malonyltransferase (EC 2.3.1.39); 3-oxoacyl-[acyl-carrier-protein] synthase (EC 2.3.1.41); 3-oxoacyl-[acyl-carrier-protein] reductase (EC 1.1.1.100); 3-hydroxyacyl-[acyl-carrier-protein] dehydratase (EC 4.2.1.59); Enoyl-[acyl-carrier-protein] reductase (EC 1.3.1.3…	0	0.052125	0.222993	-0.259362	0	0.163992	0.194195	0.17461	1	0.853863	0.407118	0.274968
FAS_HUMAN	[985] MVVPGLDGAQIPR; [	1162	110	P	P49327	Fatty acid synthase (EC 2.3.1.85) [Includes: [Acyl-carrier-protein] S-acetyltransferase (EC 2.3.1.38); [Acyl-carrier-protein] S-malonyltransferase (EC 2.3.1.39); 3-oxoacyl-[acyl-carrier-protein] synthase (EC 2.3.1.41); 3-oxoacyl-[acyl-carrier-protein] reductase (EC 1.1.1.100); 3-hydroxyacyl-[acyl-carrier-protein] dehydratase (EC 4.2.1.59); Enoyl-[acyl-carrier-protein] reductase (EC 1.3.1.39); Ole…	P1162; Fatty acid synthase (EC 2.3.1.85) [Includes: [Acyl-carrier-protein] S-acetyltransferase (EC 2.3.1.38); [Acyl-carrier-protein] S-malonyltransferase (EC 2.3.1.39); 3-oxoacyl-[acyl-carrier-protein] synthase (EC 2.3.1.41); 3-oxoacyl-[acyl-carrier-protein] reductase (EC 1.1.1.100); 3-hydroxyacyl-[acyl-carrier-protein] dehydratase (EC 4.2.1.59); Enoyl-[acyl-carrier-protein] reductase (EC 1.3.1.3…	0	-0.504991	-0.357351	-0.352293	0	0.205684	0.204982	0.186112	1	0.108741	0.194459	0.175063
HNRL2_HUMAN	[986] SKPAGSDGER; [	190	60	P	Q1KMD3	Heterogeneous nuclear ribonucleoprotein U-like protein 2 (Scaffold-attachment factor A2) (SAF-A2)	P190; Heterogeneous nuclear ribonucleoprotein U-like protein 2 (Scaffold-attachment factor A2) (SAF-A2)	0	0.584517	0.748941	0.535426	0	0.262234	0.269248	0.240644	1	0.135376	0.0600422	0.144698
HNRL2_HUMAN	[988] RNFILDQCNVYNSGQRR; [	539	60	N	Q1KMD3	Heterogeneous nuclear ribonucleoprotein U-like protein 2 (Scaffold-attachment factor A2) (SAF-A2)	N539; Heterogeneous nuclear ribonucleoprotein U-like protein 2 (Scaffold-attachment factor A2) (SAF-A2)	0	0.476457	-0.0148672	0.253398	0	0.231303	0.2723	0.227992	1	0.153307	0.974743	0.429573
RSBNL_HUMAN	[993] EENGEVKPLPR; [	187	50	N	Q6PCB5	Round spermatid basic protein 1-like protein	N187; Round spermatid basic protein 1-like protein	0	0.405545	0.294105	0.430222	0	0.264841	0.243649	0.242877	1	0.290626	0.386684	0.20168
RSBNL_HUMAN	[994] IKEEPVNVNIPEK; [	763	50	K	Q6PCB5	Round spermatid basic protein 1-like protein	K763; Round spermatid basic protein 1-like protein	0	-0.183398	-0.0209602	-0.082493	0	0.24454	0.266577	0.231581	1	0.624265	0.966904	0.841279
RSBNL_HUMAN	[996] NLDTKNYDSK; [	307	50	N	Q6PCB5	Round spermatid basic protein 1-like protein	N307; Round spermatid basic protein 1-like protein	0	0.133554	0.109462	-0.216468	0	0.270355	0.292663	0.264124	1	0.75105	0.802033	0.579018
RSBNL_HUMAN	[993] EENGEVKPLPR; [	192	50	P	Q6PCB5	Round spermatid basic protein 1-like protein	P192; Round spermatid basic protein 1-like protein	0	0.405545	0.294105	0.430222	0	0.264841	0.243649	0.242877	1	0.290626	0.386684	0.20168
RSBNL_HUMAN	[994] IKEEPVNVNIPEK; [	766	50	P	Q6PCB5	Round spermatid basic protein 1-like protein	P766; Round spermatid basic protein 1-like protein	0	-0.183398	-0.0209602	-0.082493	0	0.24454	0.266577	0.231581	1	0.624265	0.966904	0.841279
RSBNL_HUMAN	[996] NLDTKNYDSK; [	312	50	N	Q6PCB5	Round spermatid basic protein 1-like protein	N312; Round spermatid basic protein 1-like protein	0	0.133554	0.109462	-0.216468	0	0.270355	0.292663	0.264124	1	0.75105	0.802033	0.579018
FUMH_HUMAN	[1007] LHDALDAK; [	219	50	D	P07954	Fumarate hydratase, mitochondrial (Fumarase) (EC 4.2.1.2)	D219; Fumarate hydratase, mitochondrial (Fumarase) (EC 4.2.1.2)	0	0.382657	0.57379	0.103935	0	0.232998	0.244427	0.224028	1	0.248114	0.0996634	0.775042
DLGP4_HUMAN	[1029] ANSWQLVETPEKR; [	908	50	N	Q9Y2H0	Disks large-associated protein 4 (DAP-4) (PSD-95/SAP90-binding protein 4) (SAP90/PSD-95-associated protein 4) (SAPAP-4)	N908; Disks large-associated protein 4 (DAP-4) (PSD-95/SAP90-binding protein 4) (SAP90/PSD-95-associated protein 4) (SAPAP-4)	0	0.66479	0.432583	0.480961	0	0.248155	0.251656	0.248291	1	0.0881602	0.206853	0.171653
AAK1_HUMAN	[1032] LTDPIPTTETSIAPRQRPK; [	358	80	P	Q2M2I8	AP2-associated protein kinase 1 (EC 2.7.11.1) (Adaptor-associated kinase 1)	P358; AP2-associated protein kinase 1 (EC 2.7.11.1) (Adaptor-associated kinase 1)	0	0.152403	-0.149139	0.420637	0	0.245002	0.192983	0.162401	1	0.690009	0.591587	0.106255
AAK1_HUMAN	[1038] VGSLTPPSSPK; [	621	80	P	Q2M2I8	AP2-associated protein kinase 1 (EC 2.7.11.1) (Adaptor-associated kinase 1)	P621; AP2-associated protein kinase 1 (EC 2.7.11.1) (Adaptor-associated kinase 1)	0	-0.430251	-0.287613	-0.625594	0	0.174804	0.16788	0.154002	1	0.109645	0.205686	0.00349629
AAK1_HUMAN	[1032] LTDPIPTTETSIAPRQRPK; [	371	80	K	Q2M2I8	AP2-associated protein kinase 1 (EC 2.7.11.1) (Adaptor-associated kinase 1)	K371; AP2-associated protein kinase 1 (EC 2.7.11.1) (Adaptor-associated kinase 1)	0	0.152403	-0.149139	0.420637	0	0.245002	0.192983	0.162401	1	0.690009	0.591587	0.106255
AAK1_HUMAN	[1038] VGSLTPPSSPK; [	622	80	P	Q2M2I8	AP2-associated protein kinase 1 (EC 2.7.11.1) (Adaptor-associated kinase 1)	P622; AP2-associated protein kinase 1 (EC 2.7.11.1) (Adaptor-associated kinase 1)	0	-0.430251	-0.287613	-0.625594	0	0.174804	0.16788	0.154002	1	0.109645	0.205686	0.00349629
MINT_HUMAN	[1072] SQVKPDSVTASQPPSK; [	2869	110	K	Q96T58	Msx2-interacting protein (SMART/HDAC1-associated repressor protein) (SPEN homolog)	K2869; Msx2-interacting protein (SMART/HDAC1-associated repressor protein) (SPEN homolog)	0	0.739194	0.787642	0.774961	0	0.291876	0.301924	0.299146	1	0.0962516	0.0771522	0.106255
MINT_HUMAN	[1073] SQVKPDSVTASQPPSK; [	2857	110	K	Q96T58	Msx2-interacting protein (SMART/HDAC1-associated repressor protein) (SPEN homolog)	K2857; Msx2-interacting protein (SMART/HDAC1-associated repressor protein) (SPEN homolog)	0	-0.215489	0.13741	-0.117304	0	0.173957	0.230559	0.174057	1	0.404109	0.690494	0.661835
MINT_HUMAN	[1074] MQQKEKEK; [	1596	110	K	Q96T58	Msx2-interacting protein (SMART/HDAC1-associated repressor protein) (SPEN homolog)	K1596; Msx2-interacting protein (SMART/HDAC1-associated repressor protein) (SPEN homolog)	0	0.527641	0.60168	0.350869	0	0.224595	0.242234	0.222201	1	0.121089	0.0802226	0.248608
MINT_HUMAN	[1075] SDLSKLESVR; [	931	110	K	Q96T58	Msx2-interacting protein (SMART/HDAC1-associated repressor protein) (SPEN homolog)	K931; Msx2-interacting protein (SMART/HDAC1-associated repressor protein) (SPEN homolog)	0	0.13022	-0.103435	0.109419	0	0.231792	0.221286	0.212217	1	0.717484	0.75411	0.753841
MINT_HUMAN	[1076] DKKPNKSK; [	1815	110	D	Q96T58	Msx2-interacting protein (SMART/HDAC1-associated repressor protein) (SPEN homolog)	D1815; Msx2-interacting protein (SMART/HDAC1-associated repressor protein) (SPEN homolog)	0	-0.473282	-0.310222	-0.484556	0	0.212642	0.241627	0.217778	1	0.133035	0.35042	0.141339
MINT_HUMAN	[1078] QDSSPHLTSQRPVDMVQLLKK; [	3485	110	D	Q96T58	Msx2-interacting protein (SMART/HDAC1-associated repressor protein) (SPEN homolog)	D3485; Msx2-interacting protein (SMART/HDAC1-associated repressor protein) (SPEN homolog)	0	0.0996927	0.0409891	0.191399	0	0.200016	0.228214	0.207513	1	0.747718	0.905268	0.51317
MINT_HUMAN	[1079] RPQSPGASPSQAERLPSDSER; [	734	110	P	Q96T58	Msx2-interacting protein (SMART/HDAC1-associated repressor protein) (SPEN homolog)	P734; Msx2-interacting protein (SMART/HDAC1-associated repressor protein) (SPEN homolog)	0	-0.0684682	-0.421509	0.0101247	0	0.183638	0.202825	0.187561	1	0.815621	0.1282	0.976936
MINT_HUMAN	[1080] NDTAAVQLHFVSGNNVLAHRSLPLSEGGPPLR; [	3530	110	N	Q96T58	Msx2-interacting protein (SMART/HDAC1-associated repressor protein) (SPEN homolog)	N3530; Msx2-interacting protein (SMART/HDAC1-associated repressor protein) (SPEN homolog)	0	-0.0970177	-0.385983	-0.292739	0	0.190746	0.2	0.177979	1	0.741168	0.156425	0.230609
MINT_HUMAN	[1081] ISAKISQIPPASAMDIEFQQSVSKSQVKPDSVTASQPPSK; [	2833	110	K	Q96T58	Msx2-interacting protein (SMART/HDAC1-associated repressor protein) (SPEN homolog)	K2833; Msx2-interacting protein (SMART/HDAC1-associated repressor protein) (SPEN homolog)	0	-0.433298	-0.303567	-0.3086	0	0.246641	0.283798	0.293383	1	0.211219	0.443721	0.457302
U520_HUMAN	[1084] GPVLEALVAR; [	626	60	P	O75643	U5 small nuclear ribonucleoprotein 200 kDa helicase (EC 3.6.4.13) (Activating signal cointegrator 1 complex subunit 3-like 1) (BRR2 homolog) (U5 snRNP-specific 200 kDa protein) (U5-200KD)	P626; U5 small nuclear ribonucleoprotein 200 kDa helicase (EC 3.6.4.13) (Activating signal cointegrator 1 complex subunit 3-like 1) (BRR2 homolog) (U5 snRNP-specific 200 kDa protein) (U5-200KD)	0	-0.270804	0.0015255	-0.130589	0	0.254512	0.266769	0.26363	1	0.487817	0.998356	0.762603
ENDD1_HUMAN	[1102] SSSPLSSTRSK; [	311	50	K	O94919	Endonuclease domain-containing 1 protein (EC 3.1.30.-)	K311; Endonuclease domain-containing 1 protein (EC 3.1.30.-)	0	0.299424	0.658209	0.0528971	0	0.297979	0.271004	0.306974	1	0.511696	0.0907592	0.929252
TBC9B_HUMAN	[1109] GIPESLR; [	510	70	P	Q66K14	TBC1 domain family member 9B	P510; TBC1 domain family member 9B	0	-0.269562	-0.31015	-0.418342	0	0.245477	0.227965	0.23142	1	0.469517	0.320725	0.191152
WAPL_HUMAN	[1114] ANSESSKDGLNQAKK; [	326	40	N	Q7Z5K2	Wings apart-like protein homolog (Friend of EBNA2 protein) (WAPL cohesin release factor)	N326; Wings apart-like protein homolog (Friend of EBNA2 protein) (WAPL cohesin release factor)	0	-0.702487	-0.228393	-0.783159	0	0.330391	0.354147	0.315257	1	0.146327	0.663095	0.121809
ERP44_HUMAN	[1118] YPTLKLFR; [	108	50	P	Q9BS26	Endoplasmic reticulum resident protein 44 (ER protein 44) (ERp44) (Thioredoxin domain-containing protein 4)	P108; Endoplasmic reticulum resident protein 44 (ER protein 44) (ERp44) (Thioredoxin domain-containing protein 4)	0	-0.190011	-0.351612	0.0723544	0	0.240557	0.234094	0.209861	1	0.607589	0.28085	0.842795
RRP1B_HUMAN	[1120] KDGLSDERGR; [	279	70	D	Q14684	Ribosomal RNA processing protein 1 homolog B (RRP1-like protein B)	D279; Ribosomal RNA processing protein 1 homolog B (RRP1-like protein B)	0	-0.738815	-0.513598	-0.936154	0	0.344373	0.381566	0.364639	1	0.143302	0.326646	0.107435
RRP1B_HUMAN	[1122] TDKSILVSPTGPSRVAFDPEQKPLHGVLK; [	700	70	D	Q14684	Ribosomal RNA processing protein 1 homolog B (RRP1-like protein B)	D700; Ribosomal RNA processing protein 1 homolog B (RRP1-like protein B)	0	0.0234297	-0.781776	0.36035	0	0.295439	0.325449	0.307343	1	0.966857	0.0913986	0.400145
RRP1B_HUMAN	[1124] TDKSILVSPTGPSR; [	701	70	K	Q14684	Ribosomal RNA processing protein 1 homolog B (RRP1-like protein B)	K701; Ribosomal RNA processing protein 1 homolog B (RRP1-like protein B)	0	-0.445084	-0.36463	-0.431986	0	0.293499	0.249551	0.253129	1	0.291214	0.295159	0.214311
RB6I2_HUMAN	[1125] SLQADTTNTDTALTTLEEALAEK; [	610	60	N	Q8IUD2	ELKS/Rab6-interacting/CAST family member 1 (ERC-1) (Rab6-interacting protein 2)	N610; ELKS/Rab6-interacting/CAST family member 1 (ERC-1) (Rab6-interacting protein 2)	0	0.597181	0.732392	0.519278	0	0.20046	0.223017	0.201355	1	0.0663244	0.0265874	0.107435
ALDOC_HUMAN	[1130] QVLFSADDRVKK; [	67	40	D	P09972	Fructose-bisphosphate aldolase C (EC 4.1.2.13) (Brain-type aldolase)	D67; Fructose-bisphosphate aldolase C (EC 4.1.2.13) (Brain-type aldolase)	0	0.571383	0.889846	-0.249244	0	0.191765	0.18321	0.195585	1	0.067809	0.000633702	0.366573
E41L3_HUMAN	[1134] LPGYEPSR; [	544	180	P	Q9Y2J2	Band 4.1-like protein 3 (4.1B) (Differentially expressed in adenocarcinoma of the lung protein 1) (DAL-1) [Cleaved into: Band 4.1-like protein 3, N-terminally processed]	P544; Band 4.1-like protein 3 (4.1B) (Differentially expressed in adenocarcinoma of the lung protein 1) (DAL-1) [Cleaved into: Band 4.1-like protein 3, N-terminally processed]	0	0.111973	0.17836	-0.101599	0	0.113039	0.0907985	0.113601	1	0.513308	0.145459	0.529059
ZZEF1_HUMAN	[1150] LVPTVKEK; [	1548	50	P	O43149	Zinc finger ZZ-type and EF-hand domain-containing protein 1	P1548; Zinc finger ZZ-type and EF-hand domain-containing protein 1	0	0.208641	0.951291	0.212818	0	0.243297	0.193268	0.26176	1	0.574665	0.000380216	0.581832
FLII_HUMAN	[1156] FESLFPGKLEVVRMTQQQENPK; [	1015	40	K	Q13045	Protein flightless-1 homolog	K1015; Protein flightless-1 homolog	0	-0.601505	-1.13893	-0.258868	0	0.383078	0.417807	0.399532	1	0.278297	0.0722366	0.677137
FLNA_HUMAN	[1199] AEGPGLSR; [	880	1200	P	P21333	Filamin-A (FLN-A) (Actin-binding protein 280) (ABP-280) (Alpha-filamin) (Endothelial actin-binding protein) (Filamin-1) (Non-muscle filamin)	P880; Filamin-A (FLN-A) (Actin-binding protein 280) (ABP-280) (Alpha-filamin) (Endothelial actin-binding protein) (Filamin-1) (Non-muscle filamin)	0	-0.218581	-0.190205	-0.24693	0	0.0605123	0.0546229	0.0746505	1	0.00922055	0.0103093	0.0234635
FLNA_HUMAN	[1209] EAGAGGLAIAVEGPSK; [	2280	1200	K	P21333	Filamin-A (FLN-A) (Actin-binding protein 280) (ABP-280) (Alpha-filamin) (Endothelial actin-binding protein) (Filamin-1) (Non-muscle filamin)	K2280; Filamin-A (FLN-A) (Actin-binding protein 280) (ABP-280) (Alpha-filamin) (Endothelial actin-binding protein) (Filamin-1) (Non-muscle filamin)	0	-0.0642363	-0.052945	-0.0293868	0	0.0230692	0.0468809	0.0251324	1	0.0726368	0.414599	0.397505
FLNB_HUMAN	[1287] SPFTVGVAAPLDLSK; [	941	460	P	O75369	Filamin-B (FLN-B) (ABP-278) (ABP-280 homolog) (Actin-binding-like protein) (Beta-filamin) (Filamin homolog 1) (Fh1) (Filamin-3) (Thyroid autoantigen) (Truncated actin-binding protein) (Truncated ABP)	P941; Filamin-B (FLN-B) (ABP-278) (ABP-280 homolog) (Actin-binding-like protein) (Beta-filamin) (Filamin homolog 1) (Fh1) (Filamin-3) (Thyroid autoantigen) (Truncated actin-binding protein) (Truncated ABP)	0	0.333286	0.317298	0.336632	0	0.112658	0.108557	0.117686	1	0.0607845	0.0471109	0.0768382
FLNB_HUMAN	[1314] VPVKDVVDPSK; [	1421	460	P	O75369	Filamin-B (FLN-B) (ABP-278) (ABP-280 homolog) (Actin-binding-like protein) (Beta-filamin) (Filamin homolog 1) (Fh1) (Filamin-3) (Thyroid autoantigen) (Truncated actin-binding protein) (Truncated ABP)	P1421; Filamin-B (FLN-B) (ABP-278) (ABP-280 homolog) (Actin-binding-like protein) (Beta-filamin) (Filamin homolog 1) (Fh1) (Filamin-3) (Thyroid autoantigen) (Truncated actin-binding protein) (Truncated ABP)	0	-0.0859773	-0.243573	-0.0591775	0	0.0773003	0.12953	0.0952775	1	0.458363	0.163658	0.688593
FLNB_HUMAN	[1320] KGEITGEVHMPSGKTATPEIVDNK; [	1780	460	K	O75369	Filamin-B (FLN-B) (ABP-278) (ABP-280 homolog) (Actin-binding-like protein) (Beta-filamin) (Filamin homolog 1) (Fh1) (Filamin-3) (Thyroid autoantigen) (Truncated actin-binding protein) (Truncated ABP)	K1780; Filamin-B (FLN-B) (ABP-278) (ABP-280 homolog) (Actin-binding-like protein) (Beta-filamin) (Filamin homolog 1) (Fh1) (Filamin-3) (Thyroid autoantigen) (Truncated actin-binding protein) (Truncated ABP)	0	-0.104032	0.0600262	-0.113699	0	0.10782	0.0760663	0.102431	1	0.522389	0.581916	0.427556
FLNB_HUMAN	[1287] SPFTVGVAAPLDLSK; [	943	460	D	O75369	Filamin-B (FLN-B) (ABP-278) (ABP-280 homolog) (Actin-binding-like protein) (Beta-filamin) (Filamin homolog 1) (Fh1) (Filamin-3) (Thyroid autoantigen) (Truncated actin-binding protein) (Truncated ABP)	D943; Filamin-B (FLN-B) (ABP-278) (ABP-280 homolog) (Actin-binding-like protein) (Beta-filamin) (Filamin homolog 1) (Fh1) (Filamin-3) (Thyroid autoantigen) (Truncated actin-binding protein) (Truncated ABP)	0	0.333286	0.317298	0.336632	0	0.112658	0.108557	0.117686	1	0.0607845	0.0471109	0.0768382
PHLB1_HUMAN	[1331] TLQPPESPR; [	440	40	P	Q86UU1	Pleckstrin homology-like domain family B member 1 (Protein LL5-alpha)	P440; Pleckstrin homology-like domain family B member 1 (Protein LL5-alpha)	0	0.932859	0.759555	0.878843	0	0.349019	0.291028	0.318399	1	0.0892176	0.0774162	0.0984132
FLNC_HUMAN	[1350] AEIAFEDRK; [	2363	680	D	Q14315	Filamin-C (FLN-C) (FLNc) (ABP-280-like protein) (ABP-L) (Actin-binding-like protein) (Filamin-2) (Gamma-filamin)	D2363; Filamin-C (FLN-C) (FLNc) (ABP-280-like protein) (ABP-L) (Actin-binding-like protein) (Filamin-2) (Gamma-filamin)	0	-0.184029	-0.17647	-0.1732	0	0.106799	0.0807425	0.092825	1	0.217518	0.10918	0.178064
PRC2C_HUMAN	[1420] VTEKVVVKPEK; [	1049	190	K	Q9Y520	Protein PRRC2C (BAT2 domain-containing protein 1) (HBV X-transactivated gene 2 protein) (HBV XAg-transactivated protein 2) (HLA-B-associated transcript 2-like 2) (Proline-rich and coiled-coil-containing protein 2C)	K1049; Protein PRRC2C (BAT2 domain-containing protein 1) (HBV X-transactivated gene 2 protein) (HBV XAg-transactivated protein 2) (HLA-B-associated transcript 2-like 2) (Proline-rich and coiled-coil-containing protein 2C)	0	0.286291	0.151207	0.261941	0	0.139952	0.113126	0.135831	1	0.15252	0.32683	0.168995
PRC2C_HUMAN	[1425] QFQKSLPPR; [	669	190	K	Q9Y520	Protein PRRC2C (BAT2 domain-containing protein 1) (HBV X-transactivated gene 2 protein) (HBV XAg-transactivated protein 2) (HLA-B-associated transcript 2-like 2) (Proline-rich and coiled-coil-containing protein 2C)	K669; Protein PRRC2C (BAT2 domain-containing protein 1) (HBV X-transactivated gene 2 protein) (HBV XAg-transactivated protein 2) (HLA-B-associated transcript 2-like 2) (Proline-rich and coiled-coil-containing protein 2C)	0	-0.189976	-0.24969	-0.226249	0	0.109461	0.113601	0.115368	1	0.214998	0.10918	0.16614
PRC2C_HUMAN	[1426] KNADLNAQTVVK; [	1518	190	D	Q9Y520	Protein PRRC2C (BAT2 domain-containing protein 1) (HBV X-transactivated gene 2 protein) (HBV XAg-transactivated protein 2) (HLA-B-associated transcript 2-like 2) (Proline-rich and coiled-coil-containing protein 2C)	D1518; Protein PRRC2C (BAT2 domain-containing protein 1) (HBV X-transactivated gene 2 protein) (HBV XAg-transactivated protein 2) (HLA-B-associated transcript 2-like 2) (Proline-rich and coiled-coil-containing protein 2C)	0	0.122442	0.133275	0.2512	0	0.111049	0.161061	0.107266	1	0.465925	0.56126	0.135095
PRC2C_HUMAN	[1433] QNRRGNNGPPK; [	1553	190	N	Q9Y520	Protein PRRC2C (BAT2 domain-containing protein 1) (HBV X-transactivated gene 2 protein) (HBV XAg-transactivated protein 2) (HLA-B-associated transcript 2-like 2) (Proline-rich and coiled-coil-containing protein 2C)	N1553; Protein PRRC2C (BAT2 domain-containing protein 1) (HBV X-transactivated gene 2 protein) (HBV XAg-transactivated protein 2) (HLA-B-associated transcript 2-like 2) (Proline-rich and coiled-coil-containing protein 2C)	0	-0.283167	-0.405127	-0.113931	0	0.0947525	0.108673	0.100722	1	0.0607845	0.00549023	0.417629
PRC2C_HUMAN	[1420] VTEKVVVKPEK; [	1050	190	P	Q9Y520	Protein PRRC2C (BAT2 domain-containing protein 1) (HBV X-transactivated gene 2 protein) (HBV XAg-transactivated protein 2) (HLA-B-associated transcript 2-like 2) (Proline-rich and coiled-coil-containing protein 2C)	P1050; Protein PRRC2C (BAT2 domain-containing protein 1) (HBV X-transactivated gene 2 protein) (HBV XAg-transactivated protein 2) (HLA-B-associated transcript 2-like 2) (Proline-rich and coiled-coil-containing protein 2C)	0	0.286291	0.151207	0.261941	0	0.139952	0.113126	0.135831	1	0.15252	0.32683	0.168995
PRC2C_HUMAN	[1425] QFQKSLPPR; [	672	190	P	Q9Y520	Protein PRRC2C (BAT2 domain-containing protein 1) (HBV X-transactivated gene 2 protein) (HBV XAg-transactivated protein 2) (HLA-B-associated transcript 2-like 2) (Proline-rich and coiled-coil-containing protein 2C)	P672; Protein PRRC2C (BAT2 domain-containing protein 1) (HBV X-transactivated gene 2 protein) (HBV XAg-transactivated protein 2) (HLA-B-associated transcript 2-like 2) (Proline-rich and coiled-coil-containing protein 2C)	0	-0.189976	-0.24969	-0.226249	0	0.109461	0.113601	0.115368	1	0.214998	0.10918	0.16614
PRC2C_HUMAN	[1433] QNRRGNNGPPK; [	1557	190	N	Q9Y520	Protein PRRC2C (BAT2 domain-containing protein 1) (HBV X-transactivated gene 2 protein) (HBV XAg-transactivated protein 2) (HLA-B-associated transcript 2-like 2) (Proline-rich and coiled-coil-containing protein 2C)	N1557; Protein PRRC2C (BAT2 domain-containing protein 1) (HBV X-transactivated gene 2 protein) (HBV XAg-transactivated protein 2) (HLA-B-associated transcript 2-like 2) (Proline-rich and coiled-coil-containing protein 2C)	0	-0.283167	-0.405127	-0.113931	0	0.0947525	0.108673	0.100722	1	0.0607845	0.00549023	0.417629
EXC6B_HUMAN	[1436] KSTNLLLTR; [	531	50	N	Q9Y2D4	Exocyst complex component 6B (Exocyst complex component Sec15B) (SEC15-like protein 2)	N531; Exocyst complex component 6B (Exocyst complex component Sec15B) (SEC15-like protein 2)	0	0.339934	0.105955	-0.252164	0	0.24676	0.258269	0.261305	1	0.342327	0.781187	0.496106
PDS5A_HUMAN	[1440] ISKSDMSRLR; [	882	120	K	Q29RF7	Sister chromatid cohesion protein PDS5 homolog A (Cell proliferation-inducing gene 54 protein) (Sister chromatid cohesion protein 112) (SCC-112)	K882; Sister chromatid cohesion protein PDS5 homolog A (Cell proliferation-inducing gene 54 protein) (Sister chromatid cohesion protein 112) (SCC-112)	0	0.546089	0.536664	0.573243	0	0.226228	0.238754	0.212005	1	0.112566	0.104558	0.0957355
PDS5A_HUMAN	[1441] KMAENIK; [	1053	120	M	Q29RF7	Sister chromatid cohesion protein PDS5 homolog A (Cell proliferation-inducing gene 54 protein) (Sister chromatid cohesion protein 112) (SCC-112)	M1053; Sister chromatid cohesion protein PDS5 homolog A (Cell proliferation-inducing gene 54 protein) (Sister chromatid cohesion protein 112) (SCC-112)	0	0.387571	0.420225	0.438093	0	0.193465	0.213897	0.177483	1	0.161746	0.146545	0.117509
PDS5A_HUMAN	[1442] KMAENIK; [	1056	120	N	Q29RF7	Sister chromatid cohesion protein PDS5 homolog A (Cell proliferation-inducing gene 54 protein) (Sister chromatid cohesion protein 112) (SCC-112)	N1056; Sister chromatid cohesion protein PDS5 homolog A (Cell proliferation-inducing gene 54 protein) (Sister chromatid cohesion protein 112) (SCC-112)	0	-0.249986	-0.323673	-0.345407	0	0.180554	0.201623	0.193118	1	0.336946	0.240052	0.193097
PDS5A_HUMAN	[1443] IETDLPQIR; [	712	120	D	Q29RF7	Sister chromatid cohesion protein PDS5 homolog A (Cell proliferation-inducing gene 54 protein) (Sister chromatid cohesion protein 112) (SCC-112)	D712; Sister chromatid cohesion protein PDS5 homolog A (Cell proliferation-inducing gene 54 protein) (Sister chromatid cohesion protein 112) (SCC-112)	0	0.229625	0.300963	0.260359	0	0.178992	0.173479	0.171663	1	0.383442	0.195193	0.269432
PDS5A_HUMAN	[1445] NIDPVKNK; [	1212	120	N	Q29RF7	Sister chromatid cohesion protein PDS5 homolog A (Cell proliferation-inducing gene 54 protein) (Sister chromatid cohesion protein 112) (SCC-112)	N1212; Sister chromatid cohesion protein PDS5 homolog A (Cell proliferation-inducing gene 54 protein) (Sister chromatid cohesion protein 112) (SCC-112)	0	-0.549173	-0.826446	-0.569684	0	0.380106	0.404678	0.367415	1	0.317336	0.132725	0.258558
PDS5A_HUMAN	[1450] ITTDEMIKR; [	39	120	D	Q29RF7	Sister chromatid cohesion protein PDS5 homolog A (Cell proliferation-inducing gene 54 protein) (Sister chromatid cohesion protein 112) (SCC-112)	D39; Sister chromatid cohesion protein PDS5 homolog A (Cell proliferation-inducing gene 54 protein) (Sister chromatid cohesion protein 112) (SCC-112)	0	-0.458879	-0.27244	-0.30721	0	0.206899	0.261711	0.18586	1	0.133035	0.458289	0.228276
SCFD1_HUMAN	[1451] GNDSSVPR; [	577	40	N	Q8WVM8	Sec1 family domain-containing protein 1 (SLY1 homolog) (Sly1p) (Syntaxin-binding protein 1-like 2)	N577; Sec1 family domain-containing protein 1 (SLY1 homolog) (Sly1p) (Syntaxin-binding protein 1-like 2)	0	-0.385978	-0.486118	-0.560551	0	0.327041	0.410657	0.352315	1	0.432499	0.396133	0.250114
SCFD1_HUMAN	[1453] IMSKTTLDKSLLDIISDPDAGTPEDK; [	431	40	K	Q8WVM8	Sec1 family domain-containing protein 1 (SLY1 homolog) (Sly1p) (Syntaxin-binding protein 1-like 2)	K431; Sec1 family domain-containing protein 1 (SLY1 homolog) (Sly1p) (Syntaxin-binding protein 1-like 2)	0	-0.165559	0.102003	-0.696798	0	0.34383	0.337699	0.39019	1	0.756367	0.847063	0.199941
EHBP1_HUMAN	[1463] DAALKAGNK; [	838	90	N	Q8NDI1	EH domain-binding protein 1	N838; EH domain-binding protein 1	0	-0.294205	-0.333269	-0.463821	0	0.240333	0.248256	0.250411	1	0.412056	0.32683	0.182781
EHBP1_HUMAN	[1464] QYASPMPTQTDVK; [	127	90	P	Q8NDI1	EH domain-binding protein 1	P127; EH domain-binding protein 1	0	0.12664	-0.1216	-0.203255	0	0.24522	0.226334	0.211658	1	0.736882	0.718611	0.496106
EHBP1_HUMAN	[1465] DSPPQSTKR; [	336	90	P	Q8NDI1	EH domain-binding protein 1	P336; EH domain-binding protein 1	0	0.527231	-0.442116	0.0515793	0	0.226313	0.314431	0.297484	1	0.125954	0.310071	0.929252
EHBP1_HUMAN	[1468] AETLELSDLYVSDKK; [	699	90	D	Q8NDI1	EH domain-binding protein 1	D699; EH domain-binding protein 1	0	-0.648593	-0.0844339	-0.50206	0	0.308446	0.300968	0.281127	1	0.146115	0.858941	0.193739
SASH1_HUMAN	[1477] SPTASRISLGK; [	443	50	P	O94885	SAM and SH3 domain-containing protein 1 (Proline-glutamate repeat-containing protein)	P443; SAM and SH3 domain-containing protein 1 (Proline-glutamate repeat-containing protein)	0	-0.0832941	-0.0886054	-0.45449	0	0.301774	0.293005	0.308684	1	0.875044	0.847063	0.283788
CLAP1_HUMAN	[1478] LLDGAFK; [	374	50	K	Q7Z460	CLIP-associating protein 1 (Cytoplasmic linker-associated protein 1) (Multiple asters homolog 1) (Protein Orbit homolog 1) (hOrbit1)	K374; CLIP-associating protein 1 (Cytoplasmic linker-associated protein 1) (Multiple asters homolog 1) (Protein Orbit homolog 1) (hOrbit1)	0	-0.721029	-0.517678	-0.145733	0	0.283044	0.325559	0.304273	1	0.100659	0.249478	0.767591
CLAP1_HUMAN	[1480] GALLELLK; [	1330	50	K	Q7Z460	CLIP-associating protein 1 (Cytoplasmic linker-associated protein 1) (Multiple asters homolog 1) (Protein Orbit homolog 1) (hOrbit1)	K1330; CLIP-associating protein 1 (Cytoplasmic linker-associated protein 1) (Multiple asters homolog 1) (Protein Orbit homolog 1) (hOrbit1)	0	-0.195126	0.378307	-0.361627	0	0.322	0.286596	0.346402	1	0.697199	0.338989	0.460916
SYNEM_HUMAN	[1489] ELRARAASLTMHFR; [	164	100	M	O15061	Synemin (Desmuslin)	M164; Synemin (Desmuslin)	0	0.0470113	-0.185683	0.262752	0	0.223923	0.248696	0.210907	1	0.908545	0.606631	0.372432
ESYT1_HUMAN	[1491] MKLDVGK; [	416	60	M	Q9BSJ8	Extended synaptotagmin-1 (E-Syt1) (Membrane-bound C2 domain-containing protein)	M416; Extended synaptotagmin-1 (E-Syt1) (Membrane-bound C2 domain-containing protein)	0	-0.508183	-0.0234309	-0.263669	0	0.533547	0.524659	0.47172	1	0.525693	0.979883	0.726139
ESYT1_HUMAN	[1495] LVMRILYLDSSEICFPTVPGCPGAWDVDSENPQR; [	599	60	D	Q9BSJ8	Extended synaptotagmin-1 (E-Syt1) (Membrane-bound C2 domain-containing protein)	D599; Extended synaptotagmin-1 (E-Syt1) (Membrane-bound C2 domain-containing protein)	0	0.458523	-0.232495	0.529506	0	0.259417	0.282207	0.233421	1	0.211219	0.564509	0.139567
UBR4_HUMAN	[1500] GITQNALDYMKK; [	4693	70	D	Q5T4S7	E3 ubiquitin-protein ligase UBR4 (EC 2.3.2.27) (600 kDa retinoblastoma protein-associated factor) (N-recognin-4) (RING-type E3 ubiquitin transferase UBR4) (Retinoblastoma-associated factor of 600 kDa) (RBAF600) (p600) (Zinc finger UBR1-type protein 1)	D4693; E3 ubiquitin-protein ligase UBR4 (EC 2.3.2.27) (600 kDa retinoblastoma protein-associated factor) (N-recognin-4) (RING-type E3 ubiquitin transferase UBR4) (Retinoblastoma-associated factor of 600 kDa) (RBAF600) (p600) (Zinc finger UBR1-type protein 1)	0	-1.14017	-0.456536	-0.667872	0	0.299207	0.256934	0.256942	1	0.0081818	0.187693	0.106255
LARP1_HUMAN	[1508] KRPRPSPARPK; [	564	110	P	Q6PKG0	La-related protein 1 (La ribonucleoprotein domain family member 1)	P564; La-related protein 1 (La ribonucleoprotein domain family member 1)	0	-0.507337	0.229524	-0.273502	0	0.111437	0.0920739	0.113277	1	0.000621132	0.0788408	0.124605
CYTSA_HUMAN	[1513] SKSDNQISDR; [	177	60	D	Q69YQ0	Cytospin-A (Renal carcinoma antigen NY-REN-22) (Sperm antigen with calponin homology and coiled-coil domains 1-like) (SPECC1-like protein)	D177; Cytospin-A (Renal carcinoma antigen NY-REN-22) (Sperm antigen with calponin homology and coiled-coil domains 1-like) (SPECC1-like protein)	0	-0.073769	0.284348	0.423803	0	0.52419	0.462369	0.444321	1	0.93597	0.681629	0.498982
CYTSA_HUMAN	[1515] SFDSASQVPNPAAAAIPR; [	855	60	P	Q69YQ0	Cytospin-A (Renal carcinoma antigen NY-REN-22) (Sperm antigen with calponin homology and coiled-coil domains 1-like) (SPECC1-like protein)	P855; Cytospin-A (Renal carcinoma antigen NY-REN-22) (Sperm antigen with calponin homology and coiled-coil domains 1-like) (SPECC1-like protein)	0	0.187238	0.417894	0.245288	0	0.256399	0.243704	0.242431	1	0.636347	0.206853	0.470147
CYTSA_HUMAN	[1516] SSDDLLAGMAGGVTVTNGVKGK; [	56	60	D	Q69YQ0	Cytospin-A (Renal carcinoma antigen NY-REN-22) (Sperm antigen with calponin homology and coiled-coil domains 1-like) (SPECC1-like protein)	D56; Cytospin-A (Renal carcinoma antigen NY-REN-22) (Sperm antigen with calponin homology and coiled-coil domains 1-like) (SPECC1-like protein)	0	0.148802	0.158765	-0.173236	0	0.26147	0.267524	0.249889	1	0.71391	0.691956	0.651895
TADBP_HUMAN	[1519] WCDCKLPNSK; [	178	40	P	Q13148	TAR DNA-binding protein 43 (TDP-43)	P178; TAR DNA-binding protein 43 (TDP-43)	0	-0.387997	-0.216645	-0.386163	0	0.283207	0.314437	0.222738	1	0.34753	0.636571	0.210595
SF3B1_HUMAN	[1521] LNNKSAK; [	941	150	N	O75533	Splicing factor 3B subunit 1 (Pre-mRNA-splicing factor SF3b 155 kDa subunit) (SF3b155) (Spliceosome-associated protein 155) (SAP 155)	N941; Splicing factor 3B subunit 1 (Pre-mRNA-splicing factor SF3b 155 kDa subunit) (SF3b155) (Spliceosome-associated protein 155) (SAP 155)	0	-0.649618	-0.524824	-0.655812	0	0.287678	0.229276	0.261949	1	0.130179	0.102941	0.111221
SF3B1_HUMAN	[1525] LDPFADGGKTPDPKMNAR; [	134	150	D	O75533	Splicing factor 3B subunit 1 (Pre-mRNA-splicing factor SF3b 155 kDa subunit) (SF3b155) (Spliceosome-associated protein 155) (SAP 155)	D134; Splicing factor 3B subunit 1 (Pre-mRNA-splicing factor SF3b 155 kDa subunit) (SF3b155) (Spliceosome-associated protein 155) (SAP 155)	0	0.13323	0.353056	0.218167	0	0.141987	0.166179	0.141834	1	0.531357	0.12183	0.261422
SF3B1_HUMAN	[1521] LNNKSAK; [	942	150	N	O75533	Splicing factor 3B subunit 1 (Pre-mRNA-splicing factor SF3b 155 kDa subunit) (SF3b155) (Spliceosome-associated protein 155) (SAP 155)	N942; Splicing factor 3B subunit 1 (Pre-mRNA-splicing factor SF3b 155 kDa subunit) (SF3b155) (Spliceosome-associated protein 155) (SAP 155)	0	-0.649618	-0.524824	-0.655812	0	0.287678	0.229276	0.261949	1	0.130179	0.102941	0.111221
SF3B1_HUMAN	[1525] LDPFADGGKTPDPKMNAR; [	135	150	P	O75533	Splicing factor 3B subunit 1 (Pre-mRNA-splicing factor SF3b 155 kDa subunit) (SF3b155) (Spliceosome-associated protein 155) (SAP 155)	P135; Splicing factor 3B subunit 1 (Pre-mRNA-splicing factor SF3b 155 kDa subunit) (SF3b155) (Spliceosome-associated protein 155) (SAP 155)	0	0.13323	0.353056	0.218167	0	0.141987	0.166179	0.141834	1	0.531357	0.12183	0.261422
PHF3_HUMAN	[1534] LTDSNLKVPEEK; [	945	50	D	Q92576	PHD finger protein 3	D945; PHD finger protein 3	0	1.0316	0.969683	0.911576	0	0.365368	0.338011	0.335845	1	0.0778021	0.0587448	0.10016
PHF3_HUMAN	[1535] AGVKQPER; [	176	50	P	Q92576	PHD finger protein 3	P176; PHD finger protein 3	0	-0.0422349	-0.101916	-0.33981	0	0.302141	0.272388	0.278854	1	0.93597	0.802033	0.385241
PHF3_HUMAN	[1536] TENSLVGLPSCVDEVTECNLELKDTMGIADK; [	378	50	K	Q92576	PHD finger protein 3	K378; PHD finger protein 3	0	-0.482169	0.142446	-0.252479	0	0.341048	0.427318	0.313108	1	0.330034	0.828677	0.582406
PHF3_HUMAN	[1534] LTDSNLKVPEEK; [	947	50	N	Q92576	PHD finger protein 3	N947; PHD finger protein 3	0	1.0316	0.969683	0.911576	0	0.365368	0.338011	0.335845	1	0.0778021	0.0587448	0.10016
PHF3_HUMAN	[1536] TENSLVGLPSCVDEVTECNLELKDTMGIADK; [	379	50	D	Q92576	PHD finger protein 3	D379; PHD finger protein 3	0	-0.482169	0.142446	-0.252479	0	0.341048	0.427318	0.313108	1	0.330034	0.828677	0.582406
PHF3_HUMAN	[1534] LTDSNLKVPEEK; [	954	50	K	Q92576	PHD finger protein 3	K954; PHD finger protein 3	0	1.0316	0.969683	0.911576	0	0.365368	0.338011	0.335845	1	0.0778021	0.0587448	0.10016
PHF3_HUMAN	[1536] TENSLVGLPSCVDEVTECNLELKDTMGIADK; [	381	50	M	Q92576	PHD finger protein 3	M381; PHD finger protein 3	0	-0.482169	0.142446	-0.252479	0	0.341048	0.427318	0.313108	1	0.330034	0.828677	0.582406
SRRM2_HUMAN	[1538] QKSQTPPR; [	789	280	K	Q9UQ35	Serine/arginine repetitive matrix protein 2 (300 kDa nuclear matrix antigen) (Serine/arginine-rich splicing factor-related nuclear matrix protein of 300 kDa) (SR-related nuclear matrix protein of 300 kDa) (Ser/Arg-related nuclear matrix protein of 300 kDa) (Splicing coactivator subunit SRm300) (Tax-responsive enhancer element-binding protein 803) (TaxREB803)	K789; Serine/arginine repetitive matrix protein 2 (300 kDa nuclear matrix antigen) (Serine/arginine-rich splicing factor-related nuclear matrix protein of 300 kDa) (SR-related nuclear matrix protein of 300 kDa) (Ser/Arg-related nuclear matrix protein of 300 kDa) (Splicing coactivator subunit SRm300) (Tax-responsive enhancer element-binding protein 803) (TaxREB803)	0	0.538734	0.577199	0.523521	0	0.14115	0.158697	0.137107	1	0.00581556	0.00669244	0.0051569
SRRM2_HUMAN	[1539] EGRPPEPTPAK; [	2595	280	P	Q9UQ35	Serine/arginine repetitive matrix protein 2 (300 kDa nuclear matrix antigen) (Serine/arginine-rich splicing factor-related nuclear matrix protein of 300 kDa) (SR-related nuclear matrix protein of 300 kDa) (Ser/Arg-related nuclear matrix protein of 300 kDa) (Splicing coactivator subunit SRm300) (Tax-responsive enhancer element-binding protein 803) (TaxREB803)	P2595; Serine/arginine repetitive matrix protein 2 (300 kDa nuclear matrix antigen) (Serine/arginine-rich splicing factor-related nuclear matrix protein of 300 kDa) (SR-related nuclear matrix protein of 300 kDa) (Ser/Arg-related nuclear matrix protein of 300 kDa) (Splicing coactivator subunit SRm300) (Tax-responsive enhancer element-binding protein 803) (TaxREB803)	0	0.314427	0.231887	0.307353	0	0.124033	0.117058	0.141735	1	0.0933818	0.140657	0.148212
SRRM2_HUMAN	[1541] VPSPTPAPKEAVREGRPPEPTPAK; [	2586	280	P	Q9UQ35	Serine/arginine repetitive matrix protein 2 (300 kDa nuclear matrix antigen) (Serine/arginine-rich splicing factor-related nuclear matrix protein of 300 kDa) (SR-related nuclear matrix protein of 300 kDa) (Ser/Arg-related nuclear matrix protein of 300 kDa) (Splicing coactivator subunit SRm300) (Tax-responsive enhancer element-binding protein 803) (TaxREB803)	P2586; Serine/arginine repetitive matrix protein 2 (300 kDa nuclear matrix antigen) (Serine/arginine-rich splicing factor-related nuclear matrix protein of 300 kDa) (SR-related nuclear matrix protein of 300 kDa) (Ser/Arg-related nuclear matrix protein of 300 kDa) (Splicing coactivator subunit SRm300) (Tax-responsive enhancer element-binding protein 803) (TaxREB803)	0	-0.182362	-0.123353	-0.0876543	0	0.146617	0.170125	0.133461	1	0.400319	0.617249	0.6709
SRRM2_HUMAN	[1542] SRTPLLPR; [	2035	280	P	Q9UQ35	Serine/arginine repetitive matrix protein 2 (300 kDa nuclear matrix antigen) (Serine/arginine-rich splicing factor-related nuclear matrix protein of 300 kDa) (SR-related nuclear matrix protein of 300 kDa) (Ser/Arg-related nuclear matrix protein of 300 kDa) (Splicing coactivator subunit SRm300) (Tax-responsive enhancer element-binding protein 803) (TaxREB803)	P2035; Serine/arginine repetitive matrix protein 2 (300 kDa nuclear matrix antigen) (Serine/arginine-rich splicing factor-related nuclear matrix protein of 300 kDa) (SR-related nuclear matrix protein of 300 kDa) (Ser/Arg-related nuclear matrix protein of 300 kDa) (Splicing coactivator subunit SRm300) (Tax-responsive enhancer element-binding protein 803) (TaxREB803)	0	0.0701397	0.178331	-0.0325381	0	0.0983782	0.0952526	0.080202	1	0.643617	0.165692	0.808307
SRRM2_HUMAN	[1547] SAHATAPVNIAGSR; [	2349	280	P	Q9UQ35	Serine/arginine repetitive matrix protein 2 (300 kDa nuclear matrix antigen) (Serine/arginine-rich splicing factor-related nuclear matrix protein of 300 kDa) (SR-related nuclear matrix protein of 300 kDa) (Ser/Arg-related nuclear matrix protein of 300 kDa) (Splicing coactivator subunit SRm300) (Tax-responsive enhancer element-binding protein 803) (TaxREB803)	P2349; Serine/arginine repetitive matrix protein 2 (300 kDa nuclear matrix antigen) (Serine/arginine-rich splicing factor-related nuclear matrix protein of 300 kDa) (SR-related nuclear matrix protein of 300 kDa) (Ser/Arg-related nuclear matrix protein of 300 kDa) (Splicing coactivator subunit SRm300) (Tax-responsive enhancer element-binding protein 803) (TaxREB803)	0	-0.0222744	-0.0552907	-0.157944	0	0.104746	0.122892	0.0982797	1	0.907699	0.758438	0.236562
SRRM2_HUMAN	[1549] VKSSTPPRQSPSR; [	904	280	P	Q9UQ35	Serine/arginine repetitive matrix protein 2 (300 kDa nuclear matrix antigen) (Serine/arginine-rich splicing factor-related nuclear matrix protein of 300 kDa) (SR-related nuclear matrix protein of 300 kDa) (Ser/Arg-related nuclear matrix protein of 300 kDa) (Splicing coactivator subunit SRm300) (Tax-responsive enhancer element-binding protein 803) (TaxREB803)	P904; Serine/arginine repetitive matrix protein 2 (300 kDa nuclear matrix antigen) (Serine/arginine-rich splicing factor-related nuclear matrix protein of 300 kDa) (SR-related nuclear matrix protein of 300 kDa) (Ser/Arg-related nuclear matrix protein of 300 kDa) (Splicing coactivator subunit SRm300) (Tax-responsive enhancer element-binding protein 803) (TaxREB803)	0	-0.0393344	0.299399	-0.0293252	0	0.0807363	0.0718442	0.0817263	1	0.752344	0.00146306	0.839503
SRRM2_HUMAN	[1550] VKSSTPPRQSPSR; [	900	280	K	Q9UQ35	Serine/arginine repetitive matrix protein 2 (300 kDa nuclear matrix antigen) (Serine/arginine-rich splicing factor-related nuclear matrix protein of 300 kDa) (SR-related nuclear matrix protein of 300 kDa) (Ser/Arg-related nuclear matrix protein of 300 kDa) (Splicing coactivator subunit SRm300) (Tax-responsive enhancer element-binding protein 803) (TaxREB803)	K900; Serine/arginine repetitive matrix protein 2 (300 kDa nuclear matrix antigen) (Serine/arginine-rich splicing factor-related nuclear matrix protein of 300 kDa) (SR-related nuclear matrix protein of 300 kDa) (Ser/Arg-related nuclear matrix protein of 300 kDa) (Splicing coactivator subunit SRm300) (Tax-responsive enhancer element-binding protein 803) (TaxREB803)	0	-0.0220473	0.278044	-0.0135721	0	0.0817171	0.0799665	0.0879085	1	0.877217	0.011319	0.937238
SRRM2_HUMAN	[1558] ARSRTPPSAPSQSR; [	2410	280	P	Q9UQ35	Serine/arginine repetitive matrix protein 2 (300 kDa nuclear matrix antigen) (Serine/arginine-rich splicing factor-related nuclear matrix protein of 300 kDa) (SR-related nuclear matrix protein of 300 kDa) (Ser/Arg-related nuclear matrix protein of 300 kDa) (Splicing coactivator subunit SRm300) (Tax-responsive enhancer element-binding protein 803) (TaxREB803)	P2410; Serine/arginine repetitive matrix protein 2 (300 kDa nuclear matrix antigen) (Serine/arginine-rich splicing factor-related nuclear matrix protein of 300 kDa) (SR-related nuclear matrix protein of 300 kDa) (Ser/Arg-related nuclear matrix protein of 300 kDa) (Splicing coactivator subunit SRm300) (Tax-responsive enhancer element-binding protein 803) (TaxREB803)	0	-0.159666	-0.214623	-0.306515	0	0.104924	0.13165	0.0936068	1	0.288392	0.230368	0.027259
SRRM2_HUMAN	[1562] LEAALVKRPNPDILDHERK; [	51	280	K	Q9UQ35	Serine/arginine repetitive matrix protein 2 (300 kDa nuclear matrix antigen) (Serine/arginine-rich splicing factor-related nuclear matrix protein of 300 kDa) (SR-related nuclear matrix protein of 300 kDa) (Ser/Arg-related nuclear matrix protein of 300 kDa) (Splicing coactivator subunit SRm300) (Tax-responsive enhancer element-binding protein 803) (TaxREB803)	K51; Serine/arginine repetitive matrix protein 2 (300 kDa nuclear matrix antigen) (Serine/arginine-rich splicing factor-related nuclear matrix protein of 300 kDa) (SR-related nuclear matrix protein of 300 kDa) (Ser/Arg-related nuclear matrix protein of 300 kDa) (Splicing coactivator subunit SRm300) (Tax-responsive enhancer element-binding protein 803) (TaxREB803)	0	-0.215232	-0.229306	0.0173831	0	0.121876	0.131483	0.119342	1	0.206427	0.192014	0.940006
SRRM2_HUMAN	[6918] LLEKDVNPGGK; [	101	280	K	Q9UQ35	Serine/arginine repetitive matrix protein 2 (300 kDa nuclear matrix antigen) (Serine/arginine-rich splicing factor-related nuclear matrix protein of 300 kDa) (SR-related nuclear matrix protein of 300 kDa) (Ser/Arg-related nuclear matrix protein of 300 kDa) (Splicing coactivator subunit SRm300) (Tax-responsive enhancer element-binding protein 803) (TaxREB803)	K101; Serine/arginine repetitive matrix protein 2 (300 kDa nuclear matrix antigen) (Serine/arginine-rich splicing factor-related nuclear matrix protein of 300 kDa) (SR-related nuclear matrix protein of 300 kDa) (Ser/Arg-related nuclear matrix protein of 300 kDa) (Splicing coactivator subunit SRm300) (Tax-responsive enhancer element-binding protein 803) (TaxREB803)	0	-0.214339	-0.249909	-0.120024	0	0.11529	0.121316	0.102085	1	0.18496	0.1282	0.396746
BORG4_HUMAN	[1568] GTSKLPK; [	134	50	K	Q9H3Q1	Cdc42 effector protein 4 (Binder of Rho GTPases 4)	K134; Cdc42 effector protein 4 (Binder of Rho GTPases 4)	0	-0.199811	-0.309041	-0.335754	0	0.244563	0.253844	0.252052	1	0.594488	0.382154	0.340342
CHSP1_HUMAN	[1571] GNVVPSPLPTR; [	44	50	P	Q9Y2V2	Calcium-regulated heat-stable protein 1 (Calcium-regulated heat-stable protein of 24 kDa) (CRHSP-24)	P44; Calcium-regulated heat-stable protein 1 (Calcium-regulated heat-stable protein of 24 kDa) (CRHSP-24)	0	-0.174661	0.696362	-0.275392	0	0.256622	0.28423	0.323523	1	0.65531	0.0894894	0.560306
MAN1_HUMAN	[1580] RPAGPELQTPPGK; [	202	80	P	Q9Y2U8	Inner nuclear membrane protein Man1 (LEM domain-containing protein 3)	P202; Inner nuclear membrane protein Man1 (LEM domain-containing protein 3)	0	0.440254	-0.505698	-0.366684	0	0.27109	0.309791	0.29821	1	0.251082	0.232858	0.37865
COR1C_HUMAN	[1582] CDLISIPK; [	421	120	D	Q9ULV4	Coronin-1C (Coronin-3) (hCRNN4)	D421; Coronin-1C (Coronin-3) (hCRNN4)	0	0.547462	0.627677	0.589295	0	0.225403	0.230265	0.214557	1	0.111633	0.0614	0.0876865
COR1C_HUMAN	[1591] QEIVAEKEK; [	212	120	K	Q9ULV4	Coronin-1C (Coronin-3) (hCRNN4)	K212; Coronin-1C (Coronin-3) (hCRNN4)	0	-0.226694	0.118385	-0.259909	0	0.292002	0.255275	0.209435	1	0.612723	0.755209	0.373359
SDF2L_HUMAN	[1598] GGSEGGCPRGSPVR; [	97	40	P	Q9HCN8	Stromal cell-derived factor 2-like protein 1 (SDF2-like protein 1) (PWP1-interacting protein 8)	P97; Stromal cell-derived factor 2-like protein 1 (SDF2-like protein 1) (PWP1-interacting protein 8)	0	0.587203	-0.524418	0.19219	0	0.253408	0.580332	0.296348	1	0.130179	0.52487	0.677137
ABCF1_HUMAN	[1601] GNYMTFKK; [	534	60	M	Q8NE71	ATP-binding cassette sub-family F member 1 (ATP-binding cassette 50) (TNF-alpha-stimulated ABC protein)	M534; ATP-binding cassette sub-family F member 1 (ATP-binding cassette 50) (TNF-alpha-stimulated ABC protein)	0	0.341288	0.34574	-0.0931732	0	0.273329	0.265812	0.268939	1	0.401628	0.346609	0.842795
PR14L_HUMAN	[1606] EMLSSDQR; [	992	40	M	Q5THK1	Protein PRR14L (Proline rich 14-like protein)	M992; Protein PRR14L (Proline rich 14-like protein)	0	0.516732	0.653627	0.340038	0	0.337293	0.350505	0.325983	1	0.291096	0.172775	0.460916
PR14L_HUMAN	[1607] ISLQVDNSLITK; [	818	40	N	Q5THK1	Protein PRR14L (Proline rich 14-like protein)	N818; Protein PRR14L (Proline rich 14-like protein)	0	0.23701	-0.141585	0.396543	0	0.335928	0.388602	0.334863	1	0.648097	0.80939	0.397392
PR14L_HUMAN	[1608] ADKDESTMINEITLAK; [	1437	40	D	Q5THK1	Protein PRR14L (Proline rich 14-like protein)	D1437; Protein PRR14L (Proline rich 14-like protein)	0	-1.26687	-0.713674	-1.22332	0	0.419467	0.446279	0.430196	1	0.0663244	0.24821	0.0876865
PR14L_HUMAN	[1606] EMLSSDQR; [	996	40	D	Q5THK1	Protein PRR14L (Proline rich 14-like protein)	D996; Protein PRR14L (Proline rich 14-like protein)	0	0.516732	0.653627	0.340038	0	0.337293	0.350505	0.325983	1	0.291096	0.172775	0.460916
PR14L_HUMAN	[1608] ADKDESTMINEITLAK; [	1438	40	K	Q5THK1	Protein PRR14L (Proline rich 14-like protein)	K1438; Protein PRR14L (Proline rich 14-like protein)	0	-1.26687	-0.713674	-1.22332	0	0.419467	0.446279	0.430196	1	0.0663244	0.24821	0.0876865
YTHD3_HUMAN	[1610] KPAKPQPK; [	245	60	P	Q7Z739	YTH domain-containing family protein 3	P245; YTH domain-containing family protein 3	0	-0.330416	-0.252232	0.112483	0	0.235052	0.240987	0.227787	1	0.33088	0.457369	0.762631
YTHD3_HUMAN	[1611] QVLKIIATFK; [	548	60	K	Q7Z739	YTH domain-containing family protein 3	K548; YTH domain-containing family protein 3	0	0.251905	0.185268	0.0502304	0	0.227979	0.248948	0.228528	1	0.468122	0.60855	0.912179
YTHD3_HUMAN	[1610] KPAKPQPK; [	250	60	P	Q7Z739	YTH domain-containing family protein 3	P250; YTH domain-containing family protein 3	0	-0.330416	-0.252232	0.112483	0	0.235052	0.240987	0.227787	1	0.33088	0.457369	0.762631
EH1L1_HUMAN	[1625] AAEVEMQLR; [	1386	70	M	Q8N3D4	EH domain-binding protein 1-like protein 1	M1386; EH domain-binding protein 1-like protein 1	0	-0.65908	-0.757315	-0.724888	0	0.240048	0.286662	0.277854	1	0.0798818	0.076098	0.106255
SUN2_HUMAN	[1632] ILTHVAEMQGKSAR; [	499	60	M	Q9UH99	SUN domain-containing protein 2 (Protein unc-84 homolog B) (Rab5-interacting protein) (Rab5IP) (Sad1/unc-84 protein-like 2)	M499; SUN domain-containing protein 2 (Protein unc-84 homolog B) (Rab5-interacting protein) (Rab5IP) (Sad1/unc-84 protein-like 2)	0	-0.425921	-0.160376	-0.152695	0	0.36762	0.316251	0.251065	1	0.442961	0.735014	0.696968
LMOD1_HUMAN	[1635] DLLEVPKAGAVAKGSPKPSPQPSPKPSPK; [	494	40	D	P29536	Leiomodin-1 (64 kDa autoantigen 1D) (64 kDa autoantigen 1D3) (64 kDa autoantigen D1) (Leiomodin, muscle form) (Smooth muscle leiomodin) (SM-Lmod) (Thyroid-associated ophthalmopathy autoantigen)	D494; Leiomodin-1 (64 kDa autoantigen 1D) (64 kDa autoantigen 1D3) (64 kDa autoantigen D1) (Leiomodin, muscle form) (Smooth muscle leiomodin) (SM-Lmod) (Thyroid-associated ophthalmopathy autoantigen)	0	0.954204	1.10798	0.819229	0	0.365774	0.374906	0.356927	1	0.0933818	0.055546	0.139567
LMOD1_HUMAN	[1636] KNEPLHEKEAK; [	280	40	K	P29536	Leiomodin-1 (64 kDa autoantigen 1D) (64 kDa autoantigen 1D3) (64 kDa autoantigen D1) (Leiomodin, muscle form) (Smooth muscle leiomodin) (SM-Lmod) (Thyroid-associated ophthalmopathy autoantigen)	K280; Leiomodin-1 (64 kDa autoantigen 1D) (64 kDa autoantigen 1D3) (64 kDa autoantigen D1) (Leiomodin, muscle form) (Smooth muscle leiomodin) (SM-Lmod) (Thyroid-associated ophthalmopathy autoantigen)	0	-0.233481	-0.0471061	-0.162229	0	0.350796	0.375804	0.32571	1	0.664994	0.935822	0.761959
LMOD1_HUMAN	[1635] DLLEVPKAGAVAKGSPKPSPQPSPKPSPK; [1637] AGAVAKGSPKPSPQPSPKPSPKNSPK; [	506	40	K	P29536	Leiomodin-1 (64 kDa autoantigen 1D) (64 kDa autoantigen 1D3) (64 kDa autoantigen D1) (Leiomodin, muscle form) (Smooth muscle leiomodin) (SM-Lmod) (Thyroid-associated ophthalmopathy autoantigen)	K506; Leiomodin-1 (64 kDa autoantigen 1D) (64 kDa autoantigen 1D3) (64 kDa autoantigen D1) (Leiomodin, muscle form) (Smooth muscle leiomodin) (SM-Lmod) (Thyroid-associated ophthalmopathy autoantigen)	0	0.0684141	0.00138768	0.0611616	0	0.366354	0.392841	0.356461	1	0.914849	0.998356	0.929252
LMOD1_HUMAN	[1636] KNEPLHEKEAK; [	272	40	K	P29536	Leiomodin-1 (64 kDa autoantigen 1D) (64 kDa autoantigen 1D3) (64 kDa autoantigen D1) (Leiomodin, muscle form) (Smooth muscle leiomodin) (SM-Lmod) (Thyroid-associated ophthalmopathy autoantigen)	K272; Leiomodin-1 (64 kDa autoantigen 1D) (64 kDa autoantigen 1D3) (64 kDa autoantigen D1) (Leiomodin, muscle form) (Smooth muscle leiomodin) (SM-Lmod) (Thyroid-associated ophthalmopathy autoantigen)	0	-0.233481	-0.0471061	-0.162229	0	0.350796	0.375804	0.32571	1	0.664994	0.935822	0.761959
LMOD1_HUMAN	[1635] DLLEVPKAGAVAKGSPKPSPQPSPKPSPK; [1637] AGAVAKGSPKPSPQPSPKPSPKNSPK; [	509	40	P	P29536	Leiomodin-1 (64 kDa autoantigen 1D) (64 kDa autoantigen 1D3) (64 kDa autoantigen D1) (Leiomodin, muscle form) (Smooth muscle leiomodin) (SM-Lmod) (Thyroid-associated ophthalmopathy autoantigen)	P509; Leiomodin-1 (64 kDa autoantigen 1D) (64 kDa autoantigen 1D3) (64 kDa autoantigen D1) (Leiomodin, muscle form) (Smooth muscle leiomodin) (SM-Lmod) (Thyroid-associated ophthalmopathy autoantigen)	0	0.0684141	0.00138768	0.0611616	0	0.366354	0.392841	0.356461	1	0.914849	0.998356	0.929252
LMOD1_HUMAN	[1635] DLLEVPKAGAVAKGSPKPSPQPSPKPSPK; [1637] AGAVAKGSPKPSPQPSPKPSPKNSPK; [	510	40	K	P29536	Leiomodin-1 (64 kDa autoantigen 1D) (64 kDa autoantigen 1D3) (64 kDa autoantigen D1) (Leiomodin, muscle form) (Smooth muscle leiomodin) (SM-Lmod) (Thyroid-associated ophthalmopathy autoantigen)	K510; Leiomodin-1 (64 kDa autoantigen 1D) (64 kDa autoantigen 1D3) (64 kDa autoantigen D1) (Leiomodin, muscle form) (Smooth muscle leiomodin) (SM-Lmod) (Thyroid-associated ophthalmopathy autoantigen)	0	0.0684141	0.00138768	0.0611616	0	0.366354	0.392841	0.356461	1	0.914849	0.998356	0.929252
LMOD1_HUMAN	[1635] DLLEVPKAGAVAKGSPKPSPQPSPKPSPK; [1637] AGAVAKGSPKPSPQPSPKPSPKNSPK; [	511	40	P	P29536	Leiomodin-1 (64 kDa autoantigen 1D) (64 kDa autoantigen 1D3) (64 kDa autoantigen D1) (Leiomodin, muscle form) (Smooth muscle leiomodin) (SM-Lmod) (Thyroid-associated ophthalmopathy autoantigen)	P511; Leiomodin-1 (64 kDa autoantigen 1D) (64 kDa autoantigen 1D3) (64 kDa autoantigen D1) (Leiomodin, muscle form) (Smooth muscle leiomodin) (SM-Lmod) (Thyroid-associated ophthalmopathy autoantigen)	0	0.0684141	0.00138768	0.0611616	0	0.366354	0.392841	0.356461	1	0.914849	0.998356	0.929252
LMOD1_HUMAN	[1635] DLLEVPKAGAVAKGSPKPSPQPSPKPSPK; [1637] AGAVAKGSPKPSPQPSPKPSPKNSPK; [	513	40	P	P29536	Leiomodin-1 (64 kDa autoantigen 1D) (64 kDa autoantigen 1D3) (64 kDa autoantigen D1) (Leiomodin, muscle form) (Smooth muscle leiomodin) (SM-Lmod) (Thyroid-associated ophthalmopathy autoantigen)	P513; Leiomodin-1 (64 kDa autoantigen 1D) (64 kDa autoantigen 1D3) (64 kDa autoantigen D1) (Leiomodin, muscle form) (Smooth muscle leiomodin) (SM-Lmod) (Thyroid-associated ophthalmopathy autoantigen)	0	0.0684141	0.00138768	0.0611616	0	0.366354	0.392841	0.356461	1	0.914849	0.998356	0.929252
LMOD1_HUMAN	[1635] DLLEVPKAGAVAKGSPKPSPQPSPKPSPK; [1637] AGAVAKGSPKPSPQPSPKPSPKNSPK; [	518	40	K	P29536	Leiomodin-1 (64 kDa autoantigen 1D) (64 kDa autoantigen 1D3) (64 kDa autoantigen D1) (Leiomodin, muscle form) (Smooth muscle leiomodin) (SM-Lmod) (Thyroid-associated ophthalmopathy autoantigen)	K518; Leiomodin-1 (64 kDa autoantigen 1D) (64 kDa autoantigen 1D3) (64 kDa autoantigen D1) (Leiomodin, muscle form) (Smooth muscle leiomodin) (SM-Lmod) (Thyroid-associated ophthalmopathy autoantigen)	0	0.0684141	0.00138768	0.0611616	0	0.366354	0.392841	0.356461	1	0.914849	0.998356	0.929252
LMOD1_HUMAN	[1635] DLLEVPKAGAVAKGSPKPSPQPSPKPSPK; [	515	40	P	P29536	Leiomodin-1 (64 kDa autoantigen 1D) (64 kDa autoantigen 1D3) (64 kDa autoantigen D1) (Leiomodin, muscle form) (Smooth muscle leiomodin) (SM-Lmod) (Thyroid-associated ophthalmopathy autoantigen)	P515; Leiomodin-1 (64 kDa autoantigen 1D) (64 kDa autoantigen 1D3) (64 kDa autoantigen D1) (Leiomodin, muscle form) (Smooth muscle leiomodin) (SM-Lmod) (Thyroid-associated ophthalmopathy autoantigen)	0	0.954204	1.10798	0.819229	0	0.365774	0.374906	0.356927	1	0.0933818	0.055546	0.139567
LMOD1_HUMAN	[1635] DLLEVPKAGAVAKGSPKPSPQPSPKPSPK; [1637] AGAVAKGSPKPSPQPSPKPSPKNSPK; [	521	40	P	P29536	Leiomodin-1 (64 kDa autoantigen 1D) (64 kDa autoantigen 1D3) (64 kDa autoantigen D1) (Leiomodin, muscle form) (Smooth muscle leiomodin) (SM-Lmod) (Thyroid-associated ophthalmopathy autoantigen)	P521; Leiomodin-1 (64 kDa autoantigen 1D) (64 kDa autoantigen 1D3) (64 kDa autoantigen D1) (Leiomodin, muscle form) (Smooth muscle leiomodin) (SM-Lmod) (Thyroid-associated ophthalmopathy autoantigen)	0	0.0684141	0.00138768	0.0611616	0	0.366354	0.392841	0.356461	1	0.914849	0.998356	0.929252
LMOD1_HUMAN	[1635] DLLEVPKAGAVAKGSPKPSPQPSPKPSPK; [	517	40	P	P29536	Leiomodin-1 (64 kDa autoantigen 1D) (64 kDa autoantigen 1D3) (64 kDa autoantigen D1) (Leiomodin, muscle form) (Smooth muscle leiomodin) (SM-Lmod) (Thyroid-associated ophthalmopathy autoantigen)	P517; Leiomodin-1 (64 kDa autoantigen 1D) (64 kDa autoantigen 1D3) (64 kDa autoantigen D1) (Leiomodin, muscle form) (Smooth muscle leiomodin) (SM-Lmod) (Thyroid-associated ophthalmopathy autoantigen)	0	0.954204	1.10798	0.819229	0	0.365774	0.374906	0.356927	1	0.0933818	0.055546	0.139567
LMOD1_HUMAN	[1637] AGAVAKGSPKPSPQPSPKPSPKNSPK; [	522	40	K	P29536	Leiomodin-1 (64 kDa autoantigen 1D) (64 kDa autoantigen 1D3) (64 kDa autoantigen D1) (Leiomodin, muscle form) (Smooth muscle leiomodin) (SM-Lmod) (Thyroid-associated ophthalmopathy autoantigen)	K522; Leiomodin-1 (64 kDa autoantigen 1D) (64 kDa autoantigen 1D3) (64 kDa autoantigen D1) (Leiomodin, muscle form) (Smooth muscle leiomodin) (SM-Lmod) (Thyroid-associated ophthalmopathy autoantigen)	0	-0.817376	-1.1052	-0.696905	0	0.366934	0.410779	0.355995	1	0.137775	0.076098	0.169261
LMOD1_HUMAN	[1637] AGAVAKGSPKPSPQPSPKPSPKNSPK; [	525	40	P	P29536	Leiomodin-1 (64 kDa autoantigen 1D) (64 kDa autoantigen 1D3) (64 kDa autoantigen D1) (Leiomodin, muscle form) (Smooth muscle leiomodin) (SM-Lmod) (Thyroid-associated ophthalmopathy autoantigen)	P525; Leiomodin-1 (64 kDa autoantigen 1D) (64 kDa autoantigen 1D3) (64 kDa autoantigen D1) (Leiomodin, muscle form) (Smooth muscle leiomodin) (SM-Lmod) (Thyroid-associated ophthalmopathy autoantigen)	0	-0.817376	-1.1052	-0.696905	0	0.366934	0.410779	0.355995	1	0.137775	0.076098	0.169261
LMOD1_HUMAN	[1635] DLLEVPKAGAVAKGSPKPSPQPSPKPSPK; [	519	40	P	P29536	Leiomodin-1 (64 kDa autoantigen 1D) (64 kDa autoantigen 1D3) (64 kDa autoantigen D1) (Leiomodin, muscle form) (Smooth muscle leiomodin) (SM-Lmod) (Thyroid-associated ophthalmopathy autoantigen)	P519; Leiomodin-1 (64 kDa autoantigen 1D) (64 kDa autoantigen 1D3) (64 kDa autoantigen D1) (Leiomodin, muscle form) (Smooth muscle leiomodin) (SM-Lmod) (Thyroid-associated ophthalmopathy autoantigen)	0	0.954204	1.10798	0.819229	0	0.365774	0.374906	0.356927	1	0.0933818	0.055546	0.139567
LMOD1_HUMAN	[1637] AGAVAKGSPKPSPQPSPKPSPKNSPK; [	500	40	K	P29536	Leiomodin-1 (64 kDa autoantigen 1D) (64 kDa autoantigen 1D3) (64 kDa autoantigen D1) (Leiomodin, muscle form) (Smooth muscle leiomodin) (SM-Lmod) (Thyroid-associated ophthalmopathy autoantigen)	K500; Leiomodin-1 (64 kDa autoantigen 1D) (64 kDa autoantigen 1D3) (64 kDa autoantigen D1) (Leiomodin, muscle form) (Smooth muscle leiomodin) (SM-Lmod) (Thyroid-associated ophthalmopathy autoantigen)	0	-0.817376	-1.1052	-0.696905	0	0.366934	0.410779	0.355995	1	0.137775	0.076098	0.169261
SUMF2_HUMAN	[1644] EATVKPFAIDIFPVTNKDFR; [	61	60	P	Q8NBJ7	Sulfatase-modifying factor 2 (C-alpha-formylglycine-generating enzyme 2)	P61; Sulfatase-modifying factor 2 (C-alpha-formylglycine-generating enzyme 2)	0	0.404425	0.315919	0.176539	0	0.212944	0.23513	0.211483	1	0.18166	0.327718	0.568717
SUMF2_HUMAN	[1645] EATVKPFAIDIFPVTNKDFR; [	60	60	K	Q8NBJ7	Sulfatase-modifying factor 2 (C-alpha-formylglycine-generating enzyme 2)	K60; Sulfatase-modifying factor 2 (C-alpha-formylglycine-generating enzyme 2)	0	-0.201006	0.158087	-0.134558	0	0.263686	0.327477	0.199697	1	0.619093	0.748924	0.661973
SUMF2_HUMAN	[1647] MGNTPDSASDNLGFR; [	275	60	M	Q8NBJ7	Sulfatase-modifying factor 2 (C-alpha-formylglycine-generating enzyme 2)	M275; Sulfatase-modifying factor 2 (C-alpha-formylglycine-generating enzyme 2)	0	-0.416316	-0.503311	-0.299874	0	0.201165	0.208026	0.18171	1	0.15252	0.0907592	0.231165
SUMF2_HUMAN	[1644] EATVKPFAIDIFPVTNKDFR; [1645] EATVKPFAIDIFPVTNKDFR; [	68	60	P	Q8NBJ7	Sulfatase-modifying factor 2 (C-alpha-formylglycine-generating enzyme 2)	P68; Sulfatase-modifying factor 2 (C-alpha-formylglycine-generating enzyme 2)	0	0.10171	0.237003	0.0209903	0	0.23831	0.281293	0.205589	1	0.789472	0.555617	0.956871
ELYS_HUMAN	[1648] KEAPSIR; [	2000	70	K	Q8WYP5	Protein ELYS (Embryonic large molecule derived from yolk sac) (Protein MEL-28) (Putative AT-hook-containing transcription factor 1)	K2000; Protein ELYS (Embryonic large molecule derived from yolk sac) (Protein MEL-28) (Putative AT-hook-containing transcription factor 1)	0	0.805544	0.796171	0.736818	0	0.299293	0.316717	0.328505	1	0.0881602	0.0788408	0.140909
BD1L1_HUMAN	[1657] QATTPKPDKEK; [	940	90	K	Q8NFC6	Biorientation of chromosomes in cell division protein 1-like 1	K940; Biorientation of chromosomes in cell division protein 1-like 1	0	0.30459	0.318757	0.408061	0	0.211238	0.212476	0.218293	1	0.317551	0.277909	0.180419
BD1L1_HUMAN	[1658] TKSVRHAYVHKPYLYSK; [	464	90	K	Q8NFC6	Biorientation of chromosomes in cell division protein 1-like 1	K464; Biorientation of chromosomes in cell division protein 1-like 1	0	0.39317	0.217298	0.479032	0	0.225133	0.22557	0.224184	1	0.214834	0.499884	0.149968
BD1L1_HUMAN	[1659] AGTVMEEK; [	2247	90	M	Q8NFC6	Biorientation of chromosomes in cell division protein 1-like 1	M2247; Biorientation of chromosomes in cell division protein 1-like 1	0	0.180936	0.348689	0.1662	0	0.174852	0.166765	0.185181	1	0.500971	0.1282	0.528618
BD1L1_HUMAN	[1660] DKDVTLSPVK; [	1532	90	P	Q8NFC6	Biorientation of chromosomes in cell division protein 1-like 1	P1532; Biorientation of chromosomes in cell division protein 1-like 1	0	-0.0816022	0.0117223	-0.0189706	0	0.178378	0.180711	0.173449	1	0.772604	0.971895	0.954209
BD1L1_HUMAN	[1661] NGQTEDVATGPR; [	1504	90	D	Q8NFC6	Biorientation of chromosomes in cell division protein 1-like 1	D1504; Biorientation of chromosomes in cell division protein 1-like 1	0	-0.437943	-0.407834	-0.502881	0	0.198362	0.19456	0.209395	1	0.136199	0.127426	0.127972
BD1L1_HUMAN	[1657] QATTPKPDKEK; [	941	90	P	Q8NFC6	Biorientation of chromosomes in cell division protein 1-like 1	P941; Biorientation of chromosomes in cell division protein 1-like 1	0	0.30459	0.318757	0.408061	0	0.211238	0.212476	0.218293	1	0.317551	0.277909	0.180419
BD1L1_HUMAN	[1658] TKSVRHAYVHKPYLYSK; [	474	90	P	Q8NFC6	Biorientation of chromosomes in cell division protein 1-like 1	P474; Biorientation of chromosomes in cell division protein 1-like 1	0	0.39317	0.217298	0.479032	0	0.225133	0.22557	0.224184	1	0.214834	0.499884	0.149968
BD1L1_HUMAN	[1660] DKDVTLSPVK; [	1534	90	K	Q8NFC6	Biorientation of chromosomes in cell division protein 1-like 1	K1534; Biorientation of chromosomes in cell division protein 1-like 1	0	-0.0816022	0.0117223	-0.0189706	0	0.178378	0.180711	0.173449	1	0.772604	0.971895	0.954209
BD1L1_HUMAN	[1657] QATTPKPDKEK; [	943	90	K	Q8NFC6	Biorientation of chromosomes in cell division protein 1-like 1	K943; Biorientation of chromosomes in cell division protein 1-like 1	0	0.30459	0.318757	0.408061	0	0.211238	0.212476	0.218293	1	0.317551	0.277909	0.180419
BD1L1_HUMAN	[1658] TKSVRHAYVHKPYLYSK; [	479	90	K	Q8NFC6	Biorientation of chromosomes in cell division protein 1-like 1	K479; Biorientation of chromosomes in cell division protein 1-like 1	0	0.39317	0.217298	0.479032	0	0.225133	0.22557	0.224184	1	0.214834	0.499884	0.149968
F205A_HUMAN	[1665] DAASTAR; [	59	40	D	Q6ZU69	Protein FAM205A	D59; Protein FAM205A	0	-0.203042	-0.152695	0.00459729	0	0.243076	0.220836	0.259112	1	0.587173	0.63556	0.990523
F205A_HUMAN	[1666] LPQLPPR; [1667] LPQLPPRVPGEKESEK; [	1122	40	P	Q6ZU69	Protein FAM205A	P1122; Protein FAM205A	0	-0.0707466	-0.108579	-0.124647	0	0.260288	0.24974	0.262759	1	0.877217	0.768952	0.770884
PTN23_HUMAN	[1670] LLREMMAK; [	383	40	M	Q9H3S7	Tyrosine-protein phosphatase non-receptor type 23 (EC 3.1.3.48) (His domain-containing protein tyrosine phosphatase) (HD-PTP) (Protein tyrosine phosphatase TD14) (PTP-TD14)	M383; Tyrosine-protein phosphatase non-receptor type 23 (EC 3.1.3.48) (His domain-containing protein tyrosine phosphatase) (HD-PTP) (Protein tyrosine phosphatase TD14) (PTP-TD14)	0	-0.469828	-0.0902668	-0.509682	0	0.292168	0.306662	0.275539	1	0.263959	0.8503	0.184351
G3P_HUMAN	[1682] VVKQASEGPLK; [	269	70	P	P04406	Glyceraldehyde-3-phosphate dehydrogenase (GAPDH) (EC 1.2.1.12) (Peptidyl-cysteine S-nitrosylase GAPDH) (EC 2.6.99.-)	P269; Glyceraldehyde-3-phosphate dehydrogenase (GAPDH) (EC 1.2.1.12) (Peptidyl-cysteine S-nitrosylase GAPDH) (EC 2.6.99.-)	0	-0.763993	-0.673443	-0.433506	0	0.269724	0.255787	0.214286	1	0.0744058	0.0770854	0.161732
ABL1_HUMAN	[1684] KKTAPTPPK; [	612	60	P	P00519	Tyrosine-protein kinase ABL1 (EC 2.7.10.2) (Abelson murine leukemia viral oncogene homolog 1) (Abelson tyrosine-protein kinase 1) (Proto-oncogene c-Abl) (p150)	P612; Tyrosine-protein kinase ABL1 (EC 2.7.10.2) (Abelson murine leukemia viral oncogene homolog 1) (Abelson tyrosine-protein kinase 1) (Proto-oncogene c-Abl) (p150)	0	0.301849	0.429828	0.315301	0	0.238492	0.254977	0.241931	1	0.394503	0.215568	0.351537
ABL1_HUMAN	[1685] GKLSRLKPAPPPPPAASAGK; [	899	60	P	P00519	Tyrosine-protein kinase ABL1 (EC 2.7.10.2) (Abelson murine leukemia viral oncogene homolog 1) (Abelson tyrosine-protein kinase 1) (Proto-oncogene c-Abl) (p150)	P899; Tyrosine-protein kinase ABL1 (EC 2.7.10.2) (Abelson murine leukemia viral oncogene homolog 1) (Abelson tyrosine-protein kinase 1) (Proto-oncogene c-Abl) (p150)	0	0.368771	-0.0839506	-0.028586	0	0.248234	0.280158	0.286189	1	0.305168	0.847063	0.956871
ABL1_HUMAN	[1687] GQGESDPLDHEPAVSPLLPR; [	570	60	P	P00519	Tyrosine-protein kinase ABL1 (EC 2.7.10.2) (Abelson murine leukemia viral oncogene homolog 1) (Abelson tyrosine-protein kinase 1) (Proto-oncogene c-Abl) (p150)	P570; Tyrosine-protein kinase ABL1 (EC 2.7.10.2) (Abelson murine leukemia viral oncogene homolog 1) (Abelson tyrosine-protein kinase 1) (Proto-oncogene c-Abl) (p150)	0	-0.216835	0.208962	-0.490064	0	0.285512	0.378794	0.289251	1	0.619093	0.71362	0.218758
ABL1_HUMAN	[1684] KKTAPTPPK; [	614	60	P	P00519	Tyrosine-protein kinase ABL1 (EC 2.7.10.2) (Abelson murine leukemia viral oncogene homolog 1) (Abelson tyrosine-protein kinase 1) (Proto-oncogene c-Abl) (p150)	P614; Tyrosine-protein kinase ABL1 (EC 2.7.10.2) (Abelson murine leukemia viral oncogene homolog 1) (Abelson tyrosine-protein kinase 1) (Proto-oncogene c-Abl) (p150)	0	0.301849	0.429828	0.315301	0	0.238492	0.254977	0.241931	1	0.394503	0.215568	0.351537
ABL1_HUMAN	[1685] GKLSRLKPAPPPPPAASAGK; [	900	60	P	P00519	Tyrosine-protein kinase ABL1 (EC 2.7.10.2) (Abelson murine leukemia viral oncogene homolog 1) (Abelson tyrosine-protein kinase 1) (Proto-oncogene c-Abl) (p150)	P900; Tyrosine-protein kinase ABL1 (EC 2.7.10.2) (Abelson murine leukemia viral oncogene homolog 1) (Abelson tyrosine-protein kinase 1) (Proto-oncogene c-Abl) (p150)	0	0.368771	-0.0839506	-0.028586	0	0.248234	0.280158	0.286189	1	0.305168	0.847063	0.956871
ABL1_HUMAN	[1687] GQGESDPLDHEPAVSPLLPR; [	573	60	P	P00519	Tyrosine-protein kinase ABL1 (EC 2.7.10.2) (Abelson murine leukemia viral oncogene homolog 1) (Abelson tyrosine-protein kinase 1) (Proto-oncogene c-Abl) (p150)	P573; Tyrosine-protein kinase ABL1 (EC 2.7.10.2) (Abelson murine leukemia viral oncogene homolog 1) (Abelson tyrosine-protein kinase 1) (Proto-oncogene c-Abl) (p150)	0	-0.216835	0.208962	-0.490064	0	0.285512	0.378794	0.289251	1	0.619093	0.71362	0.218758
ABL1_HUMAN	[1684] KKTAPTPPK; [	615	60	P	P00519	Tyrosine-protein kinase ABL1 (EC 2.7.10.2) (Abelson murine leukemia viral oncogene homolog 1) (Abelson tyrosine-protein kinase 1) (Proto-oncogene c-Abl) (p150)	P615; Tyrosine-protein kinase ABL1 (EC 2.7.10.2) (Abelson murine leukemia viral oncogene homolog 1) (Abelson tyrosine-protein kinase 1) (Proto-oncogene c-Abl) (p150)	0	0.301849	0.429828	0.315301	0	0.238492	0.254977	0.241931	1	0.394503	0.215568	0.351537
ABL1_HUMAN	[1685] GKLSRLKPAPPPPPAASAGK; [	901	60	P	P00519	Tyrosine-protein kinase ABL1 (EC 2.7.10.2) (Abelson murine leukemia viral oncogene homolog 1) (Abelson tyrosine-protein kinase 1) (Proto-oncogene c-Abl) (p150)	P901; Tyrosine-protein kinase ABL1 (EC 2.7.10.2) (Abelson murine leukemia viral oncogene homolog 1) (Abelson tyrosine-protein kinase 1) (Proto-oncogene c-Abl) (p150)	0	0.368771	-0.0839506	-0.028586	0	0.248234	0.280158	0.286189	1	0.305168	0.847063	0.956871
RPAP1_HUMAN	[1697] DVVMLDNLPDLPPALVPSPPK; [	61	40	N	Q9BWH6	RNA polymerase II-associated protein 1	N61; RNA polymerase II-associated protein 1	0	0.56135	-0.493611	-0.323513	0	0.197563	0.317405	0.209761	1	0.0778249	0.263843	0.265909
SI1L1_HUMAN	[1702] NASKGPHSPQVPSQVQSPMTSRLNAGK; [	1074	70	K	O43166	Signal-induced proliferation-associated 1-like protein 1 (SIPA1-like protein 1) (High-risk human papilloma viruses E6 oncoproteins targeted protein 1) (E6-targeted protein 1)	K1074; Signal-induced proliferation-associated 1-like protein 1 (SIPA1-like protein 1) (High-risk human papilloma viruses E6 oncoproteins targeted protein 1) (E6-targeted protein 1)	0	0.110576	0.388902	0.428896	0	0.168529	0.180978	0.138179	1	0.669226	0.120842	0.0533406
RFIP5_HUMAN	[1706] SLIGVDK; [	121	90	D	Q9BXF6	Rab11 family-interacting protein 5 (Rab11-FIP5) (Gamma-SNAP-associated factor 1) (Gaf-1) (Phosphoprotein pp75) (Rab11-interacting protein Rip11)	D121; Rab11 family-interacting protein 5 (Rab11-FIP5) (Gamma-SNAP-associated factor 1) (Gaf-1) (Phosphoprotein pp75) (Rab11-interacting protein Rip11)	0	0.0982182	-0.114146	-0.179483	0	0.176817	0.168222	0.164498	1	0.719464	0.641397	0.437598
PAIRB_HUMAN	[1738] SEEAHAEDSVMDHHFR; [	340	140	M	Q8NC51	Plasminogen activator inhibitor 1 RNA-binding protein (PAI1 RNA-binding protein 1) (PAI-RBP1) (SERPINE1 mRNA-binding protein 1)	M340; Plasminogen activator inhibitor 1 RNA-binding protein (PAI1 RNA-binding protein 1) (PAI-RBP1) (SERPINE1 mRNA-binding protein 1)	0	-0.504377	-0.384782	-0.380585	0	0.180446	0.182287	0.191231	1	0.0744058	0.12347	0.163344
TES_HUMAN	[1739] LFEDTKYTTLIAKLK; [	71	110	K	Q9UGI8	Testin (TESS)	K71; Testin (TESS)	0	0.543418	0.522284	0.53716	0	0.221302	0.215205	0.214478	1	0.108741	0.0878466	0.111641
TES_HUMAN	[1740] LFEDTKYTTLIAKLK; [	78	110	K	Q9UGI8	Testin (TESS)	K78; Testin (TESS)	0	0.292499	0.0853377	0.26173	0	0.165205	0.189111	0.164681	1	0.207542	0.758438	0.245166
RL1D1_HUMAN	[1749] KVPVSVNLLSK; [	184	160	N	O76021	Ribosomal L1 domain-containing protein 1 (CATX-11) (Cellular senescence-inhibited gene protein) (Protein PBK1)	N184; Ribosomal L1 domain-containing protein 1 (CATX-11) (Cellular senescence-inhibited gene protein) (Protein PBK1)	0	-0.0116434	-0.0841182	0.0487254	0	0.254458	0.238418	0.248667	1	0.972809	0.816734	0.925998
RL1D1_HUMAN	[1757] AAESETPGKSPEK; [	426	160	K	O76021	Ribosomal L1 domain-containing protein 1 (CATX-11) (Cellular senescence-inhibited gene protein) (Protein PBK1)	K426; Ribosomal L1 domain-containing protein 1 (CATX-11) (Cellular senescence-inhibited gene protein) (Protein PBK1)	0	-0.355194	-0.484039	-0.781432	0	0.173717	0.129556	0.173576	1	0.15252	0.00550479	0.000655084
RL1D1_HUMAN	[1749] KVPVSVNLLSK; [	188	160	K	O76021	Ribosomal L1 domain-containing protein 1 (CATX-11) (Cellular senescence-inhibited gene protein) (Protein PBK1)	K188; Ribosomal L1 domain-containing protein 1 (CATX-11) (Cellular senescence-inhibited gene protein) (Protein PBK1)	0	-0.0116434	-0.0841182	0.0487254	0	0.254458	0.238418	0.248667	1	0.972809	0.816734	0.925998
SERA_HUMAN	[1770] AGTGVDNVDLEAATRK; [	81	90	D	O43175	D-3-phosphoglycerate dehydrogenase (3-PGDH) (EC 1.1.1.95) (2-oxoglutarate reductase) (EC 1.1.1.399) (Malate dehydrogenase) (EC 1.1.1.37)	D81; D-3-phosphoglycerate dehydrogenase (3-PGDH) (EC 1.1.1.95) (2-oxoglutarate reductase) (EC 1.1.1.399) (Malate dehydrogenase) (EC 1.1.1.37)	0	-0.327553	-0.246087	-0.416584	0	0.214415	0.212616	0.18758	1	0.288711	0.405004	0.141782
ARFG3_HUMAN	[1775] DLEIQMKKDEK; [	289	80	D	Q9NP61	ADP-ribosylation factor GTPase-activating protein 3 (ARF GAP 3)	D289; ADP-ribosylation factor GTPase-activating protein 3 (ARF GAP 3)	0	-0.425855	0.115742	-0.321307	0	0.202032	0.208203	0.205632	1	0.146115	0.712604	0.255887
ZN638_HUMAN	[1852] KGKTSTPR; [	1583	60	K	Q14966	Zinc finger protein 638 (Cutaneous T-cell lymphoma-associated antigen se33-1) (CTCL-associated antigen se33-1) (Nuclear protein 220) (Zinc finger matrin-like protein)	K1583; Zinc finger protein 638 (Cutaneous T-cell lymphoma-associated antigen se33-1) (CTCL-associated antigen se33-1) (Nuclear protein 220) (Zinc finger matrin-like protein)	0	0.904758	0.974731	0.815746	0	0.350195	0.378632	0.367694	1	0.0933818	0.0774162	0.145688
ZN638_HUMAN	[1853] EKPAENTLFK; [	1353	60	P	Q14966	Zinc finger protein 638 (Cutaneous T-cell lymphoma-associated antigen se33-1) (CTCL-associated antigen se33-1) (Nuclear protein 220) (Zinc finger matrin-like protein)	P1353; Zinc finger protein 638 (Cutaneous T-cell lymphoma-associated antigen se33-1) (CTCL-associated antigen se33-1) (Nuclear protein 220) (Zinc finger matrin-like protein)	0	0.632979	-0.0251056	0.622866	0	0.326742	0.400538	0.32224	1	0.174208	0.971895	0.171513
ZN638_HUMAN	[1852] KGKTSTPR; [	1585	60	K	Q14966	Zinc finger protein 638 (Cutaneous T-cell lymphoma-associated antigen se33-1) (CTCL-associated antigen se33-1) (Nuclear protein 220) (Zinc finger matrin-like protein)	K1585; Zinc finger protein 638 (Cutaneous T-cell lymphoma-associated antigen se33-1) (CTCL-associated antigen se33-1) (Nuclear protein 220) (Zinc finger matrin-like protein)	0	0.904758	0.974731	0.815746	0	0.350195	0.378632	0.367694	1	0.0933818	0.0774162	0.145688
ZN638_HUMAN	[1853] EKPAENTLFK; [	1360	60	K	Q14966	Zinc finger protein 638 (Cutaneous T-cell lymphoma-associated antigen se33-1) (CTCL-associated antigen se33-1) (Nuclear protein 220) (Zinc finger matrin-like protein)	K1360; Zinc finger protein 638 (Cutaneous T-cell lymphoma-associated antigen se33-1) (CTCL-associated antigen se33-1) (Nuclear protein 220) (Zinc finger matrin-like protein)	0	0.632979	-0.0251056	0.622866	0	0.326742	0.400538	0.32224	1	0.174208	0.971895	0.171513
UTP20_HUMAN	[1858] TKPVSHKTENTYR; [	4	50	K	O75691	Small subunit processome component 20 homolog (Down-regulated in metastasis protein) (Novel nucleolar protein 73) (NNP73) (Protein Key-1A6)	K4; Small subunit processome component 20 homolog (Down-regulated in metastasis protein) (Novel nucleolar protein 73) (NNP73) (Protein Key-1A6)	0	0.15576	0.295048	-0.294269	0	0.256826	0.238452	0.245366	1	0.697199	0.372289	0.39154
UTP20_HUMAN	[1859] VPLAFAMVKLMQSLPQEVMEANLPSILLKVCALLK; [	1827	50	M	O75691	Small subunit processome component 20 homolog (Down-regulated in metastasis protein) (Novel nucleolar protein 73) (NNP73) (Protein Key-1A6)	M1827; Small subunit processome component 20 homolog (Down-regulated in metastasis protein) (Novel nucleolar protein 73) (NNP73) (Protein Key-1A6)	0	0.160601	0.381535	0.362078	0	0.229464	0.265387	0.240304	1	0.648946	0.304611	0.270919
UTP20_HUMAN	[1858] TKPVSHKTENTYR; [	5	50	P	O75691	Small subunit processome component 20 homolog (Down-regulated in metastasis protein) (Novel nucleolar protein 73) (NNP73) (Protein Key-1A6)	P5; Small subunit processome component 20 homolog (Down-regulated in metastasis protein) (Novel nucleolar protein 73) (NNP73) (Protein Key-1A6)	0	0.15576	0.295048	-0.294269	0	0.256826	0.238452	0.245366	1	0.697199	0.372289	0.39154
UTP20_HUMAN	[1859] VPLAFAMVKLMQSLPQEVMEANLPSILLKVCALLK; [	1839	50	M	O75691	Small subunit processome component 20 homolog (Down-regulated in metastasis protein) (Novel nucleolar protein 73) (NNP73) (Protein Key-1A6)	M1839; Small subunit processome component 20 homolog (Down-regulated in metastasis protein) (Novel nucleolar protein 73) (NNP73) (Protein Key-1A6)	0	0.160601	0.381535	0.362078	0	0.229464	0.265387	0.240304	1	0.648946	0.304611	0.270919
UTP20_HUMAN	[1858] TKPVSHKTENTYR; [	9	50	K	O75691	Small subunit processome component 20 homolog (Down-regulated in metastasis protein) (Novel nucleolar protein 73) (NNP73) (Protein Key-1A6)	K9; Small subunit processome component 20 homolog (Down-regulated in metastasis protein) (Novel nucleolar protein 73) (NNP73) (Protein Key-1A6)	0	0.15576	0.295048	-0.294269	0	0.256826	0.238452	0.245366	1	0.697199	0.372289	0.39154
UTP20_HUMAN	[1859] VPLAFAMVKLMQSLPQEVMEANLPSILLKVCALLK; [	1844	50	P	O75691	Small subunit processome component 20 homolog (Down-regulated in metastasis protein) (Novel nucleolar protein 73) (NNP73) (Protein Key-1A6)	P1844; Small subunit processome component 20 homolog (Down-regulated in metastasis protein) (Novel nucleolar protein 73) (NNP73) (Protein Key-1A6)	0	0.160601	0.381535	0.362078	0	0.229464	0.265387	0.240304	1	0.648946	0.304611	0.270919
UTP20_HUMAN	[1858] TKPVSHKTENTYR; [	12	50	N	O75691	Small subunit processome component 20 homolog (Down-regulated in metastasis protein) (Novel nucleolar protein 73) (NNP73) (Protein Key-1A6)	N12; Small subunit processome component 20 homolog (Down-regulated in metastasis protein) (Novel nucleolar protein 73) (NNP73) (Protein Key-1A6)	0	0.15576	0.295048	-0.294269	0	0.256826	0.238452	0.245366	1	0.697199	0.372289	0.39154
UTP20_HUMAN	[1859] VPLAFAMVKLMQSLPQEVMEANLPSILLKVCALLK; [	1855	50	K	O75691	Small subunit processome component 20 homolog (Down-regulated in metastasis protein) (Novel nucleolar protein 73) (NNP73) (Protein Key-1A6)	K1855; Small subunit processome component 20 homolog (Down-regulated in metastasis protein) (Novel nucleolar protein 73) (NNP73) (Protein Key-1A6)	0	0.160601	0.381535	0.362078	0	0.229464	0.265387	0.240304	1	0.648946	0.304611	0.270919
GSLG1_HUMAN	[1863] LQPECKKR; [	1106	40	P	Q92896	Golgi apparatus protein 1 (CFR-1) (Cysteine-rich fibroblast growth factor receptor) (E-selectin ligand 1) (ESL-1) (Golgi sialoglycoprotein MG-160)	P1106; Golgi apparatus protein 1 (CFR-1) (Cysteine-rich fibroblast growth factor receptor) (E-selectin ligand 1) (ESL-1) (Golgi sialoglycoprotein MG-160)	0	-0.485873	-0.143065	-0.414711	0	0.404153	0.440795	0.417309	1	0.422543	0.834179	0.480965
GLSK_HUMAN	[1866] LKECMDMLR; [	181	50	M	O94925	Glutaminase kidney isoform, mitochondrial (GLS) (EC 3.5.1.2) (K-glutaminase) (L-glutamine amidohydrolase)	M181; Glutaminase kidney isoform, mitochondrial (GLS) (EC 3.5.1.2) (K-glutaminase) (L-glutamine amidohydrolase)	0	-0.022751	-0.250835	-0.229763	0	0.229884	0.246597	0.230358	1	0.955933	0.472994	0.477586
GNS_HUMAN	[1879] ASILTGKYPHNHHVVNNTLEGNCSSKSWQK; [	102	40	K	P15586	N-acetylglucosamine-6-sulfatase (EC 3.1.6.14) (Glucosamine-6-sulfatase) (G6S)	K102; N-acetylglucosamine-6-sulfatase (EC 3.1.6.14) (Glucosamine-6-sulfatase) (G6S)	0	0.60348	0.662102	0.994386	0	0.30404	0.342938	0.315828	1	0.169791	0.161205	0.0560657
GOGA3_HUMAN	[1882] EPKGEASSSNPATPIK; [	1385	50	P	Q08378	Golgin subfamily A member 3 (Golgi complex-associated protein of 170 kDa) (GCP170) (Golgin-160)	P1385; Golgin subfamily A member 3 (Golgi complex-associated protein of 170 kDa) (GCP170) (Golgin-160)	0	0.410022	0.236554	0.362624	0	0.235155	0.27077	0.25845	1	0.21905	0.540928	0.309796
GOGA3_HUMAN	[1883] DATSKDQLISELKATR; [	863	50	D	Q08378	Golgin subfamily A member 3 (Golgi complex-associated protein of 170 kDa) (GCP170) (Golgin-160)	D863; Golgin subfamily A member 3 (Golgi complex-associated protein of 170 kDa) (GCP170) (Golgin-160)	0	0.170498	0.227205	0.0389014	0	0.215507	0.276714	0.223486	1	0.607056	0.565705	0.929252
GOGA3_HUMAN	[1882] EPKGEASSSNPATPIK; [	1386	50	K	Q08378	Golgin subfamily A member 3 (Golgi complex-associated protein of 170 kDa) (GCP170) (Golgin-160)	K1386; Golgin subfamily A member 3 (Golgi complex-associated protein of 170 kDa) (GCP170) (Golgin-160)	0	0.410022	0.236554	0.362624	0	0.235155	0.27077	0.25845	1	0.21905	0.540928	0.309796
GOGA3_HUMAN	[1882] EPKGEASSSNPATPIK; [	1393	50	N	Q08378	Golgin subfamily A member 3 (Golgi complex-associated protein of 170 kDa) (GCP170) (Golgin-160)	N1393; Golgin subfamily A member 3 (Golgi complex-associated protein of 170 kDa) (GCP170) (Golgin-160)	0	0.410022	0.236554	0.362624	0	0.235155	0.27077	0.25845	1	0.21905	0.540928	0.309796
GOGA3_HUMAN	[1882] EPKGEASSSNPATPIK; [	1397	50	P	Q08378	Golgin subfamily A member 3 (Golgi complex-associated protein of 170 kDa) (GCP170) (Golgin-160)	P1397; Golgin subfamily A member 3 (Golgi complex-associated protein of 170 kDa) (GCP170) (Golgin-160)	0	0.410022	0.236554	0.362624	0	0.235155	0.27077	0.25845	1	0.21905	0.540928	0.309796
GOGB1_HUMAN	[1886] LKEDNCSVLK; [	2232	90	N	Q14789	Golgin subfamily B member 1 (372 kDa Golgi complex-associated protein) (GCP372) (Giantin) (Macrogolgin)	N2232; Golgin subfamily B member 1 (372 kDa Golgi complex-associated protein) (GCP372) (Giantin) (Macrogolgin)	0	0.148399	0.548232	0.211222	0	0.222148	0.203249	0.197442	1	0.662835	0.0668618	0.449984
GOGB1_HUMAN	[1887] QMSIHMEELKINISR; [	2243	90	M	Q14789	Golgin subfamily B member 1 (372 kDa Golgi complex-associated protein) (GCP372) (Giantin) (Macrogolgin)	M2243; Golgin subfamily B member 1 (372 kDa Golgi complex-associated protein) (GCP372) (Giantin) (Macrogolgin)	0	-0.667669	-0.601717	-0.586569	0	0.305471	0.345439	0.29588	1	0.138865	0.19456	0.165642
GOGB1_HUMAN	[1890] RVVELENEK; [	482	90	N	Q14789	Golgin subfamily B member 1 (372 kDa Golgi complex-associated protein) (GCP372) (Giantin) (Macrogolgin)	N482; Golgin subfamily B member 1 (372 kDa Golgi complex-associated protein) (GCP372) (Giantin) (Macrogolgin)	0	-0.227387	-0.157177	-0.0378533	0	0.251224	0.255072	0.210948	1	0.550168	0.680315	0.929252
MUC19_HUMAN	[1894] SSTTKPSVGR; [	2312	50	P	Q7Z5P9	Mucin-19 (MUC-19)	P2312; Mucin-19 (MUC-19)	0	-0.335924	-0.321526	-0.174486	0	0.561498	0.543622	0.547307	1	0.698016	0.693042	0.857675
MUC19_HUMAN	[1895] SGTSIPSAGKTGTTK; [	6093	50	P	Q7Z5P9	Mucin-19 (MUC-19)	P6093; Mucin-19 (MUC-19)	0	0.0304904	0.141238	-0.0265789	0	0.310241	0.301155	0.279629	1	0.955933	0.75411	0.957428
CCD57_HUMAN	[1898] TTGASRSHPAKAK; [	897	40	P	Q2TAC2	Coiled-coil domain-containing protein 57	P897; Coiled-coil domain-containing protein 57	0	0.333053	0.691166	0.300584	0	0.346334	0.36554	0.371475	1	0.524041	0.168798	0.582406
CCD57_HUMAN	[1899] LPLGSEPALNELLLR; [	8	40	P	Q2TAC2	Coiled-coil domain-containing protein 57	P8; Coiled-coil domain-containing protein 57	0	0.890996	1.23717	1.04544	0	0.394024	0.404479	0.401373	1	0.133035	0.0471109	0.107435
CCD57_HUMAN	[1901] TAAQAKAKTTGASR; [	886	40	K	Q2TAC2	Coiled-coil domain-containing protein 57	K886; Coiled-coil domain-containing protein 57	0	-0.183741	-1.04935	-0.78305	0	0.367161	0.346014	0.329896	1	0.747718	0.0491576	0.136829
CCD57_HUMAN	[1898] TTGASRSHPAKAK; [	901	40	K	Q2TAC2	Coiled-coil domain-containing protein 57	K901; Coiled-coil domain-containing protein 57	0	0.333053	0.691166	0.300584	0	0.346334	0.36554	0.371475	1	0.524041	0.168798	0.582406
CCD57_HUMAN	[1899] LPLGSEPALNELLLR; [	11	40	N	Q2TAC2	Coiled-coil domain-containing protein 57	N11; Coiled-coil domain-containing protein 57	0	0.890996	1.23717	1.04544	0	0.394024	0.404479	0.401373	1	0.133035	0.0471109	0.107435
RPGF1_HUMAN	[1916] FSPFADTFKK; [	748	50	D	Q13905	Rap guanine nucleotide exchange factor 1 (CRK SH3-binding GNRP) (Guanine nucleotide-releasing factor 2) (Protein C3G)	D748; Rap guanine nucleotide exchange factor 1 (CRK SH3-binding GNRP) (Guanine nucleotide-releasing factor 2) (Protein C3G)	0	0.753508	0.806174	0.476574	0	0.273626	0.28485	0.289111	1	0.0822738	0.0600422	0.232543
RPGF1_HUMAN	[1917] RQSAPSPTR; [	295	50	P	Q13905	Rap guanine nucleotide exchange factor 1 (CRK SH3-binding GNRP) (Guanine nucleotide-releasing factor 2) (Protein C3G)	P295; Rap guanine nucleotide exchange factor 1 (CRK SH3-binding GNRP) (Guanine nucleotide-releasing factor 2) (Protein C3G)	0	0.228295	-0.40361	-0.189097	0	0.256409	0.257586	0.282315	1	0.555452	0.258591	0.664304
RPGF1_HUMAN	[1918] DPSAVSGVPGK; [	631	50	P	Q13905	Rap guanine nucleotide exchange factor 1 (CRK SH3-binding GNRP) (Guanine nucleotide-releasing factor 2) (Protein C3G)	P631; Rap guanine nucleotide exchange factor 1 (CRK SH3-binding GNRP) (Guanine nucleotide-releasing factor 2) (Protein C3G)	0	-0.720383	-0.0332743	-0.04935	0	0.336649	0.413824	0.306644	1	0.144163	0.966904	0.936307
ANK3_HUMAN	[1920] IATAPKK; [	2510	70	P	Q12955	Ankyrin-3 (ANK-3) (Ankyrin-G)	P2510; Ankyrin-3 (ANK-3) (Ankyrin-G)	0	-0.0537172	-0.0146135	0.147437	0	0.313218	0.326237	0.305792	1	0.922716	0.979883	0.766159
ANK3_HUMAN	[1922] DNPVKVSSGKK; [	3821	70	D	Q12955	Ankyrin-3 (ANK-3) (Ankyrin-G)	D3821; Ankyrin-3 (ANK-3) (Ankyrin-G)	0	0.373057	0.537939	0.218048	0	0.217826	0.249031	0.23212	1	0.221889	0.120101	0.506833
GRID1_HUMAN	[1926] TISKNGGADNCVSSPSEGIR; [	715	50	N	Q9ULK0	Glutamate receptor ionotropic, delta-1 (GluD1) (GluR delta-1 subunit)	N715; Glutamate receptor ionotropic, delta-1 (GluD1) (GluR delta-1 subunit)	0	-0.15866	-0.044009	-0.0559614	0	0.282723	0.421564	0.288883	1	0.717822	0.950923	0.92678
GRID1_HUMAN	[1927] TISKNGGADNCVSSPSEGIR; [	714	50	K	Q9ULK0	Glutamate receptor ionotropic, delta-1 (GluD1) (GluR delta-1 subunit)	K714; Glutamate receptor ionotropic, delta-1 (GluD1) (GluR delta-1 subunit)	0	-0.286354	-0.278594	-0.17301	0	0.382629	0.431134	0.438379	1	0.624569	0.661859	0.817598
GRID1_HUMAN	[1926] TISKNGGADNCVSSPSEGIR; [1927] TISKNGGADNCVSSPSEGIR; [	725	50	P	Q9ULK0	Glutamate receptor ionotropic, delta-1 (GluD1) (GluR delta-1 subunit)	P725; Glutamate receptor ionotropic, delta-1 (GluD1) (GluR delta-1 subunit)	0	-0.222507	-0.161302	-0.114486	0	0.332666	0.426349	0.363613	1	0.663058	0.800631	0.860512
CCD22_HUMAN	[1930] LVVPELSSR; [	172	40	P	O60826	Coiled-coil domain-containing protein 22	P172; Coiled-coil domain-containing protein 22	0	0.369755	0.268893	0.329344	0	0.311247	0.287111	0.321834	1	0.42974	0.512339	0.46829
CCD22_HUMAN	[1931] TLSNLEKIREDYR; [	609	40	D	O60826	Coiled-coil domain-containing protein 22	D609; Coiled-coil domain-containing protein 22	0	0.430877	0.377406	0.453051	0	0.319962	0.294961	0.320707	1	0.357903	0.357517	0.309305
GIT1_HUMAN	[1933] LQAENLQLR; [	468	50	N	Q9Y2X7	ARF GTPase-activating protein GIT1 (ARF GAP GIT1) (Cool-associated and tyrosine-phosphorylated protein 1) (CAT-1) (CAT1) (G protein-coupled receptor kinase-interactor 1) (GRK-interacting protein 1)	N468; ARF GTPase-activating protein GIT1 (ARF GAP GIT1) (Cool-associated and tyrosine-phosphorylated protein 1) (CAT-1) (CAT1) (G protein-coupled receptor kinase-interactor 1) (GRK-interacting protein 1)	0	0.132342	-0.245654	0.107825	0	0.225565	0.201823	0.228415	1	0.705653	0.382154	0.771876
GIT1_HUMAN	[1935] TGNLETCLR; [	145	50	N	Q9Y2X7	ARF GTPase-activating protein GIT1 (ARF GAP GIT1) (Cool-associated and tyrosine-phosphorylated protein 1) (CAT-1) (CAT1) (G protein-coupled receptor kinase-interactor 1) (GRK-interacting protein 1)	N145; ARF GTPase-activating protein GIT1 (ARF GAP GIT1) (Cool-associated and tyrosine-phosphorylated protein 1) (CAT-1) (CAT1) (G protein-coupled receptor kinase-interactor 1) (GRK-interacting protein 1)	0	-0.0428273	-0.268278	-0.376922	0	0.224021	0.230184	0.194673	1	0.914849	0.403487	0.171694
DBNL_HUMAN	[1945] VKDPNSGLPKFVLINWTGEGVNDVR; [	70	100	K	Q9UJU6	Drebrin-like protein (Cervical SH3P7) (Cervical mucin-associated protein) (Drebrin-F) (HPK1-interacting protein of 55 kDa) (HIP-55) (SH3 domain-containing protein 7)	K70; Drebrin-like protein (Cervical SH3P7) (Cervical mucin-associated protein) (Drebrin-F) (HPK1-interacting protein of 55 kDa) (HIP-55) (SH3 domain-containing protein 7)	0	0.233465	0.371118	0.218167	0	0.118475	0.163374	0.110412	1	0.168935	0.104558	0.16614
GCR_HUMAN	[1952] REGNSSQNWQR; [	707	70	N	P04150	Glucocorticoid receptor (GR) (Nuclear receptor subfamily 3 group C member 1)	N707; Glucocorticoid receptor (GR) (Nuclear receptor subfamily 3 group C member 1)	0	0.623954	0.727305	0.659085	0	0.238554	0.239802	0.253368	1	0.0906925	0.0449575	0.106255
GCR_HUMAN	[1953] SQELFDEIRMTYIKELGK; [	699	70	K	P04150	Glucocorticoid receptor (GR) (Nuclear receptor subfamily 3 group C member 1)	K699; Glucocorticoid receptor (GR) (Nuclear receptor subfamily 3 group C member 1)	0	0.199193	0.165614	0.260675	0	0.228024	0.205795	0.214616	1	0.563014	0.574237	0.385241
GCR_HUMAN	[1955] KCLQAGMNLEARK; [	480	70	K	P04150	Glucocorticoid receptor (GR) (Nuclear receptor subfamily 3 group C member 1)	K480; Glucocorticoid receptor (GR) (Nuclear receptor subfamily 3 group C member 1)	0	-0.178509	-0.230137	-0.088147	0	0.244145	0.212063	0.212241	1	0.636184	0.437727	0.804307
FHOD1_HUMAN	[1959] AKEVLPSK; [	676	140	K	Q9Y613	FH1/FH2 domain-containing protein 1 (Formin homolog overexpressed in spleen 1) (FHOS) (Formin homology 2 domain-containing protein 1)	K676; FH1/FH2 domain-containing protein 1 (Formin homolog overexpressed in spleen 1) (FHOS) (Formin homology 2 domain-containing protein 1)	0	-0.037194	-0.279536	0.0813824	0	0.15099	0.148964	0.149889	1	0.887777	0.16588	0.734871
FHOD1_HUMAN	[1966] SLAPEPKEPLIPASPK; [	518	140	P	Q9Y613	FH1/FH2 domain-containing protein 1 (Formin homolog overexpressed in spleen 1) (FHOS) (Formin homology 2 domain-containing protein 1)	P518; FH1/FH2 domain-containing protein 1 (Formin homolog overexpressed in spleen 1) (FHOS) (Formin homology 2 domain-containing protein 1)	0	-0.158798	-0.0797	-0.0614585	0	0.283763	0.289216	0.280355	1	0.717822	0.858941	0.912179
FHOD1_HUMAN	[1968] APTCSLDGALPLGAQIPAVHRLLGAPLK; [	41	140	P	Q9Y613	FH1/FH2 domain-containing protein 1 (Formin homolog overexpressed in spleen 1) (FHOS) (Formin homology 2 domain-containing protein 1)	P41; FH1/FH2 domain-containing protein 1 (Formin homolog overexpressed in spleen 1) (FHOS) (Formin homology 2 domain-containing protein 1)	0	0.161887	-0.0463281	0.0878997	0	0.179997	0.159065	0.169553	1	0.551636	0.850865	0.751701
FHOD1_HUMAN	[1959] AKEVLPSK; [	680	140	P	Q9Y613	FH1/FH2 domain-containing protein 1 (Formin homolog overexpressed in spleen 1) (FHOS) (Formin homology 2 domain-containing protein 1)	P680; FH1/FH2 domain-containing protein 1 (Formin homolog overexpressed in spleen 1) (FHOS) (Formin homology 2 domain-containing protein 1)	0	-0.037194	-0.279536	0.0813824	0	0.15099	0.148964	0.149889	1	0.887777	0.16588	0.734871
FHOD1_HUMAN	[1966] SLAPEPKEPLIPASPK; [	525	140	K	Q9Y613	FH1/FH2 domain-containing protein 1 (Formin homolog overexpressed in spleen 1) (FHOS) (Formin homology 2 domain-containing protein 1)	K525; FH1/FH2 domain-containing protein 1 (Formin homolog overexpressed in spleen 1) (FHOS) (Formin homology 2 domain-containing protein 1)	0	-0.158798	-0.0797	-0.0614585	0	0.283763	0.289216	0.280355	1	0.717822	0.858941	0.912179
FHOD1_HUMAN	[1968] APTCSLDGALPLGAQIPAVHRLLGAPLK; [	46	140	D	Q9Y613	FH1/FH2 domain-containing protein 1 (Formin homolog overexpressed in spleen 1) (FHOS) (Formin homology 2 domain-containing protein 1)	D46; FH1/FH2 domain-containing protein 1 (Formin homolog overexpressed in spleen 1) (FHOS) (Formin homology 2 domain-containing protein 1)	0	0.161887	-0.0463281	0.0878997	0	0.179997	0.159065	0.169553	1	0.551636	0.850865	0.751701
RGAP1_HUMAN	[1972] SKSATNLGR; [	618	40	N	Q9H0H5	Rac GTPase-activating protein 1 (Male germ cell RacGap) (MgcRacGAP) (Protein CYK4 homolog) (CYK4) (HsCYK-4)	N618; Rac GTPase-activating protein 1 (Male germ cell RacGap) (MgcRacGAP) (Protein CYK4 homolog) (CYK4) (HsCYK-4)	0	-0.869781	-0.349869	-0.924906	0	0.366037	0.348437	0.35181	1	0.125043	0.481569	0.106387
PDIA3_HUMAN	[1974] MTSGKIKK; [1975] MTSGKIKK; [	227	160	M	P30101	Protein disulfide-isomerase A3 (EC 5.3.4.1) (58 kDa glucose-regulated protein) (58 kDa microsomal protein) (p58) (Disulfide isomerase ER-60) (Endoplasmic reticulum resident protein 57) (ER protein 57) (ERp57) (Endoplasmic reticulum resident protein 60) (ER protein 60) (ERp60)	M227; Protein disulfide-isomerase A3 (EC 5.3.4.1) (58 kDa glucose-regulated protein) (58 kDa microsomal protein) (p58) (Disulfide isomerase ER-60) (Endoplasmic reticulum resident protein 57) (ER protein 57) (ERp57) (Endoplasmic reticulum resident protein 60) (ER protein 60) (ERp60)	0	0.335132	0.342444	0.117823	0	0.171605	0.161895	0.146108	1	0.169791	0.12279	0.582406
PDIA3_HUMAN	[1974] MTSGKIKK; [	231	160	K	P30101	Protein disulfide-isomerase A3 (EC 5.3.4.1) (58 kDa glucose-regulated protein) (58 kDa microsomal protein) (p58) (Disulfide isomerase ER-60) (Endoplasmic reticulum resident protein 57) (ER protein 57) (ERp57) (Endoplasmic reticulum resident protein 60) (ER protein 60) (ERp60)	K231; Protein disulfide-isomerase A3 (EC 5.3.4.1) (58 kDa glucose-regulated protein) (58 kDa microsomal protein) (p58) (Disulfide isomerase ER-60) (Endoplasmic reticulum resident protein 57) (ER protein 57) (ERp57) (Endoplasmic reticulum resident protein 60) (ER protein 60) (ERp60)	0	0.327625	0.340762	0.118022	0	0.17121	0.146725	0.15312	1	0.175391	0.096519	0.602175
PDIA3_HUMAN	[1975] MTSGKIKK; [	233	160	K	P30101	Protein disulfide-isomerase A3 (EC 5.3.4.1) (58 kDa glucose-regulated protein) (58 kDa microsomal protein) (p58) (Disulfide isomerase ER-60) (Endoplasmic reticulum resident protein 57) (ER protein 57) (ERp57) (Endoplasmic reticulum resident protein 60) (ER protein 60) (ERp60)	K233; Protein disulfide-isomerase A3 (EC 5.3.4.1) (58 kDa glucose-regulated protein) (58 kDa microsomal protein) (p58) (Disulfide isomerase ER-60) (Endoplasmic reticulum resident protein 57) (ER protein 57) (ERp57) (Endoplasmic reticulum resident protein 60) (ER protein 60) (ERp60)	0	0.342639	0.344126	0.117625	0	0.171999	0.177067	0.139097	1	0.162876	0.151066	0.560961
NENF_HUMAN	[2010] YGGEEEDQPIYLAVK; [	69	60	K	Q9UMX5	Neudesin (Cell immortalization-related protein 2) (Neuron-derived neurotrophic factor) (Protein GIG47) (Secreted protein of unknown function) (SPUF protein)	K69; Neudesin (Cell immortalization-related protein 2) (Neuron-derived neurotrophic factor) (Protein GIG47) (Secreted protein of unknown function) (SPUF protein)	0	-0.0803685	-0.301616	-0.150958	0	0.216004	0.328294	0.207803	1	0.816301	0.518876	0.631042
SERC_HUMAN	[2011] QVVNFGPGPAK; [	9	50	N	Q9Y617	Phosphoserine aminotransferase (EC 2.6.1.52) (Phosphohydroxythreonine aminotransferase) (PSAT)	N9; Phosphoserine aminotransferase (EC 2.6.1.52) (Phosphohydroxythreonine aminotransferase) (PSAT)	0	0.204817	0.707362	0.168604	0	0.261415	0.278314	0.258402	1	0.610803	0.078488	0.674771
A2MG_HUMAN	[2019] TGKAAQVTIQSSGTFSSK; [	1289	50	K	P01023	Alpha-2-macroglobulin (Alpha-2-M) (C3 and PZP-like alpha-2-macroglobulin domain-containing protein 5)	K1289; Alpha-2-macroglobulin (Alpha-2-M) (C3 and PZP-like alpha-2-macroglobulin domain-containing protein 5)	0	0.17317	-0.151813	0.300642	0	0.288693	0.276121	0.279212	1	0.698016	0.715034	0.448409
A2MG_HUMAN	[2020] KYFPETWIWDLVVVNSAGVAEVGVTVPDTITEWK; [	736	50	P	P01023	Alpha-2-macroglobulin (Alpha-2-M) (C3 and PZP-like alpha-2-macroglobulin domain-containing protein 5)	P736; Alpha-2-macroglobulin (Alpha-2-M) (C3 and PZP-like alpha-2-macroglobulin domain-containing protein 5)	0	0.788754	0.807525	0.678166	0	0.346301	0.340561	0.346259	1	0.130335	0.0960343	0.168995
H10_HUMAN	[2032] LAATPKK; [	154	60	P	P07305	Histone H1.0 (Histone H1') (Histone H1(0)) [Cleaved into: Histone H1.0, N-terminally processed]	P154; Histone H1.0 (Histone H1') (Histone H1(0)) [Cleaved into: Histone H1.0, N-terminally processed]	0	0.0404261	0.133569	0.208721	0	0.39468	0.42278	0.407506	1	0.954205	0.838266	0.754948
H10_HUMAN	[2033] VATPKKASKPK; [	122	60	K	P07305	Histone H1.0 (Histone H1') (Histone H1(0)) [Cleaved into: Histone H1.0, N-terminally processed]	K122; Histone H1.0 (Histone H1') (Histone H1(0)) [Cleaved into: Histone H1.0, N-terminally processed]	0	0.217512	0.426239	0.49441	0	0.218087	0.234342	0.220266	1	0.512861	0.178825	0.141339
H10_HUMAN	[2034] KPKATPVKK; [	139	60	K	P07305	Histone H1.0 (Histone H1') (Histone H1(0)) [Cleaved into: Histone H1.0, N-terminally processed]	K139; Histone H1.0 (Histone H1') (Histone H1(0)) [Cleaved into: Histone H1.0, N-terminally processed]	0	0.227522	0.41073	0.191408	0	0.23358	0.21849	0.235047	1	0.520616	0.168778	0.580575
H10_HUMAN	[2035] APTKKPK; [	134	60	P	P07305	Histone H1.0 (Histone H1') (Histone H1(0)) [Cleaved into: Histone H1.0, N-terminally processed]	P134; Histone H1.0 (Histone H1') (Histone H1(0)) [Cleaved into: Histone H1.0, N-terminally processed]	0	-0.535198	-0.455933	-0.598092	0	0.246427	0.253554	0.253467	1	0.140683	0.181855	0.136075
H15_HUMAN	[2039] KAASGEAKPKAK; [	120	60	K	P16401	Histone H1.5 (Histone H1a) (Histone H1b) (Histone H1s-3)	K120; Histone H1.5 (Histone H1a) (Histone H1b) (Histone H1s-3)	0	-0.759851	-0.627678	-0.897913	0	0.26944	0.266671	0.286496	1	0.0767961	0.0965897	0.0516402
SYHC_HUMAN	[2068] RILDGMFAICGVSDSKFR; [	228	50	D	P12081	Histidine--tRNA ligase, cytoplasmic (EC 6.1.1.21) (Histidyl-tRNA synthetase) (HisRS)	D228; Histidine--tRNA ligase, cytoplasmic (EC 6.1.1.21) (Histidyl-tRNA synthetase) (HisRS)	0	0.412084	0.35713	0.113456	0	0.262405	0.257318	0.261269	1	0.276633	0.314849	0.791792
SYHC_HUMAN	[2069] DGVIKLR; [	473	50	D	P12081	Histidine--tRNA ligase, cytoplasmic (EC 6.1.1.21) (Histidyl-tRNA synthetase) (HisRS)	D473; Histidine--tRNA ligase, cytoplasmic (EC 6.1.1.21) (Histidyl-tRNA synthetase) (HisRS)	0	-0.765724	0.490611	-0.405936	0	0.300409	0.267227	0.325525	1	0.100659	0.178392	0.373845
HXK1_HUMAN	[2096] AEMELGLR; [	495	50	M	P19367	Hexokinase-1 (EC 2.7.1.1) (Brain form hexokinase) (Hexokinase type I) (HK I)	M495; Hexokinase-1 (EC 2.7.1.1) (Brain form hexokinase) (Hexokinase type I) (HK I)	0	-0.00383795	0.40264	-0.324007	0	0.261785	0.24395	0.220091	1	0.988353	0.230368	0.283788
HXK1_HUMAN	[2098] KIDKYLYAMR; [	29	50	M	P19367	Hexokinase-1 (EC 2.7.1.1) (Brain form hexokinase) (Hexokinase type I) (HK I)	M29; Hexokinase-1 (EC 2.7.1.1) (Brain form hexokinase) (Hexokinase type I) (HK I)	0	-0.110135	0.126544	-0.29496	0	0.250817	0.2708	0.244355	1	0.782752	0.754758	0.390476
ANXA7_HUMAN	[2104] DLEKDIR; [	310	50	D	P20073	Annexin A7 (Annexin VII) (Annexin-7) (Synexin)	D310; Annexin A7 (Annexin VII) (Annexin-7) (Synexin)	0	-0.106056	-0.389928	-0.28813	0	0.371949	0.393094	0.355924	1	0.87066	0.487766	0.582406
HMGN2_HUMAN	[2111] KAEGDAKGDK; [	5	60	K	P05204	Non-histone chromosomal protein HMG-17 (High mobility group nucleosome-binding domain-containing protein 2)	K5; Non-histone chromosomal protein HMG-17 (High mobility group nucleosome-binding domain-containing protein 2)	0	0.172128	0.116384	0.331789	0	0.241424	0.234742	0.23927	1	0.644618	0.740381	0.315118
HMOX1_HUMAN	[2131] DQSPSRAPGLRQR; [	230	70	P	P09601	Heme oxygenase 1 (HO-1) (EC 1.14.14.18)	P230; Heme oxygenase 1 (HO-1) (EC 1.14.14.18)	0	0.230662	-0.207389	0.279485	0	0.194461	0.215796	0.215	1	0.427431	0.501545	0.352182
ROA2_HUMAN	[2149] YHTINGHNAEVRK; [	181	170	N	P22626	Heterogeneous nuclear ribonucleoproteins A2/B1 (hnRNP A2/B1)	N181; Heterogeneous nuclear ribonucleoproteins A2/B1 (hnRNP A2/B1)	0	0.154538	-0.269534	0.204892	0	0.140716	0.150892	0.132479	1	0.468509	0.180587	0.258757
HNRPK_HUMAN	[2156] GPPPPPPGRGGRGGSR; [	290	80	P	P61978	Heterogeneous nuclear ribonucleoprotein K (hnRNP K) (Transformation up-regulated nuclear protein) (TUNP)	P290; Heterogeneous nuclear ribonucleoprotein K (hnRNP K) (Transformation up-regulated nuclear protein) (TUNP)	0	0.495814	0.700464	0.701928	0	0.153316	0.156458	0.156328	1	0.0384852	0.00086715	0.000966951
HNRPK_HUMAN	[2159] NLPLPPPPPPRGGDLMAYDRR; [	306	80	N	P61978	Heterogeneous nuclear ribonucleoprotein K (hnRNP K) (Transformation up-regulated nuclear protein) (TUNP)	N306; Heterogeneous nuclear ribonucleoprotein K (hnRNP K) (Transformation up-regulated nuclear protein) (TUNP)	0	0.439832	-0.275052	0.565431	0	0.166107	0.157405	0.150552	1	0.0881602	0.194459	0.008626
HNRPK_HUMAN	[2156] GPPPPPPGRGGRGGSR; [	291	80	P	P61978	Heterogeneous nuclear ribonucleoprotein K (hnRNP K) (Transformation up-regulated nuclear protein) (TUNP)	P291; Heterogeneous nuclear ribonucleoprotein K (hnRNP K) (Transformation up-regulated nuclear protein) (TUNP)	0	0.495814	0.700464	0.701928	0	0.153316	0.156458	0.156328	1	0.0384852	0.00086715	0.000966951
HNRPK_HUMAN	[2159] NLPLPPPPPPRGGDLMAYDRR; [	308	80	P	P61978	Heterogeneous nuclear ribonucleoprotein K (hnRNP K) (Transformation up-regulated nuclear protein) (TUNP)	P308; Heterogeneous nuclear ribonucleoprotein K (hnRNP K) (Transformation up-regulated nuclear protein) (TUNP)	0	0.439832	-0.275052	0.565431	0	0.166107	0.157405	0.150552	1	0.0881602	0.194459	0.008626
HNRPK_HUMAN	[2156] GPPPPPPGRGGRGGSR; [	292	80	P	P61978	Heterogeneous nuclear ribonucleoprotein K (hnRNP K) (Transformation up-regulated nuclear protein) (TUNP)	P292; Heterogeneous nuclear ribonucleoprotein K (hnRNP K) (Transformation up-regulated nuclear protein) (TUNP)	0	0.495814	0.700464	0.701928	0	0.153316	0.156458	0.156328	1	0.0384852	0.00086715	0.000966951
HNRPK_HUMAN	[2159] NLPLPPPPPPRGGDLMAYDRR; [	311	80	P	P61978	Heterogeneous nuclear ribonucleoprotein K (hnRNP K) (Transformation up-regulated nuclear protein) (TUNP)	P311; Heterogeneous nuclear ribonucleoprotein K (hnRNP K) (Transformation up-regulated nuclear protein) (TUNP)	0	0.439832	-0.275052	0.565431	0	0.166107	0.157405	0.150552	1	0.0881602	0.194459	0.008626
HNRPK_HUMAN	[2156] GPPPPPPGRGGRGGSR; [	293	80	P	P61978	Heterogeneous nuclear ribonucleoprotein K (hnRNP K) (Transformation up-regulated nuclear protein) (TUNP)	P293; Heterogeneous nuclear ribonucleoprotein K (hnRNP K) (Transformation up-regulated nuclear protein) (TUNP)	0	0.495814	0.700464	0.701928	0	0.153316	0.156458	0.156328	1	0.0384852	0.00086715	0.000966951
HNRPK_HUMAN	[2159] NLPLPPPPPPRGGDLMAYDRR; [	312	80	P	P61978	Heterogeneous nuclear ribonucleoprotein K (hnRNP K) (Transformation up-regulated nuclear protein) (TUNP)	P312; Heterogeneous nuclear ribonucleoprotein K (hnRNP K) (Transformation up-regulated nuclear protein) (TUNP)	0	0.439832	-0.275052	0.565431	0	0.166107	0.157405	0.150552	1	0.0881602	0.194459	0.008626
HNRPL_HUMAN	[2172] GPSRYGPQYGHPPPPPPPPEYGPHADSPVLMVYGLDQSK; [	368	130	P	P14866	Heterogeneous nuclear ribonucleoprotein L (hnRNP L)	P368; Heterogeneous nuclear ribonucleoprotein L (hnRNP L)	0	-0.200322	0.247936	-0.283254	0	0.17603	0.166627	0.170235	1	0.452481	0.281526	0.22486
HNRPU_HUMAN	[2175] KALPPEK; [2176] KALPPEK; [	678	210	P	Q00839	Heterogeneous nuclear ribonucleoprotein U (hnRNP U) (GRIP120) (Nuclear p120 ribonucleoprotein) (Scaffold-attachment factor A) (SAF-A) (p120) (pp120)	P678; Heterogeneous nuclear ribonucleoprotein U (hnRNP U) (GRIP120) (Nuclear p120 ribonucleoprotein) (Scaffold-attachment factor A) (SAF-A) (p120) (pp120)	0	0.0705549	0.116027	0.0377472	0	0.156235	0.148494	0.151439	1	0.773335	0.586745	0.89759
HNRPU_HUMAN	[2176] KALPPEK; [	675	210	K	Q00839	Heterogeneous nuclear ribonucleoprotein U (hnRNP U) (GRIP120) (Nuclear p120 ribonucleoprotein) (Scaffold-attachment factor A) (SAF-A) (p120) (pp120)	K675; Heterogeneous nuclear ribonucleoprotein U (hnRNP U) (GRIP120) (Nuclear p120 ribonucleoprotein) (Scaffold-attachment factor A) (SAF-A) (p120) (pp120)	0	-0.244337	-0.164716	-0.291816	0	0.135773	0.129418	0.156433	1	0.198682	0.354369	0.17935
HNRPU_HUMAN	[2175] KALPPEK; [2176] KALPPEK; [	679	210	P	Q00839	Heterogeneous nuclear ribonucleoprotein U (hnRNP U) (GRIP120) (Nuclear p120 ribonucleoprotein) (Scaffold-attachment factor A) (SAF-A) (p120) (pp120)	P679; Heterogeneous nuclear ribonucleoprotein U (hnRNP U) (GRIP120) (Nuclear p120 ribonucleoprotein) (Scaffold-attachment factor A) (SAF-A) (p120) (pp120)	0	0.0705549	0.116027	0.0377472	0	0.156235	0.148494	0.151439	1	0.773335	0.586745	0.89759
HNRPU_HUMAN	[2175] KALPPEK; [	681	210	K	Q00839	Heterogeneous nuclear ribonucleoprotein U (hnRNP U) (GRIP120) (Nuclear p120 ribonucleoprotein) (Scaffold-attachment factor A) (SAF-A) (p120) (pp120)	K681; Heterogeneous nuclear ribonucleoprotein U (hnRNP U) (GRIP120) (Nuclear p120 ribonucleoprotein) (Scaffold-attachment factor A) (SAF-A) (p120) (pp120)	0	0.385447	0.39677	0.36731	0	0.176699	0.167573	0.146446	1	0.137775	0.0913986	0.109076
ACPH_HUMAN	[2195] KLKSFNLSALEK; [	129	40	K	P13798	Acylamino-acid-releasing enzyme (AARE) (EC 3.4.19.1) (Acyl-peptide hydrolase) (APH) (Acylaminoacyl-peptidase) (Oxidized protein hydrolase) (OPH)	K129; Acylamino-acid-releasing enzyme (AARE) (EC 3.4.19.1) (Acyl-peptide hydrolase) (APH) (Acylaminoacyl-peptidase) (Oxidized protein hydrolase) (OPH)	0	0.656809	0.630223	0.775739	0	0.302413	0.31633	0.314514	1	0.143302	0.147416	0.124605
HSP72_HUMAN	[2204] FEELNADLFRGTLEPVEK; [	309	90	N	P54652	Heat shock-related 70 kDa protein 2 (Heat shock 70 kDa protein 2)	N309; Heat shock-related 70 kDa protein 2 (Heat shock 70 kDa protein 2)	0	0.655139	0.684696	0.570057	0	0.228439	0.221646	0.206567	1	0.0707894	0.0384534	0.0876865
HSP76_HUMAN	[2208] IPEEDRRK; [	565	90	P	P17066	Heat shock 70 kDa protein 6 (Heat shock 70 kDa protein B')	P565; Heat shock 70 kDa protein 6 (Heat shock 70 kDa protein B')	0	0.246861	0.241071	0.160624	0	0.112455	0.101173	0.0983218	1	0.137775	0.0913986	0.233198
GRP75_HUMAN	[2216] VINEPTAAALAYGLDK; [	221	90	N	P38646	Stress-70 protein, mitochondrial (75 kDa glucose-regulated protein) (GRP-75) (Heat shock 70 kDa protein 9) (Mortalin) (MOT) (Peptide-binding protein 74) (PBP74)	N221; Stress-70 protein, mitochondrial (75 kDa glucose-regulated protein) (GRP-75) (Heat shock 70 kDa protein 9) (Mortalin) (MOT) (Peptide-binding protein 74) (PBP74)	0	0.564151	0.670881	0.556303	0	0.213151	0.238352	0.208763	1	0.0881602	0.0590913	0.101456
HSPB1_HUMAN	[2222] LATQSNEITIPVTFESR; [	182	160	P	P04792	Heat shock protein beta-1 (HspB1) (28 kDa heat shock protein) (Estrogen-regulated 24 kDa protein) (Heat shock 27 kDa protein) (HSP 27) (Stress-responsive protein 27) (SRP27)	P182; Heat shock protein beta-1 (HspB1) (28 kDa heat shock protein) (Estrogen-regulated 24 kDa protein) (Heat shock 27 kDa protein) (HSP 27) (Stress-responsive protein 27) (SRP27)	0	-0.217424	-0.660857	-0.356539	0	0.225588	0.346273	0.169621	1	0.523657	0.1593	0.153691
HSPB1_HUMAN	[2232] KYTLPPGVDPTQVSSSLSPEGTLTVEAPMPK; [	169	160	M	P04792	Heat shock protein beta-1 (HspB1) (28 kDa heat shock protein) (Estrogen-regulated 24 kDa protein) (Heat shock 27 kDa protein) (HSP 27) (Stress-responsive protein 27) (SRP27)	M169; Heat shock protein beta-1 (HspB1) (28 kDa heat shock protein) (Estrogen-regulated 24 kDa protein) (Heat shock 27 kDa protein) (HSP 27) (Stress-responsive protein 27) (SRP27)	0	0.119255	0.229188	0.213781	0	0.157912	0.169566	0.107461	1	0.619093	0.321347	0.163263
CH60_HUMAN	[2240] APGFGDNRKNQLK; [	303	50	P	P10809	60 kDa heat shock protein, mitochondrial (EC 3.6.4.9) (60 kDa chaperonin) (Chaperonin 60) (CPN60) (Heat shock protein 60) (HSP-60) (Hsp60) (HuCHA60) (Mitochondrial matrix protein P1) (P60 lymphocyte protein)	P303; 60 kDa heat shock protein, mitochondrial (EC 3.6.4.9) (60 kDa chaperonin) (Chaperonin 60) (CPN60) (Heat shock protein 60) (HSP-60) (Hsp60) (HuCHA60) (Mitochondrial matrix protein P1) (P60 lymphocyte protein)	0	0.318443	0.50532	0.584396	0	0.297931	0.287903	0.276603	1	0.485753	0.194505	0.155428
CH60_HUMAN	[2242] CIPALDSLTPANEDQKIGIEIIK; [	449	50	P	P10809	60 kDa heat shock protein, mitochondrial (EC 3.6.4.9) (60 kDa chaperonin) (Chaperonin 60) (CPN60) (Heat shock protein 60) (HSP-60) (Hsp60) (HuCHA60) (Mitochondrial matrix protein P1) (P60 lymphocyte protein)	P449; 60 kDa heat shock protein, mitochondrial (EC 3.6.4.9) (60 kDa chaperonin) (Chaperonin 60) (CPN60) (Heat shock protein 60) (HSP-60) (Hsp60) (HuCHA60) (Mitochondrial matrix protein P1) (P60 lymphocyte protein)	0	0.342069	0.56786	-0.0029831	0	0.240281	0.27059	0.223427	1	0.326134	0.1282	0.991698
CH60_HUMAN	[2240] APGFGDNRKNQLK; [	307	50	D	P10809	60 kDa heat shock protein, mitochondrial (EC 3.6.4.9) (60 kDa chaperonin) (Chaperonin 60) (CPN60) (Heat shock protein 60) (HSP-60) (Hsp60) (HuCHA60) (Mitochondrial matrix protein P1) (P60 lymphocyte protein)	D307; 60 kDa heat shock protein, mitochondrial (EC 3.6.4.9) (60 kDa chaperonin) (Chaperonin 60) (CPN60) (Heat shock protein 60) (HSP-60) (Hsp60) (HuCHA60) (Mitochondrial matrix protein P1) (P60 lymphocyte protein)	0	0.318443	0.50532	0.584396	0	0.297931	0.287903	0.276603	1	0.485753	0.194505	0.155428
CH60_HUMAN	[2242] CIPALDSLTPANEDQKIGIEIIK; [	452	50	D	P10809	60 kDa heat shock protein, mitochondrial (EC 3.6.4.9) (60 kDa chaperonin) (Chaperonin 60) (CPN60) (Heat shock protein 60) (HSP-60) (Hsp60) (HuCHA60) (Mitochondrial matrix protein P1) (P60 lymphocyte protein)	D452; 60 kDa heat shock protein, mitochondrial (EC 3.6.4.9) (60 kDa chaperonin) (Chaperonin 60) (CPN60) (Heat shock protein 60) (HSP-60) (Hsp60) (HuCHA60) (Mitochondrial matrix protein P1) (P60 lymphocyte protein)	0	0.342069	0.56786	-0.0029831	0	0.240281	0.27059	0.223427	1	0.326134	0.1282	0.991698
CH60_HUMAN	[2240] APGFGDNRKNQLK; [	308	50	N	P10809	60 kDa heat shock protein, mitochondrial (EC 3.6.4.9) (60 kDa chaperonin) (Chaperonin 60) (CPN60) (Heat shock protein 60) (HSP-60) (Hsp60) (HuCHA60) (Mitochondrial matrix protein P1) (P60 lymphocyte protein)	N308; 60 kDa heat shock protein, mitochondrial (EC 3.6.4.9) (60 kDa chaperonin) (Chaperonin 60) (CPN60) (Heat shock protein 60) (HSP-60) (Hsp60) (HuCHA60) (Mitochondrial matrix protein P1) (P60 lymphocyte protein)	0	0.318443	0.50532	0.584396	0	0.297931	0.287903	0.276603	1	0.485753	0.194505	0.155428
CH60_HUMAN	[2242] CIPALDSLTPANEDQKIGIEIIK; [	458	50	N	P10809	60 kDa heat shock protein, mitochondrial (EC 3.6.4.9) (60 kDa chaperonin) (Chaperonin 60) (CPN60) (Heat shock protein 60) (HSP-60) (Hsp60) (HuCHA60) (Mitochondrial matrix protein P1) (P60 lymphocyte protein)	N458; 60 kDa heat shock protein, mitochondrial (EC 3.6.4.9) (60 kDa chaperonin) (Chaperonin 60) (CPN60) (Heat shock protein 60) (HSP-60) (Hsp60) (HuCHA60) (Mitochondrial matrix protein P1) (P60 lymphocyte protein)	0	0.342069	0.56786	-0.0029831	0	0.240281	0.27059	0.223427	1	0.326134	0.1282	0.991698
CH60_HUMAN	[2240] APGFGDNRKNQLK; [	311	50	N	P10809	60 kDa heat shock protein, mitochondrial (EC 3.6.4.9) (60 kDa chaperonin) (Chaperonin 60) (CPN60) (Heat shock protein 60) (HSP-60) (Hsp60) (HuCHA60) (Mitochondrial matrix protein P1) (P60 lymphocyte protein)	N311; 60 kDa heat shock protein, mitochondrial (EC 3.6.4.9) (60 kDa chaperonin) (Chaperonin 60) (CPN60) (Heat shock protein 60) (HSP-60) (Hsp60) (HuCHA60) (Mitochondrial matrix protein P1) (P60 lymphocyte protein)	0	0.318443	0.50532	0.584396	0	0.297931	0.287903	0.276603	1	0.485753	0.194505	0.155428
CH60_HUMAN	[2242] CIPALDSLTPANEDQKIGIEIIK; [	460	50	D	P10809	60 kDa heat shock protein, mitochondrial (EC 3.6.4.9) (60 kDa chaperonin) (Chaperonin 60) (CPN60) (Heat shock protein 60) (HSP-60) (Hsp60) (HuCHA60) (Mitochondrial matrix protein P1) (P60 lymphocyte protein)	D460; 60 kDa heat shock protein, mitochondrial (EC 3.6.4.9) (60 kDa chaperonin) (Chaperonin 60) (CPN60) (Heat shock protein 60) (HSP-60) (Hsp60) (HuCHA60) (Mitochondrial matrix protein P1) (P60 lymphocyte protein)	0	0.342069	0.56786	-0.0029831	0	0.240281	0.27059	0.223427	1	0.326134	0.1282	0.991698
DNJB1_HUMAN	[2249] KKQDPPVTHDLR; [	159	40	K	P25685	DnaJ homolog subfamily B member 1 (DnaJ protein homolog 1) (Heat shock 40 kDa protein 1) (HSP40) (Heat shock protein 40) (Human DnaJ protein 1) (hDj-1)	K159; DnaJ homolog subfamily B member 1 (DnaJ protein homolog 1) (Heat shock 40 kDa protein 1) (HSP40) (Heat shock protein 40) (Human DnaJ protein 1) (hDj-1)	0	-0.65313	-1.20011	-0.329474	0	0.312365	0.375993	0.298218	1	0.15252	0.0371282	0.433887
ATX1L_HUMAN	[2250] AALLRPSFIPQEVKLSIEGRSNAGK; [	670	50	P	P0C7T5	Ataxin-1-like (Brother of ataxin-1) (Brother of ATXN1)	P670; Ataxin-1-like (Brother of ataxin-1) (Brother of ATXN1)	0	1.02572	1.27023	1.11734	0	0.357393	0.404954	0.363024	1	0.0735686	0.0388889	0.0586245
ATX1L_HUMAN	[2252] RDLPVTSEDMGR; [	20	50	P	P0C7T5	Ataxin-1-like (Brother of ataxin-1) (Brother of ATXN1)	P20; Ataxin-1-like (Brother of ataxin-1) (Brother of ATXN1)	0	-0.358228	-0.158605	-0.0505249	0	0.300891	0.320943	0.286143	1	0.427034	0.741031	0.929252
ATX1L_HUMAN	[2253] GAIIQLATGELK; [	483	50	K	P0C7T5	Ataxin-1-like (Brother of ataxin-1) (Brother of ATXN1)	K483; Ataxin-1-like (Brother of ataxin-1) (Brother of ATXN1)	0	-0.148526	-0.327559	-0.0503054	0	0.289996	0.30714	0.301383	1	0.739898	0.448616	0.931919
ATX1L_HUMAN	[2250] AALLRPSFIPQEVKLSIEGRSNAGK; [	689	50	K	P0C7T5	Ataxin-1-like (Brother of ataxin-1) (Brother of ATXN1)	K689; Ataxin-1-like (Brother of ataxin-1) (Brother of ATXN1)	0	1.02572	1.27023	1.11734	0	0.357393	0.404954	0.363024	1	0.0735686	0.0388889	0.0586245
ATX1L_HUMAN	[2252] RDLPVTSEDMGR; [	25	50	D	P0C7T5	Ataxin-1-like (Brother of ataxin-1) (Brother of ATXN1)	D25; Ataxin-1-like (Brother of ataxin-1) (Brother of ATXN1)	0	-0.358228	-0.158605	-0.0505249	0	0.300891	0.320943	0.286143	1	0.427034	0.741031	0.929252
IF16_HUMAN	[2255] VKVFNIDLK; [	614	70	K	Q16666	Gamma-interferon-inducible protein 16 (Ifi-16) (Interferon-inducible myeloid differentiation transcriptional activator)	K614; Gamma-interferon-inducible protein 16 (Ifi-16) (Interferon-inducible myeloid differentiation transcriptional activator)	0	-0.195808	-0.336854	0.231981	0	0.218724	0.1802	0.179532	1	0.553681	0.169619	0.355971
IF16_HUMAN	[2256] INQLCSQTK; [	683	70	K	Q16666	Gamma-interferon-inducible protein 16 (Ifi-16) (Interferon-inducible myeloid differentiation transcriptional activator)	K683; Gamma-interferon-inducible protein 16 (Ifi-16) (Interferon-inducible myeloid differentiation transcriptional activator)	0	-0.104747	0.128941	-0.214567	0	0.189195	0.172692	0.160516	1	0.720897	0.606631	0.33696
IF16_HUMAN	[2255] VKVFNIDLK; [	619	70	D	Q16666	Gamma-interferon-inducible protein 16 (Ifi-16) (Interferon-inducible myeloid differentiation transcriptional activator)	D619; Gamma-interferon-inducible protein 16 (Ifi-16) (Interferon-inducible myeloid differentiation transcriptional activator)	0	-0.195808	-0.336854	0.231981	0	0.218724	0.1802	0.179532	1	0.553681	0.169619	0.355971
ACTB_HUMAN	[2261] HQGVMVGMGQK; [2262] HQGVMVGMGQK; [3864] HQGVMVGMGQKDSYVGDEAQSK; [3866] HQGVMVGMGQKDSYVGDEAQSKR; [	44	210	M	P60709	Actin, cytoplasmic 1 (Beta-actin) [Cleaved into: Actin, cytoplasmic 1, N-terminally processed]	M44; Actin, cytoplasmic 1 (Beta-actin) [Cleaved into: Actin, cytoplasmic 1, N-terminally processed]	0	-0.0604697	0.0415344	0.090494	0	0.0595783	0.0762509	0.0737341	1	0.508291	0.715879	0.378133
ACTB_HUMAN	[2261] HQGVMVGMGQK; [2264] HQGVMVGMGQK; [3864] HQGVMVGMGQKDSYVGDEAQSK; [3866] HQGVMVGMGQKDSYVGDEAQSKR; [	47	210	M	P60709	Actin, cytoplasmic 1 (Beta-actin) [Cleaved into: Actin, cytoplasmic 1, N-terminally processed]	M47; Actin, cytoplasmic 1 (Beta-actin) [Cleaved into: Actin, cytoplasmic 1, N-terminally processed]	0	-0.294649	-0.151821	-0.142894	0	0.0595783	0.0762509	0.0737341	1	8.99913e-05	0.139918	0.168995
ACTB_HUMAN	[3902] DLYANTVLSGGTTMYPGIADR; [	305	210	M	P60709	Actin, cytoplasmic 1 (Beta-actin) [Cleaved into: Actin, cytoplasmic 1, N-terminally processed]	M305; Actin, cytoplasmic 1 (Beta-actin) [Cleaved into: Actin, cytoplasmic 1, N-terminally processed]	0	-0.227284	-0.219348	-0.235774	0	0.0956174	0.106153	0.103249	1	0.115773	0.1282	0.137688
MPRI_HUMAN	[2270] DGSPCPSKSGLSYK; [	1599	60	P	P11717	Cation-independent mannose-6-phosphate receptor (CI Man-6-P receptor) (CI-MPR) (M6PR) (300 kDa mannose 6-phosphate receptor) (MPR 300) (Insulin-like growth factor 2 receptor) (Insulin-like growth factor II receptor) (IGF-II receptor) (M6P/IGF2 receptor) (M6P/IGF2R) (CD antigen CD222)	P1599; Cation-independent mannose-6-phosphate receptor (CI Man-6-P receptor) (CI-MPR) (M6PR) (300 kDa mannose 6-phosphate receptor) (MPR 300) (Insulin-like growth factor 2 receptor) (Insulin-like growth factor II receptor) (IGF-II receptor) (M6P/IGF2 receptor) (M6P/IGF2R) (CD antigen CD222)	0	0.501455	-0.100892	0.0102496	0	0.223882	0.238506	0.219152	1	0.133035	0.773902	0.979711
MPRI_HUMAN	[2272] TKVVCPPK; [	1988	60	P	P11717	Cation-independent mannose-6-phosphate receptor (CI Man-6-P receptor) (CI-MPR) (M6PR) (300 kDa mannose 6-phosphate receptor) (MPR 300) (Insulin-like growth factor 2 receptor) (Insulin-like growth factor II receptor) (IGF-II receptor) (M6P/IGF2 receptor) (M6P/IGF2R) (CD antigen CD222)	P1988; Cation-independent mannose-6-phosphate receptor (CI Man-6-P receptor) (CI-MPR) (M6PR) (300 kDa mannose 6-phosphate receptor) (MPR 300) (Insulin-like growth factor 2 receptor) (Insulin-like growth factor II receptor) (IGF-II receptor) (M6P/IGF2 receptor) (M6P/IGF2R) (CD antigen CD222)	0	-0.208699	-0.141444	-0.491759	0	0.303819	0.326867	0.280329	1	0.652898	0.768952	0.203439
MPRI_HUMAN	[2270] DGSPCPSKSGLSYK; [	1601	60	K	P11717	Cation-independent mannose-6-phosphate receptor (CI Man-6-P receptor) (CI-MPR) (M6PR) (300 kDa mannose 6-phosphate receptor) (MPR 300) (Insulin-like growth factor 2 receptor) (Insulin-like growth factor II receptor) (IGF-II receptor) (M6P/IGF2 receptor) (M6P/IGF2R) (CD antigen CD222)	K1601; Cation-independent mannose-6-phosphate receptor (CI Man-6-P receptor) (CI-MPR) (M6PR) (300 kDa mannose 6-phosphate receptor) (MPR 300) (Insulin-like growth factor 2 receptor) (Insulin-like growth factor II receptor) (IGF-II receptor) (M6P/IGF2 receptor) (M6P/IGF2R) (CD antigen CD222)	0	0.501455	-0.100892	0.0102496	0	0.223882	0.238506	0.219152	1	0.133035	0.773902	0.979711
ILF3_HUMAN	[2283] NPVMELNEKRR; [	528	60	P	Q12906	Interleukin enhancer-binding factor 3 (Double-stranded RNA-binding protein 76) (DRBP76) (M-phase phosphoprotein 4) (MPP4) (Nuclear factor associated with dsRNA) (NFAR) (Nuclear factor of activated T-cells 90 kDa) (NF-AT-90) (Translational control protein 80) (TCP80)	P528; Interleukin enhancer-binding factor 3 (Double-stranded RNA-binding protein 76) (DRBP76) (M-phase phosphoprotein 4) (MPP4) (Nuclear factor associated with dsRNA) (NFAR) (Nuclear factor of activated T-cells 90 kDa) (NF-AT-90) (Translational control protein 80) (TCP80)	0	0.5674	0.299516	0.337924	0	0.239673	0.227621	0.209987	1	0.122466	0.339378	0.242634
SHIP2_HUMAN	[2287] NKHSKQDEPDMISVFIGTWNMGSVPPPK; [	423	50	M	O15357	Phosphatidylinositol 3,4,5-trisphosphate 5-phosphatase 2 (EC 3.1.3.86) (Inositol polyphosphate phosphatase-like protein 1) (INPPL-1) (Protein 51C) (SH2 domain-containing inositol 5'-phosphatase 2) (SH2 domain-containing inositol phosphatase 2) (SHIP-2)	M423; Phosphatidylinositol 3,4,5-trisphosphate 5-phosphatase 2 (EC 3.1.3.86) (Inositol polyphosphate phosphatase-like protein 1) (INPPL-1) (Protein 51C) (SH2 domain-containing inositol 5'-phosphatase 2) (SH2 domain-containing inositol phosphatase 2) (SHIP-2)	0	0.590173	0.786308	0.491943	0	0.185639	0.184247	0.189016	1	0.0511059	0.00217059	0.107435
EIF3E_HUMAN	[2291] VLVPATDR; [	159	40	P	P60228	Eukaryotic translation initiation factor 3 subunit E (eIF3e) (Eukaryotic translation initiation factor 3 subunit 6) (Viral integration site protein INT-6 homolog) (eIF-3 p48)	P159; Eukaryotic translation initiation factor 3 subunit E (eIF3e) (Eukaryotic translation initiation factor 3 subunit 6) (Viral integration site protein INT-6 homolog) (eIF-3 p48)	0	0.0795711	0.0192147	-0.236111	0	0.256569	0.279716	0.26675	1	0.858585	0.971895	0.539014
ITAV_HUMAN	[2299] SPSHSKNMTISR; [	549	50	P	P06756	Integrin alpha-V (Vitronectin receptor) (Vitronectin receptor subunit alpha) (CD antigen CD51) [Cleaved into: Integrin alpha-V heavy chain; Integrin alpha-V light chain]	P549; Integrin alpha-V (Vitronectin receptor) (Vitronectin receptor subunit alpha) (CD antigen CD51) [Cleaved into: Integrin alpha-V heavy chain; Integrin alpha-V light chain]	0	0.0596565	0.605892	0.10477	0	0.238633	0.2762	0.239375	1	0.886611	0.117283	0.789939
ITB5_HUMAN	[2308] SLPLSSK; [	93	40	P	P18084	Integrin beta-5	P93; Integrin beta-5	0	0.0745257	0.0793154	-0.307593	0	0.269506	0.260206	0.281981	1	0.875044	0.845878	0.441405
ACADV_HUMAN	[2328] AQKEKYLPK; [	200	60	K	P49748	Very long-chain specific acyl-CoA dehydrogenase, mitochondrial (VLCAD) (EC 1.3.8.9)	K200; Very long-chain specific acyl-CoA dehydrogenase, mitochondrial (VLCAD) (EC 1.3.8.9)	0	0.551905	0.868143	0.375804	0	0.179133	0.170077	0.179861	1	0.0596689	0.000166094	0.155428
ACADV_HUMAN	[2329] TPVTDPATGAVKEK; [	270	60	P	P49748	Very long-chain specific acyl-CoA dehydrogenase, mitochondrial (VLCAD) (EC 1.3.8.9)	P270; Very long-chain specific acyl-CoA dehydrogenase, mitochondrial (VLCAD) (EC 1.3.8.9)	0	0.417377	0.707723	0.141615	0	0.223236	0.253524	0.249369	1	0.18496	0.0600422	0.723819
ACADV_HUMAN	[2331] TPVTDPATGAVK; [	266	60	P	P49748	Very long-chain specific acyl-CoA dehydrogenase, mitochondrial (VLCAD) (EC 1.3.8.9)	P266; Very long-chain specific acyl-CoA dehydrogenase, mitochondrial (VLCAD) (EC 1.3.8.9)	0	0.0550891	0.0690936	0.0760532	0	0.19817	0.209196	0.185069	1	0.87433	0.82998	0.806617
ACADV_HUMAN	[2328] AQKEKYLPK; [	203	60	P	P49748	Very long-chain specific acyl-CoA dehydrogenase, mitochondrial (VLCAD) (EC 1.3.8.9)	P203; Very long-chain specific acyl-CoA dehydrogenase, mitochondrial (VLCAD) (EC 1.3.8.9)	0	0.551905	0.868143	0.375804	0	0.179133	0.170077	0.179861	1	0.0596689	0.000166094	0.155428
ACADV_HUMAN	[2328] AQKEKYLPK; [	204	60	K	P49748	Very long-chain specific acyl-CoA dehydrogenase, mitochondrial (VLCAD) (EC 1.3.8.9)	K204; Very long-chain specific acyl-CoA dehydrogenase, mitochondrial (VLCAD) (EC 1.3.8.9)	0	0.551905	0.868143	0.375804	0	0.179133	0.170077	0.179861	1	0.0596689	0.000166094	0.155428
KTN1_HUMAN	[2344] QKVAGDLHK; [	1282	90	D	Q86UP2	Kinectin (CG-1 antigen) (Kinesin receptor)	D1282; Kinectin (CG-1 antigen) (Kinesin receptor)	0	0.141378	0.244252	-0.283309	0	0.165782	0.189354	0.147118	1	0.575886	0.3493	0.171353
KTN1_HUMAN	[2348] LRTEQNERQK; [	1274	90	N	Q86UP2	Kinectin (CG-1 antigen) (Kinesin receptor)	N1274; Kinectin (CG-1 antigen) (Kinesin receptor)	0	-0.497519	-0.609879	-0.56578	0	0.166911	0.170211	0.168867	1	0.0639935	0.0105172	0.0270767
THIL_HUMAN	[2350] LNVTPLAR; [	308	40	P	P24752	Acetyl-CoA acetyltransferase, mitochondrial (EC 2.3.1.9) (Acetoacetyl-CoA thiolase) (T2)	P308; Acetyl-CoA acetyltransferase, mitochondrial (EC 2.3.1.9) (Acetoacetyl-CoA thiolase) (T2)	0	0.210035	0.394111	-0.118075	0	0.338887	0.322977	0.316879	1	0.692453	0.382154	0.833641
STMN1_HUMAN	[2353] EKDKHIEEVR; [	126	70	K	P16949	Stathmin (Leukemia-associated phosphoprotein p18) (Metablastin) (Oncoprotein 18) (Op18) (Phosphoprotein p19) (pp19) (Prosolin) (Protein Pr22) (pp17)	K126; Stathmin (Leukemia-associated phosphoprotein p18) (Metablastin) (Oncoprotein 18) (Op18) (Phosphoprotein p19) (pp19) (Prosolin) (Protein Pr22) (pp17)	0	0.0698992	0.786959	0.506039	0	0.268418	0.251489	0.215766	1	0.881261	0.0369452	0.136829
LASP1_HUMAN	[2365] TGDTGMLPANYVEAI; [	252	170	M	Q14847	LIM and SH3 domain protein 1 (LASP-1) (Metastatic lymph node gene 50 protein) (MLN 50)	M252; LIM and SH3 domain protein 1 (LASP-1) (Metastatic lymph node gene 50 protein) (MLN 50)	0	-0.137177	0.037257	-0.0201256	0	0.109664	0.13391	0.116062	1	0.398605	0.858941	0.929252
LASP1_HUMAN	[2370] MTLNMKNYKGYEK; [	37	170	M	Q14847	LIM and SH3 domain protein 1 (LASP-1) (Metastatic lymph node gene 50 protein) (MLN 50)	M37; LIM and SH3 domain protein 1 (LASP-1) (Metastatic lymph node gene 50 protein) (MLN 50)	0	0.200125	0.17242	0.149988	0	0.109506	0.107269	0.0888471	1	0.191125	0.23819	0.216313
RHG01_HUMAN	[2381] MDPLSELQDDLTLDDTSEALNQLK; [	1	100	M	Q07960	Rho GTPase-activating protein 1 (CDC42 GTPase-activating protein) (GTPase-activating protein rhoGAP) (Rho-related small GTPase protein activator) (Rho-type GTPase-activating protein 1) (p50-RhoGAP)	M1; Rho GTPase-activating protein 1 (CDC42 GTPase-activating protein) (GTPase-activating protein rhoGAP) (Rho-related small GTPase protein activator) (Rho-type GTPase-activating protein 1) (p50-RhoGAP)	0	0.0312174	0.146225	-0.165509	0	0.140004	0.160961	0.163521	1	0.903226	0.522687	0.46829
RHG01_HUMAN	[2382] MDPLSELQDDLTLDDTSEALNQLK; [	3	100	P	Q07960	Rho GTPase-activating protein 1 (CDC42 GTPase-activating protein) (GTPase-activating protein rhoGAP) (Rho-related small GTPase protein activator) (Rho-type GTPase-activating protein 1) (p50-RhoGAP)	P3; Rho GTPase-activating protein 1 (CDC42 GTPase-activating protein) (GTPase-activating protein rhoGAP) (Rho-related small GTPase protein activator) (Rho-type GTPase-activating protein 1) (p50-RhoGAP)	0	0.0387401	0.171273	-0.173512	0	0.154624	0.149142	0.157385	1	0.886611	0.407118	0.431785
PLSL_HUMAN	[2383] DSKAYYHLLEQVAPK; [	295	50	D	P13796	Plastin-2 (L-plastin) (LC64P) (Lymphocyte cytosolic protein 1) (LCP-1)	D295; Plastin-2 (L-plastin) (LC64P) (Lymphocyte cytosolic protein 1) (LCP-1)	0	0.28722	0.353661	0.480195	0	0.229348	0.264222	0.221892	1	0.400945	0.331221	0.149704
RHG05_HUMAN	[2400] TIEAGIGKNPR; [	1068	40	K	Q13017	Rho GTPase-activating protein 5 (Rho-type GTPase-activating protein 5) (p190-B)	K1068; Rho GTPase-activating protein 5 (Rho-type GTPase-activating protein 5) (p190-B)	0	0.490279	-0.079625	0.578677	0	0.318088	0.347777	0.28499	1	0.288711	0.883364	0.162494
RHG05_HUMAN	[2401] TDQDNIQK; [	1306	40	D	Q13017	Rho GTPase-activating protein 5 (Rho-type GTPase-activating protein 5) (p190-B)	D1306; Rho GTPase-activating protein 5 (Rho-type GTPase-activating protein 5) (p190-B)	0	0.40867	0.603027	0.317171	0	0.28619	0.315534	0.283511	1	0.326134	0.165692	0.427805
RHG05_HUMAN	[2400] TIEAGIGKNPR; [	1070	40	P	Q13017	Rho GTPase-activating protein 5 (Rho-type GTPase-activating protein 5) (p190-B)	P1070; Rho GTPase-activating protein 5 (Rho-type GTPase-activating protein 5) (p190-B)	0	0.490279	-0.079625	0.578677	0	0.318088	0.347777	0.28499	1	0.288711	0.883364	0.162494
RHG05_HUMAN	[2401] TDQDNIQK; [	1307	40	N	Q13017	Rho GTPase-activating protein 5 (Rho-type GTPase-activating protein 5) (p190-B)	N1307; Rho GTPase-activating protein 5 (Rho-type GTPase-activating protein 5) (p190-B)	0	0.40867	0.603027	0.317171	0	0.28619	0.315534	0.283511	1	0.326134	0.165692	0.427805
LETM1_HUMAN	[2405] DDSVVEKSLK; [	117	50	D	O95202	Mitochondrial proton/calcium exchanger protein (Leucine zipper-EF-hand-containing transmembrane protein 1)	D117; Mitochondrial proton/calcium exchanger protein (Leucine zipper-EF-hand-containing transmembrane protein 1)	0	-0.353287	-0.711722	-0.00130534	0	0.234945	0.251643	0.222607	1	0.299737	0.0600422	0.996654
ABLM1_HUMAN	[2411] CLGKLCSSEKSK; [	18	40	K	O14639	Actin-binding LIM protein 1 (abLIM-1) (Actin-binding LIM protein family member 1) (Actin-binding double zinc finger protein) (LIMAB1) (Limatin)	K18; Actin-binding LIM protein 1 (abLIM-1) (Actin-binding LIM protein family member 1) (Actin-binding double zinc finger protein) (LIMAB1) (Limatin)	0	1.09918	1.12939	0.946592	0	0.39169	0.388395	0.402266	1	0.0789831	0.0583811	0.137688
ABLM1_HUMAN	[2412] RPFPPGDRVTFNGRDCLCQLCAQPMSSSPK; [	200	40	N	O14639	Actin-binding LIM protein 1 (abLIM-1) (Actin-binding LIM protein family member 1) (Actin-binding double zinc finger protein) (LIMAB1) (Limatin)	N200; Actin-binding LIM protein 1 (abLIM-1) (Actin-binding LIM protein family member 1) (Actin-binding double zinc finger protein) (LIMAB1) (Limatin)	0	-0.0757716	-0.368411	0.308893	0	0.393217	0.392265	0.338343	1	0.914849	0.512339	0.522978
LMNA_HUMAN	[2433] LSPSPTSQR; [	391	510	P	P02545	Prelamin-A/C [Cleaved into: Lamin-A/C (70 kDa lamin) (Renal carcinoma antigen NY-REN-32)]	P391; Prelamin-A/C [Cleaved into: Lamin-A/C (70 kDa lamin) (Renal carcinoma antigen NY-REN-32)]	0	0.0255716	-0.264828	-0.0962889	0	0.0525718	0.0600564	0.0507444	1	0.752344	0.000619499	0.17223
LMNA_HUMAN	[2449] KEGDLIAAQAR; [	126	510	D	P02545	Prelamin-A/C [Cleaved into: Lamin-A/C (70 kDa lamin) (Renal carcinoma antigen NY-REN-32)]	D126; Prelamin-A/C [Cleaved into: Lamin-A/C (70 kDa lamin) (Renal carcinoma antigen NY-REN-32)]	0	-0.0400584	-0.014319	0.0831127	0	0.071944	0.0799482	0.0513109	1	0.718623	0.905268	0.233631
KNOP1_HUMAN	[2470] SVAHGQAPEMPLVKK; [2471] SVAHGQAPEMPLVKKK; [	61	50	M	Q1ED39	Lysine-rich nucleolar protein 1 (Protein FAM191A) (Testis-specific gene 118 protein)	M61; Lysine-rich nucleolar protein 1 (Protein FAM191A) (Testis-specific gene 118 protein)	0	0.39251	0.239405	0.306862	0	0.272151	0.259261	0.292502	1	0.320759	0.517187	0.458607
KNOP1_HUMAN	[2470] SVAHGQAPEMPLVKK; [2471] SVAHGQAPEMPLVKKK; [	62	50	P	Q1ED39	Lysine-rich nucleolar protein 1 (Protein FAM191A) (Testis-specific gene 118 protein)	P62; Lysine-rich nucleolar protein 1 (Protein FAM191A) (Testis-specific gene 118 protein)	0	0.39251	0.239405	0.306862	0	0.272151	0.259261	0.292502	1	0.320759	0.517187	0.458607
LMO7_HUMAN	[2474] IDPTSGPR; [	477	390	P	Q8WWI1	LIM domain only protein 7 (LMO-7) (F-box only protein 20) (LOMP)	P477; LIM domain only protein 7 (LMO-7) (F-box only protein 20) (LOMP)	0	0.226347	0.368	0.225617	0	0.0370778	0.0463372	0.0385762	1	2.81085e-07	1.863e-11	1.21787e-06
LOXL1_HUMAN	[2516] GSRQLGALVWGACLCVLVHGQQAQPGQGSDPAR; [	30	40	P	Q08397	Lysyl oxidase homolog 1 (EC 1.4.3.-) (Lysyl oxidase-like protein 1) (LOL)	P30; Lysyl oxidase homolog 1 (EC 1.4.3.-) (Lysyl oxidase-like protein 1) (LOL)	0	0.467684	0.230762	0.440587	0	0.292647	0.478437	0.328239	1	0.268319	0.748924	0.337806
LPP_HUMAN	[2518] RMVIPNQPPLTATK; [	170	130	P	Q93052	Lipoma-preferred partner (LIM domain-containing preferred translocation partner in lipoma)	P170; Lipoma-preferred partner (LIM domain-containing preferred translocation partner in lipoma)	0	0.522021	0.452296	0.456785	0	0.129147	0.113502	0.110355	1	0.00335495	0.00302449	0.00240668
LRP1_HUMAN	[2534] GSKDNATDSVPLR; [	2126	170	D	Q07954	Prolow-density lipoprotein receptor-related protein 1 (LRP-1) (Alpha-2-macroglobulin receptor) (A2MR) (Apolipoprotein E receptor) (APOER) (CD antigen CD91) [Cleaved into: Low-density lipoprotein receptor-related protein 1 85 kDa subunit (LRP-85); Low-density lipoprotein receptor-related protein 1 515 kDa subunit (LRP-515); Low-density lipoprotein receptor-related protein 1 intracellular domain (L…	D2126; Prolow-density lipoprotein receptor-related protein 1 (LRP-1) (Alpha-2-macroglobulin receptor) (A2MR) (Apolipoprotein E receptor) (APOER) (CD antigen CD91) [Cleaved into: Low-density lipoprotein receptor-related protein 1 85 kDa subunit (LRP-85); Low-density lipoprotein receptor-related protein 1 515 kDa subunit (LRP-515); Low-density lipoprotein receptor-related protein 1 intracellular do…	0	0.0157639	0.182024	-0.0417698	0	0.201216	0.178341	0.174341	1	0.966857	0.468298	0.903304
LRP1_HUMAN	[2535] GSKDNATDSVPLR; [	2125	170	K	Q07954	Prolow-density lipoprotein receptor-related protein 1 (LRP-1) (Alpha-2-macroglobulin receptor) (A2MR) (Apolipoprotein E receptor) (APOER) (CD antigen CD91) [Cleaved into: Low-density lipoprotein receptor-related protein 1 85 kDa subunit (LRP-85); Low-density lipoprotein receptor-related protein 1 515 kDa subunit (LRP-515); Low-density lipoprotein receptor-related protein 1 intracellular domain (L…	K2125; Prolow-density lipoprotein receptor-related protein 1 (LRP-1) (Alpha-2-macroglobulin receptor) (A2MR) (Apolipoprotein E receptor) (APOER) (CD antigen CD91) [Cleaved into: Low-density lipoprotein receptor-related protein 1 85 kDa subunit (LRP-85); Low-density lipoprotein receptor-related protein 1 515 kDa subunit (LRP-515); Low-density lipoprotein receptor-related protein 1 intracellular do…	0	0.0381031	0.195125	-0.058893	0	0.200251	0.181422	0.191377	1	0.914849	0.440496	0.864356
LRP1_HUMAN	[2534] GSKDNATDSVPLR; [2535] GSKDNATDSVPLR; [	2133	170	P	Q07954	Prolow-density lipoprotein receptor-related protein 1 (LRP-1) (Alpha-2-macroglobulin receptor) (A2MR) (Apolipoprotein E receptor) (APOER) (CD antigen CD91) [Cleaved into: Low-density lipoprotein receptor-related protein 1 85 kDa subunit (LRP-85); Low-density lipoprotein receptor-related protein 1 515 kDa subunit (LRP-515); Low-density lipoprotein receptor-related protein 1 intracellular domain (L…	P2133; Prolow-density lipoprotein receptor-related protein 1 (LRP-1) (Alpha-2-macroglobulin receptor) (A2MR) (Apolipoprotein E receptor) (APOER) (CD antigen CD91) [Cleaved into: Low-density lipoprotein receptor-related protein 1 85 kDa subunit (LRP-85); Low-density lipoprotein receptor-related protein 1 515 kDa subunit (LRP-515); Low-density lipoprotein receptor-related protein 1 intracellular do…	0	0.0269335	0.188574	-0.0503314	0	0.200733	0.179882	0.182859	1	0.937541	0.454296	0.880673
MA2B1_HUMAN	[2544] NLSAPVTLNLR; [	934	50	P	O00754	Lysosomal alpha-mannosidase (Laman) (EC 3.2.1.24) (Lysosomal acid alpha-mannosidase) (Mannosidase alpha class 2B member 1) (Mannosidase alpha-B) [Cleaved into: Lysosomal alpha-mannosidase A peptide; Lysosomal alpha-mannosidase B peptide; Lysosomal alpha-mannosidase C peptide; Lysosomal alpha-mannosidase D peptide; Lysosomal alpha-mannosidase E peptide]	P934; Lysosomal alpha-mannosidase (Laman) (EC 3.2.1.24) (Lysosomal acid alpha-mannosidase) (Mannosidase alpha class 2B member 1) (Mannosidase alpha-B) [Cleaved into: Lysosomal alpha-mannosidase A peptide; Lysosomal alpha-mannosidase B peptide; Lysosomal alpha-mannosidase C peptide; Lysosomal alpha-mannosidase D peptide; Lysosomal alpha-mannosidase E peptide]	0	0.187759	0.442761	0.274879	0	0.270111	0.286651	0.267721	1	0.650887	0.265544	0.466763
MA2B1_HUMAN	[2546] LKWTTNTGPTPHQTPYQLDPANITLEPMEIR; [	969	50	K	O00754	Lysosomal alpha-mannosidase (Laman) (EC 3.2.1.24) (Lysosomal acid alpha-mannosidase) (Mannosidase alpha class 2B member 1) (Mannosidase alpha-B) [Cleaved into: Lysosomal alpha-mannosidase A peptide; Lysosomal alpha-mannosidase B peptide; Lysosomal alpha-mannosidase C peptide; Lysosomal alpha-mannosidase D peptide; Lysosomal alpha-mannosidase E peptide]	K969; Lysosomal alpha-mannosidase (Laman) (EC 3.2.1.24) (Lysosomal acid alpha-mannosidase) (Mannosidase alpha class 2B member 1) (Mannosidase alpha-B) [Cleaved into: Lysosomal alpha-mannosidase A peptide; Lysosomal alpha-mannosidase B peptide; Lysosomal alpha-mannosidase C peptide; Lysosomal alpha-mannosidase D peptide; Lysosomal alpha-mannosidase E peptide]	0	0.176173	0.608037	0.0400063	0	0.289345	0.256197	0.296197	1	0.697199	0.0957794	0.943308
MA2B1_HUMAN	[2544] NLSAPVTLNLR; [	938	50	N	O00754	Lysosomal alpha-mannosidase (Laman) (EC 3.2.1.24) (Lysosomal acid alpha-mannosidase) (Mannosidase alpha class 2B member 1) (Mannosidase alpha-B) [Cleaved into: Lysosomal alpha-mannosidase A peptide; Lysosomal alpha-mannosidase B peptide; Lysosomal alpha-mannosidase C peptide; Lysosomal alpha-mannosidase D peptide; Lysosomal alpha-mannosidase E peptide]	N938; Lysosomal alpha-mannosidase (Laman) (EC 3.2.1.24) (Lysosomal acid alpha-mannosidase) (Mannosidase alpha class 2B member 1) (Mannosidase alpha-B) [Cleaved into: Lysosomal alpha-mannosidase A peptide; Lysosomal alpha-mannosidase B peptide; Lysosomal alpha-mannosidase C peptide; Lysosomal alpha-mannosidase D peptide; Lysosomal alpha-mannosidase E peptide]	0	0.187759	0.442761	0.274879	0	0.270111	0.286651	0.267721	1	0.650887	0.265544	0.466763
MA2B1_HUMAN	[2546] LKWTTNTGPTPHQTPYQLDPANITLEPMEIR; [	973	50	N	O00754	Lysosomal alpha-mannosidase (Laman) (EC 3.2.1.24) (Lysosomal acid alpha-mannosidase) (Mannosidase alpha class 2B member 1) (Mannosidase alpha-B) [Cleaved into: Lysosomal alpha-mannosidase A peptide; Lysosomal alpha-mannosidase B peptide; Lysosomal alpha-mannosidase C peptide; Lysosomal alpha-mannosidase D peptide; Lysosomal alpha-mannosidase E peptide]	N973; Lysosomal alpha-mannosidase (Laman) (EC 3.2.1.24) (Lysosomal acid alpha-mannosidase) (Mannosidase alpha class 2B member 1) (Mannosidase alpha-B) [Cleaved into: Lysosomal alpha-mannosidase A peptide; Lysosomal alpha-mannosidase B peptide; Lysosomal alpha-mannosidase C peptide; Lysosomal alpha-mannosidase D peptide; Lysosomal alpha-mannosidase E peptide]	0	0.176173	0.608037	0.0400063	0	0.289345	0.256197	0.296197	1	0.697199	0.0957794	0.943308
MAP1B_HUMAN	[2548] AVLDALLEGK; [	2403	850	D	P46821	Microtubule-associated protein 1B (MAP-1B) [Cleaved into: MAP1B heavy chain; MAP1 light chain LC1]	D2403; Microtubule-associated protein 1B (MAP-1B) [Cleaved into: MAP1B heavy chain; MAP1 light chain LC1]	0	0.316532	0.343711	0.316298	0	0.0942924	0.092954	0.0842862	1	0.0205231	0.00531085	0.00563817
MAP1B_HUMAN	[2565] TPIKKEEKPK; [	668	850	P	P46821	Microtubule-associated protein 1B (MAP-1B) [Cleaved into: MAP1B heavy chain; MAP1 light chain LC1]	P668; Microtubule-associated protein 1B (MAP-1B) [Cleaved into: MAP1B heavy chain; MAP1 light chain LC1]	0	0.0925098	0.100937	0.123193	0	0.0783008	0.085231	0.0785736	1	0.426207	0.390736	0.248879
MAP1B_HUMAN	[2616] KLPKDAK; [	738	850	D	P46821	Microtubule-associated protein 1B (MAP-1B) [Cleaved into: MAP1B heavy chain; MAP1 light chain LC1]	D738; Microtubule-associated protein 1B (MAP-1B) [Cleaved into: MAP1B heavy chain; MAP1 light chain LC1]	0	-0.165903	-0.172059	-0.193351	0	0.0804466	0.0905678	0.0957644	1	0.147243	0.159149	0.16033
MAP1B_HUMAN	[2623] EEKPKKEEVK; [	674	850	K	P46821	Microtubule-associated protein 1B (MAP-1B) [Cleaved into: MAP1B heavy chain; MAP1 light chain LC1]	K674; Microtubule-associated protein 1B (MAP-1B) [Cleaved into: MAP1B heavy chain; MAP1 light chain LC1]	0	-0.148086	-0.182965	-0.15672	0	0.0736668	0.0904488	0.0767842	1	0.156433	0.133112	0.156822
MAP1B_HUMAN	[2625] QLGAQSPGR; [	1077	850	P	P46821	Microtubule-associated protein 1B (MAP-1B) [Cleaved into: MAP1B heavy chain; MAP1 light chain LC1]	P1077; Microtubule-associated protein 1B (MAP-1B) [Cleaved into: MAP1B heavy chain; MAP1 light chain LC1]	0	-0.210683	-0.20283	-0.229647	0	0.0925015	0.0897757	0.102532	1	0.127627	0.104243	0.139567
MAP4_HUMAN	[2633] ANIKHKPGGGDVKIESQK; [	1055	500	K	P27816	Microtubule-associated protein 4 (MAP-4)	K1055; Microtubule-associated protein 4 (MAP-4)	0	0.466014	0.300643	0.409157	0	0.0756956	0.053888	0.0691881	1	1.85967e-07	4.51943e-06	8.82161e-07
MAP4_HUMAN	[2639] NVCLPPEMEVALTEDQVPALKTEAPLAK; [	540	500	M	P27816	Microtubule-associated protein 4 (MAP-4)	M540; Microtubule-associated protein 4 (MAP-4)	0	-0.146	-0.100879	-0.0540731	0	0.0485746	0.0441614	0.0448585	1	0.0581909	0.101233	0.385337
MAP4_HUMAN	[2663] DVPPLSETEATPVPIK; [	577	500	P	P27816	Microtubule-associated protein 4 (MAP-4)	P577; Microtubule-associated protein 4 (MAP-4)	0	0.0990308	-0.203783	-0.150594	0	0.0729515	0.0628018	0.0504465	1	0.344257	0.0217738	0.0561774
MAP4_HUMAN	[2667] GISEDSHLESLQDVGQSAAPTFMISPETVTGTGK; [	622	500	M	P27816	Microtubule-associated protein 4 (MAP-4)	M622; Microtubule-associated protein 4 (MAP-4)	0	-0.0980571	-0.122977	-0.113844	0	0.0493242	0.0434401	0.0461118	1	0.161746	0.055546	0.111642
MAP4_HUMAN	[2668] GISEDSHLESLQDVGQSAAPTFMISPETVTGTGK; [	619	500	P	P27816	Microtubule-associated protein 4 (MAP-4)	P619; Microtubule-associated protein 4 (MAP-4)	0	-0.10108	-0.120432	-0.111618	0	0.0701159	0.0552454	0.0568419	1	0.316807	0.110233	0.165543
MAP4_HUMAN	[2673] KPESNAVTKTAGPIASAQKQPAGK; [	969	500	P	P27816	Microtubule-associated protein 4 (MAP-4)	P969; Microtubule-associated protein 4 (MAP-4)	0	-0.0662877	-0.0963419	0.0557476	0	0.063794	0.0605438	0.0540159	1	0.496167	0.241252	0.460916
MAP4_HUMAN	[2674] EVALVKDVRWPTETDVSSAK; [	323	500	P	P27816	Microtubule-associated protein 4 (MAP-4)	P323; Microtubule-associated protein 4 (MAP-4)	0	-0.0667591	-0.139272	-0.0884543	0	0.0554824	0.0488874	0.044525	1	0.418736	0.055546	0.162494
MAP4_HUMAN	[2633] ANIKHKPGGGDVKIESQK; [	1060	500	K	P27816	Microtubule-associated protein 4 (MAP-4)	K1060; Microtubule-associated protein 4 (MAP-4)	0	0.466014	0.300643	0.409157	0	0.0756956	0.053888	0.0691881	1	1.85967e-07	4.51943e-06	8.82161e-07
MAP4_HUMAN	[2663] DVPPLSETEATPVPIK; [	578	500	P	P27816	Microtubule-associated protein 4 (MAP-4)	P578; Microtubule-associated protein 4 (MAP-4)	0	0.0990308	-0.203783	-0.150594	0	0.0729515	0.0628018	0.0504465	1	0.344257	0.0217738	0.0561774
MAP4_HUMAN	[2673] KPESNAVTKTAGPIASAQKQPAGK; [	972	500	N	P27816	Microtubule-associated protein 4 (MAP-4)	N972; Microtubule-associated protein 4 (MAP-4)	0	-0.0662877	-0.0963419	0.0557476	0	0.063794	0.0605438	0.0540159	1	0.496167	0.241252	0.460916
MAP4_HUMAN	[2674] EVALVKDVRWPTETDVSSAK; [	332	500	K	P27816	Microtubule-associated protein 4 (MAP-4)	K332; Microtubule-associated protein 4 (MAP-4)	0	-0.0667591	-0.139272	-0.0884543	0	0.0554824	0.0488874	0.044525	1	0.418736	0.055546	0.162494
MYO1B_HUMAN	[2694] INLKRPPTAGSQFKASVATLMK; [	568	60	P	O43795	Unconventional myosin-Ib (MYH-1c) (Myosin I alpha) (MMI-alpha) (MMIa)	P568; Unconventional myosin-Ib (MYH-1c) (Myosin I alpha) (MMI-alpha) (MMIa)	0	-0.0345014	0.505611	0.138962	0	0.236352	0.241328	0.246608	1	0.934321	0.1282	0.724921
ASPH_HUMAN	[2700] RGQIKYSIMHPGTHVWPHTGPTNCR; [	678	60	P	Q12797	Aspartyl/asparaginyl beta-hydroxylase (EC 1.14.11.16) (Aspartate beta-hydroxylase) (ASP beta-hydroxylase) (Peptide-aspartate beta-dioxygenase)	P678; Aspartyl/asparaginyl beta-hydroxylase (EC 1.14.11.16) (Aspartate beta-hydroxylase) (ASP beta-hydroxylase) (Peptide-aspartate beta-dioxygenase)	0	0.336084	0.596784	0.146183	0	0.221306	0.230022	0.223789	1	0.291214	0.0774162	0.674771
ASSY_HUMAN	[2708] NPWSMDENLMHISYEAGILENPK; [	177	40	N	P00966	Argininosuccinate synthase (EC 6.3.4.5) (Citrulline--aspartate ligase)	N177; Argininosuccinate synthase (EC 6.3.4.5) (Citrulline--aspartate ligase)	0	-0.751001	-0.718293	-0.162555	0	0.367414	0.342872	0.32769	1	0.160031	0.128998	0.762603
MT1F_HUMAN	[2726] SCCSCCPVGCSK; [	43	80	K	P04733	Metallothionein-1F (MT-1F) (Metallothionein-IF) (MT-IF)	K43; Metallothionein-1F (MT-1F) (Metallothionein-IF) (MT-IF)	0	0.405826	0.515261	0.497591	0	0.223018	0.239155	0.22851	1	0.197592	0.120196	0.148212
MT1X_HUMAN	[2734] MDPNCSCSPVGSCACAGSCK; [	1	60	M	P80297	Metallothionein-1X (MT-1X) (Metallothionein-IX) (MT-IX)	M1; Metallothionein-1X (MT-1X) (Metallothionein-IX) (MT-IX)	0	0.284613	-0.0455789	0.0835249	0	0.237621	0.243728	0.22246	1	0.422543	0.901426	0.831166
MT2_HUMAN	[2743] MDPNCSCAAGDSCTCAGSCK; [	1	170	M	P02795	Metallothionein-2 (MT-2) (Metallothionein-2A) (Metallothionein-II) (MT-II)	M1; Metallothionein-2 (MT-2) (Metallothionein-2A) (Metallothionein-II) (MT-II)	0	0.0406637	-0.454497	0.0469361	0	0.212457	0.162659	0.210865	1	0.914849	0.0587448	0.912088
MT2_HUMAN	[2744] MDPNCSCAAGDSCTCAGSCK; [	4	170	N	P02795	Metallothionein-2 (MT-2) (Metallothionein-2A) (Metallothionein-II) (MT-II)	N4; Metallothionein-2 (MT-2) (Metallothionein-2A) (Metallothionein-II) (MT-II)	0	0.2955	0.237163	0.306123	0	0.137239	0.173186	0.144588	1	0.140487	0.317798	0.151802
MYH9_HUMAN	[2764] MQQNIQELEEQLEEEESARQK; [2775] MQQNIQELEEQLEEEESAR; [2820] KMQQNIQELEEQLEEEESAR; [	941	950	M	P35579	Myosin-9 (Cellular myosin heavy chain, type A) (Myosin heavy chain 9) (Myosin heavy chain, non-muscle IIa) (Non-muscle myosin heavy chain A) (NMMHC-A) (Non-muscle myosin heavy chain IIa) (NMMHC II-a) (NMMHC-IIA)	M941; Myosin-9 (Cellular myosin heavy chain, type A) (Myosin heavy chain 9) (Myosin heavy chain, non-muscle IIa) (Non-muscle myosin heavy chain A) (NMMHC-A) (Non-muscle myosin heavy chain IIa) (NMMHC II-a) (NMMHC-IIA)	0	0.0217321	-0.109981	0.0252388	0	0.0570036	0.0651304	0.0613344	1	0.810699	0.208012	0.805264
MYH9_HUMAN	[2776] MQQNIQELEEQLEEEESAR; [2819] KMQQNIQELEEQLEEEESAR; [	944	950	N	P35579	Myosin-9 (Cellular myosin heavy chain, type A) (Myosin heavy chain 9) (Myosin heavy chain, non-muscle IIa) (Non-muscle myosin heavy chain A) (NMMHC-A) (Non-muscle myosin heavy chain IIa) (NMMHC II-a) (NMMHC-IIA)	N944; Myosin-9 (Cellular myosin heavy chain, type A) (Myosin heavy chain 9) (Myosin heavy chain, non-muscle IIa) (Non-muscle myosin heavy chain A) (NMMHC-A) (Non-muscle myosin heavy chain IIa) (NMMHC II-a) (NMMHC-IIA)	0	0.00903838	0.00343087	-0.00953129	0	0.0464652	0.0731199	0.0490046	1	0.913909	0.979084	0.925998
MYH9_HUMAN	[2782] FDQLLAEEK; [	1447	950	D	P35579	Myosin-9 (Cellular myosin heavy chain, type A) (Myosin heavy chain 9) (Myosin heavy chain, non-muscle IIa) (Non-muscle myosin heavy chain A) (NMMHC-A) (Non-muscle myosin heavy chain IIa) (NMMHC II-a) (NMMHC-IIA)	D1447; Myosin-9 (Cellular myosin heavy chain, type A) (Myosin heavy chain 9) (Myosin heavy chain, non-muscle IIa) (Non-muscle myosin heavy chain A) (NMMHC-A) (Non-muscle myosin heavy chain IIa) (NMMHC II-a) (NMMHC-IIA)	0	-0.139188	-0.151292	-0.158193	0	0.0315851	0.035799	0.0334481	1	0.000609038	0.000974488	0.000165014
MYH9_HUMAN	[2807] EQEVNILKK; [	1170	950	N	P35579	Myosin-9 (Cellular myosin heavy chain, type A) (Myosin heavy chain 9) (Myosin heavy chain, non-muscle IIa) (Non-muscle myosin heavy chain A) (NMMHC-A) (Non-muscle myosin heavy chain IIa) (NMMHC II-a) (NMMHC-IIA)	N1170; Myosin-9 (Cellular myosin heavy chain, type A) (Myosin heavy chain 9) (Myosin heavy chain, non-muscle IIa) (Non-muscle myosin heavy chain A) (NMMHC-A) (Non-muscle myosin heavy chain IIa) (NMMHC II-a) (NMMHC-IIA)	0	-0.157201	-0.168641	-0.170804	0	0.0716669	0.0778093	0.0733461	1	0.133035	0.111509	0.135095
MYH9_HUMAN	[2811] LKQVEDEK; [	1332	950	K	P35579	Myosin-9 (Cellular myosin heavy chain, type A) (Myosin heavy chain 9) (Myosin heavy chain, non-muscle IIa) (Non-muscle myosin heavy chain A) (NMMHC-A) (Non-muscle myosin heavy chain IIa) (NMMHC II-a) (NMMHC-IIA)	K1332; Myosin-9 (Cellular myosin heavy chain, type A) (Myosin heavy chain 9) (Myosin heavy chain, non-muscle IIa) (Non-muscle myosin heavy chain A) (NMMHC-A) (Non-muscle myosin heavy chain IIa) (NMMHC II-a) (NMMHC-IIA)	0	-0.0891373	-0.0764777	-0.114097	0	0.0513472	0.0586429	0.0632586	1	0.213875	0.339378	0.184465
MYH9_HUMAN	[2834] TLEEEAKTHEAQIQEMR; [	1190	950	M	P35579	Myosin-9 (Cellular myosin heavy chain, type A) (Myosin heavy chain 9) (Myosin heavy chain, non-muscle IIa) (Non-muscle myosin heavy chain A) (NMMHC-A) (Non-muscle myosin heavy chain IIa) (NMMHC II-a) (NMMHC-IIA)	M1190; Myosin-9 (Cellular myosin heavy chain, type A) (Myosin heavy chain 9) (Myosin heavy chain, non-muscle IIa) (Non-muscle myosin heavy chain A) (NMMHC-A) (Non-muscle myosin heavy chain IIa) (NMMHC II-a) (NMMHC-IIA)	0	-0.074393	-0.0685848	-0.0699608	0	0.0556273	0.0504308	0.045772	1	0.354814	0.317798	0.262161
MYH9_HUMAN	[2840] DDIQKMNPPK; [	74	950	K	P35579	Myosin-9 (Cellular myosin heavy chain, type A) (Myosin heavy chain 9) (Myosin heavy chain, non-muscle IIa) (Non-muscle myosin heavy chain A) (NMMHC-A) (Non-muscle myosin heavy chain IIa) (NMMHC II-a) (NMMHC-IIA)	K74; Myosin-9 (Cellular myosin heavy chain, type A) (Myosin heavy chain 9) (Myosin heavy chain, non-muscle IIa) (Non-muscle myosin heavy chain A) (NMMHC-A) (Non-muscle myosin heavy chain IIa) (NMMHC II-a) (NMMHC-IIA)	0	-0.209352	-0.272578	-0.217112	0	0.0477142	0.0763256	0.0520583	1	0.000621132	0.00755128	0.00135808
MYH10_HUMAN	[2864] EQEVAELKK; [	1180	190	K	P35580	Myosin-10 (Cellular myosin heavy chain, type B) (Myosin heavy chain 10) (Myosin heavy chain, non-muscle IIb) (Non-muscle myosin heavy chain B) (NMMHC-B) (Non-muscle myosin heavy chain IIb) (NMMHC II-b) (NMMHC-IIB)	K1180; Myosin-10 (Cellular myosin heavy chain, type B) (Myosin heavy chain 10) (Myosin heavy chain, non-muscle IIb) (Non-muscle myosin heavy chain B) (NMMHC-B) (Non-muscle myosin heavy chain IIb) (NMMHC II-b) (NMMHC-IIB)	0	-0.187542	-0.00721885	-0.257331	0	0.226775	0.168928	0.152738	1	0.588874	0.980774	0.217116
MYLK_HUMAN	[2869] KGTSKTPVPEK; [	960	70	K	Q15746	Myosin light chain kinase, smooth muscle (MLCK) (smMLCK) (EC 2.7.11.18) (Kinase-related protein) (KRP) (Telokin) [Cleaved into: Myosin light chain kinase, smooth muscle, deglutamylated form]	K960; Myosin light chain kinase, smooth muscle (MLCK) (smMLCK) (EC 2.7.11.18) (Kinase-related protein) (KRP) (Telokin) [Cleaved into: Myosin light chain kinase, smooth muscle, deglutamylated form]	0	0.34559	-0.0262771	0.342643	0	0.203548	0.19147	0.198695	1	0.226419	0.930674	0.208896
MYO1D_HUMAN	[2877] KCTVSVETRLNQPQPDFTK; [	991	50	D	O94832	Unconventional myosin-Id	D991; Unconventional myosin-Id	0	0.00933355	-0.0927957	0.0996348	0	0.286973	0.303453	0.290509	1	0.977574	0.845343	0.842795
MYO1D_HUMAN	[2878] TIPLYNLTGLSVSNGKDQLVVFHTK; [	900	50	P	O94832	Unconventional myosin-Id	P900; Unconventional myosin-Id	0	-0.820862	0.27534	-0.681522	0	0.336888	0.526382	0.297405	1	0.115773	0.72714	0.139567
MYO1D_HUMAN	[2877] KCTVSVETRLNQPQPDFTK; [	994	50	K	O94832	Unconventional myosin-Id	K994; Unconventional myosin-Id	0	0.00933355	-0.0927957	0.0996348	0	0.286973	0.303453	0.290509	1	0.977574	0.845343	0.842795
MYO1D_HUMAN	[2878] TIPLYNLTGLSVSNGKDQLVVFHTK; [	903	50	N	O94832	Unconventional myosin-Id	N903; Unconventional myosin-Id	0	-0.820862	0.27534	-0.681522	0	0.336888	0.526382	0.297405	1	0.115773	0.72714	0.139567
MYO1E_HUMAN	[2882] ENQCVIISGESGAGKTVAAK; [	105	60	N	Q12965	Unconventional myosin-Ie (Myosin-Ic) (Unconventional myosin 1E)	N105; Unconventional myosin-Ie (Myosin-Ic) (Unconventional myosin 1E)	0	0.61162	0.304479	0.592642	0	0.267339	0.281892	0.271382	1	0.130179	0.440599	0.148212
MYO1E_HUMAN	[2883] GLVKEVLK; [	809	60	K	Q12965	Unconventional myosin-Ie (Myosin-Ic) (Unconventional myosin 1E)	K809; Unconventional myosin-Ie (Myosin-Ic) (Unconventional myosin 1E)	0	-0.482337	-0.697658	-0.704528	0	0.282379	0.288749	0.282684	1	0.223791	0.0907592	0.117509
NACAM_HUMAN	[2904] GAPTPPAVTPPSPK; [	1009	170	P	E9PAV3	Nascent polypeptide-associated complex subunit alpha, muscle-specific form (Alpha-NAC, muscle-specific form) (skNAC)	P1009; Nascent polypeptide-associated complex subunit alpha, muscle-specific form (Alpha-NAC, muscle-specific form) (skNAC)	0	0.504947	0.555776	0.489469	0	0.21511	0.223154	0.224145	1	0.119138	0.078488	0.14728
NACAM_HUMAN	[2906] QPVTKNNK; [	1880	170	P	E9PAV3	Nascent polypeptide-associated complex subunit alpha, muscle-specific form (Alpha-NAC, muscle-specific form) (skNAC)	P1880; Nascent polypeptide-associated complex subunit alpha, muscle-specific form (Alpha-NAC, muscle-specific form) (skNAC)	0	0.256678	0.302798	0.309544	0	0.139971	0.14407	0.143388	1	0.189133	0.12347	0.148212
NACAM_HUMAN	[2907] TPATLAPK; [	1539	170	P	E9PAV3	Nascent polypeptide-associated complex subunit alpha, muscle-specific form (Alpha-NAC, muscle-specific form) (skNAC)	P1539; Nascent polypeptide-associated complex subunit alpha, muscle-specific form (Alpha-NAC, muscle-specific form) (skNAC)	0	-0.143144	-0.415729	-0.376411	0	0.205262	0.18554	0.185349	1	0.648946	0.104558	0.16033
NACAM_HUMAN	[2908] ARATPAPK; [	927	170	P	E9PAV3	Nascent polypeptide-associated complex subunit alpha, muscle-specific form (Alpha-NAC, muscle-specific form) (skNAC)	P927; Nascent polypeptide-associated complex subunit alpha, muscle-specific form (Alpha-NAC, muscle-specific form) (skNAC)	0	-0.319452	-0.37766	-0.310964	0	0.183549	0.201182	0.18544	1	0.214834	0.165692	0.219613
NACAM_HUMAN	[2910] GAPTPPAATPPSPKGGPATPSPK; [	940	170	P	E9PAV3	Nascent polypeptide-associated complex subunit alpha, muscle-specific form (Alpha-NAC, muscle-specific form) (skNAC)	P940; Nascent polypeptide-associated complex subunit alpha, muscle-specific form (Alpha-NAC, muscle-specific form) (skNAC)	0	0.214332	0.335877	0.366718	0	0.15438	0.164742	0.164778	1	0.334123	0.132471	0.139856
NACAM_HUMAN	[2912] SVPSPSLPPAGTPPGTKKVDGISHTSALAPVASSPK; [	741	170	P	E9PAV3	Nascent polypeptide-associated complex subunit alpha, muscle-specific form (Alpha-NAC, muscle-specific form) (skNAC)	P741; Nascent polypeptide-associated complex subunit alpha, muscle-specific form (Alpha-NAC, muscle-specific form) (skNAC)	0	0.14259	0.290155	0.245306	0	0.148657	0.152707	0.151924	1	0.524041	0.16078	0.236401
NACAM_HUMAN	[2913] EGPATPAPK; [	900	170	P	E9PAV3	Nascent polypeptide-associated complex subunit alpha, muscle-specific form (Alpha-NAC, muscle-specific form) (skNAC)	P900; Nascent polypeptide-associated complex subunit alpha, muscle-specific form (Alpha-NAC, muscle-specific form) (skNAC)	0	-0.0172327	-0.239175	-0.342894	0	0.161934	0.170353	0.160833	1	0.952843	0.310071	0.149048
NACAM_HUMAN	[2914] GGPATPSPKGAPMPPAATPPSPKGGLATPPHK; [	1094	170	P	E9PAV3	Nascent polypeptide-associated complex subunit alpha, muscle-specific form (Alpha-NAC, muscle-specific form) (skNAC)	P1094; Nascent polypeptide-associated complex subunit alpha, muscle-specific form (Alpha-NAC, muscle-specific form) (skNAC)	0	0.204182	-0.176935	0.323065	0	0.182284	0.196673	0.161105	1	0.456457	0.52472	0.161732
NACAM_HUMAN	[2915] GIPASPSPK; [	931	170	P	E9PAV3	Nascent polypeptide-associated complex subunit alpha, muscle-specific form (Alpha-NAC, muscle-specific form) (skNAC)	P931; Nascent polypeptide-associated complex subunit alpha, muscle-specific form (Alpha-NAC, muscle-specific form) (skNAC)	0	-0.368964	-0.180612	-0.392469	0	0.216671	0.160734	0.19817	1	0.221889	0.418569	0.164014
NACAM_HUMAN	[2916] GAPTTPAATLPSPK; [2917] GAPTTPAATLPSPK; [	1057	170	P	E9PAV3	Nascent polypeptide-associated complex subunit alpha, muscle-specific form (Alpha-NAC, muscle-specific form) (skNAC)	P1057; Nascent polypeptide-associated complex subunit alpha, muscle-specific form (Alpha-NAC, muscle-specific form) (skNAC)	0	-0.206427	-0.107227	-0.461525	0	0.231468	0.245677	0.220528	1	0.553681	0.767375	0.155428
NACAM_HUMAN	[2918] GGLATPSPKGAPTTPAATPPSPKGGPATPPPK; [	1248	170	P	E9PAV3	Nascent polypeptide-associated complex subunit alpha, muscle-specific form (Alpha-NAC, muscle-specific form) (skNAC)	P1248; Nascent polypeptide-associated complex subunit alpha, muscle-specific form (Alpha-NAC, muscle-specific form) (skNAC)	0	0.0844392	-0.325854	0.330607	0	0.148999	0.236662	0.159338	1	0.71391	0.314849	0.155428
NACAM_HUMAN	[2919] KAPATPAPMGAPTLPAVIPSSPK; [	1492	170	K	E9PAV3	Nascent polypeptide-associated complex subunit alpha, muscle-specific form (Alpha-NAC, muscle-specific form) (skNAC)	K1492; Nascent polypeptide-associated complex subunit alpha, muscle-specific form (Alpha-NAC, muscle-specific form) (skNAC)	0	-0.579659	0.086588	-0.560074	0	0.24051	0.381571	0.261646	1	0.11188	0.883364	0.148212
NACAM_HUMAN	[2906] QPVTKNNK; [	1883	170	K	E9PAV3	Nascent polypeptide-associated complex subunit alpha, muscle-specific form (Alpha-NAC, muscle-specific form) (skNAC)	K1883; Nascent polypeptide-associated complex subunit alpha, muscle-specific form (Alpha-NAC, muscle-specific form) (skNAC)	0	0.256678	0.302798	0.309544	0	0.139971	0.14407	0.143388	1	0.189133	0.12347	0.148212
NACAM_HUMAN	[2907] TPATLAPK; [	1544	170	P	E9PAV3	Nascent polypeptide-associated complex subunit alpha, muscle-specific form (Alpha-NAC, muscle-specific form) (skNAC)	P1544; Nascent polypeptide-associated complex subunit alpha, muscle-specific form (Alpha-NAC, muscle-specific form) (skNAC)	0	-0.143144	-0.415729	-0.376411	0	0.205262	0.18554	0.185349	1	0.648946	0.104558	0.16033
NACAM_HUMAN	[2912] SVPSPSLPPAGTPPGTKKVDGISHTSALAPVASSPK; [	745	170	P	E9PAV3	Nascent polypeptide-associated complex subunit alpha, muscle-specific form (Alpha-NAC, muscle-specific form) (skNAC)	P745; Nascent polypeptide-associated complex subunit alpha, muscle-specific form (Alpha-NAC, muscle-specific form) (skNAC)	0	0.14259	0.290155	0.245306	0	0.148657	0.152707	0.151924	1	0.524041	0.16078	0.236401
NACAM_HUMAN	[2913] EGPATPAPK; [	903	170	P	E9PAV3	Nascent polypeptide-associated complex subunit alpha, muscle-specific form (Alpha-NAC, muscle-specific form) (skNAC)	P903; Nascent polypeptide-associated complex subunit alpha, muscle-specific form (Alpha-NAC, muscle-specific form) (skNAC)	0	-0.0172327	-0.239175	-0.342894	0	0.161934	0.170353	0.160833	1	0.952843	0.310071	0.149048
NACAM_HUMAN	[2914] GGPATPSPKGAPMPPAATPPSPKGGLATPPHK; [	1097	170	P	E9PAV3	Nascent polypeptide-associated complex subunit alpha, muscle-specific form (Alpha-NAC, muscle-specific form) (skNAC)	P1097; Nascent polypeptide-associated complex subunit alpha, muscle-specific form (Alpha-NAC, muscle-specific form) (skNAC)	0	0.204182	-0.176935	0.323065	0	0.182284	0.196673	0.161105	1	0.456457	0.52472	0.161732
NACAM_HUMAN	[2915] GIPASPSPK; [	936	170	P	E9PAV3	Nascent polypeptide-associated complex subunit alpha, muscle-specific form (Alpha-NAC, muscle-specific form) (skNAC)	P936; Nascent polypeptide-associated complex subunit alpha, muscle-specific form (Alpha-NAC, muscle-specific form) (skNAC)	0	-0.368964	-0.180612	-0.392469	0	0.216671	0.160734	0.19817	1	0.221889	0.418569	0.164014
NACAM_HUMAN	[2916] GAPTTPAATLPSPK; [	1067	170	P	E9PAV3	Nascent polypeptide-associated complex subunit alpha, muscle-specific form (Alpha-NAC, muscle-specific form) (skNAC)	P1067; Nascent polypeptide-associated complex subunit alpha, muscle-specific form (Alpha-NAC, muscle-specific form) (skNAC)	0	-0.196874	-0.110847	-0.458564	0	0.233826	0.24064	0.231817	1	0.578384	0.755756	0.164014
NACAM_HUMAN	[2917] GAPTTPAATLPSPK; [	1060	170	P	E9PAV3	Nascent polypeptide-associated complex subunit alpha, muscle-specific form (Alpha-NAC, muscle-specific form) (skNAC)	P1060; Nascent polypeptide-associated complex subunit alpha, muscle-specific form (Alpha-NAC, muscle-specific form) (skNAC)	0	-0.215979	-0.103607	-0.464486	0	0.229111	0.250715	0.20924	1	0.529137	0.778025	0.140909
NACAM_HUMAN	[2918] GGLATPSPKGAPTTPAATPPSPKGGPATPPPK; [	1249	170	P	E9PAV3	Nascent polypeptide-associated complex subunit alpha, muscle-specific form (Alpha-NAC, muscle-specific form) (skNAC)	P1249; Nascent polypeptide-associated complex subunit alpha, muscle-specific form (Alpha-NAC, muscle-specific form) (skNAC)	0	0.0844392	-0.325854	0.330607	0	0.148999	0.236662	0.159338	1	0.71391	0.314849	0.155428
NACAM_HUMAN	[2919] KAPATPAPMGAPTLPAVIPSSPK; [	1494	170	P	E9PAV3	Nascent polypeptide-associated complex subunit alpha, muscle-specific form (Alpha-NAC, muscle-specific form) (skNAC)	P1494; Nascent polypeptide-associated complex subunit alpha, muscle-specific form (Alpha-NAC, muscle-specific form) (skNAC)	0	-0.579659	0.086588	-0.560074	0	0.24051	0.381571	0.261646	1	0.11188	0.883364	0.148212
NACAM_HUMAN	[2906] QPVTKNNK; [	1884	170	N	E9PAV3	Nascent polypeptide-associated complex subunit alpha, muscle-specific form (Alpha-NAC, muscle-specific form) (skNAC)	N1884; Nascent polypeptide-associated complex subunit alpha, muscle-specific form (Alpha-NAC, muscle-specific form) (skNAC)	0	0.256678	0.302798	0.309544	0	0.139971	0.14407	0.143388	1	0.189133	0.12347	0.148212
NACAM_HUMAN	[2912] SVPSPSLPPAGTPPGTKKVDGISHTSALAPVASSPK; [	746	170	P	E9PAV3	Nascent polypeptide-associated complex subunit alpha, muscle-specific form (Alpha-NAC, muscle-specific form) (skNAC)	P746; Nascent polypeptide-associated complex subunit alpha, muscle-specific form (Alpha-NAC, muscle-specific form) (skNAC)	0	0.14259	0.290155	0.245306	0	0.148657	0.152707	0.151924	1	0.524041	0.16078	0.236401
NACAM_HUMAN	[2914] GGPATPSPKGAPMPPAATPPSPKGGLATPPHK; [	1099	170	P	E9PAV3	Nascent polypeptide-associated complex subunit alpha, muscle-specific form (Alpha-NAC, muscle-specific form) (skNAC)	P1099; Nascent polypeptide-associated complex subunit alpha, muscle-specific form (Alpha-NAC, muscle-specific form) (skNAC)	0	0.204182	-0.176935	0.323065	0	0.182284	0.196673	0.161105	1	0.456457	0.52472	0.161732
NACAM_HUMAN	[2918] GGLATPSPKGAPTTPAATPPSPKGGPATPPPK; [	1251	170	P	E9PAV3	Nascent polypeptide-associated complex subunit alpha, muscle-specific form (Alpha-NAC, muscle-specific form) (skNAC)	P1251; Nascent polypeptide-associated complex subunit alpha, muscle-specific form (Alpha-NAC, muscle-specific form) (skNAC)	0	0.0844392	-0.325854	0.330607	0	0.148999	0.236662	0.159338	1	0.71391	0.314849	0.155428
NACAM_HUMAN	[2919] KAPATPAPMGAPTLPAVIPSSPK; [	1497	170	P	E9PAV3	Nascent polypeptide-associated complex subunit alpha, muscle-specific form (Alpha-NAC, muscle-specific form) (skNAC)	P1497; Nascent polypeptide-associated complex subunit alpha, muscle-specific form (Alpha-NAC, muscle-specific form) (skNAC)	0	-0.579659	0.086588	-0.560074	0	0.24051	0.381571	0.261646	1	0.11188	0.883364	0.148212
NACAM_HUMAN	[2906] QPVTKNNK; [	1886	170	K	E9PAV3	Nascent polypeptide-associated complex subunit alpha, muscle-specific form (Alpha-NAC, muscle-specific form) (skNAC)	K1886; Nascent polypeptide-associated complex subunit alpha, muscle-specific form (Alpha-NAC, muscle-specific form) (skNAC)	0	0.256678	0.302798	0.309544	0	0.139971	0.14407	0.143388	1	0.189133	0.12347	0.148212
NACAM_HUMAN	[2912] SVPSPSLPPAGTPPGTKKVDGISHTSALAPVASSPK; [	762	170	P	E9PAV3	Nascent polypeptide-associated complex subunit alpha, muscle-specific form (Alpha-NAC, muscle-specific form) (skNAC)	P762; Nascent polypeptide-associated complex subunit alpha, muscle-specific form (Alpha-NAC, muscle-specific form) (skNAC)	0	0.14259	0.290155	0.245306	0	0.148657	0.152707	0.151924	1	0.524041	0.16078	0.236401
NACAM_HUMAN	[2914] GGPATPSPKGAPMPPAATPPSPKGGLATPPHK; [	1100	170	K	E9PAV3	Nascent polypeptide-associated complex subunit alpha, muscle-specific form (Alpha-NAC, muscle-specific form) (skNAC)	K1100; Nascent polypeptide-associated complex subunit alpha, muscle-specific form (Alpha-NAC, muscle-specific form) (skNAC)	0	0.204182	-0.176935	0.323065	0	0.182284	0.196673	0.161105	1	0.456457	0.52472	0.161732
NACAM_HUMAN	[2918] GGLATPSPKGAPTTPAATPPSPKGGPATPPPK; [	1255	170	P	E9PAV3	Nascent polypeptide-associated complex subunit alpha, muscle-specific form (Alpha-NAC, muscle-specific form) (skNAC)	P1255; Nascent polypeptide-associated complex subunit alpha, muscle-specific form (Alpha-NAC, muscle-specific form) (skNAC)	0	0.0844392	-0.325854	0.330607	0	0.148999	0.236662	0.159338	1	0.71391	0.314849	0.155428
NACAM_HUMAN	[2919] KAPATPAPMGAPTLPAVIPSSPK; [	1499	170	P	E9PAV3	Nascent polypeptide-associated complex subunit alpha, muscle-specific form (Alpha-NAC, muscle-specific form) (skNAC)	P1499; Nascent polypeptide-associated complex subunit alpha, muscle-specific form (Alpha-NAC, muscle-specific form) (skNAC)	0	-0.579659	0.086588	-0.560074	0	0.24051	0.381571	0.261646	1	0.11188	0.883364	0.148212
NACAM_HUMAN	[2914] GGPATPSPKGAPMPPAATPPSPKGGLATPPHK; [	1103	170	P	E9PAV3	Nascent polypeptide-associated complex subunit alpha, muscle-specific form (Alpha-NAC, muscle-specific form) (skNAC)	P1103; Nascent polypeptide-associated complex subunit alpha, muscle-specific form (Alpha-NAC, muscle-specific form) (skNAC)	0	0.204182	-0.176935	0.323065	0	0.182284	0.196673	0.161105	1	0.456457	0.52472	0.161732
NACAM_HUMAN	[2918] GGLATPSPKGAPTTPAATPPSPKGGPATPPPK; [	1258	170	P	E9PAV3	Nascent polypeptide-associated complex subunit alpha, muscle-specific form (Alpha-NAC, muscle-specific form) (skNAC)	P1258; Nascent polypeptide-associated complex subunit alpha, muscle-specific form (Alpha-NAC, muscle-specific form) (skNAC)	0	0.0844392	-0.325854	0.330607	0	0.148999	0.236662	0.159338	1	0.71391	0.314849	0.155428
NACAM_HUMAN	[2919] KAPATPAPMGAPTLPAVIPSSPK; [	1500	170	M	E9PAV3	Nascent polypeptide-associated complex subunit alpha, muscle-specific form (Alpha-NAC, muscle-specific form) (skNAC)	M1500; Nascent polypeptide-associated complex subunit alpha, muscle-specific form (Alpha-NAC, muscle-specific form) (skNAC)	0	-0.579659	0.086588	-0.560074	0	0.24051	0.381571	0.261646	1	0.11188	0.883364	0.148212
NDUAA_HUMAN	[2943] FDKGPWLKQDNR; [	279	40	D	O95299	NADH dehydrogenase [ubiquinone] 1 alpha subcomplex subunit 10, mitochondrial (Complex I-42kD) (CI-42kD) (NADH-ubiquinone oxidoreductase 42 kDa subunit)	D279; NADH dehydrogenase [ubiquinone] 1 alpha subcomplex subunit 10, mitochondrial (Complex I-42kD) (CI-42kD) (NADH-ubiquinone oxidoreductase 42 kDa subunit)	0	0.123527	0.166123	0.0224522	0	0.269024	0.26783	0.284806	1	0.772604	0.679518	0.966705
PUR9_HUMAN	[2946] NNGVVDKSLFSNVVTK; [	392	70	N	P31939	Bifunctional purine biosynthesis protein PURH [Cleaved into: Bifunctional purine biosynthesis protein PURH, N-terminally processed] [Includes: Phosphoribosylaminoimidazolecarboxamide formyltransferase (EC 2.1.2.3) (5-aminoimidazole-4-carboxamide ribonucleotide formyltransferase) (AICAR transformylase); IMP cyclohydrolase (EC 3.5.4.10) (ATIC) (IMP synthase) (Inosinicase)]	N392; Bifunctional purine biosynthesis protein PURH [Cleaved into: Bifunctional purine biosynthesis protein PURH, N-terminally processed] [Includes: Phosphoribosylaminoimidazolecarboxamide formyltransferase (EC 2.1.2.3) (5-aminoimidazole-4-carboxamide ribonucleotide formyltransferase) (AICAR transformylase); IMP cyclohydrolase (EC 3.5.4.10) (ATIC) (IMP synthase) (Inosinicase)]	0	0.788246	0.968085	0.989794	0	0.187256	0.209535	0.204299	1	0.00279297	0.00069636	0.000353126
PUR9_HUMAN	[2947] NNGVVDKSLFSNVVTK; [	391	70	N	P31939	Bifunctional purine biosynthesis protein PURH [Cleaved into: Bifunctional purine biosynthesis protein PURH, N-terminally processed] [Includes: Phosphoribosylaminoimidazolecarboxamide formyltransferase (EC 2.1.2.3) (5-aminoimidazole-4-carboxamide ribonucleotide formyltransferase) (AICAR transformylase); IMP cyclohydrolase (EC 3.5.4.10) (ATIC) (IMP synthase) (Inosinicase)]	N391; Bifunctional purine biosynthesis protein PURH [Cleaved into: Bifunctional purine biosynthesis protein PURH, N-terminally processed] [Includes: Phosphoribosylaminoimidazolecarboxamide formyltransferase (EC 2.1.2.3) (5-aminoimidazole-4-carboxamide ribonucleotide formyltransferase) (AICAR transformylase); IMP cyclohydrolase (EC 3.5.4.10) (ATIC) (IMP synthase) (Inosinicase)]	0	-0.850491	0.11934	0.11683	0	0.154734	0.172188	0.176958	1	3.14552e-05	0.633523	0.6709
PUR9_HUMAN	[2946] NNGVVDKSLFSNVVTK; [2947] NNGVVDKSLFSNVVTK; [	406	70	K	P31939	Bifunctional purine biosynthesis protein PURH [Cleaved into: Bifunctional purine biosynthesis protein PURH, N-terminally processed] [Includes: Phosphoribosylaminoimidazolecarboxamide formyltransferase (EC 2.1.2.3) (5-aminoimidazole-4-carboxamide ribonucleotide formyltransferase) (AICAR transformylase); IMP cyclohydrolase (EC 3.5.4.10) (ATIC) (IMP synthase) (Inosinicase)]	K406; Bifunctional purine biosynthesis protein PURH [Cleaved into: Bifunctional purine biosynthesis protein PURH, N-terminally processed] [Includes: Phosphoribosylaminoimidazolecarboxamide formyltransferase (EC 2.1.2.3) (5-aminoimidazole-4-carboxamide ribonucleotide formyltransferase) (AICAR transformylase); IMP cyclohydrolase (EC 3.5.4.10) (ATIC) (IMP synthase) (Inosinicase)]	0	-0.0311227	0.543712	0.553312	0	0.17099	0.190857	0.190626	1	0.916203	0.0587448	0.0824358
NDUS6_HUMAN	[2953] SLPLGAR; [	22	70	P	O75380	NADH dehydrogenase [ubiquinone] iron-sulfur protein 6, mitochondrial (Complex I-13kD-A) (CI-13kD-A) (NADH-ubiquinone oxidoreductase 13 kDa-A subunit)	P22; NADH dehydrogenase [ubiquinone] iron-sulfur protein 6, mitochondrial (Complex I-13kD-A) (CI-13kD-A) (NADH-ubiquinone oxidoreductase 13 kDa-A subunit)	0	-0.333027	-0.135214	-0.245323	0	0.200559	0.215833	0.185919	1	0.2384	0.675272	0.343265
RL10A_HUMAN	[2964] ILGPGLNK; [	126	70	P	P62906	60S ribosomal protein L10a (CSA-19) (Large ribosomal subunit protein uL1) (Neural precursor cell expressed developmentally down-regulated protein 6) (NEDD-6)	P126; 60S ribosomal protein L10a (CSA-19) (Large ribosomal subunit protein uL1) (Neural precursor cell expressed developmentally down-regulated protein 6) (NEDD-6)	0	0.327753	0.630724	0.432215	0	0.205935	0.247947	0.207448	1	0.266214	0.078488	0.155428
NMT1_HUMAN	[2987] GGLSPANDTGAK; [	48	40	P	P30419	Glycylpeptide N-tetradecanoyltransferase 1 (EC 2.3.1.97) (Myristoyl-CoA:protein N-myristoyltransferase 1) (NMT 1) (Type I N-myristoyltransferase) (Peptide N-myristoyltransferase 1)	P48; Glycylpeptide N-tetradecanoyltransferase 1 (EC 2.3.1.97) (Myristoyl-CoA:protein N-myristoyltransferase 1) (NMT 1) (Type I N-myristoyltransferase) (Peptide N-myristoyltransferase 1)	0	-0.244348	-0.320004	-0.271165	0	0.263657	0.271743	0.268534	1	0.540112	0.39896	0.472166
NOP2_HUMAN	[2989] DPAVKTNKDEK; [	478	150	N	P46087	Probable 28S rRNA (cytosine(4447)-C(5))-methyltransferase (EC 2.1.1.-) (Nucleolar protein 1) (Nucleolar protein 2 homolog) (Proliferating-cell nucleolar antigen p120) (Proliferation-associated nucleolar protein p120)	N478; Probable 28S rRNA (cytosine(4447)-C(5))-methyltransferase (EC 2.1.1.-) (Nucleolar protein 1) (Nucleolar protein 2 homolog) (Proliferating-cell nucleolar antigen p120) (Proliferation-associated nucleolar protein p120)	0	0.548931	0.499074	0.45163	0	0.220239	0.203935	0.191173	1	0.100911	0.0848318	0.134569
NOP2_HUMAN	[2993] LDPTKEK; [3000] KLDPTKEK; [	7	150	P	P46087	Probable 28S rRNA (cytosine(4447)-C(5))-methyltransferase (EC 2.1.1.-) (Nucleolar protein 1) (Nucleolar protein 2 homolog) (Proliferating-cell nucleolar antigen p120) (Proliferation-associated nucleolar protein p120)	P7; Probable 28S rRNA (cytosine(4447)-C(5))-methyltransferase (EC 2.1.1.-) (Nucleolar protein 1) (Nucleolar protein 2 homolog) (Proliferating-cell nucleolar antigen p120) (Proliferation-associated nucleolar protein p120)	0	-0.181796	-0.268729	-0.236076	0	0.176522	0.174517	0.165427	1	0.502682	0.262969	0.298416
NOP2_HUMAN	[2995] SPKLQSSK; [	703	150	P	P46087	Probable 28S rRNA (cytosine(4447)-C(5))-methyltransferase (EC 2.1.1.-) (Nucleolar protein 1) (Nucleolar protein 2 homolog) (Proliferating-cell nucleolar antigen p120) (Proliferation-associated nucleolar protein p120)	P703; Probable 28S rRNA (cytosine(4447)-C(5))-methyltransferase (EC 2.1.1.-) (Nucleolar protein 1) (Nucleolar protein 2 homolog) (Proliferating-cell nucleolar antigen p120) (Proliferation-associated nucleolar protein p120)	0	0.0612784	0.148594	-0.0704454	0	0.164263	0.178682	0.15119	1	0.815621	0.559306	0.774281
NOP2_HUMAN	[3002] GRKLDPTK; [	6	150	D	P46087	Probable 28S rRNA (cytosine(4447)-C(5))-methyltransferase (EC 2.1.1.-) (Nucleolar protein 1) (Nucleolar protein 2 homolog) (Proliferating-cell nucleolar antigen p120) (Proliferation-associated nucleolar protein p120)	D6; Probable 28S rRNA (cytosine(4447)-C(5))-methyltransferase (EC 2.1.1.-) (Nucleolar protein 1) (Nucleolar protein 2 homolog) (Proliferating-cell nucleolar antigen p120) (Proliferation-associated nucleolar protein p120)	0	-0.507798	-0.511826	-0.398102	0	0.20248	0.19948	0.185016	1	0.0997497	0.0774162	0.148212
NPM_HUMAN	[3013] SNQNGKDSKPSSTPRSK; [	208	110	N	P06748	Nucleophosmin (NPM) (Nucleolar phosphoprotein B23) (Nucleolar protein NO38) (Numatrin)	N208; Nucleophosmin (NPM) (Nucleolar phosphoprotein B23) (Nucleolar protein NO38) (Numatrin)	0	-0.167843	0.304146	-0.193621	0	0.175135	0.215186	0.190683	1	0.524041	0.310071	0.46829
NPM_HUMAN	[3014] LLSISGKRSAPGGGSK; [	141	110	K	P06748	Nucleophosmin (NPM) (Nucleolar phosphoprotein B23) (Nucleolar protein NO38) (Numatrin)	K141; Nucleophosmin (NPM) (Nucleolar phosphoprotein B23) (Nucleolar protein NO38) (Numatrin)	0	-0.310002	-0.254176	-0.0869815	0	0.181558	0.260966	0.198736	1	0.221889	0.496079	0.789498
NPM_HUMAN	[3016] QEKTPKTPK; [	236	110	K	P06748	Nucleophosmin (NPM) (Nucleolar phosphoprotein B23) (Nucleolar protein NO38) (Numatrin)	K236; Nucleophosmin (NPM) (Nucleolar phosphoprotein B23) (Nucleolar protein NO38) (Numatrin)	0	-0.514469	-0.200102	-0.620212	0	0.217978	0.244554	0.243914	1	0.119138	0.565705	0.107435
NPM_HUMAN	[3013] SNQNGKDSKPSSTPRSK; [	210	110	N	P06748	Nucleophosmin (NPM) (Nucleolar phosphoprotein B23) (Nucleolar protein NO38) (Numatrin)	N210; Nucleophosmin (NPM) (Nucleolar phosphoprotein B23) (Nucleolar protein NO38) (Numatrin)	0	-0.167843	0.304146	-0.193621	0	0.175135	0.215186	0.190683	1	0.524041	0.310071	0.46829
NPM_HUMAN	[3016] QEKTPKTPK; [	238	110	P	P06748	Nucleophosmin (NPM) (Nucleolar phosphoprotein B23) (Nucleolar protein NO38) (Numatrin)	P238; Nucleophosmin (NPM) (Nucleolar phosphoprotein B23) (Nucleolar protein NO38) (Numatrin)	0	-0.514469	-0.200102	-0.620212	0	0.217978	0.244554	0.243914	1	0.119138	0.565705	0.107435
NPM_HUMAN	[3013] SNQNGKDSKPSSTPRSK; [	223	110	K	P06748	Nucleophosmin (NPM) (Nucleolar phosphoprotein B23) (Nucleolar protein NO38) (Numatrin)	K223; Nucleophosmin (NPM) (Nucleolar phosphoprotein B23) (Nucleolar protein NO38) (Numatrin)	0	-0.167843	0.304146	-0.193621	0	0.175135	0.215186	0.190683	1	0.524041	0.310071	0.46829
AT2A2_HUMAN	[3018] VGSTKVPMTSGVK; [	536	50	M	P16615	Sarcoplasmic/endoplasmic reticulum calcium ATPase 2 (SERCA2) (SR Ca(2+)-ATPase 2) (EC 3.6.3.8) (Calcium pump 2) (Calcium-transporting ATPase sarcoplasmic reticulum type, slow twitch skeletal muscle isoform) (Endoplasmic reticulum class 1/2 Ca(2+) ATPase)	M536; Sarcoplasmic/endoplasmic reticulum calcium ATPase 2 (SERCA2) (SR Ca(2+)-ATPase 2) (EC 3.6.3.8) (Calcium pump 2) (Calcium-transporting ATPase sarcoplasmic reticulum type, slow twitch skeletal muscle isoform) (Endoplasmic reticulum class 1/2 Ca(2+) ATPase)	0	0.563345	0.971319	0.38454	0	0.152376	0.18506	0.190133	1	0.0133167	0.000146159	0.162494
RMXL1_HUMAN	[3054] GPPPRSGGPSPK; [	153	40	P	Q96E39	RNA binding motif protein, X-linked-like-1 (Heterogeneous nuclear ribonucleoprotein G-like 1)	P153; RNA binding motif protein, X-linked-like-1 (Heterogeneous nuclear ribonucleoprotein G-like 1)	0	-0.163031	-0.198093	-0.0173708	0	0.287963	0.295628	0.282307	1	0.716286	0.648472	0.974432
ATPA_HUMAN	[3057] TGTAEMSSILEER; [	51	100	M	P25705	ATP synthase subunit alpha, mitochondrial	M51; ATP synthase subunit alpha, mitochondrial	0	0.399827	0.413466	0.16803	0	0.0834516	0.0845063	0.0869846	1	0.000286802	0.000188516	0.169261
PABP3_HUMAN	[3098] WTAQGARPHPFQNKPSAIRPGAPRVPFSTMRPASSQVPR; [	443	80	N	Q9H361	Polyadenylate-binding protein 3 (PABP-3) (Poly(A)-binding protein 3) (Testis-specific poly(A)-binding protein)	N443; Polyadenylate-binding protein 3 (PABP-3) (Poly(A)-binding protein 3) (Testis-specific poly(A)-binding protein)	0	-0.281512	0.0323998	-0.0498341	0	0.153285	0.166779	0.124904	1	0.191527	0.901426	0.81383
PAK2_HUMAN	[3108] QINLQKQPK; [	281	50	N	Q13177	Serine/threonine-protein kinase PAK 2 (EC 2.7.11.1) (Gamma-PAK) (PAK65) (S6/H4 kinase) (p21-activated kinase 2) (PAK-2) (p58) [Cleaved into: PAK-2p27 (p27); PAK-2p34 (p34) (C-t-PAK2)]	N281; Serine/threonine-protein kinase PAK 2 (EC 2.7.11.1) (Gamma-PAK) (PAK65) (S6/H4 kinase) (p21-activated kinase 2) (PAK-2) (p58) [Cleaved into: PAK-2p27 (p27); PAK-2p34 (p34) (C-t-PAK2)]	0	-0.356808	-0.392786	0.212336	0	0.544103	0.523033	0.471801	1	0.669883	0.606098	0.783686
PYC_HUMAN	[3120] RTSTAPAASPNVR; [	28	40	N	P11498	Pyruvate carboxylase, mitochondrial (EC 6.4.1.1) (Pyruvic carboxylase) (PCB)	N28; Pyruvate carboxylase, mitochondrial (EC 6.4.1.1) (Pyruvic carboxylase) (PCB)	0	0.908796	0.692658	0.879023	0	0.320269	0.307296	0.312232	1	0.0779127	0.10918	0.0881857
PYC_HUMAN	[3122] KMGDKVEAR; [	148	40	K	P11498	Pyruvate carboxylase, mitochondrial (EC 6.4.1.1) (Pyruvic carboxylase) (PCB)	K148; Pyruvate carboxylase, mitochondrial (EC 6.4.1.1) (Pyruvic carboxylase) (PCB)	0	-1.14627	0.00238616	-1.0238	0	0.384357	0.403033	0.354411	1	0.067809	0.998356	0.0876865
PCBP1_HUMAN	[3124] QMSGAQIKIANPVEGSSGR; [	308	60	M	Q15365	Poly(rC)-binding protein 1 (Alpha-CP1) (Heterogeneous nuclear ribonucleoprotein E1) (hnRNP E1) (Nucleic acid-binding protein SUB2.3)	M308; Poly(rC)-binding protein 1 (Alpha-CP1) (Heterogeneous nuclear ribonucleoprotein E1) (hnRNP E1) (Nucleic acid-binding protein SUB2.3)	0	-0.586313	-0.543533	-0.464278	0	0.28215	0.239229	0.228029	1	0.151968	0.104558	0.161732
LIMA1_HUMAN	[3144] ISANENSLAVR; [	328	290	N	Q9UHB6	LIM domain and actin-binding protein 1 (Epithelial protein lost in neoplasm)	N328; LIM domain and actin-binding protein 1 (Epithelial protein lost in neoplasm)	0	0.359765	0.37247	0.387054	0	0.0690251	0.0727917	0.0733451	1	2.40746e-05	3.83958e-05	2.42142e-05
LIMA1_HUMAN	[3148] SEVQQPVHPKPLSPDSR; [	355	290	P	Q9UHB6	LIM domain and actin-binding protein 1 (Epithelial protein lost in neoplasm)	P355; LIM domain and actin-binding protein 1 (Epithelial protein lost in neoplasm)	0	-0.117242	0.193088	0.0741873	0	0.0654296	0.0529381	0.0632073	1	0.20061	0.00656078	0.397392
LIMA1_HUMAN	[3164] KWENPGLGAESHTDSLRNSSTEIR; [	75	290	K	Q9UHB6	LIM domain and actin-binding protein 1 (Epithelial protein lost in neoplasm)	K75; LIM domain and actin-binding protein 1 (Epithelial protein lost in neoplasm)	0	0.13209	-0.200716	-0.11149	0	0.0967012	0.176262	0.105707	1	0.341404	0.410168	0.456253
LIMA1_HUMAN	[3167] RNLELPR; [	256	290	N	Q9UHB6	LIM domain and actin-binding protein 1 (Epithelial protein lost in neoplasm)	N256; LIM domain and actin-binding protein 1 (Epithelial protein lost in neoplasm)	0	-0.500491	-0.5221	-0.335188	0	0.114235	0.109803	0.090495	1	0.000761454	0.000171959	0.00750666
RAB14_HUMAN	[3172] IYQNIQDGSLDLNAAESGVQHKPSAPQGGR; [	197	60	P	P61106	Ras-related protein Rab-14	P197; Ras-related protein Rab-14	0	0.805017	0.84976	0.715399	0	0.281931	0.289352	0.269501	1	0.0735686	0.055546	0.103705
SRRT_HUMAN	[3177] NIAPNISR; [	427	40	N	Q9BXP5	Serrate RNA effector molecule homolog (Arsenite-resistance protein 2)	N427; Serrate RNA effector molecule homolog (Arsenite-resistance protein 2)	0	0.705905	0.668105	0.256703	0	0.318986	0.31322	0.317645	1	0.140487	0.125851	0.582406
NBAS_HUMAN	[3180] QSPGVANELLK; [	947	40	P	A2RRP1	Neuroblastoma-amplified sequence (Neuroblastoma-amplified gene protein)	P947; Neuroblastoma-amplified sequence (Neuroblastoma-amplified gene protein)	0	0.480935	0.608095	0.182953	0	0.280415	0.274843	0.290004	1	0.22499	0.115778	0.686923
ASB2_HUMAN	[3191] TSQLAPADPLIK; [	59	50	D	Q96Q27	Ankyrin repeat and SOCS box protein 2 (ASB-2)	D59; Ankyrin repeat and SOCS box protein 2 (ASB-2)	0	-0.0581473	0.226817	-0.351992	0	0.280516	0.275046	0.237582	1	0.908866	0.564509	0.280492
ASB2_HUMAN	[3192] APMGLFQGVMQKYSSSLFK; [	34	50	P	Q96Q27	Ankyrin repeat and SOCS box protein 2 (ASB-2)	P34; Ankyrin repeat and SOCS box protein 2 (ASB-2)	0	0.520493	0.260913	0.628029	0	0.288219	0.332656	0.310596	1	0.203187	0.586745	0.162494
ASB2_HUMAN	[3193] TNKDGLLPLHIASKK; [	286	50	N	Q96Q27	Ankyrin repeat and SOCS box protein 2 (ASB-2)	N286; Ankyrin repeat and SOCS box protein 2 (ASB-2)	0	-0.168851	-0.114398	-0.0821066	0	0.271597	0.259669	0.250753	1	0.690704	0.766261	0.852512
ASB2_HUMAN	[3193] TNKDGLLPLHIASKK; [3194] TNKDGLLPLHIASKK; [	287	50	K	Q96Q27	Ankyrin repeat and SOCS box protein 2 (ASB-2)	K287; Ankyrin repeat and SOCS box protein 2 (ASB-2)	0	-0.165728	-0.124806	-0.0838401	0	0.260238	0.259775	0.250241	1	0.681739	0.748924	0.848233
ASB2_HUMAN	[3191] TSQLAPADPLIK; [	60	50	P	Q96Q27	Ankyrin repeat and SOCS box protein 2 (ASB-2)	P60; Ankyrin repeat and SOCS box protein 2 (ASB-2)	0	-0.0581473	0.226817	-0.351992	0	0.280516	0.275046	0.237582	1	0.908866	0.564509	0.280492
ASB2_HUMAN	[3192] APMGLFQGVMQKYSSSLFK; [	35	50	M	Q96Q27	Ankyrin repeat and SOCS box protein 2 (ASB-2)	M35; Ankyrin repeat and SOCS box protein 2 (ASB-2)	0	0.520493	0.260913	0.628029	0	0.288219	0.332656	0.310596	1	0.203187	0.586745	0.162494
ASB2_HUMAN	[3194] TNKDGLLPLHIASKK; [	288	50	D	Q96Q27	Ankyrin repeat and SOCS box protein 2 (ASB-2)	D288; Ankyrin repeat and SOCS box protein 2 (ASB-2)	0	-0.162605	-0.135213	-0.0855735	0	0.248882	0.259882	0.249729	1	0.671345	0.728449	0.842795
ASB2_HUMAN	[3191] TSQLAPADPLIK; [	63	50	K	Q96Q27	Ankyrin repeat and SOCS box protein 2 (ASB-2)	K63; Ankyrin repeat and SOCS box protein 2 (ASB-2)	0	-0.0581473	0.226817	-0.351992	0	0.280516	0.275046	0.237582	1	0.908866	0.564509	0.280492
ASB2_HUMAN	[3192] APMGLFQGVMQKYSSSLFK; [	42	50	M	Q96Q27	Ankyrin repeat and SOCS box protein 2 (ASB-2)	M42; Ankyrin repeat and SOCS box protein 2 (ASB-2)	0	0.520493	0.260913	0.628029	0	0.288219	0.332656	0.310596	1	0.203187	0.586745	0.162494
ASB2_HUMAN	[3193] TNKDGLLPLHIASKK; [3194] TNKDGLLPLHIASKK; [	292	50	P	Q96Q27	Ankyrin repeat and SOCS box protein 2 (ASB-2)	P292; Ankyrin repeat and SOCS box protein 2 (ASB-2)	0	-0.165728	-0.124806	-0.0838401	0	0.260238	0.259775	0.250241	1	0.681739	0.748924	0.848233
WBP11_HUMAN	[3195] LYEKENPDIYK; [	98	50	K	Q9Y2W2	WW domain-binding protein 11 (WBP-11) (Npw38-binding protein) (NpwBP) (SH3 domain-binding protein SNP70) (Splicing factor that interacts with PQBP-1 and PP1)	K98; WW domain-binding protein 11 (WBP-11) (Npw38-binding protein) (NpwBP) (SH3 domain-binding protein SNP70) (Splicing factor that interacts with PQBP-1 and PP1)	0	0.361021	0.574016	-0.424731	0	0.3602	0.365018	0.302015	1	0.511696	0.256433	0.309677
WBP11_HUMAN	[3195] LYEKENPDIYK; [3196] ENPDIYK; [	105	50	K	Q9Y2W2	WW domain-binding protein 11 (WBP-11) (Npw38-binding protein) (NpwBP) (SH3 domain-binding protein SNP70) (Splicing factor that interacts with PQBP-1 and PP1)	K105; WW domain-binding protein 11 (WBP-11) (Npw38-binding protein) (NpwBP) (SH3 domain-binding protein SNP70) (Splicing factor that interacts with PQBP-1 and PP1)	0	-0.134256	-0.352512	-0.293317	0	0.409764	0.42094	0.369184	1	0.847822	0.55826	0.589429
WBP11_HUMAN	[3197] RENKGATAAPQR; [	590	50	K	Q9Y2W2	WW domain-binding protein 11 (WBP-11) (Npw38-binding protein) (NpwBP) (SH3 domain-binding protein SNP70) (Splicing factor that interacts with PQBP-1 and PP1)	K590; WW domain-binding protein 11 (WBP-11) (Npw38-binding protein) (NpwBP) (SH3 domain-binding protein SNP70) (Splicing factor that interacts with PQBP-1 and PP1)	0	-0.143013	0.434685	-0.15963	0	0.292574	0.304516	0.270746	1	0.752344	0.30888	0.70948
WBP11_HUMAN	[3195] LYEKENPDIYK; [	102	50	D	Q9Y2W2	WW domain-binding protein 11 (WBP-11) (Npw38-binding protein) (NpwBP) (SH3 domain-binding protein SNP70) (Splicing factor that interacts with PQBP-1 and PP1)	D102; WW domain-binding protein 11 (WBP-11) (Npw38-binding protein) (NpwBP) (SH3 domain-binding protein SNP70) (Splicing factor that interacts with PQBP-1 and PP1)	0	0.361021	0.574016	-0.424731	0	0.3602	0.365018	0.302015	1	0.511696	0.256433	0.309677
WBP11_HUMAN	[3197] RENKGATAAPQR; [	596	50	P	Q9Y2W2	WW domain-binding protein 11 (WBP-11) (Npw38-binding protein) (NpwBP) (SH3 domain-binding protein SNP70) (Splicing factor that interacts with PQBP-1 and PP1)	P596; WW domain-binding protein 11 (WBP-11) (Npw38-binding protein) (NpwBP) (SH3 domain-binding protein SNP70) (Splicing factor that interacts with PQBP-1 and PP1)	0	-0.143013	0.434685	-0.15963	0	0.292574	0.304516	0.270746	1	0.752344	0.30888	0.70948
PGK1_HUMAN	[3219] DLMSKAEK; [	270	120	M	P00558	Phosphoglycerate kinase 1 (EC 2.7.2.3) (Cell migration-inducing gene 10 protein) (Primer recognition protein 2) (PRP 2)	M270; Phosphoglycerate kinase 1 (EC 2.7.2.3) (Cell migration-inducing gene 10 protein) (Primer recognition protein 2) (PRP 2)	0	0.051263	0.114348	-0.121417	0	0.173082	0.205131	0.162886	1	0.864527	0.711287	0.61666
PGK1_HUMAN	[3224] DLMSKAEKNGVK; [	268	120	D	P00558	Phosphoglycerate kinase 1 (EC 2.7.2.3) (Cell migration-inducing gene 10 protein) (Primer recognition protein 2) (PRP 2)	D268; Phosphoglycerate kinase 1 (EC 2.7.2.3) (Cell migration-inducing gene 10 protein) (Primer recognition protein 2) (PRP 2)	0	-0.223217	-0.0913624	-0.284186	0	0.165718	0.192034	0.173467	1	0.353158	0.751156	0.231165
PGK1_HUMAN	[3219] DLMSKAEK; [3224] DLMSKAEKNGVK; [	272	120	K	P00558	Phosphoglycerate kinase 1 (EC 2.7.2.3) (Cell migration-inducing gene 10 protein) (Primer recognition protein 2) (PRP 2)	K272; Phosphoglycerate kinase 1 (EC 2.7.2.3) (Cell migration-inducing gene 10 protein) (Primer recognition protein 2) (PRP 2)	0	-0.0859771	0.0114928	-0.202802	0	0.1694	0.198582	0.168176	1	0.741472	0.973742	0.387466
VATA_HUMAN	[3226] DPLKDGEAK; [	591	50	K	P38606	V-type proton ATPase catalytic subunit A (V-ATPase subunit A) (EC 3.6.3.14) (V-ATPase 69 kDa subunit) (Vacuolar ATPase isoform VA68) (Vacuolar proton pump subunit alpha)	K591; V-type proton ATPase catalytic subunit A (V-ATPase subunit A) (EC 3.6.3.14) (V-ATPase 69 kDa subunit) (Vacuolar ATPase isoform VA68) (Vacuolar proton pump subunit alpha)	0	0.613332	0.833069	0.210895	0	0.281482	0.297743	0.26994	1	0.140683	0.0600422	0.597999
VATB2_HUMAN	[3236] MALRAMR; [	1	70	M	P21281	V-type proton ATPase subunit B, brain isoform (V-ATPase subunit B 2) (Endomembrane proton pump 58 kDa subunit) (HO57) (Vacuolar proton pump subunit B 2)	M1; V-type proton ATPase subunit B, brain isoform (V-ATPase subunit B 2) (Endomembrane proton pump 58 kDa subunit) (HO57) (Vacuolar proton pump subunit B 2)	0	0.380509	0.260834	0.217468	0	0.132739	0.125449	0.144825	1	0.0717564	0.128622	0.270919
KPYM_HUMAN	[3264] MMIGRCNR; [	313	270	M	P14618	Pyruvate kinase PKM (EC 2.7.1.40) (Cytosolic thyroid hormone-binding protein) (CTHBP) (Opa-interacting protein 3) (OIP-3) (Pyruvate kinase 2/3) (Pyruvate kinase muscle isozyme) (Thyroid hormone-binding protein 1) (THBP1) (Tumor M2-PK) (p58)	M313; Pyruvate kinase PKM (EC 2.7.1.40) (Cytosolic thyroid hormone-binding protein) (CTHBP) (Opa-interacting protein 3) (OIP-3) (Pyruvate kinase 2/3) (Pyruvate kinase muscle isozyme) (Thyroid hormone-binding protein 1) (THBP1) (Tumor M2-PK) (p58)	0	-0.212903	0.253076	-0.0916852	0	0.0753256	0.103162	0.0936736	1	0.0707894	0.0817604	0.484097
PLEC_HUMAN	[3273] TLKPEEQR; [	1055	1380	K	Q15149	Plectin (PCN) (PLTN) (Hemidesmosomal protein 1) (HD1) (Plectin-1)	K1055; Plectin (PCN) (PLTN) (Hemidesmosomal protein 1) (HD1) (Plectin-1)	0	0.191303	0.201896	0.170027	0	0.0652353	0.0615401	0.0524942	1	0.0625702	0.019231	0.0274481
PLEC_HUMAN	[3274] QKEEAER; [	1803	1380	K	Q15149	Plectin (PCN) (PLTN) (Hemidesmosomal protein 1) (HD1) (Plectin-1)	K1803; Plectin (PCN) (PLTN) (Hemidesmosomal protein 1) (HD1) (Plectin-1)	0	0.138579	0.153771	0.130969	0	0.0623762	0.0621452	0.0583769	1	0.130335	0.078488	0.139567
PLEC_HUMAN	[3305] SQVMDEATALQLR; [	4040	1380	M	Q15149	Plectin (PCN) (PLTN) (Hemidesmosomal protein 1) (HD1) (Plectin-1)	M4040; Plectin (PCN) (PLTN) (Hemidesmosomal protein 1) (HD1) (Plectin-1)	0	0.109663	0.111395	0.113607	0	0.0600568	0.0531558	0.052493	1	0.189133	0.12347	0.148013
PLEC_HUMAN	[3310] KYSCDRSATVTR; [	889	1380	D	Q15149	Plectin (PCN) (PLTN) (Hemidesmosomal protein 1) (HD1) (Plectin-1)	D889; Plectin (PCN) (PLTN) (Hemidesmosomal protein 1) (HD1) (Plectin-1)	0	-0.173413	0.0768042	0.0933795	0	0.130487	0.071562	0.0744234	1	0.357903	0.440496	0.367171
PLEC_HUMAN	[3327] RLQEDKEQMAQQLAEETQGFQR; [	2490	1380	M	Q15149	Plectin (PCN) (PLTN) (Hemidesmosomal protein 1) (HD1) (Plectin-1)	M2490; Plectin (PCN) (PLTN) (Hemidesmosomal protein 1) (HD1) (Plectin-1)	0	-0.14851	-0.10051	-0.141239	0	0.0472282	0.0410906	0.0487388	1	0.0384852	0.0808671	0.0691317
PLEC_HUMAN	[3328] RLQEDKEQMAQQLAEETQGFQR; [	2487	1380	K	Q15149	Plectin (PCN) (PLTN) (Hemidesmosomal protein 1) (HD1) (Plectin-1)	K2487; Plectin (PCN) (PLTN) (Hemidesmosomal protein 1) (HD1) (Plectin-1)	0	-0.164634	-0.108804	-0.157414	0	0.0162753	0.0191432	0.0163701	1	3.442e-13	2.12382e-06	5.73667e-13
PLEC_HUMAN	[3345] DKLLSAER; [	4139	1380	D	Q15149	Plectin (PCN) (PLTN) (Hemidesmosomal protein 1) (HD1) (Plectin-1)	D4139; Plectin (PCN) (PLTN) (Hemidesmosomal protein 1) (HD1) (Plectin-1)	0	0.0300464	-0.0416765	-0.0528215	0	0.0377746	0.0486023	0.0386537	1	0.601318	0.54311	0.317596
PLEC_HUMAN	[3273] TLKPEEQR; [	1056	1380	P	Q15149	Plectin (PCN) (PLTN) (Hemidesmosomal protein 1) (HD1) (Plectin-1)	P1056; Plectin (PCN) (PLTN) (Hemidesmosomal protein 1) (HD1) (Plectin-1)	0	0.191303	0.201896	0.170027	0	0.0652353	0.0615401	0.0524942	1	0.0625702	0.019231	0.0274481
PLEC_HUMAN	[3305] SQVMDEATALQLR; [	4041	1380	D	Q15149	Plectin (PCN) (PLTN) (Hemidesmosomal protein 1) (HD1) (Plectin-1)	D4041; Plectin (PCN) (PLTN) (Hemidesmosomal protein 1) (HD1) (Plectin-1)	0	0.109663	0.111395	0.113607	0	0.0600568	0.0531558	0.052493	1	0.189133	0.12347	0.148013
PLEC_HUMAN	[3345] DKLLSAER; [	4140	1380	K	Q15149	Plectin (PCN) (PLTN) (Hemidesmosomal protein 1) (HD1) (Plectin-1)	K4140; Plectin (PCN) (PLTN) (Hemidesmosomal protein 1) (HD1) (Plectin-1)	0	0.0300464	-0.0416765	-0.0528215	0	0.0377746	0.0486023	0.0386537	1	0.601318	0.54311	0.317596
PININ_HUMAN	[3423] GFSDSGGGPPAKQR; [	67	40	D	Q9H307	Pinin (140 kDa nuclear and cell adhesion-related phosphoprotein) (Desmosome-associated protein) (Domain-rich serine protein) (DRS protein) (DRSP) (Melanoma metastasis clone A protein) (Nuclear protein SDK3) (SR-like protein)	D67; Pinin (140 kDa nuclear and cell adhesion-related phosphoprotein) (Desmosome-associated protein) (Domain-rich serine protein) (DRS protein) (DRSP) (Melanoma metastasis clone A protein) (Nuclear protein SDK3) (SR-like protein)	0	0.35265	-0.292332	0.300678	0	0.269971	0.377122	0.273238	1	0.378105	0.591602	0.436125
ANLN_HUMAN	[3426] ASPQSEFMPSKGSVTLSEIRLPLK; [	793	60	P	Q9NQW6	Anillin	P793; Anillin	0	0.261378	0.739319	0.339667	0	0.257926	0.279287	0.25035	1	0.509855	0.0764802	0.329104
WDR44_HUMAN	[3430] DSQPSLDLASATSGDKIVTAQENGK; [	299	90	D	Q5JSH3	WD repeat-containing protein 44 (Rabphilin-11)	D299; WD repeat-containing protein 44 (Rabphilin-11)	0	0.880053	0.935608	0.757147	0	0.213047	0.2354	0.169994	1	0.00298441	0.00352366	0.000966951
WDR44_HUMAN	[3436] KPVPARPPPPTNFPPPRPPPPSRPAPPPRK; [	230	90	K	Q5JSH3	WD repeat-containing protein 44 (Rabphilin-11)	K230; WD repeat-containing protein 44 (Rabphilin-11)	0	0.192387	-0.283431	-0.142429	0	0.214929	0.235475	0.169105	1	0.553681	0.386277	0.563898
WDR44_HUMAN	[3430] DSQPSLDLASATSGDKIVTAQENGK; [	314	90	K	Q5JSH3	WD repeat-containing protein 44 (Rabphilin-11)	K314; WD repeat-containing protein 44 (Rabphilin-11)	0	0.880053	0.935608	0.757147	0	0.213047	0.2354	0.169994	1	0.00298441	0.00352366	0.000966951
WDR44_HUMAN	[3436] KPVPARPPPPTNFPPPRPPPPSRPAPPPRK; [	239	90	P	Q5JSH3	WD repeat-containing protein 44 (Rabphilin-11)	P239; WD repeat-containing protein 44 (Rabphilin-11)	0	0.192387	-0.283431	-0.142429	0	0.214929	0.235475	0.169105	1	0.553681	0.386277	0.563898
DDX56_HUMAN	[3438] GDKASDPEAGVAR; [	337	40	K	Q9NY93	Probable ATP-dependent RNA helicase DDX56 (EC 3.6.4.13) (ATP-dependent 61 kDa nucleolar RNA helicase) (DEAD box protein 21) (DEAD box protein 56)	K337; Probable ATP-dependent RNA helicase DDX56 (EC 3.6.4.13) (ATP-dependent 61 kDa nucleolar RNA helicase) (DEAD box protein 21) (DEAD box protein 56)	0	0.493577	0.459098	0.28898	0	0.510615	0.494911	0.551549	1	0.524041	0.517187	0.750063
DDX56_HUMAN	[3439] AKSQNPLR; [	528	40	N	Q9NY93	Probable ATP-dependent RNA helicase DDX56 (EC 3.6.4.13) (ATP-dependent 61 kDa nucleolar RNA helicase) (DEAD box protein 21) (DEAD box protein 56)	N528; Probable ATP-dependent RNA helicase DDX56 (EC 3.6.4.13) (ATP-dependent 61 kDa nucleolar RNA helicase) (DEAD box protein 21) (DEAD box protein 56)	0	-1.01737	-1.24363	-0.751179	0	0.355525	0.360547	0.357884	1	0.0767961	0.0210298	0.155726
PAR14_HUMAN	[3441] KVNVQVSFNPENKQK; [	707	40	N	Q460N5	Poly [ADP-ribose] polymerase 14 (PARP-14) (EC 2.4.2.30) (ADP-ribosyltransferase diphtheria toxin-like 8) (ARTD8) (B aggressive lymphoma protein 2)	N707; Poly [ADP-ribose] polymerase 14 (PARP-14) (EC 2.4.2.30) (ADP-ribosyltransferase diphtheria toxin-like 8) (ARTD8) (B aggressive lymphoma protein 2)	0	0.72297	0.917096	0.94737	0	0.357896	0.368619	0.335476	1	0.164749	0.0864964	0.0876865
PAR14_HUMAN	[3442] NYSSICLPAIGTGNAKQHPDKVAEAIIDAIEDFVQK; [	1329	40	P	Q460N5	Poly [ADP-ribose] polymerase 14 (PARP-14) (EC 2.4.2.30) (ADP-ribosyltransferase diphtheria toxin-like 8) (ARTD8) (B aggressive lymphoma protein 2)	P1329; Poly [ADP-ribose] polymerase 14 (PARP-14) (EC 2.4.2.30) (ADP-ribosyltransferase diphtheria toxin-like 8) (ARTD8) (B aggressive lymphoma protein 2)	0	-0.0164245	0.354838	-0.221753	0	0.324686	0.383684	0.351599	1	0.971724	0.517187	0.686923
PAR14_HUMAN	[3443] TVFKATLPDTAAPPGLPPAAAGPGK; [	984	40	D	Q460N5	Poly [ADP-ribose] polymerase 14 (PARP-14) (EC 2.4.2.30) (ADP-ribosyltransferase diphtheria toxin-like 8) (ARTD8) (B aggressive lymphoma protein 2)	D984; Poly [ADP-ribose] polymerase 14 (PARP-14) (EC 2.4.2.30) (ADP-ribosyltransferase diphtheria toxin-like 8) (ARTD8) (B aggressive lymphoma protein 2)	0	0.13812	-0.826705	-0.273851	0	0.353637	0.369993	0.334495	1	0.806851	0.111176	0.579283
PAR14_HUMAN	[3441] KVNVQVSFNPENKQK; [	708	40	P	Q460N5	Poly [ADP-ribose] polymerase 14 (PARP-14) (EC 2.4.2.30) (ADP-ribosyltransferase diphtheria toxin-like 8) (ARTD8) (B aggressive lymphoma protein 2)	P708; Poly [ADP-ribose] polymerase 14 (PARP-14) (EC 2.4.2.30) (ADP-ribosyltransferase diphtheria toxin-like 8) (ARTD8) (B aggressive lymphoma protein 2)	0	0.72297	0.917096	0.94737	0	0.357896	0.368619	0.335476	1	0.164749	0.0864964	0.0876865
PAR14_HUMAN	[3442] NYSSICLPAIGTGNAKQHPDKVAEAIIDAIEDFVQK; [	1341	40	D	Q460N5	Poly [ADP-ribose] polymerase 14 (PARP-14) (EC 2.4.2.30) (ADP-ribosyltransferase diphtheria toxin-like 8) (ARTD8) (B aggressive lymphoma protein 2)	D1341; Poly [ADP-ribose] polymerase 14 (PARP-14) (EC 2.4.2.30) (ADP-ribosyltransferase diphtheria toxin-like 8) (ARTD8) (B aggressive lymphoma protein 2)	0	-0.0164245	0.354838	-0.221753	0	0.324686	0.383684	0.351599	1	0.971724	0.517187	0.686923
PAR14_HUMAN	[3443] TVFKATLPDTAAPPGLPPAAAGPGK; [	989	40	P	Q460N5	Poly [ADP-ribose] polymerase 14 (PARP-14) (EC 2.4.2.30) (ADP-ribosyltransferase diphtheria toxin-like 8) (ARTD8) (B aggressive lymphoma protein 2)	P989; Poly [ADP-ribose] polymerase 14 (PARP-14) (EC 2.4.2.30) (ADP-ribosyltransferase diphtheria toxin-like 8) (ARTD8) (B aggressive lymphoma protein 2)	0	0.13812	-0.826705	-0.273851	0	0.353637	0.369993	0.334495	1	0.806851	0.111176	0.579283
PAR14_HUMAN	[3441] KVNVQVSFNPENKQK; [	710	40	N	Q460N5	Poly [ADP-ribose] polymerase 14 (PARP-14) (EC 2.4.2.30) (ADP-ribosyltransferase diphtheria toxin-like 8) (ARTD8) (B aggressive lymphoma protein 2)	N710; Poly [ADP-ribose] polymerase 14 (PARP-14) (EC 2.4.2.30) (ADP-ribosyltransferase diphtheria toxin-like 8) (ARTD8) (B aggressive lymphoma protein 2)	0	0.72297	0.917096	0.94737	0	0.357896	0.368619	0.335476	1	0.164749	0.0864964	0.0876865
PAR14_HUMAN	[3442] NYSSICLPAIGTGNAKQHPDKVAEAIIDAIEDFVQK; [	1342	40	K	Q460N5	Poly [ADP-ribose] polymerase 14 (PARP-14) (EC 2.4.2.30) (ADP-ribosyltransferase diphtheria toxin-like 8) (ARTD8) (B aggressive lymphoma protein 2)	K1342; Poly [ADP-ribose] polymerase 14 (PARP-14) (EC 2.4.2.30) (ADP-ribosyltransferase diphtheria toxin-like 8) (ARTD8) (B aggressive lymphoma protein 2)	0	-0.0164245	0.354838	-0.221753	0	0.324686	0.383684	0.351599	1	0.971724	0.517187	0.686923
PAR14_HUMAN	[3443] TVFKATLPDTAAPPGLPPAAAGPGK; [	1000	40	K	Q460N5	Poly [ADP-ribose] polymerase 14 (PARP-14) (EC 2.4.2.30) (ADP-ribosyltransferase diphtheria toxin-like 8) (ARTD8) (B aggressive lymphoma protein 2)	K1000; Poly [ADP-ribose] polymerase 14 (PARP-14) (EC 2.4.2.30) (ADP-ribosyltransferase diphtheria toxin-like 8) (ARTD8) (B aggressive lymphoma protein 2)	0	0.13812	-0.826705	-0.273851	0	0.353637	0.369993	0.334495	1	0.806851	0.111176	0.579283
PAR14_HUMAN	[3441] KVNVQVSFNPENKQK; [	711	40	K	Q460N5	Poly [ADP-ribose] polymerase 14 (PARP-14) (EC 2.4.2.30) (ADP-ribosyltransferase diphtheria toxin-like 8) (ARTD8) (B aggressive lymphoma protein 2)	K711; Poly [ADP-ribose] polymerase 14 (PARP-14) (EC 2.4.2.30) (ADP-ribosyltransferase diphtheria toxin-like 8) (ARTD8) (B aggressive lymphoma protein 2)	0	0.72297	0.917096	0.94737	0	0.357896	0.368619	0.335476	1	0.164749	0.0864964	0.0876865
PAR14_HUMAN	[3442] NYSSICLPAIGTGNAKQHPDKVAEAIIDAIEDFVQK; [	1353	40	D	Q460N5	Poly [ADP-ribose] polymerase 14 (PARP-14) (EC 2.4.2.30) (ADP-ribosyltransferase diphtheria toxin-like 8) (ARTD8) (B aggressive lymphoma protein 2)	D1353; Poly [ADP-ribose] polymerase 14 (PARP-14) (EC 2.4.2.30) (ADP-ribosyltransferase diphtheria toxin-like 8) (ARTD8) (B aggressive lymphoma protein 2)	0	-0.0164245	0.354838	-0.221753	0	0.324686	0.383684	0.351599	1	0.971724	0.517187	0.686923
OTUD4_HUMAN	[3444] DKDSIHGHSQLDK; [	514	40	D	Q01804	OTU domain-containing protein 4 (EC 3.4.19.12) (HIV-1-induced protein HIN-1)	D514; OTU domain-containing protein 4 (EC 3.4.19.12) (HIV-1-induced protein HIN-1)	0	0.098437	0.727747	-0.0734934	0	0.289872	0.295485	0.30767	1	0.83901	0.0896235	0.903589
ERC6L_HUMAN	[3459] FVSLDHIKELLMETR; [	388	50	D	Q2NKX8	DNA excision repair protein ERCC-6-like (EC 3.6.4.12) (ATP-dependent helicase ERCC6-like) (PLK1-interacting checkpoint helicase) (Tumor antigen BJ-HCC-15)	D388; DNA excision repair protein ERCC-6-like (EC 3.6.4.12) (ATP-dependent helicase ERCC6-like) (PLK1-interacting checkpoint helicase) (Tumor antigen BJ-HCC-15)	0	0.805195	0.886698	0.409042	0	0.366481	0.339478	0.289229	1	0.140487	0.0774162	0.306982
ERC6L_HUMAN	[3460] VNVTTLQDGK; [	801	50	D	Q2NKX8	DNA excision repair protein ERCC-6-like (EC 3.6.4.12) (ATP-dependent helicase ERCC6-like) (PLK1-interacting checkpoint helicase) (Tumor antigen BJ-HCC-15)	D801; DNA excision repair protein ERCC-6-like (EC 3.6.4.12) (ATP-dependent helicase ERCC6-like) (PLK1-interacting checkpoint helicase) (Tumor antigen BJ-HCC-15)	0	0.135885	0.0998576	-0.662008	0	0.386877	0.454523	0.302152	1	0.831538	0.888305	0.148212
ERC6L_HUMAN	[3461] TKEDVQK; [	332	50	D	Q2NKX8	DNA excision repair protein ERCC-6-like (EC 3.6.4.12) (ATP-dependent helicase ERCC6-like) (PLK1-interacting checkpoint helicase) (Tumor antigen BJ-HCC-15)	D332; DNA excision repair protein ERCC-6-like (EC 3.6.4.12) (ATP-dependent helicase ERCC6-like) (PLK1-interacting checkpoint helicase) (Tumor antigen BJ-HCC-15)	0	0.372776	-0.755547	0.360105	0	0.429844	0.544962	0.322539	1	0.568089	0.315337	0.427805
ERC6L_HUMAN	[3459] FVSLDHIKELLMETR; [	395	50	M	Q2NKX8	DNA excision repair protein ERCC-6-like (EC 3.6.4.12) (ATP-dependent helicase ERCC6-like) (PLK1-interacting checkpoint helicase) (Tumor antigen BJ-HCC-15)	M395; DNA excision repair protein ERCC-6-like (EC 3.6.4.12) (ATP-dependent helicase ERCC6-like) (PLK1-interacting checkpoint helicase) (Tumor antigen BJ-HCC-15)	0	0.805195	0.886698	0.409042	0	0.366481	0.339478	0.289229	1	0.140487	0.0774162	0.306982
ALKB5_HUMAN	[3462] DPALKPKR; [3463] DPALKPKR; [3465] LSGNNRDPALKPK; [	317	60	D	Q6P6C2	RNA demethylase ALKBH5 (EC 1.14.11.-) (Alkylated DNA repair protein alkB homolog 5) (Alpha-ketoglutarate-dependent dioxygenase alkB homolog 5)	D317; RNA demethylase ALKBH5 (EC 1.14.11.-) (Alkylated DNA repair protein alkB homolog 5) (Alpha-ketoglutarate-dependent dioxygenase alkB homolog 5)	0	-0.133121	-0.290221	-0.0139542	0	0.229632	0.267223	0.265275	1	0.709057	0.437727	0.976936
ALKB5_HUMAN	[3465] LSGNNRDPALKPK; [	314	60	N	Q6P6C2	RNA demethylase ALKBH5 (EC 1.14.11.-) (Alkylated DNA repair protein alkB homolog 5) (Alpha-ketoglutarate-dependent dioxygenase alkB homolog 5)	N314; RNA demethylase ALKBH5 (EC 1.14.11.-) (Alkylated DNA repair protein alkB homolog 5) (Alpha-ketoglutarate-dependent dioxygenase alkB homolog 5)	0	0.283217	-0.16724	-0.425594	0	0.226122	0.325103	0.33053	1	0.400319	0.729936	0.358513
ALKB5_HUMAN	[3462] DPALKPKR; [	318	60	P	Q6P6C2	RNA demethylase ALKBH5 (EC 1.14.11.-) (Alkylated DNA repair protein alkB homolog 5) (Alpha-ketoglutarate-dependent dioxygenase alkB homolog 5)	P318; RNA demethylase ALKBH5 (EC 1.14.11.-) (Alkylated DNA repair protein alkB homolog 5) (Alpha-ketoglutarate-dependent dioxygenase alkB homolog 5)	0	-0.364696	-0.494571	-0.0139542	0	0.233012	0.267223	0.265275	1	0.277114	0.173023	0.976936
ALKB5_HUMAN	[3463] DPALKPKR; [	321	60	K	Q6P6C2	RNA demethylase ALKBH5 (EC 1.14.11.-) (Alkylated DNA repair protein alkB homolog 5) (Alpha-ketoglutarate-dependent dioxygenase alkB homolog 5)	K321; RNA demethylase ALKBH5 (EC 1.14.11.-) (Alkylated DNA repair protein alkB homolog 5) (Alpha-ketoglutarate-dependent dioxygenase alkB homolog 5)	0	-0.133121	-0.290221	0.250654	0	0.229632	0.254178	0.225655	1	0.709057	0.41272	0.429616
ALKB5_HUMAN	[3465] LSGNNRDPALKPK; [	315	60	N	Q6P6C2	RNA demethylase ALKBH5 (EC 1.14.11.-) (Alkylated DNA repair protein alkB homolog 5) (Alpha-ketoglutarate-dependent dioxygenase alkB homolog 5)	N315; RNA demethylase ALKBH5 (EC 1.14.11.-) (Alkylated DNA repair protein alkB homolog 5) (Alpha-ketoglutarate-dependent dioxygenase alkB homolog 5)	0	0.283217	-0.16724	-0.425594	0	0.226122	0.325103	0.33053	1	0.400319	0.729936	0.358513
ALKB5_HUMAN	[3462] DPALKPKR; [3463] DPALKPKR; [	322	60	P	Q6P6C2	RNA demethylase ALKBH5 (EC 1.14.11.-) (Alkylated DNA repair protein alkB homolog 5) (Alpha-ketoglutarate-dependent dioxygenase alkB homolog 5)	P322; RNA demethylase ALKBH5 (EC 1.14.11.-) (Alkylated DNA repair protein alkB homolog 5) (Alpha-ketoglutarate-dependent dioxygenase alkB homolog 5)	0	-0.248908	-0.392396	0.11835	0	0.231322	0.260701	0.245462	1	0.483531	0.277909	0.766159
PHIP_HUMAN	[3472] DGPISPKK; [	909	60	P	Q8WWQ0	PH-interacting protein (PHIP) (IRS-1 PH domain-binding protein) (WD repeat-containing protein 11)	P909; PH-interacting protein (PHIP) (IRS-1 PH domain-binding protein) (WD repeat-containing protein 11)	0	0.238623	0.0999695	-0.207483	0	0.238282	0.230814	0.262382	1	0.511696	0.768952	0.591257
IPP2_HUMAN	[3479] AASTASHRPIK; [	10	40	P	P41236	Protein phosphatase inhibitor 2 (IPP-2)	P10; Protein phosphatase inhibitor 2 (IPP-2)	0	-0.840718	-0.909171	-0.490398	0	0.344117	0.353121	0.363927	1	0.115773	0.078488	0.33546
OXR1_HUMAN	[3482] RIDALNTEELR; [	665	60	D	Q8N573	Oxidation resistance protein 1	D665; Oxidation resistance protein 1	0	0.505753	-0.383097	0.279055	0	0.201055	0.182409	0.181466	1	0.10229	0.1282	0.264463
RHG17_HUMAN	[3485] NRPSVPPPPQPPGVHSAGDSSLTNTAPTASKIVTDSNSR; [	815	60	P	Q68EM7	Rho GTPase-activating protein 17 (Rho-type GTPase-activating protein 17) (RhoGAP interacting with CIP4 homologs protein 1) (RICH-1)	P815; Rho GTPase-activating protein 17 (Rho-type GTPase-activating protein 17) (RhoGAP interacting with CIP4 homologs protein 1) (RICH-1)	0	0.511687	0.00732857	0.682961	0	0.256688	0.326529	0.264031	1	0.166941	0.991764	0.107435
DP13B_HUMAN	[3491] EKDLTEVSTLK; [	130	50	K	Q8NEU8	DCC-interacting protein 13-beta (Dip13-beta) (Adapter protein containing PH domain, PTB domain and leucine zipper motif 2)	K130; DCC-interacting protein 13-beta (Dip13-beta) (Adapter protein containing PH domain, PTB domain and leucine zipper motif 2)	0	-0.437636	-0.264782	-0.142136	0	0.615627	0.603674	0.569232	1	0.646415	0.767359	0.89759
DP13B_HUMAN	[3492] DLTEVSTLK; [	122	50	D	Q8NEU8	DCC-interacting protein 13-beta (Dip13-beta) (Adapter protein containing PH domain, PTB domain and leucine zipper motif 2)	D122; DCC-interacting protein 13-beta (Dip13-beta) (Adapter protein containing PH domain, PTB domain and leucine zipper motif 2)	0	0.0159521	-0.00299031	0.0551882	0	0.302707	0.307929	0.306584	1	0.971724	0.998356	0.929252
GLP3L_HUMAN	[3494] TLALLVLAHSSDVLENVFSSLTDDK; [	233	40	D	Q9H4A5	Golgi phosphoprotein 3-like (GPP34-related protein)	D233; Golgi phosphoprotein 3-like (GPP34-related protein)	0	0.293992	0.360528	0.0770553	0	0.273028	0.260824	0.260308	1	0.483996	0.317798	0.870319
PSPC1_HUMAN	[3497] ATIPGPPMGPGPAMGPEGAANMGTPMMPDNGAVHNDR; [	433	40	P	Q8WXF1	Paraspeckle component 1 (Paraspeckle protein 1)	P433; Paraspeckle component 1 (Paraspeckle protein 1)	0	0.870133	0.784594	0.722994	0	0.462233	0.429476	0.476585	1	0.18496	0.178825	0.270349
PSPC1_HUMAN	[3498] CGDGAFLLTTTPRPVIVEPMEQFDDEDGLPEKLMQK; [	234	40	P	Q8WXF1	Paraspeckle component 1 (Paraspeckle protein 1)	P234; Paraspeckle component 1 (Paraspeckle protein 1)	0	-0.32446	0.0987198	0.0643469	0	0.427363	0.403981	0.356301	1	0.619093	0.877324	0.929252
PSPC1_HUMAN	[3497] ATIPGPPMGPGPAMGPEGAANMGTPMMPDNGAVHNDR; [	435	40	P	Q8WXF1	Paraspeckle component 1 (Paraspeckle protein 1)	P435; Paraspeckle component 1 (Paraspeckle protein 1)	0	0.870133	0.784594	0.722994	0	0.462233	0.429476	0.476585	1	0.18496	0.178825	0.270349
PSPC1_HUMAN	[3498] CGDGAFLLTTTPRPVIVEPMEQFDDEDGLPEKLMQK; [	240	40	D	Q8WXF1	Paraspeckle component 1 (Paraspeckle protein 1)	D240; Paraspeckle component 1 (Paraspeckle protein 1)	0	-0.32446	0.0987198	0.0643469	0	0.427363	0.403981	0.356301	1	0.619093	0.877324	0.929252
PSPC1_HUMAN	[3497] ATIPGPPMGPGPAMGPEGAANMGTPMMPDNGAVHNDR; [	436	40	P	Q8WXF1	Paraspeckle component 1 (Paraspeckle protein 1)	P436; Paraspeckle component 1 (Paraspeckle protein 1)	0	0.870133	0.784594	0.722994	0	0.462233	0.429476	0.476585	1	0.18496	0.178825	0.270349
PSPC1_HUMAN	[3498] CGDGAFLLTTTPRPVIVEPMEQFDDEDGLPEKLMQK; [	251	40	K	Q8WXF1	Paraspeckle component 1 (Paraspeckle protein 1)	K251; Paraspeckle component 1 (Paraspeckle protein 1)	0	-0.32446	0.0987198	0.0643469	0	0.427363	0.403981	0.356301	1	0.619093	0.877324	0.929252
PSPC1_HUMAN	[3497] ATIPGPPMGPGPAMGPEGAANMGTPMMPDNGAVHNDR; [	445	40	P	Q8WXF1	Paraspeckle component 1 (Paraspeckle protein 1)	P445; Paraspeckle component 1 (Paraspeckle protein 1)	0	0.870133	0.784594	0.722994	0	0.462233	0.429476	0.476585	1	0.18496	0.178825	0.270349
PSPC1_HUMAN	[3498] CGDGAFLLTTTPRPVIVEPMEQFDDEDGLPEKLMQK; [	215	40	R	Q8WXF1	Paraspeckle component 1 (Paraspeckle protein 1)	R215; Paraspeckle component 1 (Paraspeckle protein 1)	0	-0.32446	0.0987198	0.0643469	0	0.427363	0.403981	0.356301	1	0.619093	0.877324	0.929252
PSPC1_HUMAN	[3497] ATIPGPPMGPGPAMGPEGAANMGTPMMPDNGAVHNDR; [	450	40	N	Q8WXF1	Paraspeckle component 1 (Paraspeckle protein 1)	N450; Paraspeckle component 1 (Paraspeckle protein 1)	0	0.870133	0.784594	0.722994	0	0.462233	0.429476	0.476585	1	0.18496	0.178825	0.270349
PSPC1_HUMAN	[3497] ATIPGPPMGPGPAMGPEGAANMGTPMMPDNGAVHNDR; [	454	40	P	Q8WXF1	Paraspeckle component 1 (Paraspeckle protein 1)	P454; Paraspeckle component 1 (Paraspeckle protein 1)	0	0.870133	0.784594	0.722994	0	0.462233	0.429476	0.476585	1	0.18496	0.178825	0.270349
PSPC1_HUMAN	[3497] ATIPGPPMGPGPAMGPEGAANMGTPMMPDNGAVHNDR; [	455	40	M	Q8WXF1	Paraspeckle component 1 (Paraspeckle protein 1)	M455; Paraspeckle component 1 (Paraspeckle protein 1)	0	0.870133	0.784594	0.722994	0	0.462233	0.429476	0.476585	1	0.18496	0.178825	0.270349
PSPC1_HUMAN	[3497] ATIPGPPMGPGPAMGPEGAANMGTPMMPDNGAVHNDR; [	456	40	M	Q8WXF1	Paraspeckle component 1 (Paraspeckle protein 1)	M456; Paraspeckle component 1 (Paraspeckle protein 1)	0	0.870133	0.784594	0.722994	0	0.462233	0.429476	0.476585	1	0.18496	0.178825	0.270349
PSPC1_HUMAN	[3497] ATIPGPPMGPGPAMGPEGAANMGTPMMPDNGAVHNDR; [	457	40	P	Q8WXF1	Paraspeckle component 1 (Paraspeckle protein 1)	P457; Paraspeckle component 1 (Paraspeckle protein 1)	0	0.870133	0.784594	0.722994	0	0.462233	0.429476	0.476585	1	0.18496	0.178825	0.270349
PSPC1_HUMAN	[3497] ATIPGPPMGPGPAMGPEGAANMGTPMMPDNGAVHNDR; [	458	40	D	Q8WXF1	Paraspeckle component 1 (Paraspeckle protein 1)	D458; Paraspeckle component 1 (Paraspeckle protein 1)	0	0.870133	0.784594	0.722994	0	0.462233	0.429476	0.476585	1	0.18496	0.178825	0.270349
PSPC1_HUMAN	[3497] ATIPGPPMGPGPAMGPEGAANMGTPMMPDNGAVHNDR; [	464	40	N	Q8WXF1	Paraspeckle component 1 (Paraspeckle protein 1)	N464; Paraspeckle component 1 (Paraspeckle protein 1)	0	0.870133	0.784594	0.722994	0	0.462233	0.429476	0.476585	1	0.18496	0.178825	0.270349
PSPC1_HUMAN	[3497] ATIPGPPMGPGPAMGPEGAANMGTPMMPDNGAVHNDR; [	465	40	D	Q8WXF1	Paraspeckle component 1 (Paraspeckle protein 1)	D465; Paraspeckle component 1 (Paraspeckle protein 1)	0	0.870133	0.784594	0.722994	0	0.462233	0.429476	0.476585	1	0.18496	0.178825	0.270349
2A5D_HUMAN	[3500] YSGGPQIVKK; [	78	50	P	Q14738	Serine/threonine-protein phosphatase 2A 56 kDa regulatory subunit delta isoform (PP2A B subunit isoform B'-delta) (PP2A B subunit isoform B56-delta) (PP2A B subunit isoform PR61-delta) (PP2A B subunit isoform R5-delta)	P78; Serine/threonine-protein phosphatase 2A 56 kDa regulatory subunit delta isoform (PP2A B subunit isoform B'-delta) (PP2A B subunit isoform B56-delta) (PP2A B subunit isoform PR61-delta) (PP2A B subunit isoform R5-delta)	0	-0.164578	0.18611	-0.522217	0	0.317301	0.316447	0.262292	1	0.736792	0.6953	0.16614
BRX1_HUMAN	[3504] DRIPGPVCKGK; [	45	50	D	Q8TDN6	Ribosome biogenesis protein BRX1 homolog (Brix domain-containing protein 2)	D45; Ribosome biogenesis protein BRX1 homolog (Brix domain-containing protein 2)	0	-0.187343	-0.563206	0.0760899	0	0.283044	0.280399	0.268756	1	0.666828	0.142033	0.876137
MNS1_HUMAN	[3513] IIKEENAAEDK; [	171	50	K	Q8NEH6	Meiosis-specific nuclear structural protein 1	K171; Meiosis-specific nuclear structural protein 1	0	-0.363122	-0.119154	-0.0246824	0	0.311351	0.315042	0.30573	1	0.43918	0.800631	0.966066
MNS1_HUMAN	[3515] HESLKDEKMR; [	107	50	D	Q8NEH6	Meiosis-specific nuclear structural protein 1	D107; Meiosis-specific nuclear structural protein 1	0	-0.386077	-0.347154	-0.212381	0	0.2977	0.287157	0.273725	1	0.381289	0.386277	0.601382
LRC59_HUMAN	[3516] ELAALPKATILDLSCNK; [	40	50	K	Q96AG4	Leucine-rich repeat-containing protein 59 (Ribosome-binding protein p34) (p34) [Cleaved into: Leucine-rich repeat-containing protein 59, N-terminally processed]	K40; Leucine-rich repeat-containing protein 59 (Ribosome-binding protein p34) (p34) [Cleaved into: Leucine-rich repeat-containing protein 59, N-terminally processed]	0	0.230145	0.441334	0.142613	0	0.229747	0.237465	0.233264	1	0.511696	0.172775	0.695253
LRC59_HUMAN	[3517] EANQAPKSK; [	222	50	N	Q96AG4	Leucine-rich repeat-containing protein 59 (Ribosome-binding protein p34) (p34) [Cleaved into: Leucine-rich repeat-containing protein 59, N-terminally processed]	N222; Leucine-rich repeat-containing protein 59 (Ribosome-binding protein p34) (p34) [Cleaved into: Leucine-rich repeat-containing protein 59, N-terminally processed]	0	0.407079	-0.291629	0.282051	0	0.237377	0.228884	0.218076	1	0.223201	0.358211	0.357086
LRC59_HUMAN	[3516] ELAALPKATILDLSCNK; [	45	50	D	Q96AG4	Leucine-rich repeat-containing protein 59 (Ribosome-binding protein p34) (p34) [Cleaved into: Leucine-rich repeat-containing protein 59, N-terminally processed]	D45; Leucine-rich repeat-containing protein 59 (Ribosome-binding protein p34) (p34) [Cleaved into: Leucine-rich repeat-containing protein 59, N-terminally processed]	0	0.230145	0.441334	0.142613	0	0.229747	0.237465	0.233264	1	0.511696	0.172775	0.695253
LRC59_HUMAN	[3516] ELAALPKATILDLSCNK; [	49	50	N	Q96AG4	Leucine-rich repeat-containing protein 59 (Ribosome-binding protein p34) (p34) [Cleaved into: Leucine-rich repeat-containing protein 59, N-terminally processed]	N49; Leucine-rich repeat-containing protein 59 (Ribosome-binding protein p34) (p34) [Cleaved into: Leucine-rich repeat-containing protein 59, N-terminally processed]	0	0.230145	0.441334	0.142613	0	0.229747	0.237465	0.233264	1	0.511696	0.172775	0.695253
LRC59_HUMAN	[3516] ELAALPKATILDLSCNK; [	50	50	K	Q96AG4	Leucine-rich repeat-containing protein 59 (Ribosome-binding protein p34) (p34) [Cleaved into: Leucine-rich repeat-containing protein 59, N-terminally processed]	K50; Leucine-rich repeat-containing protein 59 (Ribosome-binding protein p34) (p34) [Cleaved into: Leucine-rich repeat-containing protein 59, N-terminally processed]	0	0.230145	0.441334	0.142613	0	0.229747	0.237465	0.233264	1	0.511696	0.172775	0.695253
CDV3_HUMAN	[3525] DKEMEKSFEVVR; [	215	70	K	Q9UKY7	Protein CDV3 homolog	K215; Protein CDV3 homolog	0	-0.0292778	-0.474455	-0.0317828	0	0.193128	0.193443	0.20881	1	0.934321	0.0864964	0.937238
AAPK1_HUMAN	[3532] ICDGIFYTPQYLNPSVISLLKHMLQVDPMKR; [	257	70	K	Q13131	5'-AMP-activated protein kinase catalytic subunit alpha-1 (AMPK subunit alpha-1) (EC 2.7.11.1) (Acetyl-CoA carboxylase kinase) (ACACA kinase) (EC 2.7.11.27) (Hydroxymethylglutaryl-CoA reductase kinase) (HMGCR kinase) (EC 2.7.11.31) (Tau-protein kinase PRKAA1) (EC 2.7.11.26)	K257; 5'-AMP-activated protein kinase catalytic subunit alpha-1 (AMPK subunit alpha-1) (EC 2.7.11.1) (Acetyl-CoA carboxylase kinase) (ACACA kinase) (EC 2.7.11.27) (Hydroxymethylglutaryl-CoA reductase kinase) (HMGCR kinase) (EC 2.7.11.31) (Tau-protein kinase PRKAA1) (EC 2.7.11.26)	0	0.462211	0.669426	0.487338	0	0.234413	0.240606	0.231893	1	0.169791	0.0600422	0.155428
AAPK1_HUMAN	[3535] ARHTLDELNPQK; [	390	70	D	Q13131	5'-AMP-activated protein kinase catalytic subunit alpha-1 (AMPK subunit alpha-1) (EC 2.7.11.1) (Acetyl-CoA carboxylase kinase) (ACACA kinase) (EC 2.7.11.27) (Hydroxymethylglutaryl-CoA reductase kinase) (HMGCR kinase) (EC 2.7.11.31) (Tau-protein kinase PRKAA1) (EC 2.7.11.26)	D390; 5'-AMP-activated protein kinase catalytic subunit alpha-1 (AMPK subunit alpha-1) (EC 2.7.11.1) (Acetyl-CoA carboxylase kinase) (ACACA kinase) (EC 2.7.11.27) (Hydroxymethylglutaryl-CoA reductase kinase) (HMGCR kinase) (EC 2.7.11.31) (Tau-protein kinase PRKAA1) (EC 2.7.11.26)	0	-0.588033	-0.695434	-0.545023	0	0.242573	0.26145	0.23411	1	0.115178	0.0749194	0.137688
AAPK1_HUMAN	[3532] ICDGIFYTPQYLNPSVISLLKHMLQVDPMKR; [	259	70	M	Q13131	5'-AMP-activated protein kinase catalytic subunit alpha-1 (AMPK subunit alpha-1) (EC 2.7.11.1) (Acetyl-CoA carboxylase kinase) (ACACA kinase) (EC 2.7.11.27) (Hydroxymethylglutaryl-CoA reductase kinase) (HMGCR kinase) (EC 2.7.11.31) (Tau-protein kinase PRKAA1) (EC 2.7.11.26)	M259; 5'-AMP-activated protein kinase catalytic subunit alpha-1 (AMPK subunit alpha-1) (EC 2.7.11.1) (Acetyl-CoA carboxylase kinase) (ACACA kinase) (EC 2.7.11.27) (Hydroxymethylglutaryl-CoA reductase kinase) (HMGCR kinase) (EC 2.7.11.31) (Tau-protein kinase PRKAA1) (EC 2.7.11.26)	0	0.462211	0.669426	0.487338	0	0.234413	0.240606	0.231893	1	0.169791	0.0600422	0.155428
AAPK1_HUMAN	[3532] ICDGIFYTPQYLNPSVISLLKHMLQVDPMKR; [	264	70	P	Q13131	5'-AMP-activated protein kinase catalytic subunit alpha-1 (AMPK subunit alpha-1) (EC 2.7.11.1) (Acetyl-CoA carboxylase kinase) (ACACA kinase) (EC 2.7.11.27) (Hydroxymethylglutaryl-CoA reductase kinase) (HMGCR kinase) (EC 2.7.11.31) (Tau-protein kinase PRKAA1) (EC 2.7.11.26)	P264; 5'-AMP-activated protein kinase catalytic subunit alpha-1 (AMPK subunit alpha-1) (EC 2.7.11.1) (Acetyl-CoA carboxylase kinase) (ACACA kinase) (EC 2.7.11.27) (Hydroxymethylglutaryl-CoA reductase kinase) (HMGCR kinase) (EC 2.7.11.31) (Tau-protein kinase PRKAA1) (EC 2.7.11.26)	0	0.462211	0.669426	0.487338	0	0.234413	0.240606	0.231893	1	0.169791	0.0600422	0.155428
AAPK1_HUMAN	[3532] ICDGIFYTPQYLNPSVISLLKHMLQVDPMKR; [	266	70	K	Q13131	5'-AMP-activated protein kinase catalytic subunit alpha-1 (AMPK subunit alpha-1) (EC 2.7.11.1) (Acetyl-CoA carboxylase kinase) (ACACA kinase) (EC 2.7.11.27) (Hydroxymethylglutaryl-CoA reductase kinase) (HMGCR kinase) (EC 2.7.11.31) (Tau-protein kinase PRKAA1) (EC 2.7.11.26)	K266; 5'-AMP-activated protein kinase catalytic subunit alpha-1 (AMPK subunit alpha-1) (EC 2.7.11.1) (Acetyl-CoA carboxylase kinase) (ACACA kinase) (EC 2.7.11.27) (Hydroxymethylglutaryl-CoA reductase kinase) (HMGCR kinase) (EC 2.7.11.31) (Tau-protein kinase PRKAA1) (EC 2.7.11.26)	0	0.462211	0.669426	0.487338	0	0.234413	0.240606	0.231893	1	0.169791	0.0600422	0.155428
PR40A_HUMAN	[3536] RSTTLDAGNIK; [	713	70	D	O75400	Pre-mRNA-processing factor 40 homolog A (Fas ligand-associated factor 1) (Formin-binding protein 11) (Formin-binding protein 3) (Huntingtin yeast partner A) (Huntingtin-interacting protein 10) (HIP-10) (Huntingtin-interacting protein A) (Renal carcinoma antigen NY-REN-6)	D713; Pre-mRNA-processing factor 40 homolog A (Fas ligand-associated factor 1) (Formin-binding protein 11) (Formin-binding protein 3) (Huntingtin yeast partner A) (Huntingtin-interacting protein 10) (HIP-10) (Huntingtin-interacting protein A) (Renal carcinoma antigen NY-REN-6)	0	0.395834	0.414034	0.341245	0	0.218762	0.22769	0.218118	1	0.20061	0.178825	0.255887
PR40A_HUMAN	[3537] MRPGTGAER; [	1	70	M	O75400	Pre-mRNA-processing factor 40 homolog A (Fas ligand-associated factor 1) (Formin-binding protein 11) (Formin-binding protein 3) (Huntingtin yeast partner A) (Huntingtin-interacting protein 10) (HIP-10) (Huntingtin-interacting protein A) (Renal carcinoma antigen NY-REN-6)	M1; Pre-mRNA-processing factor 40 homolog A (Fas ligand-associated factor 1) (Formin-binding protein 11) (Formin-binding protein 3) (Huntingtin yeast partner A) (Huntingtin-interacting protein 10) (HIP-10) (Huntingtin-interacting protein A) (Renal carcinoma antigen NY-REN-6)	0	0.230963	0.289824	0.273275	0	0.213611	0.220719	0.216183	1	0.479739	0.339657	0.367171
PR40A_HUMAN	[3541] SDSPESDAER; [	884	70	D	O75400	Pre-mRNA-processing factor 40 homolog A (Fas ligand-associated factor 1) (Formin-binding protein 11) (Formin-binding protein 3) (Huntingtin yeast partner A) (Huntingtin-interacting protein 10) (HIP-10) (Huntingtin-interacting protein A) (Renal carcinoma antigen NY-REN-6)	D884; Pre-mRNA-processing factor 40 homolog A (Fas ligand-associated factor 1) (Formin-binding protein 11) (Formin-binding protein 3) (Huntingtin yeast partner A) (Huntingtin-interacting protein 10) (HIP-10) (Huntingtin-interacting protein A) (Renal carcinoma antigen NY-REN-6)	0	-0.384458	-0.175622	-0.00521722	0	0.217919	0.226876	0.216963	1	0.211219	0.591587	0.987765
MA7D1_HUMAN	[3548] EKSALARER; [	428	120	K	Q3KQU3	MAP7 domain-containing protein 1 (Arginine/proline-rich coiled-coil domain-containing protein 1) (Proline/arginine-rich coiled-coil domain-containing protein 1)	K428; MAP7 domain-containing protein 1 (Arginine/proline-rich coiled-coil domain-containing protein 1) (Proline/arginine-rich coiled-coil domain-containing protein 1)	0	-0.352131	-0.359792	-0.380604	0	0.196083	0.207297	0.194419	1	0.200962	0.195139	0.168269
VPS35_HUMAN	[3554] CLDKNKLMDALK; [3555] CLDKNKLMDALK; [	35	50	D	Q96QK1	Vacuolar protein sorting-associated protein 35 (hVPS35) (Maternal-embryonic 3) (Vesicle protein sorting 35)	D35; Vacuolar protein sorting-associated protein 35 (hVPS35) (Maternal-embryonic 3) (Vesicle protein sorting 35)	0	0.208236	0.51915	0.208148	0	0.288588	0.316801	0.287907	1	0.640606	0.233062	0.632496
VPS35_HUMAN	[3554] CLDKNKLMDALK; [3555] CLDKNKLMDALK; [	36	50	K	Q96QK1	Vacuolar protein sorting-associated protein 35 (hVPS35) (Maternal-embryonic 3) (Vesicle protein sorting 35)	K36; Vacuolar protein sorting-associated protein 35 (hVPS35) (Maternal-embryonic 3) (Vesicle protein sorting 35)	0	0.208236	0.51915	0.208148	0	0.288588	0.316801	0.287907	1	0.640606	0.233062	0.632496
VPS35_HUMAN	[3554] CLDKNKLMDALK; [3555] CLDKNKLMDALK; [	37	50	N	Q96QK1	Vacuolar protein sorting-associated protein 35 (hVPS35) (Maternal-embryonic 3) (Vesicle protein sorting 35)	N37; Vacuolar protein sorting-associated protein 35 (hVPS35) (Maternal-embryonic 3) (Vesicle protein sorting 35)	0	0.208236	0.51915	0.208148	0	0.288588	0.316801	0.287907	1	0.640606	0.233062	0.632496
VPS35_HUMAN	[3554] CLDKNKLMDALK; [	40	50	M	Q96QK1	Vacuolar protein sorting-associated protein 35 (hVPS35) (Maternal-embryonic 3) (Vesicle protein sorting 35)	M40; Vacuolar protein sorting-associated protein 35 (hVPS35) (Maternal-embryonic 3) (Vesicle protein sorting 35)	0	0.785291	0.868326	0.873261	0	0.336318	0.337008	0.326648	1	0.127627	0.078347	0.103631
VPS35_HUMAN	[3555] CLDKNKLMDALK; [	38	50	K	Q96QK1	Vacuolar protein sorting-associated protein 35 (hVPS35) (Maternal-embryonic 3) (Vesicle protein sorting 35)	K38; Vacuolar protein sorting-associated protein 35 (hVPS35) (Maternal-embryonic 3) (Vesicle protein sorting 35)	0	-0.36882	0.169974	-0.456964	0	0.240888	0.296599	0.249184	1	0.290626	0.703796	0.184835
SIA7A_HUMAN	[3578] TEAQSWKSQDTK; [	157	60	K	Q9NSC7	Alpha-N-acetylgalactosaminide alpha-2,6-sialyltransferase 1 (EC 2.4.99.3) (GalNAc alpha-2,6-sialyltransferase I) (ST6GalNAc I) (ST6GalNAcI) (Sialyltransferase 7A) (SIAT7-A)	K157; Alpha-N-acetylgalactosaminide alpha-2,6-sialyltransferase 1 (EC 2.4.99.3) (GalNAc alpha-2,6-sialyltransferase I) (ST6GalNAc I) (ST6GalNAcI) (Sialyltransferase 7A) (SIAT7-A)	0	0.436901	0.379144	0.533182	0	0.243024	0.294048	0.269863	1	0.203711	0.35042	0.168145
SIA7A_HUMAN	[3579] LTASRTVSEK; [	183	60	K	Q9NSC7	Alpha-N-acetylgalactosaminide alpha-2,6-sialyltransferase 1 (EC 2.4.99.3) (GalNAc alpha-2,6-sialyltransferase I) (ST6GalNAc I) (ST6GalNAcI) (Sialyltransferase 7A) (SIAT7-A)	K183; Alpha-N-acetylgalactosaminide alpha-2,6-sialyltransferase 1 (EC 2.4.99.3) (GalNAc alpha-2,6-sialyltransferase I) (ST6GalNAc I) (ST6GalNAcI) (Sialyltransferase 7A) (SIAT7-A)	0	-0.0175301	0.122114	0.424856	0	0.252867	0.267505	0.244171	1	0.967681	0.756283	0.206556
SIA7A_HUMAN	[3580] IKASKSLWLQK; [	286	60	K	Q9NSC7	Alpha-N-acetylgalactosaminide alpha-2,6-sialyltransferase 1 (EC 2.4.99.3) (GalNAc alpha-2,6-sialyltransferase I) (ST6GalNAc I) (ST6GalNAcI) (Sialyltransferase 7A) (SIAT7-A)	K286; Alpha-N-acetylgalactosaminide alpha-2,6-sialyltransferase 1 (EC 2.4.99.3) (GalNAc alpha-2,6-sialyltransferase I) (ST6GalNAc I) (ST6GalNAcI) (Sialyltransferase 7A) (SIAT7-A)	0	0.323026	0.597021	0.200781	0	0.218693	0.247221	0.260169	1	0.308097	0.0907592	0.602552
SIA7A_HUMAN	[3582] EPQTKPSR; [	38	60	P	Q9NSC7	Alpha-N-acetylgalactosaminide alpha-2,6-sialyltransferase 1 (EC 2.4.99.3) (GalNAc alpha-2,6-sialyltransferase I) (ST6GalNAc I) (ST6GalNAcI) (Sialyltransferase 7A) (SIAT7-A)	P38; Alpha-N-acetylgalactosaminide alpha-2,6-sialyltransferase 1 (EC 2.4.99.3) (GalNAc alpha-2,6-sialyltransferase I) (ST6GalNAc I) (ST6GalNAcI) (Sialyltransferase 7A) (SIAT7-A)	0	-0.625998	-1.02208	-0.954126	0	0.302569	0.365891	0.341502	1	0.15252	0.0600422	0.0876865
SIA7A_HUMAN	[3578] TEAQSWKSQDTK; [	160	60	D	Q9NSC7	Alpha-N-acetylgalactosaminide alpha-2,6-sialyltransferase 1 (EC 2.4.99.3) (GalNAc alpha-2,6-sialyltransferase I) (ST6GalNAc I) (ST6GalNAcI) (Sialyltransferase 7A) (SIAT7-A)	D160; Alpha-N-acetylgalactosaminide alpha-2,6-sialyltransferase 1 (EC 2.4.99.3) (GalNAc alpha-2,6-sialyltransferase I) (ST6GalNAc I) (ST6GalNAcI) (Sialyltransferase 7A) (SIAT7-A)	0	0.436901	0.379144	0.533182	0	0.243024	0.294048	0.269863	1	0.203711	0.35042	0.168145
SIA7A_HUMAN	[3580] IKASKSLWLQK; [	289	60	K	Q9NSC7	Alpha-N-acetylgalactosaminide alpha-2,6-sialyltransferase 1 (EC 2.4.99.3) (GalNAc alpha-2,6-sialyltransferase I) (ST6GalNAc I) (ST6GalNAcI) (Sialyltransferase 7A) (SIAT7-A)	K289; Alpha-N-acetylgalactosaminide alpha-2,6-sialyltransferase 1 (EC 2.4.99.3) (GalNAc alpha-2,6-sialyltransferase I) (ST6GalNAc I) (ST6GalNAcI) (Sialyltransferase 7A) (SIAT7-A)	0	0.323026	0.597021	0.200781	0	0.218693	0.247221	0.260169	1	0.308097	0.0907592	0.602552
SIA7A_HUMAN	[3582] EPQTKPSR; [	41	60	K	Q9NSC7	Alpha-N-acetylgalactosaminide alpha-2,6-sialyltransferase 1 (EC 2.4.99.3) (GalNAc alpha-2,6-sialyltransferase I) (ST6GalNAc I) (ST6GalNAcI) (Sialyltransferase 7A) (SIAT7-A)	K41; Alpha-N-acetylgalactosaminide alpha-2,6-sialyltransferase 1 (EC 2.4.99.3) (GalNAc alpha-2,6-sialyltransferase I) (ST6GalNAc I) (ST6GalNAcI) (Sialyltransferase 7A) (SIAT7-A)	0	-0.625998	-1.02208	-0.954126	0	0.302569	0.365891	0.341502	1	0.15252	0.0600422	0.0876865
CAND1_HUMAN	[3583] LDDDSERKVVK; [	42	60	D	Q86VP6	Cullin-associated NEDD8-dissociated protein 1 (Cullin-associated and neddylation-dissociated protein 1) (TBP-interacting protein of 120 kDa A) (TBP-interacting protein 120A) (p120 CAND1)	D42; Cullin-associated NEDD8-dissociated protein 1 (Cullin-associated and neddylation-dissociated protein 1) (TBP-interacting protein of 120 kDa A) (TBP-interacting protein 120A) (p120 CAND1)	0	-0.0480569	0.261739	0.0293138	0	0.293527	0.333172	0.314381	1	0.927569	0.586745	0.958282
ZC3HF_HUMAN	[3589] TFGLKNKK; [	33	60	N	Q8WU90	Zinc finger CCCH domain-containing protein 15 (DRG family-regulatory protein 1) (Likely ortholog of mouse immediate early response erythropoietin 4)	N33; Zinc finger CCCH domain-containing protein 15 (DRG family-regulatory protein 1) (Likely ortholog of mouse immediate early response erythropoietin 4)	0	-0.238985	-0.0943324	-0.263052	0	0.243838	0.236651	0.229698	1	0.51927	0.789095	0.415121
ZC3HF_HUMAN	[3590] ISKGADPK; [	96	60	K	Q8WU90	Zinc finger CCCH domain-containing protein 15 (DRG family-regulatory protein 1) (Likely ortholog of mouse immediate early response erythropoietin 4)	K96; Zinc finger CCCH domain-containing protein 15 (DRG family-regulatory protein 1) (Likely ortholog of mouse immediate early response erythropoietin 4)	0	-0.39259	-0.0084003	-0.501878	0	0.271369	0.291451	0.258503	1	0.317551	0.988344	0.169612
ARP10_HUMAN	[3596] GLKIQAAKFNIDGNNERPSPPPNVDYPLDGEK; [	237	40	N	Q9NZ32	Actin-related protein 10 (Actin-related protein 11) (hARP11)	N237; Actin-related protein 10 (Actin-related protein 11) (hARP11)	0	0.331629	-0.246574	0.39201	0	0.325657	0.34112	0.307766	1	0.509244	0.619914	0.366573
ARP10_HUMAN	[3598] AGMPKPVR; [	48	40	M	Q9NZ32	Actin-related protein 10 (Actin-related protein 11) (hARP11)	M48; Actin-related protein 10 (Actin-related protein 11) (hARP11)	0	-1.00975	-1.01708	-0.858709	0	0.338814	0.342857	0.331734	1	0.067809	0.055546	0.108616
ARP10_HUMAN	[3596] GLKIQAAKFNIDGNNERPSPPPNVDYPLDGEK; [	240	40	P	Q9NZ32	Actin-related protein 10 (Actin-related protein 11) (hARP11)	P240; Actin-related protein 10 (Actin-related protein 11) (hARP11)	0	0.331629	-0.246574	0.39201	0	0.325657	0.34112	0.307766	1	0.509244	0.619914	0.366573
ARP10_HUMAN	[3598] AGMPKPVR; [	49	40	P	Q9NZ32	Actin-related protein 10 (Actin-related protein 11) (hARP11)	P49; Actin-related protein 10 (Actin-related protein 11) (hARP11)	0	-1.00975	-1.01708	-0.858709	0	0.338814	0.342857	0.331734	1	0.067809	0.055546	0.108616
ARP10_HUMAN	[3596] GLKIQAAKFNIDGNNERPSPPPNVDYPLDGEK; [	242	40	P	Q9NZ32	Actin-related protein 10 (Actin-related protein 11) (hARP11)	P242; Actin-related protein 10 (Actin-related protein 11) (hARP11)	0	0.331629	-0.246574	0.39201	0	0.325657	0.34112	0.307766	1	0.509244	0.619914	0.366573
ARP10_HUMAN	[3598] AGMPKPVR; [	50	40	K	Q9NZ32	Actin-related protein 10 (Actin-related protein 11) (hARP11)	K50; Actin-related protein 10 (Actin-related protein 11) (hARP11)	0	-1.00975	-1.01708	-0.858709	0	0.338814	0.342857	0.331734	1	0.067809	0.055546	0.108616
ARP10_HUMAN	[3596] GLKIQAAKFNIDGNNERPSPPPNVDYPLDGEK; [	244	40	P	Q9NZ32	Actin-related protein 10 (Actin-related protein 11) (hARP11)	P244; Actin-related protein 10 (Actin-related protein 11) (hARP11)	0	0.331629	-0.246574	0.39201	0	0.325657	0.34112	0.307766	1	0.509244	0.619914	0.366573
ARP10_HUMAN	[3598] AGMPKPVR; [	51	40	P	Q9NZ32	Actin-related protein 10 (Actin-related protein 11) (hARP11)	P51; Actin-related protein 10 (Actin-related protein 11) (hARP11)	0	-1.00975	-1.01708	-0.858709	0	0.338814	0.342857	0.331734	1	0.067809	0.055546	0.108616
ARP10_HUMAN	[3596] GLKIQAAKFNIDGNNERPSPPPNVDYPLDGEK; [	249	40	P	Q9NZ32	Actin-related protein 10 (Actin-related protein 11) (hARP11)	P249; Actin-related protein 10 (Actin-related protein 11) (hARP11)	0	0.331629	-0.246574	0.39201	0	0.325657	0.34112	0.307766	1	0.509244	0.619914	0.366573
PKN2_HUMAN	[3599] TSKSKSGSSR; [	374	50	K	Q16513	Serine/threonine-protein kinase N2 (EC 2.7.11.13) (PKN gamma) (Protein kinase C-like 2) (Protein-kinase C-related kinase 2)	K374; Serine/threonine-protein kinase N2 (EC 2.7.11.13) (PKN gamma) (Protein kinase C-like 2) (Protein-kinase C-related kinase 2)	0	-0.214978	0.219677	-0.132589	0	0.572814	0.642364	0.669113	1	0.815419	0.823573	0.925998
GLU2B_HUMAN	[3608] SLEDQVEMLR; [	175	70	M	P14314	Glucosidase 2 subunit beta (80K-H protein) (Glucosidase II subunit beta) (Protein kinase C substrate 60.1 kDa protein heavy chain) (PKCSH)	M175; Glucosidase 2 subunit beta (80K-H protein) (Glucosidase II subunit beta) (Protein kinase C substrate 60.1 kDa protein heavy chain) (PKCSH)	0	-0.55242	-0.577609	-0.513444	0	0.241904	0.211687	0.227402	1	0.130179	0.0653686	0.139567
CT2NL_HUMAN	[3609] GNPPPIPPK; [	579	50	P	Q9P2B4	CTTNBP2 N-terminal-like protein	P579; CTTNBP2 N-terminal-like protein	0	-0.0970047	0.595271	-0.025223	0	0.282871	0.278231	0.257916	1	0.836418	0.12347	0.957164
CT2NL_HUMAN	[3610] QPVCTNPLSILK; [	78	50	N	Q9P2B4	CTTNBP2 N-terminal-like protein	N78; CTTNBP2 N-terminal-like protein	0	-0.257125	0.112754	-0.288393	0	0.277458	0.409217	0.344697	1	0.539409	0.858941	0.568416
CT2NL_HUMAN	[3609] GNPPPIPPK; [	581	50	P	Q9P2B4	CTTNBP2 N-terminal-like protein	P581; CTTNBP2 N-terminal-like protein	0	-0.0970047	0.595271	-0.025223	0	0.282871	0.278231	0.257916	1	0.836418	0.12347	0.957164
CT2NL_HUMAN	[3610] QPVCTNPLSILK; [	79	50	P	Q9P2B4	CTTNBP2 N-terminal-like protein	P79; CTTNBP2 N-terminal-like protein	0	-0.257125	0.112754	-0.288393	0	0.277458	0.409217	0.344697	1	0.539409	0.858941	0.568416
PRKDC_HUMAN	[3614] HVSLNKAK; [	1146	110	N	P78527	DNA-dependent protein kinase catalytic subunit (DNA-PK catalytic subunit) (DNA-PKcs) (EC 2.7.11.1) (DNPK1) (p460)	N1146; DNA-dependent protein kinase catalytic subunit (DNA-PK catalytic subunit) (DNA-PKcs) (EC 2.7.11.1) (DNPK1) (p460)	0	-0.158261	-0.260986	0.0838074	0	0.208875	0.238955	0.172486	1	0.619093	0.434133	0.766159
PRKDC_HUMAN	[3617] LKPVELR; [	2448	110	P	P78527	DNA-dependent protein kinase catalytic subunit (DNA-PK catalytic subunit) (DNA-PKcs) (EC 2.7.11.1) (DNPK1) (p460)	P2448; DNA-dependent protein kinase catalytic subunit (DNA-PK catalytic subunit) (DNA-PKcs) (EC 2.7.11.1) (DNPK1) (p460)	0	-0.223733	-0.326307	-0.475002	0	0.199547	0.202398	0.214536	1	0.456545	0.23819	0.141782
PRKDC_HUMAN	[3620] KIKYFEGVSPK; [	679	110	K	P78527	DNA-dependent protein kinase catalytic subunit (DNA-PK catalytic subunit) (DNA-PKcs) (EC 2.7.11.1) (DNPK1) (p460)	K679; DNA-dependent protein kinase catalytic subunit (DNA-PK catalytic subunit) (DNA-PKcs) (EC 2.7.11.1) (DNPK1) (p460)	0	-0.30199	0.10927	-0.232799	0	0.2038	0.219328	0.18523	1	0.304993	0.738063	0.367171
PRKDC_HUMAN	[3621] VAACELLHSMVMFMLGKATQMPEGGQGAPPMYQLYKR; [	939	110	M	P78527	DNA-dependent protein kinase catalytic subunit (DNA-PK catalytic subunit) (DNA-PKcs) (EC 2.7.11.1) (DNPK1) (p460)	M939; DNA-dependent protein kinase catalytic subunit (DNA-PK catalytic subunit) (DNA-PKcs) (EC 2.7.11.1) (DNPK1) (p460)	0	0.160631	0.209118	0.411942	0	0.227214	0.230128	0.20671	1	0.646472	0.522683	0.163344
PRKDC_HUMAN	[3614] HVSLNKAK; [	1147	110	K	P78527	DNA-dependent protein kinase catalytic subunit (DNA-PK catalytic subunit) (DNA-PKcs) (EC 2.7.11.1) (DNPK1) (p460)	K1147; DNA-dependent protein kinase catalytic subunit (DNA-PK catalytic subunit) (DNA-PKcs) (EC 2.7.11.1) (DNPK1) (p460)	0	-0.158261	-0.260986	0.0838074	0	0.208875	0.238955	0.172486	1	0.619093	0.434133	0.766159
PRKDC_HUMAN	[3620] KIKYFEGVSPK; [	688	110	P	P78527	DNA-dependent protein kinase catalytic subunit (DNA-PK catalytic subunit) (DNA-PKcs) (EC 2.7.11.1) (DNPK1) (p460)	P688; DNA-dependent protein kinase catalytic subunit (DNA-PK catalytic subunit) (DNA-PKcs) (EC 2.7.11.1) (DNPK1) (p460)	0	-0.30199	0.10927	-0.232799	0	0.2038	0.219328	0.18523	1	0.304993	0.738063	0.367171
PRKDC_HUMAN	[3621] VAACELLHSMVMFMLGKATQMPEGGQGAPPMYQLYKR; [	956	110	P	P78527	DNA-dependent protein kinase catalytic subunit (DNA-PK catalytic subunit) (DNA-PKcs) (EC 2.7.11.1) (DNPK1) (p460)	P956; DNA-dependent protein kinase catalytic subunit (DNA-PK catalytic subunit) (DNA-PKcs) (EC 2.7.11.1) (DNPK1) (p460)	0	0.160631	0.209118	0.411942	0	0.227214	0.230128	0.20671	1	0.646472	0.522683	0.163344
PCDGA_HUMAN	[3641] FQLNKYTGEIK; [	299	40	N	Q9Y5H3	Protocadherin gamma-A10 (PCDH-gamma-A10)	N299; Protocadherin gamma-A10 (PCDH-gamma-A10)	0	-0.0529557	0.388718	-1.44037	0	0.633023	0.626897	0.92938	1	0.964504	0.679518	0.263271
PCDGA_HUMAN	[3642] DLGLAPR; [	60	40	P	Q9Y5H3	Protocadherin gamma-A10 (PCDH-gamma-A10)	P60; Protocadherin gamma-A10 (PCDH-gamma-A10)	0	-0.455656	-0.208934	0.117724	0	0.384656	0.38288	0.439253	1	0.430787	0.716367	0.887294
PCDGA_HUMAN	[3641] FQLNKYTGEIK; [	300	40	K	Q9Y5H3	Protocadherin gamma-A10 (PCDH-gamma-A10)	K300; Protocadherin gamma-A10 (PCDH-gamma-A10)	0	-0.0529557	0.388718	-1.44037	0	0.633023	0.626897	0.92938	1	0.964504	0.679518	0.263271
YLPM1_HUMAN	[3644] SLDNEWDR; [	1110	80	D	P49750	YLP motif-containing protein 1 (Nuclear protein ZAP3) (ZAP113)	D1110; YLP motif-containing protein 1 (Nuclear protein ZAP3) (ZAP113)	0	0.426656	0.508705	0.196918	0	0.11636	0.118314	0.155336	1	0.0116744	0.00152212	0.366573
YLPM1_HUMAN	[3647] EQKEQLQK; [	1275	80	K	P49750	YLP motif-containing protein 1 (Nuclear protein ZAP3) (ZAP113)	K1275; YLP motif-containing protein 1 (Nuclear protein ZAP3) (ZAP113)	0	0.293128	-0.0214899	-0.221507	0	0.144847	0.146178	0.149369	1	0.159442	0.923743	0.277075
YLPM1_HUMAN	[3648] GLPGSGKTHVAK; [	1648	80	P	P49750	YLP motif-containing protein 1 (Nuclear protein ZAP3) (ZAP113)	P1648; YLP motif-containing protein 1 (Nuclear protein ZAP3) (ZAP113)	0	-0.268284	0.087092	-0.0374493	0	0.102778	0.133756	0.170684	1	0.090624	0.657683	0.912179
YLPM1_HUMAN	[3644] SLDNEWDR; [	1114	80	D	P49750	YLP motif-containing protein 1 (Nuclear protein ZAP3) (ZAP113)	D1114; YLP motif-containing protein 1 (Nuclear protein ZAP3) (ZAP113)	0	0.426656	0.508705	0.196918	0	0.11636	0.118314	0.155336	1	0.0116744	0.00152212	0.366573
UGGG1_HUMAN	[3664] TIDLCNNPMTKEPK; [	1501	70	P	Q9NYU2	UDP-glucose:glycoprotein glucosyltransferase 1 (UGT1) (hUGT1) (EC 2.4.1.-) (UDP--Glc:glycoprotein glucosyltransferase) (UDP-glucose ceramide glucosyltransferase-like 1)	P1501; UDP-glucose:glycoprotein glucosyltransferase 1 (UGT1) (hUGT1) (EC 2.4.1.-) (UDP--Glc:glycoprotein glucosyltransferase) (UDP-glucose ceramide glucosyltransferase-like 1)	0	0.199883	0.25552	0.119753	0	0.189579	0.21292	0.186057	1	0.491458	0.387565	0.678147
UGGG1_HUMAN	[3665] TSGQKIK; [	928	70	K	Q9NYU2	UDP-glucose:glycoprotein glucosyltransferase 1 (UGT1) (hUGT1) (EC 2.4.1.-) (UDP--Glc:glycoprotein glucosyltransferase) (UDP-glucose ceramide glucosyltransferase-like 1)	K928; UDP-glucose:glycoprotein glucosyltransferase 1 (UGT1) (hUGT1) (EC 2.4.1.-) (UDP--Glc:glycoprotein glucosyltransferase) (UDP-glucose ceramide glucosyltransferase-like 1)	0	-0.0574022	0.214112	-0.262971	0	0.233271	0.224429	0.200559	1	0.887777	0.505831	0.347179
UGGG1_HUMAN	[3666] IYSHDGTDSPPDADEVVIVLNNFKSKIIK; [	1182	70	D	Q9NYU2	UDP-glucose:glycoprotein glucosyltransferase 1 (UGT1) (hUGT1) (EC 2.4.1.-) (UDP--Glc:glycoprotein glucosyltransferase) (UDP-glucose ceramide glucosyltransferase-like 1)	D1182; UDP-glucose:glycoprotein glucosyltransferase 1 (UGT1) (hUGT1) (EC 2.4.1.-) (UDP--Glc:glycoprotein glucosyltransferase) (UDP-glucose ceramide glucosyltransferase-like 1)	0	0.174338	0.106442	0.11397	0	0.221449	0.206186	0.195884	1	0.607914	0.729685	0.714277
PNO1_HUMAN	[3668] IVLADVK; [	208	60	K	Q9NRX1	RNA-binding protein PNO1	K208; RNA-binding protein PNO1	0	0.400608	0.486724	0.301706	0	0.236566	0.211143	0.240576	1	0.22779	0.104243	0.370657
PNO1_HUMAN	[3669] IVLADVK; [	206	60	D	Q9NRX1	RNA-binding protein PNO1	D206; RNA-binding protein PNO1	0	0.417847	0.482505	0.341964	0	0.241371	0.238315	0.250371	1	0.221371	0.139918	0.324569
PNO1_HUMAN	[3670] EETRKIPVPANR; [	79	60	P	Q9NRX1	RNA-binding protein PNO1	P79; RNA-binding protein PNO1	0	-0.36026	-0.0311564	-0.367711	0	0.460957	0.394943	0.413409	1	0.611234	0.966904	0.534762
DUS3L_HUMAN	[3673] KGGGCALMNR; [	411	80	M	Q96G46	tRNA-dihydrouridine(47) synthase [NAD(P)(+)]-like (EC 1.3.1.-) (tRNA-dihydrouridine synthase 3-like)	M411; tRNA-dihydrouridine(47) synthase [NAD(P)(+)]-like (EC 1.3.1.-) (tRNA-dihydrouridine synthase 3-like)	0	-0.044061	0.0169741	-0.152554	0	0.218664	0.233301	0.210735	1	0.912046	0.969198	0.63186
DUS3L_HUMAN	[3674] NGLDKALQQQLR; [	211	80	D	Q96G46	tRNA-dihydrouridine(47) synthase [NAD(P)(+)]-like (EC 1.3.1.-) (tRNA-dihydrouridine synthase 3-like)	D211; tRNA-dihydrouridine(47) synthase [NAD(P)(+)]-like (EC 1.3.1.-) (tRNA-dihydrouridine synthase 3-like)	0	-0.147895	-0.266723	-0.0206033	0	0.246598	0.290288	0.211672	1	0.698016	0.518179	0.957164
DUS3L_HUMAN	[3675] NGLDKALQQQLR; [	208	80	N	Q96G46	tRNA-dihydrouridine(47) synthase [NAD(P)(+)]-like (EC 1.3.1.-) (tRNA-dihydrouridine synthase 3-like)	N208; tRNA-dihydrouridine(47) synthase [NAD(P)(+)]-like (EC 1.3.1.-) (tRNA-dihydrouridine synthase 3-like)	0	-0.131354	-0.261157	-0.063832	0	0.238313	0.291373	0.213186	1	0.721772	0.525536	0.868249
DUS3L_HUMAN	[3676] NGLDKALQQQLR; [	212	80	K	Q96G46	tRNA-dihydrouridine(47) synthase [NAD(P)(+)]-like (EC 1.3.1.-) (tRNA-dihydrouridine synthase 3-like)	K212; tRNA-dihydrouridine(47) synthase [NAD(P)(+)]-like (EC 1.3.1.-) (tRNA-dihydrouridine synthase 3-like)	0	-0.217645	0.23146	-0.283997	0	0.257352	0.249162	0.291421	1	0.578384	0.514076	0.488225
CPIN1_HUMAN	[3687] KPDPASLR; [3688] KPDPASLR; [	227	100	P	Q6FI81	Anamorsin (Cytokine-induced apoptosis inhibitor 1) (Fe-S cluster assembly protein DRE2 homolog)	P227; Anamorsin (Cytokine-induced apoptosis inhibitor 1) (Fe-S cluster assembly protein DRE2 homolog)	0	-0.55827	-0.659521	-0.286543	0	0.353339	0.2869	0.280282	1	0.268596	0.102941	0.466763
CPIN1_HUMAN	[3688] KPDPASLR; [	226	100	K	Q6FI81	Anamorsin (Cytokine-induced apoptosis inhibitor 1) (Fe-S cluster assembly protein DRE2 homolog)	K226; Anamorsin (Cytokine-induced apoptosis inhibitor 1) (Fe-S cluster assembly protein DRE2 homolog)	0	-1.03316	-0.747857	-0.842902	0	0.495761	0.328752	0.339621	1	0.147243	0.104558	0.116997
CPIN1_HUMAN	[3687] KPDPASLR; [	229	100	P	Q6FI81	Anamorsin (Cytokine-induced apoptosis inhibitor 1) (Fe-S cluster assembly protein DRE2 homolog)	P229; Anamorsin (Cytokine-induced apoptosis inhibitor 1) (Fe-S cluster assembly protein DRE2 homolog)	0	-0.0833822	-0.571185	0.269817	0	0.210966	0.245054	0.220956	1	0.804194	0.0966608	0.382448
PSMD2_HUMAN	[3703] SSTTSMTSVPKPLK; [	89	60	M	Q13200	26S proteasome non-ATPase regulatory subunit 2 (26S proteasome regulatory subunit RPN1) (26S proteasome regulatory subunit S2) (26S proteasome subunit p97) (Protein 55.11) (Tumor necrosis factor type 1 receptor-associated protein 2)	M89; 26S proteasome non-ATPase regulatory subunit 2 (26S proteasome regulatory subunit RPN1) (26S proteasome regulatory subunit S2) (26S proteasome subunit p97) (Protein 55.11) (Tumor necrosis factor type 1 receptor-associated protein 2)	0	0.424899	0.832795	0.403553	0	0.256267	0.297949	0.319392	1	0.240652	0.0600422	0.367171
PSMD4_HUMAN	[3714] IIAFVGSPVEDNEKDLVKLAK; [	116	80	P	P55036	26S proteasome non-ATPase regulatory subunit 4 (26S proteasome regulatory subunit RPN10) (26S proteasome regulatory subunit S5A) (Antisecretory factor 1) (AF) (ASF) (Multiubiquitin chain-binding protein)	P116; 26S proteasome non-ATPase regulatory subunit 4 (26S proteasome regulatory subunit RPN10) (26S proteasome regulatory subunit S5A) (Antisecretory factor 1) (AF) (ASF) (Multiubiquitin chain-binding protein)	0	-0.160643	-0.123572	0.298416	0	0.173125	0.204868	0.114526	1	0.537917	0.68683	0.106255
RTN4_HUMAN	[3724] KPAAGLSAAPVPTAPAAGAPLMDFGNDFVPPAPR; [	84	80	D	Q9NQC3	Reticulon-4 (Foocen) (Neurite outgrowth inhibitor) (Nogo protein) (Neuroendocrine-specific protein) (NSP) (Neuroendocrine-specific protein C homolog) (RTN-x) (Reticulon-5)	D84; Reticulon-4 (Foocen) (Neurite outgrowth inhibitor) (Nogo protein) (Neuroendocrine-specific protein) (NSP) (Neuroendocrine-specific protein C homolog) (RTN-x) (Reticulon-5)	0	-0.034636	0.428297	0.0276437	0	0.239692	0.254148	0.211509	1	0.934868	0.214846	0.945774
RTN4_HUMAN	[3725] MEDLDQSPLVSSSDSPPRPQPAFK; [	5	80	D	Q9NQC3	Reticulon-4 (Foocen) (Neurite outgrowth inhibitor) (Nogo protein) (Neuroendocrine-specific protein) (NSP) (Neuroendocrine-specific protein C homolog) (RTN-x) (Reticulon-5)	D5; Reticulon-4 (Foocen) (Neurite outgrowth inhibitor) (Nogo protein) (Neuroendocrine-specific protein) (NSP) (Neuroendocrine-specific protein C homolog) (RTN-x) (Reticulon-5)	0	0.0550711	0.443167	-0.0849075	0	0.211227	0.275316	0.24789	1	0.881261	0.240128	0.842795
RCN3_HUMAN	[3732] AEILGNWNMFVGSQATNYGEDLTR; [	308	80	M	Q96D15	Reticulocalbin-3 (EF-hand calcium-binding protein RLP49)	M308; Reticulocalbin-3 (EF-hand calcium-binding protein RLP49)	0	-0.31453	-0.0760625	-0.301389	0	0.246943	0.296224	0.247214	1	0.39031	0.869715	0.382929
RCN3_HUMAN	[3733] AEILGNWNMFVGSQATNYGEDLTR; [	307	80	N	Q96D15	Reticulocalbin-3 (EF-hand calcium-binding protein RLP49)	N307; Reticulocalbin-3 (EF-hand calcium-binding protein RLP49)	0	-0.338033	-0.00873827	-0.326274	0	0.249502	0.308029	0.227924	1	0.350768	0.988344	0.298676
LRC47_HUMAN	[3736] LKEINFR; [	228	50	K	Q8N1G4	Leucine-rich repeat-containing protein 47	K228; Leucine-rich repeat-containing protein 47	0	-0.0778172	0.420894	0.0187658	0	0.268425	0.264656	0.25672	1	0.867153	0.249478	0.969232
SYAM_HUMAN	[3740] DVAEALR; [	813	50	D	Q5JTZ9	Alanine--tRNA ligase, mitochondrial (EC 6.1.1.7) (Alanyl-tRNA synthetase) (AlaRS)	D813; Alanine--tRNA ligase, mitochondrial (EC 6.1.1.7) (Alanyl-tRNA synthetase) (AlaRS)	0	-0.0964204	-0.0520816	-0.341761	0	0.250551	0.247665	0.228174	1	0.810574	0.894472	0.27467
SYAM_HUMAN	[3742] QGVPPTDDSPK; [	508	50	P	Q5JTZ9	Alanine--tRNA ligase, mitochondrial (EC 6.1.1.7) (Alanyl-tRNA synthetase) (AlaRS)	P508; Alanine--tRNA ligase, mitochondrial (EC 6.1.1.7) (Alanyl-tRNA synthetase) (AlaRS)	0	-0.341003	-0.247624	-0.359424	0	0.255731	0.276792	0.248952	1	0.363222	0.528112	0.296246
MAVS_HUMAN	[3744] VPANPASVSTVPSKLPTSSKPPGAVPSNALTNPAPSK; [	327	40	P	Q7Z434	Mitochondrial antiviral-signaling protein (MAVS) (CARD adapter inducing interferon beta) (Cardif) (Interferon beta promoter stimulator protein 1) (IPS-1) (Putative NF-kappa-B-activating protein 031N) (Virus-induced-signaling adapter) (VISA)	P327; Mitochondrial antiviral-signaling protein (MAVS) (CARD adapter inducing interferon beta) (Cardif) (Interferon beta promoter stimulator protein 1) (IPS-1) (Putative NF-kappa-B-activating protein 031N) (Virus-induced-signaling adapter) (VISA)	0	0.730797	-0.43861	0.974524	0	0.320405	0.348386	0.331885	1	0.131924	0.365655	0.0836792
DIP2B_HUMAN	[3756] SSLMDTADGVPVSSR; [	261	80	M	Q9P265	Disco-interacting protein 2 homolog B (DIP2 homolog B)	M261; Disco-interacting protein 2 homolog B (DIP2 homolog B)	0	0.208102	0.423263	0.231855	0	0.217517	0.221007	0.202199	1	0.524041	0.16078	0.413435
DIP2B_HUMAN	[3757] TWPTIIDTDDLPR; [	1128	80	P	Q9P265	Disco-interacting protein 2 homolog B (DIP2 homolog B)	P1128; Disco-interacting protein 2 homolog B (DIP2 homolog B)	0	0.23805	0.0433334	0.209705	0	0.186899	0.21103	0.199902	1	0.39031	0.896655	0.458081
DIP2B_HUMAN	[3759] VLQAIDSIHQVGVYCLALVPANTLPK; [	886	80	D	Q9P265	Disco-interacting protein 2 homolog B (DIP2 homolog B)	D886; Disco-interacting protein 2 homolog B (DIP2 homolog B)	0	0.105624	-0.33413	0.126056	0	0.217929	0.303883	0.205518	1	0.753979	0.431105	0.695117
DIP2B_HUMAN	[3761] TSKEGSVMGVTVSR; [	527	80	M	Q9P265	Disco-interacting protein 2 homolog B (DIP2 homolog B)	M527; Disco-interacting protein 2 homolog B (DIP2 homolog B)	0	-0.472207	-0.502696	-0.623538	0	0.233607	0.245358	0.232522	1	0.15965	0.133112	0.10016
RN213_HUMAN	[3767] TLHPLLEDGCIEDDPAPHK; [	2866	70	D	Q63HN8	E3 ubiquitin-protein ligase RNF213 (EC 2.3.2.27) (EC 3.6.4.-) (ALK lymphoma oligomerization partner on chromosome 17) (Mysterin) (RING finger protein 213) (RING-type E3 ubiquitin transferase RNF213)	D2866; E3 ubiquitin-protein ligase RNF213 (EC 2.3.2.27) (EC 3.6.4.-) (ALK lymphoma oligomerization partner on chromosome 17) (Mysterin) (RING finger protein 213) (RING-type E3 ubiquitin transferase RNF213)	0	0.00831165	-0.328219	0.157374	0	0.249063	0.310655	0.218935	1	0.977574	0.451758	0.63292
RN213_HUMAN	[3768] ISSNPVAK; [	4712	70	N	Q63HN8	E3 ubiquitin-protein ligase RNF213 (EC 2.3.2.27) (EC 3.6.4.-) (ALK lymphoma oligomerization partner on chromosome 17) (Mysterin) (RING finger protein 213) (RING-type E3 ubiquitin transferase RNF213)	N4712; E3 ubiquitin-protein ligase RNF213 (EC 2.3.2.27) (EC 3.6.4.-) (ALK lymphoma oligomerization partner on chromosome 17) (Mysterin) (RING finger protein 213) (RING-type E3 ubiquitin transferase RNF213)	0	-0.210869	-0.0834319	-0.352394	0	0.289686	0.263096	0.233137	1	0.636347	0.837672	0.270349
RN213_HUMAN	[3770] TRVPQFSFLDIFPK; [	2119	70	P	Q63HN8	E3 ubiquitin-protein ligase RNF213 (EC 2.3.2.27) (EC 3.6.4.-) (ALK lymphoma oligomerization partner on chromosome 17) (Mysterin) (RING finger protein 213) (RING-type E3 ubiquitin transferase RNF213)	P2119; E3 ubiquitin-protein ligase RNF213 (EC 2.3.2.27) (EC 3.6.4.-) (ALK lymphoma oligomerization partner on chromosome 17) (Mysterin) (RING finger protein 213) (RING-type E3 ubiquitin transferase RNF213)	0	-0.174589	-0.451178	0.111497	0	0.276524	0.291696	0.274165	1	0.68382	0.263461	0.808307
RN213_HUMAN	[3771] IMCTVDHQDQRDWIK; [	1331	70	D	Q63HN8	E3 ubiquitin-protein ligase RNF213 (EC 2.3.2.27) (EC 3.6.4.-) (ALK lymphoma oligomerization partner on chromosome 17) (Mysterin) (RING finger protein 213) (RING-type E3 ubiquitin transferase RNF213)	D1331; E3 ubiquitin-protein ligase RNF213 (EC 2.3.2.27) (EC 3.6.4.-) (ALK lymphoma oligomerization partner on chromosome 17) (Mysterin) (RING finger protein 213) (RING-type E3 ubiquitin transferase RNF213)	0	-0.351515	-0.514526	-0.670733	0	0.268108	0.281354	0.347801	1	0.372028	0.178289	0.171513
RN213_HUMAN	[3767] TLHPLLEDGCIEDDPAPHK; [	2872	70	D	Q63HN8	E3 ubiquitin-protein ligase RNF213 (EC 2.3.2.27) (EC 3.6.4.-) (ALK lymphoma oligomerization partner on chromosome 17) (Mysterin) (RING finger protein 213) (RING-type E3 ubiquitin transferase RNF213)	D2872; E3 ubiquitin-protein ligase RNF213 (EC 2.3.2.27) (EC 3.6.4.-) (ALK lymphoma oligomerization partner on chromosome 17) (Mysterin) (RING finger protein 213) (RING-type E3 ubiquitin transferase RNF213)	0	0.00831165	-0.328219	0.157374	0	0.249063	0.310655	0.218935	1	0.977574	0.451758	0.63292
RN213_HUMAN	[3768] ISSNPVAK; [	4713	70	P	Q63HN8	E3 ubiquitin-protein ligase RNF213 (EC 2.3.2.27) (EC 3.6.4.-) (ALK lymphoma oligomerization partner on chromosome 17) (Mysterin) (RING finger protein 213) (RING-type E3 ubiquitin transferase RNF213)	P4713; E3 ubiquitin-protein ligase RNF213 (EC 2.3.2.27) (EC 3.6.4.-) (ALK lymphoma oligomerization partner on chromosome 17) (Mysterin) (RING finger protein 213) (RING-type E3 ubiquitin transferase RNF213)	0	-0.210869	-0.0834319	-0.352394	0	0.289686	0.263096	0.233137	1	0.636347	0.837672	0.270349
RN213_HUMAN	[3767] TLHPLLEDGCIEDDPAPHK; [	2873	70	P	Q63HN8	E3 ubiquitin-protein ligase RNF213 (EC 2.3.2.27) (EC 3.6.4.-) (ALK lymphoma oligomerization partner on chromosome 17) (Mysterin) (RING finger protein 213) (RING-type E3 ubiquitin transferase RNF213)	P2873; E3 ubiquitin-protein ligase RNF213 (EC 2.3.2.27) (EC 3.6.4.-) (ALK lymphoma oligomerization partner on chromosome 17) (Mysterin) (RING finger protein 213) (RING-type E3 ubiquitin transferase RNF213)	0	0.00831165	-0.328219	0.157374	0	0.249063	0.310655	0.218935	1	0.977574	0.451758	0.63292
RN213_HUMAN	[3768] ISSNPVAK; [	4716	70	K	Q63HN8	E3 ubiquitin-protein ligase RNF213 (EC 2.3.2.27) (EC 3.6.4.-) (ALK lymphoma oligomerization partner on chromosome 17) (Mysterin) (RING finger protein 213) (RING-type E3 ubiquitin transferase RNF213)	K4716; E3 ubiquitin-protein ligase RNF213 (EC 2.3.2.27) (EC 3.6.4.-) (ALK lymphoma oligomerization partner on chromosome 17) (Mysterin) (RING finger protein 213) (RING-type E3 ubiquitin transferase RNF213)	0	-0.210869	-0.0834319	-0.352394	0	0.289686	0.263096	0.233137	1	0.636347	0.837672	0.270349
RN213_HUMAN	[3767] TLHPLLEDGCIEDDPAPHK; [	2875	70	P	Q63HN8	E3 ubiquitin-protein ligase RNF213 (EC 2.3.2.27) (EC 3.6.4.-) (ALK lymphoma oligomerization partner on chromosome 17) (Mysterin) (RING finger protein 213) (RING-type E3 ubiquitin transferase RNF213)	P2875; E3 ubiquitin-protein ligase RNF213 (EC 2.3.2.27) (EC 3.6.4.-) (ALK lymphoma oligomerization partner on chromosome 17) (Mysterin) (RING finger protein 213) (RING-type E3 ubiquitin transferase RNF213)	0	0.00831165	-0.328219	0.157374	0	0.249063	0.310655	0.218935	1	0.977574	0.451758	0.63292
EPG5_HUMAN	[3772] LSKMDFK; [	1909	40	M	Q9HCE0	Ectopic P granules protein 5 homolog	M1909; Ectopic P granules protein 5 homolog	0	-0.201222	0.570527	-0.21127	0	0.334107	0.277157	0.30036	1	0.698016	0.136673	0.645368
PTN13_HUMAN	[3776] NDKASWEEKPREMSK; [	955	40	D	Q12923	Tyrosine-protein phosphatase non-receptor type 13 (EC 3.1.3.48) (Fas-associated protein-tyrosine phosphatase 1) (FAP-1) (PTP-BAS) (Protein-tyrosine phosphatase 1E) (PTP-E1) (hPTPE1) (Protein-tyrosine phosphatase PTPL1)	D955; Tyrosine-protein phosphatase non-receptor type 13 (EC 3.1.3.48) (Fas-associated protein-tyrosine phosphatase 1) (FAP-1) (PTP-BAS) (Protein-tyrosine phosphatase 1E) (PTP-E1) (hPTPE1) (Protein-tyrosine phosphatase PTPL1)	0	0.412074	0.396277	0.0258786	0	0.32163	0.331802	0.365742	1	0.39031	0.392763	0.969232
PAXI_HUMAN	[3783] AGPLTKEKPK; [	201	70	K	P49023	Paxillin	K201; Paxillin	0	-0.27166	-0.510928	-0.4465	0	0.197979	0.251748	0.234948	1	0.342549	0.137649	0.17524
PYGB_HUMAN	[3784] NLAENISR; [	271	100	N	P11216	Glycogen phosphorylase, brain form (EC 2.4.1.1)	N271; Glycogen phosphorylase, brain form (EC 2.4.1.1)	0	0.77227	0.958988	0.503389	0	0.128104	0.147915	0.128908	1	2.25655e-06	4.79415e-07	0.0051569
PYGB_HUMAN	[3787] TVMIGGK; [	605	100	M	P11216	Glycogen phosphorylase, brain form (EC 2.4.1.1)	M605; Glycogen phosphorylase, brain form (EC 2.4.1.1)	0	0.341289	-0.0885197	0.158362	0	0.159718	0.16298	0.146249	1	0.143302	0.716367	0.441724
PYGB_HUMAN	[3788] MAKPLTDSEK; [	1	100	M	P11216	Glycogen phosphorylase, brain form (EC 2.4.1.1)	M1; Glycogen phosphorylase, brain form (EC 2.4.1.1)	0	-0.0441127	0.0243916	0.208294	0	0.162197	0.174228	0.16771	1	0.877217	0.928862	0.373359
PYGB_HUMAN	[3789] VEDVEALDRKGYNAR; [	718	100	D	P11216	Glycogen phosphorylase, brain form (EC 2.4.1.1)	D718; Glycogen phosphorylase, brain form (EC 2.4.1.1)	0	-0.230587	0.320663	0.0509874	0	0.136464	0.172194	0.159605	1	0.226422	0.169619	0.857069
PYGB_HUMAN	[3792] EIWGVEPSDLQIPPPNIPR; [	830	100	P	P11216	Glycogen phosphorylase, brain form (EC 2.4.1.1)	P830; Glycogen phosphorylase, brain form (EC 2.4.1.1)	0	-0.347677	-0.433913	-0.54836	0	0.179012	0.192265	0.229975	1	0.171899	0.104558	0.131921
SFR19_HUMAN	[3794] AAKVPSTPPPK; [	972	50	K	Q9H7N4	Splicing factor, arginine/serine-rich 19 (SR-related C-terminal domain-associated factor 1) (SR-related and CTD-associated factor 1) (SR-related-CTD-associated factor) (SCAF) (Serine arginine-rich pre-mRNA splicing factor SR-A1) (SR-A1)	K972; Splicing factor, arginine/serine-rich 19 (SR-related C-terminal domain-associated factor 1) (SR-related and CTD-associated factor 1) (SR-related-CTD-associated factor) (SCAF) (Serine arginine-rich pre-mRNA splicing factor SR-A1) (SR-A1)	0	0.137493	0.463542	0.284443	0	0.239198	0.254451	0.256443	1	0.713091	0.178825	0.430986
EP15R_HUMAN	[3797] VKPVLMNSK; [	151	100	K	Q9UBC2	Epidermal growth factor receptor substrate 15-like 1 (Eps15-related protein) (Eps15R)	K151; Epidermal growth factor receptor substrate 15-like 1 (Eps15-related protein) (Eps15R)	0	0.343592	0.475944	0.30313	0	0.115603	0.114475	0.114194	1	0.0639935	0.00199062	0.101456
EP15R_HUMAN	[3799] SKQDTPALPPK; [	773	100	K	Q9UBC2	Epidermal growth factor receptor substrate 15-like 1 (Eps15-related protein) (Eps15R)	K773; Epidermal growth factor receptor substrate 15-like 1 (Eps15-related protein) (Eps15R)	0	0.160198	0.0869076	-0.394563	0	0.131568	0.142776	0.176271	1	0.414722	0.683292	0.139856
EP15R_HUMAN	[3804] QDTPALPPK; [	775	100	D	Q9UBC2	Epidermal growth factor receptor substrate 15-like 1 (Eps15-related protein) (Eps15R)	D775; Epidermal growth factor receptor substrate 15-like 1 (Eps15-related protein) (Eps15R)	0	-0.59563	0.255428	0.0438842	0	0.220175	0.235681	0.215939	1	0.0822738	0.437727	0.92419
EP15R_HUMAN	[3797] VKPVLMNSK; [	152	100	P	Q9UBC2	Epidermal growth factor receptor substrate 15-like 1 (Eps15-related protein) (Eps15R)	P152; Epidermal growth factor receptor substrate 15-like 1 (Eps15-related protein) (Eps15R)	0	0.343592	0.475944	0.30313	0	0.115603	0.114475	0.114194	1	0.0639935	0.00199062	0.101456
EP15R_HUMAN	[3799] SKQDTPALPPK; [	777	100	P	Q9UBC2	Epidermal growth factor receptor substrate 15-like 1 (Eps15-related protein) (Eps15R)	P777; Epidermal growth factor receptor substrate 15-like 1 (Eps15-related protein) (Eps15R)	0	0.160198	0.0869076	-0.394563	0	0.131568	0.142776	0.176271	1	0.414722	0.683292	0.139856
EP15R_HUMAN	[3804] QDTPALPPK; [	781	100	P	Q9UBC2	Epidermal growth factor receptor substrate 15-like 1 (Eps15-related protein) (Eps15R)	P781; Epidermal growth factor receptor substrate 15-like 1 (Eps15-related protein) (Eps15R)	0	-0.59563	0.255428	0.0438842	0	0.220175	0.235681	0.215939	1	0.0822738	0.437727	0.92419
EP15R_HUMAN	[3797] VKPVLMNSK; [	156	100	N	Q9UBC2	Epidermal growth factor receptor substrate 15-like 1 (Eps15-related protein) (Eps15R)	N156; Epidermal growth factor receptor substrate 15-like 1 (Eps15-related protein) (Eps15R)	0	0.343592	0.475944	0.30313	0	0.115603	0.114475	0.114194	1	0.0639935	0.00199062	0.101456
EP15R_HUMAN	[3799] SKQDTPALPPK; [	780	100	P	Q9UBC2	Epidermal growth factor receptor substrate 15-like 1 (Eps15-related protein) (Eps15R)	P780; Epidermal growth factor receptor substrate 15-like 1 (Eps15-related protein) (Eps15R)	0	0.160198	0.0869076	-0.394563	0	0.131568	0.142776	0.176271	1	0.414722	0.683292	0.139856
PGTB2_HUMAN	[3806] MGTPQKDVIIK; [	1	40	M	P53611	Geranylgeranyl transferase type-2 subunit beta (EC 2.5.1.60) (Geranylgeranyl transferase type II subunit beta) (GGTase-II-beta) (Rab geranyl-geranyltransferase subunit beta) (Rab GG transferase beta) (Rab GGTase beta) (Rab geranylgeranyltransferase subunit beta) (Type II protein geranyl-geranyltransferase subunit beta)	M1; Geranylgeranyl transferase type-2 subunit beta (EC 2.5.1.60) (Geranylgeranyl transferase type II subunit beta) (GGTase-II-beta) (Rab geranyl-geranyltransferase subunit beta) (Rab GG transferase beta) (Rab GGTase beta) (Rab geranylgeranyltransferase subunit beta) (Type II protein geranyl-geranyltransferase subunit beta)	0	0.533768	0.294028	0.333514	0	0.285101	0.338461	0.306351	1	0.188372	0.541255	0.442079
PGTB2_HUMAN	[3806] MGTPQKDVIIK; [3808] GTPQKDVIIK; [	4	40	P	P53611	Geranylgeranyl transferase type-2 subunit beta (EC 2.5.1.60) (Geranylgeranyl transferase type II subunit beta) (GGTase-II-beta) (Rab geranyl-geranyltransferase subunit beta) (Rab GG transferase beta) (Rab GGTase beta) (Rab geranylgeranyltransferase subunit beta) (Type II protein geranyl-geranyltransferase subunit beta)	P4; Geranylgeranyl transferase type-2 subunit beta (EC 2.5.1.60) (Geranylgeranyl transferase type II subunit beta) (GGTase-II-beta) (Rab geranyl-geranyltransferase subunit beta) (Rab GG transferase beta) (Rab GGTase beta) (Rab geranylgeranyltransferase subunit beta) (Type II protein geranyl-geranyltransferase subunit beta)	0	-0.1686	-0.190164	-0.112078	0	0.307369	0.329978	0.302462	1	0.721772	0.703187	0.833727
PGTB2_HUMAN	[3806] MGTPQKDVIIK; [3808] GTPQKDVIIK; [	6	40	K	P53611	Geranylgeranyl transferase type-2 subunit beta (EC 2.5.1.60) (Geranylgeranyl transferase type II subunit beta) (GGTase-II-beta) (Rab geranyl-geranyltransferase subunit beta) (Rab GG transferase beta) (Rab GGTase beta) (Rab geranylgeranyltransferase subunit beta) (Type II protein geranyl-geranyltransferase subunit beta)	K6; Geranylgeranyl transferase type-2 subunit beta (EC 2.5.1.60) (Geranylgeranyl transferase type II subunit beta) (GGTase-II-beta) (Rab geranyl-geranyltransferase subunit beta) (Rab GG transferase beta) (Rab GGTase beta) (Rab geranylgeranyltransferase subunit beta) (Type II protein geranyl-geranyltransferase subunit beta)	0	-0.1686	-0.190164	-0.112078	0	0.307369	0.329978	0.302462	1	0.721772	0.703187	0.833727
PGTB2_HUMAN	[3806] MGTPQKDVIIK; [3808] GTPQKDVIIK; [	7	40	D	P53611	Geranylgeranyl transferase type-2 subunit beta (EC 2.5.1.60) (Geranylgeranyl transferase type II subunit beta) (GGTase-II-beta) (Rab geranyl-geranyltransferase subunit beta) (Rab GG transferase beta) (Rab GGTase beta) (Rab geranylgeranyltransferase subunit beta) (Type II protein geranyl-geranyltransferase subunit beta)	D7; Geranylgeranyl transferase type-2 subunit beta (EC 2.5.1.60) (Geranylgeranyl transferase type II subunit beta) (GGTase-II-beta) (Rab geranyl-geranyltransferase subunit beta) (Rab GG transferase beta) (Rab GGTase beta) (Rab geranylgeranyltransferase subunit beta) (Type II protein geranyl-geranyltransferase subunit beta)	0	-0.1686	-0.190164	-0.112078	0	0.307369	0.329978	0.302462	1	0.721772	0.703187	0.833727
RBP2_HUMAN	[3812] LQDVADSFKK; [	2430	70	D	P49792	E3 SUMO-protein ligase RanBP2 (EC 2.3.2.-) (358 kDa nucleoporin) (E3 SUMO-protein transferase RanBP2) (Nuclear pore complex protein Nup358) (Nucleoporin Nup358) (Ran-binding protein 2) (RanBP2) (p270)	D2430; E3 SUMO-protein ligase RanBP2 (EC 2.3.2.-) (358 kDa nucleoporin) (E3 SUMO-protein transferase RanBP2) (Nuclear pore complex protein Nup358) (Nucleoporin Nup358) (Ran-binding protein 2) (RanBP2) (p270)	0	0.59248	0.71069	0.542754	0	0.263614	0.278437	0.270095	1	0.131924	0.0783637	0.162494
RBP2_HUMAN	[3814] TKEVADCFKK; [	3031	70	D	P49792	E3 SUMO-protein ligase RanBP2 (EC 2.3.2.-) (358 kDa nucleoporin) (E3 SUMO-protein transferase RanBP2) (Nuclear pore complex protein Nup358) (Nucleoporin Nup358) (Ran-binding protein 2) (RanBP2) (p270)	D3031; E3 SUMO-protein ligase RanBP2 (EC 2.3.2.-) (358 kDa nucleoporin) (E3 SUMO-protein transferase RanBP2) (Nuclear pore complex protein Nup358) (Nucleoporin Nup358) (Ran-binding protein 2) (RanBP2) (p270)	0	-0.00425455	0.258347	-0.259114	0	0.226736	0.223134	0.226837	1	0.986223	0.405539	0.415802
RBP2_HUMAN	[3816] NGSLRNADSEIKHSTPSPTR; [	765	70	N	P49792	E3 SUMO-protein ligase RanBP2 (EC 2.3.2.-) (358 kDa nucleoporin) (E3 SUMO-protein transferase RanBP2) (Nuclear pore complex protein Nup358) (Nucleoporin Nup358) (Ran-binding protein 2) (RanBP2) (p270)	N765; E3 SUMO-protein ligase RanBP2 (EC 2.3.2.-) (358 kDa nucleoporin) (E3 SUMO-protein transferase RanBP2) (Nuclear pore complex protein Nup358) (Nucleoporin Nup358) (Ran-binding protein 2) (RanBP2) (p270)	0	0.0834586	-0.279948	0.547031	0	0.272256	0.272333	0.270219	1	0.859102	0.466564	0.161732
RBBP6_HUMAN	[3825] KMEPDTEK; [	1184	50	M	Q7Z6E9	E3 ubiquitin-protein ligase RBBP6 (EC 2.3.2.27) (Proliferation potential-related protein) (Protein P2P-R) (RING-type E3 ubiquitin transferase RBBP6) (Retinoblastoma-binding Q protein 1) (RBQ-1) (Retinoblastoma-binding protein 6) (p53-associated cellular protein of testis)	M1184; E3 ubiquitin-protein ligase RBBP6 (EC 2.3.2.27) (Proliferation potential-related protein) (Protein P2P-R) (RING-type E3 ubiquitin transferase RBBP6) (Retinoblastoma-binding Q protein 1) (RBQ-1) (Retinoblastoma-binding protein 6) (p53-associated cellular protein of testis)	0	0.616085	0.320498	0.529476	0	0.236889	0.25106	0.258182	1	0.0933818	0.357517	0.161166
RBBP6_HUMAN	[3826] TDTKRTVIK; [	1289	50	K	Q7Z6E9	E3 ubiquitin-protein ligase RBBP6 (EC 2.3.2.27) (Proliferation potential-related protein) (Protein P2P-R) (RING-type E3 ubiquitin transferase RBBP6) (Retinoblastoma-binding Q protein 1) (RBQ-1) (Retinoblastoma-binding protein 6) (p53-associated cellular protein of testis)	K1289; E3 ubiquitin-protein ligase RBBP6 (EC 2.3.2.27) (Proliferation potential-related protein) (Protein P2P-R) (RING-type E3 ubiquitin transferase RBBP6) (Retinoblastoma-binding Q protein 1) (RBQ-1) (Retinoblastoma-binding protein 6) (p53-associated cellular protein of testis)	0	0.558596	0.609244	0.26275	0	0.278569	0.257369	0.26616	1	0.16587	0.0964642	0.483243
RBBP6_HUMAN	[3828] LNEQGNFK; [	1435	50	N	Q7Z6E9	E3 ubiquitin-protein ligase RBBP6 (EC 2.3.2.27) (Proliferation potential-related protein) (Protein P2P-R) (RING-type E3 ubiquitin transferase RBBP6) (Retinoblastoma-binding Q protein 1) (RBQ-1) (Retinoblastoma-binding protein 6) (p53-associated cellular protein of testis)	N1435; E3 ubiquitin-protein ligase RBBP6 (EC 2.3.2.27) (Proliferation potential-related protein) (Protein P2P-R) (RING-type E3 ubiquitin transferase RBBP6) (Retinoblastoma-binding Q protein 1) (RBQ-1) (Retinoblastoma-binding protein 6) (p53-associated cellular protein of testis)	0	-0.715533	-0.448568	-0.702782	0	0.267535	0.282301	0.275005	1	0.0881602	0.249668	0.111221
RADI_HUMAN	[3846] QRIDEFEAM; [	583	100	M	P35241	Radixin	M583; Radixin	0	0.157021	0.404927	0.137229	0	0.204369	0.165139	0.16348	1	0.619093	0.0853047	0.565381
RECQ1_HUMAN	[3854] LRVAGVVAPTLPR; [	535	40	P	P46063	ATP-dependent DNA helicase Q1 (EC 3.6.4.12) (DNA helicase, RecQ-like type 1) (RecQ1) (DNA-dependent ATPase Q1) (RecQ protein-like 1)	P535; ATP-dependent DNA helicase Q1 (EC 3.6.4.12) (DNA helicase, RecQ-like type 1) (RecQ1) (DNA-dependent ATPase Q1) (RecQ protein-like 1)	0	0.0463885	0.341738	0.153959	0	0.312492	0.301146	0.299761	1	0.934321	0.418492	0.754948
RFC1_HUMAN	[3855] EGPKALGSK; [	391	40	P	P35251	Replication factor C subunit 1 (Activator 1 140 kDa subunit) (A1 140 kDa subunit) (Activator 1 large subunit) (Activator 1 subunit 1) (DNA-binding protein PO-GA) (Replication factor C 140 kDa subunit) (RF-C 140 kDa subunit) (RFC140) (Replication factor C large subunit)	P391; Replication factor C subunit 1 (Activator 1 140 kDa subunit) (A1 140 kDa subunit) (Activator 1 large subunit) (Activator 1 subunit 1) (DNA-binding protein PO-GA) (Replication factor C 140 kDa subunit) (RF-C 140 kDa subunit) (RFC140) (Replication factor C large subunit)	0	0.623351	1.12191	0.62678	0	0.299468	0.355966	0.346583	1	0.153051	0.0394824	0.193393
RFC1_HUMAN	[3856] DQDAIETDAMIKK; [	1112	40	D	P35251	Replication factor C subunit 1 (Activator 1 140 kDa subunit) (A1 140 kDa subunit) (Activator 1 large subunit) (Activator 1 subunit 1) (DNA-binding protein PO-GA) (Replication factor C 140 kDa subunit) (RF-C 140 kDa subunit) (RFC140) (Replication factor C large subunit)	D1112; Replication factor C subunit 1 (Activator 1 140 kDa subunit) (A1 140 kDa subunit) (Activator 1 large subunit) (Activator 1 subunit 1) (DNA-binding protein PO-GA) (Replication factor C 140 kDa subunit) (RF-C 140 kDa subunit) (RFC140) (Replication factor C large subunit)	0	0.371578	0.567107	0.0802808	0	0.303854	0.317418	0.360887	1	0.416301	0.189181	0.912179
RFC1_HUMAN	[3855] EGPKALGSK; [	392	40	K	P35251	Replication factor C subunit 1 (Activator 1 140 kDa subunit) (A1 140 kDa subunit) (Activator 1 large subunit) (Activator 1 subunit 1) (DNA-binding protein PO-GA) (Replication factor C 140 kDa subunit) (RF-C 140 kDa subunit) (RFC140) (Replication factor C large subunit)	K392; Replication factor C subunit 1 (Activator 1 140 kDa subunit) (A1 140 kDa subunit) (Activator 1 large subunit) (Activator 1 subunit 1) (DNA-binding protein PO-GA) (Replication factor C 140 kDa subunit) (RF-C 140 kDa subunit) (RFC140) (Replication factor C large subunit)	0	0.623351	1.12191	0.62678	0	0.299468	0.355966	0.346583	1	0.153051	0.0394824	0.193393
ACTA_HUMAN	[3860] QEYDEAGPSIVHR; [	369	70	P	P62736	Actin, aortic smooth muscle (Alpha-actin-2) (Cell growth-inhibiting gene 46 protein) [Cleaved into: Actin, aortic smooth muscle, intermediate form]	P369; Actin, aortic smooth muscle (Alpha-actin-2) (Cell growth-inhibiting gene 46 protein) [Cleaved into: Actin, aortic smooth muscle, intermediate form]	0	0.437896	0.898349	0.446133	0	0.232172	0.222866	0.240783	1	0.182972	0.00346044	0.18363
ACTA_HUMAN	[3861] QEYDEAGPSIVHR; [	365	70	D	P62736	Actin, aortic smooth muscle (Alpha-actin-2) (Cell growth-inhibiting gene 46 protein) [Cleaved into: Actin, aortic smooth muscle, intermediate form]	D365; Actin, aortic smooth muscle (Alpha-actin-2) (Cell growth-inhibiting gene 46 protein) [Cleaved into: Actin, aortic smooth muscle, intermediate form]	0	-0.200753	0.000690458	-0.00179854	0	0.45218	0.510248	0.42755	1	0.779185	0.998924	0.996654
ACTA_HUMAN	[3867] YPIEHGIITNWDDMEK; [	84	70	M	P62736	Actin, aortic smooth muscle (Alpha-actin-2) (Cell growth-inhibiting gene 46 protein) [Cleaved into: Actin, aortic smooth muscle, intermediate form]	M84; Actin, aortic smooth muscle (Alpha-actin-2) (Cell growth-inhibiting gene 46 protein) [Cleaved into: Actin, aortic smooth muscle, intermediate form]	0	-0.536938	0.0930779	-0.29711	0	0.240563	0.215868	0.213593	1	0.133035	0.768957	0.312946
ACTB_HUMAN	[2261] HQGVMVGMGQK; [2262] HQGVMVGMGQK; [3864] HQGVMVGMGQKDSYVGDEAQSK; [3866] HQGVMVGMGQKDSYVGDEAQSKR; [	44	210	M	P60709	Actin, cytoplasmic 1 (Beta-actin) [Cleaved into: Actin, cytoplasmic 1, N-terminally processed]	M44; Actin, cytoplasmic 1 (Beta-actin) [Cleaved into: Actin, cytoplasmic 1, N-terminally processed]	0	-0.0604697	0.0415344	0.090494	0	0.0595783	0.0762509	0.0737341	1	0.508291	0.715879	0.378133
ACTB_HUMAN	[2261] HQGVMVGMGQK; [2264] HQGVMVGMGQK; [3864] HQGVMVGMGQKDSYVGDEAQSK; [3866] HQGVMVGMGQKDSYVGDEAQSKR; [	47	210	M	P60709	Actin, cytoplasmic 1 (Beta-actin) [Cleaved into: Actin, cytoplasmic 1, N-terminally processed]	M47; Actin, cytoplasmic 1 (Beta-actin) [Cleaved into: Actin, cytoplasmic 1, N-terminally processed]	0	-0.294649	-0.151821	-0.142894	0	0.0595783	0.0762509	0.0737341	1	8.99913e-05	0.139918	0.168995
ACTB_HUMAN	[3902] DLYANTVLSGGTTMYPGIADR; [	305	210	M	P60709	Actin, cytoplasmic 1 (Beta-actin) [Cleaved into: Actin, cytoplasmic 1, N-terminally processed]	M305; Actin, cytoplasmic 1 (Beta-actin) [Cleaved into: Actin, cytoplasmic 1, N-terminally processed]	0	-0.227284	-0.219348	-0.235774	0	0.0956174	0.106153	0.103249	1	0.115773	0.1282	0.137688
ACTA_HUMAN	[3860] QEYDEAGPSIVHR; [	369	70	P	P62736	Actin, aortic smooth muscle (Alpha-actin-2) (Cell growth-inhibiting gene 46 protein) [Cleaved into: Actin, aortic smooth muscle, intermediate form]	P369; Actin, aortic smooth muscle (Alpha-actin-2) (Cell growth-inhibiting gene 46 protein) [Cleaved into: Actin, aortic smooth muscle, intermediate form]	0	0.437896	0.898349	0.446133	0	0.232172	0.222866	0.240783	1	0.182972	0.00346044	0.18363
ACTA_HUMAN	[3861] QEYDEAGPSIVHR; [	365	70	D	P62736	Actin, aortic smooth muscle (Alpha-actin-2) (Cell growth-inhibiting gene 46 protein) [Cleaved into: Actin, aortic smooth muscle, intermediate form]	D365; Actin, aortic smooth muscle (Alpha-actin-2) (Cell growth-inhibiting gene 46 protein) [Cleaved into: Actin, aortic smooth muscle, intermediate form]	0	-0.200753	0.000690458	-0.00179854	0	0.45218	0.510248	0.42755	1	0.779185	0.998924	0.996654
ACTA_HUMAN	[3867] YPIEHGIITNWDDMEK; [	84	70	M	P62736	Actin, aortic smooth muscle (Alpha-actin-2) (Cell growth-inhibiting gene 46 protein) [Cleaved into: Actin, aortic smooth muscle, intermediate form]	M84; Actin, aortic smooth muscle (Alpha-actin-2) (Cell growth-inhibiting gene 46 protein) [Cleaved into: Actin, aortic smooth muscle, intermediate form]	0	-0.536938	0.0930779	-0.29711	0	0.240563	0.215868	0.213593	1	0.133035	0.768957	0.312946
EXOC4_HUMAN	[3869] TSDPLKILANADTMK; [	567	60	M	Q96A65	Exocyst complex component 4 (Exocyst complex component Sec8)	M567; Exocyst complex component 4 (Exocyst complex component Sec8)	0	0.575157	0.648108	0.475171	0	0.459893	0.474261	0.512109	1	0.400945	0.318681	0.51168
EXOC4_HUMAN	[3870] TSDPLKILANADTMK; [	565	60	D	Q96A65	Exocyst complex component 4 (Exocyst complex component Sec8)	D565; Exocyst complex component 4 (Exocyst complex component Sec8)	0	0.247612	0.245581	-0.0591543	0	0.255534	0.283132	0.28121	1	0.5233	0.540928	0.919509
EXOC4_HUMAN	[3871] NIFVLQQNLTNITMSR; [	880	60	N	Q96A65	Exocyst complex component 4 (Exocyst complex component Sec8)	N880; Exocyst complex component 4 (Exocyst complex component Sec8)	0	-0.130981	0.183826	-0.130156	0	0.242965	0.249363	0.253304	1	0.724141	0.61321	0.754622
EXOC4_HUMAN	[3872] KIPETVK; [	293	60	P	Q96A65	Exocyst complex component 4 (Exocyst complex component Sec8)	P293; Exocyst complex component 4 (Exocyst complex component Sec8)	0	-0.46319	-0.613723	-0.147123	0	0.240131	0.257604	0.255806	1	0.176787	0.093597	0.719233
FKB10_HUMAN	[3890] ASPAGGPLEDVVIER; [	36	90	P	Q96AY3	Peptidyl-prolyl cis-trans isomerase FKBP10 (PPIase FKBP10) (EC 5.2.1.8) (65 kDa FK506-binding protein) (65 kDa FKBP) (FKBP-65) (FK506-binding protein 10) (FKBP-10) (Immunophilin FKBP65) (Rotamase)	P36; Peptidyl-prolyl cis-trans isomerase FKBP10 (PPIase FKBP10) (EC 5.2.1.8) (65 kDa FK506-binding protein) (65 kDa FKBP) (FKBP-65) (FK506-binding protein 10) (FKBP-10) (Immunophilin FKBP65) (Rotamase)	0	0.237661	0.534225	0.122798	0	0.110757	0.0899184	0.0910991	1	0.143302	4.68644e-06	0.331028
ROCK1_HUMAN	[3896] AETEEIPK; [	1193	50	P	Q13464	Rho-associated protein kinase 1 (EC 2.7.11.1) (Renal carcinoma antigen NY-REN-35) (Rho-associated, coiled-coil-containing protein kinase 1) (Rho-associated, coiled-coil-containing protein kinase I) (ROCK-I) (p160 ROCK-1) (p160ROCK)	P1193; Rho-associated protein kinase 1 (EC 2.7.11.1) (Renal carcinoma antigen NY-REN-35) (Rho-associated, coiled-coil-containing protein kinase 1) (Rho-associated, coiled-coil-containing protein kinase I) (ROCK-I) (p160 ROCK-1) (p160ROCK)	0	0.54747	0.413978	0.675042	0	0.280197	0.280129	0.252946	1	0.172314	0.289963	0.103705
ACTB_HUMAN	[2261] HQGVMVGMGQK; [2262] HQGVMVGMGQK; [3864] HQGVMVGMGQKDSYVGDEAQSK; [3866] HQGVMVGMGQKDSYVGDEAQSKR; [	44	210	M	P60709	Actin, cytoplasmic 1 (Beta-actin) [Cleaved into: Actin, cytoplasmic 1, N-terminally processed]	M44; Actin, cytoplasmic 1 (Beta-actin) [Cleaved into: Actin, cytoplasmic 1, N-terminally processed]	0	-0.0604697	0.0415344	0.090494	0	0.0595783	0.0762509	0.0737341	1	0.508291	0.715879	0.378133
ACTB_HUMAN	[2261] HQGVMVGMGQK; [2264] HQGVMVGMGQK; [3864] HQGVMVGMGQKDSYVGDEAQSK; [3866] HQGVMVGMGQKDSYVGDEAQSKR; [	47	210	M	P60709	Actin, cytoplasmic 1 (Beta-actin) [Cleaved into: Actin, cytoplasmic 1, N-terminally processed]	M47; Actin, cytoplasmic 1 (Beta-actin) [Cleaved into: Actin, cytoplasmic 1, N-terminally processed]	0	-0.294649	-0.151821	-0.142894	0	0.0595783	0.0762509	0.0737341	1	8.99913e-05	0.139918	0.168995
ACTB_HUMAN	[3902] DLYANTVLSGGTTMYPGIADR; [	305	210	M	P60709	Actin, cytoplasmic 1 (Beta-actin) [Cleaved into: Actin, cytoplasmic 1, N-terminally processed]	M305; Actin, cytoplasmic 1 (Beta-actin) [Cleaved into: Actin, cytoplasmic 1, N-terminally processed]	0	-0.227284	-0.219348	-0.235774	0	0.0956174	0.106153	0.103249	1	0.115773	0.1282	0.137688
RL3_HUMAN	[3904] KWQDEDGKK; [	139	70	D	P39023	60S ribosomal protein L3 (HIV-1 TAR RNA-binding protein B) (TARBP-B) (Large ribosomal subunit protein uL3)	D139; 60S ribosomal protein L3 (HIV-1 TAR RNA-binding protein B) (TARBP-B) (Large ribosomal subunit protein uL3)	0	0.188736	0.413976	-0.14451	0	0.132261	0.183902	0.148094	1	0.324798	0.106547	0.488225
RL4_HUMAN	[3913] KNPLKNLR; [	316	130	K	P36578	60S ribosomal protein L4 (60S ribosomal protein L1) (Large ribosomal subunit protein uL4)	K316; 60S ribosomal protein L4 (60S ribosomal protein L1) (Large ribosomal subunit protein uL4)	0	-0.251528	-0.0849841	0.14269	0	0.221368	0.185645	0.138083	1	0.452481	0.755756	0.460916
RL4_HUMAN	[3916] SGQGAFGNMCR; [	95	130	M	P36578	60S ribosomal protein L4 (60S ribosomal protein L1) (Large ribosomal subunit protein uL4)	M95; 60S ribosomal protein L4 (60S ribosomal protein L1) (Large ribosomal subunit protein uL4)	0	-0.361336	-0.524244	-0.198476	0	0.18546	0.187201	0.168773	1	0.170705	0.0587522	0.397392
RL4_HUMAN	[3919] KPLVGKK; [	395	130	P	P36578	60S ribosomal protein L4 (60S ribosomal protein L1) (Large ribosomal subunit protein uL4)	P395; 60S ribosomal protein L4 (60S ribosomal protein L1) (Large ribosomal subunit protein uL4)	0	-0.39403	-0.203609	-0.220178	0	0.187925	0.155837	0.158428	1	0.146115	0.340233	0.311097
RL4_HUMAN	[3913] KNPLKNLR; [	317	130	N	P36578	60S ribosomal protein L4 (60S ribosomal protein L1) (Large ribosomal subunit protein uL4)	N317; 60S ribosomal protein L4 (60S ribosomal protein L1) (Large ribosomal subunit protein uL4)	0	-0.251528	-0.0849841	0.14269	0	0.221368	0.185645	0.138083	1	0.452481	0.755756	0.460916
RL4_HUMAN	[3913] KNPLKNLR; [	318	130	P	P36578	60S ribosomal protein L4 (60S ribosomal protein L1) (Large ribosomal subunit protein uL4)	P318; 60S ribosomal protein L4 (60S ribosomal protein L1) (Large ribosomal subunit protein uL4)	0	-0.251528	-0.0849841	0.14269	0	0.221368	0.185645	0.138083	1	0.452481	0.755756	0.460916
RL4_HUMAN	[3913] KNPLKNLR; [	320	130	K	P36578	60S ribosomal protein L4 (60S ribosomal protein L1) (Large ribosomal subunit protein uL4)	K320; 60S ribosomal protein L4 (60S ribosomal protein L1) (Large ribosomal subunit protein uL4)	0	-0.251528	-0.0849841	0.14269	0	0.221368	0.185645	0.138083	1	0.452481	0.755756	0.460916
RL5_HUMAN	[3921] ENPVYEKKPK; [	250	60	N	P46777	60S ribosomal protein L5 (Large ribosomal subunit protein uL18)	N250; 60S ribosomal protein L5 (Large ribosomal subunit protein uL18)	0	0.22818	0.439259	0.154854	0	0.222555	0.218569	0.248542	1	0.507239	0.140657	0.688593
RL5_HUMAN	[3925] MIVRVTNR; [	51	60	M	P46777	60S ribosomal protein L5 (Large ribosomal subunit protein uL18)	M51; 60S ribosomal protein L5 (Large ribosomal subunit protein uL18)	0	-0.504804	-0.329005	-0.442967	0	0.230518	0.273324	0.224735	1	0.140487	0.386877	0.168269
RL5_HUMAN	[3921] ENPVYEKKPK; [	255	60	K	P46777	60S ribosomal protein L5 (Large ribosomal subunit protein uL18)	K255; 60S ribosomal protein L5 (Large ribosomal subunit protein uL18)	0	0.22818	0.439259	0.154854	0	0.222555	0.218569	0.248542	1	0.507239	0.140657	0.688593
RL5_HUMAN	[3925] MIVRVTNR; [	57	60	N	P46777	60S ribosomal protein L5 (Large ribosomal subunit protein uL18)	N57; 60S ribosomal protein L5 (Large ribosomal subunit protein uL18)	0	-0.504804	-0.329005	-0.442967	0	0.230518	0.273324	0.224735	1	0.140487	0.386877	0.168269
RL5_HUMAN	[3921] ENPVYEKKPK; [	256	60	K	P46777	60S ribosomal protein L5 (Large ribosomal subunit protein uL18)	K256; 60S ribosomal protein L5 (Large ribosomal subunit protein uL18)	0	0.22818	0.439259	0.154854	0	0.222555	0.218569	0.248542	1	0.507239	0.140657	0.688593
RL5_HUMAN	[3921] ENPVYEKKPK; [	257	60	P	P46777	60S ribosomal protein L5 (Large ribosomal subunit protein uL18)	P257; 60S ribosomal protein L5 (Large ribosomal subunit protein uL18)	0	0.22818	0.439259	0.154854	0	0.222555	0.218569	0.248542	1	0.507239	0.140657	0.688593
RL7_HUMAN	[3942] AGNFYVPAEPK; [3947] KAGNFYVPAEPK; [	80	130	N	P18124	60S ribosomal protein L7 (Large ribosomal subunit protein uL30)	N80; 60S ribosomal protein L7 (Large ribosomal subunit protein uL30)	0	-0.0360512	0.209606	-0.0540053	0	0.262056	0.223727	0.274743	1	0.93597	0.512339	0.925998
RL7_HUMAN	[3945] ASINMLRIVEPYIAWGYPNLKSVNELIYK; [	132	130	M	P18124	60S ribosomal protein L7 (Large ribosomal subunit protein uL30)	M132; 60S ribosomal protein L7 (Large ribosomal subunit protein uL30)	0	0.415924	0.428583	0.4562	0	0.201627	0.193644	0.20324	1	0.150772	0.10918	0.139567
RL7_HUMAN	[3952] MEGVEEKKK; [	1	130	M	P18124	60S ribosomal protein L7 (Large ribosomal subunit protein uL30)	M1; 60S ribosomal protein L7 (Large ribosomal subunit protein uL30)	0	-0.361866	-0.30176	-0.0978317	0	0.173281	0.161642	0.177669	1	0.146327	0.168033	0.730482
RL7_HUMAN	[3942] AGNFYVPAEPK; [3947] KAGNFYVPAEPK; [	87	130	P	P18124	60S ribosomal protein L7 (Large ribosomal subunit protein uL30)	P87; 60S ribosomal protein L7 (Large ribosomal subunit protein uL30)	0	-0.0360512	0.209606	-0.0540053	0	0.262056	0.223727	0.274743	1	0.93597	0.512339	0.925998
RL7_HUMAN	[3945] ASINMLRIVEPYIAWGYPNLKSVNELIYK; [	148	130	K	P18124	60S ribosomal protein L7 (Large ribosomal subunit protein uL30)	K148; 60S ribosomal protein L7 (Large ribosomal subunit protein uL30)	0	0.415924	0.428583	0.4562	0	0.201627	0.193644	0.20324	1	0.150772	0.10918	0.139567
RL7_HUMAN	[3952] MEGVEEKKK; [	7	130	K	P18124	60S ribosomal protein L7 (Large ribosomal subunit protein uL30)	K7; 60S ribosomal protein L7 (Large ribosomal subunit protein uL30)	0	-0.361866	-0.30176	-0.0978317	0	0.173281	0.161642	0.177669	1	0.146327	0.168033	0.730482
RL12_HUMAN	[3967] KVGDDIAK; [	41	90	K	P30050	60S ribosomal protein L12 (Large ribosomal subunit protein uL11)	K41; 60S ribosomal protein L12 (Large ribosomal subunit protein uL11)	0	0.132567	0.505536	-0.316165	0	0.23837	0.218734	0.193198	1	0.719424	0.101681	0.232782
RL18A_HUMAN	[3995] MKASGTLREYK; [	2	100	K	Q02543	60S ribosomal protein L18a (Large ribosomal subunit protein eL20)	K2; 60S ribosomal protein L18a (Large ribosomal subunit protein eL20)	0	-0.112244	0.0716922	0.14702	0	0.172436	0.188033	0.155734	1	0.671345	0.79868	0.503488
RL18A_HUMAN	[3996] MKASGTLREYK; [	1	100	M	Q02543	60S ribosomal protein L18a (Large ribosomal subunit protein eL20)	M1; 60S ribosomal protein L18a (Large ribosomal subunit protein eL20)	0	-0.138248	0.130209	-0.0592851	0	0.234493	0.246782	0.227389	1	0.702428	0.72425	0.890535
RL18A_HUMAN	[3995] MKASGTLREYK; [3996] MKASGTLREYK; [	11	100	K	Q02543	60S ribosomal protein L18a (Large ribosomal subunit protein eL20)	K11; 60S ribosomal protein L18a (Large ribosomal subunit protein eL20)	0	-0.125246	0.100951	0.0438675	0	0.203459	0.217404	0.191553	1	0.693373	0.755209	0.908975
RL21_HUMAN	[3998] KGDIVDIK; [	36	50	K	P46778	60S ribosomal protein L21 (Large ribosomal subunit protein eL21)	K36; 60S ribosomal protein L21 (Large ribosomal subunit protein eL21)	0	-0.415781	0.141684	-0.308901	0	0.24099	0.248673	0.227224	1	0.221889	0.705512	0.329104
RL23A_HUMAN	[4007] FPLTTESAMKK; [	88	80	K	P62750	60S ribosomal protein L23a (Large ribosomal subunit protein uL23)	K88; 60S ribosomal protein L23a (Large ribosomal subunit protein uL23)	0	0.413614	0.723273	0.43106	0	0.120801	0.12767	0.120328	1	0.0231216	1.43683e-05	0.0145729
RL26_HUMAN	[4025] KDDEVQVVR; [	53	90	D	P61254	60S ribosomal protein L26 (Large ribosomal subunit protein uL24)	D53; 60S ribosomal protein L26 (Large ribosomal subunit protein uL24)	0	0.323245	-0.153994	0.233036	0	0.114296	0.114125	0.106509	1	0.0735686	0.32398	0.148212
RPN1_HUMAN	[4060] HTGAVLKGPFSRYDYQR; [	258	90	K	P04843	Dolichyl-diphosphooligosaccharide--protein glycosyltransferase subunit 1 (Dolichyl-diphosphooligosaccharide--protein glycosyltransferase 67 kDa subunit) (Ribophorin I) (RPN-I) (Ribophorin-1)	K258; Dolichyl-diphosphooligosaccharide--protein glycosyltransferase subunit 1 (Dolichyl-diphosphooligosaccharide--protein glycosyltransferase 67 kDa subunit) (Ribophorin I) (RPN-I) (Ribophorin-1)	0	0.390376	0.230352	0.460183	0	0.23098	0.225727	0.207136	1	0.226422	0.468841	0.141782
RPN1_HUMAN	[4062] TVDLSSHLAK; [	48	90	K	P04843	Dolichyl-diphosphooligosaccharide--protein glycosyltransferase subunit 1 (Dolichyl-diphosphooligosaccharide--protein glycosyltransferase 67 kDa subunit) (Ribophorin I) (RPN-I) (Ribophorin-1)	K48; Dolichyl-diphosphooligosaccharide--protein glycosyltransferase subunit 1 (Dolichyl-diphosphooligosaccharide--protein glycosyltransferase 67 kDa subunit) (Ribophorin I) (RPN-I) (Ribophorin-1)	0	0.0689035	-0.0643712	-0.058318	0	0.235085	0.234835	0.242196	1	0.86584	0.858942	0.903107
RPN1_HUMAN	[4060] HTGAVLKGPFSRYDYQR; [	260	90	P	P04843	Dolichyl-diphosphooligosaccharide--protein glycosyltransferase subunit 1 (Dolichyl-diphosphooligosaccharide--protein glycosyltransferase 67 kDa subunit) (Ribophorin I) (RPN-I) (Ribophorin-1)	P260; Dolichyl-diphosphooligosaccharide--protein glycosyltransferase subunit 1 (Dolichyl-diphosphooligosaccharide--protein glycosyltransferase 67 kDa subunit) (Ribophorin I) (RPN-I) (Ribophorin-1)	0	0.390376	0.230352	0.460183	0	0.23098	0.225727	0.207136	1	0.226422	0.468841	0.141782
RS11_HUMAN	[4101] YYKNIGLGFK; [	38	90	K	P62280	40S ribosomal protein S11 (Small ribosomal subunit protein uS17)	K38; 40S ribosomal protein S11 (Small ribosomal subunit protein uS17)	0	0.388435	0.452287	0.267022	0	0.218705	0.199091	0.228519	1	0.206822	0.104558	0.40117
RS19_HUMAN	[4124] VPEWVDTVK; [	31	40	P	P39019	40S ribosomal protein S19 (Small ribosomal subunit protein eS19)	P31; 40S ribosomal protein S19 (Small ribosomal subunit protein eS19)	0	0.112119	0.655608	0.392771	0	0.246416	0.255518	0.270691	1	0.773335	0.078488	0.294876
RS21_HUMAN	[4132] MQNDAGEFVDLYVPR; [	4	50	D	P63220	40S ribosomal protein S21 (Small ribosomal subunit protein eS21)	D4; 40S ribosomal protein S21 (Small ribosomal subunit protein eS21)	0	0.465163	0.54695	0.466918	0	0.262322	0.250306	0.255128	1	0.211219	0.117911	0.186
RS21_HUMAN	[4133] MQNDAGEFVDLYVPR; [	1	50	M	P63220	40S ribosomal protein S21 (Small ribosomal subunit protein eS21)	M1; 40S ribosomal protein S21 (Small ribosomal subunit protein eS21)	0	0.456836	0.530057	0.467957	0	0.256162	0.256253	0.244694	1	0.208477	0.132651	0.175063
RRBP1_HUMAN	[4170] KVEGAPTQGR; [	281	560	K	Q9P2E9	Ribosome-binding protein 1 (180 kDa ribosome receptor homolog) (RRp) (ES/130-related protein) (Ribosome receptor protein)	K281; Ribosome-binding protein 1 (180 kDa ribosome receptor homolog) (RRp) (ES/130-related protein) (Ribosome receptor protein)	0	0.0777432	0.0832513	0.0301501	0	0.0535942	0.0647484	0.0653892	1	0.313818	0.348107	0.775067
RRBP1_HUMAN	[4170] KVEGAPTQGR; [4171] KVEGAPTQGR; [	286	560	P	Q9P2E9	Ribosome-binding protein 1 (180 kDa ribosome receptor homolog) (RRp) (ES/130-related protein) (Ribosome receptor protein)	P286; Ribosome-binding protein 1 (180 kDa ribosome receptor homolog) (RRp) (ES/130-related protein) (Ribosome receptor protein)	0	0.0256008	0.0938418	0.0669864	0	0.0860744	0.0692369	0.0703061	1	0.863599	0.318537	0.496653
RRBP1_HUMAN	[4210] KADAAANQGK; [	595	560	N	Q9P2E9	Ribosome-binding protein 1 (180 kDa ribosome receptor homolog) (RRp) (ES/130-related protein) (Ribosome receptor protein)	N595; Ribosome-binding protein 1 (180 kDa ribosome receptor homolog) (RRp) (ES/130-related protein) (Ribosome receptor protein)	0	-0.299185	0.110095	-0.257724	0	0.162461	0.0856615	0.152548	1	0.185158	0.348107	0.214085
RIR2_HUMAN	[4211] LMLELGFSK; [4212] LMLELGFSKVFR; [	332	40	M	P31350	Ribonucleoside-diphosphate reductase subunit M2 (EC 1.17.4.1) (Ribonucleotide reductase small chain) (Ribonucleotide reductase small subunit)	M332; Ribonucleoside-diphosphate reductase subunit M2 (EC 1.17.4.1) (Ribonucleotide reductase small chain) (Ribonucleotide reductase small subunit)	0	-0.826743	-0.556863	-0.695369	0	0.375085	0.373034	0.359572	1	0.140487	0.285936	0.173061
RIR2_HUMAN	[4211] LMLELGFSK; [	339	40	K	P31350	Ribonucleoside-diphosphate reductase subunit M2 (EC 1.17.4.1) (Ribonucleotide reductase small chain) (Ribonucleotide reductase small subunit)	K339; Ribonucleoside-diphosphate reductase subunit M2 (EC 1.17.4.1) (Ribonucleotide reductase small chain) (Ribonucleotide reductase small subunit)	0	-0.764523	-0.505871	-0.416915	0	0.387104	0.386906	0.348069	1	0.171381	0.346163	0.392083
RSCA1_HUMAN	[4214] IVDLEATMKGNGLPQNVDPPSAK; [	211	50	D	Q92681	Regulatory solute carrier protein family 1 member 1 (Transporter regulator RS1) (hRS1)	D211; Regulatory solute carrier protein family 1 member 1 (Transporter regulator RS1) (hRS1)	0	0.399696	0.396458	0.405851	0	0.269767	0.273744	0.271216	1	0.308097	0.302567	0.274968
RSCA1_HUMAN	[4217] IVDLEATMKGNGLPQNVDPPSAKK; [	219	50	N	Q92681	Regulatory solute carrier protein family 1 member 1 (Transporter regulator RS1) (hRS1)	N219; Regulatory solute carrier protein family 1 member 1 (Transporter regulator RS1) (hRS1)	0	0.496852	-0.282673	-0.145471	0	0.261771	0.300338	0.266728	1	0.182972	0.512339	0.734871
RSCA1_HUMAN	[4214] IVDLEATMKGNGLPQNVDPPSAK; [4217] IVDLEATMKGNGLPQNVDPPSAKK; [	222	50	P	Q92681	Regulatory solute carrier protein family 1 member 1 (Transporter regulator RS1) (hRS1)	P222; Regulatory solute carrier protein family 1 member 1 (Transporter regulator RS1) (hRS1)	0	0.448274	0.0568925	0.13019	0	0.265769	0.28704	0.268972	1	0.231356	0.899507	0.766159
RSCA1_HUMAN	[4214] IVDLEATMKGNGLPQNVDPPSAK; [4217] IVDLEATMKGNGLPQNVDPPSAKK; [	224	50	N	Q92681	Regulatory solute carrier protein family 1 member 1 (Transporter regulator RS1) (hRS1)	N224; Regulatory solute carrier protein family 1 member 1 (Transporter regulator RS1) (hRS1)	0	0.448274	0.0568925	0.13019	0	0.265769	0.28704	0.268972	1	0.231356	0.899507	0.766159
CLIP1_HUMAN	[4220] LQEAEIKVK; [	741	60	K	P30622	CAP-Gly domain-containing linker protein 1 (Cytoplasmic linker protein 1) (Cytoplasmic linker protein 170 alpha-2) (CLIP-170) (Reed-Sternberg intermediate filament-associated protein) (Restin)	K741; CAP-Gly domain-containing linker protein 1 (Cytoplasmic linker protein 1) (Cytoplasmic linker protein 170 alpha-2) (CLIP-170) (Reed-Sternberg intermediate filament-associated protein) (Restin)	0	0.211326	0.159757	-0.107612	0	0.268577	0.316453	0.282121	1	0.607914	0.736407	0.826545
NLTP_HUMAN	[4223] NGKGSVLPNSDK; [	482	40	K	P22307	Non-specific lipid-transfer protein (NSL-TP) (EC 2.3.1.176) (Propanoyl-CoA C-acyltransferase) (SCP-chi) (SCPX) (Sterol carrier protein 2) (SCP-2) (Sterol carrier protein X) (SCP-X)	K482; Non-specific lipid-transfer protein (NSL-TP) (EC 2.3.1.176) (Propanoyl-CoA C-acyltransferase) (SCP-chi) (SCPX) (Sterol carrier protein 2) (SCP-2) (Sterol carrier protein X) (SCP-X)	0	-0.18105	0.0625366	-0.0504917	0	0.30876	0.304921	0.292818	1	0.70602	0.896732	0.929252
NLTP_HUMAN	[4224] SSSPWEPATLR; [	5	40	P	P22307	Non-specific lipid-transfer protein (NSL-TP) (EC 2.3.1.176) (Propanoyl-CoA C-acyltransferase) (SCP-chi) (SCPX) (Sterol carrier protein 2) (SCP-2) (Sterol carrier protein X) (SCP-X)	P5; Non-specific lipid-transfer protein (NSL-TP) (EC 2.3.1.176) (Propanoyl-CoA C-acyltransferase) (SCP-chi) (SCPX) (Sterol carrier protein 2) (SCP-2) (Sterol carrier protein X) (SCP-X)	0	0.717814	0.307421	0.660585	0	0.29821	0.27668	0.298317	1	0.119138	0.429214	0.148212
UBE2O_HUMAN	[4226] VQWYPEGVK; [	128	80	P	Q9C0C9	(E3-independent) E2 ubiquitin-conjugating enzyme (EC 2.3.2.24) (E2/E3 hybrid ubiquitin-protein ligase UBE2O) (Ubiquitin carrier protein O) (Ubiquitin-conjugating enzyme E2 O) (Ubiquitin-conjugating enzyme E2 of 230 kDa) (Ubiquitin-conjugating enzyme E2-230K) (Ubiquitin-protein ligase O)	P128; (E3-independent) E2 ubiquitin-conjugating enzyme (EC 2.3.2.24) (E2/E3 hybrid ubiquitin-protein ligase UBE2O) (Ubiquitin carrier protein O) (Ubiquitin-conjugating enzyme E2 O) (Ubiquitin-conjugating enzyme E2 of 230 kDa) (Ubiquitin-conjugating enzyme E2-230K) (Ubiquitin-protein ligase O)	0	0.64285	0.684738	0.507574	0	0.173133	0.174043	0.167443	1	0.0103058	0.00409562	0.0586245
UBE2O_HUMAN	[4227] EMALLATSLPEGIMVKTFEDRMDLFSALIK; [	962	80	M	Q9C0C9	(E3-independent) E2 ubiquitin-conjugating enzyme (EC 2.3.2.24) (E2/E3 hybrid ubiquitin-protein ligase UBE2O) (Ubiquitin carrier protein O) (Ubiquitin-conjugating enzyme E2 O) (Ubiquitin-conjugating enzyme E2 of 230 kDa) (Ubiquitin-conjugating enzyme E2-230K) (Ubiquitin-protein ligase O)	M962; (E3-independent) E2 ubiquitin-conjugating enzyme (EC 2.3.2.24) (E2/E3 hybrid ubiquitin-protein ligase UBE2O) (Ubiquitin carrier protein O) (Ubiquitin-conjugating enzyme E2 O) (Ubiquitin-conjugating enzyme E2 of 230 kDa) (Ubiquitin-conjugating enzyme E2-230K) (Ubiquitin-protein ligase O)	0	-0.211014	0.413427	-0.0290039	0	0.157748	0.162286	0.226448	1	0.357903	0.078347	0.946211
UBE2O_HUMAN	[4230] SIPLSIKNLK; [	517	80	P	Q9C0C9	(E3-independent) E2 ubiquitin-conjugating enzyme (EC 2.3.2.24) (E2/E3 hybrid ubiquitin-protein ligase UBE2O) (Ubiquitin carrier protein O) (Ubiquitin-conjugating enzyme E2 O) (Ubiquitin-conjugating enzyme E2 of 230 kDa) (Ubiquitin-conjugating enzyme E2-230K) (Ubiquitin-protein ligase O)	P517; (E3-independent) E2 ubiquitin-conjugating enzyme (EC 2.3.2.24) (E2/E3 hybrid ubiquitin-protein ligase UBE2O) (Ubiquitin carrier protein O) (Ubiquitin-conjugating enzyme E2 O) (Ubiquitin-conjugating enzyme E2 of 230 kDa) (Ubiquitin-conjugating enzyme E2-230K) (Ubiquitin-protein ligase O)	0	0.0261254	-0.47565	-0.281451	0	0.157417	0.194446	0.146842	1	0.92615	0.0864964	0.17223
UBE2O_HUMAN	[4231] LIGTNCIIYPVNSK; [	186	80	P	Q9C0C9	(E3-independent) E2 ubiquitin-conjugating enzyme (EC 2.3.2.24) (E2/E3 hybrid ubiquitin-protein ligase UBE2O) (Ubiquitin carrier protein O) (Ubiquitin-conjugating enzyme E2 O) (Ubiquitin-conjugating enzyme E2 of 230 kDa) (Ubiquitin-conjugating enzyme E2-230K) (Ubiquitin-protein ligase O)	P186; (E3-independent) E2 ubiquitin-conjugating enzyme (EC 2.3.2.24) (E2/E3 hybrid ubiquitin-protein ligase UBE2O) (Ubiquitin carrier protein O) (Ubiquitin-conjugating enzyme E2 O) (Ubiquitin-conjugating enzyme E2 of 230 kDa) (Ubiquitin-conjugating enzyme E2-230K) (Ubiquitin-protein ligase O)	0	0.0168877	-0.571531	-0.20458	0	0.238174	0.227591	0.197527	1	0.967681	0.078488	0.460916
SPE39_HUMAN	[4234] AFTFDDEDDELSQLK; [	24	40	D	Q9H9C1	Spermatogenesis-defective protein 39 homolog (hSPE-39) (VPS33B-interacting protein in apical-basolateral polarity regulator) (VPS33B-interacting protein in polarity and apical restriction)	D24; Spermatogenesis-defective protein 39 homolog (hSPE-39) (VPS33B-interacting protein in apical-basolateral polarity regulator) (VPS33B-interacting protein in polarity and apical restriction)	0	0.235217	0.481221	-0.224676	0	0.317661	0.315377	0.270339	1	0.630916	0.27415	0.572496
SRSF1_HUMAN	[4255] GPAGNNDCRIYVGNLPPDIRTK; [	10	40	P	Q07955	Serine/arginine-rich splicing factor 1 (Alternative-splicing factor 1) (ASF-1) (Splicing factor, arginine/serine-rich 1) (pre-mRNA-splicing factor SF2, P33 subunit)	P10; Serine/arginine-rich splicing factor 1 (Alternative-splicing factor 1) (ASF-1) (Splicing factor, arginine/serine-rich 1) (pre-mRNA-splicing factor SF2, P33 subunit)	0	-0.210911	-0.217267	-0.35408	0	0.297591	0.334592	0.308666	1	0.646472	0.660452	0.415802
NOC3L_HUMAN	[4260] KDTEDINKPKK; [	437	40	D	Q8WTT2	Nucleolar complex protein 3 homolog (NOC3 protein homolog) (Factor for adipocyte differentiation 24) (NOC3-like protein) (Nucleolar complex-associated protein 3-like protein)	D437; Nucleolar complex protein 3 homolog (NOC3 protein homolog) (Factor for adipocyte differentiation 24) (NOC3-like protein) (Nucleolar complex-associated protein 3-like protein)	0	0.205655	0.442134	0.650297	0	0.378924	0.373129	0.327835	1	0.724047	0.395754	0.168269
NOC3L_HUMAN	[4261] LVIVSLMELFKDITPSYK; [	263	40	M	Q8WTT2	Nucleolar complex protein 3 homolog (NOC3 protein homolog) (Factor for adipocyte differentiation 24) (NOC3-like protein) (Nucleolar complex-associated protein 3-like protein)	M263; Nucleolar complex protein 3 homolog (NOC3 protein homolog) (Factor for adipocyte differentiation 24) (NOC3-like protein) (Nucleolar complex-associated protein 3-like protein)	0	0.552827	0.358064	0.371373	0	0.321213	0.343821	0.314084	1	0.223201	0.461362	0.397791
NOC3L_HUMAN	[4260] KDTEDINKPKK; [	442	40	N	Q8WTT2	Nucleolar complex protein 3 homolog (NOC3 protein homolog) (Factor for adipocyte differentiation 24) (NOC3-like protein) (Nucleolar complex-associated protein 3-like protein)	N442; Nucleolar complex protein 3 homolog (NOC3 protein homolog) (Factor for adipocyte differentiation 24) (NOC3-like protein) (Nucleolar complex-associated protein 3-like protein)	0	0.205655	0.442134	0.650297	0	0.378924	0.373129	0.327835	1	0.724047	0.395754	0.168269
NOC3L_HUMAN	[4260] KDTEDINKPKK; [	443	40	K	Q8WTT2	Nucleolar complex protein 3 homolog (NOC3 protein homolog) (Factor for adipocyte differentiation 24) (NOC3-like protein) (Nucleolar complex-associated protein 3-like protein)	K443; Nucleolar complex protein 3 homolog (NOC3 protein homolog) (Factor for adipocyte differentiation 24) (NOC3-like protein) (Nucleolar complex-associated protein 3-like protein)	0	0.205655	0.442134	0.650297	0	0.378924	0.373129	0.327835	1	0.724047	0.395754	0.168269
NOC3L_HUMAN	[4260] KDTEDINKPKK; [	445	40	K	Q8WTT2	Nucleolar complex protein 3 homolog (NOC3 protein homolog) (Factor for adipocyte differentiation 24) (NOC3-like protein) (Nucleolar complex-associated protein 3-like protein)	K445; Nucleolar complex protein 3 homolog (NOC3 protein homolog) (Factor for adipocyte differentiation 24) (NOC3-like protein) (Nucleolar complex-associated protein 3-like protein)	0	0.205655	0.442134	0.650297	0	0.378924	0.373129	0.327835	1	0.724047	0.395754	0.168269
SRSF6_HUMAN	[4264] ARSVSPPPKR; [	318	40	P	Q13247	Serine/arginine-rich splicing factor 6 (Pre-mRNA-splicing factor SRP55) (Splicing factor, arginine/serine-rich 6)	P318; Serine/arginine-rich splicing factor 6 (Pre-mRNA-splicing factor SRP55) (Splicing factor, arginine/serine-rich 6)	0	-0.0359138	0.252367	0.387924	0	0.324397	0.269609	0.255709	1	0.951568	0.512339	0.270349
SRSF6_HUMAN	[4265] SNSPLPVPPSKAR; [	304	40	P	Q13247	Serine/arginine-rich splicing factor 6 (Pre-mRNA-splicing factor SRP55) (Splicing factor, arginine/serine-rich 6)	P304; Serine/arginine-rich splicing factor 6 (Pre-mRNA-splicing factor SRP55) (Splicing factor, arginine/serine-rich 6)	0	-0.259084	-0.480722	-0.135034	0	0.258241	0.258922	0.279538	1	0.511696	0.174475	0.766159
SRSF6_HUMAN	[4264] ARSVSPPPKR; [	319	40	P	Q13247	Serine/arginine-rich splicing factor 6 (Pre-mRNA-splicing factor SRP55) (Splicing factor, arginine/serine-rich 6)	P319; Serine/arginine-rich splicing factor 6 (Pre-mRNA-splicing factor SRP55) (Splicing factor, arginine/serine-rich 6)	0	-0.0359138	0.252367	0.387924	0	0.324397	0.269609	0.255709	1	0.951568	0.512339	0.270349
SRSF6_HUMAN	[4265] SNSPLPVPPSKAR; [	306	40	P	Q13247	Serine/arginine-rich splicing factor 6 (Pre-mRNA-splicing factor SRP55) (Splicing factor, arginine/serine-rich 6)	P306; Serine/arginine-rich splicing factor 6 (Pre-mRNA-splicing factor SRP55) (Splicing factor, arginine/serine-rich 6)	0	-0.259084	-0.480722	-0.135034	0	0.258241	0.258922	0.279538	1	0.511696	0.174475	0.766159
SRSF6_HUMAN	[4264] ARSVSPPPKR; [	320	40	K	Q13247	Serine/arginine-rich splicing factor 6 (Pre-mRNA-splicing factor SRP55) (Splicing factor, arginine/serine-rich 6)	K320; Serine/arginine-rich splicing factor 6 (Pre-mRNA-splicing factor SRP55) (Splicing factor, arginine/serine-rich 6)	0	-0.0359138	0.252367	0.387924	0	0.324397	0.269609	0.255709	1	0.951568	0.512339	0.270349
SRSF6_HUMAN	[4265] SNSPLPVPPSKAR; [	308	40	P	Q13247	Serine/arginine-rich splicing factor 6 (Pre-mRNA-splicing factor SRP55) (Splicing factor, arginine/serine-rich 6)	P308; Serine/arginine-rich splicing factor 6 (Pre-mRNA-splicing factor SRP55) (Splicing factor, arginine/serine-rich 6)	0	-0.259084	-0.480722	-0.135034	0	0.258241	0.258922	0.279538	1	0.511696	0.174475	0.766159
INF2_HUMAN	[4269] GEDGKPVR; [	956	100	D	Q27J81	Inverted formin-2 (HBEBP2-binding protein C)	D956; Inverted formin-2 (HBEBP2-binding protein C)	0	-0.161165	-0.288791	-0.381851	0	0.196696	0.191605	0.189996	1	0.591346	0.275285	0.162124
INF2_HUMAN	[4274] AGDTTKFDVEVLK; [	666	100	K	Q27J81	Inverted formin-2 (HBEBP2-binding protein C)	K666; Inverted formin-2 (HBEBP2-binding protein C)	0	-0.211666	-0.612301	-0.404746	0	0.211664	0.2227	0.215229	1	0.511696	0.0600422	0.178064
INF2_HUMAN	[4269] GEDGKPVR; [	958	100	K	Q27J81	Inverted formin-2 (HBEBP2-binding protein C)	K958; Inverted formin-2 (HBEBP2-binding protein C)	0	-0.161165	-0.288791	-0.381851	0	0.196696	0.191605	0.189996	1	0.591346	0.275285	0.162124
INF2_HUMAN	[4274] AGDTTKFDVEVLK; [	668	100	D	Q27J81	Inverted formin-2 (HBEBP2-binding protein C)	D668; Inverted formin-2 (HBEBP2-binding protein C)	0	-0.211666	-0.612301	-0.404746	0	0.211664	0.2227	0.215229	1	0.511696	0.0600422	0.178064
INF2_HUMAN	[4269] GEDGKPVR; [	959	100	P	Q27J81	Inverted formin-2 (HBEBP2-binding protein C)	P959; Inverted formin-2 (HBEBP2-binding protein C)	0	-0.161165	-0.288791	-0.381851	0	0.196696	0.191605	0.189996	1	0.591346	0.275285	0.162124
INF2_HUMAN	[4274] AGDTTKFDVEVLK; [	673	100	K	Q27J81	Inverted formin-2 (HBEBP2-binding protein C)	K673; Inverted formin-2 (HBEBP2-binding protein C)	0	-0.211666	-0.612301	-0.404746	0	0.211664	0.2227	0.215229	1	0.511696	0.0600422	0.178064
ITSN1_HUMAN	[4275] IPENEVPAPVKPVTDSTSAPAPK; [	805	50	P	Q15811	Intersectin-1 (SH3 domain-containing protein 1A) (SH3P17)	P805; Intersectin-1 (SH3 domain-containing protein 1A) (SH3P17)	0	0.631124	0.615979	0.474032	0	0.276083	0.272102	0.272746	1	0.130179	0.106547	0.206711
ITSN1_HUMAN	[4277] LISGPIR; [	972	50	P	Q15811	Intersectin-1 (SH3 domain-containing protein 1A) (SH3P17)	P972; Intersectin-1 (SH3 domain-containing protein 1A) (SH3P17)	0	0.199462	0.0856086	-0.00501458	0	0.251741	0.269088	0.233207	1	0.606587	0.837672	0.989005
ITSN1_HUMAN	[4278] SMEAERLKQK; [	625	50	M	Q15811	Intersectin-1 (SH3 domain-containing protein 1A) (SH3P17)	M625; Intersectin-1 (SH3 domain-containing protein 1A) (SH3P17)	0	-0.407519	-0.53153	-0.431924	0	0.285474	0.243547	0.256039	1	0.326134	0.118403	0.222945
ITSN1_HUMAN	[4275] IPENEVPAPVKPVTDSTSAPAPK; [	807	50	N	Q15811	Intersectin-1 (SH3 domain-containing protein 1A) (SH3P17)	N807; Intersectin-1 (SH3 domain-containing protein 1A) (SH3P17)	0	0.631124	0.615979	0.474032	0	0.276083	0.272102	0.272746	1	0.130179	0.106547	0.206711
ITSN1_HUMAN	[4275] IPENEVPAPVKPVTDSTSAPAPK; [	810	50	P	Q15811	Intersectin-1 (SH3 domain-containing protein 1A) (SH3P17)	P810; Intersectin-1 (SH3 domain-containing protein 1A) (SH3P17)	0	0.631124	0.615979	0.474032	0	0.276083	0.272102	0.272746	1	0.130179	0.106547	0.206711
ITSN1_HUMAN	[4275] IPENEVPAPVKPVTDSTSAPAPK; [	814	50	K	Q15811	Intersectin-1 (SH3 domain-containing protein 1A) (SH3P17)	K814; Intersectin-1 (SH3 domain-containing protein 1A) (SH3P17)	0	0.631124	0.615979	0.474032	0	0.276083	0.272102	0.272746	1	0.130179	0.106547	0.206711
ITSN1_HUMAN	[4275] IPENEVPAPVKPVTDSTSAPAPK; [	818	50	D	Q15811	Intersectin-1 (SH3 domain-containing protein 1A) (SH3P17)	D818; Intersectin-1 (SH3 domain-containing protein 1A) (SH3P17)	0	0.631124	0.615979	0.474032	0	0.276083	0.272102	0.272746	1	0.130179	0.106547	0.206711
ITSN1_HUMAN	[4275] IPENEVPAPVKPVTDSTSAPAPK; [	823	50	P	Q15811	Intersectin-1 (SH3 domain-containing protein 1A) (SH3P17)	P823; Intersectin-1 (SH3 domain-containing protein 1A) (SH3P17)	0	0.631124	0.615979	0.474032	0	0.276083	0.272102	0.272746	1	0.130179	0.106547	0.206711
ITSN1_HUMAN	[4275] IPENEVPAPVKPVTDSTSAPAPK; [	825	50	P	Q15811	Intersectin-1 (SH3 domain-containing protein 1A) (SH3P17)	P825; Intersectin-1 (SH3 domain-containing protein 1A) (SH3P17)	0	0.631124	0.615979	0.474032	0	0.276083	0.272102	0.272746	1	0.130179	0.106547	0.206711
SHC1_HUMAN	[4280] QAVGGAGPPNPAINGSAPR; [	446	40	P	P29353	SHC-transforming protein 1 (SHC-transforming protein 3) (SHC-transforming protein A) (Src homology 2 domain-containing-transforming protein C1) (SH2 domain protein C1)	P446; SHC-transforming protein 1 (SHC-transforming protein 3) (SHC-transforming protein A) (Src homology 2 domain-containing-transforming protein C1) (SH2 domain protein C1)	0	0.011586	0.0819071	-0.0887832	0	0.303481	0.307222	0.313458	1	0.977574	0.863691	0.876137
WDR13_HUMAN	[4296] HNVHVMNISTGKK; [	288	40	M	Q9H1Z4	WD repeat-containing protein 13	M288; WD repeat-containing protein 13	0	0.0790349	-0.3062	0.0731713	0	0.306519	0.34191	0.322424	1	0.882216	0.528112	0.909718
MICA1_HUMAN	[4305] TAADRQAEDQVLR; [	1031	40	D	Q8TDZ2	[F-actin]-monooxygenase MICAL1 (EC 1.14.13.225) (Molecule interacting with CasL protein 1) (MICAL-1) (NEDD9-interacting protein with calponin homology and LIM domains)	D1031; [F-actin]-monooxygenase MICAL1 (EC 1.14.13.225) (Molecule interacting with CasL protein 1) (MICAL-1) (NEDD9-interacting protein with calponin homology and LIM domains)	0	-0.0938089	0.385507	0.251911	0	0.265515	0.249615	0.246855	1	0.83066	0.266405	0.46829
ES8L2_HUMAN	[4307] APAEGVLTLR; [	297	50	P	Q9H6S3	Epidermal growth factor receptor kinase substrate 8-like protein 2 (EPS8-like protein 2) (Epidermal growth factor receptor pathway substrate 8-related protein 2) (EPS8-related protein 2)	P297; Epidermal growth factor receptor kinase substrate 8-like protein 2 (EPS8-like protein 2) (Epidermal growth factor receptor pathway substrate 8-related protein 2) (EPS8-related protein 2)	0	0.118872	0.25778	-0.0254747	0	0.336831	0.339345	0.364841	1	0.83066	0.600169	0.969359
SKIV2_HUMAN	[4319] DMSVVEGGLR; [	993	40	M	Q15477	Helicase SKI2W (Ski2) (EC 3.6.4.-) (Helicase-like protein) (HLP)	M993; Helicase SKI2W (Ski2) (EC 3.6.4.-) (Helicase-like protein) (HLP)	0	-0.397078	0.402427	0.16885	0	0.34812	0.360261	0.299886	1	0.45424	0.425628	0.725019
B3A2_HUMAN	[4324] LSVPSGFSVTAPEKR; [	965	40	P	P04920	Anion exchange protein 2 (AE 2) (Anion exchanger 2) (Non-erythroid band 3-like protein) (BND3L) (Solute carrier family 4 member 2)	P965; Anion exchange protein 2 (AE 2) (Anion exchanger 2) (Non-erythroid band 3-like protein) (BND3L) (Solute carrier family 4 member 2)	0	-0.368704	-0.760136	-0.288716	0	0.311991	0.314462	0.305893	1	0.431851	0.0927362	0.506631
B3A2_HUMAN	[4325] LLPTGAGLEPKSAQDK; [	657	40	D	P04920	Anion exchange protein 2 (AE 2) (Anion exchanger 2) (Non-erythroid band 3-like protein) (BND3L) (Solute carrier family 4 member 2)	D657; Anion exchange protein 2 (AE 2) (Anion exchanger 2) (Non-erythroid band 3-like protein) (BND3L) (Solute carrier family 4 member 2)	0	-0.189223	-0.0104121	-0.644843	0	0.315573	0.317566	0.322384	1	0.698016	0.986013	0.16614
B3A2_HUMAN	[4324] LSVPSGFSVTAPEKR; [	975	40	K	P04920	Anion exchange protein 2 (AE 2) (Anion exchanger 2) (Non-erythroid band 3-like protein) (BND3L) (Solute carrier family 4 member 2)	K975; Anion exchange protein 2 (AE 2) (Anion exchanger 2) (Non-erythroid band 3-like protein) (BND3L) (Solute carrier family 4 member 2)	0	-0.368704	-0.760136	-0.288716	0	0.311991	0.314462	0.305893	1	0.431851	0.0927362	0.506631
S12A2_HUMAN	[4327] VEEEDGKTATQPLLKK; [	983	50	K	P55011	Solute carrier family 12 member 2 (Basolateral Na-K-Cl symporter) (Bumetanide-sensitive sodium-(potassium)-chloride cotransporter 1)	K983; Solute carrier family 12 member 2 (Basolateral Na-K-Cl symporter) (Bumetanide-sensitive sodium-(potassium)-chloride cotransporter 1)	0	-0.196607	0.396108	0.205107	0	0.277574	0.272707	0.275718	1	0.646472	0.301281	0.618919
S12A2_HUMAN	[4328] MKPNTLVLGFKKDWLQADMR; [	879	50	M	P55011	Solute carrier family 12 member 2 (Basolateral Na-K-Cl symporter) (Bumetanide-sensitive sodium-(potassium)-chloride cotransporter 1)	M879; Solute carrier family 12 member 2 (Basolateral Na-K-Cl symporter) (Bumetanide-sensitive sodium-(potassium)-chloride cotransporter 1)	0	0.479518	0.744887	0.231188	0	0.246633	0.279154	0.264367	1	0.174208	0.076098	0.544233
S12A2_HUMAN	[4330] QAMKEMSIDQAK; [	832	50	M	P55011	Solute carrier family 12 member 2 (Basolateral Na-K-Cl symporter) (Bumetanide-sensitive sodium-(potassium)-chloride cotransporter 1)	M832; Solute carrier family 12 member 2 (Basolateral Na-K-Cl symporter) (Bumetanide-sensitive sodium-(potassium)-chloride cotransporter 1)	0	-0.666326	-0.408803	-0.560194	0	0.291156	0.283349	0.301264	1	0.130179	0.304223	0.18363
S12A2_HUMAN	[4327] VEEEDGKTATQPLLKK; [	988	50	P	P55011	Solute carrier family 12 member 2 (Basolateral Na-K-Cl symporter) (Bumetanide-sensitive sodium-(potassium)-chloride cotransporter 1)	P988; Solute carrier family 12 member 2 (Basolateral Na-K-Cl symporter) (Bumetanide-sensitive sodium-(potassium)-chloride cotransporter 1)	0	-0.196607	0.396108	0.205107	0	0.277574	0.272707	0.275718	1	0.646472	0.301281	0.618919
S12A2_HUMAN	[4328] MKPNTLVLGFKKDWLQADMR; [	880	50	K	P55011	Solute carrier family 12 member 2 (Basolateral Na-K-Cl symporter) (Bumetanide-sensitive sodium-(potassium)-chloride cotransporter 1)	K880; Solute carrier family 12 member 2 (Basolateral Na-K-Cl symporter) (Bumetanide-sensitive sodium-(potassium)-chloride cotransporter 1)	0	0.479518	0.744887	0.231188	0	0.246633	0.279154	0.264367	1	0.174208	0.076098	0.544233
S12A2_HUMAN	[4330] QAMKEMSIDQAK; [	841	50	K	P55011	Solute carrier family 12 member 2 (Basolateral Na-K-Cl symporter) (Bumetanide-sensitive sodium-(potassium)-chloride cotransporter 1)	K841; Solute carrier family 12 member 2 (Basolateral Na-K-Cl symporter) (Bumetanide-sensitive sodium-(potassium)-chloride cotransporter 1)	0	-0.666326	-0.408803	-0.560194	0	0.291156	0.283349	0.301264	1	0.130179	0.304223	0.18363
S12A4_HUMAN	[4331] NMMEIEKVKGFCQVVVASK; [	752	40	M	Q9UP95	Solute carrier family 12 member 4 (Electroneutral potassium-chloride cotransporter 1) (Erythroid K-Cl cotransporter 1) (hKCC1)	M752; Solute carrier family 12 member 4 (Electroneutral potassium-chloride cotransporter 1) (Erythroid K-Cl cotransporter 1) (hKCC1)	0	-0.329999	0.0676167	0.0237881	0	0.290667	0.294192	0.296144	1	0.456229	0.883364	0.966066
S12A4_HUMAN	[4333] LNEVIVTRSHDARLVLLNMPGPPR; [	1035	40	D	Q9UP95	Solute carrier family 12 member 4 (Electroneutral potassium-chloride cotransporter 1) (Erythroid K-Cl cotransporter 1) (hKCC1)	D1035; Solute carrier family 12 member 4 (Electroneutral potassium-chloride cotransporter 1) (Erythroid K-Cl cotransporter 1) (hKCC1)	0	0.715013	0.491835	-0.219635	0	0.314021	0.328883	0.388209	1	0.131924	0.284912	0.724505
S12A4_HUMAN	[4331] NMMEIEKVKGFCQVVVASK; [	753	40	M	Q9UP95	Solute carrier family 12 member 4 (Electroneutral potassium-chloride cotransporter 1) (Erythroid K-Cl cotransporter 1) (hKCC1)	M753; Solute carrier family 12 member 4 (Electroneutral potassium-chloride cotransporter 1) (Erythroid K-Cl cotransporter 1) (hKCC1)	0	-0.329999	0.0676167	0.0237881	0	0.290667	0.294192	0.296144	1	0.456229	0.883364	0.966066
S12A4_HUMAN	[4333] LNEVIVTRSHDARLVLLNMPGPPR; [	1046	40	P	Q9UP95	Solute carrier family 12 member 4 (Electroneutral potassium-chloride cotransporter 1) (Erythroid K-Cl cotransporter 1) (hKCC1)	P1046; Solute carrier family 12 member 4 (Electroneutral potassium-chloride cotransporter 1) (Erythroid K-Cl cotransporter 1) (hKCC1)	0	0.715013	0.491835	-0.219635	0	0.314021	0.328883	0.388209	1	0.131924	0.284912	0.724505
S12A4_HUMAN	[4331] NMMEIEKVKGFCQVVVASK; [	757	40	K	Q9UP95	Solute carrier family 12 member 4 (Electroneutral potassium-chloride cotransporter 1) (Erythroid K-Cl cotransporter 1) (hKCC1)	K757; Solute carrier family 12 member 4 (Electroneutral potassium-chloride cotransporter 1) (Erythroid K-Cl cotransporter 1) (hKCC1)	0	-0.329999	0.0676167	0.0237881	0	0.290667	0.294192	0.296144	1	0.456229	0.883364	0.966066
S12A4_HUMAN	[4333] LNEVIVTRSHDARLVLLNMPGPPR; [	1047	40	P	Q9UP95	Solute carrier family 12 member 4 (Electroneutral potassium-chloride cotransporter 1) (Erythroid K-Cl cotransporter 1) (hKCC1)	P1047; Solute carrier family 12 member 4 (Electroneutral potassium-chloride cotransporter 1) (Erythroid K-Cl cotransporter 1) (hKCC1)	0	0.715013	0.491835	-0.219635	0	0.314021	0.328883	0.388209	1	0.131924	0.284912	0.724505
SMCA2_HUMAN	[4334] LKKEVESQLPEK; [	952	70	K	P51531	Probable global transcription activator SNF2L2 (EC 3.6.4.-) (ATP-dependent helicase SMARCA2) (BRG1-associated factor 190B) (BAF190B) (Protein brahma homolog) (hBRM) (SNF2-alpha) (SWI/SNF-related matrix-associated actin-dependent regulator of chromatin subfamily A member 2)	K952; Probable global transcription activator SNF2L2 (EC 3.6.4.-) (ATP-dependent helicase SMARCA2) (BRG1-associated factor 190B) (BAF190B) (Protein brahma homolog) (hBRM) (SNF2-alpha) (SWI/SNF-related matrix-associated actin-dependent regulator of chromatin subfamily A member 2)	0	0.345614	0.175142	0.487526	0	0.238192	0.24745	0.218203	1	0.317336	0.628328	0.141782
SMCA2_HUMAN	[4335] DTTLETALNSKAYKR; [	403	70	D	P51531	Probable global transcription activator SNF2L2 (EC 3.6.4.-) (ATP-dependent helicase SMARCA2) (BRG1-associated factor 190B) (BAF190B) (Protein brahma homolog) (hBRM) (SNF2-alpha) (SWI/SNF-related matrix-associated actin-dependent regulator of chromatin subfamily A member 2)	D403; Probable global transcription activator SNF2L2 (EC 3.6.4.-) (ATP-dependent helicase SMARCA2) (BRG1-associated factor 190B) (BAF190B) (Protein brahma homolog) (hBRM) (SNF2-alpha) (SWI/SNF-related matrix-associated actin-dependent regulator of chromatin subfamily A member 2)	0	0.656043	0.743315	0.610856	0	0.251463	0.28115	0.25935	1	0.0914275	0.076098	0.136075
SMCA2_HUMAN	[4336] RNVDKDPAK; [	1356	70	P	P51531	Probable global transcription activator SNF2L2 (EC 3.6.4.-) (ATP-dependent helicase SMARCA2) (BRG1-associated factor 190B) (BAF190B) (Protein brahma homolog) (hBRM) (SNF2-alpha) (SWI/SNF-related matrix-associated actin-dependent regulator of chromatin subfamily A member 2)	P1356; Probable global transcription activator SNF2L2 (EC 3.6.4.-) (ATP-dependent helicase SMARCA2) (BRG1-associated factor 190B) (BAF190B) (Protein brahma homolog) (hBRM) (SNF2-alpha) (SWI/SNF-related matrix-associated actin-dependent regulator of chromatin subfamily A member 2)	0	0.198704	0.12276	0.0658199	0	0.194695	0.214771	0.200454	1	0.508291	0.703796	0.85194
SMCA2_HUMAN	[4337] LTQVLNTHYVAPR; [	868	70	N	P51531	Probable global transcription activator SNF2L2 (EC 3.6.4.-) (ATP-dependent helicase SMARCA2) (BRG1-associated factor 190B) (BAF190B) (Protein brahma homolog) (hBRM) (SNF2-alpha) (SWI/SNF-related matrix-associated actin-dependent regulator of chromatin subfamily A member 2)	N868; Probable global transcription activator SNF2L2 (EC 3.6.4.-) (ATP-dependent helicase SMARCA2) (BRG1-associated factor 190B) (BAF190B) (Protein brahma homolog) (hBRM) (SNF2-alpha) (SWI/SNF-related matrix-associated actin-dependent regulator of chromatin subfamily A member 2)	0	-0.187185	0.236884	-0.424938	0	0.199258	0.210257	0.174234	1	0.531357	0.419282	0.123583
SMCA2_HUMAN	[4339] GRPPAEK; [	1371	70	P	P51531	Probable global transcription activator SNF2L2 (EC 3.6.4.-) (ATP-dependent helicase SMARCA2) (BRG1-associated factor 190B) (BAF190B) (Protein brahma homolog) (hBRM) (SNF2-alpha) (SWI/SNF-related matrix-associated actin-dependent regulator of chromatin subfamily A member 2)	P1371; Probable global transcription activator SNF2L2 (EC 3.6.4.-) (ATP-dependent helicase SMARCA2) (BRG1-associated factor 190B) (BAF190B) (Protein brahma homolog) (hBRM) (SNF2-alpha) (SWI/SNF-related matrix-associated actin-dependent regulator of chromatin subfamily A member 2)	0	-0.392288	-0.584766	-0.406415	0	0.202581	0.185091	0.208523	1	0.1741	0.03432	0.168995
SMCA2_HUMAN	[4334] LKKEVESQLPEK; [	959	70	P	P51531	Probable global transcription activator SNF2L2 (EC 3.6.4.-) (ATP-dependent helicase SMARCA2) (BRG1-associated factor 190B) (BAF190B) (Protein brahma homolog) (hBRM) (SNF2-alpha) (SWI/SNF-related matrix-associated actin-dependent regulator of chromatin subfamily A member 2)	P959; Probable global transcription activator SNF2L2 (EC 3.6.4.-) (ATP-dependent helicase SMARCA2) (BRG1-associated factor 190B) (BAF190B) (Protein brahma homolog) (hBRM) (SNF2-alpha) (SWI/SNF-related matrix-associated actin-dependent regulator of chromatin subfamily A member 2)	0	0.345614	0.175142	0.487526	0	0.238192	0.24745	0.218203	1	0.317336	0.628328	0.141782
[truncated: 718 more rows]
