# Supplementary material for: Nuclear decoupling is part of a rapid protein-level cellular response to high-intensity mechanical loading
Source: Nat Commun. 2019 Sep 12;10:4149. doi: 10.1038/s41467-019-11923-1 (PMC6742657; doi:10.1038/s41467-019-11923-1)
Supplement: Supplementary file 11 — Supplementary Data 8 [file 41467_2019_11923_MOESM11_ESM.xlsx]

## Sheet: Sheet1
												Raw abundance
												Cont 0 hrs				1.0Hz CTS 0 hrs				Cont 24 hrs				1.0Hz CTS 24 hrs
Peptide identifier	Ions used in quantitation	Ions	Deconvoluted peptide ions	Deconvoluted charges	Retention time (min)	Neutral mass	Score	Sequence	Modifications	Accession	Description	20190320_JS_HG_01	20190320_JS_HG_02	20190320_JS_HG_03	20190320_JS_HG_04	20190320_JS_HG_05	20190320_JS_HG_06	20190320_JS_HG_07	20190320_JS_HG_08	20190320_JS_HG_09	20190320_JS_HG_10	20190320_JS_HG_11	20190320_JS_HG_12	20190320_JS_HG_13	20190320_JS_HG_14	20190320_JS_HG_15	20190320_JS_HG_16
52.91_812.3898n	0	2	#14327,#298	1,2	52.9086	812.39	32.36	FSMPGFK		AHNK_HUMAN	Neuroblast differentiation-associated protein AHNAK OS=Homo sapiens GN=AHNAK PE=1 SV=2	2.93625e+07	2.74467e+07	3.4363e+07	3.52229e+07	2.18658e+07	2.10512e+07	1.99151e+06	2.63817e+07	2.22726e+07	3.32226e+07	3.18139e+07	4.03784e+07	3.52778e+07	2.69575e+07	3.05095e+07	3.11978e+07
43.39_1266.6469n	0	1	#347	2	43.3919	1266.65	69.13	AEGPEVDVNLPK		AHNK_HUMAN	Neuroblast differentiation-associated protein AHNAK OS=Homo sapiens GN=AHNAK PE=1 SV=2	4.58986e+07	3.65864e+07	4.64483e+07	4.91299e+07	3.01593e+07	3.53906e+07	7.81341e+06	4.15814e+07	3.7753e+07	4.45573e+07	4.54749e+07	6.35089e+07	3.97862e+07	3.07942e+07	3.67083e+07	4.03634e+07
14.21_900.4568n	0	2	#13133,#355	1,2	14.2054	900.457	54.23	ADIDVSGPK		AHNK_HUMAN	Neuroblast differentiation-associated protein AHNAK OS=Homo sapiens GN=AHNAK PE=1 SV=2	2.16151e+07	1.89528e+07	2.16768e+07	2.18348e+07	1.52851e+07	1.92528e+07	1.8639e+07	1.97443e+07	2.03449e+07	2.03592e+07	2.32537e+07	2.65693e+07	2.39455e+07	1.61301e+07	2.0516e+07	0
14.91_900.4602n	0	1	#953	2	14.9146	900.46	45.67	ADIDVSGPK		AHNK_HUMAN	Neuroblast differentiation-associated protein AHNAK OS=Homo sapiens GN=AHNAK PE=1 SV=2	1.00061e+07	8.78182e+06	9.34747e+06	9.41209e+06	6.84314e+06	7.78032e+06	8.97013e+06	8.18367e+06	8.5707e+06	8.81696e+06	9.14392e+06	1.24914e+07	1.00817e+07	7.04507e+06	7.53915e+06	0
63.66_2026.9797n	0	3	#26006,#1209,#436	2,3,4	63.6599	2026.98	60.05	VDIDAPDVDVHGPDWHLK		AHNK_HUMAN	Neuroblast differentiation-associated protein AHNAK OS=Homo sapiens GN=AHNAK PE=1 SV=2	5.20488e+07	4.48631e+07	5.70564e+07	6.62088e+07	2.29413e+07	3.61554e+07	6.86938e+06	4.13611e+07	2.55965e+07	3.24729e+07	3.02719e+07	7.70615e+07	1.12139e+07	3.99417e+07	4.42999e+07	4.61868e+07
25.30_861.4098n	0	2	#21564,#441	1,2	25.2966	861.41	39.92	MPEMNIK		AHNK_HUMAN	Neuroblast differentiation-associated protein AHNAK OS=Homo sapiens GN=AHNAK PE=1 SV=2	1.43788e+07	1.32445e+07	1.61233e+07	1.89845e+07	1.09104e+07	1.07549e+07	1.84479e+07	1.31888e+07	1.12564e+07	1.46666e+07	1.54425e+07	2.3888e+07	2.09953e+07	1.35439e+07	1.5492e+07	8.10393e+06
63.00_1266.6647n	0	2	#6221,#665	2,3	63.0025	1266.66	62.01	ISMPDVDLHLK		AHNK_HUMAN	Neuroblast differentiation-associated protein AHNAK OS=Homo sapiens GN=AHNAK PE=1 SV=2	1.89573e+07	1.9938e+07	3.4646e+07	3.19616e+07	2.04987e+07	1.95892e+07	4.41987e+06	1.72958e+07	9.17843e+06	2.08985e+07	2.14295e+07	2.79647e+07	7.339e+06	2.38094e+07	2.46927e+07	1.96532e+07
10.52_1271.6481n	0	2	#1238,#720	2,3	10.5211	1271.65	8.21	GPGVDVNLKGPR	[2] Oxidation (P)|[5] Oxidation (D)|[7] Oxidation (N)|[9] Oxidation (K)	AHNK_HUMAN	Neuroblast differentiation-associated protein AHNAK OS=Homo sapiens GN=AHNAK PE=1 SV=2	6.8373e+06	6.60763e+06	6.47672e+06	6.8722e+06	5.82579e+06	7.09897e+06	6.9133e+06	6.52422e+06	7.35687e+06	6.18913e+06	6.86523e+06	9.00592e+06	9.08405e+06	6.83098e+06	6.79445e+06	0
75.93_1314.6654n	0	2	#5756,#792	2,3	75.9279	1314.67	50.84	ISMPDFDLHLK		AHNK_HUMAN	Neuroblast differentiation-associated protein AHNAK OS=Homo sapiens GN=AHNAK PE=1 SV=2	8.78495e+06	7.6433e+06	1.54186e+07	1.33457e+07	3.67412e+06	8.37892e+06	1.82565e+06	1.10295e+07	5.07235e+06	1.02682e+07	7.60882e+06	1.31791e+07	4.15084e+06	4.80119e+06	6.9838e+06	8.42494e+06
21.72_1155.6505n	0	2	#2039,#830	2,3	21.7244	1155.65	76.64	VKGDVDVSLPK		AHNK_HUMAN	Neuroblast differentiation-associated protein AHNAK OS=Homo sapiens GN=AHNAK PE=1 SV=2	3.19031e+07	27820437	3.38435e+07	3.39977e+07	2.18451e+07	2.32508e+07	3.21395e+07	2.87366e+07	2.69861e+07	3.09452e+07	2.77597e+07	4.25452e+07	3.01673e+07	1.94909e+07	2.62134e+07	3.51374e+06
20.53_918.4098n	0	2	#2290,#904	2,3	20.5299	918.41	25.14	MPEMHFK		AHNK_HUMAN	Neuroblast differentiation-associated protein AHNAK OS=Homo sapiens GN=AHNAK PE=1 SV=2	8.51775e+06	7.54585e+06	1.01551e+07	9.74782e+06	6.80946e+06	5.82622e+06	1.21793e+07	7.4675e+06	7.76326e+06	8.43129e+06	9.12023e+06	1.47369e+07	1.31958e+07	7.24166e+06	9.32143e+06	496853
42.96_1252.6304n	0	1	#937	2	42.9575	1252.63	67.84	GEGPEVDVNLPK		AHNK_HUMAN	Neuroblast differentiation-associated protein AHNAK OS=Homo sapiens GN=AHNAK PE=1 SV=2	1.86076e+07	1.75867e+07	2.11383e+07	2.11025e+07	1.45639e+07	1.50532e+07	1.97338e+06	1.73109e+07	1.78817e+07	2.16597e+07	2.2277e+07	2.82078e+07	2.34767e+07	1.90887e+07	1.99506e+07	2.22323e+07
77.59_2046.0111n	0	1	#1069	3	77.5911	2046.01	62.3	VDIDVPDVDVQGPDWHLK		AHNK_HUMAN	Neuroblast differentiation-associated protein AHNAK OS=Homo sapiens GN=AHNAK PE=1 SV=2	7.27884e+06	7.43208e+06	1.05128e+07	1.10168e+07	456878	6.72941e+06	879249	7.95895e+06	6.22744e+06	8.53397e+06	8.91876e+06	1.16547e+07	8.67023e+06	884559	7.77557e+06	7.82091e+06
78.00_1257.6650n	0	2	#84189,#1087	1,2	77.9961	1257.67	66.46	ISMPDIDLNLK		AHNK_HUMAN	Neuroblast differentiation-associated protein AHNAK OS=Homo sapiens GN=AHNAK PE=1 SV=2	4.50186e+06	2.79829e+06	8.23681e+06	6.20151e+06	835311	3.89534e+06	1.03901e+06	4.81122e+06	4.20874e+06	5.16513e+06	8.76695e+06	7.63744e+06	3.81239e+06	1.0027e+06	6.5653e+06	7.86592e+06
78.40_1257.6649n	0	1	#6024	2	78.4011	1257.66	63.52	ISMPDIDLNLK		AHNK_HUMAN	Neuroblast differentiation-associated protein AHNAK OS=Homo sapiens GN=AHNAK PE=1 SV=2	1.36653e+06	1.53643e+06	1.75069e+06	1.90776e+06	655641	1.08387e+06	245613	1.41304e+06	1.7174e+06	1.1486e+06	1.8949e+06	1.79986e+06	1.29224e+06	1.06829e+06	1.23585e+06	1.76575e+06
42.05_1238.6153n	0	1	#1100	2	42.0467	1238.62	62.7	GEGPDVDVNLPK		AHNK_HUMAN	Neuroblast differentiation-associated protein AHNAK OS=Homo sapiens GN=AHNAK PE=1 SV=2	1.47412e+07	1.36669e+07	1.69673e+07	1.6673e+07	1.10941e+07	1.20435e+07	1.49067e+06	1.35076e+07	1.38273e+07	1.68055e+07	1.83665e+07	2.284e+07	1.97315e+07	1.4989e+07	1.58528e+07	1.81325e+07
29.63_1397.7415n	0	2	#10181,#1175	2,3	29.6288	1397.74	64.13	VEGDLKGPEVDIK		AHNK_HUMAN	Neuroblast differentiation-associated protein AHNAK OS=Homo sapiens GN=AHNAK PE=1 SV=2	1.95328e+07	1.68933e+07	1.92881e+07	1.82304e+07	1.37049e+07	1.57009e+07	2.14581e+07	1.64827e+07	1.89935e+07	2.09024e+07	2.01017e+07	2.14386e+07	1.98691e+07	12589747	1.47282e+07	1.48781e+07
31.01_1397.7415n	0	2	#43065,#8737	2,3	31.0117	1397.74	51.03	VEGDLKGPEVDIK		AHNK_HUMAN	Neuroblast differentiation-associated protein AHNAK OS=Homo sapiens GN=AHNAK PE=1 SV=2	3.43217e+06	3.33066e+06	4.08465e+06	3.97394e+06	2.73981e+06	2.7911e+06	3.29383e+06	3.34443e+06	2.70838e+06	3.53854e+06	4.0823e+06	5.14033e+06	3.69869e+06	2.57233e+06	2.84774e+06	3.21433e+06
10.41_886.4395n	0	1	#1315	2	10.4053	886.44	59.69	ADVDVSGPK		AHNK_HUMAN	Neuroblast differentiation-associated protein AHNAK OS=Homo sapiens GN=AHNAK PE=1 SV=2	2.22113e+06	1.63814e+06	2.28821e+06	1.98616e+06	1.85909e+06	1.67319e+06	2.81041e+06	2.07475e+06	2.23714e+06	1.8397e+06	2.87767e+06	2.36082e+06	2.28592e+06	1.75334e+06	2.09616e+06	0
71.69_2016.9949n	3	3	#27231,#1412,#120922	2,3,4	71.6907	2016.99	48.7	VDINAPDVDVQGPDWHLK		AHNK_HUMAN	Neuroblast differentiation-associated protein AHNAK OS=Homo sapiens GN=AHNAK PE=1 SV=2	11378566	1.28681e+07	2.44354e+07	2.68931e+07	7.68063e+06	1.37248e+07	2.1222e+06	1.58747e+07	1.28731e+07	1.27681e+07	1.44898e+07	2.6865e+07	6.48721e+06	1.47943e+07	1.24857e+07	7.43919e+06
11.08_870.4821n	0	2	#22284,#1454	1,2	11.0837	870.482	58.85	ADVVVSGPK		AHNK_HUMAN	Neuroblast differentiation-associated protein AHNAK OS=Homo sapiens GN=AHNAK PE=1 SV=2	4.17547e+06	3.44764e+06	4.12585e+06	4.03298e+06	2.93063e+06	3.49412e+06	4.36862e+06	3.65844e+06	3.75385e+06	3.5912e+06	3.93805e+06	4.88147e+06	4.03468e+06	2.9098e+06	3.65433e+06	0
76.06_2032.9985n	0	2	#24197,#1511	2,3	76.0574	2033	47.55	FSMPGFKGEGPDVDVNLPK		AHNK_HUMAN	Neuroblast differentiation-associated protein AHNAK OS=Homo sapiens GN=AHNAK PE=1 SV=2	1.23107e+07	1.08289e+07	1.74227e+07	1.96595e+07	2.13089e+06	1.10453e+07	2.08249e+06	1.51182e+07	7.30663e+06	1.21543e+07	7.82172e+06	1.58604e+07	6.54733e+06	3.1797e+06	8.72179e+06	7.34974e+06
41.78_1721.7890n	0	2	#13557,#1518	2,3	41.7794	1721.79	16.17	LPSGSGAASPTGSAVDIR	[9] Phospho (ST)	AHNK_HUMAN	Neuroblast differentiation-associated protein AHNAK OS=Homo sapiens GN=AHNAK PE=1 SV=2	1.86014e+07	2.07603e+07	1.25584e+07	1.90248e+07	1.22134e+07	2.00828e+07	1.09188e+06	1.43577e+07	1.47027e+07	1.67007e+07	7.84361e+06	2.0829e+07	1.38735e+07	9.31022e+06	9.86335e+06	1.09586e+07
64.86_1680.8226n	0	2	#1530,#24941	2,3	64.8643	1680.82	82.66	VDVDVPDVNIEGPDAK		AHNK_HUMAN	Neuroblast differentiation-associated protein AHNAK OS=Homo sapiens GN=AHNAK PE=1 SV=2	1.85036e+07	1.54071e+07	2.3602e+07	2.78296e+07	1.45101e+07	1.3533e+07	2.60299e+06	1.72699e+07	1.31973e+07	1.64051e+07	1.42621e+07	2.91366e+07	1.22827e+07	1.50602e+07	1.73128e+07	1.95306e+07
69.65_1667.8285n	0	2	#1944,#35667	2,3	69.645	1667.83	91.03	VDVEVPDVSLEGPEGK		AHNK_HUMAN	Neuroblast differentiation-associated protein AHNAK OS=Homo sapiens GN=AHNAK PE=1 SV=2	1.98209e+07	2.11935e+07	2.82013e+07	3.72634e+07	1.04929e+07	1.80304e+07	3.69371e+06	2.18014e+07	1.73425e+07	2.13439e+07	2.29917e+07	3.78054e+07	1.30799e+07	1.94531e+07	1.66986e+07	1.34794e+07
40.09_1206.6608n	0	1	#1967	3	40.0855	1206.66	50.19	VTAPDVDLHLK		AHNK_HUMAN	Neuroblast differentiation-associated protein AHNAK OS=Homo sapiens GN=AHNAK PE=1 SV=2	4.01355e+06	3.42368e+06	3.9476e+06	3.58368e+06	2.42579e+06	3.34464e+06	234474	3.43318e+06	2.63405e+06	3.25175e+06	3.85865e+06	4.8601e+06	2.89246e+06	2.27464e+06	3.11102e+06	3.50857e+06
40.09_1206.6563n	0	1	#13658	2	40.0855	1206.66	13.91	VTAPDVDLHLK		AHNK_HUMAN	Neuroblast differentiation-associated protein AHNAK OS=Homo sapiens GN=AHNAK PE=1 SV=2	1.85349e+06	1.77913e+06	1.65716e+06	1.63348e+06	1.06612e+06	1.73173e+06	209678	1.36544e+06	1.31256e+06	1.87984e+06	1.40232e+06	1.97441e+06	1.67604e+06	1.33516e+06	1.44994e+06	1.63262e+06
29.48_1116.5715n	0	1	#2157	3	29.4806	1116.57	51.85	FAGGLHFSGPK		AHNK_HUMAN	Neuroblast differentiation-associated protein AHNAK OS=Homo sapiens GN=AHNAK PE=1 SV=2	2.99291e+06	2.75864e+06	3.07319e+06	3.01457e+06	2.06639e+06	2.42006e+06	3.00217e+06	2.75025e+06	2.66407e+06	3.12218e+06	2.53784e+06	4.44085e+06	3.36214e+06	2.05752e+06	3.26726e+06	2.63156e+06
45.95_1136.5728n	0	2	#9479,#2196	2,3	45.9488	1136.57	37.19	FKMPEMNIK		AHNK_HUMAN	Neuroblast differentiation-associated protein AHNAK OS=Homo sapiens GN=AHNAK PE=1 SV=2	2.21169e+07	1.90638e+07	2.08297e+07	2.24513e+07	1.2664e+07	1.51189e+07	6.9652e+06	1.76131e+07	1.38966e+07	1.99619e+07	1.31375e+07	2.59722e+07	1.26739e+07	9.6045e+06	1.61492e+07	1.18996e+07
58.69_1961.9526n	0	2	#32510,#2245	2,3	58.6941	1961.95	70.56	VDVSAPDVEAHGPEWNLK		AHNK_HUMAN	Neuroblast differentiation-associated protein AHNAK OS=Homo sapiens GN=AHNAK PE=1 SV=2	1.34177e+07	1.25347e+07	1.47318e+07	1.62299e+07	7.69077e+06	8.82331e+06	1.71483e+06	1.20789e+07	7.97128e+06	1.43621e+07	1.2016e+07	1.51219e+07	9.97815e+06	9.93271e+06	1.15978e+07	1.30782e+07
56.36_1666.8061n	0	2	#2251,#71451	2,3	56.3564	1666.81	109.55	VDIEGPDVNIEGPEGK		AHNK_HUMAN	Neuroblast differentiation-associated protein AHNAK OS=Homo sapiens GN=AHNAK PE=1 SV=2	1.62943e+07	1.49894e+07	1.80897e+07	2.06327e+07	1.04892e+07	1.08719e+07	3.31024e+06	1.46521e+07	1.43103e+07	1.8206e+07	2.04096e+07	2.25809e+07	1.30657e+07	1.2844e+07	1.3523e+07	1.3522e+07
61.21_2040.0101n	3	3	#68997,#6632,#2315	2,3,4	61.2108	2040.01	64.15	VDINAPDVEVHGPDWHLK		AHNK_HUMAN	Neuroblast differentiation-associated protein AHNAK OS=Homo sapiens GN=AHNAK PE=1 SV=2	1.15564e+07	1.09614e+07	1.28374e+07	1.40084e+07	6.45048e+06	7.45902e+06	1.57494e+06	9.4316e+06	5.58824e+06	1.15724e+07	1.16297e+07	1.34846e+07	7.95514e+06	8.07785e+06	9.96162e+06	1.0199e+07
36.87_1238.6881n	0	1	#2354	2	36.8659	1238.69	74.31	LPTGQISGPEIK		AHNK_HUMAN	Neuroblast differentiation-associated protein AHNAK OS=Homo sapiens GN=AHNAK PE=1 SV=2	8.21572e+06	6.99024e+06	7.96831e+06	7.94906e+06	5.16107e+06	6.30891e+06	9.30001e+06	7.2933e+06	5.11856e+06	7.22011e+06	6.79316e+06	1.04591e+07	5.66583e+06	4.28636e+06	6.55275e+06	7.30312e+06
39.93_1382.7063n	0	1	#2370	2	39.9267	1382.71	90.36	VDINAPDVEVQGK		AHNK_HUMAN	Neuroblast differentiation-associated protein AHNAK OS=Homo sapiens GN=AHNAK PE=1 SV=2	8.53864e+06	7.83354e+06	8.3873e+06	8.707e+06	5.11348e+06	7.93864e+06	880724	7.69144e+06	5.85944e+06	7.83942e+06	7.28602e+06	1.13183e+07	6.97868e+06	4.73708e+06	7.90882e+06	7.87429e+06
39.91_1382.7048n	1	1	#128682	3	39.9067	1382.7	9.22	VDINAPDVEVQGK		AHNK_HUMAN	Neuroblast differentiation-associated protein AHNAK OS=Homo sapiens GN=AHNAK PE=1 SV=2	9870.7	8036.22	9662.59	24685.7	6026.51	45527.4	1908.45	8777.15	19143.6	5692.91	13374.4	11251.5	14934.9	3340.12	4964.2	10677.9
43.19_1211.6163n	0	1	#2374	2	43.1938	1211.62	83.57	VDINAPDVDVR		AHNK_HUMAN	Neuroblast differentiation-associated protein AHNAK OS=Homo sapiens GN=AHNAK PE=1 SV=2	6.76311e+06	5.78622e+06	6.9229e+06	7.35524e+06	4.51256e+06	5.09833e+06	794125	6.13776e+06	5.42166e+06	6.78288e+06	6.70918e+06	8.95311e+06	6.05521e+06	4.86015e+06	5.82627e+06	6.0468e+06
11.18_722.3712n	0	1	#2397	2	11.1814	722.371	44.22	FGVSTGR		AHNK_HUMAN	Neuroblast differentiation-associated protein AHNAK OS=Homo sapiens GN=AHNAK PE=1 SV=2	2.27185e+06	2.16761e+06	2.17268e+06	2.05449e+06	1.73099e+06	2.17979e+06	2.58033e+06	1.89339e+06	2.23554e+06	3.42151e+06	1.88325e+06	2.21033e+06	2.37618e+06	1.95873e+06	2.28041e+06	0
37.54_1569.7804n	0	2	#16249,#2433	2,3	37.5363	1569.78	70.07	GSEVGFHGAAPDISVK		AHNK_HUMAN	Neuroblast differentiation-associated protein AHNAK OS=Homo sapiens GN=AHNAK PE=1 SV=2	7.48941e+06	6.84827e+06	7.35306e+06	6.89413e+06	4.75023e+06	6.45827e+06	7.52306e+06	6.73395e+06	5.007e+06	6.54639e+06	6.39318e+06	9.89582e+06	4.95811e+06	3.84602e+06	6.08614e+06	6.9311e+06
14.07_1636.8195n	0	2	#26648,#2465	2,3	14.0672	1636.82	113.36	AGAISASGPELQGAGHSK		AHNK_HUMAN	Neuroblast differentiation-associated protein AHNAK OS=Homo sapiens GN=AHNAK PE=1 SV=2	1.12731e+07	1.02672e+07	1.09594e+07	1.15269e+07	7.63015e+06	1.03713e+07	8.85096e+06	1.02615e+07	1.11606e+07	1.07391e+07	9.53406e+06	1.41189e+07	1.25595e+07	7.43893e+06	1.22913e+07	0
60.82_1802.8972n	0	2	#33187,#2528	2,3	60.8161	1802.9	63.63	VDVNAPDVQAPDWHLK		AHNK_HUMAN	Neuroblast differentiation-associated protein AHNAK OS=Homo sapiens GN=AHNAK PE=1 SV=2	1.08017e+07	9.7435e+06	1.11778e+07	1.26524e+07	7.92953e+06	6.38096e+06	1.34252e+06	8.74849e+06	5.5385e+06	1.09135e+07	1.03771e+07	1.18748e+07	7.575e+06	6.98922e+06	8.85773e+06	8.47611e+06
77.12_2045.0265n	1	1	#2555	3	77.116	2045.03	59.5	VDIDVPDVNVQGPDWHLK		AHNK_HUMAN	Neuroblast differentiation-associated protein AHNAK OS=Homo sapiens GN=AHNAK PE=1 SV=2	4.52151e+06	3.14364e+06	5.65454e+06	6.42889e+06	155478	2.66032e+06	494246	4.4576e+06	3.05364e+06	3.86707e+06	4.74915e+06	6.10536e+06	1.4502e+06	993510	4.02621e+06	4.35796e+06
29.69_1169.6652n	0	2	#7182,#2566	2,3	29.6882	1169.67	67.13	VKGDVDISLPK		AHNK_HUMAN	Neuroblast differentiation-associated protein AHNAK OS=Homo sapiens GN=AHNAK PE=1 SV=2	7.81591e+06	6.46852e+06	7.51292e+06	7.17705e+06	4.73696e+06	5.64218e+06	7.81205e+06	6.52182e+06	5.90943e+06	7.08198e+06	6.4761e+06	1.08994e+07	7.00786e+06	4.27315e+06	5.76623e+06	5.41663e+06
61.32_2025.9939n	2	2	#7920,#2647	3,4	61.3237	2025.99	52.84	VDINAPDVDVHGPDWHLK		AHNK_HUMAN	Neuroblast differentiation-associated protein AHNAK OS=Homo sapiens GN=AHNAK PE=1 SV=2	1.0645e+07	9.32024e+06	1.10712e+07	1.21837e+07	6.28857e+06	6.35508e+06	1.17934e+06	8.04501e+06	4.99974e+06	9.80623e+06	1.019e+07	1.2008e+07	7.09549e+06	6.65972e+06	8.63053e+06	8.86403e+06
76.01_2176.1484n	0	2	#30178,#2648	2,3	76.0075	2176.15	94.14	ELLLPNWQGSGSHGLTIAQR		AHNK_HUMAN	Neuroblast differentiation-associated protein AHNAK OS=Homo sapiens GN=AHNAK PE=1 SV=2	5.59681e+06	5.36209e+06	9.70076e+06	9.45387e+06	2.0429e+06	5.50673e+06	950066	7.881e+06	4.82175e+06	7.04051e+06	4.93158e+06	8.4252e+06	5.42304e+06	3.30113e+06	6.7103e+06	6.41002e+06
53.30_2417.2340n	0	2	#70068,#2656	2,3	53.296	2417.23	93.79	GGQIGLQAPGLSVSGPQGHLESGSGK		AHNK_HUMAN	Neuroblast differentiation-associated protein AHNAK OS=Homo sapiens GN=AHNAK PE=1 SV=2	1.66176e+07	1.57216e+07	1.64247e+07	1.95893e+07	1.01388e+07	1.21871e+07	1.15917e+06	1.51497e+07	1.49315e+07	1.7674e+07	1.41039e+07	2.06523e+07	1.49353e+07	1.18638e+07	1.66917e+07	1.62167e+07
76.38_1324.6856n	1	1	#2776	3	76.3845	1324.69	59.76	IPMPDFDLHLK		AHNK_HUMAN	Neuroblast differentiation-associated protein AHNAK OS=Homo sapiens GN=AHNAK PE=1 SV=2	2.46075e+06	2.26425e+06	3.26454e+06	2.82313e+06	95663.1	1.61933e+06	279239	2.28782e+06	2.13895e+06	2.47062e+06	2.95168e+06	3.68235e+06	2.47758e+06	1.64997e+06	2.07446e+06	2.47809e+06
48.79_1153.6461n	0	1	#2824	2	48.7895	1153.65	38.54	LNVGAPDVTLR		AHNK_HUMAN	Neuroblast differentiation-associated protein AHNAK OS=Homo sapiens GN=AHNAK PE=1 SV=2	5.65808e+06	4.70939e+06	5.59721e+06	6.09536e+06	3.2994e+06	4.0442e+06	1.23114e+06	4.91618e+06	3.41207e+06	5.67343e+06	4.18837e+06	5.66438e+06	3.45055e+06	2.66175e+06	3.49044e+06	4.48917e+06
13.52_1055.5630n	0	1	#2836	2	13.5219	1055.56	60.84	VSAPGVQGDVK		AHNK_HUMAN	Neuroblast differentiation-associated protein AHNAK OS=Homo sapiens GN=AHNAK PE=1 SV=2	4.83605e+06	4.42419e+06	4.61252e+06	4.67628e+06	3.19763e+06	3.97189e+06	3.88322e+06	4.55811e+06	4.51802e+06	5.30835e+06	3.89313e+06	6.15647e+06	5.06869e+06	3.00857e+06	4.58474e+06	0
60.97_2056.0048n	0	3	#99343,#9561,#2945	2,3,4	60.9654	2056	68.43	VDINTPDVDVHGPDWHLK		AHNK_HUMAN	Neuroblast differentiation-associated protein AHNAK OS=Homo sapiens GN=AHNAK PE=1 SV=2	1.20172e+07	1.07299e+07	1.21265e+07	1.4164e+07	7.01844e+06	7.2948e+06	1.60534e+06	9.5246e+06	5.44941e+06	1.1606e+07	1.10636e+07	1.24946e+07	7.76248e+06	7.41026e+06	9.50046e+06	9.90404e+06
10.50_889.4332n	0	1	#2948	2	10.5017	889.433	19.86	MQVGGDGVK		AHNK_HUMAN	Neuroblast differentiation-associated protein AHNAK OS=Homo sapiens GN=AHNAK PE=1 SV=2	1.06507e+06	984848	1.20854e+06	1.00641e+06	958650	954722	1.27992e+06	955785	1.17502e+06	1.23523e+06	1.07536e+06	1.21405e+06	1.44664e+06	1.03113e+06	1.0129e+06	0
49.13_985.5644n	0	1	#3046	2	49.1269	985.564	50.85	LQVTMPGIK		AHNK_HUMAN	Neuroblast differentiation-associated protein AHNAK OS=Homo sapiens GN=AHNAK PE=1 SV=2	4.74112e+06	4.42803e+06	5.02471e+06	5.97323e+06	3.08251e+06	3.55532e+06	925519	4.32934e+06	3.81147e+06	5.05726e+06	4.14114e+06	5.3837e+06	4.41983e+06	3.2432e+06	5.0621e+06	4.70987e+06
64.82_985.5611n	0	1	#4080	2	64.8247	985.561	8.76	LQVTMPGIK		AHNK_HUMAN	Neuroblast differentiation-associated protein AHNAK OS=Homo sapiens GN=AHNAK PE=1 SV=2	1.75377e+06	2.83316e+06	1.4427e+06	2.34482e+06	1.29611e+06	2.2567e+06	71943.3	1.80037e+06	1.42447e+06	4.72032e+06	1.23255e+06	3.33823e+06	2.30423e+06	7.75284e+06	3.22619e+06	5.13606e+06
70.54_1539.8366n	0	2	#29837,#3139	2,3	70.5431	1539.84	81.96	ISMPDIDLNLKGPK		AHNK_HUMAN	Neuroblast differentiation-associated protein AHNAK OS=Homo sapiens GN=AHNAK PE=1 SV=2	7.0154e+06	7.16031e+06	1.8788e+07	1.67841e+07	5.46662e+06	1.06364e+07	2.51621e+06	8.76105e+06	5.455e+06	5.62475e+06	5.71526e+06	1.97766e+07	1.45377e+06	6.68054e+06	6.1621e+06	2.35858e+06
71.93_1539.8335n	0	1	#21624	3	71.9304	1539.83	36.74	ISMPDIDLNLKGPK		AHNK_HUMAN	Neuroblast differentiation-associated protein AHNAK OS=Homo sapiens GN=AHNAK PE=1 SV=2	933631	949718	2.01911e+06	2.26594e+06	578581	1.30426e+06	218758	1.1723e+06	759710	964963	622730	2.21123e+06	197966	667364	837993	297965
69.02_1958.9892n	0	2	#48325,#3144	2,3	69.0158	1958.99	73.1	VDINAPDVGVQGPDWHLK		AHNK_HUMAN	Neuroblast differentiation-associated protein AHNAK OS=Homo sapiens GN=AHNAK PE=1 SV=2	7.77824e+06	7.67969e+06	1.16857e+07	1.47238e+07	4.27054e+06	6.85066e+06	1.4345e+06	8.47339e+06	5.75844e+06	7.0513e+06	6.19842e+06	1.61377e+07	4.85378e+06	7.56632e+06	6.17394e+06	3.99604e+06
18.67_1265.6332n	0	2	#10834,#3152	2,3	18.6656	1265.63	42.72	VKGEYDMTVPK		AHNK_HUMAN	Neuroblast differentiation-associated protein AHNAK OS=Homo sapiens GN=AHNAK PE=1 SV=2	3.67111e+06	3.5315e+06	4.13115e+06	4.4057e+06	2.60899e+06	2.40588e+06	4.18488e+06	3.32036e+06	3.48507e+06	4.09936e+06	3.07633e+06	5.76281e+06	4.4302e+06	2.51933e+06	3.29317e+06	0
63.36_1998.9844n	2	2	#7723,#3221	3,4	63.361	1998.98	23.53	VDISAPDVDVHGPDWHLK		AHNK_HUMAN	Neuroblast differentiation-associated protein AHNAK OS=Homo sapiens GN=AHNAK PE=1 SV=2	1.05441e+07	8.80264e+06	1.08622e+07	1.18166e+07	7.22135e+06	6.45758e+06	1.05948e+06	8.58051e+06	5.36755e+06	1.03063e+07	6.04064e+06	1.3084e+07	2.51784e+06	7.31362e+06	9.19859e+06	9.97743e+06
68.26_830.4394n	0	2	#36962,#3253	1,2	68.2558	830.439	11.29	VPDVEIK	[2] Oxidation (P)|[3] Oxidation (D)	AHNK_HUMAN	Neuroblast differentiation-associated protein AHNAK OS=Homo sapiens GN=AHNAK PE=1 SV=2	2.0782e+06	1.98862e+06	3.77552e+06	2.94523e+06	1.33706e+06	855940	415069	2.15776e+06	1.68466e+06	3.62865e+06	2.43317e+06	2.49472e+06	3.39643e+06	5.5419e+06	6.91904e+06	3.63948e+06
18.20_1233.6606n	0	2	#11191,#3270	2,3	18.2015	1233.66	51.54	VKGEYDVTVPK		AHNK_HUMAN	Neuroblast differentiation-associated protein AHNAK OS=Homo sapiens GN=AHNAK PE=1 SV=2	4.35372e+06	4.08686e+06	4.82366e+06	4.80903e+06	3.08571e+06	3.87845e+06	5.05715e+06	3.98348e+06	4.32081e+06	4.31933e+06	3.77344e+06	6.44695e+06	5.35872e+06	3.02368e+06	3.93508e+06	0
64.98_1463.7318n	0	2	#14373,#3324	2,3	64.9826	1463.73	4.44	VEGTLKGPEVDLK	[4] Phospho (ST)	AHNK_HUMAN	Neuroblast differentiation-associated protein AHNAK OS=Homo sapiens GN=AHNAK PE=1 SV=2	4.34876e+06	4.49466e+06	5.33123e+06	6.45896e+06	3.60568e+06	3.0242e+06	326305	4.29848e+06	3.38565e+06	4.76987e+06	3.86682e+06	5.99013e+06	4.83066e+06	7.7831e+06	6.60084e+06	8.18611e+06
59.33_1697.8395n	0	2	#3326,#54519	2,3	59.3316	1697.84	85.4	IDVTAPDVSIEEPEGK		AHNK_HUMAN	Neuroblast differentiation-associated protein AHNAK OS=Homo sapiens GN=AHNAK PE=1 SV=2	1.0742e+07	1.00604e+07	1.1325e+07	1.42737e+07	7.65439e+06	7.1253e+06	2.23678e+06	9.77694e+06	6.47264e+06	1.15242e+07	9.35036e+06	1.34479e+07	8.15793e+06	6.92533e+06	9.56652e+06	1.01733e+07
43.52_1557.8536n	0	2	#14271,#3394	2,3	43.5209	1557.85	5.13	APKLKTDVDVSLPK	[5] Oxidation (K)|[7] Oxidation (D)|[9] Oxidation (D)	AHNK_HUMAN	Neuroblast differentiation-associated protein AHNAK OS=Homo sapiens GN=AHNAK PE=1 SV=2	1.18445e+07	1.15075e+07	7.50128e+06	1.18192e+07	7.56438e+06	1.20714e+07	1.43207e+06	9.53535e+06	9.41464e+06	1.09866e+07	4.94827e+06	1.22822e+07	6.53758e+06	4.02234e+06	3.96396e+06	4.28505e+06
41.43_778.4046n	0	1	#3517	2	41.4323	778.405	47.84	ISMPGFK		AHNK_HUMAN	Neuroblast differentiation-associated protein AHNAK OS=Homo sapiens GN=AHNAK PE=1 SV=2	2.03068e+06	2.03962e+06	2.63043e+06	1.87345e+06	1.72067e+06	1.93734e+06	80443	1.91155e+06	1.71822e+06	2.29524e+06	2.87891e+06	2.91823e+06	2.79176e+06	2.45902e+06	2.09125e+06	2.69899e+06
72.94_1694.8393n	0	2	#3531,#47868	2,3	72.9403	1694.84	66.28	VDIDVPDVNIEGPEGK		AHNK_HUMAN	Neuroblast differentiation-associated protein AHNAK OS=Homo sapiens GN=AHNAK PE=1 SV=2	1.42356e+07	1.89307e+07	3.20422e+07	3.816e+07	1.11582e+07	1.69113e+07	4.89534e+06	1.94663e+07	1.63933e+07	1.99446e+07	1.95897e+07	3.77244e+07	1.20053e+07	1.86981e+07	1.58805e+07	1.34509e+07
63.57_2098.9982n	2	2	#8137,#3551	3,4	63.5703	2099	37.38	VDIDAPDVEVHDPDWHLK		AHNK_HUMAN	Neuroblast differentiation-associated protein AHNAK OS=Homo sapiens GN=AHNAK PE=1 SV=2	1.13331e+07	9.99437e+06	1.16125e+07	1.41408e+07	4.35725e+06	6.77592e+06	1.06137e+06	8.75494e+06	5.61898e+06	7.8577e+06	6.06248e+06	1.57811e+07	2.627e+06	8.33573e+06	8.92395e+06	9.73354e+06
63.62_2098.9993n	1	1	#89616	2	63.6201	2099	37.89	VDIDAPDVEVHDPDWHLK		AHNK_HUMAN	Neuroblast differentiation-associated protein AHNAK OS=Homo sapiens GN=AHNAK PE=1 SV=2	102532	121014	122726	201304	78026.5	257051	268041	84099.9	33565.1	90680.6	166284	303391	21212	85374.4	24012.7	64311
22.13_904.3941n	0	2	#10799,#3652	2,3	22.1304	904.394	28.04	MPDMHFK		AHNK_HUMAN	Neuroblast differentiation-associated protein AHNAK OS=Homo sapiens GN=AHNAK PE=1 SV=2	2.53479e+06	2.74115e+06	3.13296e+06	2.89547e+06	1.97504e+06	2.15404e+06	3.18874e+06	2.04431e+06	1.9801e+06	3.33032e+06	2.81868e+06	4.34312e+06	3.7284e+06	2.7378e+06	2.77523e+06	266624
17.56_1608.7766n	0	2	#26331,#3661	2,3	17.5616	1608.78	82.18	AVEVQGPSLESGDHGK		AHNK_HUMAN	Neuroblast differentiation-associated protein AHNAK OS=Homo sapiens GN=AHNAK PE=1 SV=2	9.13084e+06	8.85591e+06	9.52611e+06	9.72931e+06	6.48943e+06	8.5275e+06	7.6926e+06	8.43964e+06	9.2174e+06	7.78036e+06	7.25176e+06	1.27827e+07	1.08648e+07	6.64896e+06	9.50031e+06	0
23.22_788.4101n	0	1	#3673	2	23.2191	788.41	44.33	LPDMSVK		AHNK_HUMAN	Neuroblast differentiation-associated protein AHNAK OS=Homo sapiens GN=AHNAK PE=1 SV=2	2.23914e+06	2.0489e+06	2.40453e+06	2.15445e+06	1.56112e+06	1.57053e+06	2.52183e+06	2.07304e+06	1.68975e+06	2.12651e+06	1.94743e+06	2.2936e+06	2.66091e+06	1.56971e+06	2.23633e+06	263219
23.16_1039.6030n	0	2	#15349,#3740	2,3	23.1597	1039.6	61.19	VKVPEVDVR		AHNK_HUMAN	Neuroblast differentiation-associated protein AHNAK OS=Homo sapiens GN=AHNAK PE=1 SV=2	3.6966e+06	3.33262e+06	3.74615e+06	3.46912e+06	2.44503e+06	2.6957e+06	4.56315e+06	3.14249e+06	2.86837e+06	3.66009e+06	2.94098e+06	4.89277e+06	3.75117e+06	2.34427e+06	3.51341e+06	512136
75.89_2063.9668n	2	2	#22714,#3778	2,3	75.8881	2063.97	61.14	MDIDAPDVEVQGPDWHLK		AHNK_HUMAN	Neuroblast differentiation-associated protein AHNAK OS=Homo sapiens GN=AHNAK PE=1 SV=2	4.13239e+06	3.11181e+06	6.97083e+06	6.68481e+06	1.87941e+06	3.92987e+06	642191	5.45296e+06	2.57496e+06	4.50969e+06	2.93949e+06	6.35547e+06	1.821e+06	2.21008e+06	3.15562e+06	2.86633e+06
66.56_1609.8355n	0	1	#3799	2	66.5575	1609.84	95.71	VNVEAPDVNLEGLGGK		AHNK_HUMAN	Neuroblast differentiation-associated protein AHNAK OS=Homo sapiens GN=AHNAK PE=1 SV=2	9.88839e+06	8.89209e+06	1.168e+07	1.44745e+07	4.12806e+06	7.32237e+06	1.74997e+06	9.37885e+06	6.12107e+06	8.71761e+06	7.09492e+06	1.52833e+07	5.16378e+06	7.9242e+06	1.0136e+07	1.0803e+07
10.54_711.4284n	0	1	#3841	2	10.5406	711.428	42.82	GPQVALK		AHNK_HUMAN	Neuroblast differentiation-associated protein AHNAK OS=Homo sapiens GN=AHNAK PE=1 SV=2	617832	513363	584953	552540	481862	559043	832871	589143	620314	515613	611717	639452	583891	421719	638271	0
10.08_1113.6040n	1	1	#3886	3	10.0777	1113.6	27.52	LKGDVDVSGPK		AHNK_HUMAN	Neuroblast differentiation-associated protein AHNAK OS=Homo sapiens GN=AHNAK PE=1 SV=2	979149	862594	1.08433e+06	992969	835773	926267	1.00633e+06	1.02967e+06	931763	792778	1.29022e+06	1.24491e+06	1.1258e+06	780158	978115	0
10.08_1113.6045n	0	1	#4967	2	10.0777	1113.6	69.25	LKGDVDVSGPK		AHNK_HUMAN	Neuroblast differentiation-associated protein AHNAK OS=Homo sapiens GN=AHNAK PE=1 SV=2	1.43836e+06	1.24346e+06	1.538e+06	1.19853e+06	1.10494e+06	991474	1.55098e+06	1.27795e+06	1.32873e+06	1.22238e+06	1.72396e+06	1.64318e+06	1.5547e+06	1.10805e+06	1.27325e+06	0
10.41_1267.7137n	2	2	#23550,#3897	2,3	10.4053	1267.71	59.21	GKKPDIDITGPK		AHNK_HUMAN	Neuroblast differentiation-associated protein AHNAK OS=Homo sapiens GN=AHNAK PE=1 SV=2	2.15147e+06	1.6998e+06	2.34177e+06	2.14015e+06	1.64756e+06	1.66368e+06	2.60827e+06	2.03517e+06	1.9362e+06	1.71907e+06	2.24838e+06	2.61384e+06	2.1615e+06	1.25324e+06	1.95128e+06	0
28.30_736.4120n	0	1	#3939	2	28.2952	736.412	37.75	FSVSGLK		AHNK_HUMAN	Neuroblast differentiation-associated protein AHNAK OS=Homo sapiens GN=AHNAK PE=1 SV=2	1.34668e+06	1.15453e+06	1.4825e+06	1.45319e+06	954279	991279	1.53119e+06	1.26578e+06	1.10581e+06	1.36562e+06	1.5295e+06	2.1946e+06	1.60602e+06	917574	1.33927e+06	1.28165e+06
76.18_2047.0126n	0	2	#40992,#3950	2,3	76.1766	2047.01	76.32	FSMPGFKGEGPEVDVNLPK		AHNK_HUMAN	Neuroblast differentiation-associated protein AHNAK OS=Homo sapiens GN=AHNAK PE=1 SV=2	5.48586e+06	5.02183e+06	6.97293e+06	7.95853e+06	382056	5.01933e+06	1.04556e+06	6.55565e+06	3.11928e+06	4.90328e+06	3.58469e+06	8.21233e+06	2.62703e+06	1.02817e+06	4.09008e+06	2.84177e+06
32.00_1304.7207n	0	2	#18601,#3993	2,3	32.0006	1304.72	62.52	VHAPGLNLSGVGGK		AHNK_HUMAN	Neuroblast differentiation-associated protein AHNAK OS=Homo sapiens GN=AHNAK PE=1 SV=2	5.03465e+06	4.08056e+06	4.98126e+06	4.89714e+06	2.84074e+06	3.79954e+06	5.47979e+06	4.35602e+06	3.15198e+06	4.02705e+06	4.15777e+06	6.50925e+06	0	2.25683e+06	3.09799e+06	4.11389e+06
75.13_1708.8552n	2	2	#4004,#56111	2,3	75.1307	1708.86	72.38	VDIDVPDVNLEAPEGK		AHNK_HUMAN	Neuroblast differentiation-associated protein AHNAK OS=Homo sapiens GN=AHNAK PE=1 SV=2	6.12223e+06	6.21331e+06	9.53384e+06	1.10965e+07	2.7519e+06	5.46498e+06	1.23673e+06	7.11497e+06	4.56803e+06	5.70099e+06	5572991	8.59644e+06	4.17674e+06	2.51744e+06	6.10601e+06	3.48659e+06
48.03_1640.7955n	0	1	#4067	2	48.0344	1640.8	90.61	VDTNAPDLSLEGPEGK		AHNK_HUMAN	Neuroblast differentiation-associated protein AHNAK OS=Homo sapiens GN=AHNAK PE=1 SV=2	1.13595e+07	1.10256e+07	1.11838e+07	1.18057e+07	6.93019e+06	8.77423e+06	4.06017e+06	1.00034e+07	8.90396e+06	1.16875e+07	8.69656e+06	1.36511e+07	8.58813e+06	7.6047e+06	1.02943e+07	8.36943e+06
31.85_1279.6225n	0	2	#25311,#4100	2,3	31.852	1279.62	54.6	GEGPDVHMTLPK		AHNK_HUMAN	Neuroblast differentiation-associated protein AHNAK OS=Homo sapiens GN=AHNAK PE=1 SV=2	5.07845e+06	4.72561e+06	5.27137e+06	5.18549e+06	3.06534e+06	4.09334e+06	5.50036e+06	4.53569e+06	4.11357e+06	5.87284e+06	4.30089e+06	7.624e+06	27910.5	3.49152e+06	4.67888e+06	4.6087e+06
28.65_990.4664n	0	1	#4101	2	28.6522	990.466	46.74	LDFEGPDAK		AHNK_HUMAN	Neuroblast differentiation-associated protein AHNAK OS=Homo sapiens GN=AHNAK PE=1 SV=2	4.21901e+06	3.58779e+06	4.16762e+06	4.2887e+06	2.53091e+06	2.92188e+06	4.27243e+06	3.62029e+06	3.04544e+06	3.27635e+06	3.58565e+06	5.77841e+06	3.99898e+06	2.42996e+06	3.5108e+06	3.22753e+06
12.66_842.4497n	1	1	#4109	2	12.6626	842.45	58.07	ADLGVSGPK		AHNK_HUMAN	Neuroblast differentiation-associated protein AHNAK OS=Homo sapiens GN=AHNAK PE=1 SV=2	1.77233e+06	1.65183e+06	1.80358e+06	1.8468e+06	1.32063e+06	1.48773e+06	1.5498e+06	1.80255e+06	1.87977e+06	1.6426e+06	1.83459e+06	2.27281e+06	1.80747e+06	1.17395e+06	1.55777e+06	0
26.67_1322.7319n	0	1	#4162	2	26.6746	1322.73	1.6	KPKFGFGAKSPK	[2] Oxidation (P)|[3] Oxidation (K)	AHNK_HUMAN	Neuroblast differentiation-associated protein AHNAK OS=Homo sapiens GN=AHNAK PE=1 SV=2	4.79325e+06	5.21721e+06	5.45324e+06	5.80355e+06	3.00304e+06	3.87387e+06	4.85024e+06	4.91898e+06	4.33451e+06	6.48535e+06	3.94747e+06	7.22687e+06	6.39026e+06	4.87835e+06	6.00174e+06	4.63115e+06
19.65_1818.8614n	0	2	#29887,#4193	2,3	19.6523	1818.86	113.85	LKSEDGVEGDLGETQSR		AHNK_HUMAN	Neuroblast differentiation-associated protein AHNAK OS=Homo sapiens GN=AHNAK PE=1 SV=2	6.14956e+06	6.04974e+06	4.76405e+06	5.92808e+06	4.79707e+06	5.3686e+06	4.23319e+06	5.45579e+06	6.54978e+06	6.16545e+06	3.86315e+06	9.26091e+06	7.01881e+06	3.95544e+06	6.20806e+06	5312.22
9.73_1000.5325n	0	1	#4217	2	9.73173	1000.53	92.62	VGGSGVNVNAK		AHNK_HUMAN	Neuroblast differentiation-associated protein AHNAK OS=Homo sapiens GN=AHNAK PE=1 SV=2	865212	718024	808428	747680	654064	733759	1.00474e+06	780732	858419	571401	811186	1.12353e+06	795038	620390	965181	0
77.83_2788.5030n	0	2	#77635,#4259	2,3	77.8269	2788.5	59.98	GGKPGLTIQAPQLEVSVPSANIEGLEGK		AHNK_HUMAN	Neuroblast differentiation-associated protein AHNAK OS=Homo sapiens GN=AHNAK PE=1 SV=2	4.53864e+06	3.85278e+06	8.39029e+06	8.63652e+06	327463	4.21469e+06	1.24567e+06	5.48699e+06	3.86301e+06	5.53282e+06	5.43063e+06	8.9459e+06	1.63829e+06	146403	5.83984e+06	7.19537e+06
66.78_2058.9510n	0	2	#11725,#4317	3,4	66.7771	2058.95	50.15	MDIDAPDVDVHGPDWHLK		AHNK_HUMAN	Neuroblast differentiation-associated protein AHNAK OS=Homo sapiens GN=AHNAK PE=1 SV=2	4.39563e+06	5.6489e+06	1.01266e+07	1.10119e+07	3.67567e+06	5.19242e+06	386373	6.47999e+06	4.55071e+06	5.96945e+06	3.72005e+06	1.06162e+07	3.17066e+06	6.41688e+06	6.98023e+06	6.6092e+06
24.48_1187.6224n	0	2	#11253,#4334	2,3	24.4786	1187.62	52.85	VKGDMDVSLPK		AHNK_HUMAN	Neuroblast differentiation-associated protein AHNAK OS=Homo sapiens GN=AHNAK PE=1 SV=2	6.10101e+06	5.41182e+06	6.41711e+06	6.81188e+06	4.22175e+06	4.0301e+06	5.90648e+06	5.2048e+06	4.27473e+06	6.10524e+06	4.97267e+06	8.36876e+06	6.53071e+06	3.86002e+06	4.96837e+06	2.34008e+06
10.17_700.4120n	0	1	#4380	2	10.1742	700.412	5.88	LSGPSLK		AHNK_HUMAN	Neuroblast differentiation-associated protein AHNAK OS=Homo sapiens GN=AHNAK PE=1 SV=2	346137	242554	259440	219622	294762	129403	264538	217602	370969	364946	88807.3	210850	417232	416434	476673	0
64.44_1636.8339n	0	1	#4423	2	64.4387	1636.83	101.04	VGVEVPDVNIEGPEGK		AHNK_HUMAN	Neuroblast differentiation-associated protein AHNAK OS=Homo sapiens GN=AHNAK PE=1 SV=2	9.521e+06	1.04278e+07	1.30757e+07	1.59673e+07	8.40298e+06	8.26779e+06	1.63453e+06	1.04269e+07	7.44468e+06	9.66568e+06	6.57851e+06	1.26804e+07	7.15722e+06	7.94128e+06	1.10789e+07	1.11201e+07
52.15_1661.8288n	0	2	#30680,#4503	2,3	52.1464	1661.83	89.29	VGIDTPDIDIHGPEGK		AHNK_HUMAN	Neuroblast differentiation-associated protein AHNAK OS=Homo sapiens GN=AHNAK PE=1 SV=2	9.4218e+06	7.92134e+06	8.7205e+06	9.39999e+06	5.62329e+06	6.56944e+06	1.0384e+06	7.77494e+06	7.32267e+06	8.48593e+06	8.06598e+06	1.07547e+07	7.23949e+06	6.36151e+06	8.41831e+06	7.0691e+06
78.95_1512.7885n	1	1	#4509	2	78.9534	1512.79	80.12	ISMPDIDLNLTGPK		AHNK_HUMAN	Neuroblast differentiation-associated protein AHNAK OS=Homo sapiens GN=AHNAK PE=1 SV=2	2.05835e+06	2.38918e+06	3.39683e+06	3.62344e+06	965446	1.79907e+06	371693	2.62705e+06	1.81889e+06	2.62375e+06	3.08927e+06	3.66491e+06	2.00182e+06	1.89434e+06	2.61796e+06	2.48124e+06
47.58_1290.6096n	0	1	#4516	2	47.5767	1290.61	73.64	GEGPEFDVNLSK		AHNK_HUMAN	Neuroblast differentiation-associated protein AHNAK OS=Homo sapiens GN=AHNAK PE=1 SV=2	4.15544e+06	4.22249e+06	4.91999e+06	4.82748e+06	2.9685e+06	3.35789e+06	2.02469e+06	4.04252e+06	4.00474e+06	5.57469e+06	4.38882e+06	5.93909e+06	5.03258e+06	3.69727e+06	4.28536e+06	4.09851e+06
40.38_969.4936n	0	1	#4568	2	40.3823	969.494	54.22	FGTFGGLGSK		AHNK_HUMAN	Neuroblast differentiation-associated protein AHNAK OS=Homo sapiens GN=AHNAK PE=1 SV=2	2.40275e+06	2.14567e+06	2.67839e+06	3.10159e+06	1.72311e+06	2.0099e+06	139353	2.6587e+06	1.52787e+06	1.76482e+06	1.96696e+06	3.55815e+06	1.97828e+06	975090	2.64875e+06	2.98065e+06
28.51_912.4917n	0	1	#4581	2	28.5131	912.492	45.69	EVDVNLPK		AHNK_HUMAN	Neuroblast differentiation-associated protein AHNAK OS=Homo sapiens GN=AHNAK PE=1 SV=2	3.02766e+06	2.5871e+06	3.01743e+06	3.21951e+06	1.88889e+06	2.28665e+06	3.26548e+06	2.65491e+06	2.53103e+06	2.49431e+06	2.78198e+06	4.36219e+06	3.24453e+06	2.02062e+06	2.84504e+06	2.52127e+06
79.31_1291.6502n	0	1	#4607	2	79.3088	1291.65	64.59	ISMPDFDLNLK		AHNK_HUMAN	Neuroblast differentiation-associated protein AHNAK OS=Homo sapiens GN=AHNAK PE=1 SV=2	1.11289e+06	1.3898e+06	2.30072e+06	2.4711e+06	676610	1.1831e+06	192738	1.57392e+06	1.36388e+06	1.7327e+06	2.34899e+06	2.39157e+06	1.69338e+06	1.33591e+06	1.75724e+06	2.04626e+06
20.81_784.4330n	0	1	#4618	2	20.8059	784.433	33.98	VPDVDIK		AHNK_HUMAN	Neuroblast differentiation-associated protein AHNAK OS=Homo sapiens GN=AHNAK PE=1 SV=2	2.91478e+06	2.68038e+06	3.63258e+06	3.25148e+06	2.73907e+06	2.07366e+06	2.48365e+06	2.90734e+06	3.43459e+06	2.27814e+06	4.29006e+06	4.79517e+06	5.3466e+06	3.40746e+06	3.38948e+06	302195
13.10_899.4724n	0	1	#4669	2	13.1021	899.472	35.97	GNVDISAPK		AHNK_HUMAN	Neuroblast differentiation-associated protein AHNAK OS=Homo sapiens GN=AHNAK PE=1 SV=2	2.0739e+06	2.08191e+06	2.16428e+06	2.1733e+06	1.72948e+06	2.05397e+06	1.85235e+06	1.96367e+06	2.33534e+06	2.37174e+06	2.12352e+06	2.98345e+06	3.01331e+06	1.96414e+06	2.59633e+06	0
33.35_1071.5925n	0	1	#4700	2	33.3464	1071.59	2.97	GPKVDVKGPK	[2] Oxidation (P)|[5] Oxidation (D)|[9] Oxidation (P)	AHNK_HUMAN	Neuroblast differentiation-associated protein AHNAK OS=Homo sapiens GN=AHNAK PE=1 SV=2	4.05913e+06	4.58683e+06	2.91698e+06	2.90176e+06	2.64906e+06	3.93567e+06	2.9032e+06	2.82671e+06	3.70604e+06	4.77133e+06	2.47997e+06	3.18024e+06	2211.2	3.15145e+06	3.09644e+06	3.04907e+06
53.89_1252.6485n	0	1	#4725	3	53.8922	1252.65	39.86	ISMPDVDLHVK		AHNK_HUMAN	Neuroblast differentiation-associated protein AHNAK OS=Homo sapiens GN=AHNAK PE=1 SV=2	3.83303e+06	3.05531e+06	4.40615e+06	4.78783e+06	2.61673e+06	2.86789e+06	207633	3.54274e+06	3.23856e+06	4.32177e+06	4.07771e+06	4.92964e+06	3.5443e+06	3.00315e+06	3.81822e+06	4.00696e+06
77.28_1277.6347n	0	1	#4743	2	77.275	1277.63	80.51	ISMPDVDFNLK		AHNK_HUMAN	Neuroblast differentiation-associated protein AHNAK OS=Homo sapiens GN=AHNAK PE=1 SV=2	1.85352e+06	1.86216e+06	2.43766e+06	2.56827e+06	107141	1.62399e+06	340921	1.82877e+06	2.22985e+06	1.76271e+06	2.58351e+06	2.52824e+06	2.04137e+06	1.23067e+06	1.94464e+06	2.01705e+06
75.80_2078.9411n	0	2	#4749,#22571	2,3	75.7983	2078.94	0.49	VDISAPDVDVHGPDWHLK	[4] Phospho (ST)	AHNK_HUMAN	Neuroblast differentiation-associated protein AHNAK OS=Homo sapiens GN=AHNAK PE=1 SV=2	7.95643e+06	9.69868e+06	1.48458e+07	1.34921e+07	4.5396e+06	8.81014e+06	1.44511e+06	8.56357e+06	6.62205e+06	2.11487e+06	7.04895e+06	1.04982e+07	5.25456e+06	7.28765e+06	7.96084e+06	5.21765e+06
49.21_808.4153n	0	1	#4756	2	49.2064	808.415	35.96	FSMPSLK		AHNK_HUMAN	Neuroblast differentiation-associated protein AHNAK OS=Homo sapiens GN=AHNAK PE=1 SV=2	2.56792e+06	2.36669e+06	3.00536e+06	3.10286e+06	2.0615e+06	1.92149e+06	426471	2.38765e+06	2.23755e+06	3.20031e+06	3.37232e+06	3.28428e+06	3.31822e+06	2.58255e+06	2.80992e+06	3.05524e+06
48.93_1071.5647n	0	1	#4788	2	48.9288	1071.56	70.76	MPSLEISAPK		AHNK_HUMAN	Neuroblast differentiation-associated protein AHNAK OS=Homo sapiens GN=AHNAK PE=1 SV=2	4.78121e+06	3.88608e+06	4.38091e+06	5.47247e+06	2.92981e+06	2.9114e+06	563506	3.78315e+06	3.14795e+06	3.9885e+06	3.76295e+06	5.02601e+06	3.5717e+06	2.51677e+06	3.67159e+06	3.60827e+06
27.52_1201.6383n	0	2	#15404,#4795	2,3	27.5229	1201.64	40.95	IKGDMDISVPK		AHNK_HUMAN	Neuroblast differentiation-associated protein AHNAK OS=Homo sapiens GN=AHNAK PE=1 SV=2	2.4737e+06	2.19813e+06	2.64384e+06	2.85125e+06	1.68833e+06	1.72133e+06	2.7357e+06	2.19651e+06	1.88903e+06	2.52192e+06	2.28513e+06	4.01863e+06	2.87289e+06	1.59407e+06	2.07068e+06	1.61748e+06
17.20_872.4604n	0	1	#4811	2	17.197	872.46	48.06	GDISISGPK		AHNK_HUMAN	Neuroblast differentiation-associated protein AHNAK OS=Homo sapiens GN=AHNAK PE=1 SV=2	2.25675e+06	1.97811e+06	2.1973e+06	2.19151e+06	1.50377e+06	1.87764e+06	1.95949e+06	2.00882e+06	2.12999e+06	2.09386e+06	1.89525e+06	2.83919e+06	2295757	1.4724e+06	2.09551e+06	0
63.82_1472.7574n	0	1	#4857	2	63.8195	1472.76	93.41	ISMSEVDLNVAAPK		AHNK_HUMAN	Neuroblast differentiation-associated protein AHNAK OS=Homo sapiens GN=AHNAK PE=1 SV=2	6.21286e+06	5.38449e+06	7.13442e+06	8.84488e+06	3.54865e+06	4.2197e+06	759326	5.48192e+06	3.25763e+06	3.15486e+06	3.25998e+06	9.0555e+06	1.70132e+06	5.06854e+06	6.306e+06	6.43209e+06
10.23_1127.6186n	0	2	#4859,#6861	2,3	10.232	1127.62	68.32	IKGDVDVTGPK		AHNK_HUMAN	Neuroblast differentiation-associated protein AHNAK OS=Homo sapiens GN=AHNAK PE=1 SV=2	1.48753e+06	1.21181e+06	1.61948e+06	1.39757e+06	1.32648e+06	1.09063e+06	1.82865e+06	1.42993e+06	1.34715e+06	1.56399e+06	1.93995e+06	1.93589e+06	1.65408e+06	1.12625e+06	1.26784e+06	0
54.89_1719.8335n	0	2	#44544,#4867	2,3	54.8944	1719.83	80.88	VDIDTPDIDIHGPEGK		AHNK_HUMAN	Neuroblast differentiation-associated protein AHNAK OS=Homo sapiens GN=AHNAK PE=1 SV=2	7.46351e+06	6.33576e+06	7.99597e+06	8.96762e+06	4.93391e+06	4.87949e+06	636091	6.32659e+06	6.58477e+06	7.75824e+06	8.69434e+06	7.92245e+06	6.38598e+06	5.2794e+06	6.01832e+06	6.42601e+06
31.51_1180.6097n	0	1	#4871	2	31.505	1180.61	65.21	VTAYTVDVTGR		AHNK_HUMAN	Neuroblast differentiation-associated protein AHNAK OS=Homo sapiens GN=AHNAK PE=1 SV=2	3.54844e+06	3.05658e+06	3.31732e+06	3.28734e+06	1.9188e+06	2.43875e+06	3.09424e+06	3.12421e+06	3.26966e+06	2.66263e+06	2.98162e+06	4.84156e+06	14110.1	2.57883e+06	4.32805e+06	3.54677e+06
41.70_1896.9360n	0	2	#44327,#4888	2,3	41.7	1896.94	97.12	VESDLKGPEVDIEGPEGK		AHNK_HUMAN	Neuroblast differentiation-associated protein AHNAK OS=Homo sapiens GN=AHNAK PE=1 SV=2	1.13155e+07	9.65614e+06	1.05139e+07	1.13406e+07	6.77848e+06	9.68202e+06	1.03412e+06	9.26524e+06	8.9021e+06	1.05719e+07	9.84239e+06	1.34652e+07	8.55776e+06	6.8624e+06	8.77183e+06	8.67348e+06
16.64_686.3718n	0	1	#4895	2	16.6403	686.372	22.89	GLDLGGR		AHNK_HUMAN	Neuroblast differentiation-associated protein AHNAK OS=Homo sapiens GN=AHNAK PE=1 SV=2	1.12492e+06	967738	1.06549e+06	1.13934e+06	840638	893215	1.2467e+06	1.04028e+06	1.1243e+06	1.08672e+06	962994	1.41931e+06	1.13408e+06	795133	1.2936e+06	0
52.94_1483.8154n	0	1	#4897	3	52.9381	1483.82	47.34	VESEIKVPDVELK		AHNK_HUMAN	Neuroblast differentiation-associated protein AHNAK OS=Homo sapiens GN=AHNAK PE=1 SV=2	9.12838e+06	1.02065e+07	9.56558e+06	1.13741e+07	6.36801e+06	7.36429e+06	415019	8.59977e+06	7.62604e+06	1.10829e+07	7.2103e+06	1.07704e+07	8.10423e+06	7.06014e+06	7.71161e+06	8.0264e+06
79.05_1291.6500n	0	1	#4908	2	79.051	1291.65	80.5	ISMPDIDFNLK		AHNK_HUMAN	Neuroblast differentiation-associated protein AHNAK OS=Homo sapiens GN=AHNAK PE=1 SV=2	1.11526e+06	1.27024e+06	2.16287e+06	2.29718e+06	621049	1.09706e+06	186668	1.56844e+06	1.07375e+06	1.24808e+06	2.08357e+06	2.56581e+06	1.41294e+06	1.22916e+06	1.4946e+06	1.59682e+06
52.07_780.4168n	0	1	#4937	2	52.0674	780.417	35.88	FSVPGFK		AHNK_HUMAN	Neuroblast differentiation-associated protein AHNAK OS=Homo sapiens GN=AHNAK PE=1 SV=2	2.11718e+06	2.05198e+06	2.36922e+06	2.29468e+06	1.57672e+06	1.6767e+06	212733	2.02942e+06	1.76145e+06	2.18052e+06	2.14421e+06	2.84094e+06	2.06932e+06	1.79515e+06	2.05744e+06	2.13597e+06
59.33_1639.7982n	0	1	#4973	2	59.3316	1639.8	100.66	VDIDAPDVSIEGPDAK		AHNK_HUMAN	Neuroblast differentiation-associated protein AHNAK OS=Homo sapiens GN=AHNAK PE=1 SV=2	7.42891e+06	6.91809e+06	8.29103e+06	1.01017e+07	5.69196e+06	4.60027e+06	1.63229e+06	6.78394e+06	4.36174e+06	7.42746e+06	7.60676e+06	9.27497e+06	5.81473e+06	4.87722e+06	6.04279e+06	6.68158e+06
63.64_1653.8092n	1	1	#64945	3	63.6399	1653.81	33.67	VDIEAPDVSLEGPEGK		AHNK_HUMAN	Neuroblast differentiation-associated protein AHNAK OS=Homo sapiens GN=AHNAK PE=1 SV=2	108094	129156	142367	158023	57943.9	151798	14955.9	127352	89755.3	59483.8	90301.1	196665	98359.4	73629.7	94864.4	92964.9
63.66_1653.8132n	1	1	#4978	2	63.6599	1653.81	89.73	VDIEAPDVSLEGPEGK		AHNK_HUMAN	Neuroblast differentiation-associated protein AHNAK OS=Homo sapiens GN=AHNAK PE=1 SV=2	9.98129e+06	8.95545e+06	1.0031e+07	1.31678e+07	4.3413e+06	6.74928e+06	1.6718e+06	8.22959e+06	6.02999e+06	8.06e+06	5.35674e+06	1.51105e+07	4.63509e+06	7.11725e+06	8.85926e+06	8.76541e+06
10.56_694.3649n	0	1	#5045	2	10.5598	694.365	43.99	FSVSGAK		AHNK_HUMAN	Neuroblast differentiation-associated protein AHNAK OS=Homo sapiens GN=AHNAK PE=1 SV=2	652873	540818	673393	635666	587430	657770	529004	613548	680874	604127	613565	669790	794615	510085	686792	0.577642
75.33_1836.9616n	0	2	#5055,#27767	2,3	75.3302	1836.96	112.31	VQANLGAPDINIEGLDAK		AHNK_HUMAN	Neuroblast differentiation-associated protein AHNAK OS=Homo sapiens GN=AHNAK PE=1 SV=2	4.96503e+06	4.81589e+06	7.84163e+06	9.27674e+06	2.18515e+06	4.62128e+06	1.12853e+06	6.60606e+06	3.30812e+06	4.18758e+06	4.41923e+06	6.95453e+06	4.33383e+06	1.79575e+06	4.47642e+06	2.97787e+06
74.17_2299.1282n	2	2	#93757,#5070	2,3	74.1701	2299.13	83.17	APEVNLNAPDVDVHGPDWNLK		AHNK_HUMAN	Neuroblast differentiation-associated protein AHNAK OS=Homo sapiens GN=AHNAK PE=1 SV=2	7.29092e+06	9.89545e+06	1.61062e+07	1.78998e+07	5.20348e+06	1.03056e+07	1.30057e+06	9.39923e+06	8.11106e+06	6.80242e+06	8.79603e+06	1.96066e+07	6.1514e+06	9.6836e+06	6.83965e+06	6.78522e+06
19.64_828.3839n	0	1	#5104	2	19.6423	828.384	29.02	FSMPGFK	[3] Oxidation (M)	AHNK_HUMAN	Neuroblast differentiation-associated protein AHNAK OS=Homo sapiens GN=AHNAK PE=1 SV=2	1.45327e+06	1.32579e+06	1.42726e+06	1.15422e+06	1.01653e+06	1.19981e+06	1.68581e+06	1.22863e+06	1.86889e+06	1.23894e+06	1.68621e+06	1.44611e+06	1.3677e+06	958643	1.48147e+06	0
20.59_828.3826n	0	1	#6141	2	20.5892	828.383	16.5	FSMPGFK	[3] Oxidation (M)	AHNK_HUMAN	Neuroblast differentiation-associated protein AHNAK OS=Homo sapiens GN=AHNAK PE=1 SV=2	1.19013e+06	1.0025e+06	1.18867e+06	837049	839913	925922	1.7423e+06	1.01623e+06	1.55309e+06	1.06242e+06	1.5013e+06	1.23014e+06	1.09296e+06	762414	1.18866e+06	42880.8
52.88_828.3837n	0	1	#68265	2	52.8789	828.384	33.29	FSMPGFK	[3] Oxidation (M)	AHNK_HUMAN	Neuroblast differentiation-associated protein AHNAK OS=Homo sapiens GN=AHNAK PE=1 SV=2	39288.7	3561.05	1052.73	81135.1	19380.6	346241	257033	20811	0	37493.3	48633.3	140534	14810	2764.6	843.554	37717.1
67.59_1822.0232n	0	2	#66074,#5136	2,3	67.586	1822.02	61.93	LKGPQITGPSLEGDLGLK		AHNK_HUMAN	Neuroblast differentiation-associated protein AHNAK OS=Homo sapiens GN=AHNAK PE=1 SV=2	8.39901e+06	9.00644e+06	1.15346e+07	1.4237e+07	3.95971e+06	6.86253e+06	1.48334e+06	8.99361e+06	5.59679e+06	8.95543e+06	6.21229e+06	1.17277e+07	4.90257e+06	5.64576e+06	8.79785e+06	5.28756e+06
56.35_1085.5553n	0	1	#5140	2	56.3466	1085.56	59.04	LEVPDMNIR		AHNK_HUMAN	Neuroblast differentiation-associated protein AHNAK OS=Homo sapiens GN=AHNAK PE=1 SV=2	3.40404e+06	3.07451e+06	3.9524e+06	4.17081e+06	2.32575e+06	1.80348e+06	416026	3.02773e+06	2.8975e+06	4.07714e+06	4.60758e+06	4.6426e+06	3.08356e+06	3.31956e+06	3.27974e+06	3.02151e+06
66.43_1190.7033n	2	2	#35698,#5147	2,3	66.4283	1190.7	46.83	ISIPDVGLHLK		AHNK_HUMAN	Neuroblast differentiation-associated protein AHNAK OS=Homo sapiens GN=AHNAK PE=1 SV=2	4.35145e+06	3.49469e+06	5.26007e+06	5.7586e+06	2.05714e+06	3.03622e+06	724097	3.62143e+06	2.00798e+06	3.62564e+06	3.06969e+06	5.29184e+06	1.53306e+06	3.21703e+06	4.07408e+06	4.22044e+06
10.85_913.4884n	0	1	#5179	2	10.8501	913.488	32.98	GPQVSGELK		AHNK_HUMAN	Neuroblast differentiation-associated protein AHNAK OS=Homo sapiens GN=AHNAK PE=1 SV=2	914771	729400	985991	842371	737519	760027	850783	652674	772912	737026	967708	922623	1.05044e+06	652667	814785	0
33.89_1213.6931n	0	2	#19469,#5244	2,3	33.8906	1213.69	73.81	LKTDVDVSLPK		AHNK_HUMAN	Neuroblast differentiation-associated protein AHNAK OS=Homo sapiens GN=AHNAK PE=1 SV=2	4.11711e+06	3.46308e+06	4.25567e+06	3.92969e+06	2.76987e+06	3.01549e+06	4.49795e+06	3.69075e+06	3.33363e+06	3.65961e+06	3.93038e+06	5.02012e+06	26087.8	2.43225e+06	2.95566e+06	3.20653e+06
42.65_1157.5545n	0	2	#14496,#5251	2,3	42.6507	1157.55	40.5	EMGVDVHFPK		AHNK_HUMAN	Neuroblast differentiation-associated protein AHNAK OS=Homo sapiens GN=AHNAK PE=1 SV=2	3.02001e+06	3.07428e+06	3.32047e+06	3.34225e+06	1.95143e+06	2.63256e+06	371215	2.78731e+06	2.49325e+06	3.71757e+06	2.53061e+06	5.23068e+06	3.08045e+06	2.47298e+06	3.50937e+06	3.17605e+06
44.07_1284.6081n	1	1	#5253	2	44.0667	1284.61	48.72	GEGPEVDMNLPK		AHNK_HUMAN	Neuroblast differentiation-associated protein AHNAK OS=Homo sapiens GN=AHNAK PE=1 SV=2	4.02459e+06	3.44702e+06	4.38208e+06	4.91063e+06	2.72235e+06	3.24956e+06	324251	3.71908e+06	3.59794e+06	4.58897e+06	4.42188e+06	6.4864e+06	5.04997e+06	3.8198e+06	4.00233e+06	4.73182e+06
11.85_928.4518n	1	1	#5368	2	11.8508	928.452	15.96	GEGPEVDVK		AHNK_HUMAN	Neuroblast differentiation-associated protein AHNAK OS=Homo sapiens GN=AHNAK PE=1 SV=2	1.2094e+06	1.11165e+06	1.35546e+06	1.17234e+06	967132	993776	816287	1.10342e+06	1.33098e+06	1.29111e+06	1.35379e+06	1.57455e+06	2.00924e+06	1.40821e+06	1.35929e+06	0
38.23_1415.7275n	0	1	#5389	2	38.2262	1415.73	84.6	GPQVSSALNLDTSK		AHNK_HUMAN	Neuroblast differentiation-associated protein AHNAK OS=Homo sapiens GN=AHNAK PE=1 SV=2	6.07081e+06	5.86868e+06	5.99687e+06	5.98497e+06	3.7711e+06	5.87011e+06	803238	5.42021e+06	5.13744e+06	6.00944e+06	5.49628e+06	7.21779e+06	5.24155e+06	4.01749e+06	5.62521e+06	5.64216e+06
64.22_1001.5462n	0	1	#5421	2	64.2189	1001.55	1.77	LEGELKGPK	[6] Oxidation (K)|[9] Oxidation (K)	AHNK_HUMAN	Neuroblast differentiation-associated protein AHNAK OS=Homo sapiens GN=AHNAK PE=1 SV=2	1.54291e+06	2.00617e+06	2.75535e+06	3.10575e+06	2.4153e+06	965184	92339.1	2.20264e+06	1.61478e+06	2.53074e+06	1.30097e+06	1.76585e+06	2.6798e+06	3.3438e+06	3.75078e+06	3.95556e+06
30.72_928.4884n	0	1	#5430	2	30.7155	928.488	41.69	GDVDVSLPK		AHNK_HUMAN	Neuroblast differentiation-associated protein AHNAK OS=Homo sapiens GN=AHNAK PE=1 SV=2	2.77427e+06	2.60114e+06	2.96128e+06	2.71548e+06	2.15422e+06	2.68189e+06	3.21466e+06	2.5866e+06	2.44416e+06	2.9626e+06	3.49825e+06	4.02768e+06	3.92591e+06	2.79785e+06	3.1121e+06	3.23608e+06
72.65_2013.0275n	1	1	#5502	3	72.6504	2013.03	59.3	ISMPGFKGEGPEVDVNLPK		AHNK_HUMAN	Neuroblast differentiation-associated protein AHNAK OS=Homo sapiens GN=AHNAK PE=1 SV=2	5.56181e+06	6.25757e+06	1.11435e+07	1.42908e+07	3.84655e+06	6.38533e+06	1.07901e+06	6.6568e+06	5.361e+06	5.52378e+06	4.3464e+06	1.26321e+07	1.73987e+06	3.75356e+06	5.11022e+06	2.28535e+06
31.86_1425.7479n	0	1	#5524	3	31.8619	1425.75	39.24	VEGDLKGPEVDIR		AHNK_HUMAN	Neuroblast differentiation-associated protein AHNAK OS=Homo sapiens GN=AHNAK PE=1 SV=2	4.69071e+06	4.25953e+06	4.40873e+06	4.33626e+06	2.86825e+06	3.63058e+06	4.72083e+06	3.88738e+06	4.07268e+06	4.92289e+06	4.13865e+06	5.03362e+06	0	2.8772e+06	3.33315e+06	3.45162e+06
10.41_1693.7589n	0	2	#20246,#5687	2,3	10.4053	1693.76	39.17	KGDRSPEPGQTWTR	[5] Phospho (ST)	AHNK_HUMAN	Neuroblast differentiation-associated protein AHNAK OS=Homo sapiens GN=AHNAK PE=1 SV=2	1.79245e+06	1.39258e+06	1.8493e+06	1.48181e+06	1.0767e+06	888281	2.03011e+06	1.82279e+06	1.79008e+06	1.57401e+06	1.66588e+06	2.20404e+06	2.10052e+06	1.62036e+06	2.09103e+06	0
30.21_1035.5062n	0	1	#5716	2	30.2129	1035.51	44.51	MPTFSTPGAK		AHNK_HUMAN	Neuroblast differentiation-associated protein AHNAK OS=Homo sapiens GN=AHNAK PE=1 SV=2	4.07891e+06	3.54576e+06	4.08572e+06	4.27682e+06	2.95087e+06	3.11108e+06	3.91323e+06	3.76411e+06	2.95628e+06	3.74051e+06	3.46077e+06	6.18793e+06	4.49784e+06	2.72205e+06	3.77547e+06	3.49319e+06
15.95_1173.6068n	0	1	#5808	2	15.9519	1173.61	49.75	VKGDMDVSVPK		AHNK_HUMAN	Neuroblast differentiation-associated protein AHNAK OS=Homo sapiens GN=AHNAK PE=1 SV=2	2.96451e+06	2.76196e+06	3.45082e+06	3.34071e+06	2.11287e+06	2.28198e+06	3.17736e+06	2.6163e+06	2.68853e+06	3.08589e+06	2.64311e+06	4.52449e+06	3.68801e+06	2.11029e+06	2.54779e+06	0
42.60_1444.7003n	0	1	#5859	2	42.601	1444.7	69.36	SSGCDVNLPGVNVK	[4] Carbamidomethyl (C)	AHNK_HUMAN	Neuroblast differentiation-associated protein AHNAK OS=Homo sapiens GN=AHNAK PE=1 SV=2	5.29611e+06	4.98136e+06	5.41165e+06	5.63855e+06	3.24981e+06	4.32487e+06	769801	4.94177e+06	3.72237e+06	5.31508e+06	4.43468e+06	7.97534e+06	4.04782e+06	2.86047e+06	4.16397e+06	5.15871e+06
56.95_1284.6231n	0	2	#32798,#5904	2,3	56.9525	1284.62	32.75	ISMPDVDLHMK		AHNK_HUMAN	Neuroblast differentiation-associated protein AHNAK OS=Homo sapiens GN=AHNAK PE=1 SV=2	3.94998e+06	3.55971e+06	4.40384e+06	5.00177e+06	2.47682e+06	2.40072e+06	558216	3.6074e+06	2.87542e+06	4.25754e+06	4.14253e+06	5.64e+06	2.83799e+06	2.86658e+06	3.56916e+06	3.19695e+06
57.97_1698.7809n	0	2	#5993,#58576	2,3	57.9674	1698.78	82.27	MDAEVPDVNIEGPDAK		AHNK_HUMAN	Neuroblast differentiation-associated protein AHNAK OS=Homo sapiens GN=AHNAK PE=1 SV=2	7.12319e+06	6.84294e+06	8.1244e+06	1.02861e+07	4.5064e+06	4.88669e+06	1.19587e+06	6.48059e+06	4.0575e+06	7.53617e+06	6.88475e+06	8.63553e+06	5.69082e+06	5.20486e+06	6.59462e+06	5.54069e+06
16.78_785.3706n	0	1	#6039	2	16.7828	785.371	31.15	FNFSGSK		AHNK_HUMAN	Neuroblast differentiation-associated protein AHNAK OS=Homo sapiens GN=AHNAK PE=1 SV=2	1.22053e+06	951311	1.41001e+06	1.74045e+06	1.03875e+06	928066	1.39047e+06	1.43381e+06	1.19484e+06	922591	1.22211e+06	1.95016e+06	1.52483e+06	660908	1.6435e+06	0
63.38_1499.7315n	0	1	#6101	2	63.3809	1499.73	86.05	IEGEMQVPDVDIR		AHNK_HUMAN	Neuroblast differentiation-associated protein AHNAK OS=Homo sapiens GN=AHNAK PE=1 SV=2	6.96515e+06	6.25462e+06	7.51858e+06	9.19275e+06	4.77626e+06	4.52438e+06	1.05284e+06	5.95844e+06	3.72709e+06	6.93683e+06	3.93778e+06	1.07537e+07	2.48913e+06	5.21012e+06	6.33582e+06	6.87614e+06
48.69_1652.7929n	1	1	#6129	2	48.6905	1652.79	122.41	VDVEGPDVNIEGPEGK		AHNK_HUMAN	Neuroblast differentiation-associated protein AHNAK OS=Homo sapiens GN=AHNAK PE=1 SV=2	7.14673e+06	6.93714e+06	7.93651e+06	8.55039e+06	4.79933e+06	5.85517e+06	1.69684e+06	6.62049e+06	6.10132e+06	7.76592e+06	7.095e+06	8.3327e+06	6.29368e+06	5.38264e+06	5.88766e+06	6.16867e+06
76.81_1998.9414n	0	2	#6159,#31070	2,3	76.8097	1998.94	71.93	VDVSAPDVEMQGPDWNLK		AHNK_HUMAN	Neuroblast differentiation-associated protein AHNAK OS=Homo sapiens GN=AHNAK PE=1 SV=2	3.30724e+06	2.97389e+06	5.12885e+06	6.34488e+06	177075	2.98644e+06	601437	4.75684e+06	2.68483e+06	3.36873e+06	3.6199e+06	5.99003e+06	4.28199e+06	462518	4.31319e+06	4.3975e+06
36.16_1411.7579n	2	2	#32784,#6169	2,3	36.1552	1411.76	50.13	LEGDLKGPEVDIK		AHNK_HUMAN	Neuroblast differentiation-associated protein AHNAK OS=Homo sapiens GN=AHNAK PE=1 SV=2	4.13218e+06	3.10767e+06	4.32704e+06	3.95724e+06	2.81999e+06	2.96285e+06	4.98113e+06	3.57993e+06	3.6058e+06	3.61504e+06	4.02516e+06	5.21543e+06	2.767e+06	1.81774e+06	2.61271e+06	3.05485e+06
41.73_1193.5726n	0	1	#6187	3	41.7297	1193.57	48.07	FKMPEMHFK		AHNK_HUMAN	Neuroblast differentiation-associated protein AHNAK OS=Homo sapiens GN=AHNAK PE=1 SV=2	7.98483e+06	6.35786e+06	7.31333e+06	7.7477e+06	4.29494e+06	4.95349e+06	261880	6.36569e+06	4.40527e+06	6.32779e+06	4.3779e+06	9.72986e+06	3.80896e+06	3.08088e+06	5.35653e+06	3.92281e+06
59.35_2507.2117n	0	1	#6233	3	59.3515	2507.21	0.18	LEGDIKAPSLDIKGPEVDVSGPK	[8] Oxidation (P)|[18] Oxidation (D)|[20] Phospho (ST)|[22] Oxidation (P)|[23] Oxidation (K)	AHNK_HUMAN	Neuroblast differentiation-associated protein AHNAK OS=Homo sapiens GN=AHNAK PE=1 SV=2	8.54668e+06	5.32831e+06	6.35969e+06	7.36702e+06	5.2677e+06	3.14651e+06	616312	5.82506e+06	3.85977e+06	5.39997e+06	6.59717e+06	6.65173e+06	7.91038e+06	5.82549e+06	1.05493e+07	1.1656e+07
20.02_1251.6173n	2	2	#15048,#6334	2,3	20.0169	1251.62	50	MKGDYDVTVPK		AHNK_HUMAN	Neuroblast differentiation-associated protein AHNAK OS=Homo sapiens GN=AHNAK PE=1 SV=2	2.40181e+06	2.39365e+06	2.75064e+06	2.91355e+06	1.73899e+06	1.78e+06	2.18237e+06	2.12078e+06	2.24357e+06	2.54089e+06	2.05816e+06	3.83685e+06	2.97253e+06	1.63091e+06	2.03272e+06	1365.22
37.62_1425.7737n	0	1	#6379	3	37.6155	1425.77	27.42	LEGELKGPELDVK		AHNK_HUMAN	Neuroblast differentiation-associated protein AHNAK OS=Homo sapiens GN=AHNAK PE=1 SV=2	4.18223e+06	3.80491e+06	3.96779e+06	3.50236e+06	2.65249e+06	3.39336e+06	1.72548e+06	3.43671e+06	3.34162e+06	4.26786e+06	3.55786e+06	4.46209e+06	2.60657e+06	2.31427e+06	2.99227e+06	2.72788e+06
9.75_955.5343n	0	2	#14526,#6460	2,3	9.75093	955.534	37.27	IEGDLKGPK		AHNK_HUMAN	Neuroblast differentiation-associated protein AHNAK OS=Homo sapiens GN=AHNAK PE=1 SV=2	753953	571627	639453	680170	449378	592218	1.01586e+06	640526	552050	491881	493421	799368	241494	189846	375563	0
9.56_955.5331n	0	1	#17128	3	9.55795	955.533	53.88	IEGDLKGPK		AHNK_HUMAN	Neuroblast differentiation-associated protein AHNAK OS=Homo sapiens GN=AHNAK PE=1 SV=2	160656	122273	126146	139433	87058.7	106916	167885	148564	103835	160456	82340.9	146832	56967.7	39164.2	64586.5	0
77.02_2085.9652n	2	2	#6545,#40511	2,3	77.0175	2085.97	116.03	GPFVEAEVPDVDLECPDAK	[15] Carbamidomethyl (C)	AHNK_HUMAN	Neuroblast differentiation-associated protein AHNAK OS=Homo sapiens GN=AHNAK PE=1 SV=2	4.17943e+06	3.64044e+06	5.68393e+06	6.97729e+06	218045	3.52748e+06	770692	5.11696e+06	3.68217e+06	990539	4.7321e+06	6.39595e+06	2.02745e+06	1.76371e+06	4.45927e+06	4.41664e+06
52.79_1548.8345n	0	2	#12743,#6554	3,4	52.7895	1548.83	65.51	ISMPDVDLHLKGPK		AHNK_HUMAN	Neuroblast differentiation-associated protein AHNAK OS=Homo sapiens GN=AHNAK PE=1 SV=2	8.46903e+06	6.33652e+06	5.2328e+06	7.17826e+06	2.98867e+06	4.47354e+06	414743	5.24008e+06	3.39493e+06	5.70558e+06	2.19977e+06	6.44396e+06	1.94264e+06	2.14609e+06	7.84504e+06	3.75122e+06
68.00_1597.8455n	0	1	#6620	2	67.996	1597.85	74.12	GGVQVPAVDISSSLGGR		AHNK_HUMAN	Neuroblast differentiation-associated protein AHNAK OS=Homo sapiens GN=AHNAK PE=1 SV=2	6.64915e+06	7.54628e+06	1.03877e+07	1.38558e+07	3.71033e+06	6.89403e+06	1.60282e+06	7.91917e+06	5.59783e+06	7.63801e+06	5.56026e+06	1.47414e+07	4.09642e+06	6.38379e+06	9.77784e+06	4.85399e+06
54.87_1149.5565n	0	1	#6721	2	54.8745	1149.56	32.22	DIDISSPEFK		AHNK_HUMAN	Neuroblast differentiation-associated protein AHNAK OS=Homo sapiens GN=AHNAK PE=1 SV=2	2.61844e+06	2.30066e+06	2.95262e+06	3.07654e+06	1.84233e+06	1.71621e+06	212587	2.35656e+06	2.7206e+06	1.97366e+06	2.95934e+06	2.78358e+06	3.34716e+06	2.80552e+06	4.08221e+06	3.45118e+06
34.36_1884.9094n	0	2	#35986,#6732	2,3	34.3566	1884.91	127.36	HELTEISNVDVETQSGK		AHNK_HUMAN	Neuroblast differentiation-associated protein AHNAK OS=Homo sapiens GN=AHNAK PE=1 SV=2	6.65232e+06	5.83392e+06	6.64391e+06	6.65406e+06	4.76782e+06	5.2841e+06	7648411	5.89926e+06	7.39123e+06	5.65266e+06	5.63524e+06	7.16987e+06	3.38981e+06	4.49108e+06	6.921e+06	6.36742e+06
76.07_2476.1858n	0	1	#6790	3	76.0673	2476.19	71.78	VEAPSLDVHMDSPDINIEGPDVK		AHNK_HUMAN	Neuroblast differentiation-associated protein AHNAK OS=Homo sapiens GN=AHNAK PE=1 SV=2	3.34035e+06	3.12296e+06	7.54225e+06	7.2707e+06	841321	4.14883e+06	725108	6.30527e+06	2.35659e+06	3.56982e+06	2.48262e+06	6.97246e+06	3.09765e+06	1.33156e+06	3.32753e+06	3.53842e+06
50.37_1755.8017n	2	2	#6825,#70624	2,3	50.37	1755.8	101.11	VDVECPDVNIEGPEGK	[5] Carbamidomethyl (C)	AHNK_HUMAN	Neuroblast differentiation-associated protein AHNAK OS=Homo sapiens GN=AHNAK PE=1 SV=2	6.89442e+06	6.56807e+06	7.59477e+06	8.79705e+06	5.25136e+06	5.10417e+06	1.05855e+06	6.04777e+06	6.5012e+06	7.7777e+06	7.55861e+06	9.36381e+06	7.49998e+06	5.49265e+06	5.26751e+06	6.41174e+06
61.46_1700.8143n	2	2	#6954,#119708	2,3	61.463	1700.81	114.5	VDIDTPDINIEGSEGK		AHNK_HUMAN	Neuroblast differentiation-associated protein AHNAK OS=Homo sapiens GN=AHNAK PE=1 SV=2	6.36625e+06	3.12082e+06	7.86381e+06	9.88757e+06	4.36119e+06	2.56173e+06	1.5241e+06	5.84878e+06	3.74658e+06	3.5228e+06	7.09798e+06	8.02279e+06	4.19338e+06	2.3017e+06	6.32552e+06	5.56042e+06
14.04_1141.6359n	0	1	#6992	2	14.0381	1141.64	41.56	VKGDVDVSVPK		AHNK_HUMAN	Neuroblast differentiation-associated protein AHNAK OS=Homo sapiens GN=AHNAK PE=1 SV=2	2.27978e+06	1.95522e+06	2.20528e+06	2.22606e+06	1.52935e+06	1.8651e+06	2.09602e+06	1.89107e+06	2.06814e+06	2.20271e+06	2.13646e+06	2.92892e+06	2.42964e+06	1.59891e+06	1.77501e+06	0
11.48_866.4644n	0	1	#7036	2	11.4755	866.464	36.43	FNFSKPK		AHNK_HUMAN	Neuroblast differentiation-associated protein AHNAK OS=Homo sapiens GN=AHNAK PE=1 SV=2	788650	816711	873047	792532	575842	685421	938776	707249	781012	831147	621397	1.05751e+06	831705	522283	864051	0
17.09_1183.6643n	0	2	#21250,#7133	2,3	17.0888	1183.66	53.51	TPEMIIQKPK		AHNK_HUMAN	Neuroblast differentiation-associated protein AHNAK OS=Homo sapiens GN=AHNAK PE=1 SV=2	2.10432e+06	1.98683e+06	2.3585e+06	2.31793e+06	1.56664e+06	2.22925e+06	2.43542e+06	1.84672e+06	2.06391e+06	1.90574e+06	2.23539e+06	3.39827e+06	3.65836e+06	1.91968e+06	2.88157e+06	0
50.98_1916.9138n	0	2	#44495,#7207	2,3	50.985	1916.91	108.17	GPHVDVSGPDIDIEGPEGK		AHNK_HUMAN	Neuroblast differentiation-associated protein AHNAK OS=Homo sapiens GN=AHNAK PE=1 SV=2	5.04858e+06	5.03046e+06	5.85609e+06	5.77251e+06	3.86558e+06	3.86795e+06	798011	4.52663e+06	5.20006e+06	5.42334e+06	5.93844e+06	6.13424e+06	6.374e+06	5.54477e+06	5.20193e+06	5.96693e+06
71.95_1508.8473n	0	2	#49461,#7212	2,3	71.9504	1508.85	71.36	ISIPDVDLDLKGPK		AHNK_HUMAN	Neuroblast differentiation-associated protein AHNAK OS=Homo sapiens GN=AHNAK PE=1 SV=2	2.03811e+06	2.59908e+06	5.07129e+06	5.66424e+06	1.57391e+06	2.86496e+06	782026	2.8048e+06	2.0383e+06	2.50535e+06	2.15313e+06	5.45073e+06	796142	1.97636e+06	2.07868e+06	1.00573e+06
33.11_1641.8373n	0	1	#7252	2	33.108	1641.84	100.64	LPSGSGAASPTGSAVDIR		AHNK_HUMAN	Neuroblast differentiation-associated protein AHNAK OS=Homo sapiens GN=AHNAK PE=1 SV=2	8.47426e+06	7.54883e+06	7.42289e+06	7.30969e+06	5.00118e+06	6.02462e+06	6.95687e+06	6.21616e+06	7.29217e+06	6.9663e+06	5.72652e+06	9.9943e+06	0	5.29688e+06	7.64086e+06	6.49591e+06
71.95_1710.8815n	0	2	#7280,#17906	2,3	71.9503	1710.88	94.87	VDIETPNLEGTLTGPR		AHNK_HUMAN	Neuroblast differentiation-associated protein AHNAK OS=Homo sapiens GN=AHNAK PE=1 SV=2	6.82991e+06	7.85582e+06	1.10472e+07	1.39293e+07	3.48189e+06	6.81025e+06	1.51104e+06	7.94947e+06	6.58535e+06	8.6737e+06	6.97027e+06	1.31836e+07	5.0258e+06	7.19152e+06	7.8024e+06	5.66654e+06
18.22_1187.6049n	0	2	#23425,#7332	2,3	18.221	1187.6	37.59	MPEMSIKPQK		AHNK_HUMAN	Neuroblast differentiation-associated protein AHNAK OS=Homo sapiens GN=AHNAK PE=1 SV=2	1.94727e+06	1.75535e+06	2.26384e+06	2.29225e+06	1.37258e+06	1.73653e+06	2.38202e+06	1.67272e+06	1.77893e+06	1.80647e+06	2.03737e+06	2.89959e+06	2.75486e+06	1.58126e+06	2.14075e+06	0
20.35_958.4984n	0	1	#7386	2	20.3523	958.498	57.19	LEGGEVDLK		AHNK_HUMAN	Neuroblast differentiation-associated protein AHNAK OS=Homo sapiens GN=AHNAK PE=1 SV=2	998265	882055	1.1994e+06	1.29472e+06	818006	648670	1.0785e+06	1.01063e+06	866633	806337	1.1645e+06	1.56907e+06	1.45701e+06	642334	1.19107e+06	156761
64.94_1105.5853n	1	1	#7394	2	64.944	1105.59	62.62	MPFLSISSPK		AHNK_HUMAN	Neuroblast differentiation-associated protein AHNAK OS=Homo sapiens GN=AHNAK PE=1 SV=2	2.85923e+06	2.47224e+06	4.06843e+06	4.52936e+06	2.53633e+06	2.00537e+06	224196	2.75143e+06	1.74833e+06	1.00893e+06	2.63566e+06	4.85875e+06	2.11126e+06	2.24947e+06	3.57472e+06	3.51444e+06
71.15_1488.7534n	0	1	#7511	2	71.1525	1488.75	78.47	ISMQDVDLSLGSPK		AHNK_HUMAN	Neuroblast differentiation-associated protein AHNAK OS=Homo sapiens GN=AHNAK PE=1 SV=2	4.0351e+06	4.71755e+06	8.39021e+06	9.21062e+06	2.66081e+06	5.16156e+06	797267	5.27225e+06	3.85645e+06	4.29793e+06	4.00645e+06	9.56271e+06	2.97217e+06	5.11833e+06	4.65921e+06	3.38079e+06
9.98_1189.6025n	0	1	#7524	3	9.9817	1189.6	15.78	VKGDMDVSVPK	[5] Oxidation (M)	AHNK_HUMAN	Neuroblast differentiation-associated protein AHNAK OS=Homo sapiens GN=AHNAK PE=1 SV=2	516554	359414	505768	372748	409139	417859	680485	427916	526795	446568	705801	508294	588532	360663	477771	0
43.85_2531.1319n	0	2	#17953,#7665	3,4	43.8484	2531.13	9.41	MPKFSMPGFKGEGPEVDVNLPK	[5] Phospho (ST)|[6] Oxidation (M)|[7] Oxidation (P)|[10] Oxidation (K)	AHNK_HUMAN	Neuroblast differentiation-associated protein AHNAK OS=Homo sapiens GN=AHNAK PE=1 SV=2	5.65454e+06	6.14799e+06	9.75647e+06	6.31656e+06	4.23265e+06	5.93537e+06	927611	5.1755e+06	6.92652e+06	6.32541e+06	6.11086e+06	7.24686e+06	3.70461e+06	1.5018e+06	5.61052e+06	2.3858e+06
12.56_877.4041n	0	1	#7672	2	12.5636	877.404	40.12	MPEMNIK	[1] Oxidation (M)	AHNK_HUMAN	Neuroblast differentiation-associated protein AHNAK OS=Homo sapiens GN=AHNAK PE=1 SV=2	1.32879e+06	1.05247e+06	1.23235e+06	976376	982061	1.16317e+06	1.19197e+06	1.17757e+06	1.48918e+06	1.02399e+06	1.72935e+06	1.38377e+06	1.49516e+06	1.00407e+06	1.32739e+06	0
46.94_990.4821n	0	2	#29079,#7678	1,2	46.9414	990.482	1.31	GDVDVTLPK	[2] Oxidation (D)|[8] Oxidation (P)|[9] Oxidation (K)	AHNK_HUMAN	Neuroblast differentiation-associated protein AHNAK OS=Homo sapiens GN=AHNAK PE=1 SV=2	2.41763e+06	3.21258e+06	2.5082e+06	2.80984e+06	1.62176e+06	2.53283e+06	654599	2.14068e+06	1.752e+06	3.50705e+06	1.51177e+06	3.00101e+06	2.63608e+06	2.50325e+06	2.57491e+06	1.97848e+06
53.32_1099.5616n	0	1	#7771	2	53.3158	1099.56	44.26	MPDVDISVPK		AHNK_HUMAN	Neuroblast differentiation-associated protein AHNAK OS=Homo sapiens GN=AHNAK PE=1 SV=2	4.47393e+06	4.48701e+06	4.79246e+06	5.1566e+06	3.02756e+06	3.31306e+06	267227	3.92139e+06	3.65432e+06	3.0156e+06	4.04492e+06	6.23535e+06	4.79533e+06	3.55342e+06	4.09309e+06	4.4644e+06
76.56_2005.9851n	0	1	#7830	3	76.5623	2005.99	56.54	FSMPGFKGEGPDVDVSLPK		AHNK_HUMAN	Neuroblast differentiation-associated protein AHNAK OS=Homo sapiens GN=AHNAK PE=1 SV=2	3.13678e+06	1.85275e+06	2.94863e+06	3.60568e+06	92784.8	1.88464e+06	299438	3.01943e+06	1.81304e+06	2.09114e+06	1.70858e+06	3.64608e+06	1.63362e+06	1.13111e+06	2.58258e+06	1.82891e+06
76.72_2020.0025n	0	1	#7922	3	76.7206	2020	58.14	FSMPGFKGEGPDVDVTLPK		AHNK_HUMAN	Neuroblast differentiation-associated protein AHNAK OS=Homo sapiens GN=AHNAK PE=1 SV=2	1.85129e+06	1.75244e+06	2.66628e+06	3.34055e+06	80572.5	1.52478e+06	301171	2.37969e+06	1.34804e+06	1.70217e+06	1.36991e+06	3.16149e+06	1.36763e+06	472091	2.09529e+06	1.48161e+06
78.22_1271.6810n	0	1	#7983	2	78.2234	1271.68	58.12	ISMPEIDLNLK		AHNK_HUMAN	Neuroblast differentiation-associated protein AHNAK OS=Homo sapiens GN=AHNAK PE=1 SV=2	1.74846e+06	1.74001e+06	2.65e+06	2.65324e+06	393523	1.62911e+06	461018	1.80425e+06	1.60248e+06	3.43651e+06	2.24951e+06	3.04187e+06	1.30484e+06	503861	2.08023e+06	2.09966e+06
23.02_946.4154n	0	1	#8181	3	23.0217	946.415	30.4	MPEMHFR		AHNK_HUMAN	Neuroblast differentiation-associated protein AHNAK OS=Homo sapiens GN=AHNAK PE=1 SV=2	747610	707665	911142	830874	609330	524981	898482	718695	639783	791620	853394	1.24633e+06	1.18413e+06	669337	849481	76542.2
22.33_1169.6653n	0	1	#8258	3	22.3307	1169.67	42.5	VKGDVDVTLPK		AHNK_HUMAN	Neuroblast differentiation-associated protein AHNAK OS=Homo sapiens GN=AHNAK PE=1 SV=2	2.02739e+06	1.7016e+06	2.08714e+06	2.04468e+06	1.38355e+06	1.28566e+06	2.12856e+06	1.78529e+06	1.49803e+06	1.74423e+06	1.82069e+06	2.7703e+06	1.98194e+06	1.16522e+06	1.57322e+06	143194
55.59_2449.2856n	0	2	#26750,#8299	3,4	55.5908	2449.29	83.93	IKGGADVSGGVSAPDISLGEGHLSVK		AHNK_HUMAN	Neuroblast differentiation-associated protein AHNAK OS=Homo sapiens GN=AHNAK PE=1 SV=2	6.4795e+06	5.64114e+06	7.15299e+06	9.06884e+06	4.0002e+06	5.06418e+06	1.3889e+06	5.81916e+06	6.1947e+06	6.39732e+06	4.70292e+06	8.06578e+06	3.21187e+06	3.02872e+06	5.36402e+06	5.01943e+06
17.15_1240.6663n	0	2	#29843,#8330	2,3	17.1477	1240.67	55.99	LEGGEVDLKGPK		AHNK_HUMAN	Neuroblast differentiation-associated protein AHNAK OS=Homo sapiens GN=AHNAK PE=1 SV=2	2.71141e+06	2.05792e+06	2.25513e+06	2.76151e+06	1.48754e+06	2.13004e+06	2.68474e+06	2.33661e+06	1.68475e+06	1.59745e+06	1.46153e+06	3.13919e+06	1.24108e+06	538871	1.53989e+06	0
38.84_1282.6599n	0	2	#48027,#9525	2,3	38.8381	1282.66	43.15	ISMPDVDLHLK	[3] Oxidation (M)	AHNK_HUMAN	Neuroblast differentiation-associated protein AHNAK OS=Homo sapiens GN=AHNAK PE=1 SV=2	1.66307e+06	1.43635e+06	1.44196e+06	1.10866e+06	937607	1.67903e+06	181231	1.3358e+06	1.57979e+06	1.66475e+06	1.76009e+06	1.36812e+06	1.02436e+06	1.13604e+06	1.34765e+06	1.55867e+06
39.76_1282.6594n	0	2	#43442,#8395	2,3	39.7583	1282.66	42.04	ISMPDVDLHLK	[3] Oxidation (M)	AHNK_HUMAN	Neuroblast differentiation-associated protein AHNAK OS=Homo sapiens GN=AHNAK PE=1 SV=2	1.5538e+06	1.4012e+06	1.41047e+06	940145	839168	1.57721e+06	112795	1.32097e+06	1.44386e+06	1.28068e+06	1.71255e+06	1.38747e+06	876693	902749	1.23411e+06	1.42971e+06
63.04_1282.6586n	0	1	#11129	3	63.0421	1282.66	48.04	ISMPDVDLHLK	[3] Oxidation (M)	AHNK_HUMAN	Neuroblast differentiation-associated protein AHNAK OS=Homo sapiens GN=AHNAK PE=1 SV=2	2.07018e+06	812947	74890.2	1.83624e+06	894466	342631	201840	2.13479e+06	1.71807e+06	2.05027e+06	193447	1.12501e+06	3.69371e+06	128161	359701	1.34673e+06
68.84_1243.6508n	1	1	#8401	2	68.8354	1243.65	53.72	VSMPDVELNLK		AHNK_HUMAN	Neuroblast differentiation-associated protein AHNAK OS=Homo sapiens GN=AHNAK PE=1 SV=2	2.61311e+06	3.26196e+06	4.92093e+06	6.07646e+06	1.97371e+06	3.89693e+06	672914	2.88323e+06	1.94624e+06	2.14458e+06	1.44196e+06	7.05999e+06	1.17126e+06	2.80879e+06	2.79256e+06	1.11772e+06
36.89_1569.8272n	0	2	#45848,#8494	2,3	36.8857	1569.83	72.89	IKGDVDVSVPEVEGK		AHNK_HUMAN	Neuroblast differentiation-associated protein AHNAK OS=Homo sapiens GN=AHNAK PE=1 SV=2	4.56594e+06	3.98978e+06	5.00517e+06	4.6291e+06	3.40488e+06	3.53048e+06	5.39672e+06	4.07782e+06	3.92202e+06	5.13534e+06	5.34413e+06	6.23274e+06	4.59492e+06	3.69976e+06	4.02178e+06	4.67313e+06
21.37_1183.6602n	0	2	#19166,#8523	2,3	21.3679	1183.66	61.96	FKAEAPLPSPK		AHNK_HUMAN	Neuroblast differentiation-associated protein AHNAK OS=Homo sapiens GN=AHNAK PE=1 SV=2	3.84155e+06	3.42041e+06	3.34981e+06	3.6352e+06	2.54516e+06	2.74556e+06	2.92328e+06	2.7935e+06	2.83669e+06	2.91841e+06	2.33427e+06	4.22776e+06	3.00617e+06	1.62894e+06	2.41685e+06	347365
19.70_1013.5418n	1	1	#8542	2	19.7016	1013.54	31.88	VQTPEVDVK		AHNK_HUMAN	Neuroblast differentiation-associated protein AHNAK OS=Homo sapiens GN=AHNAK PE=1 SV=2	3.33507e+06	2.83009e+06	3.5848e+06	3.57418e+06	2.34034e+06	2.40801e+06	3.08689e+06	2.98878e+06	3.20345e+06	3.08597e+06	3.07643e+06	5.10468e+06	4.51401e+06	2.1846e+06	3.95665e+06	0
27.88_1765.9221n	0	2	#14836,#8567	3,4	27.8795	1765.92	23.27	VEGDLKGPEVDIRDPK		AHNK_HUMAN	Neuroblast differentiation-associated protein AHNAK OS=Homo sapiens GN=AHNAK PE=1 SV=2	6.02478e+06	4.94232e+06	5.21311e+06	5.46151e+06	3.23811e+06	4.0799e+06	6.65811e+06	4.92158e+06	4.87038e+06	5.81023e+06	4.61979e+06	6.48566e+06	4.49173e+06	2.84658e+06	4.07412e+06	3.68818e+06
72.66_1280.6808n	0	2	#45675,#8670	2,3	72.6604	1280.68	62.09	ISMPDLDLHLK		AHNK_HUMAN	Neuroblast differentiation-associated protein AHNAK OS=Homo sapiens GN=AHNAK PE=1 SV=2	1.17812e+06	1.49991e+06	5.05521e+06	3.90171e+06	1.95453e+06	2.65212e+06	736475	1.89255e+06	1.60842e+06	1.54491e+06	1.51316e+06	4.51233e+06	668052	3.01932e+06	1.76372e+06	800618
26.12_1679.9103n	0	3	#107351,#15020,#8705	2,3,4	26.1159	1679.91	76.63	VEGDLKGPEVDIKGPK		AHNK_HUMAN	Neuroblast differentiation-associated protein AHNAK OS=Homo sapiens GN=AHNAK PE=1 SV=2	1.1542e+07	8.39256e+06	7.63253e+06	8.79459e+06	4.81519e+06	7.46712e+06	1.51322e+07	7.8151e+06	6.54633e+06	8.3655e+06	4.24871e+06	8.44978e+06	3.47257e+06	2.12824e+06	6.51044e+06	3.14e+06
70.27_1526.8055n	1	1	#8933	3	70.2732	1526.81	46.6	MSLPDVDLDLKGPK		AHNK_HUMAN	Neuroblast differentiation-associated protein AHNAK OS=Homo sapiens GN=AHNAK PE=1 SV=2	1.47092e+06	1.8774e+06	4.7613e+06	4.33051e+06	1.51198e+06	2.6187e+06	245167	2.50309e+06	1.59944e+06	1.64591e+06	1.53443e+06	5.5846e+06	692672	2.04621e+06	1.63043e+06	799351
70.25_1526.8009n	0	1	#51851	2	70.253	1526.8	72.48	MSLPDVDLDLKGPK		AHNK_HUMAN	Neuroblast differentiation-associated protein AHNAK OS=Homo sapiens GN=AHNAK PE=1 SV=2	340519	447885	1.03747e+06	876208	406836	669130	320229	534714	396111	460941	350484	1.00128e+06	217638	796009	441610	240302
60.91_1879.9813n	0	2	#115647,#9010	2,3	60.9058	1879.98	75.07	LPQFGISTPGSDLHVNAK		AHNK_HUMAN	Neuroblast differentiation-associated protein AHNAK OS=Homo sapiens GN=AHNAK PE=1 SV=2	4.31519e+06	4.01672e+06	5.07203e+06	5.57666e+06	3.14404e+06	2.69941e+06	530183	3.79291e+06	2.04069e+06	3.47038e+06	5.22003e+06	5.35675e+06	3.76904e+06	3.08832e+06	4.04631e+06	5.76572e+06
75.58_2043.0389n	2	2	#70732,#9063	2,3	75.5795	2043.04	71.67	FSMPSLKGEGPEVDVNLPK		AHNK_HUMAN	Neuroblast differentiation-associated protein AHNAK OS=Homo sapiens GN=AHNAK PE=1 SV=2	3.56713e+06	2.93491e+06	5.175e+06	5.66019e+06	1.46432e+06	3.06057e+06	786878	4.365e+06	2.04454e+06	3.02886e+06	1.85938e+06	4.78253e+06	2.26702e+06	1.03253e+06	2.64204e+06	1.34082e+06
76.42_2078.9833n	0	1	#9129	3	76.4243	2078.98	68.43	FSMPGFKGEGPEVDMNLPK		AHNK_HUMAN	Neuroblast differentiation-associated protein AHNAK OS=Homo sapiens GN=AHNAK PE=1 SV=2	2.78954e+06	2.09062e+06	2.66357e+06	3.21108e+06	54128.8	1.63959e+06	237439	2.55853e+06	1.73904e+06	1.78579e+06	1.68009e+06	3.10848e+06	1.16197e+06	669886	1.90209e+06	1.24464e+06
32.82_1201.6373n	0	2	#24766,#9179	2,3	32.8214	1201.64	50.28	VKGDMDISLPK		AHNK_HUMAN	Neuroblast differentiation-associated protein AHNAK OS=Homo sapiens GN=AHNAK PE=1 SV=2	2.62772e+06	2.17061e+06	2.71469e+06	2.4403e+06	1.53941e+06	1.75516e+06	2.46998e+06	2.1938e+06	2.14442e+06	2.35535e+06	2.21589e+06	3.62842e+06	0	1.52839e+06	2.08585e+06	1.85115e+06
33.39_912.5035n	0	1	#9282	2	33.3858	912.503	30.42	GGVDVTLPR		AHNK_HUMAN	Neuroblast differentiation-associated protein AHNAK OS=Homo sapiens GN=AHNAK PE=1 SV=2	1.9428e+06	1.73804e+06	2.0514e+06	1.8433e+06	1.36174e+06	1.64245e+06	1.96375e+06	1.7535e+06	1.88314e+06	2.07579e+06	2.12947e+06	2.69507e+06	938.877	1.70709e+06	2.40325e+06	2.38319e+06
75.92_1330.6605n	0	2	#39783,#9301	2,3	75.9179	1330.66	47.4	ISMPDFDLHLK	[3] Oxidation (M)	AHNK_HUMAN	Neuroblast differentiation-associated protein AHNAK OS=Homo sapiens GN=AHNAK PE=1 SV=2	596511	1.58992e+06	38483	894606	1.01252e+06	106497	206149	165997	325402	891675	2.35876e+06	206527	1.3289e+06	853052	968637	953826
53.71_1330.6572n	0	1	#19459	3	53.7129	1330.66	23.61	ISMPDFDLHLK	[3] Oxidation (M)	AHNK_HUMAN	Neuroblast differentiation-associated protein AHNAK OS=Homo sapiens GN=AHNAK PE=1 SV=2	611073	474320	572869	505135	338743	369035	25279.5	538307	573608	512588	724320	506583	338843	350818	569825	554701
38.92_962.4723n	0	1	#9310	2	38.9177	962.472	53.4	GDFDVSVPK		AHNK_HUMAN	Neuroblast differentiation-associated protein AHNAK OS=Homo sapiens GN=AHNAK PE=1 SV=2	1.01641e+06	857160	1.09941e+06	1.09935e+06	685972	902756	96786.1	913847	746778	894450	1.25382e+06	1.32721e+06	1.03121e+06	783953	1.01365e+06	1.18169e+06
78.48_2624.2588n	0	2	#12893,#9420	2,3	78.4806	2624.26	141.19	LEGDLTGPSVGVEVPDVELECPDAK	[21] Carbamidomethyl (C)	AHNK_HUMAN	Neuroblast differentiation-associated protein AHNAK OS=Homo sapiens GN=AHNAK PE=1 SV=2	2.94692e+06	3.81561e+06	5.0118e+06	6.03154e+06	1.7464e+06	3.31501e+06	565637	4.09842e+06	3.58531e+06	3.9441e+06	5.43775e+06	5.71924e+06	3.31407e+06	2.62978e+06	3.13717e+06	3.93621e+06
10.53_934.4048n	0	2	#13220,#9430	2,3	10.5308	934.405	23.93	MPEMHFK	[1] Oxidation (M)	AHNK_HUMAN	Neuroblast differentiation-associated protein AHNAK OS=Homo sapiens GN=AHNAK PE=1 SV=2	637934	422207	616787	485378	477718	493847	662147	488987	650990	501523	852039	601690	672715	500316	579696	49987.6
10.33_934.4038n	0	1	#11618	3	10.3281	934.404	14.55	MPEMHFK	[1] Oxidation (M)	AHNK_HUMAN	Neuroblast differentiation-associated protein AHNAK OS=Homo sapiens GN=AHNAK PE=1 SV=2	172591	102547	158764	133433	146430	138473	216366	164059	193823	130876	297556	172382	192363	140151	195570	23161.3
68.24_1807.9496n	0	2	#9471,#12544	2,3	68.2358	1807.95	53.9	APNISMPDVDLNLKGPK		AHNK_HUMAN	Neuroblast differentiation-associated protein AHNAK OS=Homo sapiens GN=AHNAK PE=1 SV=2	7.21664e+06	7.20031e+06	1.07198e+07	1.21677e+07	3.92943e+06	6.83144e+06	1.62103e+06	6.93281e+06	5.63213e+06	6.78527e+06	4.88243e+06	1.28763e+07	4.56562e+06	6.51935e+06	9.59282e+06	3.77647e+06
17.43_1066.5985n	0	1	#9510	2	17.4335	1066.6	36.41	VPDVDIKGPK		AHNK_HUMAN	Neuroblast differentiation-associated protein AHNAK OS=Homo sapiens GN=AHNAK PE=1 SV=2	1.72718e+06	1.76136e+06	1.43756e+06	1.58644e+06	985379	2.03393e+06	2.11195e+06	1.25035e+06	1.30266e+06	1.51553e+06	985790	1.96394e+06	1.34596e+06	1.06735e+06	1.2067e+06	0
34.04_1198.5298n	2	2	#39134,#9665	2,3	34.0393	1198.53	32.1	MPDMHVNMPK		AHNK_HUMAN	Neuroblast differentiation-associated protein AHNAK OS=Homo sapiens GN=AHNAK PE=1 SV=2	1.28129e+06	1.16254e+06	1.52933e+06	1.48417e+06	1.07761e+06	1.11184e+06	1.5889e+06	1.26768e+06	1.07666e+06	1.31559e+06	1.73309e+06	2.10239e+06	6726.15	1.34748e+06	1.59752e+06	1.66913e+06
16.16_1157.5471n	0	1	#9773	2	16.1559	1157.55	49.22	SPEPGQTWTR		AHNK_HUMAN	Neuroblast differentiation-associated protein AHNAK OS=Homo sapiens GN=AHNAK PE=1 SV=2	1.91297e+06	1.83466e+06	1.34776e+06	1.62072e+06	1.13101e+06	1.26181e+06	838637	1.3341e+06	1.87526e+06	2.08504e+06	1.22716e+06	2.45085e+06	2.20291e+06	1.51696e+06	1.75272e+06	0
72.25_1999.0125n	1	1	#9798	3	72.2495	1999.01	52.9	ISMPGFKGEGPDVDVNLPK		AHNK_HUMAN	Neuroblast differentiation-associated protein AHNAK OS=Homo sapiens GN=AHNAK PE=1 SV=2	3.70283e+06	3.93435e+06	7.11842e+06	8.65008e+06	2.17583e+06	3.94864e+06	641519	4.40628e+06	3.59409e+06	3.59556e+06	3.05299e+06	7.83823e+06	1.26064e+06	2.64273e+06	3.59744e+06	1.52206e+06
37.45_1411.7581n	0	2	#42069,#9807	2,3	37.4473	1411.76	19.23	VEGDLKGPEIDIK		AHNK_HUMAN	Neuroblast differentiation-associated protein AHNAK OS=Homo sapiens GN=AHNAK PE=1 SV=2	2.65099e+06	2.41101e+06	2.82722e+06	2.59177e+06	1.94172e+06	2.08227e+06	2.52574e+06	2.38038e+06	2.21782e+06	2.96984e+06	3.05374e+06	3.57567e+06	2.09672e+06	1.70894e+06	2.03524e+06	2.18579e+06
27.46_1006.4983n	0	1	#9837	2	27.4633	1006.5	4.76	GEYDVTVPK		AHNK_HUMAN	Neuroblast differentiation-associated protein AHNAK OS=Homo sapiens GN=AHNAK PE=1 SV=2	1.1534e+06	1.16421e+06	1.56458e+06	1.43198e+06	867087	970118	1.41712e+06	1.22161e+06	1.29499e+06	1.71385e+06	1.33803e+06	1.59649e+06	1.82998e+06	1.16238e+06	1.79634e+06	1.31093e+06
73.41_1185.6447n	0	1	#9853	2	73.4101	1185.64	69.25	ISMPDVGLNLK		AHNK_HUMAN	Neuroblast differentiation-associated protein AHNAK OS=Homo sapiens GN=AHNAK PE=1 SV=2	2.11609e+06	2.54518e+06	6.63059e+06	6.49725e+06	2.01154e+06	3.06814e+06	905770	3.0843e+06	2.54824e+06	2.77625e+06	2.6457e+06	6.68824e+06	1.46535e+06	4.0577e+06	3.05237e+06	1.98212e+06
30.54_682.4378n	0	1	#9926	2	30.5402	682.438	45.47	IGIPGVK		AHNK_HUMAN	Neuroblast differentiation-associated protein AHNAK OS=Homo sapiens GN=AHNAK PE=1 SV=2	1.63077e+06	1.27938e+06	1.59815e+06	1.53805e+06	1.12476e+06	1.23069e+06	1.83901e+06	1.45604e+06	1.06974e+06	1.34872e+06	1.4526e+06	2.0682e+06	1.42378e+06	795555	1.09936e+06	1.31831e+06
34.38_843.4523n	0	1	#9999	2	34.3763	843.452	31.82	MPEINIK		AHNK_HUMAN	Neuroblast differentiation-associated protein AHNAK OS=Homo sapiens GN=AHNAK PE=1 SV=2	1.15298e+06	992662	1.23469e+06	1.19856e+06	816644	785842	1.20315e+06	1.01947e+06	891136	775250	1.34634e+06	1.66549e+06	486282	852110	1.17217e+06	1.18469e+06
76.80_2034.0174n	1	1	#10136	3	76.7997	2034.02	34.34	FSMPGFKGEGPEVDVTLPK		AHNK_HUMAN	Neuroblast differentiation-associated protein AHNAK OS=Homo sapiens GN=AHNAK PE=1 SV=2	1.71434e+06	1.47804e+06	2.14323e+06	2.64772e+06	62359	1.44863e+06	232180	2.09797e+06	1.1177e+06	1.51367e+06	1.14254e+06	2.81974e+06	1.10415e+06	156553	1.91718e+06	1.38519e+06
46.54_1239.6364n	1	1	#10189	2	46.544	1239.64	57.71	GEGPEVDVTLPK		AHNK_HUMAN	Neuroblast differentiation-associated protein AHNAK OS=Homo sapiens GN=AHNAK PE=1 SV=2	2.77735e+06	2.42493e+06	3.07538e+06	2.67817e+06	2.05225e+06	2.06923e+06	843222	2.54846e+06	2.49879e+06	3.11765e+06	3.08803e+06	3.97661e+06	3.51374e+06	2.57263e+06	2.96954e+06	3.00866e+06
10.92_1158.6080n	0	2	#22059,#10221	2,3	10.9181	1158.61	54.1	MKGNVDISAPK		AHNK_HUMAN	Neuroblast differentiation-associated protein AHNAK OS=Homo sapiens GN=AHNAK PE=1 SV=2	906175	746994	801073	923972	510800	611697	863308	738339	627626	670265	417215	1.01716e+06	522357	301047	607009	0
56.44_1511.8043n	2	2	#46497,#10230	2,3	56.4358	1511.8	58.58	VSMPDVDLNLKGPK		AHNK_HUMAN	Neuroblast differentiation-associated protein AHNAK OS=Homo sapiens GN=AHNAK PE=1 SV=2	3.87522e+06	1.37181e+06	3.43513e+06	4.31462e+06	1.78592e+06	966850	626046	3.03255e+06	2.26977e+06	1.53934e+06	2.78358e+06	4.46921e+06	1.3248e+06	1.08765e+06	2.90155e+06	2.02831e+06
23.67_812.4394n	0	1	#10253	2	23.6732	812.439	47.72	VPDVDIR		AHNK_HUMAN	Neuroblast differentiation-associated protein AHNAK OS=Homo sapiens GN=AHNAK PE=1 SV=2	2.48982e+06	2.21266e+06	2.35253e+06	2.27253e+06	2.03672e+06	1.69088e+06	2.17383e+06	1.94038e+06	2.18214e+06	1.59743e+06	2.35202e+06	2.67383e+06	3.05362e+06	1.90284e+06	2.0901e+06	405486
29.19_1171.6639n	2	2	#25425,#10269	2,3	29.1936	1171.66	27.42	MKGDVVVSLPK		AHNK_HUMAN	Neuroblast differentiation-associated protein AHNAK OS=Homo sapiens GN=AHNAK PE=1 SV=2	2.43126e+06	2.02451e+06	2.43601e+06	2.48013e+06	1.48127e+06	1.54094e+06	2.50693e+06	2.06594e+06	1.81842e+06	2.36005e+06	1.77713e+06	3.77424e+06	2.46011e+06	1.32233e+06	2.00952e+06	1.65859e+06
8.62_1178.5623n	2	2	#38346,#10319	2,3	8.621	1178.56	2	KPDIDITGPK	[5] Oxidation (D)|[7] Phospho (ST)	AHNK_HUMAN	Neuroblast differentiation-associated protein AHNAK OS=Homo sapiens GN=AHNAK PE=1 SV=2	418239	544596	481083	448176	349117	497293	775544	415746	293052	390181	413203	442638	440147	396274	361742	0
72.61_1242.6663n	0	1	#10332	2	72.6103	1242.67	61.37	ISMPDVNLNLK		AHNK_HUMAN	Neuroblast differentiation-associated protein AHNAK OS=Homo sapiens GN=AHNAK PE=1 SV=2	1.39709e+06	1.83738e+06	5.0837e+06	4.84161e+06	1.73065e+06	2.55472e+06	682874	2.16637e+06	1.87185e+06	1.76358e+06	2.05069e+06	5.01566e+06	872718	2.89314e+06	1.8725e+06	986589
44.54_1211.6047n	0	1	#10380	2	44.5433	1211.6	66.06	GEGPDVDVSLPK		AHNK_HUMAN	Neuroblast differentiation-associated protein AHNAK OS=Homo sapiens GN=AHNAK PE=1 SV=2	2.51919e+06	2.40421e+06	2.96202e+06	2.95387e+06	1.87636e+06	1.97987e+06	676619	2.37991e+06	2.36726e+06	2.71765e+06	3.38507e+06	4.05164e+06	3.42188e+06	2.39688e+06	2.81164e+06	3.18271e+06
68.56_1513.7445n	1	1	#10432	2	68.5555	1513.74	94.79	APDVEGQGLDWSLK		AHNK_HUMAN	Neuroblast differentiation-associated protein AHNAK OS=Homo sapiens GN=AHNAK PE=1 SV=2	4.57246e+06	4.6747e+06	7.50356e+06	9.2759e+06	2.71605e+06	3.98758e+06	790278	5.15493e+06	4.00354e+06	2.30665e+06	4.18493e+06	1.05933e+07	3.57962e+06	5.44309e+06	5.24223e+06	3.06973e+06
68.64_1513.7426n	1	1	#88173	3	68.6359	1513.74	31.69	APDVEGQGLDWSLK		AHNK_HUMAN	Neuroblast differentiation-associated protein AHNAK OS=Homo sapiens GN=AHNAK PE=1 SV=2	69493.9	68850.4	109863	126151	46661	65559.1	2723.49	102142	67760.9	14025.2	73675.1	164434	66201.9	77668.4	66189.8	54045.6
38.18_1534.7544n	0	2	#47928,#10507	2,3	38.1767	1534.75	60.33	EGAKDIDISSPEFK		AHNK_HUMAN	Neuroblast differentiation-associated protein AHNAK OS=Homo sapiens GN=AHNAK PE=1 SV=2	2.87366e+06	2.63761e+06	2.53147e+06	2.80396e+06	1.44474e+06	2.79333e+06	331348	2.36777e+06	1.8996e+06	2.49213e+06	1.50722e+06	3.41314e+06	947892	658655	1.69979e+06	1.18138e+06
75.15_1243.6498n	1	1	#10558	2	75.1506	1243.65	62.41	ISMPDVDLNLK		AHNK_HUMAN	Neuroblast differentiation-associated protein AHNAK OS=Homo sapiens GN=AHNAK PE=1 SV=2	1.08483e+06	1.1819e+06	2.8634e+06	2.59355e+06	843037	1.33064e+06	253900	1.65214e+06	1.08386e+06	1.74308e+06	1.06701e+06	2.48801e+06	1.52304e+06	771681	1.77534e+06	751780
45.45_1225.6199n	0	1	#10631	2	45.4531	1225.62	70.75	GEGPDVDVTLPK		AHNK_HUMAN	Neuroblast differentiation-associated protein AHNAK OS=Homo sapiens GN=AHNAK PE=1 SV=2	2.80321e+06	2.52978e+06	3.07919e+06	3.00378e+06	2.01229e+06	2.31175e+06	1.05553e+06	2.41233e+06	2.44998e+06	3.1751e+06	3.68006e+06	4.01534e+06	3.43588e+06	2.8629e+06	2.95063e+06	2.94018e+06
53.06_2069.0823n	1	1	#10798	4	53.0575	2069.08	34.12	VKGDLDIAGPNLEGDFKGPK		AHNK_HUMAN	Neuroblast differentiation-associated protein AHNAK OS=Homo sapiens GN=AHNAK PE=1 SV=2	3.70705e+06	3.12847e+06	3.20109e+06	3.901e+06	1.98586e+06	2.371e+06	144749	3.1169e+06	2.61146e+06	2.87857e+06	2.16264e+06	3.87436e+06	1.78366e+06	1.27394e+06	2.43237e+06	1.92302e+06
13.74_983.4930n	1	1	#10937	2	13.7436	983.493	50.26	GPEVDVSGPK		AHNK_HUMAN	Neuroblast differentiation-associated protein AHNAK OS=Homo sapiens GN=AHNAK PE=1 SV=2	1.91095e+06	1.73382e+06	2.0078e+06	1.88983e+06	1.54003e+06	1.52283e+06	1.27928e+06	1.71514e+06	1.96148e+06	1.51127e+06	2.27736e+06	2.45647e+06	3.07891e+06	2.24592e+06	2.49183e+06	0
10.97_758.4178n	0	1	#10966	2	10.9668	758.418	4.17	APSLDIK	[2] Oxidation (P)	AHNK_HUMAN	Neuroblast differentiation-associated protein AHNAK OS=Homo sapiens GN=AHNAK PE=1 SV=2	631490	546335	686221	510865	518276	531519	512049	516286	709776	770893	828904	581842	974773	811947	1.17574e+06	0
62.66_1857.9461n	0	2	#44828,#10968	2,3	62.6571	1857.95	1.4	ISMPDVDLHMKGPKVK	[3] Oxidation (M)|[7] Oxidation (D)|[14] Oxidation (K)|[16] Oxidation (K)	AHNK_HUMAN	Neuroblast differentiation-associated protein AHNAK OS=Homo sapiens GN=AHNAK PE=1 SV=2	2.9865e+06	3.12119e+06	2.46909e+06	3.91981e+06	1.90221e+06	2.31754e+06	562639	2.63909e+06	1.48232e+06	2.68299e+06	1.54652e+06	3.34896e+06	903189	885741	1.59986e+06	1.55928e+06
48.74_1707.9066n	2	2	#80425,#11012	2,3	48.7399	1707.91	83.82	APSLDIKGPEVDVSGPK		AHNK_HUMAN	Neuroblast differentiation-associated protein AHNAK OS=Homo sapiens GN=AHNAK PE=1 SV=2	4.57642e+06	4.22605e+06	3.93769e+06	4.70868e+06	2.35033e+06	3.88038e+06	974401	3.66107e+06	3.04029e+06	4.56085e+06	2.4826e+06	4.11172e+06	1.61569e+06	1.1722e+06	2.52162e+06	1.97474e+06
32.36_1423.7949n	0	3	#76186,#11113,#11429	2,3,4	32.3573	1423.79	3.58	GPKVKGDVDVSVPK		AHNK_HUMAN	Neuroblast differentiation-associated protein AHNAK OS=Homo sapiens GN=AHNAK PE=1 SV=2	2.19191e+06	2.31059e+06	1.70814e+06	1.91385e+06	1.2384e+06	2.26192e+06	1.90941e+06	1.67631e+06	1.57948e+06	2.21774e+06	1.35154e+06	2.38736e+06	0	1.64416e+06	1.50631e+06	1.64038e+06
63.06_1831.8731n	0	2	#11259,#18473	2,3	63.0622	1831.87	93.78	DDGVFVQEVTQNSPAAR		AHNK_HUMAN	Neuroblast differentiation-associated protein AHNAK OS=Homo sapiens GN=AHNAK PE=1 SV=2	7.12172e+06	8.70891e+06	9.05053e+06	1.33584e+07	5.1517e+06	6.19078e+06	1.41989e+06	7.5348e+06	5.29096e+06	9.95118e+06	4.24e+06	1.20178e+07	5.561e+06	5.82904e+06	9.34361e+06	7.82621e+06
62.82_1831.8739n	0	1	#29459	2	62.8238	1831.87	55.69	DDGVFVQEVTQNSPAAR		AHNK_HUMAN	Neuroblast differentiation-associated protein AHNAK OS=Homo sapiens GN=AHNAK PE=1 SV=2	2.13954e+06	1.48427e+06	1.87968e+06	2.04568e+06	1.47017e+06	818805	387304	1.43692e+06	1.07224e+06	1.55913e+06	1.37103e+06	2.08341e+06	955306	1.48534e+06	2.06257e+06	2.10499e+06
15.55_1332.6545n	1	1	#11467	2	15.5511	1332.65	76.1	GGVTGSPEASISGSK		AHNK_HUMAN	Neuroblast differentiation-associated protein AHNAK OS=Homo sapiens GN=AHNAK PE=1 SV=2	1.83128e+06	1.57678e+06	1.6737e+06	1.61776e+06	1.35421e+06	1.79541e+06	1.43535e+06	1.56265e+06	1.80204e+06	1.91083e+06	1.40096e+06	2.17451e+06	2.14361e+06	1.42457e+06	2.02864e+06	0
21.52_798.4487n	0	1	#11477	2	21.5157	798.449	28.24	VPDVEIK		AHNK_HUMAN	Neuroblast differentiation-associated protein AHNAK OS=Homo sapiens GN=AHNAK PE=1 SV=2	1.18444e+06	1.11411e+06	1.54513e+06	1.38911e+06	1.09838e+06	895439	1.16462e+06	1.24168e+06	1.37771e+06	978910	1.72785e+06	1.95522e+06	2.01854e+06	1.29951e+06	1.32516e+06	183299
78.22_1226.6770n	0	1	#11524	2	78.2234	1226.68	71.56	ISIPDVDLDLK		AHNK_HUMAN	Neuroblast differentiation-associated protein AHNAK OS=Homo sapiens GN=AHNAK PE=1 SV=2	351080	344431	734044	683627	69699	350683	84715.6	473534	430874	541775	824012	810247	586359	110980	657218	791414
31.70_956.5188n	0	1	#11535	2	31.7035	956.519	54.21	LEGPDVSLK		AHNK_HUMAN	Neuroblast differentiation-associated protein AHNAK OS=Homo sapiens GN=AHNAK PE=1 SV=2	1.54967e+06	1.52626e+06	1.7818e+06	1.58088e+06	1.1841e+06	1.08726e+06	1.29568e+06	1.41374e+06	1.241e+06	2.02014e+06	1.85409e+06	2.16439e+06	97029.7	1.53702e+06	1.65147e+06	1.9474e+06
67.84_1229.6336n	1	1	#11540	2	67.8361	1229.63	59.42	VSMPDVDLNLK		AHNK_HUMAN	Neuroblast differentiation-associated protein AHNAK OS=Homo sapiens GN=AHNAK PE=1 SV=2	1.4016e+06	528093	2.76589e+06	2.82525e+06	1.05012e+06	642751	256227	1.58524e+06	1.09697e+06	551229	1.25652e+06	3.30173e+06	691265	1.06842e+06	2.08876e+06	769791
65.27_1757.9072n	0	2	#11574,#103828	2,3	65.2705	1757.91	86.24	VSVGAPDLSLEASEGSIK		AHNK_HUMAN	Neuroblast differentiation-associated protein AHNAK OS=Homo sapiens GN=AHNAK PE=1 SV=2	3.17828e+06	3.38491e+06	5.95221e+06	6.83237e+06	3.54276e+06	2.94856e+06	613936	4.20397e+06	2.58724e+06	3.30247e+06	4.31769e+06	5.43888e+06	2.73984e+06	3.20389e+06	3.76184e+06	5.31164e+06
25.37_1187.6221n	0	1	#11596	3	25.3656	1187.62	35.2	MKGDVDVSLPK		AHNK_HUMAN	Neuroblast differentiation-associated protein AHNAK OS=Homo sapiens GN=AHNAK PE=1 SV=2	1.78212e+06	1.70042e+06	1.87522e+06	2.29433e+06	1.28079e+06	1.28218e+06	2.04198e+06	1.60716e+06	1.30694e+06	1.942e+06	1.559e+06	2.5588e+06	1.89e+06	1.23871e+06	1.48004e+06	777582
63.00_1525.8198n	2	2	#63216,#11606	2,3	63.0025	1525.82	75.1	ISMPDVDLNLKGPK		AHNK_HUMAN	Neuroblast differentiation-associated protein AHNAK OS=Homo sapiens GN=AHNAK PE=1 SV=2	2.9609e+06	2.57559e+06	3.29766e+06	3.81857e+06	2.02603e+06	2.08003e+06	548786	2.18927e+06	1.00329e+06	2.62919e+06	1.39744e+06	2.98371e+06	431797	1.12391e+06	2.64196e+06	1.52238e+06
78.30_2448.2977n	0	1	#11615	3	78.3017	2448.3	54.51	LEGPDVSLKGPGVDLPSVNLSMPK		AHNK_HUMAN	Neuroblast differentiation-associated protein AHNAK OS=Homo sapiens GN=AHNAK PE=1 SV=2	1.88765e+06	1.14061e+06	2.11445e+06	2.51346e+06	522100	1.27959e+06	348579	1.73513e+06	1.22235e+06	1.50914e+06	1.6262e+06	2.48054e+06	788617	485368	938636	1.05265e+06
9.54_934.4046n	0	2	#20811,#11811	2,3	9.53848	934.405	11.92	MPEMHFK	[4] Oxidation (M)	AHNK_HUMAN	Neuroblast differentiation-associated protein AHNAK OS=Homo sapiens GN=AHNAK PE=1 SV=2	786535	592087	870120	678528	670086	640296	937720	683846	887983	632341	1.00245e+06	940590	937560	700335	839592	56558.2
40.03_1443.7303n	0	1	#12120	3	40.0258	1443.73	38.13	MEGDLKAPEVDIK		AHNK_HUMAN	Neuroblast differentiation-associated protein AHNAK OS=Homo sapiens GN=AHNAK PE=1 SV=2	1.76533e+06	1.6641e+06	1.80312e+06	1.88379e+06	1.14868e+06	1.49127e+06	89689.9	1.53552e+06	1.36196e+06	1.81291e+06	1.61215e+06	2.06948e+06	1.41989e+06	973037	1.31426e+06	1.38057e+06
67.31_1841.9583n	0	2	#69422,#12139	2,3	67.3063	1841.96	84.44	SPQISMSDIDLNLKGPK		AHNK_HUMAN	Neuroblast differentiation-associated protein AHNAK OS=Homo sapiens GN=AHNAK PE=1 SV=2	2.66683e+06	2.85619e+06	5.13364e+06	6.2175e+06	1.60871e+06	3.06116e+06	570885	3.82911e+06	2.09196e+06	2.06103e+06	1.51296e+06	4.49799e+06	837498	1.61686e+06	3.22867e+06	1.70132e+06
60.83_1722.8319n	2	2	#86006,#12410	2,3	60.826	1722.83	47.27	FSMPGFKGEGPEVDVK		AHNK_HUMAN	Neuroblast differentiation-associated protein AHNAK OS=Homo sapiens GN=AHNAK PE=1 SV=2	4.75941e+06	4.13567e+06	4.34071e+06	5.67845e+06	2.75565e+06	2.75322e+06	565116	3.75614e+06	1.83895e+06	3.7845e+06	2.80354e+06	4.92655e+06	1.68136e+06	1.40321e+06	2.93709e+06	2.26846e+06
75.67_1257.6641n	0	1	#12421	2	75.669	1257.66	45.26	ISMPEVDLNLK		AHNK_HUMAN	Neuroblast differentiation-associated protein AHNAK OS=Homo sapiens GN=AHNAK PE=1 SV=2	1.28593e+06	1.0858e+06	3.38983e+06	2.46845e+06	842441	1.4176e+06	307312	2.05697e+06	1.04716e+06	1.49206e+06	1.25167e+06	2.76311e+06	1.9757e+06	981702	1.47841e+06	876331
62.02_1786.9122n	2	2	#67355,#12595	2,3	62.02	1786.91	80.12	VKGDLDIAGPNLEGDFK		AHNK_HUMAN	Neuroblast differentiation-associated protein AHNAK OS=Homo sapiens GN=AHNAK PE=1 SV=2	2.44201e+06	2.58374e+06	3.26777e+06	3.47485e+06	1.79521e+06	1.71406e+06	309344	2.40831e+06	1.49392e+06	3.56354e+06	3.22482e+06	3.12011e+06	1.57067e+06	2.43093e+06	2.94591e+06	3.10853e+06
62.48_2208.1076n	0	2	#111511,#12728	2,3	62.478	2208.11	81.74	GGADVSGGVSAPDISLGEGHLSVK		AHNK_HUMAN	Neuroblast differentiation-associated protein AHNAK OS=Homo sapiens GN=AHNAK PE=1 SV=2	6.90736e+06	3.21049e+06	3.61127e+06	3.77999e+06	1.90705e+06	2.12626e+06	416335	2.68753e+06	1.79622e+06	3.14253e+06	3.60178e+06	3.69255e+06	1.34823e+06	3.3146e+06	4.18504e+06	4.54161e+06
75.46_1573.8195n	0	2	#66226,#12748	2,3	75.4594	1573.82	54.62	ISMPDFDLNLKGPK		AHNK_HUMAN	Neuroblast differentiation-associated protein AHNAK OS=Homo sapiens GN=AHNAK PE=1 SV=2	1.44478e+06	1.0055e+06	1.67608e+06	2.05848e+06	453057	1.06944e+06	277575	1.45196e+06	547258	1.09667e+06	513115	1.5925e+06	504681	246092	1.03823e+06	409401
35.80_1118.5294n	0	1	#12906	2	35.7995	1118.53	77.73	GDLDASVPSMK		AHNK_HUMAN	Neuroblast differentiation-associated protein AHNAK OS=Homo sapiens GN=AHNAK PE=1 SV=2	2.17309e+06	2.0607e+06	2.59186e+06	2.35643e+06	1.58572e+06	1.75025e+06	1.83964e+06	2.08119e+06	1.64076e+06	2.15903e+06	2.16797e+06	3.23224e+06	1.84626e+06	1.52658e+06	1.68793e+06	2.17775e+06
33.43_1429.7140n	1	1	#12949	3	33.4253	1429.71	22.13	MEGDLKGPEVDIK		AHNK_HUMAN	Neuroblast differentiation-associated protein AHNAK OS=Homo sapiens GN=AHNAK PE=1 SV=2	1.51801e+06	1.32037e+06	1.6185e+06	1.38871e+06	1.18159e+06	1.07691e+06	1.37521e+06	1.37142e+06	1.69023e+06	1.82163e+06	1.59833e+06	1.66011e+06	5621.37	1.12196e+06	1.23669e+06	1.34162e+06
76.46_1509.7886n	0	1	#13004	2	76.4639	1509.79	40.13	GPGVDLPSVNLSMPK		AHNK_HUMAN	Neuroblast differentiation-associated protein AHNAK OS=Homo sapiens GN=AHNAK PE=1 SV=2	1.42086e+06	1.11895e+06	1.95381e+06	1.75246e+06	61377.2	939444	188246	1.61352e+06	1.28738e+06	1.21072e+06	1.82823e+06	1.96819e+06	1.82646e+06	1.17236e+06	1.41869e+06	2.11251e+06
20.02_742.4228n	0	1	#13109	2	20.0169	742.423	35.17	APSLDIK		AHNK_HUMAN	Neuroblast differentiation-associated protein AHNAK OS=Homo sapiens GN=AHNAK PE=1 SV=2	564795	577370	735955	669823	529623	423499	525374	584487	675413	678687	824873	991546	1.12108e+06	690957	918344	17509.9
28.32_1173.5477n	0	1	#13174	3	28.3151	1173.55	23.49	EMGVDVHFPK	[2] Oxidation (M)	AHNK_HUMAN	Neuroblast differentiation-associated protein AHNAK OS=Homo sapiens GN=AHNAK PE=1 SV=2	748563	622788	648300	526460	428984	620408	848925	608446	832715	685332	665696	802408	613910	457440	884196	618792
19.85_1369.7099n	0	2	#50981,#13348	2,3	19.8494	1369.71	55.37	VEGDLKGPEADIK		AHNK_HUMAN	Neuroblast differentiation-associated protein AHNAK OS=Homo sapiens GN=AHNAK PE=1 SV=2	1.46717e+06	1.48793e+06	1.81239e+06	1.70564e+06	1.23672e+06	1.1926e+06	1.01839e+06	1.52161e+06	1.64279e+06	1.38212e+06	1.69464e+06	2.42945e+06	2.28223e+06	1.26395e+06	1.45031e+06	37.6526
22.61_897.4925n	0	1	#13359	2	22.6072	897.492	20.45	GPGVDVNLK		AHNK_HUMAN	Neuroblast differentiation-associated protein AHNAK OS=Homo sapiens GN=AHNAK PE=1 SV=2	621864	480868	701025	566064	491277	420675	493876	557711	517790	578354	767717	889269	917772	422011	630103	106213
71.25_3920.9962n	0	1	#93112	3	71.2521	3921	83.31	GAKPQGHIGVDASAPQIGGSITGPSVEVQAPDIDVQGPGSK		AHNK_HUMAN	Neuroblast differentiation-associated protein AHNAK OS=Homo sapiens GN=AHNAK PE=1 SV=2	6611.93	108962	665884	476962	241280	766669	200858	133388	78937	64331.7	32289.8	873655	31031	269769	46243.8	29429.8
71.29_3920.9963n	0	1	#13421	4	71.2921	3921	66.92	GAKPQGHIGVDASAPQIGGSITGPSVEVQAPDIDVQGPGSK		AHNK_HUMAN	Neuroblast differentiation-associated protein AHNAK OS=Homo sapiens GN=AHNAK PE=1 SV=2	2.65856e+06	6.21862e+06	1.61984e+07	1.19739e+07	6.16269e+06	1.04704e+07	925667	6.63924e+06	6.50611e+06	3.86436e+06	3.52246e+06	1.55294e+07	2.21803e+06	9.46456e+06	3.82281e+06	2.48105e+06
22.92_1139.6666n	0	2	#40248,#13470	2,3	22.9229	1139.67	50.1	VKGGVDVTLPR		AHNK_HUMAN	Neuroblast differentiation-associated protein AHNAK OS=Homo sapiens GN=AHNAK PE=1 SV=2	2.02123e+06	1.91459e+06	1.98101e+06	2.01482e+06	1.20372e+06	1.30136e+06	2.27621e+06	1.78613e+06	1.49029e+06	1.89231e+06	1.17045e+06	2.48698e+06	1.51136e+06	892072	1.50901e+06	175935
41.27_1141.6315n	0	1	#13510	3	41.2737	1141.63	33.9	FKIPEMHLK		AHNK_HUMAN	Neuroblast differentiation-associated protein AHNAK OS=Homo sapiens GN=AHNAK PE=1 SV=2	2.22191e+06	1.89723e+06	2.10198e+06	1.94257e+06	1.30105e+06	1.51851e+06	80907.7	1.75157e+06	1.47024e+06	2.07999e+06	1.7438e+06	2.71487e+06	1.60777e+06	1.31277e+06	1.7574e+06	1.52976e+06
19.27_916.4505n	0	1	#13623	2	19.2672	916.45	3.7	ADIDVSGPK	[8] Oxidation (P)	AHNK_HUMAN	Neuroblast differentiation-associated protein AHNAK OS=Homo sapiens GN=AHNAK PE=1 SV=2	571266	619985	644847	629919	388936	480963	632192	509957	556402	693489	454123	753376	783287	516130	629453	0
76.98_1525.7847n	0	1	#13855	2	76.9783	1525.78	49.02	APNISMPDVDLNLK		AHNK_HUMAN	Neuroblast differentiation-associated protein AHNAK OS=Homo sapiens GN=AHNAK PE=1 SV=2	1.72325e+06	1.81587e+06	3.03597e+06	3.04829e+06	108454	1.65769e+06	314291	2.50142e+06	1.77424e+06	1.99478e+06	2.36867e+06	3.18124e+06	1.07876e+06	748614	2.65075e+06	2.72789e+06
80.84_2445.3101n	2	2	#40176,#13919	2,3	80.8362	2445.31	85.05	GPTVGGGLPGIGVQGLEGNLQMPGIK		AHNK_HUMAN	Neuroblast differentiation-associated protein AHNAK OS=Homo sapiens GN=AHNAK PE=1 SV=2	892883	304014	2.30266e+06	2.7036e+06	654325	473473	118777	1.63005e+06	1.25447e+06	951796	2.3404e+06	1.97111e+06	1.79918e+06	426242	1.83689e+06	2.27311e+06
77.00_2497.3131n	1	1	#13935	4	76.9979	2497.31	37.26	MKGEVDVSLANVEGDLKGPALDIK		AHNK_HUMAN	Neuroblast differentiation-associated protein AHNAK OS=Homo sapiens GN=AHNAK PE=1 SV=2	730929	582894	1.87032e+06	2.00133e+06	51671	952331	123776	1.0114e+06	411793	735583	499938	1.58151e+06	195855	197066	1.10798e+06	1.24076e+06
49.74_1666.7701n	0	1	#89788	2	49.7436	1666.77	41.65	FSMPGFKGEGPDGDVK		AHNK_HUMAN	Neuroblast differentiation-associated protein AHNAK OS=Homo sapiens GN=AHNAK PE=1 SV=2	263906	225368	290621	318672	126796	299478	180311	197925	145030	265407	148112	390821	129803	42319.6	120935	109045
49.76_1666.7694n	0	1	#13982	3	49.7634	1666.77	45.97	FSMPGFKGEGPDGDVK		AHNK_HUMAN	Neuroblast differentiation-associated protein AHNAK OS=Homo sapiens GN=AHNAK PE=1 SV=2	3.10495e+06	2.91627e+06	3.11423e+06	3.53177e+06	1.90842e+06	2.26145e+06	594239	2.88649e+06	2.25324e+06	2.94565e+06	2.31992e+06	3.51095e+06	1.88469e+06	1.14781e+06	2.53009e+06	1.85654e+06
29.29_1383.7630n	0	2	#68223,#13984	2,3	29.2925	1383.76	44.88	VEGTLKGPEVDLK		AHNK_HUMAN	Neuroblast differentiation-associated protein AHNAK OS=Homo sapiens GN=AHNAK PE=1 SV=2	1.45214e+06	1.15699e+06	1.28773e+06	1.23478e+06	911281	991739	1.64864e+06	1.2759e+06	1.18903e+06	1.11293e+06	1.13565e+06	1.38706e+06	887865	422192	740639	769479
28.33_1898.8280n	0	2	#29866,#14305	2,3	28.325	1898.83	95.98	LKSEDGVEGDLGETQSR	[3] Phospho (ST)	AHNK_HUMAN	Neuroblast differentiation-associated protein AHNAK OS=Homo sapiens GN=AHNAK PE=1 SV=2	2.07503e+06	2.06223e+06	3.53254e+06	2.571e+06	703899	1.30643e+06	3.23566e+06	2.22106e+06	2.03178e+06	2.21021e+06	2.23395e+06	2.45691e+06	2.49616e+06	1.3998e+06	2.7204e+06	1.67105e+06
43.99_1179.5570n	0	1	#14627	3	43.9872	1179.56	52.45	FKMPDMHFK		AHNK_HUMAN	Neuroblast differentiation-associated protein AHNAK OS=Homo sapiens GN=AHNAK PE=1 SV=2	2.36454e+06	1.70789e+06	2.06117e+06	2.06979e+06	1.20087e+06	1.50375e+06	108861	1.82868e+06	1.31841e+06	2.30957e+06	1.2404e+06	2.92995e+06	1.02661e+06	1.0512e+06	1.57431e+06	1.11507e+06
21.36_1336.7118n	0	1	#14696	2	21.358	1336.71	46.42	RVTAYTVDVTGR		AHNK_HUMAN	Neuroblast differentiation-associated protein AHNAK OS=Homo sapiens GN=AHNAK PE=1 SV=2	1.12273e+06	1.10413e+06	1.13029e+06	1.32093e+06	554099	899434	1.1494e+06	1.00695e+06	1.17679e+06	1.09789e+06	673172	1.56082e+06	871116	532953	868472	149817
44.94_1792.9720n	0	2	#91839,#14800	2,3	44.9376	1792.97	69.11	GPQVSGELKGPGVDVNLK		AHNK_HUMAN	Neuroblast differentiation-associated protein AHNAK OS=Homo sapiens GN=AHNAK PE=1 SV=2	2.38409e+06	2.5202e+06	2.5783e+06	2.65823e+06	1.47397e+06	2.13782e+06	1.32589e+06	2.36299e+06	1.61259e+06	1.88899e+06	1.62019e+06	3.11027e+06	1.0353e+06	765038	1.10082e+06	1.09771e+06
70.32_1571.8319n	0	2	#49722,#14886	2,3	70.3232	1571.83	7.59	ISMPDIDLNLKGPK	[3] Oxidation (M)|[4] Oxidation (P)	AHNK_HUMAN	Neuroblast differentiation-associated protein AHNAK OS=Homo sapiens GN=AHNAK PE=1 SV=2	1.2511e+06	2.17049e+06	1.93678e+06	2.41382e+06	748496	1.46846e+06	367377	1.43421e+06	1.04032e+06	2.18175e+06	1.07137e+06	2.59102e+06	1.03551e+06	2.52737e+06	1.54957e+06	1.03537e+06
24.09_946.4440n	0	1	#15557	2	24.0895	946.444	34.88	GDMDVSVPK		AHNK_HUMAN	Neuroblast differentiation-associated protein AHNAK OS=Homo sapiens GN=AHNAK PE=1 SV=2	765107	631982	837987	848577	710238	545585	764213	696203	658768	805673	1.09442e+06	1.10888e+06	1.24032e+06	859420	928723	461842
9.81_969.5508n	0	1	#15775	3	9.80855	969.551	13.98	LEGELKGPK		AHNK_HUMAN	Neuroblast differentiation-associated protein AHNAK OS=Homo sapiens GN=AHNAK PE=1 SV=2	333384	302224	370395	365148	262014	309716	367415	374503	352974	323398	279035	430167	240725	185986	269312	0
80.72_1402.6518n	0	1	#15776	2	80.7171	1402.65	43.57	MYFPDVEFDIK		AHNK_HUMAN	Neuroblast differentiation-associated protein AHNAK OS=Homo sapiens GN=AHNAK PE=1 SV=2	572019	423279	1.22139e+06	1.79167e+06	399771	712502	66195.8	764466	237111	61318.7	910817	1.49934e+06	1.01401e+06	542592	1.01931e+06	996373
77.10_2610.3512n	2	2	#37773,#16275	3,4	77.0963	2610.35	60.41	LKGDVDVSLPEVEGEMKVPDVDIK		AHNK_HUMAN	Neuroblast differentiation-associated protein AHNAK OS=Homo sapiens GN=AHNAK PE=1 SV=2	1.56341e+06	825289	2.64724e+06	3.23145e+06	68152	1.12632e+06	280023	1.46568e+06	516853	1.05305e+06	1.13884e+06	2.47221e+06	265181	142430	1.36413e+06	1.57084e+06
73.18_2096.1401n	0	2	#140361,#16406	2,3	73.1804	2096.14	77.8	VSVGAPDLSLEASEGSIKLPK		AHNK_HUMAN	Neuroblast differentiation-associated protein AHNAK OS=Homo sapiens GN=AHNAK PE=1 SV=2	2.12026e+06	2.60574e+06	3.78583e+06	5.54525e+06	1.09112e+06	2.34439e+06	713844	2.67488e+06	1.55222e+06	1.87802e+06	1.22979e+06	4.51214e+06	471633	786498	1.11677e+06	781466
76.87_2081.0188n	0	2	#77844,#16417	2,3	76.8693	2081.02	79.28	FSMPSLKGEGPEFDVNLSK		AHNK_HUMAN	Neuroblast differentiation-associated protein AHNAK OS=Homo sapiens GN=AHNAK PE=1 SV=2	1.51187e+06	1.45473e+06	1.92003e+06	2.39179e+06	72300.2	1.44088e+06	350017	1.8371e+06	880404	1.41538e+06	732315	2.69114e+06	568522	169983	1.84115e+06	1.12602e+06
22.31_1152.5673n	0	1	#16872	3	22.3109	1152.57	27.58	FKMPEMNIK	[6] Oxidation (M)	AHNK_HUMAN	Neuroblast differentiation-associated protein AHNAK OS=Homo sapiens GN=AHNAK PE=1 SV=2	2.48678e+06	2.02914e+06	2.19626e+06	1.8002e+06	1.47142e+06	1.63134e+06	2.59226e+06	2.08564e+06	2.21802e+06	1.83272e+06	1.78859e+06	2.21386e+06	1.17372e+06	829277	2.11123e+06	86252.7
64.77_1596.8343n	0	2	#26275,#17055	3,4	64.7672	1596.83	55.75	ISMPDFDLHLKGPK		AHNK_HUMAN	Neuroblast differentiation-associated protein AHNAK OS=Homo sapiens GN=AHNAK PE=1 SV=2	2.19655e+06	915722	1.41127e+06	1.75456e+06	763481	1.12053e+06	192511	1.14988e+06	439095	942552	357357	1.761e+06	234867	658857	3.17902e+06	1.18166e+06
75.69_2563.2706n	0	2	#160605,#17186	2,3	75.689	2563.27	58.52	ADIDVSGPKVDVDVPDVNIEGPDAK		AHNK_HUMAN	Neuroblast differentiation-associated protein AHNAK OS=Homo sapiens GN=AHNAK PE=1 SV=2	1.4728e+06	1.02762e+06	2.73015e+06	2.05804e+06	557079	2.06983e+06	498618	1.9329e+06	574934	723093	399104	2.19896e+06	341311	216203	1.2653e+06	331307
75.49_2563.2735n	0	1	#36713	3	75.4894	2563.27	39.48	ADIDVSGPKVDVDVPDVNIEGPDAK		AHNK_HUMAN	Neuroblast differentiation-associated protein AHNAK OS=Homo sapiens GN=AHNAK PE=1 SV=2	707928	406001	1.14708e+06	833490	296537	885177	155651	794115	233931	365979	157624	704139	399329	86205.3	607466	130843
46.86_1315.6931n	0	1	#17374	2	46.8619	1315.69	1.16	GKKPDIDITGPK	[7] Oxidation (D)|[11] Oxidation (P)|[12] Oxidation (K)	AHNK_HUMAN	Neuroblast differentiation-associated protein AHNAK OS=Homo sapiens GN=AHNAK PE=1 SV=2	993277	993341	1.22363e+06	1.65654e+06	744172	761490	423516	1.43665e+06	1.03144e+06	1.19278e+06	851896	1.92188e+06	1.19295e+06	762106	1.29659e+06	1.27991e+06
76.22_1969.0193n	2	2	#80964,#17380	2,3	76.2162	1969.02	82.48	VDIKAPDVEGQGLDWSLK		AHNK_HUMAN	Neuroblast differentiation-associated protein AHNAK OS=Homo sapiens GN=AHNAK PE=1 SV=2	999075	717088	878919	995319	20186.8	761908	163368	924182	493189	620653	277951	1.07515e+06	250897	114713	788198	356015
76.37_2754.4016n	2	2	#45269,#17491	3,4	76.3746	2754.4	59.59	VDIKAPEVNLNAPDVDVHGPDWNLK		AHNK_HUMAN	Neuroblast differentiation-associated protein AHNAK OS=Homo sapiens GN=AHNAK PE=1 SV=2	1.4839e+06	1.2387e+06	1.31837e+06	1.63185e+06	38593.1	956522	227332	1.20989e+06	912645	869320	703718	1.61604e+06	430076	282066	1.02663e+06	598656
71.71_1951.9420n	0	1	#17507	2	71.7105	1951.94	115.92	GPSLDIDTPDVNIEGPEGK		AHNK_HUMAN	Neuroblast differentiation-associated protein AHNAK OS=Homo sapiens GN=AHNAK PE=1 SV=2	3.14066e+06	3.60495e+06	6.21795e+06	7.58796e+06	1.92277e+06	3.03265e+06	666997	3.9889e+06	3.44381e+06	4.00273e+06	4.57016e+06	7.62495e+06	2.56252e+06	4.55027e+06	3.44555e+06	2.70142e+06
14.06_1045.5785n	0	1	#17535	2	14.0574	1045.58	48.43	LQGSGVSLASK		AHNK_HUMAN	Neuroblast differentiation-associated protein AHNAK OS=Homo sapiens GN=AHNAK PE=1 SV=2	500969	443844	549428	522871	351971	362101	239330	468055	469570	460059	568818	669007	886416	537324	828951	0
76.27_2637.3717n	0	2	#54477,#17999	3,4	76.2656	2637.37	37.54	IKGDVDVSVPEVEGKLEVPDMNIR		AHNK_HUMAN	Neuroblast differentiation-associated protein AHNAK OS=Homo sapiens GN=AHNAK PE=1 SV=2	1.27153e+06	1.37425e+06	1.55659e+06	2.31123e+06	40906.2	1.59865e+06	280644	1.11832e+06	642449	875883	478517	2.01055e+06	388895	207538	916518	519593
43.06_1443.7304n	2	2	#80355,#18261	2,3	43.0567	1443.73	15.18	VEGDMKVPDVDIK		AHNK_HUMAN	Neuroblast differentiation-associated protein AHNAK OS=Homo sapiens GN=AHNAK PE=1 SV=2	1.1402e+06	972402	1.13103e+06	1.28297e+06	679099	908193	116841	895807	704499	946418	700118	1.44483e+06	399350	299406	521280	534834
77.89_1244.6345n	0	1	#18268	2	77.8869	1244.63	55.71	MSLPDVDLDLK		AHNK_HUMAN	Neuroblast differentiation-associated protein AHNAK OS=Homo sapiens GN=AHNAK PE=1 SV=2	317079	219912	552670	549813	126366	298476	79337.7	373644	356518	449254	588296	759376	372233	80898.3	499738	615100
17.95_1651.8786n	0	2	#25952,#18379	3,4	17.9454	1651.88	44.46	VEGDLKGPEADIKGPK		AHNK_HUMAN	Neuroblast differentiation-associated protein AHNAK OS=Homo sapiens GN=AHNAK PE=1 SV=2	3.09028e+06	2.65324e+06	2.64376e+06	2.9475e+06	1.55566e+06	2.21258e+06	2.48833e+06	2.53478e+06	2.11082e+06	1.88684e+06	1.38431e+06	3.8695e+06	1.82323e+06	949125	1.89493e+06	0
45.59_865.4698n	0	1	#18486	2	45.5916	865.47	0.33	VTFPKMK	[6] Oxidation (M)	AHNK_HUMAN	Neuroblast differentiation-associated protein AHNAK OS=Homo sapiens GN=AHNAK PE=1 SV=2	490264	519140	483580	427317	339481	323485	111223	391759	373950	577591	285399	389397	492804	463702	521652	412496
12.58_1203.6163n	0	1	#18549	3	12.5835	1203.62	32.19	VKGDMDVSLPK	[5] Oxidation (M)	AHNK_HUMAN	Neuroblast differentiation-associated protein AHNAK OS=Homo sapiens GN=AHNAK PE=1 SV=2	991831	828185	867965	684032	668921	842291	754862	861337	1.01371e+06	849166	941283	870096	767917	635154	846968	0
12.52_1203.6186n	0	1	#52759	2	12.5243	1203.62	18.08	VKGDMDVSLPK	[5] Oxidation (M)	AHNK_HUMAN	Neuroblast differentiation-associated protein AHNAK OS=Homo sapiens GN=AHNAK PE=1 SV=2	222273	149579	211137	172183	90855.5	241331	266833	180378	228918	159359	182930	200601	116219	73823.2	164188	0
48.03_1555.8311n	0	1	#131498	2	48.0344	1555.83	45.12	ISMPDIDLNLKGPK	[3] Oxidation (M)	AHNK_HUMAN	Neuroblast differentiation-associated protein AHNAK OS=Homo sapiens GN=AHNAK PE=1 SV=2	55182.2	42439.6	31298.9	25684.3	5961.01	52162.5	75955.9	27168.6	16217.6	7310.05	19188.1	22513.2	2376.93	1977.83	21418.8	16195
48.09_1555.8302n	0	1	#26731	3	48.0941	1555.83	33.77	ISMPDIDLNLKGPK	[3] Oxidation (M)	AHNK_HUMAN	Neuroblast differentiation-associated protein AHNAK OS=Homo sapiens GN=AHNAK PE=1 SV=2	813792	674191	582962	538746	338776	560755	301823	606070	562786	562018	433102	545509	151605	171251	612833	321501
48.97_1555.8252n	0	1	#23910	3	48.9686	1555.83	38.25	ISMPDIDLNLKGPK	[3] Oxidation (M)	AHNK_HUMAN	Neuroblast differentiation-associated protein AHNAK OS=Homo sapiens GN=AHNAK PE=1 SV=2	1.58712e+06	1.29796e+06	1.30455e+06	1.3842e+06	793266	1.05766e+06	219093	1.22143e+06	1.21366e+06	1.34248e+06	1.07999e+06	1.17628e+06	806853	659844	1.36878e+06	990162
70.29_1555.8315n	0	1	#36205	3	70.2931	1555.83	22.26	ISMPDIDLNLKGPK	[3] Oxidation (M)	AHNK_HUMAN	Neuroblast differentiation-associated protein AHNAK OS=Homo sapiens GN=AHNAK PE=1 SV=2	430922	655620	138013	456142	189761	177254	30730.2	373142	191812	929794	140986	303282	148399	72572.6	346269	280539
70.65_1555.8321n	0	1	#18839	3	70.653	1555.83	32.61	ISMPDIDLNLKGPK	[3] Oxidation (M)	AHNK_HUMAN	Neuroblast differentiation-associated protein AHNAK OS=Homo sapiens GN=AHNAK PE=1 SV=2	968146	987167	245764	1.02743e+06	81170.6	152993	33038.2	674350	240459	763997	753281	733971	431318	164252	531131	572828
71.87_1555.8280n	0	1	#62047	3	71.8704	1555.83	36.98	ISMPDIDLNLKGPK	[3] Oxidation (M)	AHNK_HUMAN	Neuroblast differentiation-associated protein AHNAK OS=Homo sapiens GN=AHNAK PE=1 SV=2	399067	369269	50519.9	294397	71621.4	69304.4	15900.3	259633	64736.5	462646	208679	95614.3	145801	51904.1	237142	183612
45.16_1515.7263n	0	1	#18841	2	45.156	1515.73	59.88	IEGEMQVPDVDIR	[5] Oxidation (M)	AHNK_HUMAN	Neuroblast differentiation-associated protein AHNAK OS=Homo sapiens GN=AHNAK PE=1 SV=2	1.61542e+06	1.43461e+06	1.45553e+06	1.28043e+06	884690	1.35722e+06	600131	1.32469e+06	1.66121e+06	1.5548e+06	1.48559e+06	1.57557e+06	900485	896934	1.36766e+06	1.0733e+06
63.44_1515.7272n	1	1	#98971	2	63.4403	1515.73	80.37	IEGEMQVPDVDIR	[5] Oxidation (M)	AHNK_HUMAN	Neuroblast differentiation-associated protein AHNAK OS=Homo sapiens GN=AHNAK PE=1 SV=2	5003.44	26519.8	948.427	5171.43	40399.4	17362.1	124597	14432.1	60854	54181.1	557.368	3728.77	659328	160.291	11119.1	5945.74
15.39_1267.6123n	0	2	#31951,#18854	2,3	15.3937	1267.61	37.14	MKGDYDVTVPK	[1] Oxidation (M)	AHNK_HUMAN	Neuroblast differentiation-associated protein AHNAK OS=Homo sapiens GN=AHNAK PE=1 SV=2	1.27145e+06	1.03014e+06	1.13344e+06	962747	842196	1.34523e+06	1.4286e+06	1.0248e+06	1.23654e+06	1.12308e+06	1.25421e+06	1.27897e+06	1.1176e+06	766986	1.03394e+06	0
59.77_1731.8191n	0	2	#19261,#46576	2,3	59.7701	1731.82	125.99	ASLGSLEGEAEAEASSPK		AHNK_HUMAN	Neuroblast differentiation-associated protein AHNAK OS=Homo sapiens GN=AHNAK PE=1 SV=2	1.9735e+06	2.29426e+06	1.95127e+06	2.6761e+06	1.61357e+06	1.50994e+06	466328	1.70392e+06	1.45347e+06	2.5342e+06	1.84957e+06	2.90713e+06	1.72116e+06	1.4999e+06	2.47956e+06	2.35023e+06
63.69_2042.9732n	0	2	#31609,#19314	3,4	63.69	2042.97	52.64	VDIDAPDVDVHGPDWHLK	[18] Oxidation (K)	AHNK_HUMAN	Neuroblast differentiation-associated protein AHNAK OS=Homo sapiens GN=AHNAK PE=1 SV=2	1.8159e+06	1.39273e+06	246738	1.32906e+06	527802	534169	531755	1.48108e+06	1.59173e+06	3.88294e+06	209296	700780	4.28544e+06	271234	335123	963770
63.72_2042.9728n	0	1	#140670	2	63.72	2042.97	40.62	VDIDAPDVDVHGPDWHLK	[18] Oxidation (K)	AHNK_HUMAN	Neuroblast differentiation-associated protein AHNAK OS=Homo sapiens GN=AHNAK PE=1 SV=2	9119.97	12553.9	9515.52	8532.9	0	8418.54	176332	5567.63	5049.8	139326	1173.64	7611.09	78981.8	1634.79	1857.38	0
65.79_1802.9087n	0	2	#77588,#19336	2,3	65.7895	1802.91	27.85	MKGEVDVSLANVEGDLK		AHNK_HUMAN	Neuroblast differentiation-associated protein AHNAK OS=Homo sapiens GN=AHNAK PE=1 SV=2	1.79422e+06	1.51496e+06	2.87335e+06	3.06847e+06	1.67054e+06	1.68511e+06	360687	1.72476e+06	1.09576e+06	1.28505e+06	921751	2.94538e+06	637004	1.69661e+06	1.54626e+06	1.20059e+06
80.00_2182.1683n	0	2	#19948,#19426	2,3	80.0015	2182.17	20.37	TPSFGISAPQVSIPDVNVNLK		AHNK_HUMAN	Neuroblast differentiation-associated protein AHNAK OS=Homo sapiens GN=AHNAK PE=1 SV=2	800333	611087	1.89075e+06	2.10832e+06	815697	1.02568e+06	144421	1.30232e+06	784733	904403	1.5843e+06	2.08179e+06	1.17859e+06	787456	1.01353e+06	1.68914e+06
47.20_1127.6160n	0	1	#19505	3	47.1994	1127.62	27.58	FKMPDLHLK		AHNK_HUMAN	Neuroblast differentiation-associated protein AHNAK OS=Homo sapiens GN=AHNAK PE=1 SV=2	1.91779e+06	1.50816e+06	1.68054e+06	1.53632e+06	901056	975291	409801	1.42212e+06	833833	1.53088e+06	906866	2.0008e+06	779438	623366	1.21205e+06	693541
20.27_914.4716n	0	1	#19782	2	20.2732	914.472	37.46	GDVDVSVPK		AHNK_HUMAN	Neuroblast differentiation-associated protein AHNAK OS=Homo sapiens GN=AHNAK PE=1 SV=2	401644	447053	523962	528403	332616	366048	550448	402239	532509	591598	582513	769600	826617	569102	540056	63773.8
35.77_1515.7271n	2	2	#64273,#19975	2,4	35.7696	1515.73	2.62	IEGEMQVPDVDIR	[11] Oxidation (D)	AHNK_HUMAN	Neuroblast differentiation-associated protein AHNAK OS=Homo sapiens GN=AHNAK PE=1 SV=2	551215	684874	480706	580089	386385	711203	341836	583319	478441	659511	443236	810036	451239	649860	413069	545582
47.24_2061.9150n	0	1	#20131	2	47.2387	2061.91	86.62	AEASIQAGAGDGEWEESEVK		AHNK_HUMAN	Neuroblast differentiation-associated protein AHNAK OS=Homo sapiens GN=AHNAK PE=1 SV=2	4.36162e+06	4.29721e+06	4.40725e+06	4.31838e+06	2.6872e+06	3.2869e+06	973552	4.21385e+06	3.55846e+06	4.43229e+06	3.1306e+06	5.85051e+06	3.69477e+06	2.96857e+06	4.42315e+06	3.56389e+06
64.86_1839.9590n	1	1	#20389	3	64.8643	1839.96	33.47	LKGEIDASVPELEGDLR		AHNK_HUMAN	Neuroblast differentiation-associated protein AHNAK OS=Homo sapiens GN=AHNAK PE=1 SV=2	1.25249e+06	1.17804e+06	2.99231e+06	2.63923e+06	1.34983e+06	1.39045e+06	164068	1.52341e+06	1.17214e+06	1.14372e+06	1.60918e+06	2.94164e+06	918069	2.5515e+06	1.9195e+06	1.89366e+06
64.98_1839.9618n	1	1	#132110	2	64.9837	1839.96	53.66	LKGEIDASVPELEGDLR		AHNK_HUMAN	Neuroblast differentiation-associated protein AHNAK OS=Homo sapiens GN=AHNAK PE=1 SV=2	11961.1	2476.18	92413.9	81914.8	11497.7	47883.8	24954.1	24644.1	15429.4	3207.98	29873.3	88982	4466.84	123326	21133.3	16997.2
69.28_2563.3515n	1	1	#21057	4	69.2759	2563.35	24.26	LKGEIDASVPELEGDLRGPQVDVK		AHNK_HUMAN	Neuroblast differentiation-associated protein AHNAK OS=Homo sapiens GN=AHNAK PE=1 SV=2	964980	1.68945e+06	5.35869e+06	4.37444e+06	1.78055e+06	3.34139e+06	329552	2.11396e+06	1.23573e+06	992858	2.24548e+06	5.30744e+06	395345	1.55921e+06	1.44884e+06	428524
11.24_1038.5708n	0	1	#21326	3	11.2398	1038.57	40.55	APDVDIKGPK		AHNK_HUMAN	Neuroblast differentiation-associated protein AHNAK OS=Homo sapiens GN=AHNAK PE=1 SV=2	771206	658972	653328	737444	427807	711684	900273	665735	538455	511715	472705	825520	355449	247573	430130	0
17.41_1410.8298n	0	1	#21464	4	17.4138	1410.83	30.16	VKTPEMIIQKPK		AHNK_HUMAN	Neuroblast differentiation-associated protein AHNAK OS=Homo sapiens GN=AHNAK PE=1 SV=2	1.11279e+06	981427	1.05732e+06	1.05483e+06	756120	811770	835353	1.0145e+06	1.0864e+06	950610	649283	1.0444e+06	771570	527086	617451	21.8862
17.41_1410.8286n	0	1	#25224	3	17.4138	1410.83	13.88	VKTPEMIIQKPK		AHNK_HUMAN	Neuroblast differentiation-associated protein AHNAK OS=Homo sapiens GN=AHNAK PE=1 SV=2	1.16371e+06	1.07414e+06	1.19841e+06	1.24383e+06	737059	952176	1.28297e+06	996795	996813	1.13641e+06	588889	1.41315e+06	760761	472417	576612	0
37.54_1102.5880n	0	1	#22250	3	37.5363	1102.59	41.34	LKMPEMNIK		AHNK_HUMAN	Neuroblast differentiation-associated protein AHNAK OS=Homo sapiens GN=AHNAK PE=1 SV=2	1.19779e+06	1.01645e+06	1.17818e+06	1.13362e+06	757634	768559	909760	984121	763001	1.00609e+06	858888	1.51151e+06	668306	508972	912216	693512
37.64_1102.5897n	0	1	#52753	2	37.6354	1102.59	5.11	LKMPEMNIK		AHNK_HUMAN	Neuroblast differentiation-associated protein AHNAK OS=Homo sapiens GN=AHNAK PE=1 SV=2	227390	236568	242593	195931	112730	212754	183576	191659	152094	234599	150468	361618	182223	121761	156307	122709
16.90_851.4284n	1	1	#22308	2	16.9016	851.428	5.54	GPDWHLK		AHNK_HUMAN	Neuroblast differentiation-associated protein AHNAK OS=Homo sapiens GN=AHNAK PE=1 SV=2	984777	755179	972622	849037	665834	651055	952873	728533	844713	912868	933506	1.25671e+06	1.10148e+06	635559	776903	0
13.17_1155.6151n	0	2	#39761,#22437	2,3	13.1713	1155.62	29.71	AKGEVDVDVPK		AHNK_HUMAN	Neuroblast differentiation-associated protein AHNAK OS=Homo sapiens GN=AHNAK PE=1 SV=2	331841	305581	375760	355547	296333	269605	253330	326599	353394	449154	453068	528889	659047	496378	410784	0
63.28_2139.1162n	0	1	#22567	4	63.2814	2139.12	64.46	MKLPQFGISTPGSDLHVNAK		AHNK_HUMAN	Neuroblast differentiation-associated protein AHNAK OS=Homo sapiens GN=AHNAK PE=1 SV=2	2.92074e+06	2.55558e+06	3.02571e+06	3.65638e+06	1.81509e+06	1.59238e+06	159734	2.36056e+06	1.03851e+06	2.14869e+06	1.04034e+06	2.88164e+06	413866	998590	1.34067e+06	1.52305e+06
44.63_1439.7090n	2	2	#38747,#23256	3,4	44.6326	1439.71	45.79	LKMPDMHVNMPK		AHNK_HUMAN	Neuroblast differentiation-associated protein AHNAK OS=Homo sapiens GN=AHNAK PE=1 SV=2	1.94085e+06	1.60293e+06	1.79853e+06	1.84181e+06	998790	1.20111e+06	382945	1.53555e+06	1.13371e+06	1.68888e+06	1.1046e+06	2.36079e+06	910910	715522	1.15016e+06	908829
58.53_1273.6605n	0	1	#23368	2	58.5346	1273.66	58.83	ISMPDIDLNLK	[3] Oxidation (M)	AHNK_HUMAN	Neuroblast differentiation-associated protein AHNAK OS=Homo sapiens GN=AHNAK PE=1 SV=2	627876	590686	685296	582339	404207	435692	78728	560448	500651	628598	934311	524215	425468	552272	694000	790190
61.58_1843.9256n	2	2	#139944,#23595	2,3	61.5823	1843.93	42.94	LKGDVDVSLPEVEGEMK		AHNK_HUMAN	Neuroblast differentiation-associated protein AHNAK OS=Homo sapiens GN=AHNAK PE=1 SV=2	1.16434e+06	1.33597e+06	2.34995e+06	2.34507e+06	1.21413e+06	1.00955e+06	172246	1.21165e+06	723709	1.78976e+06	2.11451e+06	2.12243e+06	1.15996e+06	1.99357e+06	1.66281e+06	1.44529e+06
32.93_2521.1951n	2	2	#55038,#23829	3,4	32.93	2521.2	85.96	GHYEVTGSDDETGKLQGSGVSLASK		AHNK_HUMAN	Neuroblast differentiation-associated protein AHNAK OS=Homo sapiens GN=AHNAK PE=1 SV=2	1.35733e+06	1.24198e+06	1.27156e+06	1.19286e+06	724303	862695	1.27604e+06	1.01657e+06	1.26319e+06	1.14025e+06	1.02585e+06	1.36244e+06	0	659180	1.17003e+06	1.01504e+06
60.21_2064.9914n	0	1	#24134	3	60.2089	2064.99	37.94	MEGGGAEVHAQLPSLEGDLR		AHNK_HUMAN	Neuroblast differentiation-associated protein AHNAK OS=Homo sapiens GN=AHNAK PE=1 SV=2	2.28277e+06	2.39275e+06	3.0761e+06	3.54086e+06	2.22086e+06	1.39762e+06	291212	2.21698e+06	1.18979e+06	2.48918e+06	2.66274e+06	2.97222e+06	2.37746e+06	2.15526e+06	2.21872e+06	2.90194e+06
48.01_1296.6749n	0	1	#43209	3	48.0146	1296.67	31.69	ISMPDLDLHLK	[3] Oxidation (M)	AHNK_HUMAN	Neuroblast differentiation-associated protein AHNAK OS=Homo sapiens GN=AHNAK PE=1 SV=2	171790	145086	140114	128018	93353.1	139663	77787.5	139225	145885	145087	144959	129321	65493	98922.4	149274	116511
72.63_1296.6747n	0	1	#24459	3	72.6303	1296.67	32.57	ISMPDLDLHLK	[3] Oxidation (M)	AHNK_HUMAN	Neuroblast differentiation-associated protein AHNAK OS=Homo sapiens GN=AHNAK PE=1 SV=2	861938	929474	756.645	832083	19478.8	31198.9	25642.9	544644	201366	1.14935e+06	714010	298622	636533	0	601798	691596
65.10_2638.2498n	1	1	#24481	3	65.1009	2638.25	68.39	ADIDVSGPKVDVECPDVNIEGPEGK	[14] Carbamidomethyl (C)	AHNK_HUMAN	Neuroblast differentiation-associated protein AHNAK OS=Homo sapiens GN=AHNAK PE=1 SV=2	1.38006e+06	1.84062e+06	2.88491e+06	4.21696e+06	915410	2.16281e+06	293439	1.83667e+06	1.16958e+06	1.25262e+06	797738	2.76893e+06	298072	787693	2.47216e+06	1.18921e+06
47.50_1122.5564n	0	1	#24543	3	47.4971	1122.56	39.89	FKMPDMNIK		AHNK_HUMAN	Neuroblast differentiation-associated protein AHNAK OS=Homo sapiens GN=AHNAK PE=1 SV=2	862188	772505	828807	912064	462918	542379	185043	679763	517054	766695	476851	979774	403698	310008	605896	388061
76.68_3032.4834n	1	1	#24670	3	76.6809	3032.48	74.28	GDINIEGPSMNIEGPDLNVEGPEGGLKGPK		AHNK_HUMAN	Neuroblast differentiation-associated protein AHNAK OS=Homo sapiens GN=AHNAK PE=1 SV=2	1.15936e+06	1.15001e+06	1.75585e+06	2.34304e+06	39696.7	1.16738e+06	247022	1.66754e+06	890296	976938	829075	1.87441e+06	784456	358947	1.01879e+06	973141
61.47_1651.9167n	0	2	#105075,#24682	2,3	61.4729	1651.92	59.5	VSGPDLDLNLKGPSLK		AHNK_HUMAN	Neuroblast differentiation-associated protein AHNAK OS=Homo sapiens GN=AHNAK PE=1 SV=2	1.08218e+06	828972	952739	1.33726e+06	474208	714426	237742	850130	304254	690525	406670	924034	200030	182493	333208	370956
45.00_1721.8015n	0	1	#24955	2	44.9968	1721.8	93.62	LPSGSGAASPTGSAVDIR	[3] Phospho (ST)	AHNK_HUMAN	Neuroblast differentiation-associated protein AHNAK OS=Homo sapiens GN=AHNAK PE=1 SV=2	1.71961e+06	2.00395e+06	2.40781e+06	2.58999e+06	1.08938e+06	1.42545e+06	747418	2.0172e+06	2.09146e+06	2.72501e+06	2.33136e+06	3.61306e+06	2.4163e+06	1.81132e+06	2.85027e+06	2.63947e+06
26.67_1445.7086n	1	1	#25974	3	26.6746	1445.71	16.87	MEGDLKGPEVDIK	[1] Oxidation (M)	AHNK_HUMAN	Neuroblast differentiation-associated protein AHNAK OS=Homo sapiens GN=AHNAK PE=1 SV=2	693915	633738	746092	614040	519408	562034	701955	659385	745691	849111	861823	787146	780629	619442	770650	606422
31.31_1101.5476n	0	1	#26052	2	31.3072	1101.55	31.98	LEVPDMNIR	[6] Oxidation (M)	AHNK_HUMAN	Neuroblast differentiation-associated protein AHNAK OS=Homo sapiens GN=AHNAK PE=1 SV=2	573463	455404	551369	409708	332645	425140	551109	518138	631579	540545	696111	578547	126861	384531	600186	517451
76.46_2550.2776n	0	1	#26228	3	76.4639	2550.28	74.56	ADIDVSGPKVDVEVPDVSLEGPEGK		AHNK_HUMAN	Neuroblast differentiation-associated protein AHNAK OS=Homo sapiens GN=AHNAK PE=1 SV=2	1.13246e+06	498731	685035	1.21533e+06	26056.9	492715	150909	414619	240323	296852	194181	747786	251444	98476	629665	362161
19.42_770.4171n	0	1	#26231	2	19.4247	770.417	35.45	GPEIDIK		AHNK_HUMAN	Neuroblast differentiation-associated protein AHNAK OS=Homo sapiens GN=AHNAK PE=1 SV=2	203104	257442	371440	328531	191060	201970	273530	268678	215879	261948	446767	496256	436605	382964	430005	0
39.99_2601.1650n	1	1	#26357	3	39.9862	2601.17	81.16	GHYEVTGSDDETGKLQGSGVSLASK	[8] Phospho (ST)	AHNK_HUMAN	Neuroblast differentiation-associated protein AHNAK OS=Homo sapiens GN=AHNAK PE=1 SV=2	1.28827e+06	1.3e+06	1.14556e+06	1.35337e+06	606350	1.09925e+06	125072	1.18741e+06	939681	1.21849e+06	1.02927e+06	1.5949e+06	1.15918e+06	832893	1.14589e+06	1.3276e+06
54.40_1118.6157n	0	1	#26467	3	54.3967	1118.62	44.6	FKMPEINIK		AHNK_HUMAN	Neuroblast differentiation-associated protein AHNAK OS=Homo sapiens GN=AHNAK PE=1 SV=2	1.21991e+06	907840	1.15609e+06	1.32535e+06	693716	668107	30196.3	949341	778992	990978	872940	1.20753e+06	615975	446508	816839	628080
16.88_1185.5634n	1	1	#26732	2	16.8817	1185.56	30.84	MPSMNIQTHK		AHNK_HUMAN	Neuroblast differentiation-associated protein AHNAK OS=Homo sapiens GN=AHNAK PE=1 SV=2	667994	258741	753602	817005	503427	351260	1.15335e+06	497882	536533	313031	576572	967903	901701	155855	575971	0
46.93_1109.5612n	0	2	#69003,#26953	2,3	46.9315	1109.56	2.13	FKMPEMSIK		AHNK_HUMAN	Neuroblast differentiation-associated protein AHNAK OS=Homo sapiens GN=AHNAK PE=1 SV=2	1.10528e+06	945947	1.06425e+06	1.13023e+06	607411	674788	328538	899869	623419	952038	651304	1.3333e+06	573692	441631	781919	559326
31.94_2816.2901n	2	2	#78210,#27095	3,4	31.9412	2816.29	84.5	SKGHYEVTGSDDETGKLQGSGVSLASK	[10] Phospho (ST)	AHNK_HUMAN	Neuroblast differentiation-associated protein AHNAK OS=Homo sapiens GN=AHNAK PE=1 SV=2	1.52162e+06	1.54425e+06	925994	1.26953e+06	341940	974067	1.73592e+06	1.17701e+06	841952	1.43843e+06	532650	2.26932e+06	0	570105	550082	575260
75.99_2511.1553n	2	2	#27130,#30764	2,3	75.9877	2511.16	126.44	ADIDVSGPSVDTDAPDLDIEGPEGK		AHNK_HUMAN	Neuroblast differentiation-associated protein AHNAK OS=Homo sapiens GN=AHNAK PE=1 SV=2	2.29338e+06	834612	3.30344e+06	3.39082e+06	788797	795699	426098	2.63456e+06	1.54078e+06	894610	2.01813e+06	2.83294e+06	1.41949e+06	235170	1.51499e+06	1.79564e+06
52.52_1640.7743n	0	1	#27209	2	52.5214	1640.77	73.35	LDADMPEVAVEGPNGK		AHNK_HUMAN	Neuroblast differentiation-associated protein AHNAK OS=Homo sapiens GN=AHNAK PE=1 SV=2	1.94307e+06	1.91665e+06	2.08427e+06	2.51329e+06	1.26807e+06	1.49826e+06	149652	1.59928e+06	1.47025e+06	2.04643e+06	1.73535e+06	2.87333e+06	1.87599e+06	1.48414e+06	1.63044e+06	1.49573e+06
78.91_2682.2628n	0	1	#27437	2	78.9141	2682.26	129.99	LEGDLTGPSVDVEVPDVELECPDAK	[21] Carbamidomethyl (C)	AHNK_HUMAN	Neuroblast differentiation-associated protein AHNAK OS=Homo sapiens GN=AHNAK PE=1 SV=2	707784	873492	1.34273e+06	1.70314e+06	424099	657560	109897	1.08308e+06	283293	1.03651e+06	1.33558e+06	1.61374e+06	1.05269e+06	772755	770336	1.14194e+06
76.07_2492.1796n	0	1	#27530	3	76.0673	2492.18	71.61	VEAPSLDVHMDSPDINIEGPDVK	[10] Oxidation (M)	AHNK_HUMAN	Neuroblast differentiation-associated protein AHNAK OS=Homo sapiens GN=AHNAK PE=1 SV=2	605039	742062	17466.7	887528	288374	9571.24	46501.9	222976	241770	374462	996919	100861	640605	269301	490762	436110
41.56_1741.9331n	0	2	#113186,#27588	2,3	41.5614	1741.93	0.71	VEGTLKGPEVDLKGPR	[8] Oxidation (P)|[11] Oxidation (D)|[15] Oxidation (P)	AHNK_HUMAN	Neuroblast differentiation-associated protein AHNAK OS=Homo sapiens GN=AHNAK PE=1 SV=2	221780	563758	630351	672830	148581	560482	57327.8	582617	275217	623487	427975	1.0811e+06	186457	197368	468554	349000
38.74_1100.5730n	0	1	#27770	2	38.7391	1100.57	3.86	GPEIDVKAPK	[2] Oxidation (P)|[5] Oxidation (D)|[7] Oxidation (K)	AHNK_HUMAN	Neuroblast differentiation-associated protein AHNAK OS=Homo sapiens GN=AHNAK PE=1 SV=2	574624	732951	471681	472077	336792	636692	43832.7	441985	382250	719425	310208	548002	365692	356492	440621	356433
71.71_2032.9863n	1	1	#28082	3	71.7105	2032.99	29.41	VDINAPDVDVQGPDWHLK	[18] Oxidation (K)	AHNK_HUMAN	Neuroblast differentiation-associated protein AHNAK OS=Homo sapiens GN=AHNAK PE=1 SV=2	1.37693e+06	1.24758e+06	693883	1.10265e+06	243720	618633	131440	808220	497937	1.47064e+06	841771	676231	1.13974e+06	568396	866985	1.1015e+06
81.90_3784.8868n	0	1	#28105	4	81.8954	3784.89	50.46	EGDQIVGATIYFDNLQSGEVTQLLNTMGHHTVGLK		AHNK_HUMAN	Neuroblast differentiation-associated protein AHNAK OS=Homo sapiens GN=AHNAK PE=1 SV=2	400370	325269	722306	871673	311805	370385	58265.1	405823	15165.9	463734	462529	706652	642362	2004.57	701302	751803
74.95_1573.8199n	0	1	#28322	3	74.9512	1573.82	42.81	ISMPDIDFNLKGPK		AHNK_HUMAN	Neuroblast differentiation-associated protein AHNAK OS=Homo sapiens GN=AHNAK PE=1 SV=2	645605	792649	1.04022e+06	1.23066e+06	294621	672423	88916.5	673097	455943	677746	412000	1.30557e+06	410257	386849	1.07796e+06	483685
25.60_2736.3234n	1	1	#28535	4	25.6028	2736.32	75.64	SKGHYEVTGSDDETGKLQGSGVSLASK		AHNK_HUMAN	Neuroblast differentiation-associated protein AHNAK OS=Homo sapiens GN=AHNAK PE=1 SV=2	1.0612e+06	889855	787611	801815	434672	489669	843063	670223	640800	761565	439368	1.0883e+06	513158	277397	607398	253676
46.27_1485.7512n	0	1	#28711	3	46.2657	1485.75	31.83	VEGEMKVPDVDIR		AHNK_HUMAN	Neuroblast differentiation-associated protein AHNAK OS=Homo sapiens GN=AHNAK PE=1 SV=2	809088	611975	560946	792785	327107	528606	242411	540377	358431	540417	241528	729842	125358	116453	429702	250834
55.65_1542.7978n	1	1	#52304	3	55.6506	1542.8	58.1	MSLPDVDLDLKGPK	[1] Oxidation (M)	AHNK_HUMAN	Neuroblast differentiation-associated protein AHNAK OS=Homo sapiens GN=AHNAK PE=1 SV=2	238168	201049	206990	204183	117819	193138	13341.9	199152	226745	223601	200879	167347	58963.4	54845.9	178458	135415
56.05_1542.7993n	1	1	#64570	3	56.0484	1542.8	49.77	MSLPDVDLDLKGPK	[1] Oxidation (M)	AHNK_HUMAN	Neuroblast differentiation-associated protein AHNAK OS=Homo sapiens GN=AHNAK PE=1 SV=2	181338	134674	152923	147556	94185.3	107591	13042	145605	180635	129509	134330	169744	43039.8	42391.8	163912	111359
70.29_1542.7999n	1	1	#28949	3	70.2931	1542.8	41.67	MSLPDVDLDLKGPK	[1] Oxidation (M)	AHNK_HUMAN	Neuroblast differentiation-associated protein AHNAK OS=Homo sapiens GN=AHNAK PE=1 SV=2	798774	970234	12529.9	626368	9740.33	16849.8	22022.2	334656	147057	936074	470849	332262	427006	11967.1	501357	510411
67.86_1559.8037n	0	1	#29025	3	67.8561	1559.8	54.73	ISMPDVDFNLKGPK		AHNK_HUMAN	Neuroblast differentiation-associated protein AHNAK OS=Homo sapiens GN=AHNAK PE=1 SV=2	968178	656495	961824	1.27814e+06	363172	636621	87232.2	824298	372270	561195	258094	1.23622e+06	132483	392028	1.38285e+06	281285
71.25_1928.0267n	1	1	#29066	3	71.2521	1928.03	83.48	FSVSGLKAEGPDVAVDLPK		AHNK_HUMAN	Neuroblast differentiation-associated protein AHNAK OS=Homo sapiens GN=AHNAK PE=1 SV=2	958802	925492	1.15948e+06	1.82212e+06	333263	975880	110259	987130	447494	680824	332150	1.50839e+06	180093	247268	612912	330439
33.19_1459.7243n	0	1	#29375	3	33.1877	1459.72	27.18	MEGDLKAPEVDIK	[4] Oxidation (D)	AHNK_HUMAN	Neuroblast differentiation-associated protein AHNAK OS=Homo sapiens GN=AHNAK PE=1 SV=2	692776	560031	594109	469512	407944	540210	607213	564826	719332	543912	680977	625571	0	331620	492024	524674
49.07_1714.7761n	0	1	#29591	2	49.067	1714.78	66.37	MDAEVPDVNIEGPDAK	[1] Oxidation (M)	AHNK_HUMAN	Neuroblast differentiation-associated protein AHNAK OS=Homo sapiens GN=AHNAK PE=1 SV=2	1.62677e+06	1.20621e+06	1.17946e+06	1.1266e+06	791138	1.20266e+06	368108	1.1621e+06	1.53957e+06	1.14927e+06	1.39288e+06	1.03506e+06	696895	682079	1.13009e+06	1.00599e+06
46.99_1810.9690n	0	2	#30896,#30166	3,4	46.9911	1810.97	40.46	AKGEVDVDVPKLEGDLK		AHNK_HUMAN	Neuroblast differentiation-associated protein AHNAK OS=Homo sapiens GN=AHNAK PE=1 SV=2	1.73362e+06	1.76909e+06	2.14036e+06	1.90148e+06	1.2932e+06	1.37211e+06	426612	1.60551e+06	1.6943e+06	2.02548e+06	1.90785e+06	2.32226e+06	1.71571e+06	1.44198e+06	1.47793e+06	1.52707e+06
14.66_784.4077n	0	1	#31074	2	14.6588	784.408	31.26	GPEVDIR		AHNK_HUMAN	Neuroblast differentiation-associated protein AHNAK OS=Homo sapiens GN=AHNAK PE=1 SV=2	301877	271649	337872	353335	220646	263595	438242	334777	293584	245743	388751	457680	532907	388232	392907	0
58.33_1730.7958n	0	2	#31375,#94110	2,3	58.3255	1730.8	9.51	VDIEGPDVNIEGPEGK	[2] Oxidation (D)|[6] Oxidation (P)|[7] Oxidation (D)|[9] Oxidation (N)	AHNK_HUMAN	Neuroblast differentiation-associated protein AHNAK OS=Homo sapiens GN=AHNAK PE=1 SV=2	998702	1.23091e+06	1.33298e+06	1.74733e+06	1.06574e+06	836810	174840	954087	801047	1.52573e+06	912156	1.15261e+06	1.20384e+06	1.44564e+06	1.26635e+06	1.09705e+06
33.54_960.4599n	0	1	#31440	2	33.5444	960.46	21.42	GDMDISVPK		AHNK_HUMAN	Neuroblast differentiation-associated protein AHNAK OS=Homo sapiens GN=AHNAK PE=1 SV=2	250371	249194	282462	315405	200510	223098	269702	251125	278213	345007	384472	464067	0	379808	345440	389235
24.44_1412.6211n	1	1	#31565	2	24.4391	1412.62	59.62	GGVTGSPEASISGSK	[6] Phospho (ST)	AHNK_HUMAN	Neuroblast differentiation-associated protein AHNAK OS=Homo sapiens GN=AHNAK PE=1 SV=2	493087	476696	636929	561451	295344	323027	367412	524578	492570	1.12179e+06	640108	789762	732033	490755	783466	489955
79.84_3358.7998n	1	1	#32230	3	79.8432	3358.8	81.33	GSLGATGEIKGPTVGGGLPGIGVQGLEGNLQMPGIK		AHNK_HUMAN	Neuroblast differentiation-associated protein AHNAK OS=Homo sapiens GN=AHNAK PE=1 SV=2	879497	321925	1.01587e+06	1.72963e+06	245287	297454	136555	1.11445e+06	347805	274947	496967	1.38823e+06	307840	19792.3	423105	403346
68.94_1259.6457n	1	1	#32232	2	68.9359	1259.65	49.1	VSMPDVELNLK	[3] Oxidation (M)	AHNK_HUMAN	Neuroblast differentiation-associated protein AHNAK OS=Homo sapiens GN=AHNAK PE=1 SV=2	734807	731494	66899	557306	42026.6	69061.9	94178.4	335866	148310	840092	753961	268902	636016	59675.2	399972	655006
41.83_1147.5846n	0	1	#32343	3	41.8287	1147.58	47.99	FKMPDVHFK		AHNK_HUMAN	Neuroblast differentiation-associated protein AHNAK OS=Homo sapiens GN=AHNAK PE=1 SV=2	836409	650695	724475	736449	412013	494766	29431.1	623368	423846	671893	420744	967221	324675	294178	486939	349182
35.84_1846.9178n	0	2	#32553,#32643	3,4	35.8388	1846.92	20.38	VKGDMDVSVPKVEGEMK		AHNK_HUMAN	Neuroblast differentiation-associated protein AHNAK OS=Homo sapiens GN=AHNAK PE=1 SV=2	3.80633e+06	3.03686e+06	3.19935e+06	3.56779e+06	1.99603e+06	2.43705e+06	3.54951e+06	2.98596e+06	2.85221e+06	3.26181e+06	1.80437e+06	4.22435e+06	1.72305e+06	1.11199e+06	2.61925e+06	1.92489e+06
77.13_1811.7859n	2	2	#32792,#88189	2,3	77.1259	1811.79	87.11	ASLGSLEGEAEAEASSPK	[5] Phospho (ST)	AHNK_HUMAN	Neuroblast differentiation-associated protein AHNAK OS=Homo sapiens GN=AHNAK PE=1 SV=2	318078	281279	340960	277905	13828	264426	80642.9	396076	475986	236802	386046	473744	186796	95180.7	538664	423574
41.47_1300.6152n	0	1	#32859	3	41.4723	1300.62	15.32	ISMPDVDLHMK	[10] Oxidation (M)	AHNK_HUMAN	Neuroblast differentiation-associated protein AHNAK OS=Homo sapiens GN=AHNAK PE=1 SV=2	557752	469853	489703	386572	325669	509790	20294.5	472948	512482	469781	542219	522510	298102	325818	462594	466030
75.19_2536.2602n	0	1	#33250	3	75.1907	2536.26	42.15	ADVDVSGPKVDVEVPDVSLEGPEGK		AHNK_HUMAN	Neuroblast differentiation-associated protein AHNAK OS=Homo sapiens GN=AHNAK PE=1 SV=2	833022	652596	1.62481e+06	1.36116e+06	409299	1.16769e+06	195800	1.04567e+06	398521	443828	174218	1.09942e+06	231938	50489.7	1.02119e+06	106145
62.46_2045.0408n	1	1	#33817	4	62.4579	2045.04	15.63	VDINAPDVDVRGPDWHLK		AHNK_HUMAN	Neuroblast differentiation-associated protein AHNAK OS=Homo sapiens GN=AHNAK PE=1 SV=2	755105	544087	439209	641372	276563	398799	41601.3	412902	191231	521464	232266	471736	102856	243548	781524	360720
73.77_1702.7743n	2	2	#34002,#129050	2,3	73.7702	1702.77	96.39	MDVNVGDIDIEGPEGK	[1] Oxidation (M)	AHNK_HUMAN	Neuroblast differentiation-associated protein AHNAK OS=Homo sapiens GN=AHNAK PE=1 SV=2	1.63149e+06	1.54513e+06	55595.1	1.57596e+06	36525.4	67003.8	142371	995393	270088	2.02896e+06	1.34753e+06	552791	1.23553e+06	27079.9	938117	1.13492e+06
61.14_1702.7748n	1	1	#61777	2	61.1442	1702.77	81.63	MDVNVGDIDIEGPEGK	[1] Oxidation (M)	AHNK_HUMAN	Neuroblast differentiation-associated protein AHNAK OS=Homo sapiens GN=AHNAK PE=1 SV=2	432661	315718	355385	262380	189415	231433	64262.1	296375	317795	190151	415967	194766	125869	175977	429704	313542
63.70_2058.9536n	0	1	#34576	4	63.7001	2058.95	11.14	VDIDAPDVDVHGPDWHLK	[13] Oxidation (P)|[14] Oxidation (D)	AHNK_HUMAN	Neuroblast differentiation-associated protein AHNAK OS=Homo sapiens GN=AHNAK PE=1 SV=2	333678	538706	103516	325416	141959	534951	282390	269924	283526	1.21359e+06	157716	196469	1.08916e+06	326850	90631.7	155993
25.52_1187.6504n	0	1	#34656	3	25.5239	1187.65	7.31	MKGDVVVSLPK	[4] Oxidation (D)	AHNK_HUMAN	Neuroblast differentiation-associated protein AHNAK OS=Homo sapiens GN=AHNAK PE=1 SV=2	261136	315615	197444	173249	157101	257604	252467	275379	196812	215364	57912.2	155683	57525.2	15021.7	49228.1	22604.6
57.68_1761.9446n	0	1	#34982	4	57.6791	1761.94	19.43	ISMPDVDLHLKGPNVK		AHNK_HUMAN	Neuroblast differentiation-associated protein AHNAK OS=Homo sapiens GN=AHNAK PE=1 SV=2	672056	463837	533975	821538	295116	412553	52072.4	546421	119708	741277	243318	742944	145635	163914	371206	263829
46.84_1258.6600n	0	1	#49821	2	46.842	1258.66	29.46	ISMPDVNLNLK	[3] Oxidation (M)	AHNK_HUMAN	Neuroblast differentiation-associated protein AHNAK OS=Homo sapiens GN=AHNAK PE=1 SV=2	227236	190427	206349	171975	121483	191550	76235.1	184015	257978	247077	206923	189651	100013	137176	190610	171259
72.63_1258.6600n	0	1	#35807	2	72.6303	1258.66	36.63	ISMPDVNLNLK	[3] Oxidation (M)	AHNK_HUMAN	Neuroblast differentiation-associated protein AHNAK OS=Homo sapiens GN=AHNAK PE=1 SV=2	655707	715869	189738	715073	96814.8	142285	84923.8	448914	225025	943382	552624	310440	551629	177753	470518	566103
34.67_1725.8977n	0	1	#47886	3	34.673	1725.9	16.45	MEGDLKAPEVDIKGPK		AHNK_HUMAN	Neuroblast differentiation-associated protein AHNAK OS=Homo sapiens GN=AHNAK PE=1 SV=2	418091	231648	256342	273742	145924	226758	589953	234242	155355	262806	98831.4	301070	98081.7	60076.1	314909	137794
34.75_1725.8969n	0	1	#35910	4	34.7521	1725.9	37.99	MEGDLKAPEVDIKGPK		AHNK_HUMAN	Neuroblast differentiation-associated protein AHNAK OS=Homo sapiens GN=AHNAK PE=1 SV=2	703292	425877	382451	520130	257862	378984	767875	406274	297783	529394	180489	488785	70953.2	104679	491191	214313
38.78_1725.9061n	1	1	#36398	3	38.7788	1725.91	4.52	LEGDLKGPEVDIKGPK	[15] Oxidation (P)|[16] Oxidation (K)	AHNK_HUMAN	Neuroblast differentiation-associated protein AHNAK OS=Homo sapiens GN=AHNAK PE=1 SV=2	348233	416326	288341	389572	204315	436941	24293.9	283650	211302	345954	236224	344799	299572	232653	240413	211573
28.24_1038.4697n	0	1	#36563	2	28.236	1038.47	6.36	GEYDMTVPK		AHNK_HUMAN	Neuroblast differentiation-associated protein AHNAK OS=Homo sapiens GN=AHNAK PE=1 SV=2	221420	239020	246845	297722	163960	200673	359010	218840	214784	301076	223079	431649	399695	254710	274384	294456
33.19_1549.7217n	0	1	#37253	2	33.1877	1549.72	1.98	IKMPKFSMPSLK	[3] Oxidation (M)|[4] Oxidation (P)|[5] Oxidation (K)|[9] Oxidation (P)|[10] Phospho (ST)	AHNK_HUMAN	Neuroblast differentiation-associated protein AHNAK OS=Homo sapiens GN=AHNAK PE=1 SV=2	364274	476817	492019	527130	323105	390105	470201	485556	457674	170039	358356	653410	0	264940	490150	459263
75.15_1559.7498n	1	1	#37459	2	75.1506	1559.75	40.93	GDLDIAGPNLEGDFK		AHNK_HUMAN	Neuroblast differentiation-associated protein AHNAK OS=Homo sapiens GN=AHNAK PE=1 SV=2	316309	326034	570779	513810	190557	295401	57907.2	392003	283559	306900	562598	502272	497618	316645	646689	384270
25.98_1473.7401n	0	1	#37595	3	25.9789	1473.74	24.38	VEGEMKVPDVDIK	[5] Oxidation (M)	AHNK_HUMAN	Neuroblast differentiation-associated protein AHNAK OS=Homo sapiens GN=AHNAK PE=1 SV=2	298185	256201	218987	207837	130820	179030	334784	219212	228434	182942	183777	215330	34142.7	38966.5	191255	75421
71.70_2064.9765n	2	2	#38083,#160587	3,4	71.7006	2064.98	0.68	VDINAPDVDVQGPDWHLK	[9] Oxidation (D)|[13] Oxidation (P)|[14] Oxidation (D)	AHNK_HUMAN	Neuroblast differentiation-associated protein AHNAK OS=Homo sapiens GN=AHNAK PE=1 SV=2	717651	996073	65059	489765	162139	192761	107672	316614	197106	1.15262e+06	531606	256823	735045	63517.7	439925	659349
57.84_2048.9900n	0	1	#38568	3	57.8385	2048.99	48.67	FSMPGFKGEGPDVDVNLPK	[3] Oxidation (M)	AHNK_HUMAN	Neuroblast differentiation-associated protein AHNAK OS=Homo sapiens GN=AHNAK PE=1 SV=2	704519	569949	553571	714796	299331	479047	62204	626153	495316	568439	483317	515865	220742	264275	739603	358453
58.24_2048.9901n	0	1	#39851	3	58.236	2048.99	49.91	FSMPGFKGEGPDVDVNLPK	[3] Oxidation (M)	AHNK_HUMAN	Neuroblast differentiation-associated protein AHNAK OS=Homo sapiens GN=AHNAK PE=1 SV=2	721717	741508	620377	647121	461596	503498	133759	686077	521545	603589	590620	416809	266954	376966	685602	539396
45.41_1600.8158n	0	1	#39211	3	45.4134	1600.82	22.63	GPSLKGDLDASVPSMK		AHNK_HUMAN	Neuroblast differentiation-associated protein AHNAK OS=Homo sapiens GN=AHNAK PE=1 SV=2	798886	647555	686183	818099	385131	464435	179288	687083	384746	562188	335512	837548	208041	156984	278795	284856
33.64_972.5139n	1	1	#39235	2	33.6432	972.514	24.76	TDVDVSLPK		AHNK_HUMAN	Neuroblast differentiation-associated protein AHNAK OS=Homo sapiens GN=AHNAK PE=1 SV=2	397006	360617	461812	357826	299083	373371	466294	338062	410889	446077	519467	532661	1303.89	439264	437391	476905
66.78_2074.9436n	0	2	#83005,#49298	3,4	66.7771	2074.94	5.66	MDIDAPDVDVHGPDWHLK	[1] Oxidation (M)	AHNK_HUMAN	Neuroblast differentiation-associated protein AHNAK OS=Homo sapiens GN=AHNAK PE=1 SV=2	701136	531297	14728.9	223227	24173.9	105634	68281.2	228160	71802	460506	757770	144834	597228	7916.11	157171	71805.5
57.82_2074.9424n	0	1	#39247	4	57.8185	2074.94	12.78	MDIDAPDVDVHGPDWHLK	[1] Oxidation (M)	AHNK_HUMAN	Neuroblast differentiation-associated protein AHNAK OS=Homo sapiens GN=AHNAK PE=1 SV=2	629181	513020	547359	534045	377594	385721	36038	487596	478737	557264	665139	521291	287366	334180	505154	481157
66.42_1710.8337n	0	2	#39561,#138533	2,3	66.4184	1710.83	56.48	VDIDVPDVNIEGPEGK	[7] Oxidation (D)	AHNK_HUMAN	Neuroblast differentiation-associated protein AHNAK OS=Homo sapiens GN=AHNAK PE=1 SV=2	68356.3	2.97939e+06	82704.6	169159	32311.3	2.56578e+06	15886.5	87265.6	25988.9	3.07154e+06	40066.4	95457.9	30221.6	2.58822e+06	60445.3	38409.4
59.21_1564.8126n	0	1	#39913	2	59.2121	1564.81	69.47	APDVDVNIAGPDAALK		AHNK_HUMAN	Neuroblast differentiation-associated protein AHNAK OS=Homo sapiens GN=AHNAK PE=1 SV=2	857378	1.093e+06	1.41588e+06	1.64941e+06	988103	678008	266759	1.01741e+06	780889	497811	1.66522e+06	1.73706e+06	1.77514e+06	2.08859e+06	2.04127e+06	2.20415e+06
53.71_1455.7582n	0	1	#40400	2	53.7129	1455.76	83.53	GPSLQGDLAVSGDIK		AHNK_HUMAN	Neuroblast differentiation-associated protein AHNAK OS=Homo sapiens GN=AHNAK PE=1 SV=2	2.55821e+06	1.76981e+06	2.42583e+06	2.71206e+06	1.53057e+06	1.55222e+06	266142	2.05749e+06	1.80387e+06	1.73805e+06	2.21137e+06	2.15877e+06	1.45327e+06	886348	1.38533e+06	2.06764e+06
62.74_1340.6819n	1	1	#40486	3	62.7443	1340.68	43.58	IPMPDFDLHLK	[3] Oxidation (M)	AHNK_HUMAN	Neuroblast differentiation-associated protein AHNAK OS=Homo sapiens GN=AHNAK PE=1 SV=2	360449	290152	343683	288446	245029	244285	24057.7	287142	217069	296816	366251	232761	105857	178154	335270	308337
76.40_1340.6803n	1	1	#74189	3	76.4044	1340.68	38.72	IPMPDFDLHLK	[3] Oxidation (M)	AHNK_HUMAN	Neuroblast differentiation-associated protein AHNAK OS=Homo sapiens GN=AHNAK PE=1 SV=2	53200	11281.8	1985.87	0	9508.21	5391.22	20727.8	28395.6	40226.2	60272.2	46806.4	33891.9	33824.1	43718.2	39562.9	0
63.69_2074.9618n	0	3	#157363,#62285,#40644	2,3,4	63.6934	2074.96	14.65	VDIDAPDVDVHGPDWHLK	[13] Oxidation (P)|[14] Oxidation (D)|[18] Oxidation (K)	AHNK_HUMAN	Neuroblast differentiation-associated protein AHNAK OS=Homo sapiens GN=AHNAK PE=1 SV=2	248217	474864	36453	338755	213236	465764	717734	183880	307470	2.14812e+06	120550	255940	1.4859e+06	21801.2	27853.7	100188
53.77_2029.0200n	1	1	#49899	3	53.7727	2029.02	32.96	ISMPGFKGEGPEVDVNLPK	[3] Oxidation (M)	AHNK_HUMAN	Neuroblast differentiation-associated protein AHNAK OS=Homo sapiens GN=AHNAK PE=1 SV=2	894466	753569	753990	823113	394452	652887	44713.2	765164	778732	608328	633314	700113	258077	326547	696872	465506
72.65_2029.0197n	1	1	#40798	3	72.6504	2029.02	19.33	ISMPGFKGEGPEVDVNLPK	[3] Oxidation (M)	AHNK_HUMAN	Neuroblast differentiation-associated protein AHNAK OS=Homo sapiens GN=AHNAK PE=1 SV=2	1.437e+06	1.36441e+06	86944.6	835074	66231.2	184520	139290	717759	217723	1.57676e+06	643311	285666	653612	83852.1	619414	748077
13.64_1295.6175n	0	1	#40917	3	13.6377	1295.62	6.52	GEGPDVHMTLPK	[8] Oxidation (M)	AHNK_HUMAN	Neuroblast differentiation-associated protein AHNAK OS=Homo sapiens GN=AHNAK PE=1 SV=2	213696	163624	225222	144999	108447	183504	194577	194229	258017	169459	208340	195229	122496	98302.6	210248	24918.5
75.71_1273.6611n	0	1	#41653	2	75.7087	1273.66	58	ISMPEVDLNLK	[3] Oxidation (M)	AHNK_HUMAN	Neuroblast differentiation-associated protein AHNAK OS=Homo sapiens GN=AHNAK PE=1 SV=2	246194	458599	86425.1	363440	160245	55849.1	32062.7	110769	160119	393149	917354	132086	273433	317529	315677	438480
80.36_2580.3198n	0	1	#41736	2	80.3589	2580.32	118.56	SPSLDVTVPEAELNLETPEISVGGK		AHNK_HUMAN	Neuroblast differentiation-associated protein AHNAK OS=Homo sapiens GN=AHNAK PE=1 SV=2	323925	147101	904263	905146	202064	200668	65475.9	330360	57555	348320	513724	1.09248e+06	655941	387024	482772	690240
29.78_1268.6429n	0	1	#41748	3	29.777	1268.64	15.04	ISMPDVDLHVK	[3] Oxidation (M)	AHNK_HUMAN	Neuroblast differentiation-associated protein AHNAK OS=Homo sapiens GN=AHNAK PE=1 SV=2	133945	127770	123617	98853.1	83432.5	149013	167446	141880	155389	119423	152047	158024	84015.9	76896.8	138523	127197
30.79_1268.6433n	0	1	#43524	3	30.7943	1268.64	14.31	ISMPDVDLHVK	[3] Oxidation (M)	AHNK_HUMAN	Neuroblast differentiation-associated protein AHNAK OS=Homo sapiens GN=AHNAK PE=1 SV=2	170768	148680	143877	81171.4	106824	156903	177981	150013	178912	156368	194812	151793	98372.5	83554.8	191359	158516
53.89_1268.6428n	0	1	#103055	3	53.8922	1268.64	28.84	ISMPDVDLHVK	[3] Oxidation (M)	AHNK_HUMAN	Neuroblast differentiation-associated protein AHNAK OS=Homo sapiens GN=AHNAK PE=1 SV=2	104358	46876.6	0	55167.5	13288	23281.5	20401.3	26392.5	0	3319.07	4255.14	88842.2	2792.18	2751.45	11710.4	15132.2
25.31_893.3979n	0	1	#41948	2	25.3064	893.398	16.45	MPEMNIK	[1] Oxidation (M)|[4] Oxidation (M)	AHNK_HUMAN	Neuroblast differentiation-associated protein AHNAK OS=Homo sapiens GN=AHNAK PE=1 SV=2	23015.1	2019.78	916.094	81864.3	6853.82	366870	414885	4853.38	5518.28	5532.04	1817.42	15986	1402.64	1063.08	2236.3	1.52343e+06
30.68_1263.6280n	0	1	#42105	2	30.6761	1263.63	22.21	FKAEAPLPSPK	[9] Phospho (ST)	AHNK_HUMAN	Neuroblast differentiation-associated protein AHNAK OS=Homo sapiens GN=AHNAK PE=1 SV=2	128596	107516	442490	219777	110614	111734	409274	384733	372280	436469	561468	743449	721975	334904	621695	538670
78.76_2563.2334n	1	1	#42239	2	78.7574	2563.23	110.42	ADIDISGPNVDVDVPDVNIEGPDAK		AHNK_HUMAN	Neuroblast differentiation-associated protein AHNAK OS=Homo sapiens GN=AHNAK PE=1 SV=2	223586	358938	875076	778844	218158	246190	51838.1	393363	27182.1	574216	703356	720192	455718	419792	437878	562180
73.43_1201.6396n	1	1	#42451	2	73.4301	1201.64	48.62	ISMPDVGLNLK	[3] Oxidation (M)	AHNK_HUMAN	Neuroblast differentiation-associated protein AHNAK OS=Homo sapiens GN=AHNAK PE=1 SV=2	580915	685416	180135	493159	95126.1	131283	91208.8	410290	141135	823729	481364	195579	473477	161856	345380	422205
75.93_1282.6557n	0	1	#42830	3	75.9279	1282.66	3.59	ISMPDVDLHLK	[5] Oxidation (D)	AHNK_HUMAN	Neuroblast differentiation-associated protein AHNAK OS=Homo sapiens GN=AHNAK PE=1 SV=2	78757	169993	0	93954.5	88345.5	5476.49	27773.2	3981.15	44163	71577.9	261550	7951.96	121442	57883.6	90787.5	98859.1
13.60_1597.7380n	0	1	#42955	2	13.6006	1597.74	94.63	GKGGVTGSPEASISGSK	[8] Phospho (ST)	AHNK_HUMAN	Neuroblast differentiation-associated protein AHNAK OS=Homo sapiens GN=AHNAK PE=1 SV=2	424114	481403	488696	473892	216402	350632	253061	416748	430013	434845	333056	864945	402414	208596	399723	0
37.48_1211.5729n	1	1	#43173	3	37.477	1211.57	34.98	FSMPGFKGEGR		AHNK_HUMAN	Neuroblast differentiation-associated protein AHNAK OS=Homo sapiens GN=AHNAK PE=1 SV=2	502883	382170	371244	497346	225693	295566	535397	386555	242440	363374	142578	539267	98661.7	119244	516891	238570
67.06_1839.9714n	0	1	#43185	2	67.0567	1839.97	9.97	APKVSMPDVDLNLKGPK	[2] Oxidation (P)|[6] Oxidation (M)	AHNK_HUMAN	Neuroblast differentiation-associated protein AHNAK OS=Homo sapiens GN=AHNAK PE=1 SV=2	1.03762e+06	1.50831e+06	41685.4	365040	1.59498e+06	1.6865e+06	2.07559e+06	238230	20866.3	876322	1.36613e+06	151197	1.22946e+06	10271.8	481790	207112
18.18_1209.5675n	0	1	#43771	4	18.1818	1209.57	14.92	FKMPEMHFK	[6] Oxidation (M)	AHNK_HUMAN	Neuroblast differentiation-associated protein AHNAK OS=Homo sapiens GN=AHNAK PE=1 SV=2	186113	166353	192896	201533	139169	209745	335122	195816	197499	121301	150044	215017	95450.8	46978.2	204765	0
18.99_1209.5671n	0	1	#56516	4	18.9913	1209.57	12.15	FKMPEMHFK	[6] Oxidation (M)	AHNK_HUMAN	Neuroblast differentiation-associated protein AHNAK OS=Homo sapiens GN=AHNAK PE=1 SV=2	166979	131891	155623	168878	102848	135649	270076	183557	183425	114984	133463	170293	63461	51364	176594	0
67.14_1421.6680n	0	2	#43866,#131818	2,3	67.1366	1421.67	0.63	MKVPKFSVSGAK	[2] Oxidation (K)|[4] Oxidation (P)|[5] Oxidation (K)|[9] Phospho (ST)|[12] Oxidation (K)	AHNK_HUMAN	Neuroblast differentiation-associated protein AHNAK OS=Homo sapiens GN=AHNAK PE=1 SV=2	400871	609794	639522	901423	304989	423423	49205.5	648581	518188	1.34563e+06	388475	743896	626842	911134	692160	807774
78.24_3747.8832n	0	1	#44549	4	78.2428	3747.88	64.35	VKGDVDVSVPKLEGDLTGPSVGVEVPDVELECPDAK	[32] Carbamidomethyl (C)	AHNK_HUMAN	Neuroblast differentiation-associated protein AHNAK OS=Homo sapiens GN=AHNAK PE=1 SV=2	498936	229031	549963	759923	34320.3	403051	117809	293250	68430.3	516856	222258	453170	15504.4	16172.5	551815	280000
12.94_1162.5553n	0	1	#44597	2	12.9449	1162.56	5.73	KPDIDITGPK	[7] Phospho (ST)	AHNK_HUMAN	Neuroblast differentiation-associated protein AHNAK OS=Homo sapiens GN=AHNAK PE=1 SV=2	404241	326720	422828	386373	331740	497463	430072	488765	648396	381838	478294	513219	429356	341184	557141	0
60.55_1524.8343n	0	1	#44606	3	60.5472	1524.83	52.9	ISMPDVNLNLKGPK		AHNK_HUMAN	Neuroblast differentiation-associated protein AHNAK OS=Homo sapiens GN=AHNAK PE=1 SV=2	697310	497609	339878	520643	254772	291412	134021	356980	121792	496280	133563	428310	82021.7	150930	831366	292599
68.18_2079.9608n	1	1	#45065	3	68.1757	2079.96	76.54	MDIDAPDVEVQGPDWHLK	[1] Oxidation (M)	AHNK_HUMAN	Neuroblast differentiation-associated protein AHNAK OS=Homo sapiens GN=AHNAK PE=1 SV=2	803844	1.01768e+06	1.03782e+06	1.1563e+06	448070	814322	148092	885612	852859	936035	820122	1.17167e+06	526158	655251	968325	598071
63.04_1298.6535n	0	1	#45625	3	63.0421	1298.65	25.61	ISMPDVDLHLK	[3] Oxidation (M)|[4] Oxidation (P)	AHNK_HUMAN	Neuroblast differentiation-associated protein AHNAK OS=Homo sapiens GN=AHNAK PE=1 SV=2	161678	179503	328.245	198339	26538.5	89419	110826	176632	135445	360184	28365.7	100680	292033	2885.7	5375.98	134480
71.71_2048.9804n	1	1	#45995	3	71.7105	2048.98	48.16	VDINAPDVDVQGPDWHLK	[13] Oxidation (P)|[14] Oxidation (D)	AHNK_HUMAN	Neuroblast differentiation-associated protein AHNAK OS=Homo sapiens GN=AHNAK PE=1 SV=2	590561	770458	40741.4	427044	129224	311056	179262	286083	121755	787205	390194	176908	582654	25556.9	329893	521478
43.68_1221.5786n	0	2	#46416,#50655	3,4	43.6797	1221.58	31.69	FKMPEMHFR		AHNK_HUMAN	Neuroblast differentiation-associated protein AHNAK OS=Homo sapiens GN=AHNAK PE=1 SV=2	789403	544022	656309	729119	408812	503540	43374.7	681266	412774	611229	389170	1.09602e+06	272014	233657	503488	287647
59.15_1611.8383n	0	1	#49068	3	59.152	1611.84	13.17	GEVDVDVPKLEGDLK		AHNK_HUMAN	Neuroblast differentiation-associated protein AHNAK OS=Homo sapiens GN=AHNAK PE=1 SV=2	301565	322850	437940	482688	297082	231197	69388.6	305613	230387	429272	509186	401151	402400	448662	416682	498666
13.31_1066.5772n	0	1	#49551	3	13.3065	1066.58	36.05	GPEVDLKGPR		AHNK_HUMAN	Neuroblast differentiation-associated protein AHNAK OS=Homo sapiens GN=AHNAK PE=1 SV=2	179140	136561	156098	191328	107390	152477	199349	169656	106499	76564.2	90941.2	212961	50575.2	24126.1	89382.5	0
31.33_1768.9577n	1	1	#50384	3	31.327	1768.96	22.87	LKGDVDVSGPKLEGDIK		AHNK_HUMAN	Neuroblast differentiation-associated protein AHNAK OS=Homo sapiens GN=AHNAK PE=1 SV=2	547135	383381	289829	336737	166304	307256	600223	305139	247781	325219	106108	334826	44087.8	46507.7	228804	123167
30.11_1619.8281n	0	1	#53145	3	30.1135	1619.83	1.11	APKISMPDIDFNLK	[7] Oxidation (P)|[8] Oxidation (D)	AHNK_HUMAN	Neuroblast differentiation-associated protein AHNAK OS=Homo sapiens GN=AHNAK PE=1 SV=2	160600	135568	103457	111435	114044	116944	88254.2	82003.6	147381	123747	77106.8	107295	166852	111206	72597.5	71692.1
13.04_1124.5841n	0	1	#53234	2	13.0432	1124.58	21.84	GPEVDIRDPK		AHNK_HUMAN	Neuroblast differentiation-associated protein AHNAK OS=Homo sapiens GN=AHNAK PE=1 SV=2	158068	131655	169053	154128	125010	91641.5	116439	128392	149728	127797	223166	238744	317618	228435	206275	0
68.58_2602.2803n	0	1	#53738	4	68.5757	2602.28	39.86	ADIDVSGPKVDIDTPDIDIHGPEGK		AHNK_HUMAN	Neuroblast differentiation-associated protein AHNAK OS=Homo sapiens GN=AHNAK PE=1 SV=2	229630	313089	952156	724814	397539	778183	65468.1	405719	206866	213086	94295.5	1.00264e+06	48916.2	200703	612702	55642.5
68.66_2602.2795n	0	1	#109067	3	68.6557	2602.28	28.75	ADIDVSGPKVDIDTPDIDIHGPEGK		AHNK_HUMAN	Neuroblast differentiation-associated protein AHNAK OS=Homo sapiens GN=AHNAK PE=1 SV=2	20650.9	29378.4	227321	154175	117011	290293	138383	48015.1	25234.1	24962.3	8049.59	245908	11586.8	20931.2	110850	6800.27
62.30_2319.1987n	0	1	#54064	2	62.2987	2319.2	85.87	IKGDVPSVGLEGPDVDLQGPEAK		AHNK_HUMAN	Neuroblast differentiation-associated protein AHNAK OS=Homo sapiens GN=AHNAK PE=1 SV=2	515168	615150	644069	1.14121e+06	206057	599671	332492	510859	153673	552548	333173	1.10743e+06	220315	154871	228696	365638
48.89_1473.7044n	1	1	#54306	2	48.8892	1473.7	57.01	VEGDMQVPDLDIK	[5] Oxidation (M)	AHNK_HUMAN	Neuroblast differentiation-associated protein AHNAK OS=Homo sapiens GN=AHNAK PE=1 SV=2	382091	271368	365775	176794	232026	237473	70053	322675	399130	265450	417478	148659	221905	290549	348883	319079
32.51_1300.6158n	0	1	#54743	3	32.5149	1300.62	20.17	ISMPDVDLHMK	[3] Oxidation (M)	AHNK_HUMAN	Neuroblast differentiation-associated protein AHNAK OS=Homo sapiens GN=AHNAK PE=1 SV=2	110462	79291.9	92166.5	67534.2	61448.3	76247.1	114710	108555	106415	80714.2	110475	116724	17484.5	48980.3	89457.1	88476.7
75.77_1380.7490n	1	1	#55081	3	75.7683	1380.75	46.69	FKMPFLSISSPK		AHNK_HUMAN	Neuroblast differentiation-associated protein AHNAK OS=Homo sapiens GN=AHNAK PE=1 SV=2	226206	162107	219670	297218	61076.4	178122	16445.1	222532	73332.2	124909	50434.7	326474	14479.4	12108	91073.8	19611.6
52.23_1996.9000n	1	1	#55109	3	52.2255	1996.9	28.24	ASLGSLEGEAEAEASSPKGK	[16] Phospho (ST)	AHNK_HUMAN	Neuroblast differentiation-associated protein AHNAK OS=Homo sapiens GN=AHNAK PE=1 SV=2	288312	337329	352846	339049	209569	248395	25414.7	405054	407545	319170	193666	460319	184983	87613.5	326131	171530
28.24_1501.7464n	0	1	#55530	3	28.236	1501.75	23.51	VEGEMKVPDVDIR	[5] Oxidation (M)	AHNK_HUMAN	Neuroblast differentiation-associated protein AHNAK OS=Homo sapiens GN=AHNAK PE=1 SV=2	142884	106481	106179	115328	48812.8	109953	169165	125376	88513.7	83063.1	63450.6	104867	25697.2	16944.2	138613	70847.4
65.72_1606.8540n	1	1	#57102	4	65.7196	1606.85	32.16	IPMPDFDLHLKGPK		AHNK_HUMAN	Neuroblast differentiation-associated protein AHNAK OS=Homo sapiens GN=AHNAK PE=1 SV=2	329503	169503	199478	281473	138247	155134	19606.2	174496	67740.1	150418	34805.6	340459	25371.2	85699.5	482441	152604
55.97_1293.6292n	0	1	#59237	2	55.969	1293.63	34.23	ISMPDVDFNLK	[3] Oxidation (M)	AHNK_HUMAN	Neuroblast differentiation-associated protein AHNAK OS=Homo sapiens GN=AHNAK PE=1 SV=2	160649	142579	147595	102016	96711.2	120053	25608.4	120444	198232	143773	208985	133054	82048.4	96177.3	152696	159311
75.89_2111.9492n	1	1	#59402	3	75.8881	2111.95	38.42	MDIDAPDVEVQGPDWHLK	[1] Oxidation (M)|[13] Oxidation (P)|[14] Oxidation (D)	AHNK_HUMAN	Neuroblast differentiation-associated protein AHNAK OS=Homo sapiens GN=AHNAK PE=1 SV=2	65280.3	119428	3993.59	53204.7	121544	9139.68	31202.5	5306.91	41686.7	121976	342947	14189.3	244251	59479.5	76865.2	134259
19.13_1203.6180n	0	1	#59457	2	19.1293	1203.62	39.7	MKGDVDVSLPK	[1] Oxidation (M)	AHNK_HUMAN	Neuroblast differentiation-associated protein AHNAK OS=Homo sapiens GN=AHNAK PE=1 SV=2	381435	303424	356543	329604	837742	257811	463245	337926	335135	388279	384310	421707	303394	187649	321710	0
58.38_2063.0060n	0	1	#61321	3	58.3753	2063.01	23.84	FSMPGFKGEGPEVDVNLPK	[3] Oxidation (M)	AHNK_HUMAN	Neuroblast differentiation-associated protein AHNAK OS=Homo sapiens GN=AHNAK PE=1 SV=2	343646	307519	274614	340543	166648	201499	25802.6	286358	202967	220043	204097	231646	56001.4	66738.5	274219	166927
58.75_2063.0040n	0	1	#64816	3	58.754	2063	15.51	FSMPGFKGEGPEVDVNLPK	[3] Oxidation (M)	AHNK_HUMAN	Neuroblast differentiation-associated protein AHNAK OS=Homo sapiens GN=AHNAK PE=1 SV=2	273208	233636	192986	245473	102685	159905	12930.3	221901	159347	166970	166781	160115	27068.2	33737.5	219254	123335
76.17_2063.0068n	0	1	#59829	3	76.1667	2063.01	61.9	FSMPGFKGEGPEVDVNLPK	[3] Oxidation (M)	AHNK_HUMAN	Neuroblast differentiation-associated protein AHNAK OS=Homo sapiens GN=AHNAK PE=1 SV=2	216667	276037	26585.7	59179	21919.8	36940.4	60101.7	55192.2	47808.5	120466	380893	62551.4	115928	95861.5	318129	114196
76.40_2464.2922n	0	1	#60096	3	76.4044	2464.29	47.48	LEGPDVSLKGPGVDLPSVNLSMPK	[22] Oxidation (M)	AHNK_HUMAN	Neuroblast differentiation-associated protein AHNAK OS=Homo sapiens GN=AHNAK PE=1 SV=2	221234	161204	215213	172419	2750.16	120091	28102.2	186220	210379	105069	200016	162892	60920.2	10494.4	70057.6	111115
53.57_1781.8987n	1	1	#60544	3	53.5739	1781.9	47.71	IEGEMQVPDVDIRGPK		AHNK_HUMAN	Neuroblast differentiation-associated protein AHNAK OS=Homo sapiens GN=AHNAK PE=1 SV=2	383829	255445	138709	296605	106098	175014	20336	192396	141703	375668	60627	245502	81536.1	80244.6	655227	147476
60.21_2521.2225n	1	1	#61138	3	60.2089	2521.22	83.16	ADVDVSGPKVDVEGPDVNIEGPEGK		AHNK_HUMAN	Neuroblast differentiation-associated protein AHNAK OS=Homo sapiens GN=AHNAK PE=1 SV=2	848977	842298	856016	1.14916e+06	555366	682430	114743	705301	299014	575842	418925	986391	270740	327382	961689	541214
31.90_988.5024n	0	1	#61155	2	31.9017	988.502	2.35	LEGPDVSLK	[4] Oxidation (P)|[5] Oxidation (D)	AHNK_HUMAN	Neuroblast differentiation-associated protein AHNAK OS=Homo sapiens GN=AHNAK PE=1 SV=2	25274.7	45735.3	21661	34549.8	77416.4	17124.2	45801.7	12340.9	49314.2	968224	27235.1	41906.9	0	45749.5	42207.9	23175.1
67.00_2014.9346n	0	1	#62603	2	66.9967	2014.93	71.94	VDVSAPDVEMQGPDWNLK	[10] Oxidation (M)	AHNK_HUMAN	Neuroblast differentiation-associated protein AHNAK OS=Homo sapiens GN=AHNAK PE=1 SV=2	380569	407289	568761	617890	194369	456715	93849.8	570237	596732	521357	372181	415120	185452	305897	533082	497608
13.70_1201.6197n	0	1	#63381	2	13.7041	1201.62	1.39	VSGPDLDLNLK	[4] Oxidation (P)|[5] Oxidation (D)	AHNK_HUMAN	Neuroblast differentiation-associated protein AHNAK OS=Homo sapiens GN=AHNAK PE=1 SV=2	157334	113831	95743.8	75936.4	88431	144173	63561.3	72445.9	138484	163349	69413.8	59424.9	198302	247229	133659	0
64.34_1229.5231n	0	1	#64133	2	64.3386	1229.52	17.27	DIDISSPEFK	[6] Phospho (ST)	AHNK_HUMAN	Neuroblast differentiation-associated protein AHNAK OS=Homo sapiens GN=AHNAK PE=1 SV=2	90090.5	101201	159532	103476	103029	91319.2	17122.2	163122	105230	22729	117779	81276.2	161690	135632	199264	209234
76.40_2513.3117n	1	1	#64537	3	76.4044	2513.31	42.35	MKGEVDVSLANVEGDLKGPALDIK	[1] Oxidation (M)	AHNK_HUMAN	Neuroblast differentiation-associated protein AHNAK OS=Homo sapiens GN=AHNAK PE=1 SV=2	120240	67806.9	136128	103824	2471.07	60082.3	27681.5	116594	90641.9	45806.7	79241.6	79301	40988.3	12781	92703.9	105090
73.23_1895.9485n	0	1	#64978	3	73.2302	1895.95	2.16	ISIPDVDLDLKGPKVK	[2] Phospho (ST)|[7] Oxidation (D)|[11] Oxidation (K)|[13] Oxidation (P)|[14] Oxidation (K)|[16] Oxidation (K)	AHNK_HUMAN	Neuroblast differentiation-associated protein AHNAK OS=Homo sapiens GN=AHNAK PE=1 SV=2	267405	442190	78490.3	295576	34636.2	135128	27399.9	227302	130434	459321	180358	138373	276413	217287	295718	260091
58.36_1575.7822n	0	1	#65459	2	58.3554	1575.78	7.54	SPQISMSDIDLNLK	[6] Oxidation (M)	AHNK_HUMAN	Neuroblast differentiation-associated protein AHNAK OS=Homo sapiens GN=AHNAK PE=1 SV=2	212994	186465	230269	256797	160936	104040	111901	156696	144409	226576	261836	168224	200356	228487	252656	242012
67.36_1857.9390n	0	2	#108910,#65743	2,3	67.3562	1857.94	77.39	SPQISMSDIDLNLKGPK	[6] Oxidation (M)	AHNK_HUMAN	Neuroblast differentiation-associated protein AHNAK OS=Homo sapiens GN=AHNAK PE=1 SV=2	849270	759293	32650.3	252197	77524.7	140861	220901	210466	61898.3	351879	736626	57134.4	405849	19574.7	328685	214602
75.89_2095.9522n	1	1	#65888	3	75.8881	2095.95	18.58	MDIDAPDVEVQGPDWHLK	[13] Oxidation (P)|[14] Oxidation (D)	AHNK_HUMAN	Neuroblast differentiation-associated protein AHNAK OS=Homo sapiens GN=AHNAK PE=1 SV=2	37152.2	154045	2393.47	66190.1	90858.9	22627.8	53532.7	18956.8	51456.7	59338.5	283584	4769.81	134023	74214.2	110282	86361.7
78.09_2107.9881n	0	1	#66020	3	78.0853	2107.99	30.4	MDIDVPDVEVQGPDWHLK	[1] Oxidation (M)	AHNK_HUMAN	Neuroblast differentiation-associated protein AHNAK OS=Homo sapiens GN=AHNAK PE=1 SV=2	16055.5	271865	47776.1	23329.2	43748.8	357349	80086.2	206575	229689	59944.3	40715.2	35764.6	465508	119692	62894.2	79316.9
28.10_1555.6642n	0	1	#67993	2	28.0975	1555.66	0.37	MKMPKFSMPGFK	[5] Oxidation (K)|[7] Phospho (ST)|[8] Oxidation (M)|[9] Oxidation (P)	AHNK_HUMAN	Neuroblast differentiation-associated protein AHNAK OS=Homo sapiens GN=AHNAK PE=1 SV=2	105058	118807	101594	113149	54607.1	96656.6	104339	106322	156427	152915	106404	201849	123248	78365.6	122963	109051
61.95_2421.0318n	0	2	#98393,#69244	2,3	61.9504	2421.03	78.44	EVFSSCSSEVVLSGDDEEYQR	[6] Carbamidomethyl (C)	AHNK_HUMAN	Neuroblast differentiation-associated protein AHNAK OS=Homo sapiens GN=AHNAK PE=1 SV=2	710560	578425	866090	464829	884128	515925	37555.3	896651	793595	271213	983625	421953	549581	558925	1.24447e+06	987979
19.56_976.4544n	1	1	#71022	2	19.5631	976.454	13.38	GDMDVSLPK	[3] Oxidation (M)	AHNK_HUMAN	Neuroblast differentiation-associated protein AHNAK OS=Homo sapiens GN=AHNAK PE=1 SV=2	86882.2	82836.6	108949	82655.8	63513.4	79651.7	110754	84850.6	109883	103910	151152	114184	115535	79257.5	110729	0
66.79_2090.9381n	0	2	#110869,#71208	3,4	66.787	2090.94	8.69	MDIDAPDVDVHGPDWHLK	[6] Oxidation (P)|[14] Oxidation (D)	AHNK_HUMAN	Neuroblast differentiation-associated protein AHNAK OS=Homo sapiens GN=AHNAK PE=1 SV=2	246072	259123	13806.5	85182.9	59641.8	155587	100034	82208.5	17385.7	171141	339033	54560.3	215817	16846.4	51779.5	16970.3
63.04_1314.6497n	0	2	#151272,#72037	2,3	63.0421	1314.65	17.66	ISMPDVDLHLK	[3] Oxidation (M)|[4] Oxidation (P)|[5] Oxidation (D)	AHNK_HUMAN	Neuroblast differentiation-associated protein AHNAK OS=Homo sapiens GN=AHNAK PE=1 SV=2	66387.9	57346.6	9.13122	34452.9	10412	6830.16	36654.5	53068.4	30977.4	170065	6302.17	15680.4	116101	3308.94	16576.3	84410.8
38.07_1753.9282n	1	1	#73378	4	38.0681	1753.93	36.75	VEGEMKVPDVEIKGPK		AHNK_HUMAN	Neuroblast differentiation-associated protein AHNAK OS=Homo sapiens GN=AHNAK PE=1 SV=2	199170	116476	87962.7	120896	44454.3	127290	12142.9	112905	47626.2	112213	29724.1	147893	11281.3	28887.1	163706	54696.5
63.86_1488.7524n	0	1	#73819	2	63.8595	1488.75	98.52	ISMSEVDLNVAAPK	[3] Oxidation (M)	AHNK_HUMAN	Neuroblast differentiation-associated protein AHNAK OS=Homo sapiens GN=AHNAK PE=1 SV=2	113259	301617	17455.7	121406	62620.9	77689.2	81803.3	121166	101095	355076	15662.8	116518	698781	87895.9	40257.6	81645.4
31.80_1564.8288n	0	1	#81711	3	31.8024	1564.83	38.67	ISMPDVDLHLKGPK	[3] Oxidation (M)	AHNK_HUMAN	Neuroblast differentiation-associated protein AHNAK OS=Homo sapiens GN=AHNAK PE=1 SV=2	119036	74766.7	52888.7	49880	52733.9	63643.6	152578	86052.8	62405.5	63621.1	21280.5	93131.3	0	12891.9	131057	41551.3
36.95_1925.0018n	0	1	#81753	3	36.9453	1925	26.17	GGLKGSEVGFHGAAPDISVK		AHNK_HUMAN	Neuroblast differentiation-associated protein AHNAK OS=Homo sapiens GN=AHNAK PE=1 SV=2	162787	77217.8	62176	83195.9	21298.7	41247.9	186421	70673.9	15958.6	117792	6343.11	84095.5	1939.48	6317.16	85861.2	42190.5
63.58_2114.9878n	1	1	#82744	4	63.5803	2114.99	12.88	VDIDAPDVEVHDPDWHLK	[14] Oxidation (D)	AHNK_HUMAN	Neuroblast differentiation-associated protein AHNAK OS=Homo sapiens GN=AHNAK PE=1 SV=2	56264.1	34657.7	1568.2	57111.7	11460.2	55313.8	40630.8	47990.2	101735	304496	14803	26097.8	423452	19995.2	8624.94	20831.4
54.95_2117.0413n	0	1	#84913	3	54.9543	2117.04	46.5	GSGGEWKGPQVSSALNLDTSK		AHNK_HUMAN	Neuroblast differentiation-associated protein AHNAK OS=Homo sapiens GN=AHNAK PE=1 SV=2	190818	104475	92165.3	241881	46146.5	91132	5625.04	124816	55848.6	60471.1	18888.1	115606	9720.07	7420.48	59585.1	19118
73.73_1686.7782n	1	1	#85429	3	73.7301	1686.78	13.8	MDVNVGDIDIEGPEGK		AHNK_HUMAN	Neuroblast differentiation-associated protein AHNAK OS=Homo sapiens GN=AHNAK PE=1 SV=2	38114	45779.5	129415	122795	63038.8	117993	2456.61	90295.7	53842.3	23902	64429	151484	32722.5	72107.7	71810.1	32040.2
21.34_1490.7954n	0	1	#86125	3	21.3382	1490.8	8.45	VKTPEMIIQKPK	[3] Phospho (ST)	AHNK_HUMAN	Neuroblast differentiation-associated protein AHNAK OS=Homo sapiens GN=AHNAK PE=1 SV=2	173877	170657	201606	191671	102147	110807	109422	120675	162356	175217	135280	246326	215415	125441	136393	11742.2
75.93_1346.6550n	0	1	#86305	3	75.9279	1346.65	33.8	ISMPDFDLHLK	[3] Oxidation (M)|[4] Oxidation (P)	AHNK_HUMAN	Neuroblast differentiation-associated protein AHNAK OS=Homo sapiens GN=AHNAK PE=1 SV=2	0	36975	0	3033.01	20971.5	2454.37	42127.3	0	3092.88	15948.7	70442.7	0	47641.8	20763.4	19432.8	15012.7
66.81_2106.9336n	0	2	#119284,#86446	3,4	66.8069	2106.93	14.14	MDIDAPDVDVHGPDWHLK	[1] Oxidation (M)|[13] Oxidation (P)|[14] Oxidation (D)	AHNK_HUMAN	Neuroblast differentiation-associated protein AHNAK OS=Homo sapiens GN=AHNAK PE=1 SV=2	259132	194739	1804.66	62748.7	30889.2	39028.6	54063.8	53262.3	20656.4	199622	323447	28590	239373	0	31051.4	12169
73.57_1908.9974n	0	1	#86696	4	73.5702	1909	0.79	APKISMPDVDLHLKGPK	[3] Oxidation (K)|[6] Oxidation (M)|[7] Oxidation (P)|[17] Oxidation (K)	AHNK_HUMAN	Neuroblast differentiation-associated protein AHNAK OS=Homo sapiens GN=AHNAK PE=1 SV=2	52793	83442.3	78609.1	85603.4	37079.1	49858.3	2386.51	68696.6	47567.6	68584.3	42226.2	72096.6	46421.3	65285.7	56344.6	47479.8
71.25_2078.0216n	0	1	#89513	2	71.2521	2078.02	73.16	GDVPSVGLEGPDVDLQGPEAK		AHNK_HUMAN	Neuroblast differentiation-associated protein AHNAK OS=Homo sapiens GN=AHNAK PE=1 SV=2	137520	75952.1	231095	285755	84345.4	161704	21148.1	166177	148412	116512	291783	414844	140514	177199	203790	274538
71.83_2193.9130n	1	1	#92221	3	71.8304	2193.91	48.72	SSKASLGSLEGEAEAEASSPK	[2] Phospho (ST)|[8] Phospho (ST)	AHNK_HUMAN	Neuroblast differentiation-associated protein AHNAK OS=Homo sapiens GN=AHNAK PE=1 SV=2	125572	148227	98247.5	30935.9	20256.3	69229.1	3706.79	93434.8	71535.7	39271.6	45488.2	31279.2	36376.1	24892.6	52110.5	25681.9
61.70_2057.9825n	0	1	#95408	3	61.7017	2057.98	14.54	VDINAPDVDVHGPDWHLK	[13] Oxidation (P)|[14] Oxidation (D)	AHNK_HUMAN	Neuroblast differentiation-associated protein AHNAK OS=Homo sapiens GN=AHNAK PE=1 SV=2	88937	72205.1	71034	86776.7	74025.9	49782.3	7049.15	58082.6	64391	131098	78048.3	67944.2	112599	243710	137681	155943
54.95_1801.7685n	0	1	#95855	2	54.9543	1801.77	58.71	LPSGSGAASPTGSAVDIR	[3] Phospho (ST)|[9] Phospho (ST)	AHNK_HUMAN	Neuroblast differentiation-associated protein AHNAK OS=Homo sapiens GN=AHNAK PE=1 SV=2	154131	173428	287963	263885	86540.3	124033	45018.8	398452	278501	224084	294876	199579	259257	100341	307841	310972
59.49_1856.9951n	0	1	#97168	4	59.4907	1857	14.4	IKGDMDISVPKLEGDLK		AHNK_HUMAN	Neuroblast differentiation-associated protein AHNAK OS=Homo sapiens GN=AHNAK PE=1 SV=2	117710	85820.2	103952	155421	54398.4	66755.1	8545.01	78115.6	19252.7	50945.9	35672.4	122722	9722.73	5079.03	67707.4	31970.6
63.58_2130.9829n	1	1	#98275	4	63.5803	2130.98	5.57	VDIDAPDVEVHDPDWHLK	[13] Oxidation (P)|[14] Oxidation (D)	AHNK_HUMAN	Neuroblast differentiation-associated protein AHNAK OS=Homo sapiens GN=AHNAK PE=1 SV=2	10680.6	19802.6	7126.49	24961.2	22670.3	75991.6	61877.1	16642.4	45430.4	152463	19131.3	21664.7	216160	8970.66	10224.4	8192.04
55.49_1739.8784n	1	1	#99281	2	55.4915	1739.88	66.71	VEGDMQVPDLDIKGPK		AHNK_HUMAN	Neuroblast differentiation-associated protein AHNAK OS=Homo sapiens GN=AHNAK PE=1 SV=2	159465	93024.5	120011	191509	17569.5	200443	199592	79896.5	45746	93100.2	27922.1	233255	10429.7	4473.67	76936.6	32529.7
43.45_1298.6331n	0	1	#99514	2	43.4512	1298.63	12.93	AEGPEVDVNLPK	[7] Oxidation (D)|[9] Oxidation (N)	AHNK_HUMAN	Neuroblast differentiation-associated protein AHNAK OS=Homo sapiens GN=AHNAK PE=1 SV=2	43542.5	55869.1	73342.1	89343.2	32398.4	120260	353424	37898.8	31754.2	113716	28051.7	62183.2	32505.2	46644.7	21610.4	35238.8
62.74_1481.8295n	1	1	#100362	3	62.7368	1481.83	47.72	ISMPDVGLNLKAPK		AHNK_HUMAN	Neuroblast differentiation-associated protein AHNAK OS=Homo sapiens GN=AHNAK PE=1 SV=2	81105.5	42229.4	50006.1	56174.6	48526.5	23701.8	5678.67	40553.3	24510.1	105666	38663.6	75596.3	16793	78353.2	245347	59104.7
72.87_1540.8189n	0	1	#101062	3	72.8702	1540.82	12.1	ISMPDVNLNLKGPK	[11] Oxidation (K)	AHNK_HUMAN	Neuroblast differentiation-associated protein AHNAK OS=Homo sapiens GN=AHNAK PE=1 SV=2	39614.5	35918.6	93482.1	94612.2	31945.6	41898.2	5233.93	51364.1	33577.3	24859.6	26695.3	80800.7	17612	16172.7	33447.4	14616.2
63.04_1541.8130n	1	1	#101376	3	63.0421	1541.81	35.07	ISMPDVDLNLKGPK	[3] Oxidation (M)	AHNK_HUMAN	Neuroblast differentiation-associated protein AHNAK OS=Homo sapiens GN=AHNAK PE=1 SV=2	126960	61258.3	10721.2	81664.5	10214.8	25669.6	19686.8	137780	75459.8	80515.6	5835.59	44006.5	130070	11993.1	20385.4	30627.6
64.68_1612.8276n	0	1	#101968	4	64.6776	1612.83	51.32	ISMPDFDLHLKGPK	[3] Oxidation (M)	AHNK_HUMAN	Neuroblast differentiation-associated protein AHNAK OS=Homo sapiens GN=AHNAK PE=1 SV=2	26953.8	174460	0	3914.55	0	0	11429.6	7566.55	4377.63	174837	5380.7	2243.84	21135.2	0	0	0
45.41_1168.5613n	0	1	#106972	3	45.4134	1168.56	30.6	FKMPEMNIK	[3] Oxidation (M)|[6] Oxidation (M)	AHNK_HUMAN	Neuroblast differentiation-associated protein AHNAK OS=Homo sapiens GN=AHNAK PE=1 SV=2	181.982	90.9515	179.932	1912.09	564.805	30492.3	102705	1127.71	0	24837.8	389.342	1269.17	147.41	717.671	1538.46	603.795
45.81_1168.5614n	0	1	#119670	3	45.8102	1168.56	23.66	FKMPEMNIK	[3] Oxidation (M)|[6] Oxidation (M)	AHNK_HUMAN	Neuroblast differentiation-associated protein AHNAK OS=Homo sapiens GN=AHNAK PE=1 SV=2	624.6	438.716	6581.51	15007.1	27905.6	255858	101590	10574.8	6485.8	2292.52	1544.05	19925.6	514.958	1845.11	4141.15	1007.24
42.32_1906.9723n	1	1	#109557	3	42.324	1906.97	9.25	MKGDYDVTVPKVEGEIK		AHNK_HUMAN	Neuroblast differentiation-associated protein AHNAK OS=Homo sapiens GN=AHNAK PE=1 SV=2	235511	35351.9	109836	186368	48670.7	29499.8	13746.5	95324.1	53403	34793	18366.3	168903	30951.3	36863.4	85667.4	53904.8
71.95_1524.8396n	0	1	#113766	3	71.9504	1524.84	39.78	ISIPDVDLDLKGPK	[7] Oxidation (D)	AHNK_HUMAN	Neuroblast differentiation-associated protein AHNAK OS=Homo sapiens GN=AHNAK PE=1 SV=2	68478.6	55678.8	24211.8	53983.4	9129.67	15109.3	9982.61	35501.8	10255.2	80525.6	30410	18240.2	32270.2	20801.4	18538.3	31314.7
70.77_3048.4759n	1	1	#116336	3	70.7733	3048.48	33.35	GDINIEGPSMNIEGPDLNVEGPEGGLKGPK	[10] Oxidation (M)	AHNK_HUMAN	Neuroblast differentiation-associated protein AHNAK OS=Homo sapiens GN=AHNAK PE=1 SV=2	153448	133041	145542	158936	30481.3	103371	35235.3	136881	136353	61883	121874	120943	12325.8	9889.24	52774.7	39755.1
50.86_1903.0323n	0	1	#116825	4	50.8567	1903.03	8.75	VKGEYDVTVPKLEGELK		AHNK_HUMAN	Neuroblast differentiation-associated protein AHNAK OS=Homo sapiens GN=AHNAK PE=1 SV=2	78267.6	52747.7	29155.7	51528	6215.61	57398.1	5673.83	38138.2	11656.8	23657	6328.67	58614.7	2601.39	0	16622.1	20812.2
64.90_1712.8136n	0	1	#123436	2	64.904	1712.81	15.17	VDVDVPDVNIEGPDAK	[6] Oxidation (P)|[7] Oxidation (D)	AHNK_HUMAN	Neuroblast differentiation-associated protein AHNAK OS=Homo sapiens GN=AHNAK PE=1 SV=2	2404.34	26475.4	2632.65	5157.46	1231.54	35244.2	157536	1919.85	2177.88	5025.08	28371.3	4849.34	47045.1	1509.31	2425.76	3660.23
45.85_1152.5665n	0	1	#125648	3	45.8496	1152.57	12.16	FKMPEMNIK	[4] Oxidation (P)	AHNK_HUMAN	Neuroblast differentiation-associated protein AHNAK OS=Homo sapiens GN=AHNAK PE=1 SV=2	9517.42	639.554	634.682	56634	4948.71	58213.5	17257.5	472.057	961.461	1929.61	422.138	59302.1	0	44.4733	1450.94	165.764
71.75_2032.9927n	1	1	#141584	4	71.7506	2032.99	6.78	VDINAPDVDVQGPDWHLK	[14] Oxidation (D)	AHNK_HUMAN	Neuroblast differentiation-associated protein AHNAK OS=Homo sapiens GN=AHNAK PE=1 SV=2	20513.8	13214.6	0	3369.82	609.669	0	76.0403	3857.08	40.989	28769.7	10327.1	0	29687.4	0	3444.28	15433.4
8.84_904.4283n	0	2	#4538,#76	1,2	8.83552	904.428	11.91	SNAEDTLR		PLEC_HUMAN	Plectin OS=Homo sapiens GN=PLEC PE=1 SV=3	3.00312e+07	3.49939e+07	3.32474e+07	3.04908e+07	2.51736e+07	2.78673e+07	3.77279e+07	3.08396e+07	4.69046e+07	3.32567e+07	3.17387e+07	3.85503e+07	4.75543e+07	4.48682e+07	4.63919e+07	0
9.03_904.4274n	0	1	#9755	2	9.03115	904.427	11.06	SNAEDTLR		PLEC_HUMAN	Plectin OS=Homo sapiens GN=PLEC PE=1 SV=3	933190	1.17311e+06	1.32794e+06	1.13889e+06	925520	1.58536e+06	1.32649e+06	978512	1.46739e+06	971875	951417	2.07798e+06	1.35511e+06	1.76038e+06	1.45676e+06	0
12.60_779.4077n	2	2	#1934,#81	1,2	12.6032	779.408	4.6	DGKTTVK	[1] Oxidation (D)|[3] Oxidation (K)	PLEC_HUMAN	Plectin OS=Homo sapiens GN=PLEC PE=1 SV=3	3.19985e+07	3.43343e+07	2.92917e+07	2.8252e+07	2.39722e+07	2.83431e+07	2.40648e+07	3.1322e+07	3.09004e+07	2.99402e+07	2.09034e+07	2.54104e+07	3.49085e+07	2.94001e+07	3.18659e+07	0
42.95_1312.7363n	0	2	#2091,#540	2,3	42.9476	1312.74	9.38	IEAENRALILR	[5] Oxidation (N)	PLEC_HUMAN	Plectin OS=Homo sapiens GN=PLEC PE=1 SV=3	1.77293e+07	1.67141e+07	2.23115e+07	2.07231e+07	1.29474e+07	1.42565e+07	2.7536e+06	1.86181e+07	1.83233e+07	1.86209e+07	1.82059e+07	2.9236e+07	1.94445e+07	1.57453e+07	2.63264e+07	2.16773e+07
30.07_1338.6684n	0	2	#58642,#758	1,2	30.0739	1338.67	4.54	LECLQRIVTK	[3] Carbamidomethyl (C)|[9] Phospho (ST)	PLEC_HUMAN	Plectin OS=Homo sapiens GN=PLEC PE=1 SV=3	2.95217e+07	3.14306e+07	1.06789e+07	2.16989e+07	1.87311e+07	2.84641e+07	1.0945e+07	2.01509e+07	1.95419e+07	2.63803e+07	9.44532e+06	2.764e+07	2.55442e+07	2.24378e+07	1.18909e+07	1.80672e+07
21.10_901.4881n	0	2	#26053,#899	1,2	21.1018	901.488	42.31	LTVDEAVR		PLEC_HUMAN	Plectin OS=Homo sapiens GN=PLEC PE=1 SV=3	7.14843e+06	6.43441e+06	6.1586e+06	6.35573e+06	3.98417e+06	5.686e+06	4.42686e+06	5.27593e+06	7.9416e+06	8.24124e+06	5.9774e+06	8.8519e+06	8.11125e+06	5.75013e+06	6.08692e+06	842277
9.96_1022.5521n	0	2	#1907,#1020	2,3	9.96252	1022.55	4.67	TFTKWVNK		PLEC_HUMAN	Plectin OS=Homo sapiens GN=PLEC PE=1 SV=3	2.81902e+06	2.78041e+06	2.43383e+06	2.09108e+06	2.38492e+06	2.12474e+06	1.87211e+06	2.13385e+06	2.86536e+06	3.41409e+06	2.69775e+06	1.92961e+06	5.10148e+06	5.59333e+06	4.43004e+06	0
10.71_1142.5963n	0	1	#1401	2	10.7144	1142.6	58.05	LQAEEVAQQK		PLEC_HUMAN	Plectin OS=Homo sapiens GN=PLEC PE=1 SV=3	3.66349e+06	3.84603e+06	3.38575e+06	3.66333e+06	2.71681e+06	3.7693e+06	3.34783e+06	3.31767e+06	4.16664e+06	3.70605e+06	2.96738e+06	4.48113e+06	4.50842e+06	3.44132e+06	3.64577e+06	0
9.71_1142.5853n	0	1	#6196	2	9.71253	1142.59	9.01	LQAEEVAQQK		PLEC_HUMAN	Plectin OS=Homo sapiens GN=PLEC PE=1 SV=3	1.05649e+06	1.06679e+06	1.4417e+06	1.53012e+06	921067	924742	1.72468e+06	1.20561e+06	1.19985e+06	1.10253e+06	1.3243e+06	1.89922e+06	1.29438e+06	866766	1.45236e+06	0
15.53_1409.7271n	1	1	#1500	3	15.5315	1409.73	77.27	LAQGHTTVDELAR		PLEC_HUMAN	Plectin OS=Homo sapiens GN=PLEC PE=1 SV=3	6.29396e+06	6.31726e+06	6.23049e+06	5.96288e+06	4.44858e+06	5.48e+06	5.27501e+06	5.53573e+06	7.52858e+06	7.77621e+06	5.01049e+06	8.07126e+06	8.3388e+06	5.85924e+06	6.11273e+06	0
46.01_1128.6188n	1	1	#1570	2	46.008	1128.62	46.52	TPVEVPVGGFK		PLEC_HUMAN	Plectin OS=Homo sapiens GN=PLEC PE=1 SV=3	6.49808e+06	5.3436e+06	5.4144e+06	5.79309e+06	3.85622e+06	4.92059e+06	662122	4.9431e+06	6.20613e+06	7.31787e+06	4.85447e+06	7.09473e+06	6.16207e+06	5.55716e+06	6.39336e+06	5.84025e+06
21.10_1182.6029n	0	2	#5984,#1625	2,3	21.1017	1182.6	42.33	AGLVGPEFHEK		PLEC_HUMAN	Plectin OS=Homo sapiens GN=PLEC PE=1 SV=3	6.38163e+06	6.42809e+06	7.04187e+06	6.78282e+06	4.56845e+06	5.46873e+06	5.34869e+06	6.27298e+06	7.51717e+06	8.21017e+06	6.15969e+06	9.79989e+06	8.63188e+06	5.645e+06	7.46562e+06	799209
14.38_863.4500n	0	1	#1720	2	14.3783	863.45	35.55	FAEQTLR		PLEC_HUMAN	Plectin OS=Homo sapiens GN=PLEC PE=1 SV=3	3.45435e+06	3.53295e+06	3.72671e+06	3.62171e+06	2.63507e+06	3.18436e+06	2.66795e+06	3.10628e+06	3.89895e+06	3.9528e+06	3.23696e+06	4.32651e+06	4.65035e+06	3.81405e+06	4.61995e+06	0
22.47_1045.5565n	0	1	#1784	2	22.4691	1045.56	55.38	VPVDVAYQR		PLEC_HUMAN	Plectin OS=Homo sapiens GN=PLEC PE=1 SV=3	5.97001e+06	5.9643e+06	6.09913e+06	6.08017e+06	4.03951e+06	4.55255e+06	6.6949e+06	5.23472e+06	5.92821e+06	8.19014e+06	4.71564e+06	8.45879e+06	8.33272e+06	5.55458e+06	6.14647e+06	585838
32.14_1041.5831n	0	1	#1789	2	32.1397	1041.58	59.55	LAAEQELIR		PLEC_HUMAN	Plectin OS=Homo sapiens GN=PLEC PE=1 SV=3	5.64623e+06	5.95528e+06	5.64637e+06	5.59296e+06	3.47865e+06	5.20408e+06	5.37348e+06	4.86107e+06	5.42005e+06	7.00904e+06	4.72581e+06	9.00027e+06	0	5.19908e+06	6.03011e+06	5.30104e+06
23.30_1782.9135n	2	2	#22702,#1993	2,3	23.2981	1782.91	125.94	AALAHSEEVTASQVAATK		PLEC_HUMAN	Plectin OS=Homo sapiens GN=PLEC PE=1 SV=3	1.12967e+07	1.09439e+07	1.05258e+07	1.01274e+07	6.91607e+06	8.32678e+06	1.06437e+07	9.36323e+06	9.78548e+06	9.95516e+06	7.54894e+06	1.4749e+07	1.27978e+07	8.77852e+06	1.0731e+07	1.08842e+06
42.60_1128.5917n	0	1	#2030	2	42.601	1128.59	39.93	NLVDNITGQR		PLEC_HUMAN	Plectin OS=Homo sapiens GN=PLEC PE=1 SV=3	8.35527e+06	9.24787e+06	8.22141e+06	8.0138e+06	5.59549e+06	7.35289e+06	1.01134e+06	7.32402e+06	8.09913e+06	1.12597e+07	6.05892e+06	11330780	8.91312e+06	7.79784e+06	8.7584e+06	8.28417e+06
44.70_893.4435n	0	1	#2040	2	44.7019	893.443	33.86	LCFEGLR	[2] Carbamidomethyl (C)	PLEC_HUMAN	Plectin OS=Homo sapiens GN=PLEC PE=1 SV=3	2.98865e+06	3.5456e+06	3.26682e+06	3.27306e+06	2.31628e+06	2.98614e+06	340600	2.85879e+06	3.11483e+06	3.83283e+06	2.80142e+06	5.07697e+06	3.69837e+06	3.10334e+06	3435290	2.94073e+06
45.95_1285.6776n	1	1	#2057	2	45.9487	1285.68	56.72	WQAVLAQTDVR		PLEC_HUMAN	Plectin OS=Homo sapiens GN=PLEC PE=1 SV=3	6.52259e+06	6.56928e+06	6.27232e+06	7.23982e+06	4.577e+06	4.72319e+06	1.2109e+06	5.73718e+06	6.56555e+06	8.10341e+06	4.5313e+06	6.79046e+06	6.66697e+06	5.90482e+06	6.81258e+06	5.91569e+06
65.08_1189.6722n	0	1	#2092	2	65.0811	1189.67	63.62	LLFNDVQTLK		PLEC_HUMAN	Plectin OS=Homo sapiens GN=PLEC PE=1 SV=3	5.05216e+06	7.2004e+06	8.2279e+06	9.93131e+06	4.9896e+06	5.27259e+06	765775	6.19715e+06	4.81649e+06	8.06172e+06	5.46259e+06	8.50285e+06	5.10338e+06	7.12021e+06	8.32295e+06	7.8098e+06
43.85_1286.6840n	1	1	#2133	2	43.8484	1286.68	68.66	AQVEQELTTLR		PLEC_HUMAN	Plectin OS=Homo sapiens GN=PLEC PE=1 SV=3	6.997e+06	6.29553e+06	7.0417e+06	7.41989e+06	4.67083e+06	6.14852e+06	782150	6.3156e+06	7.80829e+06	9.46424e+06	7.00139e+06	1.10267e+07	8.457e+06	7.55367e+06	7.61906e+06	7.50457e+06
63.14_2058.0175n	0	2	#37146,#2165	2,3	63.1418	2058.02	75.04	AQAEAQQPTFDALRDELR		PLEC_HUMAN	Plectin OS=Homo sapiens GN=PLEC PE=1 SV=3	1.42837e+07	1.56204e+07	1.46193e+07	1.81599e+07	1.05655e+07	1.16772e+07	2.33422e+06	1.25251e+07	9.7788e+06	1.95592e+07	6.97254e+06	1.68008e+07	8.08166e+06	1.19255e+07	1.50321e+07	1.34666e+07
57.00_992.5667n	0	1	#2187	2	57.002	992.567	41.52	LSYTQLLR		PLEC_HUMAN	Plectin OS=Homo sapiens GN=PLEC PE=1 SV=3	4.45221e+06	4.51955e+06	4.50089e+06	5.00747e+06	2.82006e+06	3.14418e+06	655674	4.08573e+06	4.31362e+06	6.04241e+06	4.23719e+06	6.52102e+06	3.96089e+06	4.26656e+06	4.89536e+06	3.9257e+06
11.67_1014.5476n	1	1	#2200	2	11.6714	1014.55	67.06	LSVAAQEAAR		PLEC_HUMAN	Plectin OS=Homo sapiens GN=PLEC PE=1 SV=3	2.92048e+06	2.93759e+06	2.79503e+06	2.53658e+06	2.09423e+06	2.71357e+06	1.99411e+06	2.48636e+06	3.18039e+06	2.94545e+06	2.24224e+06	3.60991e+06	3.56274e+06	2.5562e+06	3.00475e+06	0
23.28_917.4974n	0	1	#2253	2	23.2785	917.497	49.06	VPVDVAYR		PLEC_HUMAN	Plectin OS=Homo sapiens GN=PLEC PE=1 SV=3	4.68567e+06	4.28112e+06	4.519e+06	4.4283e+06	3.07424e+06	3.11762e+06	4.78023e+06	3.85947e+06	4.43948e+06	5.90942e+06	3.60313e+06	6.07179e+06	6.01983e+06	4.24235e+06	5.00102e+06	473105
76.98_1565.8810n	2	2	#2261,#7232	2,3	76.9783	1565.88	116.66	APVPASELLASGVLSR		PLEC_HUMAN	Plectin OS=Homo sapiens GN=PLEC PE=1 SV=3	7.98539e+06	9.3782e+06	1.09407e+07	1.06159e+07	580527	7.45758e+06	1.61418e+06	1.02422e+07	9.10016e+06	9.41669e+06	6.88918e+06	1.21133e+07	4.82088e+06	4.50748e+06	1.17748e+07	9.85121e+06
28.91_1478.7839n	2	2	#14684,#2292	2,3	28.9072	1478.78	66.4	SLQEEHVAVAQLR		PLEC_HUMAN	Plectin OS=Homo sapiens GN=PLEC PE=1 SV=3	4.98604e+06	5.12529e+06	5.29871e+06	5.27994e+06	3.59089e+06	4.31611e+06	5.73446e+06	4.66349e+06	5.91319e+06	6.41505e+06	5.25396e+06	8.5032e+06	8.65459e+06	5.94006e+06	6.31866e+06	5.37576e+06
44.64_1204.6204n	0	1	#2297	2	44.6426	1204.62	79.35	EGLTSIEEVTK		PLEC_HUMAN	Plectin OS=Homo sapiens GN=PLEC PE=1 SV=3	6.99837e+06	7.40386e+06	6.71569e+06	7.1326e+06	4.60165e+06	5.99316e+06	1.24804e+06	6.32291e+06	6.95181e+06	8.61281e+06	5.49807e+06	9.51659e+06	7.32614e+06	6.83653e+06	7.82032e+06	6.53292e+06
12.62_1045.5058n	0	1	#2321	2	12.623	1045.51	73.27	SLAAEEEAAR		PLEC_HUMAN	Plectin OS=Homo sapiens GN=PLEC PE=1 SV=3	2.93332e+06	3.09136e+06	2.83681e+06	2.70238e+06	2.1873e+06	2.81387e+06	2.27281e+06	3.14441e+06	3.69107e+06	3.32274e+06	2.52875e+06	3.66819e+06	3.63937e+06	2.75127e+06	3.21497e+06	0
18.57_1042.5232n	0	2	#8114,#2406	2,3	18.5663	1042.52	45.17	VSITEAMHR		PLEC_HUMAN	Plectin OS=Homo sapiens GN=PLEC PE=1 SV=3	2.95539e+06	3.27096e+06	3.21298e+06	3.29508e+06	2.95197e+06	2.49406e+06	4.05287e+06	2.91292e+06	3.37766e+06	3.75684e+06	2.43579e+06	4.83237e+06	4.5036e+06	2.89516e+06	4.00143e+06	0
51.11_1041.5834n	0	1	#2413	2	51.1134	1041.58	60.71	ALQALEELR		PLEC_HUMAN	Plectin OS=Homo sapiens GN=PLEC PE=1 SV=3	4.69e+06	5.30892e+06	4.62448e+06	4.82595e+06	3.22386e+06	3.89083e+06	927088	4.06666e+06	4.91067e+06	3.81034e+06	3.59274e+06	5.7217e+06	5.21005e+06	4.36159e+06	5.37889e+06	4.59847e+06
11.42_1107.5669n	0	2	#2444,#16066	2,3	11.4162	1107.57	1.19	FKEMELPAK	[4] Oxidation (M)	PLEC_HUMAN	Plectin OS=Homo sapiens GN=PLEC PE=1 SV=3	3.3162e+06	3.96809e+06	2.74048e+06	2.91924e+06	2.43773e+06	3.4536e+06	2.6815e+06	2.78057e+06	3.04966e+06	1.26007e+06	2.3726e+06	3.19289e+06	3.60421e+06	2.98194e+06	3.32652e+06	0
8.89_1386.6861n	1	1	#14497	4	8.89402	1386.69	14.28	AREEAERELER		PLEC_HUMAN	Plectin OS=Homo sapiens GN=PLEC PE=1 SV=3	191091	217454	220688	238430	163329	208829	204180	194484	170935	266299	145113	281844	137202	104775	169024	0
8.93_1386.6869n	1	1	#2467	3	8.93327	1386.69	27.08	AREEAERELER		PLEC_HUMAN	Plectin OS=Homo sapiens GN=PLEC PE=1 SV=3	2.82746e+06	3.31401e+06	2.57393e+06	2.82944e+06	2.11331e+06	2.09049e+06	3.32071e+06	2.86057e+06	2.59556e+06	1.73278e+06	1.68284e+06	3.3644e+06	2.53367e+06	1.63982e+06	2.22385e+06	0
8.93_1386.6880n	0	1	#21857	2	8.93327	1386.69	3.71	AREEAERELER		PLEC_HUMAN	Plectin OS=Homo sapiens GN=PLEC PE=1 SV=3	451921	554715	323219	523279	246778	576637	592155	425062	416278	552616	215599	622918	408031	241916	326931	0
32.54_982.5720n	0	2	#8673,#2474	2,3	32.5447	982.572	41.36	LFNAIIHR		PLEC_HUMAN	Plectin OS=Homo sapiens GN=PLEC PE=1 SV=3	3.47882e+06	3.70024e+06	3.53563e+06	3.48836e+06	2.17708e+06	3.09941e+06	3.68756e+06	3.12369e+06	3.74781e+06	4.56463e+06	2.80441e+06	4.97161e+06	0	3.51696e+06	4.08085e+06	3.40448e+06
23.94_999.5182n	1	1	#2479	2	23.9401	999.518	34.59	VPLDVACAR	[7] Carbamidomethyl (C)	PLEC_HUMAN	Plectin OS=Homo sapiens GN=PLEC PE=1 SV=3	3.91203e+06	3.85971e+06	4.07686e+06	4.17818e+06	3.55474e+06	3.24091e+06	4.07622e+06	3.63932e+06	4.2665e+06	4.52854e+06	3.96165e+06	5.67004e+06	7.3511e+06	4.97836e+06	5.36023e+06	1.32724e+06
76.60_1541.8388n	2	2	#14845,#2490	2,3	76.6017	1541.84	76.61	LGFHLPLEVAYQR		PLEC_HUMAN	Plectin OS=Homo sapiens GN=PLEC PE=1 SV=3	4.0504e+06	3.66199e+06	5.79807e+06	5.2155e+06	223532	3.8377e+06	721327	4.59519e+06	3.6538e+06	5.33174e+06	3.1549e+06	7.16144e+06	6.58905e+06	4.33196e+06	5.38273e+06	5.50837e+06
48.57_1775.9448n	0	2	#32401,#2521	2,3	48.5713	1775.94	104.83	AGVVGPELHEQLLSAEK		PLEC_HUMAN	Plectin OS=Homo sapiens GN=PLEC PE=1 SV=3	1.28249e+07	1.41301e+07	1.27288e+07	1.39921e+07	7.77407e+06	1.15013e+07	2.27115e+06	1.15006e+07	1.21798e+07	1.70886e+07	8.84033e+06	16518724	1.23088e+07	1.15444e+07	1.37877e+07	1.09857e+07
34.65_1071.5821n	1	1	#2559	2	34.6535	1071.58	65.11	LAEVEAALEK		PLEC_HUMAN	Plectin OS=Homo sapiens GN=PLEC PE=1 SV=3	4.83126e+06	5.29789e+06	4.64589e+06	4.67491e+06	3.55939e+06	4.20679e+06	5.34955e+06	4.30742e+06	5.18202e+06	4.9455e+06	4.09869e+06	6.23466e+06	3.72413e+06	4.64977e+06	5.5403e+06	4.69507e+06
32.10_1099.5639n	1	1	#2576	2	32.1001	1099.56	67.26	GGAEGELQALR		PLEC_HUMAN	Plectin OS=Homo sapiens GN=PLEC PE=1 SV=3	4.49866e+06	4.7116e+06	4.47449e+06	4.35514e+06	2.82946e+06	4.13787e+06	4.27642e+06	3.95694e+06	4.6142e+06	6.0935e+06	3.85294e+06	6.66213e+06	0	4.50984e+06	4.97403e+06	4.54605e+06
78.80_1333.7630n	0	1	#2581	2	78.7968	1333.76	65	IISLETYNLLR		PLEC_HUMAN	Plectin OS=Homo sapiens GN=PLEC PE=1 SV=3	1.88651e+06	2.73187e+06	3.20556e+06	3.78087e+06	1.04234e+06	2.21689e+06	299213	2.68008e+06	2.7774e+06	3.50272e+06	2.43788e+06	3.70279e+06	2.77436e+06	2.4471e+06	2.8157e+06	2.72787e+06
39.59_778.4339n	0	1	#2583	2	39.5896	778.434	35.72	LSFSGLR		PLEC_HUMAN	Plectin OS=Homo sapiens GN=PLEC PE=1 SV=3	2.64276e+06	2.82752e+06	2.76806e+06	2.40511e+06	1.74056e+06	2.60475e+06	101364	2.35399e+06	2.41457e+06	3.63359e+06	2.1556e+06	3.42686e+06	2.93579e+06	2.70144e+06	3.14591e+06	2.80662e+06
16.54_778.4332n	1	1	#53528	2	16.5416	778.433	9.65	LSFSGLR		PLEC_HUMAN	Plectin OS=Homo sapiens GN=PLEC PE=1 SV=3	7883.05	8041.32	11347.9	3608.91	55902.3	6721.2	2203.22	10666.1	4402.3	789593	2638.03	20264.9	16610.1	7994.46	15337.3	0
18.02_827.4857n	1	1	#2646	2	18.0238	827.486	36.07	VAQLLER		PLEC_HUMAN	Plectin OS=Homo sapiens GN=PLEC PE=1 SV=3	2.53621e+06	2.75081e+06	2.68794e+06	2.68496e+06	1.82891e+06	2.14464e+06	2.75032e+06	2.31585e+06	2.83561e+06	2.96707e+06	1.86375e+06	3.25129e+06	3.64986e+06	2.46093e+06	3.03066e+06	0
44.13_1099.5893n	0	1	#2675	2	44.1263	1099.59	49.97	QLLEEELAR		PLEC_HUMAN	Plectin OS=Homo sapiens GN=PLEC PE=1 SV=3	6.33588e+06	5.91952e+06	6.15348e+06	6.65809e+06	3.97603e+06	5.64871e+06	778228	5.45974e+06	6.10876e+06	4.33441e+06	5.33963e+06	9.15824e+06	6.70637e+06	5.97936e+06	7.02416e+06	6.56155e+06
41.51_974.5047n	0	1	#2685	2	41.5121	974.505	47.92	DLSELGSVR		PLEC_HUMAN	Plectin OS=Homo sapiens GN=PLEC PE=1 SV=3	3.8552e+06	4.098e+06	3.94364e+06	3.94067e+06	2.6952e+06	3.70961e+06	266552	3.55286e+06	3.96215e+06	4.93129e+06	3.16494e+06	5.53386e+06	4.31017e+06	3.68379e+06	4.4228e+06	4.06543e+06
15.12_1058.5368n	0	1	#2720	2	15.1248	1058.54	56.8	GTQGAEEVLR		PLEC_HUMAN	Plectin OS=Homo sapiens GN=PLEC PE=1 SV=3	4.18621e+06	4.38467e+06	3.90351e+06	3.8105e+06	2.78461e+06	2.952e+06	3.17475e+06	3.49513e+06	4.39906e+06	5.21082e+06	3.07258e+06	4.26615e+06	5.8531e+06	3.96813e+06	4.32955e+06	0
74.84_2320.1128n	2	2	#66421,#2769	2,3	74.8414	2320.11	105.21	LEDLLQDAQDEKEQLNEYK		PLEC_HUMAN	Plectin OS=Homo sapiens GN=PLEC PE=1 SV=3	5.64035e+06	8.88527e+06	1.14084e+07	1.3207e+07	3.27177e+06	5.61732e+06	802949	7.32152e+06	8.84719e+06	7.28103e+06	7.37538e+06	1.52009e+07	8.16374e+06	8.69488e+06	1.28323e+07	8.386e+06
13.12_992.4830n	0	1	#2780	2	13.1218	992.483	48.48	FLQEEAEK		PLEC_HUMAN	Plectin OS=Homo sapiens GN=PLEC PE=1 SV=3	3.00691e+06	3.55712e+06	2.98706e+06	3.16866e+06	2.44988e+06	2.97402e+06	2.44412e+06	2.91929e+06	3.47848e+06	3.69034e+06	2.57802e+06	4.40602e+06	4.07845e+06	3.05187e+06	3.30123e+06	0
31.01_914.5193n	1	1	#2839	2	31.0117	914.519	20.62	GLLSAEVAR		PLEC_HUMAN	Plectin OS=Homo sapiens GN=PLEC PE=1 SV=3	2.67416e+06	2.48486e+06	2.66653e+06	2.56948e+06	1.97379e+06	1.57887e+06	2.14711e+06	2.36726e+06	2.76864e+06	3.79453e+06	1.97255e+06	3.0312e+06	4.05954e+06	2.72483e+06	3.0015e+06	2.63374e+06
17.98_914.5191n	0	1	#49013	2	17.9844	914.519	1.66	GLLSAEVAR		PLEC_HUMAN	Plectin OS=Homo sapiens GN=PLEC PE=1 SV=3	106580	166128	167883	164827	74698.6	128612	138127	128714	112258	204087	148687	217999	181011	124075	169433	0
20.16_1118.5397n	0	1	#2852	2	20.1557	1118.54	38.54	LQLEACETR	[6] Carbamidomethyl (C)	PLEC_HUMAN	Plectin OS=Homo sapiens GN=PLEC PE=1 SV=3	2.92155e+06	3.85303e+06	3.77582e+06	4.0913e+06	2.71475e+06	2.8749e+06	2.90902e+06	3.45496e+06	4.3199e+06	4.15852e+06	2.70929e+06	5.43497e+06	5.6635e+06	3.70737e+06	4.31567e+06	82061.3
55.71_914.5352n	0	1	#2875	2	55.7103	914.535	31.34	LLLWSQR		PLEC_HUMAN	Plectin OS=Homo sapiens GN=PLEC PE=1 SV=3	3.0835e+06	3.47845e+06	3.53963e+06	3.89641e+06	2.1539e+06	2.12733e+06	272409	2.96921e+06	3.01842e+06	4.0574e+06	2.64915e+06	4.11218e+06	3.32162e+06	3.78566e+06	3.89383e+06	3.45289e+06
56.81_2026.0995n	0	2	#8021,#2880	3,4	56.8135	2026.1	64.43	LLEAQIATGGIIDPVHSHR		PLEC_HUMAN	Plectin OS=Homo sapiens GN=PLEC PE=1 SV=3	9.90711e+06	9.08266e+06	1.0313e+07	1.1663e+07	6.22034e+06	6.27064e+06	1.30433e+06	8.80658e+06	1.04883e+07	1.26159e+07	8.99166e+06	1.21514e+07	8.60241e+06	1.03551e+07	1.03433e+07	8.16235e+06
25.98_864.4703n	0	1	#2888	2	25.9789	864.47	26.29	FISETLR		PLEC_HUMAN	Plectin OS=Homo sapiens GN=PLEC PE=1 SV=3	2.10164e+06	2.1633e+06	2.16863e+06	2.19603e+06	1.51265e+06	1.507e+06	2.1951e+06	1.8269e+06	2.05299e+06	2.88794e+06	1.95136e+06	2.9974e+06	3.21208e+06	2.38042e+06	2.76152e+06	1.6437e+06
10.10_909.5751n	0	2	#7287,#2891	2,3	10.0969	909.575	38.44	AVVQLKPR		PLEC_HUMAN	Plectin OS=Homo sapiens GN=PLEC PE=1 SV=3	863892	722134	820855	764535	662871	784105	1.02665e+06	702266	986748	963564	843355	908635	1.05927e+06	817384	955076	0
17.39_958.5080n	0	1	#2912	2	17.3941	958.508	35.19	LQLEATER		PLEC_HUMAN	Plectin OS=Homo sapiens GN=PLEC PE=1 SV=3	3.04546e+06	2.96816e+06	2.67576e+06	2.39551e+06	2.08062e+06	2.74233e+06	2.11521e+06	2.55792e+06	3.10776e+06	3.04855e+06	2.16181e+06	3.24532e+06	3.59547e+06	2.59205e+06	3.32428e+06	0
51.05_1169.6298n	0	1	#2921	2	51.0539	1169.63	52.46	ELIPTEEALR		PLEC_HUMAN	Plectin OS=Homo sapiens GN=PLEC PE=1 SV=3	5.59403e+06	5.85206e+06	5.376e+06	5.77536e+06	3.47398e+06	4.38144e+06	1.01157e+06	4.79502e+06	5.44471e+06	6.90866e+06	3.85194e+06	6.79823e+06	6.26938e+06	4.79353e+06	5620571	5.2011e+06
52.88_1128.5784n	1	1	#2922	2	52.8789	1128.58	51.72	NLLDEELQR		PLEC_HUMAN	Plectin OS=Homo sapiens GN=PLEC PE=1 SV=3	4.5063e+06	4.8993e+06	4.86471e+06	5.3956e+06	3.31767e+06	3.58455e+06	419226	4.07779e+06	4.98887e+06	5.75855e+06	4.13789e+06	6.36473e+06	5.6935e+06	4.89709e+06	4.45666e+06	4.52897e+06
10.50_889.4332n	0	1	#2948	2	10.5017	889.433	27.5	MQEEVVR		PLEC_HUMAN	Plectin OS=Homo sapiens GN=PLEC PE=1 SV=3	1.06507e+06	984848	1.20854e+06	1.00641e+06	958650	954722	1.27992e+06	955785	1.17502e+06	1.23523e+06	1.07536e+06	1.21405e+06	1.44664e+06	1.03113e+06	1.0129e+06	0
20.77_1077.5145n	1	1	#2957	2	20.7665	1077.51	29.95	SMVEEGTGLR		PLEC_HUMAN	Plectin OS=Homo sapiens GN=PLEC PE=1 SV=3	2.59566e+06	2.93032e+06	2.87454e+06	3.0471e+06	1.95392e+06	1.94241e+06	3.45394e+06	2.46952e+06	2.92364e+06	3.69811e+06	2.01054e+06	4.4678e+06	4.2846e+06	2.61114e+06	3.29354e+06	117004
50.10_2012.0843n	0	2	#8138,#2976	3,4	50.1014	2012.08	74.07	LLEAQIATGGVIDPVHSHR		PLEC_HUMAN	Plectin OS=Homo sapiens GN=PLEC PE=1 SV=3	1.10323e+07	10651656	1.03404e+07	1.19167e+07	7.15731e+06	7.82559e+06	1.39439e+06	8.82377e+06	1.12032e+07	1.35674e+07	7.97703e+06	9.61377e+06	1.02066e+07	9.54515e+06	1.0102e+07	9.52827e+06
50.08_2012.0842n	0	1	#105519	2	50.0814	2012.08	72.76	LLEAQIATGGVIDPVHSHR		PLEC_HUMAN	Plectin OS=Homo sapiens GN=PLEC PE=1 SV=3	58269.3	60589.9	54048.4	68656.5	10471.2	159703	106927	28234.8	62830.8	140599	32691.8	146670	25189.6	26185.8	34000.1	66603.5
77.24_1049.5952n	0	1	#2982	2	77.2353	1049.6	36.8	LISLFQAMK		PLEC_HUMAN	Plectin OS=Homo sapiens GN=PLEC PE=1 SV=3	2.14145e+06	2.41069e+06	2.39258e+06	2.96474e+06	117685	1.70847e+06	329700	1.95981e+06	2.47758e+06	2.93889e+06	1.95045e+06	2.96407e+06	2.23525e+06	1.60957e+06	2.84386e+06	2.38242e+06
36.04_1049.5882n	0	1	#10844	2	36.0361	1049.59	2.71	LISLFQAMK		PLEC_HUMAN	Plectin OS=Homo sapiens GN=PLEC PE=1 SV=3	1.07199e+06	1.02648e+06	1.01928e+06	938939	733308	537608	646459	842492	873023	1.32894e+06	712515	776775	1.00642e+06	1.0213e+06	1.05493e+06	1.00252e+06
39.63_1559.8441n	2	2	#15668,#3005	2,3	39.6292	1559.84	42.03	VIDRELYQQLQR		PLEC_HUMAN	Plectin OS=Homo sapiens GN=PLEC PE=1 SV=3	6.94362e+06	7.83239e+06	6.61775e+06	7.27983e+06	4.07804e+06	7.66516e+06	437592	6.32078e+06	5.73454e+06	8.11557e+06	4.37078e+06	9.20602e+06	4.49428e+06	3.31114e+06	4.10194e+06	3.85457e+06
14.32_1185.6358n	0	1	#3009	2	14.3179	1185.64	36.09	RQELEAELAK		PLEC_HUMAN	Plectin OS=Homo sapiens GN=PLEC PE=1 SV=3	4.59225e+06	4.72046e+06	4.60772e+06	4.83812e+06	3.05519e+06	4.7429e+06	3.48139e+06	4.07901e+06	4.93566e+06	4.99456e+06	4.02157e+06	5.58648e+06	5.63061e+06	4.68686e+06	5.38177e+06	0
60.21_1242.6581n	0	1	#3055	2	60.2089	1242.66	59.33	SIQEELQQLR		PLEC_HUMAN	Plectin OS=Homo sapiens GN=PLEC PE=1 SV=3	5.29744e+06	6.38026e+06	5.83215e+06	7.14498e+06	4.46748e+06	4.16124e+06	1.37717e+06	4.88849e+06	3.84781e+06	5.60267e+06	4.91662e+06	6.48047e+06	5.26951e+06	5.07023e+06	6.56436e+06	5.39681e+06
32.51_1242.6580n	0	1	#8314	2	32.5149	1242.66	4.36	SIQEELQQLR		PLEC_HUMAN	Plectin OS=Homo sapiens GN=PLEC PE=1 SV=3	1.86591e+06	1.80308e+06	1.94452e+06	1.93687e+06	1.16508e+06	1.42055e+06	1.71699e+06	1.7408e+06	1.81928e+06	2.32712e+06	1.40914e+06	2.21455e+06	0	1.71171e+06	2.0799e+06	1.98254e+06
22.88_1241.6739n	1	1	#3076	2	22.8834	1241.67	62.09	QVQVALETAQR		PLEC_HUMAN	Plectin OS=Homo sapiens GN=PLEC PE=1 SV=3	4.75092e+06	5.36949e+06	4.72477e+06	4.43792e+06	3.25977e+06	4.09771e+06	3.97478e+06	4.27995e+06	4.57313e+06	3.77016e+06	3.68151e+06	6.53941e+06	6.29004e+06	4.29076e+06	5.25095e+06	735140
23.16_1299.6433n	1	1	#3079	2	23.1597	1299.64	88.95	QLAEEDLAQQR		PLEC_HUMAN	Plectin OS=Homo sapiens GN=PLEC PE=1 SV=3	5.4697e+06	5.64822e+06	5.4924e+06	5.26488e+06	3.68151e+06	4.60807e+06	5.44734e+06	4.73322e+06	5.36397e+06	6.85179e+06	4.48514e+06	7.75703e+06	7.19589e+06	5.01555e+06	5.60417e+06	740996
20.27_1226.6629n	1	1	#3103	2	20.2732	1226.66	69.81	QLQLAQEAAQK		PLEC_HUMAN	Plectin OS=Homo sapiens GN=PLEC PE=1 SV=3	3.85611e+06	4.23031e+06	4.18348e+06	4.13066e+06	2.76274e+06	3.43009e+06	3.58636e+06	3.36624e+06	4.57674e+06	4.59537e+06	3.43548e+06	6.012e+06	5.83776e+06	3.92944e+06	4.33705e+06	515980
32.79_1591.7981n	0	2	#19259,#3146	2,3	32.792	1591.8	73.78	ARQEELYSELQAR		PLEC_HUMAN	Plectin OS=Homo sapiens GN=PLEC PE=1 SV=3	6.08381e+06	6.03914e+06	5.62351e+06	5.76679e+06	3.49301e+06	5.41755e+06	6.09435e+06	5.14877e+06	6.61836e+06	6.8582e+06	4.26167e+06	8.58822e+06	0	4.39648e+06	5.48182e+06	4.802e+06
9.83_1230.6199n	0	2	#4766,#3149	2,3	9.82778	1230.62	60.51	SKEQAELEAAR		PLEC_HUMAN	Plectin OS=Homo sapiens GN=PLEC PE=1 SV=3	1.77897e+06	2.00509e+06	1.8222e+06	1.58014e+06	1.43919e+06	1.64449e+06	1.97533e+06	1.57739e+06	2.05156e+06	1.93309e+06	1.85684e+06	2.33794e+06	2.08324e+06	1.70934e+06	1.93201e+06	0
40.38_1150.5519n	1	1	#3265	2	40.3823	1150.55	52.43	QYDIDDAIAK		PLEC_HUMAN	Plectin OS=Homo sapiens GN=PLEC PE=1 SV=3	4.36464e+06	4.95836e+06	4.5536e+06	4.71712e+06	2.87736e+06	4.66193e+06	305051	4.12528e+06	4.426e+06	3.72241e+06	3.6656e+06	6.12852e+06	4.88398e+06	4.33328e+06	5.39067e+06	4.85098e+06
32.50_901.4863n	0	1	#3269	2	32.4955	901.486	37	GLVEDTLR		PLEC_HUMAN	Plectin OS=Homo sapiens GN=PLEC PE=1 SV=3	2.59685e+06	2.63184e+06	2.65082e+06	2.45652e+06	1.8488e+06	2.27423e+06	2.22962e+06	2.40672e+06	2.81014e+06	3.29742e+06	2.54339e+06	3.81971e+06	0	2.78782e+06	3.00795e+06	2.73317e+06
14.52_872.4968n	1	1	#3289	2	14.5214	872.497	41.93	LTVNEAVK		PLEC_HUMAN	Plectin OS=Homo sapiens GN=PLEC PE=1 SV=3	1.67214e+06	1.69325e+06	1.55816e+06	1.6632e+06	1.22074e+06	1.58467e+06	1.50291e+06	1.5826e+06	1.91044e+06	2.07293e+06	1.42125e+06	2.32231e+06	2.08622e+06	1.59974e+06	2.22119e+06	0
63.42_900.5651n	1	1	#3296	2	63.4207	900.565	50.31	SSIAGLLLK		PLEC_HUMAN	Plectin OS=Homo sapiens GN=PLEC PE=1 SV=3	3.1385e+06	3.08885e+06	3.21949e+06	3.63072e+06	1.91704e+06	1.98177e+06	397785	2.70696e+06	2.14651e+06	4.36859e+06	1.49719e+06	3.63046e+06	2.03667e+06	3.17293e+06	3.69309e+06	3.52966e+06
9.51_1200.6256n	0	3	#18609,#3334,#39789	2,3,4	9.51261	1200.63	46.42	EGVVGPELHHK		PLEC_HUMAN	Plectin OS=Homo sapiens GN=PLEC PE=1 SV=3	1.80374e+06	1.83257e+06	1.84478e+06	1.85019e+06	1.37545e+06	1.49518e+06	2.06113e+06	1.71614e+06	1.91844e+06	1.76903e+06	1.49703e+06	2.88445e+06	2.43886e+06	1.81753e+06	1.91568e+06	529.243
43.75_1022.5660n	1	1	#3365	2	43.7491	1022.57	46.03	SLSAIYLEK		PLEC_HUMAN	Plectin OS=Homo sapiens GN=PLEC PE=1 SV=3	3.40783e+06	2.81748e+06	3.41461e+06	3.3359e+06	2.32817e+06	2.19625e+06	196946	2.93202e+06	3.49944e+06	4.23154e+06	2.50118e+06	3.85434e+06	3.9059e+06	3.32801e+06	3.62308e+06	3.21674e+06
38.15_1298.6270n	0	1	#3386	2	38.1471	1298.63	69.06	QQGLASYDYVR		PLEC_HUMAN	Plectin OS=Homo sapiens GN=PLEC PE=1 SV=3	5.24836e+06	5.13485e+06	5.06504e+06	5.44006e+06	3.2358e+06	4.63567e+06	374116	4.51681e+06	4.76591e+06	6.90446e+06	3.89545e+06	6.56036e+06	5.47296e+06	4.81314e+06	5.17784e+06	4.47793e+06
20.79_876.4696n	0	1	#3415	2	20.7861	876.47	73.36	ATVSAPFGK		PLEC_HUMAN	Plectin OS=Homo sapiens GN=PLEC PE=1 SV=3	2.65997e+06	2.49909e+06	2.68295e+06	2.51671e+06	1.78605e+06	2.16634e+06	3.14743e+06	2.24935e+06	3.0368e+06	2.91355e+06	2.04085e+06	3.68097e+06	3.72182e+06	2.34026e+06	2.98902e+06	136383
32.97_1039.5669n	1	1	#3422	2	32.9697	1039.57	51.34	VPLDEALQR		PLEC_HUMAN	Plectin OS=Homo sapiens GN=PLEC PE=1 SV=3	3.15964e+06	3.02206e+06	3.17327e+06	2.98911e+06	2.10238e+06	1.81038e+06	2.07942e+06	2.7362e+06	4.02534e+06	4.12282e+06	2.81692e+06	3.7869e+06	0	5.36276e+06	5.45784e+06	4.77644e+06
10.77_1159.5535n	0	1	#3433	2	10.7725	1159.55	51.97	SDEGQLSPATR		PLEC_HUMAN	Plectin OS=Homo sapiens GN=PLEC PE=1 SV=3	3.18489e+06	2.9078e+06	3.39769e+06	2.94118e+06	2.55177e+06	2.29051e+06	2.56762e+06	2.71919e+06	3.91431e+06	4.22295e+06	2.71476e+06	3.37597e+06	4.37599e+06	3.92304e+06	4.17537e+06	0
38.34_967.4814n	1	1	#3440	2	38.3443	967.481	42.34	VSIYEAMR		PLEC_HUMAN	Plectin OS=Homo sapiens GN=PLEC PE=1 SV=3	2.85765e+06	2.61696e+06	2.90808e+06	2.79523e+06	1.99264e+06	2.40464e+06	323214	2.48106e+06	2.32398e+06	3.49011e+06	2.14049e+06	2.57111e+06	3.10275e+06	2.77384e+06	3.17507e+06	2.91206e+06
16.33_1511.6867n	2	2	#18105,#3449	2,3	16.3313	1511.69	53.33	DTHDQLSEPSEVR		PLEC_HUMAN	Plectin OS=Homo sapiens GN=PLEC PE=1 SV=3	4.3859e+06	4.75335e+06	4.66143e+06	4.85891e+06	3.2574e+06	3.99029e+06	3.36684e+06	4.26051e+06	6.01902e+06	6.75198e+06	4.24491e+06	7.22787e+06	8.26965e+06	5.97676e+06	6.07982e+06	0
60.58_1459.7698n	0	2	#11305,#3461	2,3	60.577	1459.77	94.45	SLESLHSFVAAATK		PLEC_HUMAN	Plectin OS=Homo sapiens GN=PLEC PE=1 SV=3	7.475e+06	8.14404e+06	7.70388e+06	9.77282e+06	5.7552e+06	5.57182e+06	1.4849e+06	6.77286e+06	4.90389e+06	9.80231e+06	6.04533e+06	9.19505e+06	6.82813e+06	7.81436e+06	8.60857e+06	7.22431e+06
63.70_1321.6529n	1	1	#3477	2	63.7001	1321.65	68.94	SQVEEELFSVR		PLEC_HUMAN	Plectin OS=Homo sapiens GN=PLEC PE=1 SV=3	6.80915e+06	7.22299e+06	7.14806e+06	9.14489e+06	3.33022e+06	4.98879e+06	921263	5.67132e+06	4.7449e+06	468893	3.27814e+06	1.05383e+07	3.77308e+06	7.13684e+06	7.69902e+06	6.84174e+06
10.10_957.5292n	0	2	#7666,#3511	2,3	10.0969	957.529	19.56	LYVHEAVK		PLEC_HUMAN	Plectin OS=Homo sapiens GN=PLEC PE=1 SV=3	828892	791878	789024	751145	661749	790933	1.02149e+06	742855	991529	1.04317e+06	813206	959642	1.06729e+06	877003	932686	39.6267
56.27_1517.8118n	0	2	#7447,#3539	2,3	56.267	1517.81	86.72	AKLEQLFQDEVAK		PLEC_HUMAN	Plectin OS=Homo sapiens GN=PLEC PE=1 SV=3	7.63204e+06	8.15644e+06	7.89514e+06	1.06093e+07	4.53965e+06	5.84151e+06	1.70028e+06	6.68223e+06	7.06924e+06	1.02227e+07	7.18303e+06	1.17847e+07	6.08855e+06	6.92902e+06	7.46824e+06	6.37362e+06
78.24_1444.8059n	0	2	#3541,#43340	2,3	78.2428	1444.81	68.89	LQNVQIALDYLR		PLEC_HUMAN	Plectin OS=Homo sapiens GN=PLEC PE=1 SV=3	2.22807e+06	2.22891e+06	3.22245e+06	3.53047e+06	509039	2.17991e+06	494737	2.77103e+06	2.79209e+06	3.37156e+06	2.31158e+06	3.56492e+06	2.4241e+06	1.12729e+06	3.67959e+06	3.20358e+06
80.82_2306.1386n	0	2	#37175,#3585	2,3	80.8165	2306.14	110.47	GFFDPNTHENLTYLQLLER		PLEC_HUMAN	Plectin OS=Homo sapiens GN=PLEC PE=1 SV=3	2.25108e+06	1.75606e+06	5.00263e+06	6.23392e+06	1.58192e+06	2.90027e+06	329840	3.38592e+06	1.16752e+06	2.13177e+06	4.33249e+06	5.28374e+06	4.82557e+06	3.41311e+06	5.05001e+06	4.64013e+06
15.67_1109.6094n	1	1	#3612	2	15.6688	1109.61	57.58	AQLEPVASPAK		PLEC_HUMAN	Plectin OS=Homo sapiens GN=PLEC PE=1 SV=3	5.44702e+06	5.32483e+06	5.26791e+06	5.25858e+06	3.47244e+06	4.63709e+06	4.56147e+06	4.94948e+06	6.59065e+06	7.05352e+06	4.16597e+06	6.85793e+06	7.32483e+06	5.34558e+06	5.65349e+06	0
37.02_1097.4610n	0	1	#3621	2	37.0244	1097.46	35.38	AFCGFEDPR	[3] Carbamidomethyl (C)	PLEC_HUMAN	Plectin OS=Homo sapiens GN=PLEC PE=1 SV=3	4.04042e+06	4.55954e+06	4.28981e+06	4.87665e+06	3.20389e+06	3.87501e+06	4.3301e+06	4.26546e+06	4.25161e+06	2.69996e+06	3.56183e+06	6.70518e+06	4.74646e+06	4.24665e+06	5.11505e+06	4.58564e+06
80.20_1527.7353n	1	1	#3644	2	80.2	1527.74	105.39	ESADPLGAWLQDAR		PLEC_HUMAN	Plectin OS=Homo sapiens GN=PLEC PE=1 SV=3	1.54237e+06	1.71169e+06	3.86233e+06	4.33132e+06	1.31135e+06	2.62692e+06	460813	3.05599e+06	3.29053e+06	4.54586e+06	3.52931e+06	4.8341e+06	3.38746e+06	2.83677e+06	3.6937e+06	3.39923e+06
14.48_1207.6752n	0	2	#32704,#3658	2,3	14.4819	1207.68	27.62	HKPLLIDMNK		PLEC_HUMAN	Plectin OS=Homo sapiens GN=PLEC PE=1 SV=3	3.61662e+06	3.75362e+06	4.24974e+06	4.38257e+06	2.69597e+06	3.38593e+06	3.5294e+06	3.47558e+06	4.2847e+06	4.61673e+06	2.79036e+06	5.82876e+06	5.58313e+06	3.845e+06	5.03543e+06	6926.57
19.92_1087.5406n	1	1	#3663	2	19.9183	1087.54	29.34	ELAEQELEK		PLEC_HUMAN	Plectin OS=Homo sapiens GN=PLEC PE=1 SV=3	2.1772e+06	2.37224e+06	2.54339e+06	2.37393e+06	1.75373e+06	1.83533e+06	1.83909e+06	2.09439e+06	2.91036e+06	3.08443e+06	2.22605e+06	3.66455e+06	3.91406e+06	2.66734e+06	2.49032e+06	0
29.98_938.4906n	1	1	#3702	2	29.9751	938.491	43.31	LSVYQAMK		PLEC_HUMAN	Plectin OS=Homo sapiens GN=PLEC PE=1 SV=3	1.9855e+06	2.07572e+06	2.08729e+06	2.44082e+06	1.41803e+06	1.67708e+06	1.9635e+06	2.21273e+06	1.97907e+06	2.99142e+06	1.77542e+06	3.5183e+06	2.89552e+06	2.1594e+06	2.43563e+06	1.98545e+06
59.58_1555.8210n	0	2	#3830,#24149	2,3	59.5808	1555.82	80.31	LQEAGILSAEELQR		PLEC_HUMAN	Plectin OS=Homo sapiens GN=PLEC PE=1 SV=3	8.81391e+06	9.55857e+06	9.54937e+06	1.23086e+07	6.90007e+06	6.38415e+06	1.77822e+06	8.15906e+06	6.40138e+06	1.04272e+07	7.51389e+06	1.12969e+07	7.83093e+06	7.50261e+06	8.89816e+06	8.7353e+06
55.23_2662.2820n	2	2	#14590,#3833	3,4	55.233	2662.28	78.76	RLQEDKEQMAQQLAEETQGFQR		PLEC_HUMAN	Plectin OS=Homo sapiens GN=PLEC PE=1 SV=3	1.11527e+07	1.31274e+07	1.07721e+07	1.36884e+07	6.8173e+06	8.9548e+06	1.34876e+06	9.19938e+06	1.05182e+07	1.47296e+07	7.98087e+06	1.25848e+07	7.76317e+06	9.27246e+06	9.90487e+06	8.43213e+06
31.13_1690.9122n	2	2	#3835,#5894	3,4	31.1299	1690.91	67.45	LREQLQLLEEQHR		PLEC_HUMAN	Plectin OS=Homo sapiens GN=PLEC PE=1 SV=3	9.13282e+06	8.64527e+06	8.15805e+06	7.88704e+06	5.48196e+06	6.76735e+06	8.4618e+06	7.53952e+06	7.87124e+06	9.87048e+06	5.94582e+06	1.16035e+07	7.81917e+06	5.88255e+06	7.76636e+06	6.06415e+06
23.42_1295.6013n	0	1	#3913	2	23.4167	1295.6	55.96	GGELVYTDSEAR		PLEC_HUMAN	Plectin OS=Homo sapiens GN=PLEC PE=1 SV=3	5.31472e+06	4.71234e+06	4.90625e+06	4.845e+06	3.35435e+06	4.14753e+06	4.2909e+06	4.40768e+06	4.9833e+06	6.09841e+06	3.76277e+06	7.08152e+06	7.06582e+06	4.81417e+06	5.76366e+06	601941
59.12_1460.7320n	0	2	#3988,#18024	2,3	59.1221	1460.73	81.81	SQVMDEATALQLR		PLEC_HUMAN	Plectin OS=Homo sapiens GN=PLEC PE=1 SV=3	6.42409e+06	7.37338e+06	7.19066e+06	9.14683e+06	5.25126e+06	4.13753e+06	1.03017e+06	6.04362e+06	4.5279e+06	9.72332e+06	5.56366e+06	7.42951e+06	6.471e+06	6.62291e+06	7.71971e+06	7.10276e+06
47.12_1019.5774n	0	1	#4011	2	47.1201	1019.58	55.26	LSVYAALQR		PLEC_HUMAN	Plectin OS=Homo sapiens GN=PLEC PE=1 SV=3	3.21961e+06	3.28783e+06	3.4481e+06	3.37394e+06	2.26779e+06	2.29311e+06	473043	2.76884e+06	3.25866e+06	4.57174e+06	2.33043e+06	3.61053e+06	3.63007e+06	3.041e+06	3.34787e+06	2.80089e+06
34.52_1037.5876n	0	1	#4037	2	34.5151	1037.59	0.78	LPLDKEPAR		PLEC_HUMAN	Plectin OS=Homo sapiens GN=PLEC PE=1 SV=3	3.22529e+06	3.1039e+06	3.63545e+06	2.96965e+06	2.67321e+06	2.6702e+06	3.40445e+06	2.73309e+06	4.18043e+06	4.84088e+06	4.0608e+06	4.7291e+06	4.18078e+06	6.18876e+06	7.11259e+06	6.19618e+06
10.48_1037.5869n	1	1	#11825	3	10.4825	1037.59	29.98	LPLDKEPAR		PLEC_HUMAN	Plectin OS=Homo sapiens GN=PLEC PE=1 SV=3	375642	339734	381502	349426	324233	343385	362340	329928	444701	447660	464748	466336	692676	623117	551920	0
59.21_1170.6508n	0	1	#4061	2	59.2121	1170.65	62.03	QVEEEILALK		PLEC_HUMAN	Plectin OS=Homo sapiens GN=PLEC PE=1 SV=3	4.00342e+06	4.60809e+06	4.32468e+06	5.54785e+06	3.2129e+06	3.04236e+06	786710	3.60326e+06	2.89678e+06	2.12853e+06	3.61105e+06	4.73146e+06	3.81453e+06	3.9107e+06	4.72077e+06	4.09663e+06
10.73_1162.5983n	2	2	#6174,#4111	2,3	10.7338	1162.6	48.2	AQFEQLKDGK		PLEC_HUMAN	Plectin OS=Homo sapiens GN=PLEC PE=1 SV=3	1.73872e+06	1.84357e+06	1.9392e+06	1.83551e+06	1.23252e+06	1.77457e+06	2.96799e+06	1.65349e+06	1.84778e+06	1.76834e+06	1.22497e+06	2.22373e+06	1.35868e+06	878491	1.16874e+06	0
10.19_1239.6103n	0	2	#6984,#4116	2,3	10.1934	1239.61	40.08	LQLEETDHQK		PLEC_HUMAN	Plectin OS=Homo sapiens GN=PLEC PE=1 SV=3	1.29484e+06	1.28365e+06	1.28825e+06	1.16789e+06	980543	1.09363e+06	1.3394e+06	1.303e+06	1.50056e+06	1.17746e+06	1.56003e+06	1.49541e+06	1.64773e+06	1.34672e+06	1.21228e+06	0
30.50_949.5716n	0	2	#4479,#4118	2,3	30.5007	949.572	36.5	LHVAILER		PLEC_HUMAN	Plectin OS=Homo sapiens GN=PLEC PE=1 SV=3	2.81471e+06	2.6618e+06	2.82211e+06	2.57918e+06	2.07865e+06	2.39472e+06	2.73895e+06	2.4212e+06	2.81407e+06	3.64207e+06	2.17188e+06	3.6069e+06	3.8561e+06	2.69519e+06	3.13314e+06	2.61247e+06
69.30_1163.5837n	0	1	#4119	2	69.296	1163.58	78	LTAEDLFEAR		PLEC_HUMAN	Plectin OS=Homo sapiens GN=PLEC PE=1 SV=3	3.88442e+06	4.88685e+06	5.58904e+06	6.90188e+06	2.12208e+06	3.33746e+06	659475	4.28659e+06	3.53033e+06	4.1616e+06	3.29176e+06	7.58224e+06	3.97088e+06	5.16539e+06	4.3996e+06	3.14211e+06
33.31_1163.5842n	0	1	#58959	2	33.3068	1163.58	8.98	LTAEDLFEAR		PLEC_HUMAN	Plectin OS=Homo sapiens GN=PLEC PE=1 SV=3	94274	123208	139494	124945	71845.6	86542.1	142235	113626	105458	146441	113505	158665	0	114343	155521	128654
76.56_2947.5717n	1	1	#4190	4	76.5623	2947.57	34.41	LLEAQIATGGIIDPEESHRLPVEVAYK		PLEC_HUMAN	Plectin OS=Homo sapiens GN=PLEC PE=1 SV=3	4.66065e+06	3.23037e+06	5.78714e+06	7.16177e+06	195163	3.76534e+06	429798	4.64297e+06	2.92993e+06	3.67197e+06	2.46017e+06	5.9205e+06	4.58783e+06	2.51845e+06	4.40005e+06	3.85079e+06
45.95_976.5063n	1	1	#4231	2	45.9487	976.506	46.33	MGIVGPEFK		PLEC_HUMAN	Plectin OS=Homo sapiens GN=PLEC PE=1 SV=3	2.67525e+06	2.51055e+06	2.70517e+06	2.79354e+06	1.90852e+06	1.82394e+06	451513	2.18865e+06	2.53529e+06	3.80533e+06	2.228e+06	3.35439e+06	3.68364e+06	3.29044e+06	3.5619e+06	3.27649e+06
73.33_1283.7101n	1	1	#4238	2	73.3301	1283.71	69.27	SLVPAAELLESR		PLEC_HUMAN	Plectin OS=Homo sapiens GN=PLEC PE=1 SV=3	5.44417e+06	8.06087e+06	9.27712e+06	1.12118e+07	3.18167e+06	5.58876e+06	1.36512e+06	6.16256e+06	5.9469e+06	9.1634e+06	5.36488e+06	1.16707e+07	5.24411e+06	7.73468e+06	6.94952e+06	5.45017e+06
25.33_1051.5137n	0	1	#4333	2	25.3261	1051.51	41.57	MVEGYQGLR		PLEC_HUMAN	Plectin OS=Homo sapiens GN=PLEC PE=1 SV=3	2.3162e+06	2.62511e+06	2.57813e+06	3.13146e+06	1.71091e+06	1.70565e+06	2.49006e+06	2.2659e+06	2.23751e+06	2.42875e+06	1.76188e+06	3.8251e+06	3.78956e+06	2.5872e+06	2.82576e+06	1.56102e+06
23.57_989.5194n	1	1	#4362	2	23.5745	989.519	50.29	FPVTDAVNK		PLEC_HUMAN	Plectin OS=Homo sapiens GN=PLEC PE=1 SV=3	2.62184e+06	2.80548e+06	3.0216e+06	2.78396e+06	2.20193e+06	1.93416e+06	2.50892e+06	2.30782e+06	3.01571e+06	5.32717e+06	2.59361e+06	4.03659e+06	5.44646e+06	4.37649e+06	4.32831e+06	381034
27.19_989.5228n	0	1	#8962	2	27.1882	989.523	6.48	FPVTDAVNK		PLEC_HUMAN	Plectin OS=Homo sapiens GN=PLEC PE=1 SV=3	1.19626e+06	1.53513e+06	1.23368e+06	1.40423e+06	866603	1.11011e+06	1.04255e+06	1.00522e+06	766758	1.54639e+06	766575	1.45253e+06	1.36159e+06	972976	1.13639e+06	801925
23.67_929.4834n	0	1	#4370	2	23.6732	929.483	80.92	EAIAELER		PLEC_HUMAN	Plectin OS=Homo sapiens GN=PLEC PE=1 SV=3	1.56398e+06	1.5975e+06	1.73487e+06	1.62483e+06	1.31378e+06	1.22996e+06	1.43333e+06	1.45874e+06	1.86789e+06	2.26442e+06	1.85727e+06	2.64547e+06	3.05987e+06	2.1694e+06	1.79663e+06	220972
66.06_1530.8802n	1	1	#4373	2	66.0589	1530.88	64.57	VLALPEPSPAAPTLR		PLEC_HUMAN	Plectin OS=Homo sapiens GN=PLEC PE=1 SV=3	1.1142e+07	1.09987e+07	1.24966e+07	1.54442e+07	7.69827e+06	7.79419e+06	1.48592e+06	9.67811e+06	7.7292e+06	1.2589e+07	7.32471e+06	1.56477e+07	7.39104e+06	1.00385e+07	1.15257e+07	1.14647e+07
14.36_1214.6258n	0	2	#4383,#8577	2,3	14.3588	1214.63	62.09	RPELEDSTLR		PLEC_HUMAN	Plectin OS=Homo sapiens GN=PLEC PE=1 SV=3	6.00036e+06	5.99133e+06	6.18829e+06	6.30579e+06	4.01104e+06	5.52975e+06	4.57392e+06	5.35183e+06	6.63108e+06	4.8169e+06	4.68565e+06	7.49593e+06	7.72913e+06	6.08677e+06	7.52778e+06	0
21.32_1077.5104n	0	1	#4387	2	21.3186	1077.51	41.8	LAEDEAFQR		PLEC_HUMAN	Plectin OS=Homo sapiens GN=PLEC PE=1 SV=3	2.20499e+06	2.43898e+06	2.46802e+06	2.42313e+06	1.73503e+06	2.2832e+06	2.21752e+06	2.08427e+06	2.83631e+06	2.86833e+06	2.19646e+06	3.50596e+06	3.52026e+06	2.40252e+06	2.61027e+06	1.23342e+06
30.18_1245.6721n	0	2	#5435,#4421	2,3	30.1828	1245.67	7.88	KQITMEELVR		PLEC_HUMAN	Plectin OS=Homo sapiens GN=PLEC PE=1 SV=3	6.19121e+06	6.40944e+06	4.44591e+06	4.85094e+06	4.08628e+06	5.61534e+06	4.29351e+06	4.62942e+06	4.50005e+06	6.79044e+06	3.28476e+06	6.4818e+06	5.6573e+06	5.00106e+06	3.58277e+06	3.73929e+06
34.14_1245.6753n	0	2	#18603,#7533	2,3	34.1384	1245.68	63.62	KQITMEELVR		PLEC_HUMAN	Plectin OS=Homo sapiens GN=PLEC PE=1 SV=3	2.13693e+06	2.34987e+06	2.09542e+06	2.31424e+06	1.63952e+06	1.95681e+06	2.17182e+06	2.06193e+06	2.18005e+06	2.60379e+06	1.56901e+06	2.90482e+06	7272.81	1.72877e+06	1.98309e+06	1.73109e+06
33.07_1131.4665n	1	1	#4493	2	33.0684	1131.47	34.23	GYFSEEMNR		PLEC_HUMAN	Plectin OS=Homo sapiens GN=PLEC PE=1 SV=3	2.87663e+06	3.00769e+06	2.99256e+06	3.1359e+06	1.86921e+06	2.27881e+06	2.64245e+06	2.67914e+06	3.15222e+06	883237	2.2448e+06	4.88653e+06	0	2.77257e+06	2.89484e+06	2.797e+06
77.08_1660.8813n	0	2	#4558,#10035	2,3	77.0767	1660.88	78.86	GIYQSLEGAVQAGQLK		PLEC_HUMAN	Plectin OS=Homo sapiens GN=PLEC PE=1 SV=3	3.6118e+06	3.4023e+06	4.54689e+06	5.14679e+06	166631	2.84195e+06	635898	4.11928e+06	4.62121e+06	4.2011e+06	3.52202e+06	5.24213e+06	2.19336e+06	2.36874e+06	5.484e+06	4.57946e+06
9.94_1001.4789n	1	1	#4596	2	9.9432	1001.48	46.23	QLAEEDAAR		PLEC_HUMAN	Plectin OS=Homo sapiens GN=PLEC PE=1 SV=3	828349	875127	804536	708216	625401	669099	899450	699100	965026	775337	825661	998575	1.02397e+06	889266	907208	0
16.20_983.5047n	0	1	#4612	2	16.1951	983.505	60.02	VPDVQDGVR		PLEC_HUMAN	Plectin OS=Homo sapiens GN=PLEC PE=1 SV=3	2.86019e+06	2.95822e+06	2.72197e+06	2.99958e+06	1.91114e+06	2.54992e+06	2.71691e+06	2.7345e+06	3.25512e+06	2.59423e+06	2.21397e+06	4.12527e+06	3.92646e+06	2.81484e+06	3.2745e+06	0
11.50_1711.8968n	2	2	#4678,#11294	3,4	11.4952	1711.9	36.31	RKQEELQQLEQQR		PLEC_HUMAN	Plectin OS=Homo sapiens GN=PLEC PE=1 SV=3	4.35175e+06	4.65179e+06	4.43779e+06	3.99368e+06	3.03812e+06	3.91552e+06	3.02054e+06	4.04604e+06	5.04377e+06	5.01895e+06	3.24218e+06	5.10767e+06	5.03589e+06	3.88138e+06	3.73757e+06	0
11.48_1711.8994n	1	1	#40875	2	11.4755	1711.9	80.44	RKQEELQQLEQQR		PLEC_HUMAN	Plectin OS=Homo sapiens GN=PLEC PE=1 SV=3	354701	555457	389829	575023	160540	818036	615821	338020	399229	521789	182828	886051	583930	298328	304205	0
49.92_920.5338n	0	1	#4757	2	49.9225	920.534	38.14	LSIYNALK		PLEC_HUMAN	Plectin OS=Homo sapiens GN=PLEC PE=1 SV=3	1.93982e+06	1.56753e+06	1.70445e+06	1.61179e+06	1.21867e+06	1.15267e+06	171102	1.3791e+06	1.80121e+06	2.54543e+06	1.67278e+06	2.00981e+06	2.90995e+06	2.33833e+06	3.12462e+06	2.74692e+06
41.51_800.5118n	1	1	#4834	2	41.5121	800.512	34.39	TISLVIR		PLEC_HUMAN	Plectin OS=Homo sapiens GN=PLEC PE=1 SV=3	1.72137e+06	1.69236e+06	1.88138e+06	1.7239e+06	1.25382e+06	1.34851e+06	86822.5	1.4995e+06	1.80022e+06	2.20621e+06	1.2149e+06	1.94977e+06	2.07885e+06	1.73241e+06	1.88839e+06	1.74022e+06
13.91_1190.6049n	0	2	#14882,#4905	2,3	13.9108	1190.6	58.42	FRELAEEAAR		PLEC_HUMAN	Plectin OS=Homo sapiens GN=PLEC PE=1 SV=3	2.41919e+06	2.50278e+06	2.00644e+06	2.2059e+06	1.65905e+06	2.39641e+06	2.26081e+06	1.85256e+06	2.18568e+06	2.53021e+06	1.53352e+06	2.74932e+06	1.90214e+06	1.24683e+06	2.0838e+06	0
77.21_1926.0285n	2	2	#21119,#5040	2,3	77.2056	1926.03	92.73	CRPDQLTGLSLLPLSEK	[1] Carbamidomethyl (C)	PLEC_HUMAN	Plectin OS=Homo sapiens GN=PLEC PE=1 SV=3	3.05985e+06	3.61543e+06	3.69024e+06	4.27562e+06	128717	3.21691e+06	575424	3.19007e+06	4.40339e+06	4.37058e+06	3.24193e+06	5.03278e+06	2.25689e+06	1.67442e+06	3.64054e+06	3.51649e+06
76.86_1833.8879n	0	2	#5133,#15043	2,3	76.8593	1833.89	109.32	QTNLENLDQAFSVAER		PLEC_HUMAN	Plectin OS=Homo sapiens GN=PLEC PE=1 SV=3	4.12689e+06	5.37007e+06	4.79958e+06	5.66896e+06	517378	3.72755e+06	1.19309e+06	5.03508e+06	4.40146e+06	4.5087e+06	3.97051e+06	6.29868e+06	4.62581e+06	2.69319e+06	5.68361e+06	4.81082e+06
71.51_2963.3164n	2	2	#19765,#5146	3,4	71.5112	2963.32	92.39	EYGSCSHHYQQLLQSLEQGAQEESR	[5] Carbamidomethyl (C)	PLEC_HUMAN	Plectin OS=Homo sapiens GN=PLEC PE=1 SV=3	7.70563e+06	1.08673e+07	1.29909e+07	1.71157e+07	4.4752e+06	8.46764e+06	1.1093e+06	1.03042e+07	9.89719e+06	1.36581e+07	7.86691e+06	1.91366e+07	7.77938e+06	1.26456e+07	9.60017e+06	7.25454e+06
15.77_862.4545n	0	1	#5168	2	15.7674	862.455	24.05	AQFEQLK		PLEC_HUMAN	Plectin OS=Homo sapiens GN=PLEC PE=1 SV=3	1.17231e+06	1.18176e+06	1.21319e+06	1.10859e+06	914203	1.00369e+06	958966	1.06115e+06	1.59463e+06	1.60603e+06	1.24322e+06	1.54172e+06	2.2245e+06	1.89396e+06	2.00536e+06	0
64.58_966.4940n	2	2	#71836,#5170	1,2	64.578	966.494	40.76	SWSLATFR		PLEC_HUMAN	Plectin OS=Homo sapiens GN=PLEC PE=1 SV=3	2.13107e+06	1.85869e+06	3.16385e+06	3.23067e+06	2.11812e+06	1.56206e+06	191888	2.22488e+06	1.6838e+06	2.15185e+06	1.36972e+06	2.71453e+06	2.10183e+06	2.99875e+06	3.40939e+06	3.06352e+06
11.30_818.4312n	1	1	#5252	2	11.2983	818.431	33.18	MSAAQALK		PLEC_HUMAN	Plectin OS=Homo sapiens GN=PLEC PE=1 SV=3	865621	805468	918093	808156	638104	669724	833382	773067	1.04851e+06	1.21369e+06	708941	889695	1.28658e+06	1.1204e+06	1.13646e+06	0
45.89_988.5452n	1	1	#5307	2	45.8891	988.545	54.94	SELELTLGK		PLEC_HUMAN	Plectin OS=Homo sapiens GN=PLEC PE=1 SV=3	2.27999e+06	2.33765e+06	2.41849e+06	2.3107e+06	1.71968e+06	1.60249e+06	564328	2.00652e+06	2.59751e+06	2.01e+06	1.86182e+06	2.27527e+06	2.91595e+06	2.48277e+06	2.6259e+06	2.49303e+06
52.32_1709.7796n	2	2	#23508,#5333	2,3	52.3221	1709.78	72.44	GFFDPNTHENLTYR		PLEC_HUMAN	Plectin OS=Homo sapiens GN=PLEC PE=1 SV=3	8.10408e+06	8.36132e+06	8.84258e+06	8.71228e+06	5.87558e+06	7.88834e+06	536419	7.74377e+06	8.4835e+06	1.07491e+07	6.85256e+06	1.05801e+07	9.5937e+06	8.74375e+06	8.54169e+06	7.58231e+06
78.26_2221.0805n	0	2	#51903,#5367	2,3	78.2626	2221.08	87.34	VDGAEWGVDLPSVEAQLGSHR		PLEC_HUMAN	Plectin OS=Homo sapiens GN=PLEC PE=1 SV=3	3.81188e+06	3.97973e+06	5.0295e+06	5.24729e+06	950088	4.12256e+06	693808	4.30419e+06	4.56822e+06	5.98366e+06	3.84508e+06	6.09875e+06	3.87796e+06	2.24687e+06	4.711e+06	4.73578e+06
22.35_1091.5688n	0	1	#5397	3	22.3504	1091.57	38.64	FKEMELPAK		PLEC_HUMAN	Plectin OS=Homo sapiens GN=PLEC PE=1 SV=3	1.31295e+06	1.35941e+06	1.46259e+06	1.45699e+06	983063	863463	1.4108e+06	1.26492e+06	1.32209e+06	1.9037e+06	996050	1.71568e+06	1.70049e+06	1.05428e+06	1.15826e+06	85873.7
80.16_2140.1958n	2	2	#59586,#5434	2,3	80.16	2140.2	88.68	LLLEAQAATGFLLDPVKGER		PLEC_HUMAN	Plectin OS=Homo sapiens GN=PLEC PE=1 SV=3	1.76296e+06	1.80235e+06	4.25995e+06	4.85969e+06	1.38066e+06	2.3006e+06	339462	3.22227e+06	2.54438e+06	4.06485e+06	2.63841e+06	3.54539e+06	2.75411e+06	2.8309e+06	2.99294e+06	2.84106e+06
18.87_1114.6603n	0	2	#13102,#5459	2,3	18.8726	1114.66	45.79	LKTEAEIALK		PLEC_HUMAN	Plectin OS=Homo sapiens GN=PLEC PE=1 SV=3	2.12383e+06	2.38762e+06	2.17935e+06	2.08211e+06	1.56526e+06	1.78156e+06	2.30215e+06	1.97684e+06	2.81586e+06	2.81772e+06	1.74823e+06	3.11963e+06	2.96645e+06	1.89088e+06	2.27265e+06	0
59.70_1707.8227n	0	2	#5475,#29354	2,3	59.7004	1707.82	58.23	LLDPEDVDVPQPDEK		PLEC_HUMAN	Plectin OS=Homo sapiens GN=PLEC PE=1 SV=3	1.25512e+07	1.49054e+07	1.40853e+07	1.74428e+07	9.5679e+06	9.37646e+06	2.36316e+06	1.25065e+07	9.78448e+06	1.79678e+07	1.1019e+07	1.81711e+07	1.21643e+07	1.22465e+07	14326278	1.37428e+07
51.35_1028.5520n	0	1	#5671	2	51.3519	1028.55	52.41	AELELELGR		PLEC_HUMAN	Plectin OS=Homo sapiens GN=PLEC PE=1 SV=3	2.27455e+06	2.61216e+06	2.86017e+06	2.83813e+06	1.80705e+06	2.2551e+06	652108	2.02082e+06	2.41651e+06	2.35161e+06	2.04249e+06	3.17363e+06	2.91091e+06	2.27981e+06	2.63965e+06	2.5564e+06
79.37_1652.8439n	2	2	#5686,#54291	2,3	79.368	1652.84	100.56	DPYTGQSVSLFQALK		PLEC_HUMAN	Plectin OS=Homo sapiens GN=PLEC PE=1 SV=3	1.5729e+06	2.14042e+06	2.53121e+06	2.59403e+06	858030	1.93132e+06	185271	2.15052e+06	2.63399e+06	2.07921e+06	2.61086e+06	2.58544e+06	2.80152e+06	2.81805e+06	3.6439e+06	3.14568e+06
31.49_1048.6283n	0	2	#17883,#5745	2,3	31.4853	1048.63	33.62	LSIYNALKK		PLEC_HUMAN	Plectin OS=Homo sapiens GN=PLEC PE=1 SV=3	1.65614e+06	2.10459e+06	1.89781e+06	1.98262e+06	1.08436e+06	1.51661e+06	2.06533e+06	1.85927e+06	1.89373e+06	2.24492e+06	981621	2.52212e+06	31624	966641	680108	492467
20.41_1349.5509n	1	1	#5759	2	20.4114	1349.55	65.71	DSQDAGGFGPEDR		PLEC_HUMAN	Plectin OS=Homo sapiens GN=PLEC PE=1 SV=3	4.25958e+06	4.31957e+06	4.35043e+06	4.37748e+06	2.97352e+06	2.77469e+06	4.75326e+06	3.85868e+06	5.15521e+06	5.44738e+06	3.05512e+06	5.74442e+06	6.26515e+06	4.07483e+06	4.73621e+06	257689
17.32_1162.5304n	0	1	#5822	2	17.3153	1162.53	52.92	QLEMSAEAER		PLEC_HUMAN	Plectin OS=Homo sapiens GN=PLEC PE=1 SV=3	2.43569e+06	2.8679e+06	2.49469e+06	2.56764e+06	1.83666e+06	2.28103e+06	2.03196e+06	2.32341e+06	2.99206e+06	2.7909e+06	1.86463e+06	3.4303e+06	3.35435e+06	2.19808e+06	2.82755e+06	0
14.25_915.4669n	0	1	#5845	2	14.2548	915.467	54.32	AALEEVER		PLEC_HUMAN	Plectin OS=Homo sapiens GN=PLEC PE=1 SV=3	1.14033e+06	1.1076e+06	1.06771e+06	992859	783669	1.11254e+06	966799	1.05084e+06	1.32576e+06	576877	1.16128e+06	1.35158e+06	1.56176e+06	1.23861e+06	1.41375e+06	0
70.84_1994.0946n	0	2	#29026,#5885	2,3	70.8432	1994.09	122.19	AGVAAPATQVAQVTLQSVQR		PLEC_HUMAN	Plectin OS=Homo sapiens GN=PLEC PE=1 SV=3	6.00608e+06	1.25436e+07	6.94349e+06	8.55374e+06	2.65239e+06	8.09507e+06	617542	5.49759e+06	4.91951e+06	1.26982e+07	4.39931e+06	9.12239e+06	4.60347e+06	1.26055e+07	6.11489e+06	4.50733e+06
9.27_944.4583n	1	1	#6020	2	9.26563	944.458	45.67	LQAEEAER		PLEC_HUMAN	Plectin OS=Homo sapiens GN=PLEC PE=1 SV=3	685944	775145	672628	604602	517198	598400	868709	593295	823003	592901	612131	881360	844160	638656	781184	0
33.81_2728.3438n	2	2	#44672,#6029	3,4	33.8117	2728.34	42.41	QVEVTVHKGDECQLVGPAQPSHWK	[12] Carbamidomethyl (C)	PLEC_HUMAN	Plectin OS=Homo sapiens GN=PLEC PE=1 SV=3	8.45162e+06	8.38522e+06	8.00302e+06	8.00582e+06	5.26735e+06	6.3121e+06	8.09835e+06	7.96175e+06	9.59615e+06	9.49654e+06	5.62448e+06	1.0948e+07	145566	6.22216e+06	6.78004e+06	6.48743e+06
16.74_1091.5729n	0	2	#15874,#6083	2,3	16.7436	1091.57	54.63	GLVGPELHDR		PLEC_HUMAN	Plectin OS=Homo sapiens GN=PLEC PE=1 SV=3	2.11187e+06	2.07309e+06	2.15301e+06	2.21109e+06	1.51007e+06	1.90043e+06	2.38448e+06	1.90414e+06	2.48063e+06	2.82063e+06	1.84973e+06	3.11222e+06	3.24805e+06	2.05124e+06	2.40749e+06	0
70.01_1072.6038n	1	1	#6128	2	70.0137	1072.6	31.36	SLLAWQSLR		PLEC_HUMAN	Plectin OS=Homo sapiens GN=PLEC PE=1 SV=3	1.79265e+06	2.00746e+06	3.59942e+06	3.43861e+06	1.32477e+06	1.04245e+06	166192	2.21589e+06	1.9899e+06	1.59433e+06	1.48242e+06	2.90138e+06	2.45207e+06	3.90759e+06	2.75418e+06	1.86997e+06
64.96_1298.7602n	0	1	#6184	2	64.9638	1298.76	81.87	VTLVQTLEIQR		PLEC_HUMAN	Plectin OS=Homo sapiens GN=PLEC PE=1 SV=3	3.66969e+06	4.4438e+06	5.03679e+06	6.39843e+06	3.04805e+06	3.3915e+06	653938	3.63908e+06	2.92337e+06	3.3816e+06	2.93979e+06	6.08239e+06	3.13567e+06	4.33024e+06	4.80626e+06	4.29318e+06
62.23_2506.1810n	2	2	#6267,#63292	3,4	62.2289	2506.18	128.24	LQEDKEQMAQQLAEETQGFQR		PLEC_HUMAN	Plectin OS=Homo sapiens GN=PLEC PE=1 SV=3	6.35559e+06	6.20024e+06	6.68587e+06	8.31262e+06	4.56319e+06	4.08264e+06	761166	5.75255e+06	4.65759e+06	8.4461e+06	6.46418e+06	7.47971e+06	5.41586e+06	6.99197e+06	6.98752e+06	7.43911e+06
8.43_746.3814n	0	1	#6283	2	8.42768	746.381	23.4	LSAEAEK		PLEC_HUMAN	Plectin OS=Homo sapiens GN=PLEC PE=1 SV=3	917385	518993	842586	681545	700457	681812	1.29014e+06	541693	1.10714e+06	999008	798905	419492	931417	819841	719625	0
64.39_1824.9657n	2	2	#14634,#6323	3,4	64.3887	1824.97	72.42	QALHSLELHYQAFLR		PLEC_HUMAN	Plectin OS=Homo sapiens GN=PLEC PE=1 SV=3	2.71393e+06	3.99935e+06	5.17447e+06	5.93499e+06	3.32472e+06	2.98607e+06	333667	3.80989e+06	3.14504e+06	3.97467e+06	2.05523e+06	4.15225e+06	2.14964e+06	4.86305e+06	4.77686e+06	3.94726e+06
22.98_1056.5931n	0	2	#12716,#6382	2,3	22.9825	1056.59	49.93	LRIEEEIR		PLEC_HUMAN	Plectin OS=Homo sapiens GN=PLEC PE=1 SV=3	2.14662e+06	2.39871e+06	2.01973e+06	1.88401e+06	1.47818e+06	1.87679e+06	2.16452e+06	1.7717e+06	1.90397e+06	2.47618e+06	1.34199e+06	2.6065e+06	2.27979e+06	1.57252e+06	2.02744e+06	316006
23.73_1214.6048n	0	1	#6411	3	23.7324	1214.6	45.07	GLHQSIEEFR		PLEC_HUMAN	Plectin OS=Homo sapiens GN=PLEC PE=1 SV=3	3.00275e+06	2.89043e+06	3.00962e+06	3.05844e+06	2.68904e+06	2.46225e+06	2.71485e+06	2.9915e+06	3.11802e+06	3.45892e+06	2.55154e+06	4.10195e+06	4.07274e+06	2.87119e+06	3.518e+06	399362
11.01_1379.7110n	0	3	#60418,#6445,#120527	2,3,4	11.0122	1379.71	43.56	SHRVPLDVACAR	[10] Carbamidomethyl (C)	PLEC_HUMAN	Plectin OS=Homo sapiens GN=PLEC PE=1 SV=3	1.26e+06	1.47843e+06	1.33717e+06	1.5756e+06	834637	1.44953e+06	1.06991e+06	1.39919e+06	1.41043e+06	1.52711e+06	555655	1.95849e+06	744251	286784	436723	0
8.80_1100.5591n	1	1	#6456	2	8.79645	1100.56	68.78	QLAEGTAQQR		PLEC_HUMAN	Plectin OS=Homo sapiens GN=PLEC PE=1 SV=3	828979	765660	777876	669935	608260	621961	979802	681173	1.08708e+06	516020	705466	940231	910189	737390	977695	0
9.34_1089.5319n	1	1	#6586	2	9.34395	1089.53	86.71	QSSEAEIQAK		PLEC_HUMAN	Plectin OS=Homo sapiens GN=PLEC PE=1 SV=3	879656	956401	815562	792514	628148	692005	813976	798055	1.02257e+06	809086	645454	1.27878e+06	1.00431e+06	800271	982560	0
10.21_1065.4387n	1	1	#6680	2	10.2128	1065.44	38.01	GCLDEETSR	[2] Carbamidomethyl (C)	PLEC_HUMAN	Plectin OS=Homo sapiens GN=PLEC PE=1 SV=3	632095	660461	678588	609166	654535	513589	753995	646794	772850	553852	607370	761922	792460	612909	665678	0
24.74_1076.5598n	0	1	#6718	2	24.7359	1076.56	47.12	ELYQQLQR		PLEC_HUMAN	Plectin OS=Homo sapiens GN=PLEC PE=1 SV=3	1.11924e+06	1.06926e+06	1.1875e+06	1.19194e+06	898210	770584	1.00489e+06	1.09147e+06	1.30316e+06	1.69627e+06	1.3223e+06	1.86687e+06	2.91289e+06	2.29223e+06	2.42492e+06	1.63936e+06
80.12_1813.8957n	2	2	#6727,#16146	2,3	80.1204	1813.9	133.77	FLEGTSCIAGVFVDATK	[7] Carbamidomethyl (C)	PLEC_HUMAN	Plectin OS=Homo sapiens GN=PLEC PE=1 SV=3	1.91799e+06	2.27668e+06	4.717e+06	5.24253e+06	1.56025e+06	3.2017e+06	462542	3.73212e+06	3.43403e+06	5.36431e+06	3.42596e+06	5.12442e+06	4.18445e+06	3.78363e+06	4.72822e+06	4.11439e+06
55.17_1117.5809n	1	1	#6770	2	55.173	1117.58	28.52	QITMEELVR		PLEC_HUMAN	Plectin OS=Homo sapiens GN=PLEC PE=1 SV=3	2.00698e+06	2.23287e+06	2.11231e+06	2.74942e+06	1.36732e+06	1.82915e+06	902479	1.76668e+06	2.02065e+06	2.87301e+06	1.65211e+06	2.36732e+06	2.28088e+06	2.36341e+06	2.61842e+06	2.17391e+06
48.13_1427.7898n	0	1	#6872	2	48.134	1427.79	79.43	IIITVVEEQEQK		PLEC_HUMAN	Plectin OS=Homo sapiens GN=PLEC PE=1 SV=3	5.23723e+06	4.89833e+06	5.57567e+06	5.52848e+06	3.81345e+06	3.45755e+06	1.12819e+06	4.61065e+06	5.0267e+06	7.52091e+06	3.50925e+06	5.78891e+06	5.79444e+06	5.87687e+06	6.05432e+06	4.43969e+06
68.67_1537.8490n	2	2	#7107,#29488	2,3	68.6658	1537.85	83.36	LLDAQLATGGIVDPR		PLEC_HUMAN	Plectin OS=Homo sapiens GN=PLEC PE=1 SV=3	5.21895e+06	6.92744e+06	7.93469e+06	1.04264e+07	2.87041e+06	5.62684e+06	953464	5.89606e+06	4.97216e+06	7.38158e+06	4.5147e+06	1.09644e+07	4.74595e+06	6.6245e+06	6.81908e+06	4.09349e+06
57.36_1163.6563n	0	1	#7249	2	57.3603	1163.66	62.35	QTLSIYQALK		PLEC_HUMAN	Plectin OS=Homo sapiens GN=PLEC PE=1 SV=3	2.48474e+06	2.05747e+06	2.32577e+06	2.34815e+06	1.5477e+06	1.05484e+06	212543	1.75094e+06	2.33061e+06	2.60143e+06	2.36099e+06	2.22741e+06	2.96347e+06	3.35134e+06	3.61973e+06	3.02276e+06
77.08_1807.8997n	1	1	#7329	2	77.0767	1807.9	126.95	VQSGSESVIQEYVDLR		PLEC_HUMAN	Plectin OS=Homo sapiens GN=PLEC PE=1 SV=3	4.53969e+06	3.66851e+06	4.79364e+06	6.46006e+06	275783	3.08662e+06	755516	4.77396e+06	4.67862e+06	1.50977e+06	3.55982e+06	4.85022e+06	2.37033e+06	2.19258e+06	4.86392e+06	4.35703e+06
14.78_1083.5394n	0	2	#9105,#7371	2,3	14.7769	1083.54	70.02	KESYSALMR		PLEC_HUMAN	Plectin OS=Homo sapiens GN=PLEC PE=1 SV=3	1.87949e+06	2.11433e+06	1.7995e+06	1.88519e+06	1.35025e+06	1.8983e+06	1.9511e+06	1.57532e+06	2.0776e+06	2.46371e+06	1.32863e+06	2.63831e+06	2.27231e+06	1.67938e+06	1.90335e+06	0
79.70_1771.8490n	2	2	#7374,#35471	2,3	79.705	1771.85	101.62	DPYSGSTISLFQAMQK		PLEC_HUMAN	Plectin OS=Homo sapiens GN=PLEC PE=1 SV=3	2.02668e+06	1.56048e+06	3.19837e+06	3.58087e+06	883692	1.98792e+06	251975	2.66476e+06	2.68703e+06	222851	2.65983e+06	3.23833e+06	2.83612e+06	2.51291e+06	3.19828e+06	2.89744e+06
62.81_1725.9038n	2	2	#43148,#7548	2,3	62.8138	1725.9	48.18	RDDGTGQLLLPLSDAR		PLEC_HUMAN	Plectin OS=Homo sapiens GN=PLEC PE=1 SV=3	4.5688e+06	2.21434e+06	5.0585e+06	5.85109e+06	3.70797e+06	1.52472e+06	812453	4.14643e+06	3.20554e+06	2.94072e+06	3.23172e+06	5.12448e+06	3.26754e+06	2.04771e+06	4.64683e+06	4.6686e+06
47.28_1089.5749n	0	1	#7550	2	47.2788	1089.57	55.84	AEMEVLLASK		PLEC_HUMAN	Plectin OS=Homo sapiens GN=PLEC PE=1 SV=3	2.74462e+06	3.01719e+06	2.83563e+06	2.74061e+06	2.01227e+06	2.37828e+06	477092	1.12384e+06	2.81565e+06	1.56212e+06	2.37128e+06	2.04643e+06	3.46048e+06	3.14722e+06	3.01083e+06	2.67988e+06
74.68_2195.1186n	2	2	#99043,#7584	2,3	74.6812	2195.12	105.29	TLLQGSGCLAGIYLEDTKEK	[8] Carbamidomethyl (C)	PLEC_HUMAN	Plectin OS=Homo sapiens GN=PLEC PE=1 SV=3	2.18123e+06	4.06114e+06	6.40905e+06	8.25329e+06	1.67907e+06	3.64241e+06	521084	3.44907e+06	3.80963e+06	4.40041e+06	2.32206e+06	7.52104e+06	2.13035e+06	2.90825e+06	3.22386e+06	2.11839e+06
63.58_1612.8702n	1	1	#7602	2	63.5803	1612.87	114.46	LLDAQLSTGGIVDPSK		PLEC_HUMAN	Plectin OS=Homo sapiens GN=PLEC PE=1 SV=3	6.95276e+06	7.53943e+06	7.64807e+06	9.82236e+06	3.76993e+06	5.42544e+06	1.03865e+06	6.30114e+06	5.3793e+06	6.71677e+06	3.542e+06	1.05166e+07	3.45018e+06	6.82365e+06	7.64389e+06	7.14789e+06
35.66_1171.4707n	0	1	#7707	2	35.6604	1171.47	58.56	CDNFTSSWR	[1] Carbamidomethyl (C)	PLEC_HUMAN	Plectin OS=Homo sapiens GN=PLEC PE=1 SV=3	1.51977e+06	1.98386e+06	1.97839e+06	2.11056e+06	1.32186e+06	1.56065e+06	819279	1.83776e+06	2.17207e+06	2.65639e+06	1.56368e+06	2.87634e+06	2.09825e+06	1.91929e+06	2.34939e+06	2.31963e+06
31.68_917.5214n	0	1	#7714	2	31.6836	917.521	33.9	LPVEVAYK		PLEC_HUMAN	Plectin OS=Homo sapiens GN=PLEC PE=1 SV=3	1.00744e+06	824818	1.0093e+06	848142	702702	532185	631711	840719	1.23196e+06	1.62257e+06	1.1437e+06	1.41729e+06	0	2.16824e+06	2.24843e+06	2.01454e+06
42.01_917.5227n	0	1	#51993	2	42.0071	917.523	30.62	LPVEVAYK		PLEC_HUMAN	Plectin OS=Homo sapiens GN=PLEC PE=1 SV=3	135752	158754	16773.1	73826.9	91413.3	137282	323.908	45795.1	80936.5	136589	34855.9	37658	106574	121475	25042.8	87087.9
76.01_2473.2377n	2	2	#79532,#7749	2,3	76.0075	2473.24	69.64	AVTGYKDPYTGQQISLFQAMQK		PLEC_HUMAN	Plectin OS=Homo sapiens GN=PLEC PE=1 SV=3	4.31376e+06	4.34344e+06	6.18464e+06	6.64778e+06	1.37848e+06	4.28383e+06	590406	5.70294e+06	3.58587e+06	4.38304e+06	2.74364e+06	6.32485e+06	2.65807e+06	1.6897e+06	2.66322e+06	2.42443e+06
21.99_1397.7897n	0	1	#7750	2	21.9899	1397.79	68.69	LKAEAELLQQQK		PLEC_HUMAN	Plectin OS=Homo sapiens GN=PLEC PE=1 SV=3	2.41474e+06	2.67011e+06	2.4455e+06	2.84793e+06	1.53984e+06	2.38764e+06	2.82657e+06	2.08554e+06	2.21085e+06	3.35505e+06	1.7181e+06	4.28524e+06	3.27504e+06	2.21058e+06	2.58919e+06	432339
70.89_1882.9777n	0	2	#41875,#7801	2,3	70.8931	1882.98	58.83	EQLRQEQALLEEIER		PLEC_HUMAN	Plectin OS=Homo sapiens GN=PLEC PE=1 SV=3	3.58868e+06	7.74391e+06	4.69616e+06	6.25403e+06	1.69134e+06	6.1976e+06	599847	3.75498e+06	2.79217e+06	7.45158e+06	2.64803e+06	6.85295e+06	1.9967e+06	4.85053e+06	3.11136e+06	1.8059e+06
39.95_1159.4612n	0	1	#7953	2	39.9465	1159.46	34.96	GYFDEEMNR		PLEC_HUMAN	Plectin OS=Homo sapiens GN=PLEC PE=1 SV=3	1.62058e+06	3.05287e+06	1.65275e+06	1.90589e+06	1.02588e+06	2.77034e+06	102119	1.40669e+06	1.32163e+06	2.35235e+06	1.23518e+06	2.44837e+06	2.01536e+06	2.7604e+06	1.56406e+06	1.59917e+06
10.10_1028.5986n	1	1	#8054	2	10.0969	1028.6	23.1	RLTVNEAVK		PLEC_HUMAN	Plectin OS=Homo sapiens GN=PLEC PE=1 SV=3	369991	364481	373209	342012	299110	389313	428742	350576	447940	370975	325871	390478	419711	334250	372011	0
9.67_945.4784n	1	1	#8134	2	9.67407	945.478	44.29	SLAQAEAEK		PLEC_HUMAN	Plectin OS=Homo sapiens GN=PLEC PE=1 SV=3	716717	738737	704810	640421	610365	634070	672657	658098	938507	711902	718659	835290	996913	783293	750126	0
9.83_961.4723n	1	1	#8206	2	9.82778	961.472	40.15	SAEAELQSK		PLEC_HUMAN	Plectin OS=Homo sapiens GN=PLEC PE=1 SV=3	516119	483823	476420	406034	379791	439480	548412	451287	609354	280108	515004	526362	519289	514226	572466	0
8.70_998.5312n	1	1	#8259	2	8.69887	998.531	38.1	AHAFAVQQK		PLEC_HUMAN	Plectin OS=Homo sapiens GN=PLEC PE=1 SV=3	633155	929140	564636	521880	436586	818900	1.00368e+06	476598	703588	826225	563859	638579	760404	1.01843e+06	654834	0
78.68_2418.1939n	2	2	#82215,#8498	2,3	78.6784	2418.19	56.41	AVTGYRDPYTEQTISLFQAMK		PLEC_HUMAN	Plectin OS=Homo sapiens GN=PLEC PE=1 SV=3	1.83777e+06	1.92226e+06	3.34039e+06	4.7266e+06	940657	2.49861e+06	241684	2.95808e+06	2.47129e+06	914391	1.97694e+06	5.0219e+06	1.42476e+06	927324	1.25494e+06	1.21175e+06
14.70_1641.8087n	0	2	#38078,#8551	2,3	14.6983	1641.81	68.78	RQQEELLAEENQR		PLEC_HUMAN	Plectin OS=Homo sapiens GN=PLEC PE=1 SV=3	3.151e+06	3.28817e+06	3.21719e+06	3.14697e+06	2.09815e+06	3.11735e+06	3.16641e+06	2.7707e+06	3.32865e+06	3.32345e+06	2.55533e+06	4.3899e+06	3.51993e+06	2.59722e+06	3.1802e+06	0
80.74_2996.4894n	2	2	#8610,#68868	3,4	80.737	2996.49	82.84	EQELQQTLQQEQSVLDQLRGEAEAAR		PLEC_HUMAN	Plectin OS=Homo sapiens GN=PLEC PE=1 SV=3	2.17321e+06	1.87224e+06	2.66502e+06	4.65388e+06	1.34352e+06	3.03842e+06	492980	2.88774e+06	2.0022e+06	3.13664e+06	2.24548e+06	3.56021e+06	1.85654e+06	1.15789e+06	3.15771e+06	1.90522e+06
45.87_1259.6137n	0	1	#8654	2	45.8694	1259.61	52.19	HISDLYEDLR		PLEC_HUMAN	Plectin OS=Homo sapiens GN=PLEC PE=1 SV=3	1.4429e+06	1.76895e+06	1.42268e+06	1.41268e+06	983228	1.04228e+06	343397	1.21889e+06	1.65782e+06	2.82896e+06	1.17497e+06	1.50564e+06	2.9785e+06	3.49154e+06	3.12443e+06	2.54874e+06
11.67_1158.6002n	0	2	#8713,#12253	2,3	11.6714	1158.6	37.57	DVAEVDTVRR		PLEC_HUMAN	Plectin OS=Homo sapiens GN=PLEC PE=1 SV=3	1.80529e+06	1.73867e+06	1.69229e+06	1.59729e+06	1.12105e+06	1.48404e+06	1.42516e+06	1.6241e+06	1.70465e+06	1.88083e+06	923292	2.24154e+06	1.58835e+06	710838	1.19203e+06	0
9.30_1046.5013n	0	1	#8765	2	9.3049	1046.5	4.37	AEEAEAQKR	[8] Oxidation (K)	PLEC_HUMAN	Plectin OS=Homo sapiens GN=PLEC PE=1 SV=3	605372	343994	560648	429815	529517	668407	649843	308941	777106	2.11735e+06	483519	398867	600266	725607	363808	0
67.93_2184.0813n	2	2	#111847,#8783	2,3	67.9258	2184.08	100.02	VVIVDPETGKEMSVYEAYR		PLEC_HUMAN	Plectin OS=Homo sapiens GN=PLEC PE=1 SV=3	3.75557e+06	4.65118e+06	5.74424e+06	7.13935e+06	2.33307e+06	3.30639e+06	375038	4.38071e+06	4.01113e+06	5.40236e+06	3.36211e+06	8.45374e+06	3.09851e+06	5.90499e+06	6.45342e+06	2.97366e+06
8.68_943.4738n	1	1	#8924	2	8.67932	943.474	53.93	ELAQEQAR		PLEC_HUMAN	Plectin OS=Homo sapiens GN=PLEC PE=1 SV=3	687373	523462	615578	527011	472298	470626	873095	473693	819456	434420	556320	548703	720641	563575	743787	0
9.97_1815.8993n	2	2	#71920,#8937	2,3	9.97211	1815.9	48.35	SLAQAEAEKQKEEAER		PLEC_HUMAN	Plectin OS=Homo sapiens GN=PLEC PE=1 SV=3	1.22236e+06	1.2152e+06	1.03915e+06	1.15317e+06	767083	904635	1.67398e+06	989501	882720	953004	639502	1.24584e+06	513141	446919	1.09503e+06	0
8.27_1058.5727n	0	1	#9029	3	8.274	1058.57	55.56	LKAEATEAAR		PLEC_HUMAN	Plectin OS=Homo sapiens GN=PLEC PE=1 SV=3	331359	265872	351720	281707	317945	289685	390815	290311	374105	265122	295508	238692	411063	332551	334670	0
8.27_1058.5734n	0	1	#13358	2	8.274	1058.57	57.5	LKAEATEAAR		PLEC_HUMAN	Plectin OS=Homo sapiens GN=PLEC PE=1 SV=3	296656	213464	244354	239650	181246	209552	428574	215680	371361	2.39222e+06	232668	164962	277549	218437	274123	0
54.15_1241.5839n	0	1	#9052	2	54.1511	1241.58	36.61	GWLYYEAGQR		PLEC_HUMAN	Plectin OS=Homo sapiens GN=PLEC PE=1 SV=3	2.63691e+06	2.35714e+06	2.71413e+06	2.77045e+06	1.66321e+06	1.38765e+06	132902	2.23895e+06	2.4962e+06	947310	2.03736e+06	2.57533e+06	2.96854e+06	2.82463e+06	2.96921e+06	2.61891e+06
24.13_1485.7079n	1	1	#9093	2	24.1289	1485.71	60.07	QQEELLAEENQR		PLEC_HUMAN	Plectin OS=Homo sapiens GN=PLEC PE=1 SV=3	3.87077e+06	3.90823e+06	3.69899e+06	3.9409e+06	2.74649e+06	3.34848e+06	3.24999e+06	3.47238e+06	3.82247e+06	3.12184e+06	3.11502e+06	5.0805e+06	4.58595e+06	3.3297e+06	3.96031e+06	2.25578e+06
59.19_2095.9496n	2	2	#68277,#9241	2,3	59.192	2095.95	93.8	DALDGPAAEAEPEHSFDGLR		PLEC_HUMAN	Plectin OS=Homo sapiens GN=PLEC PE=1 SV=3	4.52184e+06	4.74288e+06	5.49921e+06	5.85773e+06	4.10328e+06	2.88115e+06	650634	4.41347e+06	4.06872e+06	6.50647e+06	5.42428e+06	6.13492e+06	6.91992e+06	6.83881e+06	5.9731e+06	6.80108e+06
57.34_2095.9486n	1	1	#113700	3	57.3405	2095.95	22.6	DALDGPAAEAEPEHSFDGLR		PLEC_HUMAN	Plectin OS=Homo sapiens GN=PLEC PE=1 SV=3	62785.6	49518.6	43700.5	66419.7	46561	36096.3	6094.77	42851.5	60667.2	73810.9	71093.3	79154.3	110476	89717.1	53469.8	62884.9
14.08_1233.6110n	2	2	#15759,#9509	2,3	14.0771	1233.61	42.36	RLAEDEAFQR		PLEC_HUMAN	Plectin OS=Homo sapiens GN=PLEC PE=1 SV=3	1.36155e+06	1.53389e+06	1.34221e+06	1.25261e+06	1.01455e+06	1.40339e+06	1.22053e+06	1.27085e+06	1.6319e+06	1.58885e+06	1.15886e+06	1.74336e+06	1.59359e+06	1.117e+06	1.44776e+06	0
29.93_1421.7270n	2	2	#33687,#9747	2,3	29.9255	1421.73	66.54	EQLQLLEEQHR		PLEC_HUMAN	Plectin OS=Homo sapiens GN=PLEC PE=1 SV=3	1.05706e+06	1.12845e+06	1.17115e+06	1.22166e+06	842169	1.0233e+06	1.23027e+06	1.20641e+06	1.31844e+06	1.37961e+06	1.42076e+06	2.1331e+06	2.18092e+06	1.66885e+06	1.26952e+06	1.49172e+06
8.49_1144.5098n	0	1	#9813	2	8.48562	1144.51	42.09	HPQGEQMYR		PLEC_HUMAN	Plectin OS=Homo sapiens GN=PLEC PE=1 SV=3	441651	375303	510692	406793	386702	206696	410014	384996	596061	322278	403411	545860	1.10443e+06	794411	763252	0
10.00_887.4354n	0	1	#10032	2	10.001	887.435	38.75	ELAEEAAR		PLEC_HUMAN	Plectin OS=Homo sapiens GN=PLEC PE=1 SV=3	324243	296927	339395	282486	271035	277884	442212	307492	386370	354319	445368	302266	456462	368379	404334	0
39.35_1291.7499n	2	2	#35259,#10051	2,3	39.3522	1291.75	31.2	QTLSIYQALKK		PLEC_HUMAN	Plectin OS=Homo sapiens GN=PLEC PE=1 SV=3	1.78655e+06	2.32723e+06	2.05919e+06	2.01351e+06	1.1694e+06	1.88912e+06	109122	2.01191e+06	1.73146e+06	2.18243e+06	1.15295e+06	2.09576e+06	1.17982e+06	739165	690346	548676
72.85_2958.4834n	1	1	#10135	3	72.8502	2958.48	60.34	LLEAQACTGGIIDPSTGERFPVTDAVNK	[7] Carbamidomethyl (C)	PLEC_HUMAN	Plectin OS=Homo sapiens GN=PLEC PE=1 SV=3	5.49163e+06	9.59985e+06	1.07593e+07	1.60791e+07	3.54688e+06	8.18272e+06	1.37872e+06	7.97512e+06	8.05648e+06	8.74866e+06	4.51991e+06	1.51567e+07	3.47387e+06	3.7539e+06	4.71253e+06	3.19689e+06
60.23_1666.8812n	1	1	#10239	2	60.2287	1666.88	50.02	EAQAVPATLPELEATK		PLEC_HUMAN	Plectin OS=Homo sapiens GN=PLEC PE=1 SV=3	5.43915e+06	5.99792e+06	6.22045e+06	7.02804e+06	4.64309e+06	3.43467e+06	1.06283e+06	5.19638e+06	4.79616e+06	7.56375e+06	5.61693e+06	6.96416e+06	7.40849e+06	7.66005e+06	7.93775e+06	7.46697e+06
8.27_1112.6060n	0	2	#10296,#16137	2,3	8.274	1112.61	73.19	RAQAEQAALR		PLEC_HUMAN	Plectin OS=Homo sapiens GN=PLEC PE=1 SV=3	540079	329988	505257	481966	392602	467445	712942	367003	632683	395018	442791	346216	588308	436962	481542	0
64.64_2048.0553n	1	1	#10308	3	64.6377	2048.06	76.62	LLEAQIATGGIIDPEESHR		PLEC_HUMAN	Plectin OS=Homo sapiens GN=PLEC PE=1 SV=3	2.89426e+06	2.74527e+06	4.30608e+06	4.18097e+06	2.83145e+06	2.06716e+06	202966	2.79999e+06	2.94154e+06	3.04495e+06	1.90546e+06	3.64364e+06	3.4089e+06	6.26979e+06	6.27911e+06	5.37689e+06
78.01_1569.8031n	1	1	#10313	2	78.0059	1569.8	61.59	DDGTGQLLLPLSDAR		PLEC_HUMAN	Plectin OS=Homo sapiens GN=PLEC PE=1 SV=3	1.4887e+06	888991	2.06685e+06	2.01325e+06	225314	995783	393129	2033869	1.96169e+06	1.26691e+06	1.67876e+06	2.21721e+06	1.39101e+06	281897	2.43559e+06	2.14573e+06
35.33_1939.9935n	0	2	#46880,#10447	2,3	35.3333	1939.99	76.29	RQEQIQAMPLADSQAVR		PLEC_HUMAN	Plectin OS=Homo sapiens GN=PLEC PE=1 SV=3	3.29712e+06	3.30269e+06	3.19354e+06	3.18956e+06	2.23598e+06	2.79914e+06	3.9472e+06	2.88558e+06	3.08278e+06	3.88853e+06	2.9348e+06	5.12156e+06	3.30782e+06	3.26991e+06	3.39913e+06	3.44354e+06
19.17_1555.7986n	2	2	#35893,#10544	2,3	19.1687	1555.8	78.46	KQEELQQLEQQR		PLEC_HUMAN	Plectin OS=Homo sapiens GN=PLEC PE=1 SV=3	1.30648e+06	1.47517e+06	1.55219e+06	1.56061e+06	998028	1.40464e+06	1.50223e+06	1.27197e+06	1.6358e+06	1.61419e+06	1.39492e+06	2.42766e+06	2.2647e+06	1.50487e+06	1.44387e+06	0
43.57_1206.5814n	1	1	#10561	2	43.5705	1206.58	61.68	AQLMADFQAGR		PLEC_HUMAN	Plectin OS=Homo sapiens GN=PLEC PE=1 SV=3	1.9702e+06	1.74572e+06	2.02436e+06	2.18946e+06	1.4558e+06	1.43821e+06	160734	1.89776e+06	2.09858e+06	2.86855e+06	2.00461e+06	2.66996e+06	2.96353e+06	2.67037e+06	2.69779e+06	2.63036e+06
12.03_1284.6359n	2	2	#33094,#10611	2,3	12.0275	1284.64	69.09	AVTGYKDPYSGK		PLEC_HUMAN	Plectin OS=Homo sapiens GN=PLEC PE=1 SV=3	1.74587e+06	2.16468e+06	2.04128e+06	1.96659e+06	1.27858e+06	1.76151e+06	1.5582e+06	1.88006e+06	2.061e+06	2.09334e+06	1.13763e+06	2.34767e+06	1.24978e+06	696679	711856	598.978
36.75_1369.6792n	2	2	#30532,#10724	2,3	36.7473	1369.68	17.51	KGWLYYEAGQR		PLEC_HUMAN	Plectin OS=Homo sapiens GN=PLEC PE=1 SV=3	1.40314e+06	1.40972e+06	1.41497e+06	1.46671e+06	937492	1.06861e+06	1.34781e+06	1.19484e+06	1.22079e+06	1.88767e+06	926883	1.73386e+06	1.35643e+06	1.25132e+06	1.24665e+06	1.27963e+06
64.55_1783.9008n	2	2	#45506,#10819	2,3	64.5481	1783.9	63.22	THYSELTTLTSQYIK		PLEC_HUMAN	Plectin OS=Homo sapiens GN=PLEC PE=1 SV=3	3.16161e+06	84519.7	4.4438e+06	5.13382e+06	3.03848e+06	67136.3	372883	3.43092e+06	2.94919e+06	124761	1.83135e+06	3.78091e+06	2.81773e+06	87497.7	4.60153e+06	4.06272e+06
8.41_781.4444n	1	1	#10891	2	8.4085	781.444	27.39	GHLSGLAK		PLEC_HUMAN	Plectin OS=Homo sapiens GN=PLEC PE=1 SV=3	246650	142617	234934	196260	201937	164296	320972	142578	367741	261446	256568	147702	369366	328713	303479	0
32.01_2038.9837n	2	2	#81471,#10935	2,3	32.0105	2038.98	43.46	AEVVETTQVYTEEETRR		PLEC_HUMAN	Plectin OS=Homo sapiens GN=PLEC PE=1 SV=3	3.91581e+06	4.06734e+06	3.64902e+06	3.98813e+06	2.53894e+06	3.43975e+06	3.91184e+06	3.38069e+06	4.68457e+06	5.58077e+06	3.31883e+06	4.86981e+06	0	4.73706e+06	4.50722e+06	4.08572e+06
23.95_1162.5651n	0	2	#10936,#11731	2,3	23.9463	1162.57	53.8	DLDKADSMIR		PLEC_HUMAN	Plectin OS=Homo sapiens GN=PLEC PE=1 SV=3	2.12183e+06	1.99461e+06	2.14372e+06	2.27743e+06	1.80147e+06	1.56349e+06	1.9853e+06	1.95997e+06	1.8655e+06	2.86133e+06	1.69846e+06	2.85613e+06	3.05355e+06	1.85852e+06	2.256e+06	514098
79.41_1958.9368n	2	2	#10938,#38457	2,3	79.4076	1958.94	89.87	CVEDPETGLCLLPLTDK	[1] Carbamidomethyl (C)|[10] Carbamidomethyl (C)	PLEC_HUMAN	Plectin OS=Homo sapiens GN=PLEC PE=1 SV=3	1.07742e+06	1.62025e+06	2.07297e+06	2.89596e+06	810469	2.17616e+06	261889	2.09918e+06	2.22128e+06	2.65399e+06	2.03258e+06	2.83639e+06	2.30306e+06	1.50391e+06	2.40541e+06	2.25494e+06
80.56_2312.1669n	2	2	#22770,#11062	2,3	80.558	2312.17	168.93	EQELQQTLQQEQSVLDQLR		PLEC_HUMAN	Plectin OS=Homo sapiens GN=PLEC PE=1 SV=3	860012	1.10648e+06	2.10732e+06	2.55676e+06	696115	1.4854e+06	229435	1.75252e+06	2.48557e+06	2.49263e+06	2.02541e+06	2.32682e+06	2.5189e+06	2.09516e+06	2.2543e+06	2.20758e+06
8.20_844.4045n	0	1	#11110	2	8.19723	844.404	11.48	GAQEVGER		PLEC_HUMAN	Plectin OS=Homo sapiens GN=PLEC PE=1 SV=3	479534	314323	440488	402887	284892	321320	567710	332026	554662	216004	353096	298851	450544	355478	556352	0
24.64_1624.7377n	0	3	#41294,#11120,#15478	2,3,4	24.6371	1624.74	2.86	LSYTQLLRRCR	[3] Phospho (Y)|[4] Phospho (ST)|[10] Carbamidomethyl (C)	PLEC_HUMAN	Plectin OS=Homo sapiens GN=PLEC PE=1 SV=3	1.56765e+06	1.67416e+06	1.5403e+06	1.51533e+06	1.10882e+06	2.51159e+06	2.61209e+07	1.31564e+06	1.52154e+06	1.98066e+06	1.18011e+06	1.83599e+06	1.71876e+06	1.22141e+06	1.45065e+06	1.00042e+06
8.33_901.4516n	1	1	#11221	2	8.33173	901.452	12.75	EAEGQLQK		PLEC_HUMAN	Plectin OS=Homo sapiens GN=PLEC PE=1 SV=3	454620	359455	542286	451992	493486	422965	693040	358704	533712	338403	334614	208510	523290	467322	368357	0
28.65_955.4437n	1	1	#11325	2	28.6522	955.444	8.91	ESYSALMR		PLEC_HUMAN	Plectin OS=Homo sapiens GN=PLEC PE=1 SV=3	750767	824938	766792	832971	482433	613093	748887	725149	775467	987957	595309	1.23352e+06	1.33276e+06	926287	1.08225e+06	810942
15.16_1020.5727n	2	2	#28955,#11330	2,3	15.1619	1020.57	19.26	FISETLRR		PLEC_HUMAN	Plectin OS=Homo sapiens GN=PLEC PE=1 SV=3	725132	978268	766909	803060	470204	683934	912590	810163	749272	890358	414456	1.00334e+06	537064	241339	477595	0
39.49_2068.9365n	2	2	#11349,#15436	2,3	39.4907	2068.94	136.75	AYSDPSTGEPATYGELQQR		PLEC_HUMAN	Plectin OS=Homo sapiens GN=PLEC PE=1 SV=3	8.2594e+06	8.60363e+06	7.76182e+06	8.7397e+06	4.7141e+06	8.23544e+06	571578	7.18048e+06	7.42383e+06	9.59192e+06	5.88905e+06	1.16611e+07	8.33096e+06	6.97509e+06	7.39661e+06	7.94783e+06
79.15_1727.9001n	1	1	#11382	2	79.1501	1727.9	81.48	CITDPQTGLCLLPLK	[1] Carbamidomethyl (C)|[10] Carbamidomethyl (C)	PLEC_HUMAN	Plectin OS=Homo sapiens GN=PLEC PE=1 SV=3	582648	1.30149e+06	1.72396e+06	1.54386e+06	517404	1.15768e+06	169957	1.45653e+06	1.45867e+06	2.5775e+06	1.781e+06	1.91675e+06	2.08204e+06	1.4875e+06	2.31865e+06	1.9992e+06
10.81_1093.5089n	1	1	#11452	2	10.8112	1093.51	52.32	SMVEEGTGLR	[2] Oxidation (M)	PLEC_HUMAN	Plectin OS=Homo sapiens GN=PLEC PE=1 SV=3	456941	358722	324305	310092	283837	355669	317050	331856	552300	411579	344622	358964	424081	371563	470733	0
21.02_1174.5300n	1	1	#11584	2	21.0225	1174.53	49.79	CVEDPETGLR	[1] Carbamidomethyl (C)	PLEC_HUMAN	Plectin OS=Homo sapiens GN=PLEC PE=1 SV=3	1.23139e+06	1.86283e+06	1.80805e+06	2.09258e+06	1.42292e+06	1.58642e+06	1.28594e+06	1.74739e+06	2.22703e+06	2.48115e+06	1.58362e+06	2.95273e+06	3.06114e+06	1.5157e+06	1.97545e+06	168157
9.65_956.5061n	1	1	#11780	2	9.65472	956.506	51.68	AQAEQAALR		PLEC_HUMAN	Plectin OS=Homo sapiens GN=PLEC PE=1 SV=3	351449	252882	351477	302263	293873	346450	427660	299488	459801	361436	415302	421266	478420	350250	392161	0
75.81_1009.5610n	1	1	#12148	2	75.8082	1009.56	48	AIYEVLFR		PLEC_HUMAN	Plectin OS=Homo sapiens GN=PLEC PE=1 SV=3	546438	681170	891945	967522	406004	507092	98644.5	748830	407530	418226	596730	830955	453311	558263	861656	557825
8.20_1443.7092n	1	1	#12193	3	8.19723	1443.71	42.94	LRAETEQGEQQR		PLEC_HUMAN	Plectin OS=Homo sapiens GN=PLEC PE=1 SV=3	322873	218590	362449	358974	268298	226045	107630	344253	339974	137230	245797	240918	347874	266354	435804	0
11.00_1127.6058n	0	2	#25609,#12487	2,3	10.9958	1127.61	38.84	QRELEQLGR		PLEC_HUMAN	Plectin OS=Homo sapiens GN=PLEC PE=1 SV=3	665516	752977	623448	694987	453359	824056	780750	605360	642253	672769	384759	789546	450687	255966	437771	0
9.17_1142.6063n	0	2	#24854,#12504	2,3	9.1682	1142.61	67.26	IKELQNAGDR		PLEC_HUMAN	Plectin OS=Homo sapiens GN=PLEC PE=1 SV=3	439017	492811	497332	511914	315537	495377	686158	432223	543934	449151	349733	747513	382524	294732	320041	0
45.78_1326.7517n	0	2	#14158,#12924	2,3	45.7803	1326.75	62.25	RQVEEEILALK		PLEC_HUMAN	Plectin OS=Homo sapiens GN=PLEC PE=1 SV=3	1.63434e+06	1.85267e+06	1.69745e+06	1.64314e+06	1.08879e+06	1.52623e+06	610755	1.49019e+06	1.61458e+06	2.02898e+06	1.26875e+06	2.23279e+06	1.66301e+06	1.64399e+06	1.88132e+06	1.37723e+06
20.77_1326.7417n	0	1	#68556	2	20.7665	1326.74	4.41	RQVEEEILALK		PLEC_HUMAN	Plectin OS=Homo sapiens GN=PLEC PE=1 SV=3	87588.6	105664	93357	105940	39589.7	88726.3	164861	54826.7	83861.3	120799	43406.5	91323.6	57629.7	53006.8	49461.6	975.833
77.94_1640.8535n	2	2	#13112,#41039	2,3	77.9367	1640.85	73.97	GANVIAGVWLEEAGQK		PLEC_HUMAN	Plectin OS=Homo sapiens GN=PLEC PE=1 SV=3	1.55236e+06	566468	2.46655e+06	1.92239e+06	640749	1.01178e+06	306439	1.99402e+06	2.09948e+06	749945	1.90141e+06	2.26876e+06	1.45663e+06	244301	2.4259e+06	2.1943e+06
78.78_3225.6066n	1	1	#13840	3	78.7771	3225.61	27.54	VLSSSGSEAAVPSVCFLVPPPNQEAQEAVTR	[15] Carbamidomethyl (C)	PLEC_HUMAN	Plectin OS=Homo sapiens GN=PLEC PE=1 SV=3	2.24994e+06	1.20206e+06	2.71755e+06	3.94106e+06	1.09521e+06	813371	149228	3.15502e+06	4.47661e+06	1.50592e+06	2.40827e+06	2.33781e+06	3.22823e+06	1.02533e+06	3.07233e+06	2.62441e+06
26.16_1055.5882n	1	1	#14131	2	26.1604	1055.59	43.43	VVIVDPETGK		PLEC_HUMAN	Plectin OS=Homo sapiens GN=PLEC PE=1 SV=3	769166	817196	881674	894155	632993	382887	624008	668225	895141	1.90633e+06	954502	1.73036e+06	2.24743e+06	2.11688e+06	1.97582e+06	1.50561e+06
8.26_1203.5403n	2	2	#14255,#14310	2,3	8.26441	1203.54	60.72	QQQQMEQER		PLEC_HUMAN	Plectin OS=Homo sapiens GN=PLEC PE=1 SV=3	821163	408348	828566	614059	834833	528079	616475	497348	1.04164e+06	468487	857109	445275	953353	906701	654184	0
21.26_887.4964n	0	1	#14369	2	21.2593	887.496	2.27	ELELKEK		PLEC_HUMAN	Plectin OS=Homo sapiens GN=PLEC PE=1 SV=3	416805	454838	356708	319689	291270	362725	323022	303910	400133	447197	273148	336113	470127	367627	370366	42380.8
44.21_1849.9383n	0	1	#14385	4	44.206	1849.94	44.73	VPPGYHPLDVEKEWGK		PLEC_HUMAN	Plectin OS=Homo sapiens GN=PLEC PE=1 SV=3	4.91023e+06	5.34213e+06	4.89455e+06	5.64322e+06	3.13447e+06	4.35913e+06	911997	4.50155e+06	4.90488e+06	6.28158e+06	3.73201e+06	7.0914e+06	4.00995e+06	3.17271e+06	3.35541e+06	3.20834e+06
44.84_1849.9390n	0	1	#25589	3	44.8386	1849.94	4.32	VPPGYHPLDVEKEWGK		PLEC_HUMAN	Plectin OS=Homo sapiens GN=PLEC PE=1 SV=3	2.78893e+06	3.08931e+06	2.95976e+06	2.9471e+06	1.61429e+06	2.73385e+06	741372	2.47083e+06	2.52628e+06	3.95324e+06	2.05398e+06	3.91629e+06	2.36493e+06	1.85883e+06	1.99685e+06	1.86587e+06
81.71_1912.9477n	0	2	#39082,#14430	2,3	81.7065	1912.95	68.6	YLQDLLAWVEENQHR		PLEC_HUMAN	Plectin OS=Homo sapiens GN=PLEC PE=1 SV=3	576287	549421	898406	1.32126e+06	75702.9	480655	131242	452687	459408	328390	682024	705498	911036	574972	842261	814970
30.97_1542.8384n	0	2	#60272,#14587	2,3	30.9721	1542.84	61.42	QKAQVEQELTTLR		PLEC_HUMAN	Plectin OS=Homo sapiens GN=PLEC PE=1 SV=3	1.29521e+06	1.28288e+06	993026	1.22616e+06	671308	993222	1.36883e+06	1.03816e+06	904923	1.36576e+06	474555	1.48525e+06	582682	460602	1.33763e+06	516747
12.30_1371.7004n	0	2	#40699,#14829	2,3	12.3006	1371.7	38.97	QRELAEQELEK		PLEC_HUMAN	Plectin OS=Homo sapiens GN=PLEC PE=1 SV=3	946472	936724	842766	953108	522299	1.12613e+06	521866	751137	816268	806807	500536	1.12859e+06	692062	433299	825281	0
21.17_1306.7718n	2	2	#14872,#14894	3,4	21.1707	1306.77	40.5	LRLPLDKEPAR		PLEC_HUMAN	Plectin OS=Homo sapiens GN=PLEC PE=1 SV=3	2.33988e+06	2.41995e+06	2.39921e+06	2.36723e+06	1.61661e+06	1.74992e+06	1.92289e+06	2.11151e+06	2.78243e+06	2.82973e+06	1.68615e+06	3.08768e+06	2.44258e+06	1.43695e+06	1.67599e+06	158203
18.93_1147.4622n	1	1	#15057	2	18.932	1147.46	16.66	GYFSEEMNR	[7] Oxidation (M)	PLEC_HUMAN	Plectin OS=Homo sapiens GN=PLEC PE=1 SV=3	815590	838124	755315	667441	541665	704205	693890	738647	1.21482e+06	414107	667591	988163	910205	710563	1.00653e+06	0
54.83_1403.7610n	2	2	#38738,#15059	2,3	54.8347	1403.76	56.67	GRLPLLAVCDYK	[9] Carbamidomethyl (C)	PLEC_HUMAN	Plectin OS=Homo sapiens GN=PLEC PE=1 SV=3	2.19872e+06	3.65347e+06	3.44883e+06	4.4167e+06	2.36434e+06	2.70268e+06	210212	3.0501e+06	3.41384e+06	5.25119e+06	2.53371e+06	3.96781e+06	3.27148e+06	2.79296e+06	3.18278e+06	2.70073e+06
76.21_3083.5472n	2	2	#81313,#15280	3,4	76.2062	3083.55	74.6	LEDLLQDAQDEKEQLNEYKGHLSGLAK		PLEC_HUMAN	Plectin OS=Homo sapiens GN=PLEC PE=1 SV=3	1.38409e+06	1.71701e+06	1.70699e+06	1.51257e+06	55350.1	1.8498e+06	379243	1.83636e+06	968823	1.14103e+06	561682	2.4499e+06	515490	63748.9	447587	279158
24.03_1029.5365n	0	1	#15416	2	24.0328	1029.54	50.42	QELEAELAK		PLEC_HUMAN	Plectin OS=Homo sapiens GN=PLEC PE=1 SV=3	802824	732657	799318	937678	615328	701159	753862	685719	800056	793432	771339	1.1391e+06	1.15193e+06	848192	1.1509e+06	333767
33.66_1753.8516n	1	1	#15422	2	33.663	1753.85	111.6	SSSVGSSSSYPISPAVSR		PLEC_HUMAN	Plectin OS=Homo sapiens GN=PLEC PE=1 SV=3	2.87111e+06	3.71011e+06	3.28815e+06	3.1536e+06	2.55419e+06	3.69039e+06	3.38925e+06	3.19699e+06	3.02242e+06	3.6296e+06	2.84709e+06	4.20241e+06	35846.7	3.06806e+06	3.07868e+06	2.82597e+06
52.57_2502.2992n	2	2	#33510,#15713	3,4	52.5712	2502.3	57.72	AHEEQLKEAQAVPATLPELEATK		PLEC_HUMAN	Plectin OS=Homo sapiens GN=PLEC PE=1 SV=3	5.6543e+06	6.39177e+06	4.8343e+06	6.60936e+06	2.81617e+06	5.7086e+06	425666	5.0156e+06	4.33666e+06	4.90717e+06	2.46047e+06	7.19814e+06	1.71921e+06	707687	2.37714e+06	1.5952e+06
25.80_2096.0933n	2	2	#30603,#15944	3,4	25.8009	2096.09	77.44	RRQEQIQAMPLADSQAVR		PLEC_HUMAN	Plectin OS=Homo sapiens GN=PLEC PE=1 SV=3	3.2708e+06	3.57167e+06	3.24258e+06	3.75551e+06	1.90251e+06	2.79171e+06	3.8221e+06	2.98479e+06	2.84186e+06	3.69346e+06	1.77102e+06	4.32281e+06	2.6131e+06	1.2392e+06	1.84179e+06	847703
51.61_1319.6834n	1	1	#16090	3	51.6098	1319.68	35.3	RLTAEDLFEAR		PLEC_HUMAN	Plectin OS=Homo sapiens GN=PLEC PE=1 SV=3	655887	676578	634627	589952	445545	500705	61615.4	582616	687129	742401	493461	703848	667716	529184	586335	587533
9.85_1178.5247n	1	1	#16183	2	9.84712	1178.52	39.21	QLEMSAEAER	[4] Oxidation (M)	PLEC_HUMAN	Plectin OS=Homo sapiens GN=PLEC PE=1 SV=3	255396	230061	189082	163947	154716	178369	271022	230130	312558	205676	263519	240153	222025	189925	253400	0
60.13_1356.6913n	0	1	#16532	2	60.1294	1356.69	57.92	QEQALLEEIER		PLEC_HUMAN	Plectin OS=Homo sapiens GN=PLEC PE=1 SV=3	1.79866e+06	2.91189e+06	1.99141e+06	2.08998e+06	1.53712e+06	2.11151e+06	1.8374e+06	1.66478e+06	1.31174e+06	2.76479e+06	1.71648e+06	1.91855e+06	2.18205e+06	4.12183e+06	2.72446e+06	2.47808e+06
14.02_1382.7649n	2	2	#65360,#16623	2,3	14.0186	1382.76	77.63	QLQLAQEAAQKR		PLEC_HUMAN	Plectin OS=Homo sapiens GN=PLEC PE=1 SV=3	859175	755764	622276	848512	330556	566222	807481	767252	598530	814792	213115	841577	362452	228457	871167	0
24.46_1079.5610n	0	2	#35024,#16666	2,3	24.4588	1079.56	38.48	ISYKDALDR		PLEC_HUMAN	Plectin OS=Homo sapiens GN=PLEC PE=1 SV=3	503706	594570	413796	491411	242637	541981	693917	421101	300201	494764	151741	595974	160350	72604.2	203238	71743.3
78.22_1853.9016n	2	2	#16750,#35814	2,3	78.2234	1853.9	84.07	DPYTGQQISLFQAMQK		PLEC_HUMAN	Plectin OS=Homo sapiens GN=PLEC PE=1 SV=3	928536	778670	1.34762e+06	1.11811e+06	136957	826086	168574	946314	1.25579e+06	575464	1.25038e+06	1.15902e+06	1.50125e+06	644852	2.43342e+06	1.9128e+06
30.13_1219.6268n	1	1	#16893	3	30.1333	1219.63	29.17	MGIVGPEFKDK		PLEC_HUMAN	Plectin OS=Homo sapiens GN=PLEC PE=1 SV=3	584800	739841	584264	758043	431037	724198	796579	661440	420785	589141	293165	1.04072e+06	177702	47505.2	88638.3	60050.2
81.24_2887.4012n	1	1	#54084	2	81.236	2887.4	106.16	TQLASWSDPTEETGPVAGILDTETLEK		PLEC_HUMAN	Plectin OS=Homo sapiens GN=PLEC PE=1 SV=3	456023	421351	692263	829740	232335	428766	52339.1	413888	88532.7	302296	570289	835169	772621	373764	574520	668126
81.26_2887.4060n	1	1	#17525	3	81.2559	2887.41	98.64	TQLASWSDPTEETGPVAGILDTETLEK		PLEC_HUMAN	Plectin OS=Homo sapiens GN=PLEC PE=1 SV=3	1.91384e+06	1.64946e+06	1.9432e+06	3.43193e+06	905708	1.9095e+06	154172	1.93786e+06	1.0415e+06	1.47363e+06	2.06167e+06	1.75316e+06	2.04586e+06	1.31748e+06	2.22862e+06	1.94337e+06
48.72_1783.8915n	2	2	#17862,#31928	2,3	48.7202	1783.89	74.05	QEQIQAMPLADSQAVR		PLEC_HUMAN	Plectin OS=Homo sapiens GN=PLEC PE=1 SV=3	2.5093e+06	2.6638e+06	2.74837e+06	2.77285e+06	1.7487e+06	2.17835e+06	369759	2.15613e+06	2.45541e+06	3.14781e+06	2.05702e+06	3.40213e+06	3.0741e+06	3.31854e+06	2.94603e+06	3.00142e+06
81.44_1770.8526n	2	2	#18037,#60042	2,3	81.4353	1770.85	88.68	DPYTEQTISLFQAMK		PLEC_HUMAN	Plectin OS=Homo sapiens GN=PLEC PE=1 SV=3	1.08725e+06	972415	1.29591e+06	1.82906e+06	502158	607016	99580.7	789597	974003	155831	1.28441e+06	1.26258e+06	1.94524e+06	1.40862e+06	1.92295e+06	1.72303e+06
32.43_1781.7880n	2	2	#18354,#82282	2,3	32.4264	1781.79	86.65	GYYSPYSVSGSGSTAGSR		PLEC_HUMAN	Plectin OS=Homo sapiens GN=PLEC PE=1 SV=3	2.33046e+06	2.21206e+06	2.67237e+06	2.09814e+06	1.33719e+06	1.75272e+06	2.64976e+06	2.49475e+06	2.32215e+06	2.43228e+06	2.11403e+06	3.78991e+06	0	1.92886e+06	3.03581e+06	1.85412e+06
65.84_1190.6369n	1	1	#18447	2	65.8392	1190.64	68.83	LPLLAVCDYK	[7] Carbamidomethyl (C)	PLEC_HUMAN	Plectin OS=Homo sapiens GN=PLEC PE=1 SV=3	901611	1.20842e+06	1.39058e+06	1.69315e+06	1.09925e+06	900590	101540	1.07686e+06	926222	1.28013e+06	825274	1.95836e+06	1.29994e+06	2.01824e+06	2.39539e+06	2.35571e+06
70.43_1780.9389n	1	1	#18691	3	70.4331	1780.94	54.87	DPYTGQSVSLFQALKK		PLEC_HUMAN	Plectin OS=Homo sapiens GN=PLEC PE=1 SV=3	1.06322e+06	1.68265e+06	1.84507e+06	2.5149e+06	500519	1.09651e+06	94170.7	1.4118e+06	1.00755e+06	1.42692e+06	725106	2.48888e+06	419742	469287	418571	242710
8.16_1357.6957n	1	1	#18820	3	8.15887	1357.7	53.35	LKQSAEEQAQAR		PLEC_HUMAN	Plectin OS=Homo sapiens GN=PLEC PE=1 SV=3	391196	365928	401951	413133	263822	224287	406234	364845	340368	119924	232667	304673	261981	192400	396335	0
78.20_2101.1159n	0	1	#18976	2	78.2035	2101.12	109.78	QYINAIKDYELQLVTYK		PLEC_HUMAN	Plectin OS=Homo sapiens GN=PLEC PE=1 SV=3	707150	1.04528e+06	1.23291e+06	1.15317e+06	89507.6	850054	202703	914494	670689	720334	785573	1.60858e+06	537835	243644	762278	770547
48.98_1803.8801n	0	3	#119853,#19323,#26240	2,3,4	48.9817	1803.88	40.69	AGEVERDLDKADSMIR		PLEC_HUMAN	Plectin OS=Homo sapiens GN=PLEC PE=1 SV=3	1.88832e+06	2.57886e+06	1.88788e+06	2.66662e+06	1.01091e+06	2.22364e+06	554639	1.57191e+06	1.51157e+06	1.95624e+06	623120	2.19458e+06	262839	133030	495753	266747
9.79_1057.4683n	0	1	#19875	2	9.78937	1057.47	62.43	NDDIADGNPK		PLEC_HUMAN	Plectin OS=Homo sapiens GN=PLEC PE=1 SV=3	250790	207914	213450	157198	211042	86458.9	127801	236860	311487	202414	191114	173700	408722	293607	375151	0
34.40_1807.8316n	2	2	#112154,#20020	2,3	34.3961	1807.83	48.29	GDECQLVGPAQPSHWK	[4] Carbamidomethyl (C)	PLEC_HUMAN	Plectin OS=Homo sapiens GN=PLEC PE=1 SV=3	1.055e+06	1.00703e+06	1.15127e+06	952075	875908	737051	741990	938872	1.4483e+06	1.81934e+06	1.23168e+06	1.37467e+06	1.09291e+06	2.70965e+06	2.28848e+06	2.49547e+06
9.62_1007.5414n	1	1	#20569	3	9.61578	1007.54	11.13	LRDVGAYSK		PLEC_HUMAN	Plectin OS=Homo sapiens GN=PLEC PE=1 SV=3	92664.3	114233	100796	102425	76358	100939	92611	96039.1	97153.2	93532.3	57584.1	109556	78170.6	51044.2	41538.7	0
45.31_1833.8191n	1	1	#20601	2	45.3143	1833.82	83.85	SSSVGSSSSYPISPAVSR	[3] Phospho (ST)	PLEC_HUMAN	Plectin OS=Homo sapiens GN=PLEC PE=1 SV=3	2.61782e+06	2.54255e+06	2.56217e+06	3.21903e+06	1.62824e+06	1.79713e+06	538302	2.38796e+06	2.86327e+06	3.38452e+06	2.46609e+06	4.81208e+06	2.88964e+06	2.27867e+06	3.32878e+06	2.70688e+06
39.12_2093.0523n	1	1	#20739	3	39.1154	2093.05	34.05	SLQEEHVAVAQLREEAER		PLEC_HUMAN	Plectin OS=Homo sapiens GN=PLEC PE=1 SV=3	1.73722e+06	1.85083e+06	1.20656e+06	1.44536e+06	791529	1.87196e+06	145797	1.20701e+06	991309	1.54872e+06	696954	1.82304e+06	714500	609058	1.45203e+06	798079
23.79_2086.9954n	1	1	#112351	2	23.7917	2087	117.24	GYLNKDTHDQLSEPSEVR		PLEC_HUMAN	Plectin OS=Homo sapiens GN=PLEC PE=1 SV=3	89678.3	9409.77	27999	42970.8	0	73703.5	320672	25048.7	42801.1	23085.6	0	128564	0	0	0	0
23.91_2086.9950n	1	1	#21551	3	23.9067	2086.99	71.88	GYLNKDTHDQLSEPSEVR		PLEC_HUMAN	Plectin OS=Homo sapiens GN=PLEC PE=1 SV=3	1.93114e+06	1.83102e+06	1.51927e+06	2.11241e+06	932139	1.70755e+06	1.8798e+06	1.50186e+06	1.32346e+06	1.56116e+06	547200	2.12106e+06	690031	187227	597659	40959.4
63.16_903.5185n	0	1	#21563	2	63.1617	903.519	9.62	LLNSSKAR	[6] Oxidation (K)	PLEC_HUMAN	Plectin OS=Homo sapiens GN=PLEC PE=1 SV=3	376825	389069	406460	472257	325293	281718	41959	349387	187096	456691	182513	359728	250719	344744	435542	439086
69.02_1270.6462n	0	1	#21733	2	69.0158	1270.65	47.07	DYELQLVTYK		PLEC_HUMAN	Plectin OS=Homo sapiens GN=PLEC PE=1 SV=3	375635	428000	567802	455554	294989	276820	63362.7	500260	444263	415914	365050	612773	635807	1.21549e+06	771847	612865
8.43_1048.4985n	1	1	#22010	2	8.42768	1048.5	42.94	MQAVQEATR	[1] Oxidation (M)	PLEC_HUMAN	Plectin OS=Homo sapiens GN=PLEC PE=1 SV=3	130899	96727	123916	106977	106291	112585	150600	116803	187635	94926.1	155654	87865.5	155201	118209	179374	0
64.81_1876.0085n	0	2	#84694,#22749	2,3	64.8148	1876.01	108.28	SKGIYQSLEGAVQAGQLK		PLEC_HUMAN	Plectin OS=Homo sapiens GN=PLEC PE=1 SV=3	990068	1.1571e+06	1.18371e+06	1.59166e+06	587954	1.14401e+06	173080	1.13554e+06	646337	854653	243735	1.68932e+06	216254	127575	293018	173062
72.73_1985.0332n	1	1	#22855	3	72.7301	1985.03	65.28	CITDPQTGLCLLPLKEK	[1] Carbamidomethyl (C)|[10] Carbamidomethyl (C)	PLEC_HUMAN	Plectin OS=Homo sapiens GN=PLEC PE=1 SV=3	1.22566e+06	2.22505e+06	2.69963e+06	3.85848e+06	886227	1.96391e+06	270804	1.93864e+06	1.6431e+06	2.19457e+06	1.10161e+06	3.62429e+06	771984	832423	1.19983e+06	622243
33.39_1799.8900n	0	3	#102740,#56221,#23017	2,3,4	33.3923	1799.89	64.59	QEQIQAMPLADSQAVR	[7] Oxidation (M)	PLEC_HUMAN	Plectin OS=Homo sapiens GN=PLEC PE=1 SV=3	779199	1.16135e+06	841482	760887	656814	1.06291e+06	909390	1.09384e+06	931321	1.19571e+06	688376	1.12505e+06	67.061	786407	925007	720875
33.76_1799.8865n	1	1	#109953	2	33.7623	1799.89	58.8	QEQIQAMPLADSQAVR	[7] Oxidation (M)	PLEC_HUMAN	Plectin OS=Homo sapiens GN=PLEC PE=1 SV=3	41152.1	42359.8	23350.3	11083.2	13259	47961.4	31787	35568.3	123438	42842.6	46486.1	32673.7	350.652	85616.1	162625	67123.5
80.04_2730.3006n	0	2	#76486,#24086	2,3	80.0411	2730.3	67.05	LQMEAGLCEEQLNQADALLQSDVR	[8] Carbamidomethyl (C)	PLEC_HUMAN	Plectin OS=Homo sapiens GN=PLEC PE=1 SV=3	579365	452426	1.09789e+06	1.40209e+06	404720	630732	56391.4	923983	454748	858400	793132	1.38196e+06	1.10235e+06	949913	1.02258e+06	1.01923e+06
81.34_2730.3048n	0	1	#65252	3	81.3354	2730.3	34.52	LQMEAGLCEEQLNQADALLQSDVR	[8] Carbamidomethyl (C)	PLEC_HUMAN	Plectin OS=Homo sapiens GN=PLEC PE=1 SV=3	129358	184841	237605	547093	69602.9	174003	20463.2	216027	89492.2	211941	158525	214088	307649	134384	264300	278940
29.95_2265.1966n	2	2	#43107,#24170	3,4	29.9453	2265.2	40.4	RKELEEVSPETPVVPATTQR		PLEC_HUMAN	Plectin OS=Homo sapiens GN=PLEC PE=1 SV=3	1.75099e+06	2.1759e+06	1.82833e+06	2.31989e+06	999706	2.1512e+06	2.06739e+06	2.11306e+06	1.46981e+06	2.41707e+06	1.23764e+06	2.95994e+06	1.44119e+06	835485	1.43487e+06	1.27031e+06
43.39_1783.9503n	0	1	#24268	3	43.3919	1783.95	36.8	SLHPHVPGVTNLQVMR		PLEC_HUMAN	Plectin OS=Homo sapiens GN=PLEC PE=1 SV=3	1.40269e+06	1.30673e+06	1.6111e+06	1.61056e+06	858840	1.21842e+06	129445	1.33491e+06	1.28567e+06	1.91642e+06	1.3199e+06	2.08406e+06	1.56054e+06	1.52694e+06	1.94768e+06	1.65336e+06
43.37_1783.9529n	1	1	#69729	4	43.3722	1783.95	37.35	SLHPHVPGVTNLQVMR		PLEC_HUMAN	Plectin OS=Homo sapiens GN=PLEC PE=1 SV=3	173059	203219	187227	269918	100547	154070	15055.1	202129	179507	323259	164577	328340	204842	231035	270151	266527
8.16_1371.6812n	2	2	#34980,#24341	2,3	8.15887	1371.68	40.18	REEAAVDAQQQK		PLEC_HUMAN	Plectin OS=Homo sapiens GN=PLEC PE=1 SV=3	472427	476841	471464	416505	380139	332471	591745	479796	670478	203287	445033	503499	561276	456299	522660	0
35.03_1146.5021n	1	1	#24380	2	35.027	1146.5	32.42	EMSVYEAYR		PLEC_HUMAN	Plectin OS=Homo sapiens GN=PLEC PE=1 SV=3	188626	185109	254199	199002	198217	102084	90359	180550	282978	185296	296312	285137	733577	925148	834851	802602
75.49_1613.9015n	2	2	#69328,#24558	2,3	75.4894	1613.9	103.16	SELELTLGKLEQVR		PLEC_HUMAN	Plectin OS=Homo sapiens GN=PLEC PE=1 SV=3	452887	594798	590289	903638	131941	658580	168644	587532	204065	328338	152088	685625	127738	21472.4	237538	72333.9
24.54_1175.4562n	0	1	#24673	2	24.538	1175.46	33.44	GYFDEEMNR	[7] Oxidation (M)	PLEC_HUMAN	Plectin OS=Homo sapiens GN=PLEC PE=1 SV=3	391642	807507	368857	274559	271202	625474	335008	360378	539579	668704	353290	365603	417078	664902	551464	300847
8.08_1096.5061n	0	2	#79501,#24939	2,3	8.08193	1096.51	41.45	HHTAAFEER		PLEC_HUMAN	Plectin OS=Homo sapiens GN=PLEC PE=1 SV=3	238876	149374	285242	192010	197636	78848	169345	220388	312728	52887.8	87733.7	109203	473528	460107	287768	0
16.96_1042.6134n	0	2	#27471,#25204	2,3	16.9606	1042.61	56.18	KGLLSAEVAR		PLEC_HUMAN	Plectin OS=Homo sapiens GN=PLEC PE=1 SV=3	544010	491946	511549	539997	379622	399389	499715	422117	552476	624441	352973	477045	637342	450869	467502	0
48.57_2252.0491n	2	2	#47063,#25865	3,4	48.5713	2252.05	31.11	DALDGPAAEAEPEHSFDGLRR		PLEC_HUMAN	Plectin OS=Homo sapiens GN=PLEC PE=1 SV=3	2.86848e+06	3.99899e+06	2.89071e+06	3.30881e+06	1.46734e+06	3.36234e+06	506358	2.60812e+06	2.25344e+06	3.98356e+06	1.6458e+06	3.86874e+06	1.73387e+06	1.72887e+06	2.38552e+06	1.84019e+06
9.69_905.4102n	1	1	#26080	2	9.69337	905.41	23.92	ASDSELER		PLEC_HUMAN	Plectin OS=Homo sapiens GN=PLEC PE=1 SV=3	290540	219498	382287	271256	274589	248236	231305	280427	520012	321138	444805	393426	550402	546874	440970	0
8.18_1116.5164n	0	1	#26178	2	8.17805	1116.52	73.03	QSAEEQAQAR		PLEC_HUMAN	Plectin OS=Homo sapiens GN=PLEC PE=1 SV=3	209413	108569	233736	213992	147518	161077	214122	144491	306982	78281.7	233618	130107	302141	226001	216924	0
8.14_999.5359n	1	1	#26440	2	8.13962	999.536	12.45	TLKPEEQR		PLEC_HUMAN	Plectin OS=Homo sapiens GN=PLEC PE=1 SV=3	135020	44519.3	126015	77854.2	110867	95137	235604	53620.9	229116	52824.2	135099	26397.4	191144	127337	65979.8	0
11.93_967.6073n	2	2	#54080,#27700	2,3	11.9296	967.607	20.05	LLPLKGAEK		PLEC_HUMAN	Plectin OS=Homo sapiens GN=PLEC PE=1 SV=3	239611	262184	202277	288751	112111	320022	352026	229264	178468	177450	41292.6	327908	24785.7	8018.22	60130.8	30.2443
8.76_1215.5749n	1	1	#28044	2	8.75735	1215.57	64.58	EEAAVDAQQQK		PLEC_HUMAN	Plectin OS=Homo sapiens GN=PLEC PE=1 SV=3	255111	180419	239985	229588	193902	171995	254933	183810	347935	195888	231886	251630	330245	244391	248183	0
22.37_1132.5905n	0	1	#28589	3	22.3702	1132.59	50.14	CISELKDIR	[1] Carbamidomethyl (C)	PLEC_HUMAN	Plectin OS=Homo sapiens GN=PLEC PE=1 SV=3	143961	196999	148467	222604	96684.9	189280	283186	165795	114595	166942	58081.4	240019	51248	22453.4	94306.6	4205.81
26.67_1198.6656n	0	1	#29018	3	26.6746	1198.67	18.78	LREAIAELER		PLEC_HUMAN	Plectin OS=Homo sapiens GN=PLEC PE=1 SV=3	262784	260295	232298	232077	157405	245835	264171	242106	185330	225118	133880	257399	115041	117852	223803	103438
54.37_1986.9715n	2	2	#29382,#42759	2,3	54.3669	1986.97	123.41	LLEAQACTGGIIDPSTGER	[7] Carbamidomethyl (C)	PLEC_HUMAN	Plectin OS=Homo sapiens GN=PLEC PE=1 SV=3	1.84491e+06	2.293e+06	2.35485e+06	2.74389e+06	1.60763e+06	1.53307e+06	162957	1.96029e+06	2.91709e+06	3.33536e+06	2.49548e+06	2.02662e+06	3.61898e+06	3.72018e+06	3.70992e+06	3.36853e+06
78.52_1937.9823n	0	1	#29441	2	78.5202	1937.98	132.42	TLLQGSGCLAGIYLEDTK	[8] Carbamidomethyl (C)	PLEC_HUMAN	Plectin OS=Homo sapiens GN=PLEC PE=1 SV=3	254911	373701	602357	702422	195183	333283	71679.8	440140	732382	653006	603857	597505	831986	927667	885186	852771
61.36_2623.2525n	0	2	#41127,#30412	3,4	61.3635	2623.25	2.42	FAKQYINAIKDYELQLVTYK	[11] Oxidation (D)|[12] Phospho (Y)|[19] Phospho (Y)	PLEC_HUMAN	Plectin OS=Homo sapiens GN=PLEC PE=1 SV=3	1.48454e+06	1.23282e+06	159294	2.21094e+06	268605	4.67648e+06	6.25518e+06	1.80032e+06	2.75089e+06	580210	272013	1.62597e+06	454928	106446	108772	330181
81.93_2932.5049n	1	1	#30986	3	81.9346	2932.5	66.9	DLLPSDMAVALLEAQAGTGHIIDPATSAR		PLEC_HUMAN	Plectin OS=Homo sapiens GN=PLEC PE=1 SV=3	444341	412991	633178	201464	96936.6	422476	159998	415810	89482.5	490634	492117	395356	568555	2377.12	508468	535879
9.13_1045.5349n	1	1	#31177	3	9.12923	1045.53	2.68	MQEEVVRR		PLEC_HUMAN	Plectin OS=Homo sapiens GN=PLEC PE=1 SV=3	70456.7	63706.8	62425.7	71509.5	47172	42482.1	89194.9	60572.8	65009.1	45113.1	28121.3	86728.2	45047.8	21054.8	42117.2	0
17.65_1186.6213n	1	1	#32714	2	17.6502	1186.62	7.47	EAIAELEREK		PLEC_HUMAN	Plectin OS=Homo sapiens GN=PLEC PE=1 SV=3	315197	329684	271573	276018	187894	319622	310474	232231	306361	359905	166860	356033	147054	85819.8	204086	0
24.60_1611.8721n	1	1	#33108	3	24.5975	1611.87	37.02	TPHVQAVQGPLGSPPK		PLEC_HUMAN	Plectin OS=Homo sapiens GN=PLEC PE=1 SV=3	723193	740998	768264	780004	470050	611455	734045	722293	585137	939730	615364	901429	979635	622056	918897	585040
81.72_3125.6462n	2	2	#33533,#84242	3,4	81.7167	3125.65	33.46	FLEVQYLTGGLIEPDTPGRVPLDEALQR		PLEC_HUMAN	Plectin OS=Homo sapiens GN=PLEC PE=1 SV=3	425038	387635	585887	883608	68071.1	342040	74758.1	436146	66408.9	387302	317054	376861	309249	127944	477376	267779
10.99_1443.7578n	1	1	#34635	3	10.986	1443.76	7.67	EAIAELEREKEK		PLEC_HUMAN	Plectin OS=Homo sapiens GN=PLEC PE=1 SV=3	208688	206926	143114	143105	84221.2	175284	75714.6	111808	107011	333948	43807	169532	55563.5	68134.2	319361	0
80.58_2870.5970n	1	1	#37229	3	80.5776	2870.6	60.7	KGIIRPGTAFELLEAQAATGYVIDPIK		PLEC_HUMAN	Plectin OS=Homo sapiens GN=PLEC PE=1 SV=3	192617	218620	663348	550382	215159	325335	45934.5	519605	105525	567630	392236	822004	476993	599582	404763	479810
17.00_1126.6102n	1	1	#37564	3	17.0001	1126.61	29.57	RPVAMVMPAR		PLEC_HUMAN	Plectin OS=Homo sapiens GN=PLEC PE=1 SV=3	161471	237016	221347	255510	132272	236049	207703	221688	140165	249984	150444	254795	170411	100788	118111	0
21.67_1349.6982n	0	1	#37857	3	21.6676	1349.7	59.18	VPPGYHPLDVEK		PLEC_HUMAN	Plectin OS=Homo sapiens GN=PLEC PE=1 SV=3	525103	400583	542143	443036	382185	190312	381033	400100	644736	809393	554358	678494	1.6382e+06	1.22363e+06	1.22821e+06	90977
21.40_1349.6984n	0	1	#54758	3	21.3975	1349.7	15.33	VPPGYHPLDVEK		PLEC_HUMAN	Plectin OS=Homo sapiens GN=PLEC PE=1 SV=3	86456.5	48201.2	80289.7	95677.3	52060.1	28850.9	58152.9	63297.6	115119	158981	81254.9	142750	334274	240433	288379	17855.8
50.25_1981.0044n	2	2	#37995,#76214	2,3	50.2505	1981	71.06	ELEEVSPETPVVPATTQR		PLEC_HUMAN	Plectin OS=Homo sapiens GN=PLEC PE=1 SV=3	878536	1.15558e+06	1.23724e+06	1.53085e+06	717479	1.13047e+06	205816	1.06822e+06	941261	1.13949e+06	1.10812e+06	1.4289e+06	1.31425e+06	1.37605e+06	1.46414e+06	1.72265e+06
55.79_2312.1745n	1	1	#38575	3	55.7897	2312.17	63.97	VVIVDPETGKEMSVYEAYRK		PLEC_HUMAN	Plectin OS=Homo sapiens GN=PLEC PE=1 SV=3	852821	987269	843675	1.19439e+06	356142	837351	210020	781384	629152	976066	409743	1.30346e+06	248484	97248.8	321445	299983
19.90_1073.6235n	0	1	#39491	3	19.8985	1073.62	46.43	LPVEVAYKR		PLEC_HUMAN	Plectin OS=Homo sapiens GN=PLEC PE=1 SV=3	87252.7	116341	109102	132326	66372.9	98335.7	116636	122479	103031	134253	40302.2	166672	39819.9	6522.18	13083.2	0
80.40_1073.6246n	0	1	#46623	2	80.3988	1073.62	9.75	LPVEVAYKR		PLEC_HUMAN	Plectin OS=Homo sapiens GN=PLEC PE=1 SV=3	36910.2	42757.9	67632.1	79903.9	17520.2	55978.9	7668.6	45067.6	65381.6	54076.6	36036.3	73804.7	71927.3	52856.2	74197.7	69453.4
18.30_873.4801n	0	1	#39836	2	18.3	873.48	40.94	TEAEIALK		PLEC_HUMAN	Plectin OS=Homo sapiens GN=PLEC PE=1 SV=3	117900	136531	194615	151107	97171.7	144003	190114	118574	166099	156784	193388	242579	262742	204779	217959	0
62.48_2235.2728n	0	1	#40377	3	62.478	2235.27	60.43	LKAGVAAPATQVAQVTLQSVQR		PLEC_HUMAN	Plectin OS=Homo sapiens GN=PLEC PE=1 SV=3	402558	1.34896e+06	534109	892890	225620	869286	73729.3	581230	306820	935747	127024	701932	36378.7	98838.5	115158	52680.6
15.79_1767.9765n	1	1	#41062	3	15.7873	1767.98	53.31	RTPHVQAVQGPLGSPPK		PLEC_HUMAN	Plectin OS=Homo sapiens GN=PLEC PE=1 SV=3	517620	624737	577566	556862	331449	660574	567081	559675	592501	641871	340307	662200	531172	362803	490503	0
49.05_1398.7596n	1	1	#42367	3	49.0475	1398.76	42.3	RSIQEELQQLR		PLEC_HUMAN	Plectin OS=Homo sapiens GN=PLEC PE=1 SV=3	143531	170586	127213	200062	70898.8	130409	27881.4	114297	116047	185751	86209.1	144891	84195.8	65436.9	118544	83045
13.94_971.4404n	1	1	#46065	2	13.9404	971.44	21.8	ESYSALMR	[7] Oxidation (M)	PLEC_HUMAN	Plectin OS=Homo sapiens GN=PLEC PE=1 SV=3	151972	143982	142900	139587	102359	142543	126026	183685	194845	182832	165613	187934	207989	192419	262742	0
38.45_2678.2764n	2	2	#166890,#53352	3,4	38.453	2678.28	22.85	RLQEDKEQMAQQLAEETQGFQR	[9] Oxidation (M)	PLEC_HUMAN	Plectin OS=Homo sapiens GN=PLEC PE=1 SV=3	192699	350986	230085	301928	201760	348101	29179.6	294173	317495	299363	212996	271182	174005	227874	575579	305006
39.73_2678.2765n	1	1	#50541	4	39.7285	2678.28	35.98	RLQEDKEQMAQQLAEETQGFQR	[9] Oxidation (M)	PLEC_HUMAN	Plectin OS=Homo sapiens GN=PLEC PE=1 SV=3	153954	345606	174786	226060	187965	297710	7660.72	316406	283987	272500	190372	183341	149461	195309	581522	306576
31.76_1427.7032n	1	1	#51710	2	31.7628	1427.7	67.64	QEELQQLEQQR		PLEC_HUMAN	Plectin OS=Homo sapiens GN=PLEC PE=1 SV=3	172817	178657	199244	178286	117211	154982	155567	155047	209563	178909	193906	344401	0	324346	281005	316346
20.92_1437.6929n	0	1	#52396	2	20.9238	1437.69	2.41	TPVEVPVGGFKGR	[1] Phospho (ST)|[6] Oxidation (P)	PLEC_HUMAN	Plectin OS=Homo sapiens GN=PLEC PE=1 SV=3	253979	409250	154832	289752	104277	247973	73234.9	188189	282042	609130	108563	236211	452255	175310	148623	16103.7
16.20_1371.6993n	2	2	#142327,#56116	2,3	16.1951	1371.7	68.95	ELAEQELEKQR		PLEC_HUMAN	Plectin OS=Homo sapiens GN=PLEC PE=1 SV=3	149094	120576	61666.6	79742.2	30249.6	114129	171265	69686	44185.8	234495	13055.6	105292	27441.3	24660.4	326061	0
28.06_1665.7992n	1	1	#56902	2	28.058	1665.8	48.23	RYASGSSASLGGPESAVA		PLEC_HUMAN	Plectin OS=Homo sapiens GN=PLEC PE=1 SV=3	519892	417408	433295	390350	155021	287967	301657	472226	130160	347533	266868	388754	124529	97471	327718	479119
68.98_2412.2355n	1	1	#57582	4	68.9758	2412.24	5.18	LEAQHQALVTLWHQLHVDMK	[19] Oxidation (M)	PLEC_HUMAN	Plectin OS=Homo sapiens GN=PLEC PE=1 SV=3	142365	106646	380794	345900	129660	121046	17322.2	286804	203190	151521	104800	272196	75293.7	670223	257192	61154.9
76.48_2412.2389n	1	1	#58669	4	76.4834	2412.24	37.35	LEAQHQALVTLWHQLHVDMK	[19] Oxidation (M)	PLEC_HUMAN	Plectin OS=Homo sapiens GN=PLEC PE=1 SV=3	20443.3	112453	39215.3	16297.3	4228.27	13137.1	11712.2	106796	184328	182993	105443	55282.4	87536.2	311135	98107.3	9867.58
67.10_2428.2802n	0	2	#116551,#58803	3,4	67.0967	2428.28	43.78	AVTGYRDPYTGQSVSLFQALKK		PLEC_HUMAN	Plectin OS=Homo sapiens GN=PLEC PE=1 SV=3	247443	591099	410715	873007	73791.2	683477	84057.8	417149	174041	239550	85609	1.28474e+06	29186.4	42882.7	188142	100627
58.38_2340.1830n	1	1	#61977	3	58.3753	2340.18	47.53	RVVIVDPETGKEMSVYEAYR		PLEC_HUMAN	Plectin OS=Homo sapiens GN=PLEC PE=1 SV=3	259060	282742	360717	421957	255104	114506	20782.8	264700	267429	529738	327446	367152	311988	455798	397877	362085
52.62_1415.6784n	1	1	#62526	2	52.6208	1415.68	39.24	LEDLLQDAQDEK		PLEC_HUMAN	Plectin OS=Homo sapiens GN=PLEC PE=1 SV=3	76169.1	77059	134037	138284	36922.7	60806.4	17514	137027	66678.4	68272.1	90677.4	158773	238323	365141	312481	255218
43.04_1344.7450n	1	1	#63636	3	43.0368	1344.74	32.53	VRAEMEVLLASK		PLEC_HUMAN	Plectin OS=Homo sapiens GN=PLEC PE=1 SV=3	262793	182872	183061	178782	138365	183113	44862	183691	201041	197028	90856	191375	82969.2	67933.6	183370	93346.6
12.05_1676.8489n	1	1	#66162	3	12.0472	1676.85	25.88	TLARPGPEPAPATDER		PLEC_HUMAN	Plectin OS=Homo sapiens GN=PLEC PE=1 SV=3	113094	96675.2	132281	119891	55345	88932.5	79628.1	121415	87323	148800	110615	158858	191005	92971.2	131432	0
7.50_1270.5718n	1	1	#66315	3	7.49878	1270.57	43.13	HGEKVEECQR	[8] Carbamidomethyl (C)	PLEC_HUMAN	Plectin OS=Homo sapiens GN=PLEC PE=1 SV=3	4624.79	2304.27	2340.04	541.852	9467.75	1432.37	267728	944.271	6445.09	76988.4	18917.4	3317.54	5341.63	3320.83	2975.58	0
12.29_1025.5157n	1	1	#66690	2	12.2908	1025.52	14.24	GPLPTEEQR		PLEC_HUMAN	Plectin OS=Homo sapiens GN=PLEC PE=1 SV=3	120016	102089	139968	130770	68214.4	129965	121956	125610	102242	164347	146024	176304	146882	120834	155193	0
82.01_2227.2269n	2	2	#98111,#70666	2,3	82.0135	2227.23	70.93	ATTAALLLEAQAATGFLVDPVR		PLEC_HUMAN	Plectin OS=Homo sapiens GN=PLEC PE=1 SV=3	122980	88448.8	174886	193903	20326.7	101761	39805.6	135651	4904.35	38315.3	101377	135979	64374	302.857	151534	114837
13.44_1233.6124n	1	1	#74557	2	13.4431	1233.61	1	LAEDEAFQRR		PLEC_HUMAN	Plectin OS=Homo sapiens GN=PLEC PE=1 SV=3	66290.7	67495.7	48503.1	57060.6	20237.2	46784.8	74849.3	50222	29121.6	42252	11922.5	73896.2	27310.3	17895	84476.7	0
67.96_2200.0784n	1	1	#77195	3	67.9559	2200.08	30.47	VVIVDPETGKEMSVYEAYR	[12] Oxidation (M)	PLEC_HUMAN	Plectin OS=Homo sapiens GN=PLEC PE=1 SV=3	246266	475313	103754	150448	105014	112219	55870.9	89356.9	82109.7	810880	511681	123491	575920	129389	212620	495402
7.82_986.5153n	0	1	#77242	2	7.82403	986.515	34.04	GKAEEQAVR		PLEC_HUMAN	Plectin OS=Homo sapiens GN=PLEC PE=1 SV=3	1944.84	7445.83	2277.4	2635.45	7730.99	3113.52	136373	3175.64	27514.1	6587.1	2807.33	3601.13	1948.52	1330.77	3753.37	0
43.65_1861.7554n	1	1	#77575	2	43.6499	1861.76	75.6	GYYSPYSVSGSGSTAGSR	[4] Phospho (ST)	PLEC_HUMAN	Plectin OS=Homo sapiens GN=PLEC PE=1 SV=3	336050	370779	222765	359525	116850	253204	12164.1	232074	442775	556983	234823	478955	342869	337699	365016	382685
7.91_959.4319n	0	1	#79410	2	7.9143	959.432	42.84	QAQEEAER		PLEC_HUMAN	Plectin OS=Homo sapiens GN=PLEC PE=1 SV=3	29106	3943.7	23659.3	8804.84	24368.5	22144.8	124247	6840.96	74717.7	0	36328.1	5082.87	25823.8	27459.2	8410.63	0
72.85_2434.1890n	1	1	#81371	3	72.8502	2434.19	46.38	AVTGYRDPYTEQTISLFQAMK	[20] Oxidation (M)	PLEC_HUMAN	Plectin OS=Homo sapiens GN=PLEC PE=1 SV=3	209858	290537	350092	427388	148803	284871	40522	284503	264349	100093	235425	492215	108551	141885	186258	147514
72.45_3103.6736n	1	1	#81815	4	72.4497	3103.67	15.41	LLEAQIATGGIIDPEESHRLPVEVAYKR		PLEC_HUMAN	Plectin OS=Homo sapiens GN=PLEC PE=1 SV=3	42222.1	162536	487555	469169	121109	632057	70115.3	167260	101147	53823.5	26769.1	679543	17754.4	29746.9	36997.3	16780.7
40.01_1882.8829n	1	1	#83906	2	40.0062	1882.88	94.62	AEVVETTQVYTEEETR		PLEC_HUMAN	Plectin OS=Homo sapiens GN=PLEC PE=1 SV=3	153223	96357.7	137468	169652	119855	133880	12762.3	128811	173221	160932	174757	164046	210548	264478	262857	272230
7.89_1015.5060n	0	1	#84421	2	7.88937	1015.51	26.3	RQVEEAER		PLEC_HUMAN	Plectin OS=Homo sapiens GN=PLEC PE=1 SV=3	2337.95	4994.05	329.335	166.216	12657.5	267.091	105672	271.454	29665.6	4735.26	9150.13	2279.99	417.939	14480.4	1500.33	0
45.18_2522.1746n	1	1	#92090	3	45.1759	2522.17	69.39	LQEDKEQMAQQLAEETQGFQR	[8] Oxidation (M)	PLEC_HUMAN	Plectin OS=Homo sapiens GN=PLEC PE=1 SV=3	19510.7	92666.6	68056.6	62949.2	42669.6	49588.8	7474.61	86126.7	128949	110661	98533.5	57580.2	90671.6	155331	287442	138323
7.91_1029.4856n	1	1	#94318	2	7.9143	1029.49	18.14	AQQQAEAER		PLEC_HUMAN	Plectin OS=Homo sapiens GN=PLEC PE=1 SV=3	599.196	3162.71	789.464	2046.02	14578.5	936.699	62666.4	3181.85	37454.4	3405.19	27176.1	7959.74	286.607	12446.9	3599.95	0
77.22_1065.5906n	1	1	#94851	2	77.2156	1065.59	49.42	LISLFQAMK	[8] Oxidation (M)	PLEC_HUMAN	Plectin OS=Homo sapiens GN=PLEC PE=1 SV=3	0	26149.9	0	0	18945.9	26570.4	27815.6	1558.63	45804.4	26949.5	0	7762.58	52423.9	9943.67	9488.07	0
59.81_1913.7851n	1	1	#97738	2	59.8101	1913.79	86.1	SSSVGSSSSYPISPAVSR	[3] Phospho (ST)|[6] Phospho (ST)	PLEC_HUMAN	Plectin OS=Homo sapiens GN=PLEC PE=1 SV=3	224025	265066	162315	157226	46745	97790.5	23191.7	199237	184271	383488	74255.4	219221	208068	57282.5	117987	177883
8.04_1160.5048n	0	1	#99666	2	8.04288	1160.5	12.17	HPQGEQMYR	[7] Oxidation (M)	PLEC_HUMAN	Plectin OS=Homo sapiens GN=PLEC PE=1 SV=3	6537.94	1544.84	33501	93.5288	22882.9	6181.74	37244.5	1217.33	56446.7	4036.87	45203	798.729	33057.4	31293.4	1063.73	0
7.62_872.4780n	0	1	#99982	2	7.6154	872.478	25.38	RLQAEEK		PLEC_HUMAN	Plectin OS=Homo sapiens GN=PLEC PE=1 SV=3	12164.3	60506	10488.4	40053.9	13731.1	12861.7	144535	68319	30581.2	30081.6	24641.9	290749	10830	14674.5	90514	0
64.20_2751.2844n	1	1	#110610	3	64.1989	2751.28	52.83	VLADPSDDTKGFFDPNTHENLTYR		PLEC_HUMAN	Plectin OS=Homo sapiens GN=PLEC PE=1 SV=3	181816	234524	105150	263692	46479	323235	76162.4	140648	39975.8	93553.2	12693.4	261606	5479.12	0	20820.4	2344.17
53.12_1160.5589n	1	1	#115444	2	53.1173	1160.56	6.76	NLLDEELQR	[1] Oxidation (N)|[4] Oxidation (D)	PLEC_HUMAN	Plectin OS=Homo sapiens GN=PLEC PE=1 SV=3	119579	21544.5	46429.8	17172.8	42420.6	50713.5	34128.9	20275.6	50729.4	40974.9	91671.9	19762.1	66574.8	86431.8	53934.9	149874
65.48_1869.8983n	2	2	#132176,#140905	2,3	65.4801	1869.9	66.67	DPYTGQQISLFQAMQK	[14] Oxidation (M)	PLEC_HUMAN	Plectin OS=Homo sapiens GN=PLEC PE=1 SV=3	32551	13646.7	29452.2	17462	28874	14886.6	4749.89	22027.5	71381	9381.54	72762	28810.7	46751.3	119324	250201	169911
7.24_1185.5856n	1	1	#135760	2	7.24318	1185.59	28.51	RAQQQAEAER		PLEC_HUMAN	Plectin OS=Homo sapiens GN=PLEC PE=1 SV=3	0	0.944799	0	0	157.512	364.687	44786.1	0	740.688	0	851.792	1247.4	0	0	0	0
79.86_1948.9907n	0	2	#7064,#410	2,3	79.8629	1948.99	125.04	LQQELDDLLVDLDHQR		A0A024R1N1_HUMAN	Myosin, heavy polypeptide 9, non-muscle, isoform CRA_a OS=Homo sapiens GN=MYH9 PE=3 SV=1	1.39352e+07	1.71968e+07	1.5273e+07	2.57266e+07	8.19175e+06	1.74873e+07	2.32932e+06	1.67591e+07	1.51098e+07	1.29085e+07	1.14834e+07	2.36158e+07	1.66657e+07	1.63071e+07	1.466e+07	1.69567e+07
10.50_1035.5609n	0	2	#1161,#458	2,3	10.5017	1035.56	43.94	VAAYDKLEK		A0A024R1N1_HUMAN	Myosin, heavy polypeptide 9, non-muscle, isoform CRA_a OS=Homo sapiens GN=MYH9 PE=3 SV=1	7.53312e+06	7.03478e+06	4.66196e+06	6.00272e+06	5.98569e+06	7.30875e+06	6.46016e+06	5.51186e+06	7.06013e+06	6.16384e+06	3.70735e+06	6.49095e+06	7.28004e+06	5.28463e+06	4.41004e+06	0
40.73_923.4881n	0	2	#38658,#534	1,2	40.7293	923.488	37.98	VVFQEFR		A0A024R1N1_HUMAN	Myosin, heavy polypeptide 9, non-muscle, isoform CRA_a OS=Homo sapiens GN=MYH9 PE=3 SV=1	1.78298e+07	1.8085e+07	1.187e+07	1.52001e+07	1.17829e+07	1.54558e+07	790622	1.28375e+07	1.42567e+07	1.97043e+07	8.68414e+06	1.52835e+07	1.83607e+07	1.53229e+07	1.33493e+07	1.55601e+07
17.13_1038.6560n	0	2	#3083,#542	2,3	17.128	1038.66	52.12	VKPLLQVSR		A0A024R1N1_HUMAN	Myosin, heavy polypeptide 9, non-muscle, isoform CRA_a OS=Homo sapiens GN=MYH9 PE=3 SV=1	1.54817e+07	1.47774e+07	9.89377e+06	1.27382e+07	1.10074e+07	1.27199e+07	9.01679e+06	1.05838e+07	1.46875e+07	1.58722e+07	6.73441e+06	1.36903e+07	1.85781e+07	1.21482e+07	1.03787e+07	177.618
29.88_1222.6310n	0	2	#1503,#570	2,3	29.8759	1222.63	85.25	AGVLAHLEEER		A0A024R1N1_HUMAN	Myosin, heavy polypeptide 9, non-muscle, isoform CRA_a OS=Homo sapiens GN=MYH9 PE=3 SV=1	1.71643e+07	1.60258e+07	1.0879e+07	1.39012e+07	1.22551e+07	1.0619e+07	8.5306e+06	1.30572e+07	1.60247e+07	1.99795e+07	8.13476e+06	1.5399e+07	2.22989e+07	1.60672e+07	1.39625e+07	1.44178e+07
27.82_1728.8670n	0	2	#8039,#571	2,3	27.8203	1728.87	69.65	QTLENERGELANEVK		A0A024R1N1_HUMAN	Myosin, heavy polypeptide 9, non-muscle, isoform CRA_a OS=Homo sapiens GN=MYH9 PE=3 SV=1	2.66814e+07	2.75049e+07	1.7494e+07	2.51056e+07	1.81869e+07	2.5137e+07	1.82231e+07	2.06931e+07	2.30285e+07	2.71467e+07	1.31594e+07	3.15992e+07	3.04558e+07	1.85789e+07	1.71907e+07	1.87947e+07
14.61_1047.4922n	0	2	#29901,#583	1,2	14.6097	1047.49	11.41	ALEEAMEQK		A0A024R1N1_HUMAN	Myosin, heavy polypeptide 9, non-muscle, isoform CRA_a OS=Homo sapiens GN=MYH9 PE=3 SV=1	1.59544e+07	1.51607e+07	1.37424e+07	1.72491e+07	1.22e+07	1.29043e+07	9.72507e+06	1.46557e+07	1.55543e+07	1.56861e+07	1.2948e+07	1.96539e+07	2.27585e+07	1.52685e+07	1.61572e+07	0
20.90_902.5080n	0	2	#13357,#591	1,2	20.9044	902.508	59.36	ASITALEAK		A0A024R1N1_HUMAN	Myosin, heavy polypeptide 9, non-muscle, isoform CRA_a OS=Homo sapiens GN=MYH9 PE=3 SV=1	1.35514e+07	1.39722e+07	9.32256e+06	1.18852e+07	1.01164e+07	1.20257e+07	7.37037e+06	1.0068e+07	1.26809e+07	1.3439e+07	7.15447e+06	1.54578e+07	1.67297e+07	1.10389e+07	1.04485e+07	1.29141e+06
34.93_2087.9771n	0	2	#15221,#618	2,3	34.9278	2087.98	106.4	QAQQERDELADEIANSSGK		A0A024R1N1_HUMAN	Myosin, heavy polypeptide 9, non-muscle, isoform CRA_a OS=Homo sapiens GN=MYH9 PE=3 SV=1	4.3436e+07	4.65995e+07	2.76274e+07	3.84772e+07	3.12755e+07	3.96871e+07	3.16066e+07	3.29654e+07	3.76019e+07	4.3722e+07	2.04094e+07	4.53047e+07	3.27445e+07	3.02749e+07	2.72583e+07	3.20642e+07
31.31_2087.9744n	0	1	#62870	3	31.3072	2087.97	29.13	QAQQERDELADEIANSSGK		A0A024R1N1_HUMAN	Myosin, heavy polypeptide 9, non-muscle, isoform CRA_a OS=Homo sapiens GN=MYH9 PE=3 SV=1	227241	250453	94046.4	198039	146780	182675	102873	162026	221688	266740	88536.9	179264	151144	196791	166127	156208
10.99_1214.6621n	0	2	#1817,#622	2,3	10.986	1214.66	61.27	ASREEILAQAK		A0A024R1N1_HUMAN	Myosin, heavy polypeptide 9, non-muscle, isoform CRA_a OS=Homo sapiens GN=MYH9 PE=3 SV=1	1.22246e+07	1.27033e+07	7.80745e+06	1.05754e+07	8.83922e+06	1.30662e+07	9.47231e+06	9.34046e+06	1.09395e+07	1.13296e+07	5.17398e+06	1.18544e+07	1.01226e+07	6.188e+06	5.74266e+06	0
43.43_1768.8419n	0	3	#12013,#631,#4218	2,3,4	43.4316	1768.84	109.3	KQELEEICHDLEAR	[8] Carbamidomethyl (C)	A0A024R1N1_HUMAN	Myosin, heavy polypeptide 9, non-muscle, isoform CRA_a OS=Homo sapiens GN=MYH9 PE=3 SV=1	1.39399e+07	2.0947e+07	1.42368e+07	2.27554e+07	1.75788e+07	2.14261e+07	3.08396e+06	1.88896e+07	1.98093e+07	2.66374e+07	1.2954e+07	2.78413e+07	2.62046e+07	2.06812e+07	1.6202e+07	2.13737e+07
53.17_1192.6102n	0	2	#48142,#667	1,2	53.167	1192.61	67.01	ALELDSNLYR		A0A024R1N1_HUMAN	Myosin, heavy polypeptide 9, non-muscle, isoform CRA_a OS=Homo sapiens GN=MYH9 PE=3 SV=1	2.29827e+07	2.26765e+07	1.53228e+07	2.1277e+07	1.55859e+07	1.53873e+07	1.02633e+06	1.65182e+07	1.92517e+07	2.57298e+07	1.09565e+07	1.86764e+07	2.30593e+07	1.99197e+07	1.6264e+07	1.81787e+07
72.23_1570.8505n	2	2	#8944,#675	2,3	72.2294	1570.85	79.79	VSHLLGINVTDFTR		A0A024R1N1_HUMAN	Myosin, heavy polypeptide 9, non-muscle, isoform CRA_a OS=Homo sapiens GN=MYH9 PE=3 SV=1	1.89416e+07	2.55068e+07	2.36156e+07	3.56015e+07	1.31441e+07	2.33076e+07	3.51648e+06	1.87354e+07	1.76933e+07	2.68543e+07	1.15716e+07	2.96369e+07	1.40719e+07	2.68825e+07	1.58095e+07	1.21166e+07
50.92_1477.7947n	0	2	#5851,#719	2,3	50.9163	1477.79	72.27	VIQYLAYVASSHK		A0A024R1N1_HUMAN	Myosin, heavy polypeptide 9, non-muscle, isoform CRA_a OS=Homo sapiens GN=MYH9 PE=3 SV=1	2.64476e+07	2.60169e+07	1.6415e+07	2.26349e+07	1.7578e+07	1.95435e+07	1.77023e+06	1.83925e+07	2.01396e+07	2.47394e+07	1.01449e+07	2.21286e+07	2.28016e+07	1.96916e+07	1.50806e+07	1.6041e+07
12.51_807.4496n	0	2	#10166,#728	1,2	12.5145	807.45	24.87	TVGQLYK		A0A024R1N1_HUMAN	Myosin, heavy polypeptide 9, non-muscle, isoform CRA_a OS=Homo sapiens GN=MYH9 PE=3 SV=1	7.48316e+06	7.47216e+06	4.93272e+06	5.79559e+06	6.26648e+06	7.04162e+06	4.56306e+06	5.87079e+06	7.54603e+06	7.30328e+06	3.8774e+06	6.57711e+06	8.18243e+06	6.25206e+06	5.75942e+06	29.2465
26.95_1424.7464n	0	2	#7488,#735	2,3	26.9513	1424.75	113.36	QIATLHAQVADMK		A0A024R1N1_HUMAN	Myosin, heavy polypeptide 9, non-muscle, isoform CRA_a OS=Homo sapiens GN=MYH9 PE=3 SV=1	1.4508e+07	1.62493e+07	1.01377e+07	1.43442e+07	1.12563e+07	1.28442e+07	8.94909e+06	1.18968e+07	1.15841e+07	1.66834e+07	7.28443e+06	1.82022e+07	2.15104e+07	1.40274e+07	1.08297e+07	1.04408e+07
78.32_2285.1077n	0	2	#12252,#775	2,3	78.3216	2285.11	120.84	VEDMAELTCLNEASVLHNLK	[9] Carbamidomethyl (C)	A0A024R1N1_HUMAN	Myosin, heavy polypeptide 9, non-muscle, isoform CRA_a OS=Homo sapiens GN=MYH9 PE=3 SV=1	1.43833e+07	1.44425e+07	1.0381e+07	1.62134e+07	7.06059e+06	9.83355e+06	1.45756e+06	1.27631e+07	1.77563e+07	1.79687e+07	9.04318e+06	1.36734e+07	1.82536e+07	1.25295e+07	1.30623e+07	1.48555e+07
70.24_1317.7425n	0	2	#3697,#790	2,3	70.2431	1317.74	48.86	LDPHLVLDQLR		A0A024R1N1_HUMAN	Myosin, heavy polypeptide 9, non-muscle, isoform CRA_a OS=Homo sapiens GN=MYH9 PE=3 SV=1	1.8634e+07	2.54776e+07	1.93349e+07	2.62091e+07	1.11434e+07	1.75944e+07	2.31936e+06	1.631e+07	1.36974e+07	2.60477e+07	1.2061e+07	2.9735e+07	1.73041e+07	2.59632e+07	1.67401e+07	1.54375e+07
71.51_1317.7414n	0	1	#100383	3	71.5112	1317.74	41.33	LDPHLVLDQLR		A0A024R1N1_HUMAN	Myosin, heavy polypeptide 9, non-muscle, isoform CRA_a OS=Homo sapiens GN=MYH9 PE=3 SV=1	0	0	0	1208.33	0	0	0	0	0	0	0	0	0	79070.7	0	0
11.48_960.4791n	0	1	#800	2	11.4755	960.479	48.11	NTNPNFVR		A0A024R1N1_HUMAN	Myosin, heavy polypeptide 9, non-muscle, isoform CRA_a OS=Homo sapiens GN=MYH9 PE=3 SV=1	1.22094e+07	1.22798e+07	8.22867e+06	9.51787e+06	9.22756e+06	1.07492e+07	7.21516e+06	8.75201e+06	1.1627e+07	1.20945e+07	5.8769e+06	1.04095e+07	1.35021e+07	9.25879e+06	8.28778e+06	0
13.08_1033.5136n	0	2	#44373,#804	1,2	13.0824	1033.51	58.92	LQEMEGTVK		A0A024R1N1_HUMAN	Myosin, heavy polypeptide 9, non-muscle, isoform CRA_a OS=Homo sapiens GN=MYH9 PE=3 SV=1	9.26991e+06	1.07486e+07	6.0154e+06	8.72787e+06	7.56068e+06	8.89964e+06	4.42052e+06	7.42474e+06	8.77609e+06	9.70467e+06	4.71582e+06	1.01278e+07	1.2516e+07	8.79234e+06	7.0669e+06	0
29.28_1219.6456n	0	1	#826	2	29.2826	1219.65	85.04	KFDQLLAEEK		A0A024R1N1_HUMAN	Myosin, heavy polypeptide 9, non-muscle, isoform CRA_a OS=Homo sapiens GN=MYH9 PE=3 SV=1	1.58293e+07	1.5612e+07	1.00969e+07	1.32535e+07	1.03314e+07	1.31299e+07	1.04915e+07	1.0705e+07	1.2783e+07	1.64073e+07	7.22662e+06	1.89964e+07	1.81818e+07	1.17627e+07	1.04349e+07	1.117e+07
12.68_1330.6033n	0	1	#835	2	12.6824	1330.6	69.29	QLEEAEEEAQR		A0A024R1N1_HUMAN	Myosin, heavy polypeptide 9, non-muscle, isoform CRA_a OS=Homo sapiens GN=MYH9 PE=3 SV=1	1.51324e+07	1.7427e+07	9.55146e+06	1.31344e+07	1.101e+07	1.3699e+07	5.89811e+06	1.24396e+07	1.55419e+07	1.31133e+07	7.13406e+06	1.6317e+07	1.68963e+07	1.17584e+07	1.01427e+07	0
30.81_1203.5822n	0	1	#840	2	30.8142	1203.58	67	ALEQQVEEMK		A0A024R1N1_HUMAN	Myosin, heavy polypeptide 9, non-muscle, isoform CRA_a OS=Homo sapiens GN=MYH9 PE=3 SV=1	1.52584e+07	1.5445e+07	1.11022e+07	1.33666e+07	1.21131e+07	1.21472e+07	8.48514e+06	1.1778e+07	1.37158e+07	1.91284e+07	9.28514e+06	1.81694e+07	2.66543e+07	1.8022e+07	1.29056e+07	1.56124e+07
44.65_1154.6565n	0	2	#1198,#892	2,3	44.6523	1154.66	65.67	RGDLPFVVPR		A0A024R1N1_HUMAN	Myosin, heavy polypeptide 9, non-muscle, isoform CRA_a OS=Homo sapiens GN=MYH9 PE=3 SV=1	2.32883e+07	2.53117e+07	1.54378e+07	2.0367e+07	1.57785e+07	2.3309e+07	4.16265e+06	1.65499e+07	1.77454e+07	2.4236e+07	1.18907e+07	2.63016e+07	2.10639e+07	1.72165e+07	1.54276e+07	1.67442e+07
32.38_1564.6701n	0	2	#908,#14118	2,3	32.3772	1564.67	84.17	ELEDATETADAMNR		A0A024R1N1_HUMAN	Myosin, heavy polypeptide 9, non-muscle, isoform CRA_a OS=Homo sapiens GN=MYH9 PE=3 SV=1	2.74458e+07	2.84033e+07	1.75824e+07	2.36609e+07	1.75777e+07	2.47372e+07	1.57301e+07	2.04759e+07	2.10637e+07	2.76113e+07	1.28127e+07	3.09196e+07	0	2.18365e+07	1.81607e+07	2.09655e+07
16.31_829.4550n	0	2	#14912,#914	1,2	16.314	829.455	37.42	GALALEEK		A0A024R1N1_HUMAN	Myosin, heavy polypeptide 9, non-muscle, isoform CRA_a OS=Homo sapiens GN=MYH9 PE=3 SV=1	8.49553e+06	8.11789e+06	5.26172e+06	7.17574e+06	5.86365e+06	7.30352e+06	5.26307e+06	6.14914e+06	8.58495e+06	4.30212e+06	4.49849e+06	9.20339e+06	1.08292e+07	7.895e+06	6.66437e+06	0
18.98_1539.9001n	0	3	#11440,#958,#6684	2,3,4	18.9847	1539.9	119.79	KKVEAQLQELQVK		A0A024R1N1_HUMAN	Myosin, heavy polypeptide 9, non-muscle, isoform CRA_a OS=Homo sapiens GN=MYH9 PE=3 SV=1	1.87464e+07	1.9737e+07	1.25509e+07	1.78718e+07	1.32044e+07	1.48393e+07	1.32272e+07	1.3896e+07	1.75773e+07	1.81058e+07	7.67506e+06	2.05963e+07	1.90938e+07	1.19537e+07	1.04661e+07	0
40.15_1683.7356n	0	2	#7162,#974	2,3	40.1452	1683.74	96.4	TEMEDLMSSKDDVGK		A0A024R1N1_HUMAN	Myosin, heavy polypeptide 9, non-muscle, isoform CRA_a OS=Homo sapiens GN=MYH9 PE=3 SV=1	2.52587e+07	2.66454e+07	1.54481e+07	2.28356e+07	1.4961e+07	2.6908e+07	1.04356e+06	1.77806e+07	1.60323e+07	1.84273e+07	9.4849e+06	2.52064e+07	1.61742e+07	1.12161e+07	1.15548e+07	1.35676e+07
50.66_1995.0060n	0	2	#71528,#988	2,3	50.658	1995.01	125.27	HSQAVEELAEQLEQTKR		A0A024R1N1_HUMAN	Myosin, heavy polypeptide 9, non-muscle, isoform CRA_a OS=Homo sapiens GN=MYH9 PE=3 SV=1	2.95878e+07	3.02475e+07	1.88466e+07	2.85757e+07	1.88817e+07	2.10829e+07	3.09285e+06	2.09589e+07	2.2099e+07	2.94447e+07	1.06452e+07	2.87287e+07	2.53656e+07	1.79306e+07	1.73603e+07	1.91926e+07
78.17_1614.8135n	2	2	#1009,#54761	2,3	78.1741	1614.81	90.33	IMGIPEEEQMGLLR		A0A024R1N1_HUMAN	Myosin, heavy polypeptide 9, non-muscle, isoform CRA_a OS=Homo sapiens GN=MYH9 PE=3 SV=1	1.35254e+07	1.58375e+07	1.2489e+07	1.74585e+07	1.39573e+06	1.27831e+07	1.50292e+06	1.3233e+07	9.73678e+06	1.8441e+07	8.53354e+06	1.62669e+07	1.27837e+07	4.78787e+06	1.13578e+07	1.34285e+07
10.68_838.4019n	0	2	#12471,#1012	1,2	10.6759	838.402	37.72	NCAAYLK	[2] Carbamidomethyl (C)	A0A024R1N1_HUMAN	Myosin, heavy polypeptide 9, non-muscle, isoform CRA_a OS=Homo sapiens GN=MYH9 PE=3 SV=1	4.0117e+06	3.96167e+06	3.48067e+06	4.13043e+06	4.38132e+06	3.98954e+06	3.30774e+06	3.63293e+06	5.19078e+06	4.9014e+06	2.82719e+06	3.59443e+06	6.53173e+06	4.25752e+06	3.68294e+06	0
10.60_946.4929n	0	1	#1062	2	10.5986	946.493	58.65	QQQLTAMK		A0A024R1N1_HUMAN	Myosin, heavy polypeptide 9, non-muscle, isoform CRA_a OS=Homo sapiens GN=MYH9 PE=3 SV=1	3.03138e+06	2.68014e+06	1.87867e+06	2.34524e+06	2.22386e+06	2.35962e+06	1.42125e+06	2.15714e+06	2.98715e+06	2.83654e+06	1.38883e+06	2.38444e+06	3.61875e+06	2.57249e+06	2.01043e+06	0
9.98_1241.5838n	0	2	#1661,#1079	2,3	9.9817	1241.58	46.86	THEAQIQEMR		A0A024R1N1_HUMAN	Myosin, heavy polypeptide 9, non-muscle, isoform CRA_a OS=Homo sapiens GN=MYH9 PE=3 SV=1	6.29112e+06	6.81993e+06	5.24639e+06	6.0745e+06	5.61641e+06	5.19911e+06	4.64645e+06	5.44511e+06	6.50825e+06	5.9023e+06	5.03772e+06	7.06904e+06	9.38205e+06	6.94202e+06	4.81113e+06	0
42.13_1529.7602n	0	2	#1080,#27748	2,3	42.1262	1529.76	90.74	IAQLEEQLDNETK		A0A024R1N1_HUMAN	Myosin, heavy polypeptide 9, non-muscle, isoform CRA_a OS=Homo sapiens GN=MYH9 PE=3 SV=1	2.03432e+07	2.01517e+07	1.31314e+07	1.73183e+07	1.44327e+07	1.43818e+07	1.33307e+06	1.51479e+07	1.95162e+07	2.2769e+07	1.18905e+07	2.17155e+07	2.74957e+07	2.52106e+07	1.921e+07	2.2795e+07
38.17_1814.9041n	0	2	#15577,#1084	2,3	38.1669	1814.9	102.21	IAQLEEQLDNETKER		A0A024R1N1_HUMAN	Myosin, heavy polypeptide 9, non-muscle, isoform CRA_a OS=Homo sapiens GN=MYH9 PE=3 SV=1	2.57981e+07	2.8615e+07	1.4992e+07	21990883	1.46338e+07	3.1364e+07	1.73218e+06	1.79775e+07	1.61109e+07	2.09013e+07	7.99381e+06	2.33114e+07	1.03249e+07	4.50096e+06	8.70754e+06	8.03974e+06
46.11_1044.5646n	0	1	#1098	2	46.107	1044.56	69.87	LEVNLQAMK		A0A024R1N1_HUMAN	Myosin, heavy polypeptide 9, non-muscle, isoform CRA_a OS=Homo sapiens GN=MYH9 PE=3 SV=1	9.62998e+06	1.01891e+07	6.58886e+06	8.58592e+06	7.5988e+06	7.90283e+06	1.7754e+06	6.60349e+06	8.8615e+06	1.0784e+07	4.62021e+06	8.07079e+06	1.09952e+07	9.15267e+06	6.25701e+06	7.58945e+06
24.58_971.5299n	0	1	#1113	2	24.5776	971.53	34.12	EQEVNILK		A0A024R1N1_HUMAN	Myosin, heavy polypeptide 9, non-muscle, isoform CRA_a OS=Homo sapiens GN=MYH9 PE=3 SV=1	8.85244e+06	9.33253e+06	5.92865e+06	7.77404e+06	7.13604e+06	7.98987e+06	5.52529e+06	6.20021e+06	7.54189e+06	9.00861e+06	5.22969e+06	1.00334e+07	1.21613e+07	9.0294e+06	6.43046e+06	5.63539e+06
22.23_916.4632n	0	2	#34178,#1128	1,2	22.232	916.463	9.44	DLEGLSQR		A0A024R1N1_HUMAN	Myosin, heavy polypeptide 9, non-muscle, isoform CRA_a OS=Homo sapiens GN=MYH9 PE=3 SV=1	9.01759e+06	9.2274e+06	6.30915e+06	8.19162e+06	6.71189e+06	7.92299e+06	6.90354e+06	6.97386e+06	7.50543e+06	1.07982e+07	4.64522e+06	1.08629e+07	1.14097e+07	7.56084e+06	6.26568e+06	1.09053e+06
28.18_1070.6131n	0	2	#1138,#5544	2,3	28.1766	1070.61	54.91	KLVWVPSDK		A0A024R1N1_HUMAN	Myosin, heavy polypeptide 9, non-muscle, isoform CRA_a OS=Homo sapiens GN=MYH9 PE=3 SV=1	1.26593e+07	1.26773e+07	8.27346e+06	1.0575e+07	7.87645e+06	9.10206e+06	7.85001e+06	8.82126e+06	1.02754e+07	1.31129e+07	5.10648e+06	1.37206e+07	1.3604e+07	8.82295e+06	6.77702e+06	7.58187e+06
36.85_1070.6130n	0	2	#10766,#2828	2,3	36.8463	1070.61	11.31	KLVWVPSDK		A0A024R1N1_HUMAN	Myosin, heavy polypeptide 9, non-muscle, isoform CRA_a OS=Homo sapiens GN=MYH9 PE=3 SV=1	3.6665e+06	3.84905e+06	2.80384e+06	2.52625e+06	2.60372e+06	3.15767e+06	2.98935e+06	2.35236e+06	2.78079e+06	4.10221e+06	1.93341e+06	2.40577e+06	3.228e+06	2.80017e+06	2.21726e+06	2.05896e+06
38.67_1887.9280n	0	2	#10139,#1150	2,3	38.6703	1887.93	146.13	KLEEEQIILEDQNCK	[14] Carbamidomethyl (C)	A0A024R1N1_HUMAN	Myosin, heavy polypeptide 9, non-muscle, isoform CRA_a OS=Homo sapiens GN=MYH9 PE=3 SV=1	2.80554e+07	2.99823e+07	1.787e+07	2.45475e+07	2.02641e+07	3.15946e+07	1.99776e+06	2.01719e+07	2.21742e+07	2.35512e+07	1.37643e+07	2.88274e+07	2.52322e+07	2.0794e+07	1.53087e+07	2.01863e+07
19.81_1584.7591n	0	3	#14523,#1212,#4120	2,3,4	19.8134	1584.76	95.65	NKHEAMITDLEER		A0A024R1N1_HUMAN	Myosin, heavy polypeptide 9, non-muscle, isoform CRA_a OS=Homo sapiens GN=MYH9 PE=3 SV=1	1.43494e+07	1.54988e+07	9.84246e+06	1.30238e+07	1.0393e+07	1.27545e+07	7.92653e+06	1.06528e+07	1.36203e+07	1.56365e+07	6.51731e+06	1.8358e+07	1.87087e+07	1.19704e+07	8.87983e+06	0
76.54_1750.8531n	0	2	#1217,#4366	2,3	76.5426	1750.85	121.31	LTEMETLQSQLMAEK		A0A024R1N1_HUMAN	Myosin, heavy polypeptide 9, non-muscle, isoform CRA_a OS=Homo sapiens GN=MYH9 PE=3 SV=1	2.1236e+07	1.31228e+07	1.4985e+07	2.14921e+07	1.02769e+06	1.61374e+07	1.96433e+06	1.70695e+07	1.45253e+07	1.48371e+07	8.6206e+06	2.09587e+07	2.09383e+07	1.52347e+07	1.49183e+07	1.61994e+07
39.69_1867.9080n	0	2	#20726,#1245	2,3	39.6889	1867.91	133.96	IAEFTTNLTEEEEKSK		A0A024R1N1_HUMAN	Myosin, heavy polypeptide 9, non-muscle, isoform CRA_a OS=Homo sapiens GN=MYH9 PE=3 SV=1	2.88117e+07	3.05263e+07	1.56739e+07	2.36246e+07	1.56972e+07	3.12657e+07	1.53812e+06	1.89833e+07	1.79296e+07	1.04421e+07	8.78634e+06	2.22295e+07	1.1977e+07	6.10804e+06	1.2247e+07	1.12635e+07
34.02_961.5106n	0	2	#26209,#1325	1,2	34.0194	961.511	44.08	QACVLMIK	[3] Carbamidomethyl (C)	A0A024R1N1_HUMAN	Myosin, heavy polypeptide 9, non-muscle, isoform CRA_a OS=Homo sapiens GN=MYH9 PE=3 SV=1	7.02357e+06	8.19306e+06	5.63427e+06	8.21344e+06	6.7656e+06	6.35261e+06	5.34199e+06	7.02215e+06	6.74599e+06	3.51627e+06	4.55611e+06	8.05356e+06	10910.6	6.55037e+06	5.77885e+06	6.6329e+06
81.45_1725.9448n	0	2	#1403,#17856	2,3	81.4454	1725.94	113.94	QLLQANPILEAFGNAK		A0A024R1N1_HUMAN	Myosin, heavy polypeptide 9, non-muscle, isoform CRA_a OS=Homo sapiens GN=MYH9 PE=3 SV=1	1.29263e+07	1.25955e+07	1.00233e+07	1.79708e+07	6.46769e+06	1.04606e+07	1.53024e+06	9.26931e+06	1.6434e+07	1.66647e+07	8.22019e+06	1.27076e+07	1.3206e+07	9.46031e+06	1.17898e+07	1.15508e+07
40.48_942.5189n	0	2	#53900,#1406	1,2	40.4812	942.519	47.21	LVWVPSDK		A0A024R1N1_HUMAN	Myosin, heavy polypeptide 9, non-muscle, isoform CRA_a OS=Homo sapiens GN=MYH9 PE=3 SV=1	8.00542e+06	8.04633e+06	5.24972e+06	6.6749e+06	5.03452e+06	9.11497e+06	302478	5.78327e+06	6.20429e+06	8.76321e+06	5.14886e+06	8.76971e+06	8.83638e+06	7.4944e+06	7.26144e+06	8.15733e+06
65.54_1739.9240n	0	2	#23447,#1420	2,3	65.5398	1739.92	0.55	ATYERMFRWLVLR		A0A024R1N1_HUMAN	Myosin, heavy polypeptide 9, non-muscle, isoform CRA_a OS=Homo sapiens GN=MYH9 PE=3 SV=1	1.18295e+07	1.51807e+07	1.51919e+07	1.78489e+07	1.01216e+07	1.07297e+07	1.77785e+06	1.13371e+07	8301652	1.57618e+07	8.51697e+06	1.77905e+07	9.02105e+06	1.53003e+07	1.5628e+07	1.43118e+07
33.05_1597.8801n	0	3	#32248,#1922,#1433	2,3,4	33.0486	1597.88	48.17	LKDVLLQVDDERR		A0A024R1N1_HUMAN	Myosin, heavy polypeptide 9, non-muscle, isoform CRA_a OS=Homo sapiens GN=MYH9 PE=3 SV=1	1.59614e+07	1.64379e+07	1.02017e+07	1.30838e+07	1.00729e+07	1.42107e+07	1.00322e+07	1.16929e+07	1.48182e+07	1.59052e+07	7.57871e+06	1.79639e+07	37.0269	1.15685e+07	1.00976e+07	1.09765e+07
10.27_1590.6979n	0	1	#1437	2	10.2705	1590.7	95.87	NTDQASMPDNTAAQK		A0A024R1N1_HUMAN	Myosin, heavy polypeptide 9, non-muscle, isoform CRA_a OS=Homo sapiens GN=MYH9 PE=3 SV=1	8.0342e+06	7.0488e+06	4.87702e+06	6.21838e+06	6.76356e+06	4.89674e+06	3.87e+06	6.13567e+06	7.08859e+06	6.23872e+06	3.90421e+06	6.87234e+06	9.38208e+06	6.52074e+06	4.73928e+06	0
20.23_1256.6731n	0	2	#3191,#1466	2,3	20.2343	1256.67	69.38	KEEELQAALAR		A0A024R1N1_HUMAN	Myosin, heavy polypeptide 9, non-muscle, isoform CRA_a OS=Homo sapiens GN=MYH9 PE=3 SV=1	8.89539e+06	9.90141e+06	7.09744e+06	7.96027e+06	7.37129e+06	5.07117e+06	4.32669e+06	7.84125e+06	1.09333e+07	1.0665e+07	5.41961e+06	1.09471e+07	1.3409e+07	9.00357e+06	6.81009e+06	672278
46.27_1293.6177n	0	1	#1486	3	46.2657	1293.62	28.26	ADFCIIHYAGK	[4] Carbamidomethyl (C)	A0A024R1N1_HUMAN	Myosin, heavy polypeptide 9, non-muscle, isoform CRA_a OS=Homo sapiens GN=MYH9 PE=3 SV=1	7.10614e+06	1.09845e+07	6.62495e+06	9.23944e+06	7.95013e+06	8.73332e+06	1.68199e+06	7.99018e+06	9.49135e+06	8.67414e+06	4.43363e+06	8.32328e+06	1.03424e+07	8.76612e+06	6.87346e+06	8.2944e+06
29.10_1016.5093n	0	1	#1487	2	29.1046	1016.51	55.48	CNGVLEGIR	[1] Carbamidomethyl (C)	A0A024R1N1_HUMAN	Myosin, heavy polypeptide 9, non-muscle, isoform CRA_a OS=Homo sapiens GN=MYH9 PE=3 SV=1	6.00126e+06	7.80222e+06	5.20283e+06	6.77689e+06	5.46995e+06	6.64763e+06	4.74675e+06	5.76506e+06	6.88988e+06	8.7837e+06	3.68471e+06	9.20621e+06	9.69755e+06	5.99429e+06	6.50649e+06	6.59464e+06
41.78_1721.7890n	0	2	#13557,#1518	2,3	41.7794	1721.79	85.39	QEEEMMAKEEELVK		A0A024R1N1_HUMAN	Myosin, heavy polypeptide 9, non-muscle, isoform CRA_a OS=Homo sapiens GN=MYH9 PE=3 SV=1	1.86014e+07	2.07603e+07	1.25584e+07	1.90248e+07	1.22134e+07	2.00828e+07	1.09188e+06	1.43577e+07	1.47027e+07	1.67007e+07	7.84361e+06	2.0829e+07	1.38735e+07	9.31022e+06	9.86335e+06	1.09586e+07
15.80_1853.8688n	0	3	#30863,#2249,#1558	2,3,4	15.803	1853.87	81.4	EQLEEEEEAKHNLEK		A0A024R1N1_HUMAN	Myosin, heavy polypeptide 9, non-muscle, isoform CRA_a OS=Homo sapiens GN=MYH9 PE=3 SV=1	1.74423e+07	1.75526e+07	1.2463e+07	1.48147e+07	1.31649e+07	1.39644e+07	8.68703e+06	1.37543e+07	2.11409e+07	1.92803e+07	1.09283e+07	1.86805e+07	2.87511e+07	1.99614e+07	1.38771e+07	0
38.96_2298.9923n	2	2	#33785,#1647	2,3	38.9572	2298.99	101.28	SMMQDREDQSILCTGESGAGK	[13] Carbamidomethyl (C)	A0A024R1N1_HUMAN	Myosin, heavy polypeptide 9, non-muscle, isoform CRA_a OS=Homo sapiens GN=MYH9 PE=3 SV=1	2.29479e+07	26939236	1.59165e+07	2.40204e+07	1.72923e+07	2.13292e+07	1.19722e+06	1.80817e+07	1.69185e+07	2.48221e+07	1.06648e+07	2.31528e+07	2.09658e+07	1.4387e+07	1.16219e+07	1.53763e+07
9.98_1009.5042n	0	2	#3852,#1741	2,3	9.9817	1009.5	25.97	CIIPNHEK	[1] Carbamidomethyl (C)	A0A024R1N1_HUMAN	Myosin, heavy polypeptide 9, non-muscle, isoform CRA_a OS=Homo sapiens GN=MYH9 PE=3 SV=1	2.33466e+06	2.65756e+06	1.95015e+06	2.2194e+06	2.30133e+06	2.61723e+06	2.17848e+06	2.09081e+06	2.63646e+06	2.39544e+06	2.01988e+06	2.5439e+06	3.3663e+06	2.36165e+06	2.13452e+06	0
52.19_907.4813n	0	1	#1750	2	52.1861	907.481	37.54	FVSELWK		A0A024R1N1_HUMAN	Myosin, heavy polypeptide 9, non-muscle, isoform CRA_a OS=Homo sapiens GN=MYH9 PE=3 SV=1	4.62684e+06	3.69932e+06	3.03981e+06	3.06764e+06	3.9964e+06	1.82645e+06	59149.9	3.1659e+06	4.06943e+06	5.73451e+06	2.70596e+06	3.15502e+06	7.59208e+06	8.15612e+06	5.47631e+06	6.16561e+06
78.78_1613.9905n	2	2	#11957,#1791	2,3	78.7771	1613.99	101.54	VISGVLQLGNIVFKK		A0A024R1N1_HUMAN	Myosin, heavy polypeptide 9, non-muscle, isoform CRA_a OS=Homo sapiens GN=MYH9 PE=3 SV=1	4.1594e+06	6.67674e+06	3.91617e+06	5.51991e+06	1.73578e+06	7.6185e+06	796362	5.33491e+06	3.7559e+06	4.03263e+06	3.20412e+06	8.72938e+06	2.0728e+06	1.47604e+06	2.89058e+06	2.75921e+06
78.82_2787.4238n	0	2	#8304,#1798	3,4	78.8165	2787.42	61.86	SGFEPASLKEEVGEEAIVELVENGKK		A0A024R1N1_HUMAN	Myosin, heavy polypeptide 9, non-muscle, isoform CRA_a OS=Homo sapiens GN=MYH9 PE=3 SV=1	1.07259e+07	1.69112e+07	1.16085e+07	1.79469e+07	6.7638e+06	1.44182e+07	1.29513e+06	1.44145e+07	1.34054e+07	1.24865e+07	8.95295e+06	1.70821e+07	1.13214e+07	1.21834e+07	1.08542e+07	1.12666e+07
77.80_2125.0167n	0	2	#18229,#1801	2,3	77.7977	2125.02	84.55	NMDPLNDNIATLLHQSSDK		A0A024R1N1_HUMAN	Myosin, heavy polypeptide 9, non-muscle, isoform CRA_a OS=Homo sapiens GN=MYH9 PE=3 SV=1	7.05541e+06	6.86504e+06	6.22005e+06	8.19653e+06	639203	4.71779e+06	479238	6.2848e+06	8.22829e+06	1.04568e+07	4.58621e+06	7.57917e+06	4.36838e+06	1.34418e+06	9.83286e+06	1.15331e+07
63.36_1997.0579n	0	2	#20705,#1864	2,3	63.361	1997.06	109.65	KANLQIDQINTDLNLER		A0A024R1N1_HUMAN	Myosin, heavy polypeptide 9, non-muscle, isoform CRA_a OS=Homo sapiens GN=MYH9 PE=3 SV=1	2.17926e+07	2.30062e+07	1.43943e+07	2.36697e+07	1.47578e+07	1.78955e+07	2.54506e+06	1.54402e+07	1.20726e+07	2.00434e+07	6.18956e+06	2.24026e+07	7.80094e+06	1.55455e+07	1.46103e+07	1.66126e+07
39.76_891.4169n	0	2	#35864,#1880	1,2	39.7583	891.417	39.97	ADEWLMK		A0A024R1N1_HUMAN	Myosin, heavy polypeptide 9, non-muscle, isoform CRA_a OS=Homo sapiens GN=MYH9 PE=3 SV=1	5.6601e+06	5.53736e+06	3.92824e+06	4.71968e+06	3.97118e+06	4.52274e+06	159845	3.96318e+06	4.12829e+06	4.72395e+06	2.92908e+06	5.38735e+06	7.71748e+06	6.56027e+06	5.09144e+06	6.23433e+06
76.36_1868.9632n	0	2	#1883,#6332	2,3	76.3648	1868.96	118.76	ANLQIDQINTDLNLER		A0A024R1N1_HUMAN	Myosin, heavy polypeptide 9, non-muscle, isoform CRA_a OS=Homo sapiens GN=MYH9 PE=3 SV=1	1.29366e+07	1.36651e+07	1.0241e+07	1.40276e+07	693030	1.14929e+07	1.71583e+06	1.15743e+07	1.41512e+07	1.0828e+07	8.57538e+06	1.35996e+07	1.47722e+07	1.01887e+07	10272294	1.10322e+07
10.50_858.4448n	0	1	#1911	2	10.5017	858.445	3.26	GELANEVK		A0A024R1N1_HUMAN	Myosin, heavy polypeptide 9, non-muscle, isoform CRA_a OS=Homo sapiens GN=MYH9 PE=3 SV=1	1.34901e+06	992452	1.30204e+06	1.09907e+06	1.15523e+06	1.11843e+06	1.42512e+06	1.08505e+06	1.48294e+06	1.11424e+06	1.24336e+06	1.12743e+06	1.77716e+06	1.51656e+06	1.53325e+06	0
10.00_1003.5748n	0	2	#8163,#1966	2,3	10.001	1003.57	45.31	KKLEMDLK		A0A024R1N1_HUMAN	Myosin, heavy polypeptide 9, non-muscle, isoform CRA_a OS=Homo sapiens GN=MYH9 PE=3 SV=1	1.80556e+06	1.63214e+06	1.26974e+06	1.47684e+06	1.63035e+06	1.36008e+06	1.1579e+06	1.38001e+06	1.95039e+06	1.74675e+06	1.02937e+06	1.69652e+06	2.36589e+06	1.62732e+06	1.18784e+06	0
50.88_1652.7823n	0	1	#2048	2	50.8765	1652.78	111.57	IAEFTTNLTEEEEK		A0A024R1N1_HUMAN	Myosin, heavy polypeptide 9, non-muscle, isoform CRA_a OS=Homo sapiens GN=MYH9 PE=3 SV=1	1.93265e+07	1.89834e+07	1.24065e+07	1.80934e+07	1.45338e+07	1.48324e+07	1.85481e+06	1.43067e+07	1.93414e+07	1.93026e+06	1.09142e+07	1.89854e+07	2.59718e+07	24404052	1.53546e+07	1.97376e+07
67.46_1304.6631n	0	1	#2079	2	67.4563	1304.66	58.81	EQADFAIEALAK		A0A024R1N1_HUMAN	Myosin, heavy polypeptide 9, non-muscle, isoform CRA_a OS=Homo sapiens GN=MYH9 PE=3 SV=1	1.58131e+07	1.8011e+07	1.4452e+07	2.28552e+07	8.97769e+06	1.06205e+07	1.8197e+06	13796416	1.17927e+07	1.87181e+07	7.1258e+06	1.39518e+07	1.23643e+07	1.70582e+07	1.48451e+07	9.96138e+06
79.43_1945.0021n	0	2	#2100,#10433	2,3	79.4275	1945	139.22	LQVELDNVTGLLSQSDSK		A0A024R1N1_HUMAN	Myosin, heavy polypeptide 9, non-muscle, isoform CRA_a OS=Homo sapiens GN=MYH9 PE=3 SV=1	8.30505e+06	7.71648e+06	1.09669e+07	1.63062e+07	5.31242e+06	1.10744e+07	1.23686e+06	1.12698e+07	1.0787e+07	1.25785e+07	8.6682e+06	1.30497e+07	1.05989e+07	1.02761e+07	9.30683e+06	1.11433e+07
76.92_3009.3869n	2	2	#11135,#2125	3,4	76.9193	3009.39	75.53	FLSNGHVTIPGQQDKDMFQETMEAMR		A0A024R1N1_HUMAN	Myosin, heavy polypeptide 9, non-muscle, isoform CRA_a OS=Homo sapiens GN=MYH9 PE=3 SV=1	1.50641e+07	1.67283e+07	1.81335e+07	2.67419e+07	825735	1.61559e+07	1.34522e+06	2.00263e+07	9.10087e+06	1.81193e+07	8.44999e+06	2.59238e+07	9.12858e+06	6.3065e+06	1.53104e+07	1.82576e+07
76.88_2471.1711n	0	2	#7720,#2218	2,3	76.8792	2471.17	151.22	IAQLEEELEEEQGNTELINDR		A0A024R1N1_HUMAN	Myosin, heavy polypeptide 9, non-muscle, isoform CRA_a OS=Homo sapiens GN=MYH9 PE=3 SV=1	1.3624e+07	1.53328e+07	1.09386e+07	1.76758e+07	1.01964e+06	1.30801e+07	1.77347e+06	1.41488e+07	1.30679e+07	8.56936e+06	7.98327e+06	1.4728e+07	1.11434e+07	5.38002e+06	1.21703e+07	1.24858e+07
86.86_2471.1714n	0	1	#109261	3	86.8581	2471.17	83.53	IAQLEEELEEEQGNTELINDR		A0A024R1N1_HUMAN	Myosin, heavy polypeptide 9, non-muscle, isoform CRA_a OS=Homo sapiens GN=MYH9 PE=3 SV=1	29.8852	0	90521.7	0	0	0	0	0	0	0	108.254	0	0	0	0	0
88.52_2471.1720n	0	1	#99920	3	88.5159	2471.17	44.98	IAQLEEELEEEQGNTELINDR		A0A024R1N1_HUMAN	Myosin, heavy polypeptide 9, non-muscle, isoform CRA_a OS=Homo sapiens GN=MYH9 PE=3 SV=1	0	0	0	0	0	53.7376	0	0	0	0	0	0	0	0	0	172213
79.19_1960.9163n	0	2	#2258,#4673	2,3	79.1899	1960.92	113.27	TQLEELEDELQATEDAK		A0A024R1N1_HUMAN	Myosin, heavy polypeptide 9, non-muscle, isoform CRA_a OS=Homo sapiens GN=MYH9 PE=3 SV=1	6.97925e+06	9.54654e+06	7.07979e+06	1.00215e+07	4.03669e+06	7.52211e+06	899706	8.12684e+06	1.06813e+07	7.63807e+06	7.10436e+06	8.497e+06	1.14041e+07	1.02353e+07	8.91281e+06	9.84382e+06
77.87_1671.8420n	0	1	#2259	2	77.8668	1671.84	85.15	NFINNPLAQADWAAK		A0A024R1N1_HUMAN	Myosin, heavy polypeptide 9, non-muscle, isoform CRA_a OS=Homo sapiens GN=MYH9 PE=3 SV=1	7.00344e+06	6.14926e+06	6.9469e+06	8.6508e+06	3.53603e+06	7.58735e+06	917446	7.10824e+06	8.13448e+06	9.33417e+06	6.03842e+06	9.64627e+06	6.44695e+06	1.44313e+06	8.56888e+06	9.36149e+06
41.25_1605.8890n	3	3	#73630,#2317,#42818	2,3,4	41.2472	1605.89	96.45	KVIQYLAYVASSHK		A0A024R1N1_HUMAN	Myosin, heavy polypeptide 9, non-muscle, isoform CRA_a OS=Homo sapiens GN=MYH9 PE=3 SV=1	1.0712e+07	1.15041e+07	7.70764e+06	8.70525e+06	7.29633e+06	1.09151e+07	511178	8.70113e+06	8.37461e+06	1.01186e+07	5.41946e+06	1.0735e+07	7.35596e+06	7.83531e+06	6.10148e+06	5.9072e+06
30.23_1979.9322n	0	2	#2371,#4654	3,4	30.2278	1979.93	96.5	KMEDSVGCLETAEEVKR	[8] Carbamidomethyl (C)	A0A024R1N1_HUMAN	Myosin, heavy polypeptide 9, non-muscle, isoform CRA_a OS=Homo sapiens GN=MYH9 PE=3 SV=1	1.86636e+07	1.78948e+07	1.05551e+07	1.35269e+07	1.39424e+07	1.35094e+07	8.87074e+06	1.30965e+07	1.26037e+07	1.31629e+07	7.14583e+06	1.96326e+07	1.72582e+07	1.23562e+07	9.05235e+06	1.12034e+07
30.23_1979.9321n	0	1	#73879	2	30.2278	1979.93	115.6	KMEDSVGCLETAEEVKR	[8] Carbamidomethyl (C)	A0A024R1N1_HUMAN	Myosin, heavy polypeptide 9, non-muscle, isoform CRA_a OS=Homo sapiens GN=MYH9 PE=3 SV=1	220019	301191	54959.4	194962	88411.6	540597	367302	63798	110410	107182	21967.5	279918	204158	109796	37915.5	128638
29.13_1411.8059n	0	2	#5453,#2441	2,3	29.1345	1411.81	119.92	KVEAQLQELQVK		A0A024R1N1_HUMAN	Myosin, heavy polypeptide 9, non-muscle, isoform CRA_a OS=Homo sapiens GN=MYH9 PE=3 SV=1	8.04671e+06	8.22768e+06	5.04976e+06	6.79822e+06	5.67416e+06	7.95775e+06	5.35849e+06	5.55714e+06	6.66035e+06	7.05461e+06	4.22986e+06	9.79898e+06	9.70555e+06	7.02237e+06	5.74913e+06	6.29757e+06
39.53_1169.4960n	0	2	#101703,#2523	1,2	39.5303	1169.5	57.2	TEMEDLMSSK		A0A024R1N1_HUMAN	Myosin, heavy polypeptide 9, non-muscle, isoform CRA_a OS=Homo sapiens GN=MYH9 PE=3 SV=1	5.60259e+06	5.81605e+06	3.96943e+06	5.09258e+06	4.11014e+06	4.73748e+06	119379	4.08275e+06	4.53168e+06	4.11309e+06	3.47506e+06	6.62101e+06	9.31482e+06	8.57861e+06	5.07003e+06	7.34117e+06
25.98_1249.5140n	0	1	#2577	2	25.9789	1249.51	50.76	EMEAELEDER		A0A024R1N1_HUMAN	Myosin, heavy polypeptide 9, non-muscle, isoform CRA_a OS=Homo sapiens GN=MYH9 PE=3 SV=1	9.31533e+06	1.00136e+07	6.07487e+06	8.28174e+06	6.638e+06	7.06055e+06	5.53928e+06	6.88414e+06	7.0212e+06	1.0298e+06	4.16766e+06	9.13041e+06	1.08833e+07	6.83672e+06	5.79531e+06	4.4886e+06
79.74_1726.8522n	0	2	#2704,#42634	2,3	79.7442	1726.85	66.43	NLPIYSEEIVEMYK		A0A024R1N1_HUMAN	Myosin, heavy polypeptide 9, non-muscle, isoform CRA_a OS=Homo sapiens GN=MYH9 PE=3 SV=1	5.6031e+06	5.09017e+06	6.56099e+06	9.60907e+06	3.58345e+06	4.60469e+06	394340	6.61366e+06	5.77144e+06	2.05522e+06	4.43193e+06	7.1366e+06	9.07265e+06	8.25616e+06	7.75325e+06	8.58668e+06
33.05_1356.7006n	0	1	#2736	3	33.0486	1356.7	34.94	DVLLQVDDERR		A0A024R1N1_HUMAN	Myosin, heavy polypeptide 9, non-muscle, isoform CRA_a OS=Homo sapiens GN=MYH9 PE=3 SV=1	4.8265e+06	4.9209e+06	3.20405e+06	3.89566e+06	3.44925e+06	3.74929e+06	2.48956e+06	3.77625e+06	4.92472e+06	3.97524e+06	2.7403e+06	4.75553e+06	0	4.20102e+06	3.83954e+06	4.18431e+06
33.03_1356.7015n	0	1	#8386	2	33.0288	1356.7	27.28	DVLLQVDDERR		A0A024R1N1_HUMAN	Myosin, heavy polypeptide 9, non-muscle, isoform CRA_a OS=Homo sapiens GN=MYH9 PE=3 SV=1	3.0259e+06	2.91874e+06	2.1387e+06	2.32849e+06	1.97115e+06	2.42437e+06	2.02422e+06	2.0874e+06	3.20003e+06	2.6715e+06	1.55749e+06	3.05302e+06	0	2.64771e+06	2.46228e+06	2.81439e+06
78.05_2332.0548n	0	2	#6262,#2810	2,3	78.0457	2332.05	117.01	MQQNIQELEEQLEEEESAR		A0A024R1N1_HUMAN	Myosin, heavy polypeptide 9, non-muscle, isoform CRA_a OS=Homo sapiens GN=MYH9 PE=3 SV=1	8.56092e+06	9.35277e+06	7.56566e+06	1.16559e+07	982909	1.04593e+07	941694	8.8e+06	8.439e+06	8.36063e+06	5.88858e+06	1.1491e+07	6.8718e+06	3.57736e+06	8.07694e+06	9.06712e+06
37.00_1851.8370n	0	2	#39514,#2826	2,3	37.0047	1851.84	107.28	MEDSVGCLETAEEVKR	[7] Carbamidomethyl (C)	A0A024R1N1_HUMAN	Myosin, heavy polypeptide 9, non-muscle, isoform CRA_a OS=Homo sapiens GN=MYH9 PE=3 SV=1	8.13246e+06	8.6404e+06	5.40456e+06	7.97154e+06	6.61503e+06	7.50902e+06	5.7518e+06	6.45648e+06	6.77666e+06	8.38423e+06	4.20067e+06	9.7283e+06	8.38974e+06	7.038e+06	5.74336e+06	6.92375e+06
31.15_1211.5835n	0	1	#2865	2	31.1496	1211.58	2.47	DLEAHIDSANK		A0A024R1N1_HUMAN	Myosin, heavy polypeptide 9, non-muscle, isoform CRA_a OS=Homo sapiens GN=MYH9 PE=3 SV=1	7.34959e+06	7.74734e+06	8.25748e+06	7.86311e+06	4.94458e+06	5.79367e+06	7.25775e+06	7.27782e+06	8.11067e+06	9.22868e+06	6.84843e+06	1.12666e+07	9.78576e+06	7.6173e+06	1.07321e+07	8.90982e+06
14.60_1211.5803n	0	1	#4721	2	14.5999	1211.58	63.97	DLEAHIDSANK		A0A024R1N1_HUMAN	Myosin, heavy polypeptide 9, non-muscle, isoform CRA_a OS=Homo sapiens GN=MYH9 PE=3 SV=1	2.93889e+06	4.92218e+06	3.22341e+06	585008	1.94514e+06	4.3349e+06	2.92386e+06	425378	2.90014e+06	4.32461e+06	2.76266e+06	667231	4.19717e+06	5.588e+06	4.35799e+06	0
8.47_948.4358n	0	1	#2924	2	8.46608	948.436	56.42	QSACNLEK	[4] Carbamidomethyl (C)	A0A024R1N1_HUMAN	Myosin, heavy polypeptide 9, non-muscle, isoform CRA_a OS=Homo sapiens GN=MYH9 PE=3 SV=1	2.81346e+06	1.62995e+06	1.83936e+06	2.04814e+06	2.14251e+06	1.74521e+06	2.66516e+06	1.7673e+06	2.8087e+06	1.36027e+06	1.60214e+06	1.60145e+06	2.75969e+06	1.84632e+06	1.61791e+06	0
14.42_1377.6099n	0	2	#12733,#2934	2,3	14.4154	1377.61	55.22	EMEAELEDERK		A0A024R1N1_HUMAN	Myosin, heavy polypeptide 9, non-muscle, isoform CRA_a OS=Homo sapiens GN=MYH9 PE=3 SV=1	5.38778e+06	5.7079e+06	3.78887e+06	5.39823e+06	4.22524e+06	4.95365e+06	2.42905e+06	3.94885e+06	4.94223e+06	2.67717e+06	2.62227e+06	5.80118e+06	6.8575e+06	4.7959e+06	4.10198e+06	0
37.20_840.4378n	0	1	#3093	2	37.2001	840.438	0.94	SVHELEK		A0A024R1N1_HUMAN	Myosin, heavy polypeptide 9, non-muscle, isoform CRA_a OS=Homo sapiens GN=MYH9 PE=3 SV=1	3.05459e+06	3.49263e+06	3.05662e+06	2.89013e+06	2.38354e+06	2.74208e+06	2.89615e+06	2.52335e+06	3.09174e+06	4.39463e+06	2.59818e+06	3.59546e+06	3.69206e+06	3.9326e+06	4.00123e+06	3.27512e+06
78.24_2302.1344n	0	2	#23290,#3126	2,3	78.2428	2302.13	103.53	IRELESQISELQEDLESER		A0A024R1N1_HUMAN	Myosin, heavy polypeptide 9, non-muscle, isoform CRA_a OS=Homo sapiens GN=MYH9 PE=3 SV=1	5.63856e+06	5.79583e+06	4.70573e+06	6.51032e+06	1.24916e+06	5.6986e+06	954589	6.30697e+06	6.07215e+06	6.75918e+06	3.33267e+06	6.4781e+06	3.72893e+06	1.94462e+06	4.34398e+06	4.532e+06
35.24_1091.5511n	0	1	#3182	2	35.2446	1091.55	47.27	FDQLLAEEK		A0A024R1N1_HUMAN	Myosin, heavy polypeptide 9, non-muscle, isoform CRA_a OS=Homo sapiens GN=MYH9 PE=3 SV=1	4.28354e+06	4.29417e+06	2.82172e+06	3.4085e+06	3.15314e+06	3.44534e+06	2.91063e+06	3.23959e+06	3.56992e+06	3.95455e+06	2.25911e+06	4.01112e+06	3.64703e+06	3.29036e+06	2.96446e+06	3.20217e+06
56.29_1273.6933n	0	1	#3268	2	56.2869	1273.69	26.62	YEILTPNSIPK		A0A024R1N1_HUMAN	Myosin, heavy polypeptide 9, non-muscle, isoform CRA_a OS=Homo sapiens GN=MYH9 PE=3 SV=1	1.04456e+07	9.34708e+06	6.50254e+06	9.03175e+06	6.52367e+06	5.51291e+06	699924	6.79208e+06	8.85707e+06	1.21442e+07	5.62061e+06	8.87047e+06	8.75583e+06	9.43327e+06	7.73003e+06	8.02324e+06
18.20_1233.6606n	0	2	#11191,#3270	2,3	18.2015	1233.66	11.32	VKVNKDDIQK	[2] Oxidation (K)|[6] Oxidation (D)|[7] Oxidation (D)	A0A024R1N1_HUMAN	Myosin, heavy polypeptide 9, non-muscle, isoform CRA_a OS=Homo sapiens GN=MYH9 PE=3 SV=1	4.35372e+06	4.08686e+06	4.82366e+06	4.80903e+06	3.08571e+06	3.87845e+06	5.05715e+06	3.98348e+06	4.32081e+06	4.31933e+06	3.77344e+06	6.44695e+06	5.35872e+06	3.02368e+06	3.93508e+06	0
43.52_1557.8536n	0	2	#14271,#3394	2,3	43.5209	1557.85	37.1	QRYEILTPNSIPK		A0A024R1N1_HUMAN	Myosin, heavy polypeptide 9, non-muscle, isoform CRA_a OS=Homo sapiens GN=MYH9 PE=3 SV=1	1.18445e+07	1.15075e+07	7.50128e+06	1.18192e+07	7.56438e+06	1.20714e+07	1.43207e+06	9.53535e+06	9.41464e+06	1.09866e+07	4.94827e+06	1.22822e+07	6.53758e+06	4.02234e+06	3.96396e+06	4.28505e+06
62.51_1838.9038n	0	2	#16999,#3395	2,3	62.5079	1838.9	131.2	HSQAVEELAEQLEQTK		A0A024R1N1_HUMAN	Myosin, heavy polypeptide 9, non-muscle, isoform CRA_a OS=Homo sapiens GN=MYH9 PE=3 SV=1	8.93261e+06	1.01844e+07	6.66761e+06	1.01878e+07	7.28494e+06	7.28932e+06	943265	6.2492e+06	5.87826e+06	9.96072e+06	6.46365e+06	9.48213e+06	7.62802e+06	1.29657e+07	8.09366e+06	1.22718e+07
79.02_2466.2087n	0	2	#43585,#3435	2,3	79.0216	2466.21	111.96	LQQLFNHTMFILEQEEYQR		A0A024R1N1_HUMAN	Myosin, heavy polypeptide 9, non-muscle, isoform CRA_a OS=Homo sapiens GN=MYH9 PE=3 SV=1	3.22678e+06	3.97307e+06	4.13241e+06	6.1031e+06	2.91802e+06	1.31653e+06	152966	4.52005e+06	2.24249e+06	2.99492e+06	2.82299e+06	4.21406e+06	7.42329e+06	8.34805e+06	5.40315e+06	5.99784e+06
10.21_2381.9882n	0	3	#21989,#3509,#70809	2,3,4	10.2128	2381.99	89.83	KGAGDGSDEEVDGKADGAEAKPAE	[7] Phospho (ST)	A0A024R1N1_HUMAN	Myosin, heavy polypeptide 9, non-muscle, isoform CRA_a OS=Homo sapiens GN=MYH9 PE=3 SV=1	8.73776e+06	8.68544e+06	4.24618e+06	5.03094e+06	4.95215e+06	4.45395e+06	4.21891e+06	5.97335e+06	5.25457e+06	5.11548e+06	3.64722e+06	7.43939e+06	6.96572e+06	4.01704e+06	3.78266e+06	0
8.74_1102.5924n	0	2	#3756,#31179	2,3	8.73778	1102.59	47.99	RQQQLTAMK		A0A024R1N1_HUMAN	Myosin, heavy polypeptide 9, non-muscle, isoform CRA_a OS=Homo sapiens GN=MYH9 PE=3 SV=1	2.25085e+06	2.26639e+06	1.43814e+06	1.82508e+06	1.76266e+06	1.87565e+06	1.84938e+06	1.62993e+06	2.22518e+06	1.60717e+06	955492	1.9277e+06	2.40576e+06	1.67036e+06	1.39167e+06	0
10.17_1233.6581n	0	2	#3788,#3840	2,3	10.1742	1233.66	0.88	VKVNKDDIQK	[5] Oxidation (K)|[6] Oxidation (D)|[7] Oxidation (D)	A0A024R1N1_HUMAN	Myosin, heavy polypeptide 9, non-muscle, isoform CRA_a OS=Homo sapiens GN=MYH9 PE=3 SV=1	1.07824e+06	2.75528e+06	1.69703e+06	2.01881e+06	1.77595e+06	2.66396e+06	2.07211e+06	1.91959e+06	1.84697e+06	2.49293e+06	1.63889e+06	2.05197e+06	2.28107e+06	2.06751e+06	1.92281e+06	0
40.86_1283.7101n	0	1	#4069	2	40.8579	1283.71	69.26	VEAQLQELQVK		A0A024R1N1_HUMAN	Myosin, heavy polypeptide 9, non-muscle, isoform CRA_a OS=Homo sapiens GN=MYH9 PE=3 SV=1	4.38388e+06	4.40239e+06	2.77057e+06	3.60167e+06	2.95829e+06	3.96375e+06	223855	2.97334e+06	3.65295e+06	4.84153e+06	2.55646e+06	4.13923e+06	5.55021e+06	5.27186e+06	3.88527e+06	4.95232e+06
8.24_800.4143n	0	1	#4077	2	8.23562	800.414	29.07	QLAAENR		A0A024R1N1_HUMAN	Myosin, heavy polypeptide 9, non-muscle, isoform CRA_a OS=Homo sapiens GN=MYH9 PE=3 SV=1	1.81025e+06	1.53967e+06	1.29852e+06	1.30747e+06	1.35978e+06	1.18245e+06	2.4353e+06	1.19935e+06	2.16919e+06	1.04025e+06	1.14682e+06	1.05841e+06	1.5879e+06	1.47511e+06	1.4039e+06	0
9.62_1250.5910n	0	2	#13402,#4143	2,3	9.61578	1250.59	49.87	QVEDEKNSFR		A0A024R1N1_HUMAN	Myosin, heavy polypeptide 9, non-muscle, isoform CRA_a OS=Homo sapiens GN=MYH9 PE=3 SV=1	1.54014e+06	1.89326e+06	1.53439e+06	1.6096e+06	1.42511e+06	1.28773e+06	1.09182e+06	1.51834e+06	1.74957e+06	1.43501e+06	1.30652e+06	2.10387e+06	2.49047e+06	1.81441e+06	1.7991e+06	0
15.99_875.4778n	0	1	#4242	2	15.9914	875.478	39.67	KLEMDLK		A0A024R1N1_HUMAN	Myosin, heavy polypeptide 9, non-muscle, isoform CRA_a OS=Homo sapiens GN=MYH9 PE=3 SV=1	1.8285e+06	1.64448e+06	1.15593e+06	1.35499e+06	1.52528e+06	1.15878e+06	900985	1.25595e+06	1.88577e+06	2.04538e+06	1.09878e+06	2.0301e+06	3.15376e+06	2.4113e+06	1.83452e+06	0
79.98_1995.0296n	3	3	#42327,#4276,#4650	2,3,4	79.9819	1995.03	78.66	TFHIFYYLLSGAGEHLK		A0A024R1N1_HUMAN	Myosin, heavy polypeptide 9, non-muscle, isoform CRA_a OS=Homo sapiens GN=MYH9 PE=3 SV=1	3.18326e+06	2.6185e+06	4.70173e+06	5.10784e+06	3.5614e+06	3.66617e+06	354706	7.30243e+06	2.53774e+06	5.91325e+06	3.92049e+06	9.1159e+06	5.42322e+06	1.22208e+07	4.78416e+06	5.04957e+06
53.91_1396.6724n	0	2	#21187,#4412	2,3	53.9121	1396.67	40.77	VDYKADEWLMK		A0A024R1N1_HUMAN	Myosin, heavy polypeptide 9, non-muscle, isoform CRA_a OS=Homo sapiens GN=MYH9 PE=3 SV=1	5.98001e+06	6.56966e+06	4.16728e+06	6.68589e+06	3.86283e+06	5.36673e+06	191367	4.66823e+06	4.03442e+06	5.77418e+06	2.60049e+06	5.5065e+06	2.71464e+06	1.48267e+06	1.49836e+06	1.71854e+06
81.70_2017.0610n	0	2	#4424,#7952	2,3	81.6964	2017.06	109.17	IIGLDQVAGMSETALPGAFK		A0A024R1N1_HUMAN	Myosin, heavy polypeptide 9, non-muscle, isoform CRA_a OS=Homo sapiens GN=MYH9 PE=3 SV=1	5.17437e+06	5.1706e+06	4.63212e+06	8.31668e+06	848340	4.48482e+06	860249	4.16733e+06	4.30147e+06	5.79101e+06	3.11989e+06	3.92544e+06	5.48591e+06	3.13755e+06	5.22203e+06	4.52685e+06
26.73_1550.6909n	0	1	#4455	2	26.7338	1550.69	76.94	EDQSILCTGESGAGK	[7] Carbamidomethyl (C)	A0A024R1N1_HUMAN	Myosin, heavy polypeptide 9, non-muscle, isoform CRA_a OS=Homo sapiens GN=MYH9 PE=3 SV=1	4.71565e+06	4.30175e+06	3.36917e+06	3.81702e+06	3.78133e+06	2.87236e+06	2.01298e+06	3.42401e+06	4.97473e+06	5.45849e+06	3.24004e+06	5.22393e+06	1.36814e+07	1.1742e+07	6.91764e+06	7.82678e+06
40.45_2041.9772n	0	3	#73868,#4459,#5927	2,3,4	40.4548	2041.98	95.85	TLEEEAKTHEAQIQEMR		A0A024R1N1_HUMAN	Myosin, heavy polypeptide 9, non-muscle, isoform CRA_a OS=Homo sapiens GN=MYH9 PE=3 SV=1	1.80618e+07	1.87969e+07	9.62679e+06	1.60076e+07	8.54013e+06	1.93568e+07	909833	1.14401e+07	8.85705e+06	1.32678e+07	4.15336e+06	1.49016e+07	5.41372e+06	3.85013e+06	7.8528e+06	5.66844e+06
19.92_1260.6751n	0	2	#10652,#4464	2,3	19.9183	1260.68	63.2	VKLQEMEGTVK		A0A024R1N1_HUMAN	Myosin, heavy polypeptide 9, non-muscle, isoform CRA_a OS=Homo sapiens GN=MYH9 PE=3 SV=1	3.49952e+06	4.30012e+06	2.4339e+06	3.7965e+06	2.30736e+06	3.87113e+06	2.55337e+06	2.90288e+06	2.82121e+06	3.26719e+06	966341	4.24893e+06	2.1397e+06	871066	1.07928e+06	0
76.09_2460.1490n	0	2	#31076,#4505	2,3	76.0872	2460.15	152.05	KMQQNIQELEEQLEEEESAR		A0A024R1N1_HUMAN	Myosin, heavy polypeptide 9, non-muscle, isoform CRA_a OS=Homo sapiens GN=MYH9 PE=3 SV=1	5.18629e+06	5.70874e+06	4.95441e+06	7.08069e+06	736763	5.64991e+06	569849	5.51525e+06	4.17303e+06	5.03739e+06	2.24479e+06	5.46059e+06	4.01159e+06	2.25682e+06	2.67783e+06	3.08989e+06
8.47_1432.6457n	0	2	#11235,#4742	2,3	8.46608	1432.65	52.81	DLQGRDEQSEEK		A0A024R1N1_HUMAN	Myosin, heavy polypeptide 9, non-muscle, isoform CRA_a OS=Homo sapiens GN=MYH9 PE=3 SV=1	2.27193e+06	2.30704e+06	1.35936e+06	1.76612e+06	1.61005e+06	1.64682e+06	1.52867e+06	1.63675e+06	2.00311e+06	964510	886479	2.02179e+06	1.33351e+06	832171	934483	0
9.73_845.3885n	0	1	#5023	2	9.73173	845.388	40.11	DQGELER		A0A024R1N1_HUMAN	Myosin, heavy polypeptide 9, non-muscle, isoform CRA_a OS=Homo sapiens GN=MYH9 PE=3 SV=1	1.24705e+06	1.0158e+06	732423	814149	989582	751841	659166	842533	1.23908e+06	882596	677896	819418	1.25239e+06	1.03127e+06	771865	0
39.45_1536.7395n	0	2	#5096,#22935	3,4	39.4513	1536.74	53.18	DKADFCIIHYAGK	[6] Carbamidomethyl (C)	A0A024R1N1_HUMAN	Myosin, heavy polypeptide 9, non-muscle, isoform CRA_a OS=Homo sapiens GN=MYH9 PE=3 SV=1	3.73778e+06	5.58977e+06	3.40614e+06	4.67969e+06	3.67347e+06	4.72136e+06	118384	4.00732e+06	3.93188e+06	5.91144e+06	2.45487e+06	5.03636e+06	5.66075e+06	4.68785e+06	4.07263e+06	4.61871e+06
39.45_1536.7376n	0	1	#47194	2	39.4513	1536.74	68.03	DKADFCIIHYAGK	[6] Carbamidomethyl (C)	A0A024R1N1_HUMAN	Myosin, heavy polypeptide 9, non-muscle, isoform CRA_a OS=Homo sapiens GN=MYH9 PE=3 SV=1	369648	583469	437948	507980	267834	821303	94679.3	352228	250219	594652	196361	633137	530764	393065	376481	454410
14.24_1440.7412n	0	2	#27017,#5166	2,3	14.235	1440.74	71.98	QIATLHAQVADMK	[12] Oxidation (M)	A0A024R1N1_HUMAN	Myosin, heavy polypeptide 9, non-muscle, isoform CRA_a OS=Homo sapiens GN=MYH9 PE=3 SV=1	4.06387e+06	3.23395e+06	2.05506e+06	2.26901e+06	2.39021e+06	4.50671e+06	1.60448e+06	2.45668e+06	4.45103e+06	2.98652e+06	2.30846e+06	2.87516e+06	3.61934e+06	3.17951e+06	2.62048e+06	0
81.86_1485.8939n	2	2	#5797,#79226	2,3	81.8557	1485.89	85.66	VISGVLQLGNIVFK		A0A024R1N1_HUMAN	Myosin, heavy polypeptide 9, non-muscle, isoform CRA_a OS=Homo sapiens GN=MYH9 PE=3 SV=1	1.11142e+06	1.10878e+06	1.12598e+06	1.15841e+06	658377	738047	230756	910763	2.72098e+06	1.64981e+06	685811	592429	1.45882e+06	566.433	564728	1.16672e+06
9.15_818.4031n	0	1	#5960	2	9.14887	818.403	37.91	TLEEEAK		A0A024R1N1_HUMAN	Myosin, heavy polypeptide 9, non-muscle, isoform CRA_a OS=Homo sapiens GN=MYH9 PE=3 SV=1	1.37806e+06	1.09453e+06	1.06831e+06	1.08901e+06	1.0789e+06	1.07365e+06	1.32944e+06	919845	1.53848e+06	1.1612e+06	891565	1.09626e+06	1.57275e+06	1.33318e+06	1.0553e+06	212.502
9.36_1049.5083n	0	1	#6028	2	9.3634	1049.51	39.74	LQEMEGTVK	[4] Oxidation (M)	A0A024R1N1_HUMAN	Myosin, heavy polypeptide 9, non-muscle, isoform CRA_a OS=Homo sapiens GN=MYH9 PE=3 SV=1	1.06828e+06	900402	556262	594803	808991	895290	697673	703895	1.24817e+06	1.77203e+06	660036	917539	1.11017e+06	925215	863432	0
79.31_2032.9505n	0	2	#6056,#10360	2,3	79.3088	2032.95	115.52	ELESQISELQEDLESER		A0A024R1N1_HUMAN	Myosin, heavy polypeptide 9, non-muscle, isoform CRA_a OS=Homo sapiens GN=MYH9 PE=3 SV=1	3.49485e+06	5.64364e+06	4.0074e+06	5.68356e+06	1.88866e+06	4.1146e+06	545189	4.82403e+06	4.56989e+06	2.81832e+06	3.5728e+06	5.10486e+06	4.78186e+06	4.74068e+06	4.03481e+06	5.02462e+06
79.07_2453.2438n	0	2	#63338,#6331	2,3	79.0706	2453.24	76.87	YLYVDKNFINNPLAQADWAAK		A0A024R1N1_HUMAN	Myosin, heavy polypeptide 9, non-muscle, isoform CRA_a OS=Homo sapiens GN=MYH9 PE=3 SV=1	3.09249e+06	4.28026e+06	2.93029e+06	5.32808e+06	1.28717e+06	3.89669e+06	252949	3.41271e+06	1.83271e+06	3.43303e+06	1.38367e+06	4.33806e+06	1.00791e+06	563013	915548	957557
19.46_1927.9988n	0	3	#63179,#6401,#8095	2,3,4	19.4644	1928	93.08	AKQTLENERGELANEVK		A0A024R1N1_HUMAN	Myosin, heavy polypeptide 9, non-muscle, isoform CRA_a OS=Homo sapiens GN=MYH9 PE=3 SV=1	7.84447e+06	7.93505e+06	4.27705e+06	7.01968e+06	4.05485e+06	7.34977e+06	5.57705e+06	5.07026e+06	5.05317e+06	5.52705e+06	1.3949e+06	7.03717e+06	2.85234e+06	1.2404e+06	3.04323e+06	0
32.86_2358.1124n	0	2	#36390,#6454	3,4	32.8609	2358.11	73.88	NSFREQLEEEEEAKHNLEK		A0A024R1N1_HUMAN	Myosin, heavy polypeptide 9, non-muscle, isoform CRA_a OS=Homo sapiens GN=MYH9 PE=3 SV=1	6.38712e+06	6.43535e+06	3.52765e+06	4.45482e+06	3.23009e+06	5.03468e+06	4.03048e+06	4.6589e+06	5.42441e+06	5.6837e+06	2.09898e+06	6.68782e+06	0	1.56446e+06	2.21449e+06	2.18259e+06
12.77_1099.6249n	0	1	#6777	2	12.7686	1099.62	32.96	EQEVNILKK		A0A024R1N1_HUMAN	Myosin, heavy polypeptide 9, non-muscle, isoform CRA_a OS=Homo sapiens GN=MYH9 PE=3 SV=1	2.30731e+06	2.46146e+06	1.29595e+06	1.8921e+06	1.25165e+06	1.80568e+06	1.58376e+06	1.62298e+06	1.87842e+06	1.9761e+06	524192	2.32243e+06	1.23507e+06	500419	1.10536e+06	0
40.81_2251.1574n	0	2	#45598,#6833	3,4	40.8083	2251.16	75.44	QKHSQAVEELAEQLEQTKR		A0A024R1N1_HUMAN	Myosin, heavy polypeptide 9, non-muscle, isoform CRA_a OS=Homo sapiens GN=MYH9 PE=3 SV=1	7.4815e+06	6.98676e+06	3.40791e+06	5.64205e+06	2.84224e+06	5.86016e+06	425415	5.00791e+06	3.53793e+06	4.95856e+06	1.12979e+06	5.84409e+06	1.62947e+06	1.3608e+06	2.98056e+06	1.90327e+06
16.08_1552.8394n	0	3	#70899,#9958,#7401	2,3,4	16.0837	1552.84	74.8	QIATLHAQVADMKK		A0A024R1N1_HUMAN	Myosin, heavy polypeptide 9, non-muscle, isoform CRA_a OS=Homo sapiens GN=MYH9 PE=3 SV=1	4.86472e+06	5.25932e+06	3.21582e+06	5.07458e+06	3.10506e+06	4.95788e+06	3.94825e+06	4.03136e+06	3.78023e+06	4.32288e+06	1.25197e+06	5.42819e+06	2.6457e+06	1.30125e+06	2.22664e+06	0
35.24_1578.8385n	0	2	#63665,#8262	2,3	35.2446	1578.84	51.06	AGVLAHLEEERDLK		A0A024R1N1_HUMAN	Myosin, heavy polypeptide 9, non-muscle, isoform CRA_a OS=Homo sapiens GN=MYH9 PE=3 SV=1	3.03157e+06	4.41576e+06	1.92268e+06	2.74035e+06	1.69636e+06	3.76351e+06	3.53169e+06	2.40733e+06	1.69877e+06	1.98441e+06	688388	2.82228e+06	439350	82881.5	338977	265491
25.56_977.5048n	0	1	#8264	2	25.5635	977.505	44.66	QACVLMIK	[3] Carbamidomethyl (C)|[6] Oxidation (M)	A0A024R1N1_HUMAN	Myosin, heavy polypeptide 9, non-muscle, isoform CRA_a OS=Homo sapiens GN=MYH9 PE=3 SV=1	2.0252e+06	2.03611e+06	1.2627e+06	1.42888e+06	1.48504e+06	1.76261e+06	1.59068e+06	1.57203e+06	2.40314e+06	1.40987e+06	1.07269e+06	1.66837e+06	1.95677e+06	1.47841e+06	1.3779e+06	993541
26.42_2244.0763n	0	2	#14403,#8626	3,4	26.4177	2244.08	77.95	RQAQQERDELADEIANSSGK		A0A024R1N1_HUMAN	Myosin, heavy polypeptide 9, non-muscle, isoform CRA_a OS=Homo sapiens GN=MYH9 PE=3 SV=1	5.85126e+06	6.46623e+06	3.64896e+06	5.28882e+06	3.44589e+06	5.2525e+06	3.87698e+06	4.09384e+06	4.35465e+06	5.79135e+06	2.20404e+06	6.23267e+06	4.91103e+06	2.80433e+06	3.28195e+06	2.70093e+06
26.42_2244.0771n	0	1	#155290	2	26.4177	2244.08	18.86	RQAQQERDELADEIANSSGK		A0A024R1N1_HUMAN	Myosin, heavy polypeptide 9, non-muscle, isoform CRA_a OS=Homo sapiens GN=MYH9 PE=3 SV=1	17409.5	53834.4	5632.17	24504.8	0	205551	3967.96	2728.81	12100.3	25233.6	2359.43	50666.3	7481.46	0	0	5442.47
58.93_1573.8956n	0	2	#8704,#12394	3,4	58.933	1573.9	34.67	AGKLDPHLVLDQLR		A0A024R1N1_HUMAN	Myosin, heavy polypeptide 9, non-muscle, isoform CRA_a OS=Homo sapiens GN=MYH9 PE=3 SV=1	5.97247e+06	7.05259e+06	4.50864e+06	7.71627e+06	3.81298e+06	4.99419e+06	677956	5.3633e+06	3.0418e+06	6.04311e+06	2.2897e+06	5.58082e+06	1.92444e+06	1.13745e+06	1.67774e+06	1.65857e+06
10.20_1486.7032n	0	2	#11550,#8888	2,3	10.2031	1486.7	61.97	RQLEEAEEEAQR		A0A024R1N1_HUMAN	Myosin, heavy polypeptide 9, non-muscle, isoform CRA_a OS=Homo sapiens GN=MYH9 PE=3 SV=1	1.84482e+06	1.90148e+06	1.41556e+06	1.58591e+06	1.61554e+06	1.68862e+06	1.74505e+06	1.60638e+06	1.48361e+06	1.44638e+06	1.21582e+06	1.89393e+06	2.0193e+06	1.67918e+06	1.3229e+06	0
9.96_1491.7707n	0	1	#8897	3	9.96252	1491.77	37.67	LKQVEDEKNSFR		A0A024R1N1_HUMAN	Myosin, heavy polypeptide 9, non-muscle, isoform CRA_a OS=Homo sapiens GN=MYH9 PE=3 SV=1	452714	176808	271330	150866	596944	187187	544241	82180.1	701892	627890	152821	105911	464062	276947	65627.5	0
13.46_1265.5103n	0	1	#9024	2	13.4627	1265.51	76.16	EMEAELEDER	[2] Oxidation (M)	A0A024R1N1_HUMAN	Myosin, heavy polypeptide 9, non-muscle, isoform CRA_a OS=Homo sapiens GN=MYH9 PE=3 SV=1	3.52323e+06	2.97188e+06	1.63254e+06	1.81334e+06	2.10919e+06	2.92973e+06	1.2457e+06	2.32605e+06	3.54235e+06	1.98805e+06	1.56494e+06	2.49046e+06	2.70059e+06	2.12623e+06	2.03048e+06	0
39.41_1823.8324n	0	2	#41913,#9685	2,3	39.4117	1823.83	81.4	KMEDSVGCLETAEEVK	[8] Carbamidomethyl (C)	A0A024R1N1_HUMAN	Myosin, heavy polypeptide 9, non-muscle, isoform CRA_a OS=Homo sapiens GN=MYH9 PE=3 SV=1	2.93116e+06	3.36468e+06	2.05482e+06	2.92832e+06	2.13737e+06	2.7139e+06	95891.6	2.40118e+06	2.68111e+06	2.52008e+06	1.53625e+06	3.24348e+06	3.90013e+06	3.46392e+06	2.09788e+06	3.03538e+06
8.37_1137.5951n	0	1	#9790	3	8.3701	1137.6	5.51	CIIPNHEKK	[1] Carbamidomethyl (C)	A0A024R1N1_HUMAN	Myosin, heavy polypeptide 9, non-muscle, isoform CRA_a OS=Homo sapiens GN=MYH9 PE=3 SV=1	476054	439602	332037	413946	374423	386138	536698	376688	465119	394733	229750	337742	294453	180481	165410	158.706
9.19_1063.4874n	0	1	#9898	2	9.18785	1063.49	35.36	ALEEAMEQK	[6] Oxidation (M)	A0A024R1N1_HUMAN	Myosin, heavy polypeptide 9, non-muscle, isoform CRA_a OS=Homo sapiens GN=MYH9 PE=3 SV=1	721981	554944	396552	405074	519893	592504	472484	453327	884184	455612	465992	607175	673891	565623	495292	0
10.44_985.5578n	0	1	#10372	2	10.444	985.558	37.98	GALALEEKR		A0A024R1N1_HUMAN	Myosin, heavy polypeptide 9, non-muscle, isoform CRA_a OS=Homo sapiens GN=MYH9 PE=3 SV=1	427026	447775	235708	339769	269807	485262	479313	310088	293837	218602	155888	284084	165294	94880.9	134028	0
12.33_1600.7501n	0	3	#69164,#11058,#19363	2,3,4	12.3301	1600.75	66.47	NKHEAMITDLEER	[6] Oxidation (M)	A0A024R1N1_HUMAN	Myosin, heavy polypeptide 9, non-muscle, isoform CRA_a OS=Homo sapiens GN=MYH9 PE=3 SV=1	2.01253e+06	1.91139e+06	1.23547e+06	1.24517e+06	1.46088e+06	2.21602e+06	1.19304e+06	1.45589e+06	2.59606e+06	1.69547e+06	1.04814e+06	1.58724e+06	1.94344e+06	1.36228e+06	1.43749e+06	0
11.49_1600.7530n	0	2	#12134,#24516	3,4	11.4853	1600.75	73.83	NKHEAMITDLEER	[6] Oxidation (M)	A0A024R1N1_HUMAN	Myosin, heavy polypeptide 9, non-muscle, isoform CRA_a OS=Homo sapiens GN=MYH9 PE=3 SV=1	1.64649e+06	1.64989e+06	998257	976477	1.30604e+06	1.65847e+06	842928	1.11334e+06	2.0336e+06	1.39169e+06	783298	1.04276e+06	1.42934e+06	1.10037e+06	1.02444e+06	0
11.46_1600.7537n	0	1	#65274	2	11.4556	1600.75	44.57	NKHEAMITDLEER	[6] Oxidation (M)	A0A024R1N1_HUMAN	Myosin, heavy polypeptide 9, non-muscle, isoform CRA_a OS=Homo sapiens GN=MYH9 PE=3 SV=1	195617	182161	66007.1	136003	69457.2	470775	169156	99322.8	153053	117835	26629.5	128359	189341	77539.1	59274.9	0
63.32_998.5555n	0	1	#11476	2	63.3212	998.556	20.67	GDLPFVVPR		A0A024R1N1_HUMAN	Myosin, heavy polypeptide 9, non-muscle, isoform CRA_a OS=Homo sapiens GN=MYH9 PE=3 SV=1	1.39344e+06	1.21718e+06	822013	1.13058e+06	1.06175e+06	1.17797e+06	158323	923611	725224	1.48842e+06	495959	1.30809e+06	751122	1.1282e+06	1.20944e+06	1.39223e+06
81.86_2047.9587n	0	2	#11620,#15660	2,3	81.8557	2047.96	129.62	SMEAEMIQLQEELAAAER		A0A024R1N1_HUMAN	Myosin, heavy polypeptide 9, non-muscle, isoform CRA_a OS=Homo sapiens GN=MYH9 PE=3 SV=1	2.06072e+06	1.97887e+06	1.85397e+06	2.26782e+06	1.05664e+06	1.82335e+06	438645	1.52067e+06	265152	798197	1.46846e+06	2.16746e+06	2.54392e+06	1179.7	1.04923e+06	1.92899e+06
8.24_1257.5766n	0	2	#20662,#11704	2,3	8.23562	1257.58	39.05	THEAQIQEMR	[9] Oxidation (M)	A0A024R1N1_HUMAN	Myosin, heavy polypeptide 9, non-muscle, isoform CRA_a OS=Homo sapiens GN=MYH9 PE=3 SV=1	561747	399341	412499	455232	474520	443785	464495	491052	704550	316346	490659	335734	709852	555500	571554	0
8.20_1308.5969n	0	1	#11829	2	8.19723	1308.6	68.97	NAEQYKDQADK		A0A024R1N1_HUMAN	Myosin, heavy polypeptide 9, non-muscle, isoform CRA_a OS=Homo sapiens GN=MYH9 PE=3 SV=1	651744	397260	349913	547280	436863	548023	481470	365125	759998	274001	271882	253316	613870	426347	358823	0
81.33_2770.4409n	0	2	#21399,#11903	3,4	81.3254	2770.44	80.06	RKLEGDSTDLSDQIAELQAQIAELK		A0A024R1N1_HUMAN	Myosin, heavy polypeptide 9, non-muscle, isoform CRA_a OS=Homo sapiens GN=MYH9 PE=3 SV=1	2.10954e+06	1.80958e+06	1.97202e+06	3.26481e+06	980305	1.18065e+06	156321	1.86767e+06	1.69222e+06	2.77337e+06	1.26773e+06	1.24437e+06	1.75136e+06	1.3681e+06	1.37396e+06	1.77699e+06
25.23_1060.5589n	0	1	#11972	2	25.2277	1060.56	44.43	LEVNLQAMK	[8] Oxidation (M)	A0A024R1N1_HUMAN	Myosin, heavy polypeptide 9, non-muscle, isoform CRA_a OS=Homo sapiens GN=MYH9 PE=3 SV=1	2.90713e+06	2.9047e+06	2.34246e+06	2.55614e+06	2.03147e+06	2.36341e+06	2.13452e+06	2.24001e+06	2.78645e+06	3.4377e+06	1.98637e+06	2.86234e+06	3.22249e+06	2.4098e+06	2.4971e+06	1.62886e+06
8.39_930.5146n	0	2	#16389,#11979	2,3	8.38932	930.515	31.6	VRTELADK		A0A024R1N1_HUMAN	Myosin, heavy polypeptide 9, non-muscle, isoform CRA_a OS=Homo sapiens GN=MYH9 PE=3 SV=1	656490	530229	413559	560373	427971	495246	565588	615417	634095	498606	262202	375271	460838	275681	596732	297.458
17.05_1580.6654n	0	2	#12259,#55669	2,3	17.0494	1580.67	85.01	ELEDATETADAMNR	[12] Oxidation (M)	A0A024R1N1_HUMAN	Myosin, heavy polypeptide 9, non-muscle, isoform CRA_a OS=Homo sapiens GN=MYH9 PE=3 SV=1	4.5721e+06	3.74744e+06	1.97573e+06	2.13596e+06	2.40683e+06	4.24061e+06	1.65618e+06	2.64379e+06	5.34519e+06	2.99287e+06	1.91407e+06	2.61827e+06	2.6098e+06	2.17754e+06	2.3411e+06	0
13.29_1127.6315n	0	1	#12336	2	13.2868	1127.63	29.03	REQEVNILK		A0A024R1N1_HUMAN	Myosin, heavy polypeptide 9, non-muscle, isoform CRA_a OS=Homo sapiens GN=MYH9 PE=3 SV=1	901060	875515	589320	775767	780632	953626	438906	570134	841698	815005	496415	934177	1.09813e+06	765932	685801	0
21.22_1127.6306n	0	1	#13578	2	21.2199	1127.63	3.22	REQEVNILK		A0A024R1N1_HUMAN	Myosin, heavy polypeptide 9, non-muscle, isoform CRA_a OS=Homo sapiens GN=MYH9 PE=3 SV=1	539027	474771	472018	448778	370047	263562	216867	445755	619606	791814	346300	498915	856325	740100	731485	76491.5
10.79_1232.5431n	0	1	#12367	2	10.7918	1232.54	35.63	EQLEEEEEAK		A0A024R1N1_HUMAN	Myosin, heavy polypeptide 9, non-muscle, isoform CRA_a OS=Homo sapiens GN=MYH9 PE=3 SV=1	307046	265619	219810	191235	354248	223959	43013.7	221356	453905	295122	324933	311793	1.30396e+06	1.41031e+06	595331	0
50.05_1759.8325n	0	2	#13173,#20098	2,3	50.0517	1759.83	90.72	LEEEQIILEDQNCK	[13] Carbamidomethyl (C)	A0A024R1N1_HUMAN	Myosin, heavy polypeptide 9, non-muscle, isoform CRA_a OS=Homo sapiens GN=MYH9 PE=3 SV=1	5.18297e+06	5.30623e+06	3.34655e+06	5.58862e+06	3.95825e+06	3.92071e+06	562816	3.6494e+06	4.69432e+06	4.30618e+06	2.50946e+06	4.1471e+06	5.23606e+06	4.06078e+06	2.78798e+06	3.59417e+06
76.44_2570.2530n	0	2	#38840,#13502	3,4	76.4441	2570.25	69.87	VEDMAELTCLNEASVLHNLKER	[9] Carbamidomethyl (C)	A0A024R1N1_HUMAN	Myosin, heavy polypeptide 9, non-muscle, isoform CRA_a OS=Homo sapiens GN=MYH9 PE=3 SV=1	1.3039e+06	2.1824e+06	996358	2.25954e+06	38302.8	2.64984e+06	259973	1.50686e+06	957650	729668	703483	2.20245e+06	302229	230416	403256	356397
9.75_1393.6048n	0	2	#31887,#13965	2,3	9.75093	1393.6	18.15	EMEAELEDERK	[2] Oxidation (M)	A0A024R1N1_HUMAN	Myosin, heavy polypeptide 9, non-muscle, isoform CRA_a OS=Homo sapiens GN=MYH9 PE=3 SV=1	531063	555825	274212	306372	396524	421948	287824	405074	587326	371231	343194	408011	529452	436009	395500	0
8.10_845.4792n	0	1	#14377	2	8.10118	845.479	43.76	KLQAQMK		A0A024R1N1_HUMAN	Myosin, heavy polypeptide 9, non-muscle, isoform CRA_a OS=Homo sapiens GN=MYH9 PE=3 SV=1	683122	435365	384822	410543	614968	450827	584325	304963	933840	136359	224005	297341	553625	477258	227185	221.396
8.29_1185.6721n	0	1	#14562	3	8.29322	1185.67	19.08	VKVNKDDIQK		A0A024R1N1_HUMAN	Myosin, heavy polypeptide 9, non-muscle, isoform CRA_a OS=Homo sapiens GN=MYH9 PE=3 SV=1	268765	258557	133995	197577	161002	180648	181925	215128	216204	119259	60350.6	160119	99383.3	45809.2	84162	0
16.54_946.4979n	0	1	#14782	2	16.5416	946.498	0.81	KTLEEEAK		A0A024R1N1_HUMAN	Myosin, heavy polypeptide 9, non-muscle, isoform CRA_a OS=Homo sapiens GN=MYH9 PE=3 SV=1	512696	372362	402910	316108	349460	439260	318906	308541	401431	478961	405873	435644	524469	484746	353124	0
13.16_1219.5774n	0	1	#16934	2	13.1614	1219.58	50.33	ALEQQVEEMK	[9] Oxidation (M)	A0A024R1N1_HUMAN	Myosin, heavy polypeptide 9, non-muscle, isoform CRA_a OS=Homo sapiens GN=MYH9 PE=3 SV=1	870100	745998	496600	493477	676828	777553	464184	590093	1.1219e+06	895686	650344	710416	1.10138e+06	951106	734763	0
13.42_1219.5780n	0	1	#14984	2	13.4235	1219.58	52.22	ALEQQVEEMK	[9] Oxidation (M)	A0A024R1N1_HUMAN	Myosin, heavy polypeptide 9, non-muscle, isoform CRA_a OS=Homo sapiens GN=MYH9 PE=3 SV=1	953059	797674	552335	562943	642523	748074	260851	736653	1.31549e+06	822964	651582	758002	1.00219e+06	877160	713498	0
76.40_1115.5719n	0	1	#15489	2	76.4044	1115.57	41.18	DLGEELEALK		A0A024R1N1_HUMAN	Myosin, heavy polypeptide 9, non-muscle, isoform CRA_a OS=Homo sapiens GN=MYH9 PE=3 SV=1	394375	383897	283517	336259	31188.2	294315	40072.7	320568	499483	406170	359005	450723	759614	811266	451649	578183
32.32_2872.2688n	2	2	#52110,#15565	3,4	32.3177	2872.27	70.88	SMMQDREDQSILCTGESGAGKTENTK	[13] Carbamidomethyl (C)	A0A024R1N1_HUMAN	Myosin, heavy polypeptide 9, non-muscle, isoform CRA_a OS=Homo sapiens GN=MYH9 PE=3 SV=1	3.52133e+06	4.297e+06	2.0353e+06	3.84065e+06	1.85461e+06	4.51019e+06	3.07025e+06	2.79394e+06	1.99498e+06	2.49944e+06	708066	4.75741e+06	0	131372	414477	450442
10.19_1439.7018n	0	2	#53732,#16094	2,3	10.1934	1439.7	16.3	DLEGLSQRHEEK		A0A024R1N1_HUMAN	Myosin, heavy polypeptide 9, non-muscle, isoform CRA_a OS=Homo sapiens GN=MYH9 PE=3 SV=1	556199	643450	203268	383634	281083	757882	692901	305075	185117	603789	80018.2	340339	116591	90169.4	246649	0
54.54_1313.7402n	0	1	#16400	3	54.5359	1313.74	35.79	LRLEVNLQAMK		A0A024R1N1_HUMAN	Myosin, heavy polypeptide 9, non-muscle, isoform CRA_a OS=Homo sapiens GN=MYH9 PE=3 SV=1	2.02929e+06	2.7221e+06	2.72321e+06	2.77806e+06	2.30826e+06	2.57647e+06	64394.4	2.11902e+06	1.59104e+06	1.70819e+06	1.55593e+06	2.33819e+06	2.20748e+06	2.52052e+06	2.46921e+06	1.8387e+06
8.10_958.5096n	0	1	#17143	2	8.10118	958.51	44.82	VNKDDIQK		A0A024R1N1_HUMAN	Myosin, heavy polypeptide 9, non-muscle, isoform CRA_a OS=Homo sapiens GN=MYH9 PE=3 SV=1	341561	149562	197421	193977	269210	268954	434799	113058	471533	100416	212746	108426	314701	249005	130301	0
8.33_1606.6937n	0	1	#17240	2	8.33173	1606.69	103.32	NTDQASMPDNTAAQK	[7] Oxidation (M)	A0A024R1N1_HUMAN	Myosin, heavy polypeptide 9, non-muscle, isoform CRA_a OS=Homo sapiens GN=MYH9 PE=3 SV=1	643561	600747	378044	434715	550401	374875	309416	523852	680375	222337	405218	517850	718238	532567	524293	0
42.07_1347.6165n	0	1	#17409	2	42.0666	1347.62	67.36	DELADEIANSSGK		A0A024R1N1_HUMAN	Myosin, heavy polypeptide 9, non-muscle, isoform CRA_a OS=Homo sapiens GN=MYH9 PE=3 SV=1	1.06575e+06	876165	659419	779302	705991	731936	64662.3	749407	891580	1.02685e+06	714187	1.18617e+06	2.03568e+06	2.62747e+06	1.42007e+06	1.84046e+06
9.56_1258.7250n	0	1	#17719	3	9.55795	1258.72	35.25	VRTELADKVTK		A0A024R1N1_HUMAN	Myosin, heavy polypeptide 9, non-muscle, isoform CRA_a OS=Homo sapiens GN=MYH9 PE=3 SV=1	247400	278107	112392	223144	120598	240499	225915	200600	112092	118714	21770.2	174228	43527.5	50319.4	176690	0
26.91_1737.7823n	0	2	#89998,#18274	2,3	26.9119	1737.78	61.98	QEEEMMAKEEELVK	[5] Oxidation (M)	A0A024R1N1_HUMAN	Myosin, heavy polypeptide 9, non-muscle, isoform CRA_a OS=Homo sapiens GN=MYH9 PE=3 SV=1	1.99823e+06	2.25478e+06	1.10147e+06	1.44659e+06	1.23429e+06	2.02402e+06	1.30595e+06	1.33536e+06	2.01261e+06	1.58214e+06	778521	1.48642e+06	1.14764e+06	985515	1.19839e+06	884493
16.87_2038.0095n	0	2	#50280,#18323	3,4	16.8718	2038.01	32.63	DLEAHIDSANKNRDEAIK		A0A024R1N1_HUMAN	Myosin, heavy polypeptide 9, non-muscle, isoform CRA_a OS=Homo sapiens GN=MYH9 PE=3 SV=1	945372	2.13829e+06	902877	13846.6	486974	2.92934e+06	1.94155e+06	10015.4	490394	1.98866e+06	215516	21622	157286	165343	614119	0
15.53_1825.9382n	0	3	#133251,#24629,#18570	2,3,4	15.5315	1825.94	69.3	LKNKHEAMITDLEER		A0A024R1N1_HUMAN	Myosin, heavy polypeptide 9, non-muscle, isoform CRA_a OS=Homo sapiens GN=MYH9 PE=3 SV=1	3.34906e+06	3.04355e+06	1.3574e+06	2.53033e+06	1.26914e+06	2.70292e+06	2.25227e+06	2.16142e+06	1.6493e+06	2.0453e+06	323867	3.04213e+06	585729	584644	1.12868e+06	0
48.77_1695.7360n	0	2	#19095,#88974	2,3	48.7697	1695.74	95.26	MEDSVGCLETAEEVK	[7] Carbamidomethyl (C)	A0A024R1N1_HUMAN	Myosin, heavy polypeptide 9, non-muscle, isoform CRA_a OS=Homo sapiens GN=MYH9 PE=3 SV=1	1.87603e+06	1.90743e+06	1.25136e+06	2.07954e+06	1.35282e+06	1.46005e+06	194334	1.48181e+06	1.75675e+06	2.16398e+06	981456	1.54658e+06	2.5705e+06	2.48509e+06	1.46625e+06	1.88138e+06
74.65_2141.0084n	0	1	#19244	3	74.6511	2141.01	57	NMDPLNDNIATLLHQSSDK	[2] Oxidation (M)	A0A024R1N1_HUMAN	Myosin, heavy polypeptide 9, non-muscle, isoform CRA_a OS=Homo sapiens GN=MYH9 PE=3 SV=1	2.34902e+06	3.11316e+06	3.28588e+06	4.52688e+06	1.33371e+06	2.57878e+06	192612	2.52876e+06	3.1426e+06	2.55957e+06	1.46454e+06	3.27676e+06	1.89563e+06	3.1335e+06	2.80001e+06	2.13437e+06
77.81_2141.0093n	0	1	#46846	3	77.8075	2141.01	82.46	NMDPLNDNIATLLHQSSDK	[2] Oxidation (M)	A0A024R1N1_HUMAN	Myosin, heavy polypeptide 9, non-muscle, isoform CRA_a OS=Homo sapiens GN=MYH9 PE=3 SV=1	22432.2	155065	52954.1	57354.4	46043.3	203676	31895.7	77054	227483	56559.3	45280.2	65622.2	936301	434985	67279.9	48981.4
40.68_1913.9114n	1	1	#19893	3	40.6796	1913.91	63.61	HEMPPHIYAITDTAYR		A0A024R1N1_HUMAN	Myosin, heavy polypeptide 9, non-muscle, isoform CRA_a OS=Homo sapiens GN=MYH9 PE=3 SV=1	1.50592e+07	1.41818e+07	9.84047e+06	1.26983e+07	1.0616e+07	1.14356e+07	427168	1.04482e+07	1.2634e+07	1.67614e+07	7.2437e+06	1.42309e+07	1.74168e+07	1.53814e+07	1.17547e+07	1.42998e+07
43.63_1913.9090n	1	1	#81971	3	43.63	1913.91	37.02	HEMPPHIYAITDTAYR		A0A024R1N1_HUMAN	Myosin, heavy polypeptide 9, non-muscle, isoform CRA_a OS=Homo sapiens GN=MYH9 PE=3 SV=1	69185.9	60543.3	27637.7	38758.3	58054	40173.1	0	47000.1	77206.2	78245.8	44849.2	52858.5	116506	183779	30772.4	80417.3
81.37_2500.2167n	0	2	#47132,#20221	2,3	81.3654	2500.22	138.66	LQLQEQLQAETELCAEAEELR	[14] Carbamidomethyl (C)	A0A024R1N1_HUMAN	Myosin, heavy polypeptide 9, non-muscle, isoform CRA_a OS=Homo sapiens GN=MYH9 PE=3 SV=1	2.05165e+06	3.30989e+06	2.62996e+06	6.80107e+06	1.55137e+06	3.02539e+06	232950	2.71711e+06	1.80291e+06	1.53673e+06	1.86702e+06	3.71878e+06	4.05846e+06	2.63021e+06	2.51427e+06	2.94923e+06
80.00_2500.2195n	0	1	#34694	3	80.0015	2500.22	77.36	LQLQEQLQAETELCAEAEELR	[14] Carbamidomethyl (C)	A0A024R1N1_HUMAN	Myosin, heavy polypeptide 9, non-muscle, isoform CRA_a OS=Homo sapiens GN=MYH9 PE=3 SV=1	1.25186e+06	1.23089e+06	1.67284e+06	2.85815e+06	998253	2.13469e+06	119152	2.05789e+06	1.65839e+06	1.4625e+06	1.17871e+06	1.70602e+06	2.05247e+06	1.43381e+06	1.7858e+06	1.84291e+06
82.88_2500.2167n	0	1	#135747	3	82.8845	2500.22	73.26	LQLQEQLQAETELCAEAEELR	[14] Carbamidomethyl (C)	A0A024R1N1_HUMAN	Myosin, heavy polypeptide 9, non-muscle, isoform CRA_a OS=Homo sapiens GN=MYH9 PE=3 SV=1	89258.3	4602.52	89846.4	90079.5	120331	11020.7	66689.6	154924	172213	70158.4	82672	21805.6	139064	157232	54908.9	102462
77.06_2348.0493n	0	2	#38775,#20384	2,3	77.0571	2348.05	106.74	MQQNIQELEEQLEEEESAR	[1] Oxidation (M)	A0A024R1N1_HUMAN	Myosin, heavy polypeptide 9, non-muscle, isoform CRA_a OS=Homo sapiens GN=MYH9 PE=3 SV=1	1.22299e+06	1.32146e+06	790178	1.01375e+06	65588.6	1.10227e+06	110081	1.15656e+06	1.90268e+06	849157	712488	890768	587029	553066	1.39551e+06	1.19103e+06
78.07_2348.0487n	0	1	#138462	2	78.0654	2348.05	83.37	MQQNIQELEEQLEEEESAR	[1] Oxidation (M)	A0A024R1N1_HUMAN	Myosin, heavy polypeptide 9, non-muscle, isoform CRA_a OS=Homo sapiens GN=MYH9 PE=3 SV=1	0	0	3183.49	0	49262.7	0	22341.7	0	4087.37	0	8189.89	0	160291	31874.4	0	18854.4
81.86_2614.3391n	0	1	#20666	3	81.8557	2614.34	121.57	KLEGDSTDLSDQIAELQAQIAELK		A0A024R1N1_HUMAN	Myosin, heavy polypeptide 9, non-muscle, isoform CRA_a OS=Homo sapiens GN=MYH9 PE=3 SV=1	432583	532385	498385	544848	385608	369709	140747	531937	656528	608534	470586	414157	713774	135.664	390814	696583
21.18_1995.9262n	0	2	#20905,#25732	3,4	21.1806	1995.93	77.14	KMEDSVGCLETAEEVKR	[2] Oxidation (M)|[8] Carbamidomethyl (C)	A0A024R1N1_HUMAN	Myosin, heavy polypeptide 9, non-muscle, isoform CRA_a OS=Homo sapiens GN=MYH9 PE=3 SV=1	2.50545e+06	2.56302e+06	1.37459e+06	1.37305e+06	1.79972e+06	2.2288e+06	1.0268e+06	1.75823e+06	3.34318e+06	1.7653e+06	985871	1.70019e+06	1.69105e+06	1.34157e+06	1.37538e+06	131003
29.18_2314.9868n	1	1	#21132	3	29.1837	2314.99	74.42	SMMQDREDQSILCTGESGAGK	[2] Oxidation (M)|[13] Carbamidomethyl (C)	A0A024R1N1_HUMAN	Myosin, heavy polypeptide 9, non-muscle, isoform CRA_a OS=Homo sapiens GN=MYH9 PE=3 SV=1	3.32924e+06	3.27415e+06	1.82721e+06	2.11996e+06	2.24237e+06	2.46731e+06	1.52885e+06	2.26509e+06	3.74728e+06	2.9496e+06	1.43454e+06	2.48844e+06	2.44384e+06	1.53003e+06	1.50131e+06	1.70841e+06
78.66_1387.5593n	1	1	#21237	2	78.6585	1387.56	49.48	DMFQETMEAMR		A0A024R1N1_HUMAN	Myosin, heavy polypeptide 9, non-muscle, isoform CRA_a OS=Homo sapiens GN=MYH9 PE=3 SV=1	232178	115686	205589	336784	119172	145173	6665.09	218753	186105	247997	228554	291776	736365	826048	591444	729106
32.85_1639.8325n	1	1	#21962	3	32.851	1639.83	3.87	FLSNGHVTIPGQQDK		A0A024R1N1_HUMAN	Myosin, heavy polypeptide 9, non-muscle, isoform CRA_a OS=Homo sapiens GN=MYH9 PE=3 SV=1	1.24482e+06	860701	702373	829307	829617	704343	570783	767795	1.28986e+06	1.30375e+06	745967	1.00371e+06	0	2.31993e+06	1.80436e+06	2.03155e+06
68.33_1551.7567n	0	2	#22090,#54667	2,3	68.3255	1551.76	58.01	ITDVIIGFQACCR	[11] Carbamidomethyl (C)|[12] Carbamidomethyl (C)	A0A024R1N1_HUMAN	Myosin, heavy polypeptide 9, non-muscle, isoform CRA_a OS=Homo sapiens GN=MYH9 PE=3 SV=1	4.75176e+06	6.53147e+06	5.46248e+06	8.85227e+06	4.36201e+06	4.76497e+06	599249	5.45504e+06	4.38359e+06	1.22349e+06	2.61154e+06	6.09296e+06	4.43819e+06	6.12781e+06	4.65794e+06	2.95677e+06
20.75_1699.7301n	0	2	#78097,#22492	2,3	20.7468	1699.73	124.11	TEMEDLMSSKDDVGK	[7] Oxidation (M)	A0A024R1N1_HUMAN	Myosin, heavy polypeptide 9, non-muscle, isoform CRA_a OS=Homo sapiens GN=MYH9 PE=3 SV=1	1.35141e+06	1.44791e+06	723434	886700	796534	1.29199e+06	1.04376e+06	888559	1.56633e+06	961495	549772	1.00074e+06	688287	532362	922721	30941
81.90_3014.4879n	0	1	#22839	4	81.8954	3014.49	45.38	NMDPLNDNIATLLHQSSDKFVSELWK		A0A024R1N1_HUMAN	Myosin, heavy polypeptide 9, non-muscle, isoform CRA_a OS=Homo sapiens GN=MYH9 PE=3 SV=1	334349	322009	345445	520655	185685	362654	44916.8	234405	35914.5	384639	201801	303625	298284	798.244	136097	187663
47.58_1200.6007n	0	1	#23835	2	47.5767	1200.6	60.01	DVLLQVDDER		A0A024R1N1_HUMAN	Myosin, heavy polypeptide 9, non-muscle, isoform CRA_a OS=Homo sapiens GN=MYH9 PE=3 SV=1	706936	634960	471924	534985	534419	537970	159301	403040	627300	385643	454401	676082	1.22448e+06	1.1025e+06	901888	954785
64.05_2069.0493n	0	2	#44066,#24107	3,4	64.0493	2069.05	60.39	KLEMDLKDLEAHIDSANK		A0A024R1N1_HUMAN	Myosin, heavy polypeptide 9, non-muscle, isoform CRA_a OS=Homo sapiens GN=MYH9 PE=3 SV=1	1.17345e+06	2.66273e+06	2.19823e+06	684064	1.19445e+06	3.04299e+06	252434	597335	789014	986472	831808	460955	351506	804787	1.18307e+06	590727
21.53_1376.7677n	0	2	#40244,#24203	2,3	21.5255	1376.77	57.15	TVGQLYKEQLAK		A0A024R1N1_HUMAN	Myosin, heavy polypeptide 9, non-muscle, isoform CRA_a OS=Homo sapiens GN=MYH9 PE=3 SV=1	293260	1.1426e+06	283490	816728	198213	2.88993e+06	1.3584e+06	528604	190878	217317	94829.1	2.00935e+06	21337.5	0	22113.8	1349.94
28.12_2314.9865n	1	1	#24411	3	28.1173	2314.99	62.86	SMMQDREDQSILCTGESGAGK	[3] Oxidation (M)|[13] Carbamidomethyl (C)	A0A024R1N1_HUMAN	Myosin, heavy polypeptide 9, non-muscle, isoform CRA_a OS=Homo sapiens GN=MYH9 PE=3 SV=1	2.27279e+06	2.35647e+06	1.35078e+06	1.56824e+06	1.5153e+06	1.75568e+06	1.16644e+06	1.6082e+06	2.52026e+06	2.23151e+06	1.05521e+06	1.8817e+06	1.79548e+06	1.13739e+06	1.22265e+06	1.24434e+06
29.18_1256.6734n	0	1	#24546	2	29.1837	1256.67	2.89	QKLSLSTKLK	[7] Phospho (ST)|[8] Oxidation (K)|[10] Oxidation (K)	A0A024R1N1_HUMAN	Myosin, heavy polypeptide 9, non-muscle, isoform CRA_a OS=Homo sapiens GN=MYH9 PE=3 SV=1	967374	1.18197e+06	994548	1.12049e+06	631567	1.40275e+06	1.6058e+06	941605	873224	1.20169e+06	588447	1.4981e+06	902607	504423	597438	518935
19.40_1699.7308n	0	2	#114527,#24554	2,3	19.395	1699.73	13.22	TEMEDLMSSKDDVGK	[3] Oxidation (M)	A0A024R1N1_HUMAN	Myosin, heavy polypeptide 9, non-muscle, isoform CRA_a OS=Homo sapiens GN=MYH9 PE=3 SV=1	705020	759468	384257	442298	441074	738252	437677	474719	857669	582358	275342	515108	381673	242994	344917	0
20.00_1699.7294n	0	2	#87659,#25161	2,3	19.9973	1699.73	113.78	TEMEDLMSSKDDVGK	[3] Oxidation (M)	A0A024R1N1_HUMAN	Myosin, heavy polypeptide 9, non-muscle, isoform CRA_a OS=Homo sapiens GN=MYH9 PE=3 SV=1	808020	787276	394345	480896	457209	767487	414096	560025	932613	587142	312005	563292	406990	259288	378980	0
71.49_1630.8086n	1	1	#25614	2	71.4913	1630.81	52.84	IMGIPEEEQMGLLR	[2] Oxidation (M)	A0A024R1N1_HUMAN	Myosin, heavy polypeptide 9, non-muscle, isoform CRA_a OS=Homo sapiens GN=MYH9 PE=3 SV=1	1.78483e+06	2.10398e+06	1.74994e+06	2.14514e+06	896037	1.88285e+06	295395	1.61078e+06	2.27848e+06	1.64617e+06	992474	1.70228e+06	865976	1.83724e+06	1.76532e+06	1.09e+06
78.16_1630.8088n	1	1	#37653	2	78.1642	1630.81	28.21	IMGIPEEEQMGLLR	[10] Oxidation (M)	A0A024R1N1_HUMAN	Myosin, heavy polypeptide 9, non-muscle, isoform CRA_a OS=Homo sapiens GN=MYH9 PE=3 SV=1	41691.2	442432	92955.6	111178	111503	1.03675e+06	161314	560110	492192	158598	48465.8	57237.9	921723	391865	126558	53487.2
9.39_1912.8629n	0	2	#36407,#25780	3,4	9.39253	1912.86	27.99	VEEEEERCQHLQAEK	[8] Carbamidomethyl (C)	A0A024R1N1_HUMAN	Myosin, heavy polypeptide 9, non-muscle, isoform CRA_a OS=Homo sapiens GN=MYH9 PE=3 SV=1	857221	1.07178e+06	358033	639781	448188	1.13235e+06	965745	516581	350748	447200	90855.8	567261	75398.4	31794.3	216140	0
61.12_1392.7059n	0	1	#25810	3	61.1243	1392.71	36.18	FVSELWKDVDR		A0A024R1N1_HUMAN	Myosin, heavy polypeptide 9, non-muscle, isoform CRA_a OS=Homo sapiens GN=MYH9 PE=3 SV=1	578070	871369	408706	725398	342026	598886	38530.8	455778	223376	429623	194824	520307	58074.9	5932.31	28825.5	42381.2
70.04_3025.3807n	2	2	#102736,#26903	3,4	70.0437	3025.38	47.53	FLSNGHVTIPGQQDKDMFQETMEAMR	[17] Oxidation (M)	A0A024R1N1_HUMAN	Myosin, heavy polypeptide 9, non-muscle, isoform CRA_a OS=Homo sapiens GN=MYH9 PE=3 SV=1	1.28722e+06	2.04409e+06	1.60619e+06	2.21479e+06	1.05e+06	1.7506e+06	80252.6	1.66378e+06	1.60005e+06	1.44432e+06	966329	1.87164e+06	1.05914e+06	1.95811e+06	1.82321e+06	1.14085e+06
76.92_3025.3776n	1	1	#29761	4	76.9193	3025.38	45.68	FLSNGHVTIPGQQDKDMFQETMEAMR	[22] Oxidation (M)	A0A024R1N1_HUMAN	Myosin, heavy polypeptide 9, non-muscle, isoform CRA_a OS=Homo sapiens GN=MYH9 PE=3 SV=1	1.10589e+06	1.99036e+06	121922	157624	68661.3	253119	92717.6	403178	710590	995335	716586	239607	1.57673e+06	651303	243053	80289.6
79.37_1741.9407n	0	1	#27910	2	79.368	1741.94	86.74	QLLQANPILEAFGNAK	[16] Oxidation (K)	A0A024R1N1_HUMAN	Myosin, heavy polypeptide 9, non-muscle, isoform CRA_a OS=Homo sapiens GN=MYH9 PE=3 SV=1	353818	568839	545533	497088	148863	529844	63114.8	405295	529394	635021	519672	520313	474773	353233	689905	488177
78.97_2033.0553n	0	1	#29186	2	78.9727	2033.06	51.45	IIGLDQVAGMSETALPGAFK	[10] Oxidation (M)	A0A024R1N1_HUMAN	Myosin, heavy polypeptide 9, non-muscle, isoform CRA_a OS=Homo sapiens GN=MYH9 PE=3 SV=1	472717	929412	423144	766750	222187	717154	44509.5	729395	815440	699173	375473	414849	365717	655048	835011	672888
19.58_1359.6816n	0	2	#29498,#75181	2,3	19.5828	1359.68	44.03	RALEQQVEEMK		A0A024R1N1_HUMAN	Myosin, heavy polypeptide 9, non-muscle, isoform CRA_a OS=Homo sapiens GN=MYH9 PE=3 SV=1	481633	511041	337589	451400	369603	380497	253495	373565	483072	415206	238666	595814	713658	436407	325407	0
68.14_3025.3781n	1	1	#64848	4	68.1359	3025.38	6.31	FLSNGHVTIPGQQDKDMFQETMEAMR	[22] Oxidation (M)	A0A024R1N1_HUMAN	Myosin, heavy polypeptide 9, non-muscle, isoform CRA_a OS=Homo sapiens GN=MYH9 PE=3 SV=1	339798	490555	377547	625416	252425	405642	8561.63	394413	361973	424503	190330	518913	214849	431536	532188	219041
22.39_1193.6651n	0	1	#30841	3	22.3901	1193.67	23.3	YKASITALEAK		A0A024R1N1_HUMAN	Myosin, heavy polypeptide 9, non-muscle, isoform CRA_a OS=Homo sapiens GN=MYH9 PE=3 SV=1	232931	315999	135441	300246	117744	270801	237029	232278	119725	212475	20385.8	286840	53119.4	27707	110190	4163.85
41.83_1412.6665n	0	1	#31669	3	41.8287	1412.67	26.79	VDYKADEWLMK	[10] Oxidation (M)	A0A024R1N1_HUMAN	Myosin, heavy polypeptide 9, non-muscle, isoform CRA_a OS=Homo sapiens GN=MYH9 PE=3 SV=1	298804	452900	192287	180446	218656	485960	10525.7	259158	310542	295597	116216	234726	80007.7	63786.4	94066.6	86238.8
76.98_1742.8481n	0	1	#31756	2	76.9783	1742.85	36.61	NLPIYSEEIVEMYK	[12] Oxidation (M)	A0A024R1N1_HUMAN	Myosin, heavy polypeptide 9, non-muscle, isoform CRA_a OS=Homo sapiens GN=MYH9 PE=3 SV=1	557631	590482	409527	516671	56889	338884	77043.9	543265	745906	227893	336967	303187	379903	331247	803892	590591
46.72_1701.9893n	0	2	#53354,#32152	3,4	46.7228	1701.99	44.4	KAGKLDPHLVLDQLR		A0A024R1N1_HUMAN	Myosin, heavy polypeptide 9, non-muscle, isoform CRA_a OS=Homo sapiens GN=MYH9 PE=3 SV=1	719975	1.42904e+06	539466	1.05129e+06	389244	1.44828e+06	382139	915130	494699	631235	79665.7	1.33303e+06	53115.6	20874.3	112295	57341.8
25.15_1737.7809n	0	1	#32325	3	25.1513	1737.78	21	QEEEMMAKEEELVK	[6] Oxidation (M)	A0A024R1N1_HUMAN	Myosin, heavy polypeptide 9, non-muscle, isoform CRA_a OS=Homo sapiens GN=MYH9 PE=3 SV=1	676418	738742	311991	448092	400471	551450	297367	498691	657848	413327	234419	459515	291040	243095	329053	178438
41.71_1737.7792n	0	1	#152997	3	41.7098	1737.78	14.88	QEEEMMAKEEELVK	[6] Oxidation (M)	A0A024R1N1_HUMAN	Myosin, heavy polypeptide 9, non-muscle, isoform CRA_a OS=Homo sapiens GN=MYH9 PE=3 SV=1	7259.76	2724.94	0	44837.4	2908.15	21209.9	40234.1	10.5401	3772.53	4467.61	1032.61	3567.22	1613.16	1338.06	2.22259	0
38.76_1569.8724n	0	1	#33347	3	38.7589	1569.87	35.42	KLKDVLLQVDDER		A0A024R1N1_HUMAN	Myosin, heavy polypeptide 9, non-muscle, isoform CRA_a OS=Homo sapiens GN=MYH9 PE=3 SV=1	634961	720212	377418	553795	307656	690895	49878.9	503482	342800	477746	137795	640590	178072	65642.9	162695	127989
50.63_2095.0572n	0	2	#33828,#33485	3,4	50.6282	2095.06	82.45	QKHSQAVEELAEQLEQTK		A0A024R1N1_HUMAN	Myosin, heavy polypeptide 9, non-muscle, isoform CRA_a OS=Homo sapiens GN=MYH9 PE=3 SV=1	1.58545e+06	1.70825e+06	777230	1.52163e+06	866595	1.3346e+06	164058	1.06751e+06	969558	1.19672e+06	344640	1.39205e+06	478855	286621	500725	400814
12.65_2500.1725n	0	2	#85007,#33554	3,4	12.6527	2500.17	0.18	SFVEKVMQEQGTHPKFQKPK	[1] Phospho (ST)|[5] Oxidation (K)|[19] Oxidation (P)|[20] Oxidation (K)	A0A024R1N1_HUMAN	Myosin, heavy polypeptide 9, non-muscle, isoform CRA_a OS=Homo sapiens GN=MYH9 PE=3 SV=1	825841	1.13134e+06	909539	719798	691335	990680	558510	782037	901666	1.02952e+06	733549	886900	914994	711335	748905	0
76.54_1766.8453n	0	2	#33713,#85130	2,3	76.5426	1766.85	90.47	LTEMETLQSQLMAEK	[4] Oxidation (M)	A0A024R1N1_HUMAN	Myosin, heavy polypeptide 9, non-muscle, isoform CRA_a OS=Homo sapiens GN=MYH9 PE=3 SV=1	272473	1.29426e+06	198162	137657	144358	424958	339097	403584	875577	568929	656789	261612	396384	779309	286183	96503.6
55.26_1766.8458n	0	2	#51964,#84734	2,3	55.2628	1766.85	80.22	LTEMETLQSQLMAEK	[4] Oxidation (M)	A0A024R1N1_HUMAN	Myosin, heavy polypeptide 9, non-muscle, isoform CRA_a OS=Homo sapiens GN=MYH9 PE=3 SV=1	1.20278e+06	753857	442205	587486	427490	631944	69810.9	435227	949377	809083	415903	428382	418691	524376	574113	481487
56.21_1766.8461n	0	2	#59655,#85252	2,3	56.2073	1766.85	117.24	LTEMETLQSQLMAEK	[4] Oxidation (M)	A0A024R1N1_HUMAN	Myosin, heavy polypeptide 9, non-muscle, isoform CRA_a OS=Homo sapiens GN=MYH9 PE=3 SV=1	710925	653088	291901	453027	362487	470391	107824	302983	782375	510566	291566	377391	307083	472049	454179	405639
66.31_1766.8469n	0	2	#49267,#79234	2,3	66.3091	1766.85	85.18	LTEMETLQSQLMAEK	[12] Oxidation (M)	A0A024R1N1_HUMAN	Myosin, heavy polypeptide 9, non-muscle, isoform CRA_a OS=Homo sapiens GN=MYH9 PE=3 SV=1	879239	658914	549233	810180	356077	704430	59059.7	636148	706220	558561	305332	634489	244250	673242	752609	760909
66.75_1766.8467n	0	2	#46759,#84319	2,3	66.747	1766.85	86.47	LTEMETLQSQLMAEK	[12] Oxidation (M)	A0A024R1N1_HUMAN	Myosin, heavy polypeptide 9, non-muscle, isoform CRA_a OS=Homo sapiens GN=MYH9 PE=3 SV=1	769267	801954	681472	976027	405685	903155	65631.7	707502	920264	817483	311334	827762	368084	878996	897037	835964
15.43_1185.4888n	0	1	#33774	2	15.4329	1185.49	30.98	TEMEDLMSSK	[3] Oxidation (M)	A0A024R1N1_HUMAN	Myosin, heavy polypeptide 9, non-muscle, isoform CRA_a OS=Homo sapiens GN=MYH9 PE=3 SV=1	369684	324588	233862	230735	271190	291094	160898	286185	552142	365735	269040	308814	476657	408292	346340	0
59.03_1243.6362n	0	1	#34258	3	59.0329	1243.64	13.05	LRNWQWWR		A0A024R1N1_HUMAN	Myosin, heavy polypeptide 9, non-muscle, isoform CRA_a OS=Homo sapiens GN=MYH9 PE=3 SV=1	387922	473405	217663	428305	162202	586976	25684.8	345774	105356	129184	407720	996753	54717.1	61201.6	183178	226364
69.10_2476.1464n	0	1	#34672	3	69.0956	2476.15	58.24	KMQQNIQELEEQLEEEESAR	[2] Oxidation (M)	A0A024R1N1_HUMAN	Myosin, heavy polypeptide 9, non-muscle, isoform CRA_a OS=Homo sapiens GN=MYH9 PE=3 SV=1	1.14783e+06	1.49919e+06	988499	1.4875e+06	588523	1.1131e+06	80348.4	967353	1.10565e+06	1.00112e+06	521020	1.12234e+06	590235	944490	964134	588084
16.66_1185.4905n	0	1	#34805	2	16.6587	1185.49	23.02	TEMEDLMSSK	[7] Oxidation (M)	A0A024R1N1_HUMAN	Myosin, heavy polypeptide 9, non-muscle, isoform CRA_a OS=Homo sapiens GN=MYH9 PE=3 SV=1	552385	471289	268349	289175	381873	389225	159018	340805	821407	338737	405707	387801	751456	733933	488687	0
19.72_1358.6152n	0	1	#35438	2	19.7213	1358.62	51.94	HEAMITDLEER	[4] Oxidation (M)	A0A024R1N1_HUMAN	Myosin, heavy polypeptide 9, non-muscle, isoform CRA_a OS=Homo sapiens GN=MYH9 PE=3 SV=1	342394	312614	180575	190374	235296	320287	204003	211290	456365	310427	168754	266954	409003	312002	277640	0
20.59_1358.6152n	0	1	#39167	2	20.5892	1358.62	68.6	HEAMITDLEER	[4] Oxidation (M)	A0A024R1N1_HUMAN	Myosin, heavy polypeptide 9, non-muscle, isoform CRA_a OS=Homo sapiens GN=MYH9 PE=3 SV=1	289422	272624	152344	186458	207292	246543	213839	191463	422949	278819	175210	231487	356886	285800	235795	5989.3
35.54_2129.1068n	0	2	#37479,#44295	3,4	35.5418	2129.11	41.01	LKKLEEEQIILEDQNCK	[16] Carbamidomethyl (C)	A0A024R1N1_HUMAN	Myosin, heavy polypeptide 9, non-muscle, isoform CRA_a OS=Homo sapiens GN=MYH9 PE=3 SV=1	1.73946e+06	1.27964e+06	567904	1.04934e+06	609886	946636	926855	1.12608e+06	637565	946683	140858	1.1319e+06	246073	258978	943024	388083
75.77_2482.1984n	0	1	#37683	3	75.7683	2482.2	77.97	LQQLFNHTMFILEQEEYQR	[9] Oxidation (M)	A0A024R1N1_HUMAN	Myosin, heavy polypeptide 9, non-muscle, isoform CRA_a OS=Homo sapiens GN=MYH9 PE=3 SV=1	310917	371869	359094	294641	393607	157297	119117	432702	360516	553766	323030	182783	439674	681848	1.01112e+06	362214
8.66_1564.7245n	0	1	#37986	3	8.6598	1564.72	9.04	YAEERDRAEAEAR		A0A024R1N1_HUMAN	Myosin, heavy polypeptide 9, non-muscle, isoform CRA_a OS=Homo sapiens GN=MYH9 PE=3 SV=1	130383	175369	61765.5	101347	73526.5	142485	213923	70759	52299.2	32627.6	15182.9	90579.9	14752.5	13072	136786	0
63.52_1918.9144n	0	2	#38661,#45585	2,3	63.5202	1918.91	162.38	TELEDTLDSTAAQQELR		A0A024R1N1_HUMAN	Myosin, heavy polypeptide 9, non-muscle, isoform CRA_a OS=Homo sapiens GN=MYH9 PE=3 SV=1	1.16831e+06	1.16782e+06	715140	1.27062e+06	816820	859775	119894	824605	1.04045e+06	1.32783e+06	539648	1.56138e+06	1.40467e+06	2.77601e+06	1.31296e+06	1.94159e+06
19.88_2123.9673n	0	1	#38729	3	19.8788	2123.97	48.34	EDQSILCTGESGAGKTENTK	[7] Carbamidomethyl (C)	A0A024R1N1_HUMAN	Myosin, heavy polypeptide 9, non-muscle, isoform CRA_a OS=Homo sapiens GN=MYH9 PE=3 SV=1	584197	629126	425582	614839	401868	434281	216501	513845	665066	462537	234863	683108	464991	125463	174963	0
38.11_2465.1231n	0	2	#70141,#40055	3,4	38.1074	2465.12	24.21	QVEDEKNSFREQLEEEEEAK		A0A024R1N1_HUMAN	Myosin, heavy polypeptide 9, non-muscle, isoform CRA_a OS=Homo sapiens GN=MYH9 PE=3 SV=1	645620	718765	373822	575446	469807	667851	24949.4	490208	606516	756367	349840	705798	406693	210209	237574	295917
81.20_2206.1378n	0	2	#44669,#40088	3,4	81.1961	2206.14	93.39	TRLQQELDDLLVDLDHQR		A0A024R1N1_HUMAN	Myosin, heavy polypeptide 9, non-muscle, isoform CRA_a OS=Homo sapiens GN=MYH9 PE=3 SV=1	452161	330733	258818	695027	174274	551267	65417.8	326435	126916	272656	77342.3	531100	83715.4	65789.5	281825	157051
79.25_2063.9550n	0	2	#41117,#43060	2,3	79.2498	2063.96	143.76	SMEAEMIQLQEELAAAER	[2] Oxidation (M)	A0A024R1N1_HUMAN	Myosin, heavy polypeptide 9, non-muscle, isoform CRA_a OS=Homo sapiens GN=MYH9 PE=3 SV=1	460989	644733	367718	673093	225736	570923	72899.3	462465	356233	340583	434609	385166	516950	407287	699089	652097
22.47_2330.9817n	1	1	#42540	3	22.4691	2330.98	52.27	SMMQDREDQSILCTGESGAGK	[2] Oxidation (M)|[5] Oxidation (D)|[13] Carbamidomethyl (C)	A0A024R1N1_HUMAN	Myosin, heavy polypeptide 9, non-muscle, isoform CRA_a OS=Homo sapiens GN=MYH9 PE=3 SV=1	1.01827e+06	875855	464967	434958	565929	752542	473966	585965	1.51922e+06	714803	418820	454843	432594	330039	419511	24864.9
32.77_2070.0124n	1	1	#43488	4	32.7722	2070.01	29.62	RHEMPPHIYAITDTAYR		A0A024R1N1_HUMAN	Myosin, heavy polypeptide 9, non-muscle, isoform CRA_a OS=Homo sapiens GN=MYH9 PE=3 SV=1	1.49683e+06	1.5016e+06	911564	1.21543e+06	946830	1.25027e+06	852097	1.44156e+06	1.17046e+06	1.38254e+06	823054	2.17074e+06	0	1.62577e+06	906401	972754
33.21_2070.0133n	1	1	#127754	3	33.2076	2070.01	28.58	RHEMPPHIYAITDTAYR		A0A024R1N1_HUMAN	Myosin, heavy polypeptide 9, non-muscle, isoform CRA_a OS=Homo sapiens GN=MYH9 PE=3 SV=1	93798.6	80295.9	24103.1	38988.2	42892.8	91051.9	49861.8	67900.8	50017	92888	21027.3	102960	0	90976.7	23209.5	52697
10.75_1714.8859n	0	1	#44482	4	10.7532	1714.89	21.11	ASREEILAQAKENEK		A0A024R1N1_HUMAN	Myosin, heavy polypeptide 9, non-muscle, isoform CRA_a OS=Homo sapiens GN=MYH9 PE=3 SV=1	152174	200509	81556.8	146349	73679.1	425950	259591	87636.8	70795.9	104868	47710.4	137387	40491	45189.1	127378	0
15.55_2253.8957n	0	1	#45265	3	15.5511	2253.9	58.55	GAGDGSDEEVDGKADGAEAKPAE	[6] Phospho (ST)	A0A024R1N1_HUMAN	Myosin, heavy polypeptide 9, non-muscle, isoform CRA_a OS=Homo sapiens GN=MYH9 PE=3 SV=1	656484	683195	320572	430689	381897	510432	175609	528564	569846	550317	255632	575843	544805	221180	320388	0
15.57_2253.8963n	0	1	#102785	2	15.5707	2253.9	68.31	GAGDGSDEEVDGKADGAEAKPAE	[6] Phospho (ST)	A0A024R1N1_HUMAN	Myosin, heavy polypeptide 9, non-muscle, isoform CRA_a OS=Homo sapiens GN=MYH9 PE=3 SV=1	199196	211251	43307.6	120234	75727.5	179206	21653.2	126315	118828	145947	48496	165405	87092.4	41544.7	70043.3	0
7.74_929.4951n	0	1	#46755	2	7.7413	929.495	18.33	QRQELEK		A0A024R1N1_HUMAN	Myosin, heavy polypeptide 9, non-muscle, isoform CRA_a OS=Homo sapiens GN=MYH9 PE=3 SV=1	3556.26	4813.98	7608.99	6569.49	1309.66	3667.48	326325	5215.82	5331.12	11464.1	8273.36	7715.44	3416.01	1253.56	5149.63	0
76.93_3041.3712n	2	2	#122086,#51369	3,4	76.9292	3041.37	19.51	FLSNGHVTIPGQQDKDMFQETMEAMR	[16] Oxidation (D)|[25] Oxidation (M)	A0A024R1N1_HUMAN	Myosin, heavy polypeptide 9, non-muscle, isoform CRA_a OS=Homo sapiens GN=MYH9 PE=3 SV=1	308716	716443	4745.02	18111.4	168597	217795	220520	56787.4	162964	192615	153263	56606.9	964232	356352	24641.4	7268.59
70.03_3041.3775n	1	1	#103767	4	70.0337	3041.38	12.99	FLSNGHVTIPGQQDKDMFQETMEAMR	[16] Oxidation (D)|[22] Oxidation (M)	A0A024R1N1_HUMAN	Myosin, heavy polypeptide 9, non-muscle, isoform CRA_a OS=Homo sapiens GN=MYH9 PE=3 SV=1	149769	223357	9886.6	20848	10662.1	10044.5	9849.57	32098.2	20368.3	268092	59098.7	1567.8	127102	31324.3	77469.2	129060
27.98_2057.9709n	0	2	#53755,#57381	3,4	27.9785	2057.97	37.3	TLEEEAKTHEAQIQEMR	[16] Oxidation (M)	A0A024R1N1_HUMAN	Myosin, heavy polypeptide 9, non-muscle, isoform CRA_a OS=Homo sapiens GN=MYH9 PE=3 SV=1	646290	587573	225262	355482	288908	666046	479302	377705	436209	355422	131745	640516	83268.9	40830.9	279609	132206
27.60_2057.9712n	0	1	#53044	3	27.6022	2057.97	41.45	TLEEEAKTHEAQIQEMR	[16] Oxidation (M)	A0A024R1N1_HUMAN	Myosin, heavy polypeptide 9, non-muscle, isoform CRA_a OS=Homo sapiens GN=MYH9 PE=3 SV=1	414239	401357	163273	180073	182177	411263	295583	228158	297039	277211	66196.2	42991.5	80351	32832.6	218850	70452.4
8.70_1442.5587n	0	1	#56357	2	8.69887	1442.56	97.03	KGAGDGSDEEVDGK	[7] Phospho (ST)	A0A024R1N1_HUMAN	Myosin, heavy polypeptide 9, non-muscle, isoform CRA_a OS=Homo sapiens GN=MYH9 PE=3 SV=1	91068.6	73398.6	46438	50499.3	52468.1	39695.6	35832.1	50507.4	116690	24074.4	44278.6	49901.1	213416	185046	70531.5	0
14.48_1086.6040n	0	1	#61182	2	14.4819	1086.6	5.61	KLVWVPSDK	[6] Oxidation (P)	A0A024R1N1_HUMAN	Myosin, heavy polypeptide 9, non-muscle, isoform CRA_a OS=Homo sapiens GN=MYH9 PE=3 SV=1	169067	170125	90467.5	106180	114828	189027	92059.1	80818.1	114395	137866	79654.9	132851	155893	97595.2	107062	0
72.23_1586.8403n	1	1	#64050	3	72.2294	1586.84	33.9	VSHLLGINVTDFTR	[11] Oxidation (D)	A0A024R1N1_HUMAN	Myosin, heavy polypeptide 9, non-muscle, isoform CRA_a OS=Homo sapiens GN=MYH9 PE=3 SV=1	210142	249727	96722.4	164951	54711.7	84580.1	61752.2	115676	34194.3	302169	97543.8	109834	230109	122152	126320	183615
76.53_1782.8404n	0	2	#64966,#105192	2,3	76.5328	1782.84	66.24	LTEMETLQSQLMAEK	[4] Oxidation (M)|[12] Oxidation (M)	A0A024R1N1_HUMAN	Myosin, heavy polypeptide 9, non-muscle, isoform CRA_a OS=Homo sapiens GN=MYH9 PE=3 SV=1	20103.4	368032	14132.7	24480	216292	138399	255540	62227.5	201067	127275	161789	52631.7	72462.7	208092	26979.2	12090.7
41.67_1711.7315n	0	1	#65514	2	41.6703	1711.73	64.79	MEDSVGCLETAEEVK	[1] Oxidation (M)|[7] Carbamidomethyl (C)	A0A024R1N1_HUMAN	Myosin, heavy polypeptide 9, non-muscle, isoform CRA_a OS=Homo sapiens GN=MYH9 PE=3 SV=1	259913	254683	128325	140239	167380	285908	10728.4	141459	418455	243511	115478	167618	237558	255353	139790	269654
7.89_1012.4788n	0	1	#65693	2	7.88937	1012.48	47.49	CQHLQAEK	[1] Carbamidomethyl (C)	A0A024R1N1_HUMAN	Myosin, heavy polypeptide 9, non-muscle, isoform CRA_a OS=Homo sapiens GN=MYH9 PE=3 SV=1	1771.12	33701	238.065	11711	26031.1	481.677	135361	9619.95	45570.1	39103.7	6967.35	23741.1	1796.44	16448.6	11046.7	0
12.75_1753.7780n	0	1	#69178	3	12.7489	1753.78	2.52	QEEEMMAKEEELVK	[5] Oxidation (M)|[6] Oxidation (M)	A0A024R1N1_HUMAN	Myosin, heavy polypeptide 9, non-muscle, isoform CRA_a OS=Homo sapiens GN=MYH9 PE=3 SV=1	172725	155069	45378.4	55119.6	88913.2	184642	66841.2	92432	323535	86282.6	55907	58382.5	26671.8	30810.7	65866.9	0
64.02_2085.0441n	0	1	#72211	4	64.0193	2085.04	47.34	KLEMDLKDLEAHIDSANK	[4] Oxidation (M)	A0A024R1N1_HUMAN	Myosin, heavy polypeptide 9, non-muscle, isoform CRA_a OS=Homo sapiens GN=MYH9 PE=3 SV=1	101309	388267	2287.29	0	8414.54	16805.5	10300.7	2071.2	16400	510523	3981.65	1355.93	55771.5	1466.68	1152.66	813.08
64.02_2085.0435n	0	1	#115912	3	64.0193	2085.04	31.93	KLEMDLKDLEAHIDSANK	[4] Oxidation (M)	A0A024R1N1_HUMAN	Myosin, heavy polypeptide 9, non-muscle, isoform CRA_a OS=Homo sapiens GN=MYH9 PE=3 SV=1	35313.5	114448	322.211	44.076	2811.65	2021.39	2778.75	43.4852	682.176	181160	369.607	145.601	13444.8	1758.38	18.1241	67.9436
73.31_1940.9533n	0	2	#76813,#74979	3,4	73.3102	1940.95	61.1	LEMDLKDLEAHIDSANK		A0A024R1N1_HUMAN	Myosin, heavy polypeptide 9, non-muscle, isoform CRA_a OS=Homo sapiens GN=MYH9 PE=3 SV=1	123079	412233	619864	141333	179392	612592	54675.4	75042.1	210971	364306	147243	87900.8	61079.4	324903	154446	33227.4
8.06_1057.5515n	0	1	#80420	2	8.06248	1057.55	58.4	EKQLAAENR		A0A024R1N1_HUMAN	Myosin, heavy polypeptide 9, non-muscle, isoform CRA_a OS=Homo sapiens GN=MYH9 PE=3 SV=1	25686.6	7019.85	15655	8826.3	26944.3	32008.2	113875	5023.52	86749.9	826.503	16166	5581.42	29006.6	11631.7	10177.2	0
50.94_1493.7887n	1	1	#87804	3	50.936	1493.79	5.98	VIQYLAYVASSHK	[13] Oxidation (K)	A0A024R1N1_HUMAN	Myosin, heavy polypeptide 9, non-muscle, isoform CRA_a OS=Homo sapiens GN=MYH9 PE=3 SV=1	265.107	17.7857	76.9295	288.81	1368.05	191220	294958	1.02655	290.859	496.047	146.639	4740.74	2494.15	188.177	315.877	1430.16
44.38_1309.6126n	0	1	#89971	3	44.3846	1309.61	10.12	ADFCIIHYAGK	[2] Oxidation (D)|[4] Carbamidomethyl (C)	A0A024R1N1_HUMAN	Myosin, heavy polypeptide 9, non-muscle, isoform CRA_a OS=Homo sapiens GN=MYH9 PE=3 SV=1	28726.4	38102.9	12736	8435.33	30377.5	46722.4	5883.96	27830.6	76656.1	29351	21539.8	10523.4	13910.4	28907.1	14639.7	27138.9
79.86_1980.9763n	0	1	#90046	3	79.8629	1980.98	46.5	LQQELDDLLVDLDHQR	[6] Oxidation (D)|[7] Oxidation (D)	A0A024R1N1_HUMAN	Myosin, heavy polypeptide 9, non-muscle, isoform CRA_a OS=Homo sapiens GN=MYH9 PE=3 SV=1	2203.69	33094.1	4326.59	3948.05	25909.1	64088.1	87834.3	39598.9	46023.1	6610.1	744.549	3511.89	0	3312.87	12152.8	0
70.27_1349.7307n	0	1	#90643	3	70.2732	1349.73	30.91	LDPHLVLDQLR	[2] Oxidation (D)|[3] Oxidation (P)	A0A024R1N1_HUMAN	Myosin, heavy polypeptide 9, non-muscle, isoform CRA_a OS=Homo sapiens GN=MYH9 PE=3 SV=1	57022.2	110225	16227.6	32465	50068.7	85141.4	53614.1	18207.9	10067.1	125415	33509.2	18308.2	111011	6628.83	27783	72665.4
16.68_1661.7939n	0	1	#98497	3	16.6847	1661.79	24.35	ALEEAMEQKAELER	[6] Oxidation (M)	A0A024R1N1_HUMAN	Myosin, heavy polypeptide 9, non-muscle, isoform CRA_a OS=Homo sapiens GN=MYH9 PE=3 SV=1	34063.2	136637	13709.7	24240.1	12994.1	108059	13447.5	46211.9	37188.7	10402.7	73.1599	17789.7	0	3083.01	141536	0
77.87_1719.8234n	0	1	#101366	3	77.8668	1719.82	0.13	NFINNPLAQADWAAK	[6] Oxidation (P)|[11] Oxidation (D)|[15] Oxidation (K)	A0A024R1N1_HUMAN	Myosin, heavy polypeptide 9, non-muscle, isoform CRA_a OS=Homo sapiens GN=MYH9 PE=3 SV=1	0	41868.8	707.715	618.343	23754.2	24243.4	1094.53	13898	34933.2	0	4541.27	0	114565	63261.5	1976.79	0
27.15_2621.2505n	0	1	#106470	3	27.1489	2621.25	0.93	ELESQISELQEDLESERASRNK	[21] Oxidation (N)|[22] Oxidation (K)	A0A024R1N1_HUMAN	Myosin, heavy polypeptide 9, non-muscle, isoform CRA_a OS=Homo sapiens GN=MYH9 PE=3 SV=1	173393	103982	110042	101535	115540	70593.7	24289.9	29139.9	116841	83398	125544	96641	272532	192072	174096	191299
8.04_1464.6994n	0	1	#111439	3	8.04288	1464.7	43.42	RNAEQYKDQADK		A0A024R1N1_HUMAN	Myosin, heavy polypeptide 9, non-muscle, isoform CRA_a OS=Homo sapiens GN=MYH9 PE=3 SV=1	30537.6	4240.94	17410.9	1701.9	40537.2	12171.7	18082.3	1086.95	50677	1772.74	15900	4661.24	18198.9	20329.4	3892.83	0
22.92_2198.1071n	1	1	#137509	4	22.9229	2198.11	35.23	KRHEMPPHIYAITDTAYR		A0A024R1N1_HUMAN	Myosin, heavy polypeptide 9, non-muscle, isoform CRA_a OS=Homo sapiens GN=MYH9 PE=3 SV=1	4935.84	3708.15	10044.5	7452.5	2801.59	6706.63	0	2729.42	2408.06	6615.4	4075.53	165872	6344.7	2794.88	5874.72	2374.67
25.03_2198.1067n	1	1	#112593	4	25.0321	2198.11	19.99	KRHEMPPHIYAITDTAYR		A0A024R1N1_HUMAN	Myosin, heavy polypeptide 9, non-muscle, isoform CRA_a OS=Homo sapiens GN=MYH9 PE=3 SV=1	38833.3	52493.5	5596.72	33000.4	1885.21	28662.6	67654.7	218093	3781.8	48138.5	2634.25	858007	5440.65	93635.9	2497.36	0
40.20_1715.7235n	0	1	#117158	3	40.2042	1715.72	19.99	TEMEDLMSSKDDVGK	[3] Oxidation (M)|[7] Oxidation (M)	A0A024R1N1_HUMAN	Myosin, heavy polypeptide 9, non-muscle, isoform CRA_a OS=Homo sapiens GN=MYH9 PE=3 SV=1	1439.94	2305.12	0	5593.84	32938.1	214185	171231	7656.68	0	5.88513	4384.06	3660.75	14920.3	871.008	1811.59	1277.94
73.29_1956.9493n	0	2	#121860,#119706	3,4	73.2902	1956.95	25.15	LEMDLKDLEAHIDSANK	[3] Oxidation (M)	A0A024R1N1_HUMAN	Myosin, heavy polypeptide 9, non-muscle, isoform CRA_a OS=Homo sapiens GN=MYH9 PE=3 SV=1	69954.2	251844	6717.75	14412.7	5786.31	7462.49	5851.8	3525.6	11155.7	239682	69738	14852.7	29366.9	13940.9	26022.2	5145.91
30.42_1867.8308n	0	1	#133045	2	30.4216	1867.83	117.62	MEDSVGCLETAEEVKR	[1] Oxidation (M)|[7] Carbamidomethyl (C)	A0A024R1N1_HUMAN	Myosin, heavy polypeptide 9, non-muscle, isoform CRA_a OS=Homo sapiens GN=MYH9 PE=3 SV=1	34881.6	48888.6	3609.01	6391.65	22126.6	153955	91866.4	24346.3	58091.2	27947.2	27032.8	24306.8	26525.1	11690	4257.31	20428.3
53.91_1412.6665n	0	1	#135441	3	53.9121	1412.67	15.25	VDYKADEWLMK	[6] Oxidation (D)	A0A024R1N1_HUMAN	Myosin, heavy polypeptide 9, non-muscle, isoform CRA_a OS=Homo sapiens GN=MYH9 PE=3 SV=1	3144.93	11766.6	957.283	16960.1	1673.62	66679.4	13337.1	1155.2	0	3982.61	0.064265	4543.41	0	214.78	0	0
82.05_3016.4820n	0	1	#137488	3	82.054	3016.48	111.3	DLGEELEALKTELEDTLDSTAAQQELR		A0A024R1N1_HUMAN	Myosin, heavy polypeptide 9, non-muscle, isoform CRA_a OS=Homo sapiens GN=MYH9 PE=3 SV=1	980.072	199.348	22403.7	31963.1	1230.98	4029.82	1939.59	8207.08	235.411	1904.71	1638.08	64514	50757.7	108.052	17358.1	19266.1
79.86_1948.9907n	0	2	#7064,#410	2,3	79.8629	1948.99	125.04	LQQELDDLLVDLDHQR		A0A0U4BW16_HUMAN	Non-muscle myosin heavy chain 9 OS=Homo sapiens GN=MYH9 PE=2 SV=1	1.39352e+07	1.71968e+07	1.5273e+07	2.57266e+07	8.19175e+06	1.74873e+07	2.32932e+06	1.67591e+07	1.51098e+07	1.29085e+07	1.14834e+07	2.36158e+07	1.66657e+07	1.63071e+07	1.466e+07	1.69567e+07
10.50_1035.5609n	0	2	#1161,#458	2,3	10.5017	1035.56	43.94	VAAYDKLEK		A0A0U4BW16_HUMAN	Non-muscle myosin heavy chain 9 OS=Homo sapiens GN=MYH9 PE=2 SV=1	7.53312e+06	7.03478e+06	4.66196e+06	6.00272e+06	5.98569e+06	7.30875e+06	6.46016e+06	5.51186e+06	7.06013e+06	6.16384e+06	3.70735e+06	6.49095e+06	7.28004e+06	5.28463e+06	4.41004e+06	0
40.73_923.4881n	0	2	#38658,#534	1,2	40.7293	923.488	37.98	VVFQEFR		A0A0U4BW16_HUMAN	Non-muscle myosin heavy chain 9 OS=Homo sapiens GN=MYH9 PE=2 SV=1	1.78298e+07	1.8085e+07	1.187e+07	1.52001e+07	1.17829e+07	1.54558e+07	790622	1.28375e+07	1.42567e+07	1.97043e+07	8.68414e+06	1.52835e+07	1.83607e+07	1.53229e+07	1.33493e+07	1.55601e+07
17.13_1038.6560n	0	2	#3083,#542	2,3	17.128	1038.66	52.12	VKPLLQVSR		A0A0U4BW16_HUMAN	Non-muscle myosin heavy chain 9 OS=Homo sapiens GN=MYH9 PE=2 SV=1	1.54817e+07	1.47774e+07	9.89377e+06	1.27382e+07	1.10074e+07	1.27199e+07	9.01679e+06	1.05838e+07	1.46875e+07	1.58722e+07	6.73441e+06	1.36903e+07	1.85781e+07	1.21482e+07	1.03787e+07	177.618
29.88_1222.6310n	0	2	#1503,#570	2,3	29.8759	1222.63	85.25	AGVLAHLEEER		A0A0U4BW16_HUMAN	Non-muscle myosin heavy chain 9 OS=Homo sapiens GN=MYH9 PE=2 SV=1	1.71643e+07	1.60258e+07	1.0879e+07	1.39012e+07	1.22551e+07	1.0619e+07	8.5306e+06	1.30572e+07	1.60247e+07	1.99795e+07	8.13476e+06	1.5399e+07	2.22989e+07	1.60672e+07	1.39625e+07	1.44178e+07
27.82_1728.8670n	0	2	#8039,#571	2,3	27.8203	1728.87	69.65	QTLENERGELANEVK		A0A0U4BW16_HUMAN	Non-muscle myosin heavy chain 9 OS=Homo sapiens GN=MYH9 PE=2 SV=1	2.66814e+07	2.75049e+07	1.7494e+07	2.51056e+07	1.81869e+07	2.5137e+07	1.82231e+07	2.06931e+07	2.30285e+07	2.71467e+07	1.31594e+07	3.15992e+07	3.04558e+07	1.85789e+07	1.71907e+07	1.87947e+07
14.61_1047.4922n	0	2	#29901,#583	1,2	14.6097	1047.49	11.41	ALEEAMEQK		A0A0U4BW16_HUMAN	Non-muscle myosin heavy chain 9 OS=Homo sapiens GN=MYH9 PE=2 SV=1	1.59544e+07	1.51607e+07	1.37424e+07	1.72491e+07	1.22e+07	1.29043e+07	9.72507e+06	1.46557e+07	1.55543e+07	1.56861e+07	1.2948e+07	1.96539e+07	2.27585e+07	1.52685e+07	1.61572e+07	0
20.90_902.5080n	0	2	#13357,#591	1,2	20.9044	902.508	59.36	ASITALEAK		A0A0U4BW16_HUMAN	Non-muscle myosin heavy chain 9 OS=Homo sapiens GN=MYH9 PE=2 SV=1	1.35514e+07	1.39722e+07	9.32256e+06	1.18852e+07	1.01164e+07	1.20257e+07	7.37037e+06	1.0068e+07	1.26809e+07	1.3439e+07	7.15447e+06	1.54578e+07	1.67297e+07	1.10389e+07	1.04485e+07	1.29141e+06
34.93_2087.9771n	0	2	#15221,#618	2,3	34.9278	2087.98	106.4	QAQQERDELADEIANSSGK		A0A0U4BW16_HUMAN	Non-muscle myosin heavy chain 9 OS=Homo sapiens GN=MYH9 PE=2 SV=1	4.3436e+07	4.65995e+07	2.76274e+07	3.84772e+07	3.12755e+07	3.96871e+07	3.16066e+07	3.29654e+07	3.76019e+07	4.3722e+07	2.04094e+07	4.53047e+07	3.27445e+07	3.02749e+07	2.72583e+07	3.20642e+07
31.31_2087.9744n	0	1	#62870	3	31.3072	2087.97	29.13	QAQQERDELADEIANSSGK		A0A0U4BW16_HUMAN	Non-muscle myosin heavy chain 9 OS=Homo sapiens GN=MYH9 PE=2 SV=1	227241	250453	94046.4	198039	146780	182675	102873	162026	221688	266740	88536.9	179264	151144	196791	166127	156208
10.99_1214.6621n	0	2	#1817,#622	2,3	10.986	1214.66	61.27	ASREEILAQAK		A0A0U4BW16_HUMAN	Non-muscle myosin heavy chain 9 OS=Homo sapiens GN=MYH9 PE=2 SV=1	1.22246e+07	1.27033e+07	7.80745e+06	1.05754e+07	8.83922e+06	1.30662e+07	9.47231e+06	9.34046e+06	1.09395e+07	1.13296e+07	5.17398e+06	1.18544e+07	1.01226e+07	6.188e+06	5.74266e+06	0
43.43_1768.8419n	0	3	#12013,#631,#4218	2,3,4	43.4316	1768.84	109.3	KQELEEICHDLEAR	[8] Carbamidomethyl (C)	A0A0U4BW16_HUMAN	Non-muscle myosin heavy chain 9 OS=Homo sapiens GN=MYH9 PE=2 SV=1	1.39399e+07	2.0947e+07	1.42368e+07	2.27554e+07	1.75788e+07	2.14261e+07	3.08396e+06	1.88896e+07	1.98093e+07	2.66374e+07	1.2954e+07	2.78413e+07	2.62046e+07	2.06812e+07	1.6202e+07	2.13737e+07
53.17_1192.6102n	0	2	#48142,#667	1,2	53.167	1192.61	67.01	ALELDSNLYR		A0A0U4BW16_HUMAN	Non-muscle myosin heavy chain 9 OS=Homo sapiens GN=MYH9 PE=2 SV=1	2.29827e+07	2.26765e+07	1.53228e+07	2.1277e+07	1.55859e+07	1.53873e+07	1.02633e+06	1.65182e+07	1.92517e+07	2.57298e+07	1.09565e+07	1.86764e+07	2.30593e+07	1.99197e+07	1.6264e+07	1.81787e+07
12.51_807.4496n	0	2	#10166,#728	1,2	12.5145	807.45	24.87	TVGQLYK		A0A0U4BW16_HUMAN	Non-muscle myosin heavy chain 9 OS=Homo sapiens GN=MYH9 PE=2 SV=1	7.48316e+06	7.47216e+06	4.93272e+06	5.79559e+06	6.26648e+06	7.04162e+06	4.56306e+06	5.87079e+06	7.54603e+06	7.30328e+06	3.8774e+06	6.57711e+06	8.18243e+06	6.25206e+06	5.75942e+06	29.2465
26.95_1424.7464n	0	2	#7488,#735	2,3	26.9513	1424.75	113.36	QIATLHAQVADMK		A0A0U4BW16_HUMAN	Non-muscle myosin heavy chain 9 OS=Homo sapiens GN=MYH9 PE=2 SV=1	1.4508e+07	1.62493e+07	1.01377e+07	1.43442e+07	1.12563e+07	1.28442e+07	8.94909e+06	1.18968e+07	1.15841e+07	1.66834e+07	7.28443e+06	1.82022e+07	2.15104e+07	1.40274e+07	1.08297e+07	1.04408e+07
78.32_2285.1077n	0	2	#12252,#775	2,3	78.3216	2285.11	120.84	VEDMAELTCLNEASVLHNLK	[9] Carbamidomethyl (C)	A0A0U4BW16_HUMAN	Non-muscle myosin heavy chain 9 OS=Homo sapiens GN=MYH9 PE=2 SV=1	1.43833e+07	1.44425e+07	1.0381e+07	1.62134e+07	7.06059e+06	9.83355e+06	1.45756e+06	1.27631e+07	1.77563e+07	1.79687e+07	9.04318e+06	1.36734e+07	1.82536e+07	1.25295e+07	1.30623e+07	1.48555e+07
70.24_1317.7425n	0	2	#3697,#790	2,3	70.2431	1317.74	48.86	LDPHLVLDQLR		A0A0U4BW16_HUMAN	Non-muscle myosin heavy chain 9 OS=Homo sapiens GN=MYH9 PE=2 SV=1	1.8634e+07	2.54776e+07	1.93349e+07	2.62091e+07	1.11434e+07	1.75944e+07	2.31936e+06	1.631e+07	1.36974e+07	2.60477e+07	1.2061e+07	2.9735e+07	1.73041e+07	2.59632e+07	1.67401e+07	1.54375e+07
71.51_1317.7414n	0	1	#100383	3	71.5112	1317.74	41.33	LDPHLVLDQLR		A0A0U4BW16_HUMAN	Non-muscle myosin heavy chain 9 OS=Homo sapiens GN=MYH9 PE=2 SV=1	0	0	0	1208.33	0	0	0	0	0	0	0	0	0	79070.7	0	0
11.48_960.4791n	0	1	#800	2	11.4755	960.479	48.11	NTNPNFVR		A0A0U4BW16_HUMAN	Non-muscle myosin heavy chain 9 OS=Homo sapiens GN=MYH9 PE=2 SV=1	1.22094e+07	1.22798e+07	8.22867e+06	9.51787e+06	9.22756e+06	1.07492e+07	7.21516e+06	8.75201e+06	1.1627e+07	1.20945e+07	5.8769e+06	1.04095e+07	1.35021e+07	9.25879e+06	8.28778e+06	0
13.08_1033.5136n	0	2	#44373,#804	1,2	13.0824	1033.51	58.92	LQEMEGTVK		A0A0U4BW16_HUMAN	Non-muscle myosin heavy chain 9 OS=Homo sapiens GN=MYH9 PE=2 SV=1	9.26991e+06	1.07486e+07	6.0154e+06	8.72787e+06	7.56068e+06	8.89964e+06	4.42052e+06	7.42474e+06	8.77609e+06	9.70467e+06	4.71582e+06	1.01278e+07	1.2516e+07	8.79234e+06	7.0669e+06	0
29.28_1219.6456n	0	1	#826	2	29.2826	1219.65	85.04	KFDQLLAEEK		A0A0U4BW16_HUMAN	Non-muscle myosin heavy chain 9 OS=Homo sapiens GN=MYH9 PE=2 SV=1	1.58293e+07	1.5612e+07	1.00969e+07	1.32535e+07	1.03314e+07	1.31299e+07	1.04915e+07	1.0705e+07	1.2783e+07	1.64073e+07	7.22662e+06	1.89964e+07	1.81818e+07	1.17627e+07	1.04349e+07	1.117e+07
12.68_1330.6033n	0	1	#835	2	12.6824	1330.6	69.29	QLEEAEEEAQR		A0A0U4BW16_HUMAN	Non-muscle myosin heavy chain 9 OS=Homo sapiens GN=MYH9 PE=2 SV=1	1.51324e+07	1.7427e+07	9.55146e+06	1.31344e+07	1.101e+07	1.3699e+07	5.89811e+06	1.24396e+07	1.55419e+07	1.31133e+07	7.13406e+06	1.6317e+07	1.68963e+07	1.17584e+07	1.01427e+07	0
30.81_1203.5822n	0	1	#840	2	30.8142	1203.58	67	ALEQQVEEMK		A0A0U4BW16_HUMAN	Non-muscle myosin heavy chain 9 OS=Homo sapiens GN=MYH9 PE=2 SV=1	1.52584e+07	1.5445e+07	1.11022e+07	1.33666e+07	1.21131e+07	1.21472e+07	8.48514e+06	1.1778e+07	1.37158e+07	1.91284e+07	9.28514e+06	1.81694e+07	2.66543e+07	1.8022e+07	1.29056e+07	1.56124e+07
44.65_1154.6565n	0	2	#1198,#892	2,3	44.6523	1154.66	65.67	RGDLPFVVPR		A0A0U4BW16_HUMAN	Non-muscle myosin heavy chain 9 OS=Homo sapiens GN=MYH9 PE=2 SV=1	2.32883e+07	2.53117e+07	1.54378e+07	2.0367e+07	1.57785e+07	2.3309e+07	4.16265e+06	1.65499e+07	1.77454e+07	2.4236e+07	1.18907e+07	2.63016e+07	2.10639e+07	1.72165e+07	1.54276e+07	1.67442e+07
32.38_1564.6701n	0	2	#908,#14118	2,3	32.3772	1564.67	84.17	ELEDATETADAMNR		A0A0U4BW16_HUMAN	Non-muscle myosin heavy chain 9 OS=Homo sapiens GN=MYH9 PE=2 SV=1	2.74458e+07	2.84033e+07	1.75824e+07	2.36609e+07	1.75777e+07	2.47372e+07	1.57301e+07	2.04759e+07	2.10637e+07	2.76113e+07	1.28127e+07	3.09196e+07	0	2.18365e+07	1.81607e+07	2.09655e+07
16.31_829.4550n	0	2	#14912,#914	1,2	16.314	829.455	37.42	GALALEEK		A0A0U4BW16_HUMAN	Non-muscle myosin heavy chain 9 OS=Homo sapiens GN=MYH9 PE=2 SV=1	8.49553e+06	8.11789e+06	5.26172e+06	7.17574e+06	5.86365e+06	7.30352e+06	5.26307e+06	6.14914e+06	8.58495e+06	4.30212e+06	4.49849e+06	9.20339e+06	1.08292e+07	7.895e+06	6.66437e+06	0
18.98_1539.9001n	0	3	#11440,#958,#6684	2,3,4	18.9847	1539.9	119.79	KKVEAQLQELQVK		A0A0U4BW16_HUMAN	Non-muscle myosin heavy chain 9 OS=Homo sapiens GN=MYH9 PE=2 SV=1	1.87464e+07	1.9737e+07	1.25509e+07	1.78718e+07	1.32044e+07	1.48393e+07	1.32272e+07	1.3896e+07	1.75773e+07	1.81058e+07	7.67506e+06	2.05963e+07	1.90938e+07	1.19537e+07	1.04661e+07	0
40.15_1683.7356n	0	2	#7162,#974	2,3	40.1452	1683.74	96.4	TEMEDLMSSKDDVGK		A0A0U4BW16_HUMAN	Non-muscle myosin heavy chain 9 OS=Homo sapiens GN=MYH9 PE=2 SV=1	2.52587e+07	2.66454e+07	1.54481e+07	2.28356e+07	1.4961e+07	2.6908e+07	1.04356e+06	1.77806e+07	1.60323e+07	1.84273e+07	9.4849e+06	2.52064e+07	1.61742e+07	1.12161e+07	1.15548e+07	1.35676e+07
50.66_1995.0060n	0	2	#71528,#988	2,3	50.658	1995.01	125.27	HSQAVEELAEQLEQTKR		A0A0U4BW16_HUMAN	Non-muscle myosin heavy chain 9 OS=Homo sapiens GN=MYH9 PE=2 SV=1	2.95878e+07	3.02475e+07	1.88466e+07	2.85757e+07	1.88817e+07	2.10829e+07	3.09285e+06	2.09589e+07	2.2099e+07	2.94447e+07	1.06452e+07	2.87287e+07	2.53656e+07	1.79306e+07	1.73603e+07	1.91926e+07
10.68_838.4019n	0	2	#12471,#1012	1,2	10.6759	838.402	37.72	NCAAYLK	[2] Carbamidomethyl (C)	A0A0U4BW16_HUMAN	Non-muscle myosin heavy chain 9 OS=Homo sapiens GN=MYH9 PE=2 SV=1	4.0117e+06	3.96167e+06	3.48067e+06	4.13043e+06	4.38132e+06	3.98954e+06	3.30774e+06	3.63293e+06	5.19078e+06	4.9014e+06	2.82719e+06	3.59443e+06	6.53173e+06	4.25752e+06	3.68294e+06	0
10.60_946.4929n	0	1	#1062	2	10.5986	946.493	58.65	QQQLTAMK		A0A0U4BW16_HUMAN	Non-muscle myosin heavy chain 9 OS=Homo sapiens GN=MYH9 PE=2 SV=1	3.03138e+06	2.68014e+06	1.87867e+06	2.34524e+06	2.22386e+06	2.35962e+06	1.42125e+06	2.15714e+06	2.98715e+06	2.83654e+06	1.38883e+06	2.38444e+06	3.61875e+06	2.57249e+06	2.01043e+06	0
9.98_1241.5838n	0	2	#1661,#1079	2,3	9.9817	1241.58	46.86	THEAQIQEMR		A0A0U4BW16_HUMAN	Non-muscle myosin heavy chain 9 OS=Homo sapiens GN=MYH9 PE=2 SV=1	6.29112e+06	6.81993e+06	5.24639e+06	6.0745e+06	5.61641e+06	5.19911e+06	4.64645e+06	5.44511e+06	6.50825e+06	5.9023e+06	5.03772e+06	7.06904e+06	9.38205e+06	6.94202e+06	4.81113e+06	0
42.13_1529.7602n	0	2	#1080,#27748	2,3	42.1262	1529.76	90.74	IAQLEEQLDNETK		A0A0U4BW16_HUMAN	Non-muscle myosin heavy chain 9 OS=Homo sapiens GN=MYH9 PE=2 SV=1	2.03432e+07	2.01517e+07	1.31314e+07	1.73183e+07	1.44327e+07	1.43818e+07	1.33307e+06	1.51479e+07	1.95162e+07	2.2769e+07	1.18905e+07	2.17155e+07	2.74957e+07	2.52106e+07	1.921e+07	2.2795e+07
38.17_1814.9041n	0	2	#15577,#1084	2,3	38.1669	1814.9	102.21	IAQLEEQLDNETKER		A0A0U4BW16_HUMAN	Non-muscle myosin heavy chain 9 OS=Homo sapiens GN=MYH9 PE=2 SV=1	2.57981e+07	2.8615e+07	1.4992e+07	21990883	1.46338e+07	3.1364e+07	1.73218e+06	1.79775e+07	1.61109e+07	2.09013e+07	7.99381e+06	2.33114e+07	1.03249e+07	4.50096e+06	8.70754e+06	8.03974e+06
46.11_1044.5646n	0	1	#1098	2	46.107	1044.56	69.87	LEVNLQAMK		A0A0U4BW16_HUMAN	Non-muscle myosin heavy chain 9 OS=Homo sapiens GN=MYH9 PE=2 SV=1	9.62998e+06	1.01891e+07	6.58886e+06	8.58592e+06	7.5988e+06	7.90283e+06	1.7754e+06	6.60349e+06	8.8615e+06	1.0784e+07	4.62021e+06	8.07079e+06	1.09952e+07	9.15267e+06	6.25701e+06	7.58945e+06
24.58_971.5299n	0	1	#1113	2	24.5776	971.53	34.12	EQEVNILK		A0A0U4BW16_HUMAN	Non-muscle myosin heavy chain 9 OS=Homo sapiens GN=MYH9 PE=2 SV=1	8.85244e+06	9.33253e+06	5.92865e+06	7.77404e+06	7.13604e+06	7.98987e+06	5.52529e+06	6.20021e+06	7.54189e+06	9.00861e+06	5.22969e+06	1.00334e+07	1.21613e+07	9.0294e+06	6.43046e+06	5.63539e+06
22.23_916.4632n	0	2	#34178,#1128	1,2	22.232	916.463	9.44	DLEGLSQR		A0A0U4BW16_HUMAN	Non-muscle myosin heavy chain 9 OS=Homo sapiens GN=MYH9 PE=2 SV=1	9.01759e+06	9.2274e+06	6.30915e+06	8.19162e+06	6.71189e+06	7.92299e+06	6.90354e+06	6.97386e+06	7.50543e+06	1.07982e+07	4.64522e+06	1.08629e+07	1.14097e+07	7.56084e+06	6.26568e+06	1.09053e+06
28.18_1070.6131n	0	2	#1138,#5544	2,3	28.1766	1070.61	54.91	KLVWVPSDK		A0A0U4BW16_HUMAN	Non-muscle myosin heavy chain 9 OS=Homo sapiens GN=MYH9 PE=2 SV=1	1.26593e+07	1.26773e+07	8.27346e+06	1.0575e+07	7.87645e+06	9.10206e+06	7.85001e+06	8.82126e+06	1.02754e+07	1.31129e+07	5.10648e+06	1.37206e+07	1.3604e+07	8.82295e+06	6.77702e+06	7.58187e+06
36.85_1070.6130n	0	2	#10766,#2828	2,3	36.8463	1070.61	11.31	KLVWVPSDK		A0A0U4BW16_HUMAN	Non-muscle myosin heavy chain 9 OS=Homo sapiens GN=MYH9 PE=2 SV=1	3.6665e+06	3.84905e+06	2.80384e+06	2.52625e+06	2.60372e+06	3.15767e+06	2.98935e+06	2.35236e+06	2.78079e+06	4.10221e+06	1.93341e+06	2.40577e+06	3.228e+06	2.80017e+06	2.21726e+06	2.05896e+06
38.67_1887.9280n	0	2	#10139,#1150	2,3	38.6703	1887.93	146.13	KLEEEQIILEDQNCK	[14] Carbamidomethyl (C)	A0A0U4BW16_HUMAN	Non-muscle myosin heavy chain 9 OS=Homo sapiens GN=MYH9 PE=2 SV=1	2.80554e+07	2.99823e+07	1.787e+07	2.45475e+07	2.02641e+07	3.15946e+07	1.99776e+06	2.01719e+07	2.21742e+07	2.35512e+07	1.37643e+07	2.88274e+07	2.52322e+07	2.0794e+07	1.53087e+07	2.01863e+07
19.81_1584.7591n	0	3	#14523,#1212,#4120	2,3,4	19.8134	1584.76	95.65	NKHEAMITDLEER		A0A0U4BW16_HUMAN	Non-muscle myosin heavy chain 9 OS=Homo sapiens GN=MYH9 PE=2 SV=1	1.43494e+07	1.54988e+07	9.84246e+06	1.30238e+07	1.0393e+07	1.27545e+07	7.92653e+06	1.06528e+07	1.36203e+07	1.56365e+07	6.51731e+06	1.8358e+07	1.87087e+07	1.19704e+07	8.87983e+06	0
76.54_1750.8531n	0	2	#1217,#4366	2,3	76.5426	1750.85	121.31	LTEMETLQSQLMAEK		A0A0U4BW16_HUMAN	Non-muscle myosin heavy chain 9 OS=Homo sapiens GN=MYH9 PE=2 SV=1	2.1236e+07	1.31228e+07	1.4985e+07	2.14921e+07	1.02769e+06	1.61374e+07	1.96433e+06	1.70695e+07	1.45253e+07	1.48371e+07	8.6206e+06	2.09587e+07	2.09383e+07	1.52347e+07	1.49183e+07	1.61994e+07
39.69_1867.9080n	0	2	#20726,#1245	2,3	39.6889	1867.91	133.96	IAEFTTNLTEEEEKSK		A0A0U4BW16_HUMAN	Non-muscle myosin heavy chain 9 OS=Homo sapiens GN=MYH9 PE=2 SV=1	2.88117e+07	3.05263e+07	1.56739e+07	2.36246e+07	1.56972e+07	3.12657e+07	1.53812e+06	1.89833e+07	1.79296e+07	1.04421e+07	8.78634e+06	2.22295e+07	1.1977e+07	6.10804e+06	1.2247e+07	1.12635e+07
34.02_961.5106n	0	2	#26209,#1325	1,2	34.0194	961.511	44.08	QACVLMIK	[3] Carbamidomethyl (C)	A0A0U4BW16_HUMAN	Non-muscle myosin heavy chain 9 OS=Homo sapiens GN=MYH9 PE=2 SV=1	7.02357e+06	8.19306e+06	5.63427e+06	8.21344e+06	6.7656e+06	6.35261e+06	5.34199e+06	7.02215e+06	6.74599e+06	3.51627e+06	4.55611e+06	8.05356e+06	10910.6	6.55037e+06	5.77885e+06	6.6329e+06
81.45_1725.9448n	0	2	#1403,#17856	2,3	81.4454	1725.94	113.94	QLLQANPILEAFGNAK		A0A0U4BW16_HUMAN	Non-muscle myosin heavy chain 9 OS=Homo sapiens GN=MYH9 PE=2 SV=1	1.29263e+07	1.25955e+07	1.00233e+07	1.79708e+07	6.46769e+06	1.04606e+07	1.53024e+06	9.26931e+06	1.6434e+07	1.66647e+07	8.22019e+06	1.27076e+07	1.3206e+07	9.46031e+06	1.17898e+07	1.15508e+07
40.48_942.5189n	0	2	#53900,#1406	1,2	40.4812	942.519	47.21	LVWVPSDK		A0A0U4BW16_HUMAN	Non-muscle myosin heavy chain 9 OS=Homo sapiens GN=MYH9 PE=2 SV=1	8.00542e+06	8.04633e+06	5.24972e+06	6.6749e+06	5.03452e+06	9.11497e+06	302478	5.78327e+06	6.20429e+06	8.76321e+06	5.14886e+06	8.76971e+06	8.83638e+06	7.4944e+06	7.26144e+06	8.15733e+06
33.05_1597.8801n	0	3	#32248,#1922,#1433	2,3,4	33.0486	1597.88	48.17	LKDVLLQVDDERR		A0A0U4BW16_HUMAN	Non-muscle myosin heavy chain 9 OS=Homo sapiens GN=MYH9 PE=2 SV=1	1.59614e+07	1.64379e+07	1.02017e+07	1.30838e+07	1.00729e+07	1.42107e+07	1.00322e+07	1.16929e+07	1.48182e+07	1.59052e+07	7.57871e+06	1.79639e+07	37.0269	1.15685e+07	1.00976e+07	1.09765e+07
10.27_1590.6979n	0	1	#1437	2	10.2705	1590.7	95.87	NTDQASMPDNTAAQK		A0A0U4BW16_HUMAN	Non-muscle myosin heavy chain 9 OS=Homo sapiens GN=MYH9 PE=2 SV=1	8.0342e+06	7.0488e+06	4.87702e+06	6.21838e+06	6.76356e+06	4.89674e+06	3.87e+06	6.13567e+06	7.08859e+06	6.23872e+06	3.90421e+06	6.87234e+06	9.38208e+06	6.52074e+06	4.73928e+06	0
20.23_1256.6731n	0	2	#3191,#1466	2,3	20.2343	1256.67	69.38	KEEELQAALAR		A0A0U4BW16_HUMAN	Non-muscle myosin heavy chain 9 OS=Homo sapiens GN=MYH9 PE=2 SV=1	8.89539e+06	9.90141e+06	7.09744e+06	7.96027e+06	7.37129e+06	5.07117e+06	4.32669e+06	7.84125e+06	1.09333e+07	1.0665e+07	5.41961e+06	1.09471e+07	1.3409e+07	9.00357e+06	6.81009e+06	672278
46.27_1293.6177n	0	1	#1486	3	46.2657	1293.62	28.26	ADFCIIHYAGK	[4] Carbamidomethyl (C)	A0A0U4BW16_HUMAN	Non-muscle myosin heavy chain 9 OS=Homo sapiens GN=MYH9 PE=2 SV=1	7.10614e+06	1.09845e+07	6.62495e+06	9.23944e+06	7.95013e+06	8.73332e+06	1.68199e+06	7.99018e+06	9.49135e+06	8.67414e+06	4.43363e+06	8.32328e+06	1.03424e+07	8.76612e+06	6.87346e+06	8.2944e+06
29.10_1016.5093n	0	1	#1487	2	29.1046	1016.51	55.48	CNGVLEGIR	[1] Carbamidomethyl (C)	A0A0U4BW16_HUMAN	Non-muscle myosin heavy chain 9 OS=Homo sapiens GN=MYH9 PE=2 SV=1	6.00126e+06	7.80222e+06	5.20283e+06	6.77689e+06	5.46995e+06	6.64763e+06	4.74675e+06	5.76506e+06	6.88988e+06	8.7837e+06	3.68471e+06	9.20621e+06	9.69755e+06	5.99429e+06	6.50649e+06	6.59464e+06
41.78_1721.7890n	0	2	#13557,#1518	2,3	41.7794	1721.79	85.39	QEEEMMAKEEELVK		A0A0U4BW16_HUMAN	Non-muscle myosin heavy chain 9 OS=Homo sapiens GN=MYH9 PE=2 SV=1	1.86014e+07	2.07603e+07	1.25584e+07	1.90248e+07	1.22134e+07	2.00828e+07	1.09188e+06	1.43577e+07	1.47027e+07	1.67007e+07	7.84361e+06	2.0829e+07	1.38735e+07	9.31022e+06	9.86335e+06	1.09586e+07
15.80_1853.8688n	0	3	#30863,#2249,#1558	2,3,4	15.803	1853.87	81.4	EQLEEEEEAKHNLEK		A0A0U4BW16_HUMAN	Non-muscle myosin heavy chain 9 OS=Homo sapiens GN=MYH9 PE=2 SV=1	1.74423e+07	1.75526e+07	1.2463e+07	1.48147e+07	1.31649e+07	1.39644e+07	8.68703e+06	1.37543e+07	2.11409e+07	1.92803e+07	1.09283e+07	1.86805e+07	2.87511e+07	1.99614e+07	1.38771e+07	0
9.98_1009.5042n	0	2	#3852,#1741	2,3	9.9817	1009.5	25.97	CIIPNHEK	[1] Carbamidomethyl (C)	A0A0U4BW16_HUMAN	Non-muscle myosin heavy chain 9 OS=Homo sapiens GN=MYH9 PE=2 SV=1	2.33466e+06	2.65756e+06	1.95015e+06	2.2194e+06	2.30133e+06	2.61723e+06	2.17848e+06	2.09081e+06	2.63646e+06	2.39544e+06	2.01988e+06	2.5439e+06	3.3663e+06	2.36165e+06	2.13452e+06	0
52.19_907.4813n	0	1	#1750	2	52.1861	907.481	37.54	FVSELWK		A0A0U4BW16_HUMAN	Non-muscle myosin heavy chain 9 OS=Homo sapiens GN=MYH9 PE=2 SV=1	4.62684e+06	3.69932e+06	3.03981e+06	3.06764e+06	3.9964e+06	1.82645e+06	59149.9	3.1659e+06	4.06943e+06	5.73451e+06	2.70596e+06	3.15502e+06	7.59208e+06	8.15612e+06	5.47631e+06	6.16561e+06
78.82_2787.4238n	0	2	#8304,#1798	3,4	78.8165	2787.42	61.86	SGFEPASLKEEVGEEAIVELVENGKK		A0A0U4BW16_HUMAN	Non-muscle myosin heavy chain 9 OS=Homo sapiens GN=MYH9 PE=2 SV=1	1.07259e+07	1.69112e+07	1.16085e+07	1.79469e+07	6.7638e+06	1.44182e+07	1.29513e+06	1.44145e+07	1.34054e+07	1.24865e+07	8.95295e+06	1.70821e+07	1.13214e+07	1.21834e+07	1.08542e+07	1.12666e+07
77.80_2125.0167n	0	2	#18229,#1801	2,3	77.7977	2125.02	84.55	NMDPLNDNIATLLHQSSDK		A0A0U4BW16_HUMAN	Non-muscle myosin heavy chain 9 OS=Homo sapiens GN=MYH9 PE=2 SV=1	7.05541e+06	6.86504e+06	6.22005e+06	8.19653e+06	639203	4.71779e+06	479238	6.2848e+06	8.22829e+06	1.04568e+07	4.58621e+06	7.57917e+06	4.36838e+06	1.34418e+06	9.83286e+06	1.15331e+07
63.36_1997.0579n	0	2	#20705,#1864	2,3	63.361	1997.06	109.65	KANLQIDQINTDLNLER		A0A0U4BW16_HUMAN	Non-muscle myosin heavy chain 9 OS=Homo sapiens GN=MYH9 PE=2 SV=1	2.17926e+07	2.30062e+07	1.43943e+07	2.36697e+07	1.47578e+07	1.78955e+07	2.54506e+06	1.54402e+07	1.20726e+07	2.00434e+07	6.18956e+06	2.24026e+07	7.80094e+06	1.55455e+07	1.46103e+07	1.66126e+07
39.76_891.4169n	0	2	#35864,#1880	1,2	39.7583	891.417	39.97	ADEWLMK		A0A0U4BW16_HUMAN	Non-muscle myosin heavy chain 9 OS=Homo sapiens GN=MYH9 PE=2 SV=1	5.6601e+06	5.53736e+06	3.92824e+06	4.71968e+06	3.97118e+06	4.52274e+06	159845	3.96318e+06	4.12829e+06	4.72395e+06	2.92908e+06	5.38735e+06	7.71748e+06	6.56027e+06	5.09144e+06	6.23433e+06
76.36_1868.9632n	0	2	#1883,#6332	2,3	76.3648	1868.96	118.76	ANLQIDQINTDLNLER		A0A0U4BW16_HUMAN	Non-muscle myosin heavy chain 9 OS=Homo sapiens GN=MYH9 PE=2 SV=1	1.29366e+07	1.36651e+07	1.0241e+07	1.40276e+07	693030	1.14929e+07	1.71583e+06	1.15743e+07	1.41512e+07	1.0828e+07	8.57538e+06	1.35996e+07	1.47722e+07	1.01887e+07	10272294	1.10322e+07
10.50_858.4448n	0	1	#1911	2	10.5017	858.445	3.26	GELANEVK		A0A0U4BW16_HUMAN	Non-muscle myosin heavy chain 9 OS=Homo sapiens GN=MYH9 PE=2 SV=1	1.34901e+06	992452	1.30204e+06	1.09907e+06	1.15523e+06	1.11843e+06	1.42512e+06	1.08505e+06	1.48294e+06	1.11424e+06	1.24336e+06	1.12743e+06	1.77716e+06	1.51656e+06	1.53325e+06	0
10.00_1003.5748n	0	2	#8163,#1966	2,3	10.001	1003.57	45.31	KKLEMDLK		A0A0U4BW16_HUMAN	Non-muscle myosin heavy chain 9 OS=Homo sapiens GN=MYH9 PE=2 SV=1	1.80556e+06	1.63214e+06	1.26974e+06	1.47684e+06	1.63035e+06	1.36008e+06	1.1579e+06	1.38001e+06	1.95039e+06	1.74675e+06	1.02937e+06	1.69652e+06	2.36589e+06	1.62732e+06	1.18784e+06	0
50.88_1652.7823n	0	1	#2048	2	50.8765	1652.78	111.57	IAEFTTNLTEEEEK		A0A0U4BW16_HUMAN	Non-muscle myosin heavy chain 9 OS=Homo sapiens GN=MYH9 PE=2 SV=1	1.93265e+07	1.89834e+07	1.24065e+07	1.80934e+07	1.45338e+07	1.48324e+07	1.85481e+06	1.43067e+07	1.93414e+07	1.93026e+06	1.09142e+07	1.89854e+07	2.59718e+07	24404052	1.53546e+07	1.97376e+07
79.43_1945.0021n	0	2	#2100,#10433	2,3	79.4275	1945	139.22	LQVELDNVTGLLSQSDSK		A0A0U4BW16_HUMAN	Non-muscle myosin heavy chain 9 OS=Homo sapiens GN=MYH9 PE=2 SV=1	8.30505e+06	7.71648e+06	1.09669e+07	1.63062e+07	5.31242e+06	1.10744e+07	1.23686e+06	1.12698e+07	1.0787e+07	1.25785e+07	8.6682e+06	1.30497e+07	1.05989e+07	1.02761e+07	9.30683e+06	1.11433e+07
76.88_2471.1711n	0	2	#7720,#2218	2,3	76.8792	2471.17	151.22	IAQLEEELEEEQGNTELINDR		A0A0U4BW16_HUMAN	Non-muscle myosin heavy chain 9 OS=Homo sapiens GN=MYH9 PE=2 SV=1	1.3624e+07	1.53328e+07	1.09386e+07	1.76758e+07	1.01964e+06	1.30801e+07	1.77347e+06	1.41488e+07	1.30679e+07	8.56936e+06	7.98327e+06	1.4728e+07	1.11434e+07	5.38002e+06	1.21703e+07	1.24858e+07
86.86_2471.1714n	0	1	#109261	3	86.8581	2471.17	83.53	IAQLEEELEEEQGNTELINDR		A0A0U4BW16_HUMAN	Non-muscle myosin heavy chain 9 OS=Homo sapiens GN=MYH9 PE=2 SV=1	29.8852	0	90521.7	0	0	0	0	0	0	0	108.254	0	0	0	0	0
88.52_2471.1720n	0	1	#99920	3	88.5159	2471.17	44.98	IAQLEEELEEEQGNTELINDR		A0A0U4BW16_HUMAN	Non-muscle myosin heavy chain 9 OS=Homo sapiens GN=MYH9 PE=2 SV=1	0	0	0	0	0	53.7376	0	0	0	0	0	0	0	0	0	172213
79.19_1960.9163n	0	2	#2258,#4673	2,3	79.1899	1960.92	113.27	TQLEELEDELQATEDAK		A0A0U4BW16_HUMAN	Non-muscle myosin heavy chain 9 OS=Homo sapiens GN=MYH9 PE=2 SV=1	6.97925e+06	9.54654e+06	7.07979e+06	1.00215e+07	4.03669e+06	7.52211e+06	899706	8.12684e+06	1.06813e+07	7.63807e+06	7.10436e+06	8.497e+06	1.14041e+07	1.02353e+07	8.91281e+06	9.84382e+06
77.87_1671.8420n	0	1	#2259	2	77.8668	1671.84	85.15	NFINNPLAQADWAAK		A0A0U4BW16_HUMAN	Non-muscle myosin heavy chain 9 OS=Homo sapiens GN=MYH9 PE=2 SV=1	7.00344e+06	6.14926e+06	6.9469e+06	8.6508e+06	3.53603e+06	7.58735e+06	917446	7.10824e+06	8.13448e+06	9.33417e+06	6.03842e+06	9.64627e+06	6.44695e+06	1.44313e+06	8.56888e+06	9.36149e+06
30.23_1979.9322n	0	2	#2371,#4654	3,4	30.2278	1979.93	96.5	KMEDSVGCLETAEEVKR	[8] Carbamidomethyl (C)	A0A0U4BW16_HUMAN	Non-muscle myosin heavy chain 9 OS=Homo sapiens GN=MYH9 PE=2 SV=1	1.86636e+07	1.78948e+07	1.05551e+07	1.35269e+07	1.39424e+07	1.35094e+07	8.87074e+06	1.30965e+07	1.26037e+07	1.31629e+07	7.14583e+06	1.96326e+07	1.72582e+07	1.23562e+07	9.05235e+06	1.12034e+07
30.23_1979.9321n	0	1	#73879	2	30.2278	1979.93	115.6	KMEDSVGCLETAEEVKR	[8] Carbamidomethyl (C)	A0A0U4BW16_HUMAN	Non-muscle myosin heavy chain 9 OS=Homo sapiens GN=MYH9 PE=2 SV=1	220019	301191	54959.4	194962	88411.6	540597	367302	63798	110410	107182	21967.5	279918	204158	109796	37915.5	128638
29.13_1411.8059n	0	2	#5453,#2441	2,3	29.1345	1411.81	119.92	KVEAQLQELQVK		A0A0U4BW16_HUMAN	Non-muscle myosin heavy chain 9 OS=Homo sapiens GN=MYH9 PE=2 SV=1	8.04671e+06	8.22768e+06	5.04976e+06	6.79822e+06	5.67416e+06	7.95775e+06	5.35849e+06	5.55714e+06	6.66035e+06	7.05461e+06	4.22986e+06	9.79898e+06	9.70555e+06	7.02237e+06	5.74913e+06	6.29757e+06
39.53_1169.4960n	0	2	#101703,#2523	1,2	39.5303	1169.5	57.2	TEMEDLMSSK		A0A0U4BW16_HUMAN	Non-muscle myosin heavy chain 9 OS=Homo sapiens GN=MYH9 PE=2 SV=1	5.60259e+06	5.81605e+06	3.96943e+06	5.09258e+06	4.11014e+06	4.73748e+06	119379	4.08275e+06	4.53168e+06	4.11309e+06	3.47506e+06	6.62101e+06	9.31482e+06	8.57861e+06	5.07003e+06	7.34117e+06
25.98_1249.5140n	0	1	#2577	2	25.9789	1249.51	50.76	EMEAELEDER		A0A0U4BW16_HUMAN	Non-muscle myosin heavy chain 9 OS=Homo sapiens GN=MYH9 PE=2 SV=1	9.31533e+06	1.00136e+07	6.07487e+06	8.28174e+06	6.638e+06	7.06055e+06	5.53928e+06	6.88414e+06	7.0212e+06	1.0298e+06	4.16766e+06	9.13041e+06	1.08833e+07	6.83672e+06	5.79531e+06	4.4886e+06
79.74_1726.8522n	0	2	#2704,#42634	2,3	79.7442	1726.85	66.43	NLPIYSEEIVEMYK		A0A0U4BW16_HUMAN	Non-muscle myosin heavy chain 9 OS=Homo sapiens GN=MYH9 PE=2 SV=1	5.6031e+06	5.09017e+06	6.56099e+06	9.60907e+06	3.58345e+06	4.60469e+06	394340	6.61366e+06	5.77144e+06	2.05522e+06	4.43193e+06	7.1366e+06	9.07265e+06	8.25616e+06	7.75325e+06	8.58668e+06
33.05_1356.7006n	0	1	#2736	3	33.0486	1356.7	34.94	DVLLQVDDERR		A0A0U4BW16_HUMAN	Non-muscle myosin heavy chain 9 OS=Homo sapiens GN=MYH9 PE=2 SV=1	4.8265e+06	4.9209e+06	3.20405e+06	3.89566e+06	3.44925e+06	3.74929e+06	2.48956e+06	3.77625e+06	4.92472e+06	3.97524e+06	2.7403e+06	4.75553e+06	0	4.20102e+06	3.83954e+06	4.18431e+06
33.03_1356.7015n	0	1	#8386	2	33.0288	1356.7	27.28	DVLLQVDDERR		A0A0U4BW16_HUMAN	Non-muscle myosin heavy chain 9 OS=Homo sapiens GN=MYH9 PE=2 SV=1	3.0259e+06	2.91874e+06	2.1387e+06	2.32849e+06	1.97115e+06	2.42437e+06	2.02422e+06	2.0874e+06	3.20003e+06	2.6715e+06	1.55749e+06	3.05302e+06	0	2.64771e+06	2.46228e+06	2.81439e+06
78.05_2332.0548n	0	2	#6262,#2810	2,3	78.0457	2332.05	117.01	MQQNIQELEEQLEEEESAR		A0A0U4BW16_HUMAN	Non-muscle myosin heavy chain 9 OS=Homo sapiens GN=MYH9 PE=2 SV=1	8.56092e+06	9.35277e+06	7.56566e+06	1.16559e+07	982909	1.04593e+07	941694	8.8e+06	8.439e+06	8.36063e+06	5.88858e+06	1.1491e+07	6.8718e+06	3.57736e+06	8.07694e+06	9.06712e+06
37.00_1851.8370n	0	2	#39514,#2826	2,3	37.0047	1851.84	107.28	MEDSVGCLETAEEVKR	[7] Carbamidomethyl (C)	A0A0U4BW16_HUMAN	Non-muscle myosin heavy chain 9 OS=Homo sapiens GN=MYH9 PE=2 SV=1	8.13246e+06	8.6404e+06	5.40456e+06	7.97154e+06	6.61503e+06	7.50902e+06	5.7518e+06	6.45648e+06	6.77666e+06	8.38423e+06	4.20067e+06	9.7283e+06	8.38974e+06	7.038e+06	5.74336e+06	6.92375e+06
31.15_1211.5835n	0	1	#2865	2	31.1496	1211.58	2.47	DLEAHIDSANK		A0A0U4BW16_HUMAN	Non-muscle myosin heavy chain 9 OS=Homo sapiens GN=MYH9 PE=2 SV=1	7.34959e+06	7.74734e+06	8.25748e+06	7.86311e+06	4.94458e+06	5.79367e+06	7.25775e+06	7.27782e+06	8.11067e+06	9.22868e+06	6.84843e+06	1.12666e+07	9.78576e+06	7.6173e+06	1.07321e+07	8.90982e+06
14.60_1211.5803n	0	1	#4721	2	14.5999	1211.58	63.97	DLEAHIDSANK		A0A0U4BW16_HUMAN	Non-muscle myosin heavy chain 9 OS=Homo sapiens GN=MYH9 PE=2 SV=1	2.93889e+06	4.92218e+06	3.22341e+06	585008	1.94514e+06	4.3349e+06	2.92386e+06	425378	2.90014e+06	4.32461e+06	2.76266e+06	667231	4.19717e+06	5.588e+06	4.35799e+06	0
8.47_948.4358n	0	1	#2924	2	8.46608	948.436	56.42	QSACNLEK	[4] Carbamidomethyl (C)	A0A0U4BW16_HUMAN	Non-muscle myosin heavy chain 9 OS=Homo sapiens GN=MYH9 PE=2 SV=1	2.81346e+06	1.62995e+06	1.83936e+06	2.04814e+06	2.14251e+06	1.74521e+06	2.66516e+06	1.7673e+06	2.8087e+06	1.36027e+06	1.60214e+06	1.60145e+06	2.75969e+06	1.84632e+06	1.61791e+06	0
14.42_1377.6099n	0	2	#12733,#2934	2,3	14.4154	1377.61	55.22	EMEAELEDERK		A0A0U4BW16_HUMAN	Non-muscle myosin heavy chain 9 OS=Homo sapiens GN=MYH9 PE=2 SV=1	5.38778e+06	5.7079e+06	3.78887e+06	5.39823e+06	4.22524e+06	4.95365e+06	2.42905e+06	3.94885e+06	4.94223e+06	2.67717e+06	2.62227e+06	5.80118e+06	6.8575e+06	4.7959e+06	4.10198e+06	0
37.20_840.4378n	0	1	#3093	2	37.2001	840.438	0.94	SVHELEK		A0A0U4BW16_HUMAN	Non-muscle myosin heavy chain 9 OS=Homo sapiens GN=MYH9 PE=2 SV=1	3.05459e+06	3.49263e+06	3.05662e+06	2.89013e+06	2.38354e+06	2.74208e+06	2.89615e+06	2.52335e+06	3.09174e+06	4.39463e+06	2.59818e+06	3.59546e+06	3.69206e+06	3.9326e+06	4.00123e+06	3.27512e+06
78.24_2302.1344n	0	2	#23290,#3126	2,3	78.2428	2302.13	103.53	IRELESQISELQEDLESER		A0A0U4BW16_HUMAN	Non-muscle myosin heavy chain 9 OS=Homo sapiens GN=MYH9 PE=2 SV=1	5.63856e+06	5.79583e+06	4.70573e+06	6.51032e+06	1.24916e+06	5.6986e+06	954589	6.30697e+06	6.07215e+06	6.75918e+06	3.33267e+06	6.4781e+06	3.72893e+06	1.94462e+06	4.34398e+06	4.532e+06
35.24_1091.5511n	0	1	#3182	2	35.2446	1091.55	47.27	FDQLLAEEK		A0A0U4BW16_HUMAN	Non-muscle myosin heavy chain 9 OS=Homo sapiens GN=MYH9 PE=2 SV=1	4.28354e+06	4.29417e+06	2.82172e+06	3.4085e+06	3.15314e+06	3.44534e+06	2.91063e+06	3.23959e+06	3.56992e+06	3.95455e+06	2.25911e+06	4.01112e+06	3.64703e+06	3.29036e+06	2.96446e+06	3.20217e+06
56.29_1273.6933n	0	1	#3268	2	56.2869	1273.69	26.62	YEILTPNSIPK		A0A0U4BW16_HUMAN	Non-muscle myosin heavy chain 9 OS=Homo sapiens GN=MYH9 PE=2 SV=1	1.04456e+07	9.34708e+06	6.50254e+06	9.03175e+06	6.52367e+06	5.51291e+06	699924	6.79208e+06	8.85707e+06	1.21442e+07	5.62061e+06	8.87047e+06	8.75583e+06	9.43327e+06	7.73003e+06	8.02324e+06
18.20_1233.6606n	0	2	#11191,#3270	2,3	18.2015	1233.66	11.32	VKVNKDDIQK	[2] Oxidation (K)|[6] Oxidation (D)|[7] Oxidation (D)	A0A0U4BW16_HUMAN	Non-muscle myosin heavy chain 9 OS=Homo sapiens GN=MYH9 PE=2 SV=1	4.35372e+06	4.08686e+06	4.82366e+06	4.80903e+06	3.08571e+06	3.87845e+06	5.05715e+06	3.98348e+06	4.32081e+06	4.31933e+06	3.77344e+06	6.44695e+06	5.35872e+06	3.02368e+06	3.93508e+06	0
43.52_1557.8536n	0	2	#14271,#3394	2,3	43.5209	1557.85	37.1	QRYEILTPNSIPK		A0A0U4BW16_HUMAN	Non-muscle myosin heavy chain 9 OS=Homo sapiens GN=MYH9 PE=2 SV=1	1.18445e+07	1.15075e+07	7.50128e+06	1.18192e+07	7.56438e+06	1.20714e+07	1.43207e+06	9.53535e+06	9.41464e+06	1.09866e+07	4.94827e+06	1.22822e+07	6.53758e+06	4.02234e+06	3.96396e+06	4.28505e+06
[truncated: 57,112 more rows]
