# Supplementary material for: Nuclear decoupling is part of a rapid protein-level cellular response to high-intensity mechanical loading
Source: Nat Commun. 2019 Sep 12;10:4149. doi: 10.1038/s41467-019-11923-1 (PMC6742657; doi:10.1038/s41467-019-11923-1)
Supplement: Supplementary file 12 — Supplementary Data 9 [file 41467_2019_11923_MOESM12_ESM.xlsx]

## Sheet: Sheet1
Protein fold-changes 1 Hz CTS (n = 4 donors)				LOG2 (EFFECT SIZE) vs. 0 hr control	S.E.	FDR-ADJUSTED P VALUE (VS. CTRL)	LOG2 (EFFECT SIZE) vs. 24 hr control	S.E.	FDR-ADJUSTED P VALUE (VS. CTRL)
IDENTIFIER USED DURING ANALYSIS	NUMBER OF PEPTIDES	Protein Name	GENE NAME	1.0Hz CTS 0 hrs	1.0Hz CTS 0 hrs	1.0Hz CTS 0 hrs	1.0Hz CTS 24 hrs	1.0Hz CTS 24 hrs	1.0Hz CTS 24 hrs
1A69_HUMAN	14	HLA class I histocompatibility antigen, A-69 alpha chain (Aw-69) (HLA class I histocompatibility antigen, A-28 alpha chain) (MHC class I antigen A*69)	HLA-A HLAA	-0.320164	0.521929	0.910623	0.199462	0.485219	0.876261
1A31_HUMAN	7	HLA class I histocompatibility antigen, A-31 alpha chain (MHC class I antigen A*31)	HLA-A HLAA	0.673266	0.0465835	8.16667e-13	0.564688	0.0464833	1.225e-12
1B48_HUMAN	10	HLA class I histocompatibility antigen, B-48 alpha chain (Bw-48) (MHC class I antigen B*48)	HLA-B HLAB	-0.0101712	0.616252	0.996983	-0.0616588	0.652725	0.971366
1B49_HUMAN	4	HLA class I histocompatibility antigen, B-49 alpha chain (HLA class I histocompatibility antigen, B-21 alpha chain) (MHC class I antigen B*49)	HLA-B HLAB	0.258714	0.456933	0.927191	0.602643	0.461099	0.594172
ACTB_HUMAN	35	Actin, cytoplasmic 1 (Beta-actin) [Cleaved into: Actin, cytoplasmic 1, N-terminally processed]	ACTB	0.484266	0.0366145	8.16667e-13	-0.307052	0.0401043	5.10694e-11
F10A5_HUMAN	7	Putative protein FAM10A5 (Suppression of tumorigenicity 13 pseudogene 5)	ST13P5 FAM10A5	-0.063629	0.113407	0.927191	0.0621397	0.112395	0.827832
FBLL1_HUMAN	3	rRNA/tRNA 2'-O-methyltransferase fibrillarin-like protein 1 (EC 2.1.1.-) (Protein-glutamine methyltransferase)	FBLL1	0.233841	0.309619	0.879308	0.147335	0.316734	0.85849
RAB14_HUMAN	16	Ras-related protein Rab-14	RAB14	-0.575727	1.12318	0.938236	0.451311	1.32683	0.899036
RAB1A_HUMAN	12	Ras-related protein Rab-1A (YPT1-related protein)	RAB1A RAB1	-0.0943147	0.0989222	0.853128	-0.111572	0.11296	0.691859
RAB1B_HUMAN	4	Ras-related protein Rab-1B	RAB1B	-0.026697	0.367168	0.986627	0.0207448	0.333996	0.976856
WASH3_HUMAN	3	Putative WAS protein family homolog 3 (Protein FAM39DP)	WASH3P FAM39DP	0.13369	0.20625	0.903841	-0.0181934	0.215934	0.975081
GNPI1_HUMAN	9	Glucosamine-6-phosphate isomerase 1 (EC 3.5.99.6) (Glucosamine-6-phosphate deaminase 1) (GNPDA 1) (GlcN6P deaminase 1) (Oscillin)	GNPDA1 GNPI HLN KIAA0060	-0.272573	0.34718	0.874964	0.320972	0.332957	0.699861
SRA1_HUMAN	3	Steroid receptor RNA activator 1 (Steroid receptor RNA activator protein) (SRAP)	SRA1 PP7684	0.0801739	0.303914	0.972652	0.175127	0.285972	0.806532
PDC6I_HUMAN	37	Programmed cell death 6-interacting protein (PDCD6-interacting protein) (ALG-2-interacting protein 1) (ALG-2-interacting protein X) (Hp95)	PDCD6IP AIP1 ALIX KIAA1375	0.0726512	0.549747	0.983313	0.028243	0.542658	0.981137
PDCD6_HUMAN	6	Programmed cell death protein 6 (Apoptosis-linked gene 2 protein homolog) (ALG-2)	PDCD6 ALG2	-0.343496	0.161644	0.420376	-0.0354383	0.163445	0.943461
TOM1_HUMAN	7	Target of Myb protein 1	TOM1	-0.25608	0.219559	0.788881	-0.256822	0.209424	0.621264
CHMP3_HUMAN	4	Charged multivesicular body protein 3 (Chromatin-modifying protein 3) (Neuroendocrine differentiation factor) (Vacuolar protein sorting-associated protein 24) (hVps24)	CHMP3 CGI149 NEDF VPS24 CGI-149	0.449246	0.196262	0.389198	0.3505	0.17531	0.364833
SYFB_HUMAN	14	Phenylalanine--tRNA ligase beta subunit (EC 6.1.1.20) (Phenylalanyl-tRNA synthetase beta subunit) (PheRS)	FARSB FARSLB FRSB HSPC173	-0.106367	0.125681	0.870212	0.252693	0.122878	0.337313
DNM1L_HUMAN	20	Dynamin-1-like protein (EC 3.6.5.5) (Dnm1p/Vps1p-like protein) (DVLP) (Dynamin family member proline-rich carboxyl-terminal domain less) (Dymple) (Dynamin-like protein) (Dynamin-like protein 4) (Dynamin-like protein IV) (HdynIV) (Dynamin-related protein 1)	DNM1L DLP1 DRP1	-0.139804	0.0993512	0.702172	0.266321	0.102639	0.182616
SCAM3_HUMAN	4	Secretory carrier-associated membrane protein 3 (Secretory carrier membrane protein 3)	SCAMP3 C1orf3 PROPIN1	-0.514738	0.241866	0.427868	0.198873	0.208633	0.707799
EDIL3_HUMAN	5	EGF-like repeat and discoidin I-like domain-containing protein 3 (Developmentally-regulated endothelial cell locus 1 protein) (Integrin-binding protein DEL1)	EDIL3 DEL1	0.200214	0.208322	0.850557	0.357631	0.20157	0.429876
ARPC5_HUMAN	8	Actin-related protein 2/3 complex subunit 5 (Arp2/3 complex 16 kDa subunit) (p16-ARC)	ARPC5 ARC16	-0.104063	0.3876	0.972652	0.157572	0.396094	0.884867
ARPC4_HUMAN	8	Actin-related protein 2/3 complex subunit 4 (Arp2/3 complex 20 kDa subunit) (p20-ARC)	ARPC4 ARC20	-0.478145	0.502032	0.853128	0.381113	0.442458	0.739606
ARC1B_HUMAN	15	Actin-related protein 2/3 complex subunit 1B (Arp2/3 complex 41 kDa subunit) (p41-ARC)	ARPC1B ARC41	0.298186	0.439062	0.89473	-0.0647467	0.438411	0.962578
ARP2_HUMAN	16	Actin-related protein 2 (Actin-like protein 2)	ACTR2 ARP2	-0.270041	0.436675	0.90882	0.363258	0.418721	0.738085
EFTS_HUMAN	4	Elongation factor Ts, mitochondrial (EF-Ts) (EF-TsMt)	TSFM	-0.0496737	0.233459	0.981604	0.409293	0.26443	0.500915
ARPC2_HUMAN	18	Actin-related protein 2/3 complex subunit 2 (Arp2/3 complex 34 kDa subunit) (p34-ARC)	ARPC2 ARC34 PRO2446	-0.0837121	0.136903	0.910623	0.413371	0.131489	0.0744975
RAD50_HUMAN	8	DNA repair protein RAD50 (hRAD50) (EC 3.6.-.-)	RAD50	0.184377	0.188192	0.843571	0.251226	0.20356	0.621264
PREB_HUMAN	3	Prolactin regulatory element-binding protein (Mammalian guanine nucleotide exchange factor mSec12)	PREB SEC12	-0.165683	0.318657	0.937229	0.130374	0.333931	0.886545
ACTZ_HUMAN	6	Alpha-centractin (Centractin) (ARP1) (Actin-RPV) (Centrosome-associated actin homolog)	ACTR1A CTRN1	-0.645787	0.232877	0.241871	-0.0246142	0.217582	0.970102
LPPRC_HUMAN	35	Leucine-rich PPR motif-containing protein, mitochondrial (130 kDa leucine-rich protein) (LRP 130) (GP130)	LRPPRC LRP130	-0.168394	0.125708	0.732691	0.327305	0.124891	0.172347
PDIA6_HUMAN	17	Protein disulfide-isomerase A6 (EC 5.3.4.1) (Endoplasmic reticulum protein 5) (ER protein 5) (ERp5) (Protein disulfide isomerase P5) (Thioredoxin domain-containing protein 7)	PDIA6 ERP5 P5 TXNDC7	-0.349556	0.305063	0.795437	-0.075983	0.317573	0.938019
TRAP1_HUMAN	9	Heat shock protein 75 kDa, mitochondrial (HSP 75) (TNFR-associated protein 1) (Tumor necrosis factor type 1 receptor-associated protein) (TRAP-1)	TRAP1 HSP75	0.169743	0.20439	0.873886	0.291748	0.193354	0.514936
OPTN_HUMAN	8	Optineurin (E3-14.7K-interacting protein) (FIP-2) (Huntingtin yeast partner L) (Huntingtin-interacting protein 7) (HIP-7) (Huntingtin-interacting protein L) (NEMO-related protein) (Optic neuropathy-inducing protein) (Transcription factor IIIA-interacting protein) (TFIIIA-IntP)	OPTN FIP2 GLC1E HIP7 HYPL NRP	0.0549741	0.124285	0.947901	0.00750911	0.123642	0.976856
BAP31_HUMAN	8	B-cell receptor-associated protein 31 (BCR-associated protein 31) (Bap31) (6C6-AG tumor-associated antigen) (Protein CDM) (p28)	BCAP31 BAP31 DXS1357E	0.148804	0.189016	0.874964	-0.447097	0.222784	0.354189
G3BP1_HUMAN	12	Ras GTPase-activating protein-binding protein 1 (G3BP-1) (EC 3.6.4.12) (EC 3.6.4.13) (ATP-dependent DNA helicase VIII) (hDH VIII) (GAP SH3 domain-binding protein 1)	G3BP1 G3BP	-0.253647	0.144596	0.55191	0.30537	0.144434	0.319598
CEBPZ_HUMAN	3	CCAAT/enhancer-binding protein zeta (CCAAT-box-binding transcription factor) (CBF) (CCAAT-binding factor)	CEBPZ CBF2	-0.497157	0.252055	0.477131	0.275003	0.220358	0.620111
TIF1B_HUMAN	22	Transcription intermediary factor 1-beta (TIF1-beta) (E3 SUMO-protein ligase TRIM28) (EC 2.3.2.27) (KRAB-associated protein 1) (KAP-1) (KRAB-interacting protein 1) (KRIP-1) (Nuclear corepressor KAP-1) (RING finger protein 96) (RING-type E3 ubiquitin transferase TIF1-beta) (Tripartite motif-containing protein 28)	TRIM28 KAP1 RNF96 TIF1B	-0.310725	0.203278	0.623733	-0.170265	0.213749	0.760397
FARP1_HUMAN	5	FERM, ARHGEF and pleckstrin domain-containing protein 1 (Chondrocyte-derived ezrin-like protein) (FERM, RhoGEF and pleckstrin domain-containing protein 1) (Pleckstrin homology domain-containing family C member 2) (PH domain-containing family C member 2)	FARP1 CDEP PLEKHC2	0.236235	0.211961	0.803183	0.251637	0.218793	0.647129
WASF2_HUMAN	3	Wiskott-Aldrich syndrome protein family member 2 (WASP family protein member 2) (Protein WAVE-2) (Verprolin homology domain-containing protein 2)	WASF2 WAVE2	0.144998	0.276885	0.936408	0.0214622	0.239669	0.97211
DHRS9_HUMAN	3	Dehydrogenase/reductase SDR family member 9 (EC 1.1.-.-) (3-alpha hydroxysteroid dehydrogenase) (3-alpha-HSD) (NADP-dependent retinol dehydrogenase/reductase) (RDH-E2) (RDHL) (Retinol dehydrogenase 15) (Short chain dehydrogenase/reductase family 9C member 4) (Short-chain dehydrogenase/reductase retSDR8) (Tracheobronchial epithelial cell-specific retinol dehydrogenase) (RDH-TBE)	DHRS9 RDH15 SDR9C4 UNQ835/PRO1773	-0.0387012	0.227543	0.982672	0.0369186	0.245151	0.962578
FLOT1_HUMAN	16	Flotillin-1	FLOT1	-0.0322736	0.105237	0.971075	0.152652	0.111815	0.566811
DX39A_HUMAN	12	ATP-dependent RNA helicase DDX39A (EC 3.6.4.13) (DEAD box protein 39) (Nuclear RNA helicase URH49)	DDX39A DDX39	-0.331596	0.175313	0.499656	0.338691	0.167445	0.340348
CDK6_HUMAN	4	Cyclin-dependent kinase 6 (EC 2.7.11.22) (Cell division protein kinase 6) (Serine/threonine-protein kinase PLSTIRE)	CDK6 CDKN6	-0.211847	0.187621	0.803183	0.155195	0.198808	0.765749
PLIN3_HUMAN	20	Perilipin-3 (47 kDa mannose 6-phosphate receptor-binding protein) (47 kDa MPR-binding protein) (Cargo selection protein TIP47) (Mannose-6-phosphate receptor-binding protein 1) (Placental protein 17) (PP17)	PLIN3 M6PRBP1 TIP47	-0.223409	0.350039	0.904053	0.0213878	0.32994	0.976856
HNRPQ_HUMAN	27	Heterogeneous nuclear ribonucleoprotein Q (hnRNP Q) (Glycine- and tyrosine-rich RNA-binding protein) (GRY-RBP) (NS1-associated protein 1) (Synaptotagmin-binding, cytoplasmic RNA-interacting protein)	SYNCRIP HNRPQ NSAP1	-0.333932	0.529124	0.904053	0.208335	0.522674	0.883968
HNRPR_HUMAN	12	Heterogeneous nuclear ribonucleoprotein R (hnRNP R)	HNRNPR HNRPR	-0.129498	0.154189	0.872899	-0.0159088	0.161812	0.971366
RT31_HUMAN	4	28S ribosomal protein S31, mitochondrial (MRP-S31) (S31mt) (Imogen 38) (Mitochondrial small ribosomal subunit protein mS31)	MRPS31 IMOGN38	0.0825315	0.280934	0.971075	0.530549	0.266162	0.366286
STAM2_HUMAN	4	Signal transducing adapter molecule 2 (STAM-2) (Hrs-binding protein)	STAM2 HBP	-0.148456	0.193824	0.879023	0.15439	0.180402	0.744356
FACE1_HUMAN	7	CAAX prenyl protease 1 homolog (EC 3.4.24.84) (Farnesylated proteins-converting enzyme 1) (FACE-1) (Prenyl protein-specific endoprotease 1) (Zinc metalloproteinase Ste24 homolog)	ZMPSTE24 FACE1 STE24	-0.24961	0.167822	0.653908	0.258892	0.173031	0.519012
CBSL_HUMAN	3	Cystathionine beta-synthase-like protein (EC 4.2.1.22) (Beta-thionase) (Serine sulfhydrase)	CBSL	0.252194	0.280434	0.858767	-0.122152	0.280863	0.872641
U2AF1_HUMAN	3	Splicing factor U2AF 35 kDa subunit (U2 auxiliary factor 35 kDa subunit) (U2 small nuclear RNA auxiliary factor 1) (U2 snRNP auxiliary factor small subunit)	U2AF1 U2AF35 U2AFBP FP793	-0.716805	0.305723	0.37104	0.374099	0.258101	0.545274
UBE4B_HUMAN	4	Ubiquitin conjugation factor E4 B (EC 2.3.2.27) (Homozygously deleted in neuroblastoma 1) (RING-type E3 ubiquitin transferase E4 B) (Ubiquitin fusion degradation protein 2)	UBE4B HDNB1 KIAA0684 UFD2	-0.37483	0.29798	0.768417	0.360129	0.297178	0.62488
EIF1B_HUMAN	7	Eukaryotic translation initiation factor 1b (eIF1b) (Protein translation factor SUI1 homolog GC20)	EIF1B	-0.18523	0.204709	0.858767	0.319216	0.204486	0.493698
RTN3_HUMAN	5	Reticulon-3 (Homolog of ASY protein) (HAP) (Neuroendocrine-specific protein-like 2) (NSP-like protein 2) (Neuroendocrine-specific protein-like II) (NSP-like protein II) (NSPLII)	RTN3 ASYIP NSPL2	0.430422	0.209922	0.451245	-0.44605	0.251593	0.429876
AK1A1_HUMAN	12	Aldo-keto reductase family 1 member A1 (EC 1.1.1.2) (EC 1.1.1.372) (EC 1.1.1.54) (Alcohol dehydrogenase [NADP(+)]) (Aldehyde reductase) (Glucuronate reductase) (EC 1.1.1.19) (Glucuronolactone reductase) (EC 1.1.1.20)	AKR1A1 ALDR1 ALR	-0.102598	0.146955	0.892902	-0.121103	0.160926	0.769689
CNPY2_HUMAN	8	Protein canopy homolog 2 (MIR-interacting saposin-like protein) (Putative secreted protein Zsig9) (Transmembrane protein 4)	CNPY2 MSAP TMEM4 ZSIG9 UNQ1943/PRO4426	0.0858479	0.155441	0.927191	0.00508218	0.16345	0.991056
TBA1B_HUMAN	35	Tubulin alpha-1B chain (Alpha-tubulin ubiquitous) (Tubulin K-alpha-1) (Tubulin alpha-ubiquitous chain) [Cleaved into: Detyrosinated tubulin alpha-1B chain]	TUBA1B	0.283508	0.0422074	3.48466e-08	0.344497	0.0439553	2.87425e-11
BPNT1_HUMAN	3	3'(2'),5'-bisphosphate nucleotidase 1 (EC 3.1.3.7) (Bisphosphate 3'-nucleotidase 1) (PAP-inositol 1,4-phosphatase) (PIP)	BPNT1	0.173008	0.198318	0.864058	0.225867	0.221685	0.689031
TBB2A_HUMAN	28	Tubulin beta-2A chain (Tubulin beta class IIa)	TUBB2A TUBB2	0.286853	0.180285	0.60257	0.0982575	0.179503	0.827832
TBB3_HUMAN	10	Tubulin beta-3 chain (Tubulin beta-4 chain) (Tubulin beta-III)	TUBB3 TUBB4	-0.274254	0.475792	0.927191	0.326479	0.424462	0.766329
TBB4B_HUMAN	11	Tubulin beta-4B chain (Tubulin beta-2 chain) (Tubulin beta-2C chain)	TUBB4B TUBB2C	-0.233978	0.850256	0.972424	0.0759627	0.86701	0.972765
TBB6_HUMAN	14	Tubulin beta-6 chain (Tubulin beta class V)	TUBB6	-0.426788	0.851273	0.938557	0.0843409	0.817	0.971366
NDRG1_HUMAN	10	Protein NDRG1 (Differentiation-related gene 1 protein) (DRG-1) (N-myc downstream-regulated gene 1 protein) (Nickel-specific induction protein Cap43) (Reducing agents and tunicamycin-responsive protein) (RTP) (Rit42)	NDRG1 CAP43 DRG1 RTP	0.100093	0.576705	0.982672	0.359485	0.575518	0.802431
MYL9_HUMAN	10	Myosin regulatory light polypeptide 9 (20 kDa myosin light chain) (LC20) (MLC-2C) (Myosin RLC) (Myosin regulatory light chain 2, smooth muscle isoform) (Myosin regulatory light chain 9) (Myosin regulatory light chain MRLC1)	MYL9 MLC2 MRLC1 MYRL2	-0.153286	0.581553	0.972652	0.356629	0.615482	0.818196
RACK1_HUMAN	21	Receptor of activated protein C kinase 1 (Cell proliferation-inducing gene 21 protein) (Guanine nucleotide-binding protein subunit beta-2-like 1) (Guanine nucleotide-binding protein subunit beta-like protein 12.3) (Human lung cancer oncogene 7 protein) (HLC-7) (Receptor for activated C kinase) (Small ribosomal subunit protein RACK1) [Cleaved into: Receptor of activated protein C kinase 1, N-termi…	RACK1 GNB2L1 HLC7 PIG21	0.110706	0.333088	0.971075	0.276244	0.354087	0.763879
DSRAD_HUMAN	11	Double-stranded RNA-specific adenosine deaminase (DRADA) (EC 3.5.4.37) (136 kDa double-stranded RNA-binding protein) (p136) (Interferon-inducible protein 4) (IFI-4) (K88DSRBP)	ADAR ADAR1 DSRAD G1P1 IFI4	0.0325135	0.0943396	0.969195	-0.0124883	0.105469	0.970049
BASP1_HUMAN	12	Brain acid soluble protein 1 (22 kDa neuronal tissue-enriched acidic protein) (Neuronal axonal membrane protein NAP-22)	BASP1 NAP22	0.338952	0.319431	0.821813	-0.723568	0.404399	0.426763
PGRC2_HUMAN	9	Membrane-associated progesterone receptor component 2 (Progesterone membrane-binding protein) (Steroid receptor protein DG6)	PGRMC2 DG6 PMBP	-0.26102	0.156111	0.566624	0.236122	0.146985	0.478941
SC24B_HUMAN	4	Protein transport protein Sec24B (SEC24-related protein B)	SEC24B	0.0502334	0.15689	0.971075	0.177111	0.164125	0.664478
FAM3C_HUMAN	8	Protein FAM3C (Interleukin-like EMT inducer)	FAM3C ILEI GS3786	-0.232814	0.143697	0.594725	0.277825	0.153287	0.417767
THIM_HUMAN	16	3-ketoacyl-CoA thiolase, mitochondrial (EC 2.3.1.16) (Acetyl-CoA acyltransferase) (Beta-ketothiolase) (Mitochondrial 3-oxoacyl-CoA thiolase) (T1)	ACAA2	-0.218625	0.178774	0.775003	0.132401	0.168673	0.763681
TOM40_HUMAN	5	Mitochondrial import receptor subunit TOM40 homolog (Protein Haymaker) (Translocase of outer membrane 40 kDa subunit homolog) (p38.5)	TOMM40 C19orf1 PEREC1 TOM40	-0.457551	0.172731	0.286977	0.122258	0.147577	0.758575
ATP5H_HUMAN	6	ATP synthase subunit d, mitochondrial (ATPase subunit d) (ATP synthase peripheral stalk subunit d)	ATP5PD ATP5H My032	-0.061615	0.140568	0.947901	-0.0994725	0.149316	0.789015
CALX_HUMAN	31	Calnexin (IP90) (Major histocompatibility complex class I antigen-binding protein p88) (p90)	CANX	-0.136167	0.246802	0.927191	0.168678	0.249545	0.784415
EIF3M_HUMAN	7	Eukaryotic translation initiation factor 3 subunit M (eIF3m) (Fetal lung protein B5) (hFL-B5) (PCI domain-containing protein 1)	EIF3M HFLB5 PCID1 GA17 PNAS-125	-0.502245	0.165858	0.150431	0.30694	0.147471	0.335331
SC23B_HUMAN	4	Protein transport protein Sec23B (hSec23B) (SEC23-related protein B)	SEC23B	-0.28445	0.254418	0.803183	0.151105	0.223017	0.784935
CARM1_HUMAN	5	Histone-arginine methyltransferase CARM1 (EC 2.1.1.319) (Coactivator-associated arginine methyltransferase 1) (Protein arginine N-methyltransferase 4)	CARM1 PRMT4	-0.0551529	0.13249	0.955606	0.252203	0.129587	0.378435
MBB1A_HUMAN	6	Myb-binding protein 1A	MYBBP1A P160	-0.0319727	0.194034	0.982672	0.0651724	0.186471	0.895765
DDX17_HUMAN	24	Probable ATP-dependent RNA helicase DDX17 (EC 3.6.4.13) (DEAD box protein 17) (DEAD box protein p72) (DEAD box protein p82) (RNA-dependent helicase p72)	DDX17	-0.24348	0.433277	0.927191	0.107475	0.435574	0.936466
IPO7_HUMAN	11	Importin-7 (Imp7) (Ran-binding protein 7) (RanBP7)	IPO7 RANBP7	-0.307517	0.195771	0.611829	0.132853	0.197188	0.785066
P3H3_HUMAN	14	Prolyl 3-hydroxylase 3 (EC 1.14.11.7) (Leprecan-like protein 2) (Protein B)	P3H3 LEPREL2	-0.289097	0.193478	0.646967	0.427512	0.168278	0.191018
DCTN2_HUMAN	10	Dynactin subunit 2 (50 kDa dynein-associated polypeptide) (Dynactin complex 50 kDa subunit) (DCTN-50) (p50 dynamitin)	DCTN2 DCTN50	-0.258114	0.209822	0.775003	0.0939011	0.204637	0.860437
AN32B_HUMAN	7	Acidic leucine-rich nuclear phosphoprotein 32 family member B (Acidic protein rich in leucines) (Putative HLA-DR-associated protein I-2) (PHAPI2) (Silver-stainable protein SSP29)	ANP32B APRIL PHAPI2	-0.0474427	0.283869	0.982672	-0.450123	0.327833	0.566811
EPCR_HUMAN	3	Endothelial protein C receptor (Activated protein C receptor) (APC receptor) (Endothelial cell protein C receptor) (CD antigen CD201)	PROCR EPCR	-0.396306	0.255996	0.628389	0.421093	0.26681	0.493698
PRDX4_HUMAN	12	Peroxiredoxin-4 (EC 1.11.1.15) (Antioxidant enzyme AOE372) (AOE37-2) (Peroxiredoxin IV) (Prx-IV) (Thioredoxin peroxidase AO372) (Thioredoxin-dependent peroxide reductase A0372)	PRDX4	-0.275347	0.228866	0.780018	-0.241174	0.259153	0.714649
ARC1A_HUMAN	8	Actin-related protein 2/3 complex subunit 1A (SOP2-like protein)	ARPC1A SOP2L	-0.0111352	0.104635	0.986627	0.382866	0.117751	0.0720427
BIG2_HUMAN	4	Brefeldin A-inhibited guanine nucleotide-exchange protein 2 (Brefeldin A-inhibited GEP 2) (ADP-ribosylation factor guanine nucleotide-exchange factor 2)	ARFGEF2 ARFGEP2 BIG2	0.488831	0.217287	0.396639	0.229169	0.187664	0.622295
TCPH_HUMAN	25	T-complex protein 1 subunit eta (TCP-1-eta) (CCT-eta) (HIV-1 Nef-interacting protein) [Cleaved into: T-complex protein 1 subunit eta, N-terminally processed]	CCT7 CCTH NIP7-1	-0.0725107	0.35603	0.981604	0.113515	0.37698	0.918466
TCPD_HUMAN	25	T-complex protein 1 subunit delta (TCP-1-delta) (CCT-delta) (Stimulator of TAR RNA-binding)	CCT4 CCTD SRB	-0.0216595	0.170095	0.983549	0.0965969	0.162993	0.813341
TCPB_HUMAN	26	T-complex protein 1 subunit beta (TCP-1-beta) (CCT-beta)	CCT2 99D8.1 CCTB	-0.117581	0.227844	0.937229	-0.0563765	0.239058	0.939573
PRP8_HUMAN	29	Pre-mRNA-processing-splicing factor 8 (220 kDa U5 snRNP-specific protein) (PRP8 homolog) (Splicing factor Prp8) (p220)	PRPF8 PRPC8	-0.163816	0.0893642	0.515195	0.331753	0.0913481	0.0268063
AHSA1_HUMAN	4	Activator of 90 kDa heat shock protein ATPase homolog 1 (AHA1) (p38)	AHSA1 C14orf3 HSPC322	-0.388028	0.223849	0.558011	0.371902	0.214966	0.445687
PAIP1_HUMAN	7	Polyadenylate-binding protein-interacting protein 1 (PABP-interacting protein 1) (PAIP-1) (Poly(A)-binding protein-interacting protein 1)	PAIP1	0.0538261	0.156655	0.969195	0.341433	0.165407	0.338773
SC65_HUMAN	9	Endoplasmic reticulum protein SC65 (Leprecan-like protein 4) (Nucleolar autoantigen No55) (Prolyl 3-hydroxylase family member 4) (Synaptonemal complex protein SC65)	P3H4 LEPREL4 NOL55 SC65	-0.285649	0.160079	0.546852	0.365627	0.162854	0.279616
ERLN1_HUMAN	5	Erlin-1 (Endoplasmic reticulum lipid raft-associated protein 1) (Protein KE04) (Stomatin-prohibitin-flotillin-HflC/K domain-containing protein 1) (SPFH domain-containing protein 1)	ERLIN1 C10orf69 KE04 KEO4 SPFH1	0.0711249	0.198198	0.966924	-0.141476	0.186037	0.767721
ATP5L_HUMAN	4	ATP synthase subunit g, mitochondrial (ATPase subunit g) (ATP synthase membrane subunit g)	ATP5MG ATP5L	-0.312179	0.207501	0.650395	0.220024	0.20511	0.666236
IF2B2_HUMAN	6	Insulin-like growth factor 2 mRNA-binding protein 2 (IGF2 mRNA-binding protein 2) (IMP-2) (Hepatocellular carcinoma autoantigen p62) (IGF-II mRNA-binding protein 2) (VICKZ family member 2)	IGF2BP2 IMP2 VICKZ2	0.75172	0.261087	0.204268	-0.112365	0.246756	0.862409
PMVK_HUMAN	4	Phosphomevalonate kinase (PMKase) (hPMK) (EC 2.7.4.2)	PMVK PMKI	0.335037	0.185737	0.546852	0.395695	0.197832	0.364833
KHDR1_HUMAN	4	KH domain-containing, RNA-binding, signal transduction-associated protein 1 (GAP-associated tyrosine phosphoprotein p62) (Src-associated in mitosis 68 kDa protein) (Sam68) (p21 Ras GTPase-activating protein-associated p62) (p68)	KHDRBS1 SAM68	0.137099	0.218997	0.906037	0.237255	0.224835	0.67621
CELF1_HUMAN	4	CUGBP Elav-like family member 1 (CELF-1) (50 kDa nuclear polyadenylated RNA-binding protein) (Bruno-like protein 2) (CUG triplet repeat RNA-binding protein 1) (CUG-BP1) (CUG-BP- and ETR-3-like factor 1) (Deadenylation factor CUG-BP) (Embryo deadenylation element-binding protein homolog) (EDEN-BP homolog) (RNA-binding protein BRUNOL-2)	CELF1 BRUNOL2 CUGBP CUGBP1 NAB50	0.280312	0.205232	0.732154	0.136941	0.221517	0.804539
RRAGA_HUMAN	5	Ras-related GTP-binding protein A (Rag A) (RagA) (Adenovirus E3 14.7 kDa-interacting protein 1) (FIP-1)	RRAGA	-0.0202035	0.169725	0.985444	0.327345	0.177695	0.407993
DCTN6_HUMAN	3	Dynactin subunit 6 (Dynactin subunit p27) (Protein WS-3)	DCTN6 WS3	-0.0888015	0.252809	0.967894	0.374103	0.267373	0.562862
GNA13_HUMAN	5	Guanine nucleotide-binding protein subunit alpha-13 (G alpha-13) (G-protein subunit alpha-13)	GNA13	0.162609	0.18263	0.859138	0.0681795	0.191462	0.89545
TCPW_HUMAN	5	T-complex protein 1 subunit zeta-2 (TCP-1-zeta-2) (CCT-zeta-2) (CCT-zeta-like) (TCP-1-zeta-like) (Testis-specific Tcp20) (Testis-specific protein TSA303)	CCT6B	-0.187911	0.177758	0.824762	0.359609	0.149815	0.244545
TCPQ_HUMAN	35	T-complex protein 1 subunit theta (TCP-1-theta) (CCT-theta) (Chaperonin containing T-complex polypeptide 1 subunit 8) (Renal carcinoma antigen NY-REN-15)	CCT8 C21orf112 CCTQ KIAA0002	-0.138928	0.434566	0.971075	0.129046	0.423204	0.917259
OGA_HUMAN	4	Protein O-GlcNAcase (OGA) (EC 3.2.1.169) (Beta-N-acetylglucosaminidase) (Beta-N-acetylhexosaminidase) (Beta-hexosaminidase) (Meningioma-expressed antigen 5) (N-acetyl-beta-D-glucosaminidase) (N-acetyl-beta-glucosaminidase) (Nuclear cytoplasmic O-GlcNAcase and acetyltransferase) (NCOAT)	OGA HEXC KIAA0679 MEA5 MGEA5	0.428473	0.271336	0.614728	0.230059	0.286731	0.760397
NUDC_HUMAN	10	Nuclear migration protein nudC (Nuclear distribution protein C homolog)	NUDC	0.351936	0.144608	0.342093	-0.0629629	0.180993	0.895879
COF1_HUMAN	14	Cofilin-1 (18 kDa phosphoprotein) (p18) (Cofilin, non-muscle isoform)	CFL1 CFL	0.039531	0.242288	0.982672	0.249331	0.256199	0.695588
COF2_HUMAN	8	Cofilin-2 (Cofilin, muscle isoform)	CFL2	0.168796	0.234124	0.887057	0.233725	0.232218	0.689031
RBBP9_HUMAN	3	Putative hydrolase RBBP9 (EC 3.-.-.-) (B5T-overexpressed gene protein) (Protein BOG) (Retinoblastoma-binding protein 10) (RBBP-10) (Retinoblastoma-binding protein 9) (RBBP-9)	RBBP9 BOG RBBP10	0.00127207	0.231756	0.999121	0.147038	0.216751	0.784935
GIPC1_HUMAN	6	PDZ domain-containing protein GIPC1 (GAIP C-terminus-interacting protein) (RGS-GAIP-interacting protein) (RGS19-interacting protein 1) (Synectin) (Tax interaction protein 2) (TIP-2)	GIPC1 C19orf3 GIPC RGS19IP1	0.144294	0.169709	0.870212	0.282727	0.159295	0.428823
NEST_HUMAN	5	Nestin	NES Nbla00170	0.612311	0.266197	0.382388	-0.193739	0.255148	0.769035
HBS1L_HUMAN	7	HBS1-like protein (ERFS)	HBS1L HBS1 KIAA1038	-0.044844	0.13884	0.971075	0.159478	0.139796	0.649772
SAHH2_HUMAN	6	S-adenosylhomocysteine hydrolase-like protein 1 (DC-expressed AHCY-like molecule) (IP(3)Rs binding protein released with IP(3)) (IRBIT) (Putative adenosylhomocysteinase 2) (S-adenosyl-L-homocysteine hydrolase 2) (AdoHcyase 2)	AHCYL1 DCAL IRBIT XPVKONA	0.00964209	0.231423	0.991179	0.32313	0.235061	0.566811
NCKP1_HUMAN	15	Nck-associated protein 1 (NAP 1) (Membrane-associated protein HEM-2) (p125Nap1)	NCKAP1 HEM2 KIAA0587 NAP1	-0.173774	0.0995898	0.552911	0.583293	0.104279	4.82801e-05
IQGA2_HUMAN	3	Ras GTPase-activating-like protein IQGAP2	IQGAP2	0.152241	0.145993	0.825359	0.171546	0.154777	0.662242
HS105_HUMAN	20	Heat shock protein 105 kDa (Antigen NY-CO-25) (Heat shock 110 kDa protein)	HSPH1 HSP105 HSP110 KIAA0201	-0.0802339	0.373694	0.981604	0.309197	0.355715	0.737656
HSP74_HUMAN	38	Heat shock 70 kDa protein 4 (HSP70RY) (Heat shock 70-related protein APG-2)	HSPA4 APG2	-0.110695	0.373453	0.971075	0.154319	0.38108	0.880157
AL1L1_HUMAN	12	Cytosolic 10-formyltetrahydrofolate dehydrogenase (10-FTHFDH) (FDH) (EC 1.5.1.6) (Aldehyde dehydrogenase family 1 member L1)	ALDH1L1 FTHFD	0.190773	0.116238	0.582194	0.0182424	0.114446	0.961113
RUVB2_HUMAN	17	RuvB-like 2 (EC 3.6.4.12) (48 kDa TATA box-binding protein-interacting protein) (48 kDa TBP-interacting protein) (51 kDa erythrocyte cytosolic protein) (ECP-51) (INO80 complex subunit J) (Repressing pontin 52) (Reptin 52) (TIP49b) (TIP60-associated protein 54-beta) (TAP54-beta)	RUVBL2 INO80J TIP48 TIP49B CGI-46	-0.138153	0.175365	0.874964	0.191054	0.186284	0.68583
PGRC1_HUMAN	10	Membrane-associated progesterone receptor component 1 (mPR) (Dap1) (IZA)	PGRMC1 HPR6.6 PGRMC	0.0187595	0.270053	0.986627	-0.258899	0.289822	0.726274
RAB10_HUMAN	10	Ras-related protein Rab-10	RAB10	0.0252225	0.154959	0.982672	0.540195	0.173004	0.0876208
YIF1A_HUMAN	3	Protein YIF1A (54TMp) (YIP1-interacting factor homolog A)	YIF1A 54TM HYIF1P YIF1	-0.226105	0.287445	0.874964	0.769598	0.271247	0.152581
PLPL6_HUMAN	9	Neuropathy target esterase (EC 3.1.1.5) (Patatin-like phospholipase domain-containing protein 6)	PNPLA6 NTE	0.0591085	0.129062	0.946964	0.0490066	0.124344	0.886382
SGT1_HUMAN	9	Protein SGT1 homolog (Protein 40-6-3) (Sgt1) (Suppressor of G2 allele of SKP1 homolog)	SUGT1	-0.162967	0.14548	0.803183	0.171404	0.169341	0.689031
RNPS1_HUMAN	6	RNA-binding protein with serine-rich domain 1 (SR-related protein LDC2)	RNPS1 LDC2	-0.0112398	0.17009	0.986627	0.0843447	0.169614	0.846715
SRSF8_HUMAN	3	Serine/arginine-rich splicing factor 8 (Pre-mRNA-splicing factor SRP46) (Splicing factor SRp46) (Splicing factor, arginine/serine-rich 2B)	SRSF8 SFRS2B SRP46	0.0195284	0.152609	0.983549	0.250581	0.139739	0.428823
PRDX3_HUMAN	10	Thioredoxin-dependent peroxide reductase, mitochondrial (EC 1.11.1.15) (Antioxidant protein 1) (AOP-1) (HBC189) (Peroxiredoxin III) (Prx-III) (Peroxiredoxin-3) (Protein MER5 homolog)	PRDX3 AOP1	-0.479135	0.276914	0.554477	0.0391678	0.227767	0.95721
ROA0_HUMAN	7	Heterogeneous nuclear ribonucleoprotein A0 (hnRNP A0)	HNRNPA0 HNRPA0	-0.204381	0.173204	0.78276	0.194268	0.172039	0.653182
CBX1_HUMAN	3	Chromobox protein homolog 1 (HP1Hsbeta) (Heterochromatin protein 1 homolog beta) (HP1 beta) (Heterochromatin protein p25) (M31) (Modifier 1 protein) (p25beta)	CBX1 CBX	0.166372	0.256365	0.903841	0.590357	0.246191	0.254908
SC61B_HUMAN	3	Protein transport protein Sec61 subunit beta	SEC61B	0.0133805	0.207176	0.986627	0.0331664	0.220369	0.962578
TOM34_HUMAN	4	Mitochondrial import receptor subunit TOM34 (hTom34) (Translocase of outer membrane 34 kDa subunit)	TOMM34 URCC3	0.0194822	0.216624	0.986627	0.208638	0.200807	0.685025
PDIA5_HUMAN	28	Protein disulfide-isomerase A5 (EC 5.3.4.1) (Protein disulfide isomerase-related protein)	PDIA5 PDIR	-0.1565	0.141508	0.803183	0.25554	0.139535	0.404286
OS9_HUMAN	3	Protein OS-9 (Amplified in osteosarcoma 9)	OS9	0.598613	0.301642	0.477131	-0.359228	0.32584	0.662439
TMED2_HUMAN	3	Transmembrane emp24 domain-containing protein 2 (Membrane protein p24A) (p24) (p24 family protein beta-1) (p24beta1)	TMED2 RNP24	0.0561151	0.228801	0.976195	0.15771	0.273295	0.820239
LMAN2_HUMAN	16	Vesicular integral-membrane protein VIP36 (Glycoprotein GP36b) (Lectin mannose-binding 2) (Vesicular integral-membrane protein 36) (VIP36)	LMAN2 C5orf8	-0.270394	0.1301	0.431753	0.291651	0.119969	0.216338
STIP1_HUMAN	28	Stress-induced-phosphoprotein 1 (STI1) (Hsc70/Hsp90-organizing protein) (Hop) (Renal carcinoma antigen NY-REN-11) (Transformation-sensitive protein IEF SSP 3521)	STIP1	0.0737513	0.132064	0.927191	-0.13248	0.138464	0.700821
EBP2_HUMAN	3	Probable rRNA-processing protein EBP2 (EBNA1-binding protein 2) (Nucleolar protein p40)	EBNA1BP2 EBP2	0.213359	0.243716	0.862212	0.235207	0.234881	0.691859
1433T_HUMAN	12	14-3-3 protein theta (14-3-3 protein T-cell) (14-3-3 protein tau) (Protein HS1)	YWHAQ	0.0141905	0.286032	0.988359	-0.191867	0.347308	0.827832
ASCC3_HUMAN	9	Activating signal cointegrator 1 complex subunit 3 (EC 3.6.4.12) (ASC-1 complex subunit p200) (ASC1p200) (Helicase, ATP binding 1) (Trip4 complex subunit p200)	ASCC3 HELIC1	0.0873925	0.129358	0.895073	0.256631	0.151583	0.45267
RAB32_HUMAN	11	Ras-related protein Rab-32	RAB32	-0.1212	0.123444	0.841487	0.173235	0.1217	0.551075
MIC60_HUMAN	23	MICOS complex subunit MIC60 (Cell proliferation-inducing gene 4/52 protein) (Mitochondrial inner membrane protein) (Mitofilin) (p87/89)	IMMT HMP MIC60 MINOS2 PIG4 PIG52	-0.112287	0.393173	0.971369	0.0751225	0.407923	0.95444
ILVBL_HUMAN	7	Acetolactate synthase-like protein (EC 2.2.1.-) (IlvB-like protein)	ILVBL AHAS	-0.280545	0.274488	0.828001	0.195088	0.280248	0.781771
RAB35_HUMAN	6	Ras-related protein Rab-35 (GTP-binding protein RAY) (Ras-related protein Rab-1C)	RAB35 RAB1C RAY	0.125206	0.137443	0.858767	0.230656	0.153706	0.516889
RAB31_HUMAN	3	Ras-related protein Rab-31 (Ras-related protein Rab-22B)	RAB31 RAB22B	0.0360006	0.236417	0.982672	0.321464	0.242365	0.584544
DEST_HUMAN	14	Destrin (Actin-depolymerizing factor) (ADF)	DSTN ACTDP DSN	0.21238	0.231097	0.858767	0.0255736	0.259865	0.971366
ADRM1_HUMAN	3	Proteasomal ubiquitin receptor ADRM1 (110 kDa cell membrane glycoprotein) (Gp110) (Adhesion-regulating molecule 1) (ARM-1) (Proteasome regulatory particle non-ATPase 13) (hRpn13) (Rpn13 homolog)	ADRM1 GP110	-0.15194	0.199266	0.879308	0.154681	0.224939	0.783623
CPSF6_HUMAN	4	Cleavage and polyadenylation specificity factor subunit 6 (Cleavage and polyadenylation specificity factor 68 kDa subunit) (CPSF 68 kDa subunit) (Cleavage factor Im complex 68 kDa subunit) (CFIm68) (Pre-mRNA cleavage factor Im 68 kDa subunit) (Protein HPBRII-4/7)	CPSF6 CFIM68	0.192541	0.240235	0.874964	-0.456532	0.308244	0.532155
STMN2_HUMAN	3	Stathmin-2 (Superior cervical ganglion-10 protein) (Protein SCG10)	STMN2 SCG10 SCGN10	0.0275715	0.197805	0.982672	-0.0329293	0.206201	0.961113
MPRIP_HUMAN	20	Myosin phosphatase Rho-interacting protein (M-RIP) (Rho-interacting protein 3) (RIP3) (p116Rip)	MPRIP KIAA0864 MRIP RHOIP3	-0.0713505	0.1181	0.913732	0.204547	0.122962	0.456533
TARA_HUMAN	11	TRIO and F-actin-binding protein (Protein Tara) (Trio-associated repeat on actin)	TRIOBP KIAA1662 TARA HRIHFB2122	0.160964	0.0876238	0.517914	0.154704	0.0876532	0.428823
RER1_HUMAN	4	Protein RER1	RER1	-0.100948	0.206159	0.938557	0.355211	0.179293	0.371237
DNJB4_HUMAN	8	DnaJ homolog subfamily B member 4 (Heat shock 40 kDa protein 1 homolog) (HSP40 homolog) (Heat shock protein 40 homolog) (Human liver DnaJ-like protein)	DNAJB4 DNAJW HLJ1	-0.0457573	0.129055	0.966924	0.0855991	0.119844	0.778267
AK1C1_HUMAN	18	Aldo-keto reductase family 1 member C1 (EC 1.1.1.-) (20-alpha-hydroxysteroid dehydrogenase) (20-alpha-HSD) (EC 1.1.1.149) (Chlordecone reductase homolog HAKRC) (Dihydrodiol dehydrogenase 1/2) (DD1/DD2) (High-affinity hepatic bile acid-binding protein) (HBAB) (Indanol dehydrogenase) (EC 1.1.1.112) (Trans-1,2-dihydrobenzene-1,2-diol dehydrogenase) (EC 1.3.1.20)	AKR1C1 DDH DDH1	-0.12026	0.658327	0.981604	0.356209	0.611138	0.817253
ERLN2_HUMAN	10	Erlin-2 (Endoplasmic reticulum lipid raft-associated protein 2) (Stomatin-prohibitin-flotillin-HflC/K domain-containing protein 2) (SPFH domain-containing protein 2)	ERLIN2 C8orf2 SPFH2 UNQ2441/PRO5003/PRO9924	-0.158586	0.17168	0.858764	-0.0626881	0.176614	0.89545
NUDT5_HUMAN	6	ADP-sugar pyrophosphatase (EC 3.6.1.13) (8-oxo-dGDP phosphatase) (EC 3.6.1.58) (Nuclear ATP-synthesis protein NUDIX5) (EC 2.7.7.96) (Nucleoside diphosphate-linked moiety X motif 5) (Nudix motif 5) (hNUDT5) (YSA1H)	NUDT5 NUDIX5 HSPC115	-0.241938	0.147012	0.58418	0.33495	0.135888	0.217667
FSTL1_HUMAN	8	Follistatin-related protein 1 (Follistatin-like protein 1)	FSTL1 FRP	0.323869	0.145791	0.396639	0.315206	0.142039	0.288814
HDGF_HUMAN	15	Hepatoma-derived growth factor (HDGF) (High mobility group protein 1-like 2) (HMG-1L2)	HDGF HMG1L2	-0.0327027	0.109502	0.971075	-0.0143992	0.113301	0.969197
PSIP1_HUMAN	4	PC4 and SFRS1-interacting protein (CLL-associated antigen KW-7) (Dense fine speckles 70 kDa protein) (DFS 70) (Lens epithelium-derived growth factor) (Transcriptional coactivator p75/p52)	PSIP1 DFS70 LEDGF PSIP2	0.098898	0.1971	0.938557	0.142095	0.21421	0.789092
STRAP_HUMAN	13	Serine-threonine kinase receptor-associated protein (MAP activator with WD repeats) (UNR-interacting protein) (WD-40 repeat protein PT-WD)	STRAP MAWD UNRIP	-0.125637	0.183748	0.89473	0.117436	0.181242	0.792351
S23IP_HUMAN	12	SEC23-interacting protein (p125)	SEC23IP MSTP053	0.0260895	0.142062	0.981604	0.0260786	0.144123	0.95444
SP16H_HUMAN	8	FACT complex subunit SPT16 (Chromatin-specific transcription elongation factor 140 kDa subunit) (FACT 140 kDa subunit) (FACTp140) (Facilitates chromatin transcription complex subunit SPT16) (hSPT16)	SUPT16H FACT140 FACTP140	-0.207944	0.158895	0.740266	0.28752	0.154773	0.400938
PLPHP_HUMAN	3	Pyridoxal phosphate homeostasis protein (PLP homeostasis protein) (Proline synthase co-transcribed bacterial homolog protein) (Pyridoxal phosphate-binding protein)	PLPBP PROSC	0.158389	0.24673	0.904053	0.153021	0.230495	0.789092
AKAP2_HUMAN	21	A-kinase anchor protein 2 (AKAP-2) (AKAP-KL) (Protein kinase A-anchoring protein 2) (PRKA2)	AKAP2 KIAA0920 PRKA2	-0.193949	0.442674	0.947901	0.00670834	0.432438	0.996879
RAE1_HUMAN	3	Rab proteins geranylgeranyltransferase component A 1 (Choroideremia protein) (Rab escort protein 1) (REP-1) (TCD protein)	CHM REP1 TCD	-0.45769	0.287599	0.611829	-0.00196276	0.271817	0.997533
RL35_HUMAN	5	60S ribosomal protein L35 (Large ribosomal subunit protein uL29)	RPL35	0.0309213	0.198786	0.982672	-0.716113	0.257422	0.152999
PDC10_HUMAN	4	Programmed cell death protein 10 (Cerebral cavernous malformations 3 protein) (TF-1 cell apoptosis-related protein 15)	PDCD10 CCM3 TFAR15	-0.325636	0.208289	0.621708	0.575382	0.233724	0.226274
CAVN3_HUMAN	15	Caveolae-associated protein 3 (Cavin-3) (Protein kinase C delta-binding protein) (Serum deprivation response factor-related gene product that binds to C-kinase) (hSRBC)	CAVIN3 PRKCDBP SRBC	-0.00760822	0.271405	0.994321	-0.285462	0.295598	0.697818
PACN2_HUMAN	7	Protein kinase C and casein kinase substrate in neurons protein 2 (Syndapin-2) (Syndapin-II)	PACSIN2	-0.0684503	0.157341	0.947901	0.0983497	0.160306	0.805837
SNX18_HUMAN	4	Sorting nexin-18 (SH3 and PX domain-containing protein 3B) (Sorting nexin-associated Golgi protein 1)	SNX18 SH3PXD3B SNAG1	0.00225832	0.200653	0.997584	0.0114081	0.193512	0.977997
DCTN3_HUMAN	5	Dynactin subunit 3 (Dynactin complex subunit 22 kDa subunit) (p22)	DCTN3 DCTN22	0.372555	0.209098	0.550678	-0.113831	0.213964	0.831474
XPOT_HUMAN	9	Exportin-T (Exportin(tRNA)) (tRNA exportin)	XPOT	-0.256374	0.152282	0.564877	0.148158	0.161023	0.718281
ATX2L_HUMAN	9	Ataxin-2-like protein (Ataxin-2 domain protein) (Ataxin-2-related protein)	ATXN2L A2D A2LG A2LP A2RP	-0.0741274	0.14018	0.931685	-0.0477711	0.133709	0.89545
PRPK_HUMAN	4	EKC/KEOPS complex subunit TP53RK (EC 3.6.-.-) (Atypical serine/threonine protein kinase TP53RK) (Nori-2) (TP53-regulating kinase) (EC 2.7.11.1) (p53-related protein kinase)	TP53RK C20orf64 PRPK	0.226264	0.220027	0.827977	0.323368	0.230483	0.559956
PLCD3_HUMAN	3	1-phosphatidylinositol 4,5-bisphosphate phosphodiesterase delta-3 (EC 3.1.4.11) (Phosphoinositide phospholipase C-delta-3) (Phospholipase C-delta-3) (PLC-delta-3)	PLCD3 KIAA1964	0.94229	0.207368	0.0137009	0.037096	0.236365	0.96125
AHNK2_HUMAN	97	Protein AHNAK2	AHNAK2 C14orf78 KIAA2019	-0.0382089	0.18691	0.981604	-0.0128703	0.181202	0.976856
AHNK_HUMAN	343	Neuroblast differentiation-associated protein AHNAK (Desmoyokin)	AHNAK PM227	0.0118313	0.0218817	0.929615	-0.209943	0.0235334	1.225e-12
PARK7_HUMAN	17	Protein/nucleic acid deglycase DJ-1 (EC 3.1.2.-) (EC 3.5.1.-) (EC 3.5.1.124) (Maillard deglycase) (Oncogene DJ1) (Parkinson disease protein 7) (Parkinsonism-associated deglycase) (Protein DJ-1) (DJ-1)	PARK7	0.150058	0.193346	0.874964	-0.178839	0.192124	0.713901
COPE_HUMAN	10	Coatomer subunit epsilon (Epsilon-coat protein) (Epsilon-COP)	COPE	-0.613443	0.273294	0.389198	0.00819438	0.256821	0.990795
CASC4_HUMAN	4	Protein CASC4 (Cancer susceptibility candidate gene 4 protein)	CASC4 UNQ2573/PRO6308	0.163026	0.30765	0.931685	-0.399672	0.328878	0.622928
DDX42_HUMAN	7	ATP-dependent RNA helicase DDX42 (EC 3.6.4.13) (DEAD box protein 42) (RNA helicase-like protein) (RHELP) (RNA helicase-related protein) (RNAHP) (SF3b DEAD box protein) (Splicing factor 3B-associated 125 kDa protein) (SF3b125)	DDX42	-0.172396	0.202851	0.870212	0.193514	0.177326	0.662564
FKBP9_HUMAN	17	Peptidyl-prolyl cis-trans isomerase FKBP9 (PPIase FKBP9) (EC 5.2.1.8) (63 kDa FK506-binding protein) (63 kDa FKBP) (FKBP-63) (FK506-binding protein 9) (FKBP-9) (Rotamase)	FKBP9 FKBP60 FKBP63	-0.0642301	0.0831117	0.87609	0.224336	0.0787255	0.121999
PHB2_HUMAN	13	Prohibitin-2 (B-cell receptor-associated protein BAP37) (D-prohibitin) (Repressor of estrogen receptor activity)	PHB2 BAP REA	-0.0773071	0.104453	0.882393	0.16443	0.0995158	0.463753
BACH_HUMAN	8	Cytosolic acyl coenzyme A thioester hydrolase (EC 3.1.2.2) (Acyl-CoA thioesterase 7) (Brain acyl-CoA hydrolase) (BACH) (CTE-IIa) (CTE-II) (Long chain acyl-CoA thioester hydrolase)	ACOT7 BACH	-0.355825	0.149589	0.353569	0.100256	0.180331	0.827832
HAP28_HUMAN	5	28 kDa heat- and acid-stable phosphoprotein (PDGF-associated protein) (PAP) (PDGFA-associated protein 1) (PAP1)	PDAP1 HASPP28	0.130768	0.201561	0.903841	0.170732	0.216111	0.763681
CBX3_HUMAN	5	Chromobox protein homolog 3 (HECH) (Heterochromatin protein 1 homolog gamma) (HP1 gamma) (Modifier 2 protein)	CBX3	-0.0487247	0.202311	0.976195	0.155661	0.186843	0.756023
U2AF2_HUMAN	6	Splicing factor U2AF 65 kDa subunit (U2 auxiliary factor 65 kDa subunit) (hU2AF(65)) (hU2AF65) (U2 snRNP auxiliary factor large subunit)	U2AF2 U2AF65	-0.549645	0.23148	0.353569	0.739245	0.209948	0.0473023
TWF2_HUMAN	9	Twinfilin-2 (A6-related protein) (hA6RP) (Protein tyrosine kinase 9-like) (Twinfilin-1-like protein)	TWF2 PTK9L MSTP011	-0.34534	0.168442	0.44208	0.48396	0.165618	0.119098
TBA1C_HUMAN	5	Tubulin alpha-1C chain (Alpha-tubulin 6) (Tubulin alpha-6 chain) [Cleaved into: Detyrosinated tubulin alpha-1C chain]	TUBA1C TUBA6	-0.415746	0.87948	0.944615	0.348806	0.812972	0.874216
LACTB_HUMAN	7	Serine beta-lactamase-like protein LACTB, mitochondrial (EC 3.4.-.-)	LACTB MRPL56 UNQ843/PRO1781	-0.223786	0.178436	0.768417	0.309276	0.17941	0.444506
VASN_HUMAN	3	Vasorin (Protein slit-like 2)	VASN SLITL2 UNQ314/PRO357/PRO1282	-0.048564	0.324634	0.982672	-0.205898	0.307329	0.788836
CGAS_HUMAN	3	Cyclic GMP-AMP synthase (cGAMP synthase) (cGAS) (h-cGAS) (EC 2.7.7.86) (2'3'-cGAMP synthase) (Mab-21 domain-containing protein 1)	CGAS C6orf150 MB21D1	0.394792	0.268016	0.674207	0.425458	0.283268	0.524446
KCRB_HUMAN	14	Creatine kinase B-type (EC 2.7.3.2) (Brain creatine kinase) (B-CK) (Creatine kinase B chain) (Creatine phosphokinase B-type) (CPK-B)	CKB CKBB	-0.689133	0.32161	0.409107	0.29521	0.256317	0.643274
TBCB_HUMAN	4	Tubulin-folding cofactor B (Cytoskeleton-associated protein 1) (Cytoskeleton-associated protein CKAPI) (Tubulin-specific chaperone B)	TBCB CG22 CKAP1	-0.0922987	0.183379	0.938557	0.218782	0.199337	0.662439
DHRS1_HUMAN	3	Dehydrogenase/reductase SDR family member 1 (EC 1.1.-.-) (Short chain dehydrogenase/reductase family 19C member 1)	DHRS1 SDR19C1	0.422549	0.244494	0.558812	-0.0775642	0.272535	0.923463
ARAP1_HUMAN	4	Arf-GAP with Rho-GAP domain, ANK repeat and PH domain-containing protein 1 (Centaurin-delta-2) (Cnt-d2)	ARAP1 CENTD2 KIAA0782	0.281247	0.255158	0.808325	0.307582	0.247979	0.621264
SPB1_HUMAN	6	pre-rRNA processing protein FTSJ3 (EC 2.1.1.-) (2'-O-ribose RNA methyltransferase SPB1 homolog) (Protein ftsJ homolog 3) (Putative rRNA methyltransferase 3)	FTSJ3 SB92	-0.0641528	0.153994	0.955606	0.091315	0.166518	0.827832
ADDA_HUMAN	14	Alpha-adducin (Erythrocyte adducin subunit alpha)	ADD1 ADDA	-0.174966	0.113001	0.621708	0.113156	0.100845	0.654552
TPP1_HUMAN	5	Tripeptidyl-peptidase 1 (TPP-1) (EC 3.4.14.9) (Cell growth-inhibiting gene 1 protein) (Lysosomal pepstatin-insensitive protease) (LPIC) (Tripeptidyl aminopeptidase) (Tripeptidyl-peptidase I) (TPP-I)	TPP1 CLN2 GIG1 UNQ267/PRO304	-0.010503	0.181445	0.986627	0.0293636	0.184299	0.961113
ADDG_HUMAN	12	Gamma-adducin (Adducin-like protein 70)	ADD3 ADDL	-0.0560139	0.170458	0.971075	0.0696573	0.181509	0.887542
CLCA_HUMAN	9	Clathrin light chain A (Lca)	CLTA	-0.0437445	0.12106	0.965687	-0.143155	0.151343	0.710302
IKIP_HUMAN	13	Inhibitor of nuclear factor kappa-B kinase-interacting protein (I kappa-B kinase-interacting protein) (IKBKB-interacting protein) (IKK-interacting protein)	IKBIP IKIP	-0.172161	0.130519	0.737447	0.222784	0.131927	0.45267
FGD4_HUMAN	3	FYVE, RhoGEF and PH domain-containing protein 4 (Actin filament-binding protein frabin) (FGD1-related F-actin-binding protein) (Zinc finger FYVE domain-containing protein 6)	FGD4 FRABP ZFYVE6	0.287502	0.315972	0.858767	-0.078534	0.309767	0.935994
PLIN2_HUMAN	7	Perilipin-2 (Adipophilin) (Adipose differentiation-related protein) (ADRP)	PLIN2 ADFP	0.0703633	0.150483	0.944615	-0.0529393	0.171464	0.916794
IRGQ_HUMAN	3	Immunity-related GTPase family Q protein	IRGQ IRGQ1 FKSG27	-0.541358	0.332375	0.601545	-0.646344	0.336933	0.389769
CNN1_HUMAN	3	Calponin-1 (Basic calponin) (Calponin H1, smooth muscle)	CNN1	0.381714	0.270304	0.704571	0.0895388	0.286795	0.915815
CNN2_HUMAN	14	Calponin-2 (Calponin H2, smooth muscle) (Neutral calponin)	CNN2	-0.14935	0.566729	0.972652	-0.0549239	0.617515	0.97211
CNN3_HUMAN	8	Calponin-3 (Calponin, acidic isoform)	CNN3	-0.278184	0.172155	0.593558	0.00194822	0.167802	0.996879
H32_HUMAN	7	Histone H3.2 (Histone H3/m) (Histone H3/o)	HIST2H3A; HIST2H3C H3F2 H3FM; HIST2H3D	0.289784	0.262152	0.804733	-0.392397	0.255771	0.501069
ARL8A_HUMAN	7	ADP-ribosylation factor-like protein 8A (ADP-ribosylation factor-like protein 10B) (Novel small G protein indispensable for equal chromosome segregation 2)	ARL8A ARL10B GIE2	-0.36561	0.191815	0.499656	0.294362	0.195241	0.515454
WDR64_HUMAN	3	WD repeat-containing protein 64	WDR64	0.0126811	0.243276	0.987195	0.143327	0.258564	0.827832
IQGA3_HUMAN	3	Ras GTPase-activating-like protein IQGAP3	IQGAP3	-0.1221	0.276301	0.947901	0.322495	0.300987	0.66746
NNRE_HUMAN	5	NAD(P)H-hydrate epimerase (EC 5.1.99.6) (Apolipoprotein A-I-binding protein) (AI-BP) (NAD(P)HX epimerase) (YjeF N-terminal domain-containing protein 1) (YjeF_N1)	NAXE AIBP APOA1BP YJEFN1	-0.228662	0.248671	0.858767	0.118245	0.251001	0.857946
ADHX_HUMAN	14	Alcohol dehydrogenase class-3 (EC 1.1.1.1) (Alcohol dehydrogenase 5) (Alcohol dehydrogenase class chi chain) (Alcohol dehydrogenase class-III) (Glutathione-dependent formaldehyde dehydrogenase) (FALDH) (FDH) (GSH-FDH) (EC 1.1.1.-) (S-(hydroxymethyl)glutathione dehydrogenase) (EC 1.1.1.284)	ADH5 ADHX FDH	-0.304009	0.192792	0.611829	0.092366	0.195229	0.85782
GALM_HUMAN	3	Aldose 1-epimerase (EC 5.1.3.3) (Galactose mutarotase)	GALM BLOCK25	-0.0419879	0.267128	0.982672	0.389871	0.259842	0.525128
COPA_HUMAN	49	Coatomer subunit alpha (Alpha-coat protein) (Alpha-COP) (HEP-COP) (HEPCOP) [Cleaved into: Xenin (Xenopsin-related peptide); Proxenin]	COPA	-0.235083	0.303398	0.874964	0.308974	0.271252	0.647129
COPB_HUMAN	34	Coatomer subunit beta (Beta-coat protein) (Beta-COP)	COPB1 COPB MSTP026	-0.314897	0.288844	0.808325	0.354645	0.299778	0.633381
COX41_HUMAN	10	Cytochrome c oxidase subunit 4 isoform 1, mitochondrial (Cytochrome c oxidase polypeptide IV) (Cytochrome c oxidase subunit IV isoform 1) (COX IV-1)	COX4I1 COX4	-0.00295027	0.161439	0.996851	0.0988507	0.174679	0.821882
COX5B_HUMAN	4	Cytochrome c oxidase subunit 5B, mitochondrial (Cytochrome c oxidase polypeptide Vb)	COX5B	-0.0151574	0.251173	0.986627	-0.379192	0.260108	0.540968
ADK_HUMAN	11	Adenosine kinase (AK) (EC 2.7.1.20) (Adenosine 5'-phosphotransferase)	ADK	0.0424989	0.13146	0.971075	0.498062	0.143076	0.0464205
PRRC1_HUMAN	3	Protein PRRC1 (Proline-rich and coiled-coil-containing protein 1)	PRRC1	0.176241	0.224314	0.874964	0.105974	0.238364	0.867971
NAKD2_HUMAN	4	NAD kinase 2, mitochondrial (EC 2.7.1.23) (Mitochondrial NAD kinase) (NAD kinase domain-containing protein 1, mitochondrial)	NADK2 C5orf33 MNADK NADKD1	-0.046635	0.235288	0.981604	0.27888	0.236303	0.638191
CX6B1_HUMAN	4	Cytochrome c oxidase subunit 6B1 (Cytochrome c oxidase subunit VIb isoform 1) (COX VIb-1)	COX6B1 COX6B	-0.270349	0.230983	0.788392	-0.207719	0.200785	0.685025
CMBL_HUMAN	3	Carboxymethylenebutenolidase homolog (EC 3.1.-.-)	CMBL	-0.398784	0.344728	0.795437	0.277202	0.281755	0.695588
UBCP1_HUMAN	4	Ubiquitin-like domain-containing CTD phosphatase 1 (EC 3.1.3.16) (Nuclear proteasome inhibitor UBLCP1)	UBLCP1	-0.0118211	0.208063	0.986627	0.510582	0.230211	0.29949
STXB5_HUMAN	5	Syntaxin-binding protein 5 (Lethal(2) giant larvae protein homolog 3) (Tomosyn-1)	STXBP5 LLGL3	0.178574	0.182026	0.843571	0.0140805	0.179507	0.976809
MTPN_HUMAN	3	Myotrophin (Protein V-1)	MTPN	-0.799582	0.244887	0.130825	-0.374479	0.218315	0.451309
HEM6_HUMAN	6	Oxygen-dependent coproporphyrinogen-III oxidase, mitochondrial (COX) (Coprogen oxidase) (Coproporphyrinogenase) (EC 1.3.3.3)	CPOX CPO CPX	-0.132328	0.207486	0.904053	-0.324591	0.210876	0.501069
RALYL_HUMAN	3	RNA-binding Raly-like protein (hRALYL) (Heterogeneous nuclear ribonucleoprotein C-like 3) (hnRNP core protein C-like 3)	RALYL HNRPCL3	-0.17112	0.214979	0.874964	-0.306091	0.27209	0.656101
RABP2_HUMAN	4	Cellular retinoic acid-binding protein 2 (Cellular retinoic acid-binding protein II) (CRABP-II)	CRABP2	0.290462	0.216219	0.732691	0.0828458	0.22133	0.891031
CACP_HUMAN	7	Carnitine O-acetyltransferase (Carnitine acetylase) (EC 2.3.1.7) (Carnitine acetyltransferase) (CAT) (CrAT)	CRAT CAT1	-0.32689	0.174447	0.506623	0.241865	0.152372	0.486627
CRIP1_HUMAN	3	Cysteine-rich protein 1 (CRP-1) (Cysteine-rich heart protein) (CRHP) (hCRHP) (Cysteine-rich intestinal protein) (CRIP)	CRIP1 CRIP CRP1	0.00214201	0.279086	0.998808	-0.450157	0.398483	0.654681
CRIP2_HUMAN	8	Cysteine-rich protein 2 (CRP-2) (Protein ESP1)	CRIP2 CRP2	-0.0962619	0.220394	0.947901	0.313672	0.186938	0.456391
CRK_HUMAN	7	Adapter molecule crk (Proto-oncogene c-Crk) (p38)	CRK	-0.148517	0.128379	0.79499	0.233395	0.115561	0.350194
RS4Y2_HUMAN	10	40S ribosomal protein S4, Y isoform 2 (Small ribosomal subunit protein eS4)	RPS4Y2 RPS4Y2P	0.0523528	0.154043	0.969938	-0.855902	0.20364	0.00807532
DPYL1_HUMAN	6	Dihydropyrimidinase-related protein 1 (DRP-1) (Collapsin response mediator protein 1) (CRMP-1) (Unc-33-like phosphoprotein 3) (ULIP-3)	CRMP1 DPYSL1 ULIP3	-0.238731	0.0955906	0.340092	0.184836	0.101755	0.417616
MYL6B_HUMAN	3	Myosin light chain 6B (Myosin light chain 1 slow-twitch muscle A isoform) (MLC1sa) (Smooth muscle and nonmuscle myosin light chain alkali 6B)	MYL6B MLC1SA	-0.745396	0.167688	0.0137009	-0.14536	0.176539	0.760288
PAP1L_HUMAN	3	Polyadenylate-binding protein 1-like	PABPC1L C20orf119	-0.0501796	0.153398	0.971075	0.00849413	0.131417	0.976856
QOR_HUMAN	10	Quinone oxidoreductase (EC 1.6.5.5) (NADPH:quinone reductase) (Zeta-crystallin)	CRYZ	0.0420498	0.145269	0.971075	0.192051	0.13607	0.557072
MK14_HUMAN	5	Mitogen-activated protein kinase 14 (MAP kinase 14) (MAPK 14) (EC 2.7.11.24) (Cytokine suppressive anti-inflammatory drug-binding protein) (CSAID-binding protein) (CSBP) (MAP kinase MXI2) (MAX-interacting protein 2) (Mitogen-activated protein kinase p38 alpha) (MAP kinase p38 alpha) (Stress-activated protein kinase 2a) (SAPK2a)	MAPK14 CSBP CSBP1 CSBP2 CSPB1 MXI2 SAPK2A	0.233216	0.196477	0.78276	0.183545	0.199378	0.718281
XPO2_HUMAN	19	Exportin-2 (Exp2) (Cellular apoptosis susceptibility protein) (Chromosome segregation 1-like protein) (Importin-alpha re-exporter)	CSE1L CAS XPO2	-0.261725	0.132602	0.46448	0.246568	0.131934	0.391408
PARP4_HUMAN	11	Protein mono-ADP-ribosyltransferase PARP4 (EC 2.4.2.-) (193 kDa vault protein) (ADP-ribosyltransferase diphtheria toxin-like 4) (ARTD4) (PARP-related/IalphaI-related H5/proline-rich) (PH5P) (Poly [ADP-ribose] polymerase 4) (PARP-4) (Vault poly(ADP-ribose) polymerase) (VPARP)	PARP4 ADPRTL1 KIAA0177 PARPL	-0.0043048	0.123083	0.992659	0.155915	0.127336	0.621264
CSK_HUMAN	8	Tyrosine-protein kinase CSK (EC 2.7.10.2) (C-Src kinase) (Protein-tyrosine kinase CYL)	CSK	0.0254469	0.147524	0.982672	0.299244	0.158779	0.391408
B3GLT_HUMAN	3	Beta-1,3-glucosyltransferase (Beta3Glc-T) (EC 2.4.1.-) (Beta 3-glucosyltransferase) (Beta-3-glycosyltransferase-like)	B3GLCT B3GALTL B3GTL	0.234029	0.276606	0.872899	-0.0607739	0.257852	0.940242
KC1A_HUMAN	3	Casein kinase I isoform alpha (CKI-alpha) (EC 2.7.11.1) (CK1)	CSNK1A1	0.153907	0.238522	0.904053	0.169911	0.228975	0.771995
CSRP1_HUMAN	12	Cysteine and glycine-rich protein 1 (Cysteine-rich protein 1) (CRP) (CRP1) (Epididymis luminal protein 141) (HEL-141)	CSRP1 CSRP CYRP	-0.176955	0.298412	0.918263	0.278637	0.304915	0.718281
CYTB_HUMAN	6	Cystatin-B (CPI-B) (Liver thiol proteinase inhibitor) (Stefin-B)	CSTB CST6 STFB	-0.370168	0.216811	0.558812	0.190688	0.183652	0.684937
BROX_HUMAN	3	BRO1 domain-containing protein BROX (BRO1 domain- and CAAX motif-containing protein)	BROX BROFTI C1orf58	0.103221	0.241845	0.95153	0.246344	0.26227	0.713901
CTBP1_HUMAN	5	C-terminal-binding protein 1 (CtBP1) (EC 1.1.1.-)	CTBP1 CTBP	-0.169226	0.184086	0.858767	0.030752	0.182351	0.958606
EXOC8_HUMAN	4	Exocyst complex component 8 (Exocyst complex 84 kDa subunit)	EXOC8	0.261474	0.210787	0.774063	0.0502336	0.205721	0.937974
IF16_HUMAN	22	Gamma-interferon-inducible protein 16 (Ifi-16) (Interferon-inducible myeloid differentiation transcriptional activator)	IFI16 IFNGIP1	-0.0197279	0.134536	0.982672	-0.0204907	0.136328	0.962578
CTNA2_HUMAN	6	Catenin alpha-2 (Alpha N-catenin) (Alpha-catenin-related protein)	CTNNA2 CAPR	-0.095752	0.199495	0.942777	-0.0933385	0.19034	0.850123
CTNB1_HUMAN	18	Catenin beta-1 (Beta-catenin)	CTNNB1 CTNNB OK/SW-cl.35 PRO2286	-0.0887879	0.190604	0.944615	0.205368	0.20275	0.689031
CTND1_HUMAN	13	Catenin delta-1 (Cadherin-associated Src substrate) (CAS) (p120 catenin) (p120(ctn)) (p120(cas))	CTNND1 KIAA0384	-0.167784	0.118233	0.699472	0.192036	0.122759	0.49103
PYRG1_HUMAN	7	CTP synthase 1 (EC 6.3.4.2) (CTP synthetase 1) (UTP--ammonia ligase 1)	CTPS1 CTPS	-0.269413	0.180082	0.650395	0.227262	0.183309	0.620233
SEPT8_HUMAN	8	Septin-8	SEPT8 KIAA0202	-0.411264	0.170187	0.342093	0.299822	0.151336	0.364833
SEP10_HUMAN	6	Septin-10	38960	-0.161117	0.159043	0.83111	0.316415	0.153427	0.338773
CATK_HUMAN	6	Cathepsin K (EC 3.4.22.38) (Cathepsin O) (Cathepsin O2) (Cathepsin X)	CTSK CTSO CTSO2	-0.113878	0.201346	0.927191	0.227417	0.210579	0.664478
CCD50_HUMAN	4	Coiled-coil domain-containing protein 50 (Protein Ymer)	CCDC50 C3orf6	-0.115905	0.194992	0.918328	0.275832	0.213113	0.600813
CATZ_HUMAN	8	Cathepsin Z (EC 3.4.18.1) (Cathepsin P) (Cathepsin X)	CTSZ	-0.0490887	0.164891	0.971075	0.288008	0.153007	0.391478
SCFD2_HUMAN	3	Sec1 family domain-containing protein 2 (Syntaxin-binding protein 1-like 1)	SCFD2 STXBP1L1	0.0550171	0.261606	0.981604	0.155014	0.262259	0.816065
CYB5_HUMAN	4	Cytochrome b5 (Microsomal cytochrome b5 type A) (MCB5)	CYB5A CYB5	0.0222386	0.220821	0.986627	-0.372386	0.199298	0.404284
CY1_HUMAN	5	Cytochrome c1, heme protein, mitochondrial (Complex III subunit 4) (Complex III subunit IV) (Cytochrome b-c1 complex subunit 4) (Ubiquinol-cytochrome-c reductase complex cytochrome c1 subunit) (Cytochrome c-1)	CYC1	-0.163701	0.208511	0.874964	0.808389	0.210109	0.0239971
TMTC3_HUMAN	5	Protein O-mannosyl-transferase TMTC3 (EC 2.4.1.109) (Protein SMILE) (Transmembrane and TPR repeat-containing protein 3)	TMTC3	-0.0698481	0.249016	0.971531	0.621111	0.235264	0.184065
AP2A1_HUMAN	29	AP-2 complex subunit alpha-1 (100 kDa coated vesicle protein A) (Adaptor protein complex AP-2 subunit alpha-1) (Adaptor-related protein complex 2 subunit alpha-1) (Alpha-adaptin A) (Alpha1-adaptin) (Clathrin assembly protein complex 2 alpha-A large chain) (Plasma membrane adaptor HA2/AP2 adaptin alpha A subunit)	AP2A1 ADTAA CLAPA1	-0.365951	0.373189	0.841487	0.263195	0.371161	0.779199
SYNE3_HUMAN	10	Nesprin-3 (KASH domain-containing protein 3) (KASH3) (Nuclear envelope spectrin repeat protein 3)	SYNE3 C14orf139 C14orf49 LINC00341	0.140644	0.157316	0.858767	0.241251	0.156422	0.495521
AP2A2_HUMAN	15	AP-2 complex subunit alpha-2 (100 kDa coated vesicle protein C) (Adaptor protein complex AP-2 subunit alpha-2) (Adaptor-related protein complex 2 subunit alpha-2) (Alpha-adaptin C) (Alpha2-adaptin) (Clathrin assembly protein complex 2 alpha-C large chain) (Huntingtin yeast partner J) (Huntingtin-interacting protein 9) (HIP-9) (Huntingtin-interacting protein J) (Plasma membrane adaptor HA2/AP2 ada…	AP2A2 ADTAB CLAPA2 HIP9 HYPJ KIAA0899	-0.209854	0.0886987	0.353569	0.461976	0.0847974	7.05939e-05
DREB_HUMAN	17	Drebrin (Developmentally-regulated brain protein)	DBN1 D0S117E	-0.127074	0.180011	0.891226	-0.160796	0.209915	0.766329
AP1B1_HUMAN	22	AP-1 complex subunit beta-1 (Adaptor protein complex AP-1 subunit beta-1) (Adaptor-related protein complex 1 subunit beta-1) (Beta-1-adaptin) (Beta-adaptin 1) (Clathrin assembly protein complex 1 beta large chain) (Golgi adaptor HA1/AP1 adaptin beta subunit)	AP1B1 ADTB1 BAM22 CLAPB2	-0.219746	0.34257	0.903841	0.443565	0.360889	0.621217
ECI1_HUMAN	3	Enoyl-CoA delta isomerase 1, mitochondrial (EC 5.3.3.8) (3,2-trans-enoyl-CoA isomerase) (Delta(3),Delta(2)-enoyl-CoA isomerase) (D3,D2-enoyl-CoA isomerase) (Dodecenoyl-CoA isomerase)	ECI1 DCI	-0.129059	0.272142	0.944615	0.369262	0.285362	0.600813
DCTD_HUMAN	3	Deoxycytidylate deaminase (EC 3.5.4.12) (dCMP deaminase)	DCTD	-0.265191	0.222163	0.78276	0.166155	0.205116	0.760397
DCTN1_HUMAN	29	Dynactin subunit 1 (150 kDa dynein-associated polypeptide) (DAP-150) (DP-150) (p135) (p150-glued)	DCTN1	0.0408979	0.199762	0.981604	0.0964342	0.206859	0.857946
DDB1_HUMAN	25	DNA damage-binding protein 1 (DDB p127 subunit) (DNA damage-binding protein a) (DDBa) (Damage-specific DNA-binding protein 1) (HBV X-associated protein 1) (XAP-1) (UV-damaged DNA-binding factor) (UV-damaged DNA-binding protein 1) (UV-DDB 1) (XPE-binding factor) (XPE-BF) (Xeroderma pigmentosum group E-complementing protein) (XPCe)	DDB1 XAP1	-0.276696	0.151423	0.517914	0.31927	0.139251	0.262228
AK1C2_HUMAN	3	Aldo-keto reductase family 1 member C2 (EC 1.-.-.-) (3-alpha-HSD3) (Chlordecone reductase homolog HAKRD) (Dihydrodiol dehydrogenase 2) (DD-2) (DD2) (Dihydrodiol dehydrogenase/bile acid-binding protein) (DD/BABP) (Trans-1,2-dihydrobenzene-1,2-diol dehydrogenase) (EC 1.3.1.20) (Type III 3-alpha-hydroxysteroid dehydrogenase) (EC 1.1.1.357)	AKR1C2 DDH2	0.0966296	0.211268	0.946964	0.301329	0.242214	0.620233
DDX5_HUMAN	18	Probable ATP-dependent RNA helicase DDX5 (EC 3.6.4.13) (DEAD box protein 5) (RNA helicase p68)	DDX5 G17P1 HELR HLR1	-0.123485	0.0843389	0.661856	0.11691	0.0877255	0.577182
DHX9_HUMAN	30	ATP-dependent RNA helicase A (EC 3.6.4.13) (DEAH box protein 9) (DExH-box helicase 9) (Leukophysin) (LKP) (Nuclear DNA helicase II) (NDH II) (RNA helicase A)	DHX9 DDX9 LKP NDH2	-0.165492	0.201138	0.873886	0.155823	0.202037	0.766329
MMAA_HUMAN	3	Methylmalonic aciduria type A protein, mitochondrial (EC 3.6.-.-)	MMAA	0.0112588	0.353067	0.992659	0.196166	0.372018	0.834396
VIME_HUMAN	75	Vimentin	VIM	0.45699	0.0435457	8.16667e-13	-0.0660229	0.0428336	0.493698
DESM_HUMAN	3	Desmin	DES	-0.489575	0.318442	0.639094	0.267115	0.291742	0.719785
SYAC_HUMAN	30	Alanine--tRNA ligase, cytoplasmic (EC 6.1.1.7) (Alanyl-tRNA synthetase) (AlaRS) (Renal carcinoma antigen NY-REN-42)	AARS	-0.0802787	0.33314	0.976195	0.141855	0.341754	0.875711
NB5R3_HUMAN	22	NADH-cytochrome b5 reductase 3 (B5R) (Cytochrome b5 reductase) (EC 1.6.2.2) (Diaphorase-1) [Cleaved into: NADH-cytochrome b5 reductase 3 membrane-bound form; NADH-cytochrome b5 reductase 3 soluble form]	CYB5R3 DIA1	-0.179899	0.452936	0.956837	0.166276	0.451857	0.892274
NQO1_HUMAN	12	NAD(P)H dehydrogenase [quinone] 1 (EC 1.6.5.2) (Azoreductase) (DT-diaphorase) (DTD) (Menadione reductase) (NAD(P)H:quinone oxidoreductase 1) (Phylloquinone reductase) (Quinone reductase 1) (QR1)	NQO1 DIA4 NMOR1	-0.07053	0.307315	0.980167	-0.137573	0.3071	0.866664
DIAP2_HUMAN	3	Protein diaphanous homolog 2 (Diaphanous-related formin-2) (DRF2)	DIAPH2 DIA	0.762393	0.26035	0.204268	0.365939	0.299682	0.622647
DKC1_HUMAN	8	H/ACA ribonucleoprotein complex subunit DKC1 (EC 5.4.99.-) (CBF5 homolog) (Dyskerin) (Nopp140-associated protein of 57 kDa) (Nucleolar protein NAP57) (Nucleolar protein family A member 4) (snoRNP protein DKC1)	DKC1 NOLA4	0.186079	0.141591	0.740266	-0.173563	0.159051	0.662439
DMD_HUMAN	6	Dystrophin	DMD	0.225456	0.286221	0.874964	-0.196792	0.304433	0.794029
UTRO_HUMAN	46	Utrophin (Dystrophin-related protein 1) (DRP-1)	UTRN DMDL DRP1	-0.0787035	0.0454584	0.552911	-0.0361306	0.0499643	0.776108
DYN1_HUMAN	3	Dynamin-1 (EC 3.6.5.5)	DNM1 DNM	0.63589	0.210578	0.182733	0.209447	0.227396	0.718281
DYN2_HUMAN	20	Dynamin-2 (EC 3.6.5.5)	DNM2 DYN2	-0.203613	0.0560501	0.0441043	0.111121	0.0636249	0.430526
ASPG_HUMAN	3	N(4)-(beta-N-acetylglucosaminyl)-L-asparaginase (EC 3.5.1.26) (Aspartylglucosaminidase) (Glycosylasparaginase) (N4-(N-acetyl-beta-glucosaminyl)-L-asparagine amidase) [Cleaved into: Glycosylasparaginase alpha chain; Glycosylasparaginase beta chain]	AGA	-0.0147683	0.259011	0.986627	-0.168858	0.257238	0.791128
DYHC1_HUMAN	154	Cytoplasmic dynein 1 heavy chain 1 (Cytoplasmic dynein heavy chain 1) (Dynein heavy chain, cytosolic)	DYNC1H1 DHC1 DNCH1 DNCL DNECL DYHC KIAA0325	-0.304265	0.239148	0.756674	0.28985	0.234578	0.618676
DPP4_HUMAN	25	Dipeptidyl peptidase 4 (EC 3.4.14.5) (ADABP) (Adenosine deaminase complexing protein 2) (ADCP-2) (Dipeptidyl peptidase IV) (DPP IV) (T-cell activation antigen CD26) (TP103) (CD antigen CD26) [Cleaved into: Dipeptidyl peptidase 4 membrane form (Dipeptidyl peptidase IV membrane form); Dipeptidyl peptidase 4 soluble form (Dipeptidyl peptidase IV soluble form)]	DPP4 ADCP2 CD26	-0.0904577	0.0974906	0.858764	0.497411	0.100344	0.00038346
DRG2_HUMAN	6	Developmentally-regulated GTP-binding protein 2 (DRG-2) (Translation factor GTPase DRG2) (TRAFAC GTPase DRG2) (EC 3.6.5.-)	DRG2	0.222926	0.219696	0.830464	0.575113	0.217453	0.182666
DESP_HUMAN	33	Desmoplakin (DP) (250/210 kDa paraneoplastic pemphigus antigen)	DSP	-0.0338728	0.0751493	0.947901	-0.263624	0.0805248	0.0593825
KTHY_HUMAN	8	Thymidylate kinase (EC 2.7.4.9) (dTMP kinase)	DTYMK CDC8 TMPK TYMK	0.182949	0.0916746	0.461678	0.0648529	0.0949749	0.783835
DUT_HUMAN	4	Deoxyuridine 5'-triphosphate nucleotidohydrolase, mitochondrial (dUTPase) (EC 3.6.1.23) (dUTP pyrophosphatase)	DUT	0.0793509	0.209355	0.962311	0.164581	0.220515	0.769689
TOR1A_HUMAN	5	Torsin-1A (Dystonia 1 protein) (Torsin ATPase-1A) (EC 3.6.4.-) (Torsin family 1 member A)	TOR1A DQ2 DYT1 TA TORA	-0.210757	0.239462	0.860755	0.621925	0.227771	0.16577
ECH1_HUMAN	4	Delta(3,5)-Delta(2,4)-dienoyl-CoA isomerase, mitochondrial (EC 5.3.3.-)	ECH1	0.0708507	0.257572	0.972652	0.768769	0.290865	0.187057
ECHM_HUMAN	10	Enoyl-CoA hydratase, mitochondrial (EC 4.2.1.17) (Enoyl-CoA hydratase 1) (Short-chain enoyl-CoA hydratase) (SCEH)	ECHS1	0.0567363	0.12274	0.945076	0.0664135	0.124646	0.831474
EF1A1_HUMAN	30	Elongation factor 1-alpha 1 (EF-1-alpha-1) (Elongation factor Tu) (EF-Tu) (Eukaryotic elongation factor 1 A-1) (eEF1A-1) (Leukocyte receptor cluster member 7)	EEF1A1 EEF1A EF1A LENG7	0.288223	0.135372	0.408893	-0.0479267	0.135348	0.89545
SAHH_HUMAN	11	Adenosylhomocysteinase (AdoHcyase) (EC 3.3.1.1) (S-adenosyl-L-homocysteine hydrolase)	AHCY SAHH	-0.0159569	0.261988	0.986627	0.225834	0.250933	0.722711
PGAM5_HUMAN	5	Serine/threonine-protein phosphatase PGAM5, mitochondrial (EC 3.1.3.16) (Bcl-XL-binding protein v68) (Phosphoglycerate mutase family member 5)	PGAM5	0.180313	0.221615	0.874964	0.49187	0.208672	0.258804
EF1B_HUMAN	10	Elongation factor 1-beta (EF-1-beta)	EEF1B2 EEF1B EF1B	-0.180599	0.123099	0.661856	-0.176277	0.155424	0.650724
EF1G_HUMAN	19	Elongation factor 1-gamma (EF-1-gamma) (eEF-1B gamma)	EEF1G EF1G PRO1608	-0.0309656	0.179642	0.982672	0.244646	0.191308	0.600813
EF2_HUMAN	51	Elongation factor 2 (EF-2)	EEF2 EF2	0.147504	0.245063	0.913732	-0.340695	0.260608	0.58473
EGFR_HUMAN	13	Epidermal growth factor receptor (EC 2.7.10.1) (Proto-oncogene c-ErbB-1) (Receptor tyrosine-protein kinase erbB-1)	EGFR ERBB ERBB1 HER1	-0.0298097	0.116504	0.974364	0.125696	0.111391	0.651421
PLBL2_HUMAN	10	Putative phospholipase B-like 2 (EC 3.1.1.-) (76 kDa protein) (p76) (LAMA-like protein 2) (Lamina ancestor homolog 2) (Phospholipase B domain-containing protein 2) [Cleaved into: Putative phospholipase B-like 2 32 kDa form; Putative phospholipase B-like 2 45 kDa form]	PLBD2	-0.251233	0.157748	0.603826	0.222174	0.133599	0.461782
IF1AX_HUMAN	5	Eukaryotic translation initiation factor 1A, X-chromosomal (eIF-1A X isoform) (Eukaryotic translation initiation factor 4C) (eIF-4C)	EIF1AX EIF1A EIF4C	0.110095	0.215956	0.938236	0.231959	0.233079	0.691859
IF2A_HUMAN	14	Eukaryotic translation initiation factor 2 subunit 1 (Eukaryotic translation initiation factor 2 subunit alpha) (eIF-2-alpha) (eIF-2A) (eIF-2alpha)	EIF2S1 EIF2A	0.00220864	0.14458	0.996983	0.278616	0.150903	0.400938
EI2BA_HUMAN	6	Translation initiation factor eIF-2B subunit alpha (eIF-2B GDP-GTP exchange factor subunit alpha)	EIF2B1 EIF2BA	0.0923949	0.171807	0.929615	-0.409953	0.173576	0.254908
IF2G_HUMAN	18	Eukaryotic translation initiation factor 2 subunit 3 (Eukaryotic translation initiation factor 2 subunit gamma X) (eIF-2-gamma X) (eIF-2gX)	EIF2S3 EIF2G	-0.00543858	0.119848	0.989915	0.122386	0.12166	0.689031
IF4A1_HUMAN	25	Eukaryotic initiation factor 4A-I (eIF-4A-I) (eIF4A-I) (EC 3.6.4.13) (ATP-dependent RNA helicase eIF4A-1)	EIF4A1 DDX2A EIF4A	-0.039964	0.435135	0.986627	0.191124	0.437883	0.871297
IF4A2_HUMAN	8	Eukaryotic initiation factor 4A-II (eIF-4A-II) (eIF4A-II) (EC 3.6.4.13) (ATP-dependent RNA helicase eIF4A-2)	EIF4A2 DDX2B EIF4F	-0.136784	0.331486	0.955865	0.370203	0.283109	0.590776
IF4B_HUMAN	7	Eukaryotic translation initiation factor 4B (eIF-4B)	EIF4B	0.25063	0.156895	0.603068	-0.101376	0.166392	0.806532
IF4E_HUMAN	5	Eukaryotic translation initiation factor 4E (eIF-4E) (eIF4E) (eIF-4F 25 kDa subunit) (mRNA cap-binding protein)	EIF4E EIF4EL1 EIF4F	-0.0282193	0.255076	0.986627	0.162122	0.246195	0.789924
ELAV1_HUMAN	10	ELAV-like protein 1 (Hu-antigen R) (HuR)	ELAVL1 HUR	-0.236268	0.150184	0.611829	0.187378	0.14051	0.577182
TXLNA_HUMAN	9	Alpha-taxilin	TXLNA TXLN	0.129606	0.14609	0.859138	0.14855	0.146451	0.689031
RL22L_HUMAN	3	60S ribosomal protein L22-like 1 (Large ribosomal subunit protein eL22-like 1)	RPL22L1	0.479765	0.3777	0.768417	-0.402896	0.397827	0.689031
EMAL1_HUMAN	11	Echinoderm microtubule-associated protein-like 1 (EMAP-1) (HuEMAP-1)	EML1 EMAP1 EMAPL EMAPL1	-0.0285356	0.133706	0.981604	0.346408	0.137345	0.199296
EMD_HUMAN	8	Emerin	EMD EDMD STA	-0.0302524	0.197157	0.982672	0.429469	0.186093	0.264911
STT3B_HUMAN	8	Dolichyl-diphosphooligosaccharide--protein glycosyltransferase subunit STT3B (Oligosaccharyl transferase subunit STT3B) (STT3-B) (EC 2.4.99.18) (Source of immunodominant MHC-associated peptides homolog)	STT3B SIMP	-0.525601	0.200371	0.286977	0.245793	0.193606	0.607804
ENOG_HUMAN	11	Gamma-enolase (EC 4.2.1.11) (2-phospho-D-glycerate hydro-lyase) (Enolase 2) (Neural enolase) (Neuron-specific enolase) (NSE)	ENO2	0.0665513	0.53182	0.984626	0.36648	0.536003	0.783623
ENOB_HUMAN	3	Beta-enolase (EC 4.2.1.11) (2-phospho-D-glycerate hydro-lyase) (Enolase 3) (Muscle-specific enolase) (MSE) (Skeletal muscle enolase)	ENO3	-0.200302	0.259465	0.87609	0.0316238	0.239965	0.96847
41_HUMAN	3	Protein 4.1 (P4.1) (4.1R) (Band 4.1) (EPB4.1)	EPB41 E41P	-0.0309721	0.2344	0.983313	0.132929	0.248716	0.831474
E41L1_HUMAN	8	Band 4.1-like protein 1 (Neuronal protein 4.1) (4.1N)	EPB41L1 KIAA0338	0.0176207	0.0930674	0.981604	0.0837474	0.0915126	0.718281
E41L2_HUMAN	21	Band 4.1-like protein 2 (Generally expressed protein 4.1) (4.1G)	EPB41L2	0.137127	0.0692522	0.461678	0.0299476	0.0718133	0.875711
HYEP_HUMAN	21	Epoxide hydrolase 1 (EC 3.3.2.9) (Epoxide hydratase) (Microsomal epoxide hydrolase) (mEH)	EPHX1 EPHX EPOX	-0.250543	0.240501	0.824762	0.189806	0.24677	0.766329
SYEP_HUMAN	53	Bifunctional glutamate/proline--tRNA ligase (Bifunctional aminoacyl-tRNA synthetase) (Cell proliferation-inducing gene 32 protein) (Glutamatyl-prolyl-tRNA synthetase) [Includes: Glutamate--tRNA ligase (EC 6.1.1.17) (Glutamyl-tRNA synthetase) (GluRS); Proline--tRNA ligase (EC 6.1.1.15) (Prolyl-tRNA synthetase)]	EPRS GLNS PARS QARS QPRS PIG32	-0.073667	0.248521	0.971075	0.0467536	0.249817	0.95444
EPS8_HUMAN	12	Epidermal growth factor receptor kinase substrate 8	EPS8	0.00807688	0.0994	0.986627	0.163418	0.10039	0.474468
KAD4_HUMAN	4	Adenylate kinase 4, mitochondrial (AK 4) (EC 2.7.4.10) (EC 2.7.4.6) (Adenylate kinase 3-like) (GTP:AMP phosphotransferase AK4)	AK4 AK3 AK3L1	-0.1402	0.222823	0.905551	-0.234881	0.237155	0.6935
EPS15_HUMAN	6	Epidermal growth factor receptor substrate 15 (Protein Eps15) (Protein AF-1p)	EPS15 AF1P	0.0203141	0.174741	0.985476	-0.0255008	0.17768	0.963355
FBRL_HUMAN	11	rRNA 2'-O-methyltransferase fibrillarin (EC 2.1.1.-) (34 kDa nucleolar scleroderma antigen) (Histone-glutamine methyltransferase)	FBL FIB1 FLRN	-0.0651605	0.147637	0.947901	0.0644183	0.128652	0.844921
ERF1_HUMAN	14	Eukaryotic peptide chain release factor subunit 1 (Eukaryotic release factor 1) (eRF1) (Protein Cl1) (TB3-1)	ETF1 ERF1 RF1 SUP45L1	-0.328364	0.159472	0.439962	0.433653	0.146875	0.109044
ETFB_HUMAN	10	Electron transfer flavoprotein subunit beta (Beta-ETF)	ETFB FP585	-0.184414	0.160602	0.795437	0.227148	0.13957	0.474468
ETFD_HUMAN	4	Electron transfer flavoprotein-ubiquinone oxidoreductase, mitochondrial (ETF-QO) (ETF-ubiquinone oxidoreductase) (EC 1.5.5.1) (Electron-transferring-flavoprotein dehydrogenase) (ETF dehydrogenase)	ETFDH	0.101073	0.25034	0.956837	0.110431	0.26165	0.875711
EWS_HUMAN	7	RNA-binding protein EWS (EWS oncogene) (Ewing sarcoma breakpoint region 1 protein)	EWSR1 EWS	-0.182888	0.177492	0.827977	0.0903373	0.174228	0.836707
CD166_HUMAN	19	CD166 antigen (Activated leukocyte cell adhesion molecule) (CD antigen CD166)	ALCAM MEMD	-0.196017	0.195705	0.834351	0.149665	0.202831	0.771136
ABCD1_HUMAN	3	ATP-binding cassette sub-family D member 1 (Adrenoleukodystrophy protein) (ALDP)	ABCD1 ALD	0.374737	0.254348	0.674207	-0.0014629	0.304034	0.998631
FABPH_HUMAN	8	Fatty acid-binding protein, heart (Fatty acid-binding protein 3) (Heart-type fatty acid-binding protein) (H-FABP) (Mammary-derived growth inhibitor) (MDGI) (Muscle fatty acid-binding protein) (M-FABP)	FABP3 FABP11 MDGI	0.203349	0.223842	0.858767	-0.165069	0.208155	0.76123
FABP5_HUMAN	10	Fatty acid-binding protein 5 (Epidermal-type fatty acid-binding protein) (E-FABP) (Fatty acid-binding protein, epidermal) (Psoriasis-associated fatty acid-binding protein homolog) (PA-FABP)	FABP5	-0.127518	0.202187	0.904474	-0.138561	0.234235	0.813768
ALDH2_HUMAN	14	Aldehyde dehydrogenase, mitochondrial (EC 1.2.1.3) (ALDH class 2) (ALDH-E2) (ALDHI)	ALDH2 ALDM	-0.169098	0.212003	0.874964	0.175468	0.190373	0.71785
ACSL1_HUMAN	6	Long-chain-fatty-acid--CoA ligase 1 (EC 6.2.1.3) (Acyl-CoA synthetase 1) (ACS1) (Long-chain acyl-CoA synthetase 1) (LACS 1) (Long-chain acyl-CoA synthetase 2) (LACS 2) (Long-chain fatty acid-CoA ligase 2) (Palmitoyl-CoA ligase 1) (Palmitoyl-CoA ligase 2)	ACSL1 FACL1 FACL2 LACS LACS1 LACS2	0.460952	0.169788	0.262038	0.0770178	0.179692	0.874216
ACSL4_HUMAN	9	Long-chain-fatty-acid--CoA ligase 4 (EC 6.2.1.3) (Long-chain acyl-CoA synthetase 4) (LACS 4)	ACSL4 ACS4 FACL4 LACS4	0.0325862	0.179329	0.981604	0.456024	0.163348	0.144508
FAAA_HUMAN	5	Fumarylacetoacetase (FAA) (EC 3.7.1.2) (Beta-diketonase) (Fumarylacetoacetate hydrolase)	FAH	0.10843	0.14299	0.879308	0.312376	0.15077	0.338773
AL3A1_HUMAN	5	Aldehyde dehydrogenase, dimeric NADP-preferring (EC 1.2.1.5) (ALDHIII) (Aldehyde dehydrogenase 3) (Aldehyde dehydrogenase family 3 member A1)	ALDH3A1 ALDH3	0.324909	0.297632	0.809839	0.6624	0.336942	0.372709
SYFA_HUMAN	8	Phenylalanine--tRNA ligase alpha subunit (EC 6.1.1.20) (CML33) (Phenylalanyl-tRNA synthetase alpha subunit) (PheRS)	FARSA FARS FARSL FARSLA	-0.445863	0.144913	0.146958	0.0983763	0.142346	0.782721
FAS_HUMAN	50	Fatty acid synthase (EC 2.3.1.85) [Includes: [Acyl-carrier-protein] S-acetyltransferase (EC 2.3.1.38); [Acyl-carrier-protein] S-malonyltransferase (EC 2.3.1.39); 3-oxoacyl-[acyl-carrier-protein] synthase (EC 2.3.1.41); 3-oxoacyl-[acyl-carrier-protein] reductase (EC 1.1.1.100); 3-hydroxyacyl-[acyl-carrier-protein] dehydratase (EC 4.2.1.59); Enoyl-[acyl-carrier-protein] reductase (EC 1.3.1.39); Ole…	FASN FAS	-0.20062	0.154111	0.740266	0.231044	0.137233	0.451309
AL1B1_HUMAN	9	Aldehyde dehydrogenase X, mitochondrial (EC 1.2.1.3) (Aldehyde dehydrogenase 5) (Aldehyde dehydrogenase family 1 member B1)	ALDH1B1 ALDH5 ALDHX	-0.316104	0.350885	0.858767	0.250326	0.336653	0.769689
ROA3_HUMAN	19	Heterogeneous nuclear ribonucleoprotein A3 (hnRNP A3)	HNRNPA3 HNRPA3	-0.321385	0.37022	0.862212	0.0258456	0.357864	0.976809
AL1A3_HUMAN	9	Aldehyde dehydrogenase family 1 member A3 (EC 1.2.1.5) (Aldehyde dehydrogenase 6) (Retinaldehyde dehydrogenase 3) (RALDH-3) (RalDH3)	ALDH1A3 ALDH6	-0.189487	0.154453	0.775003	0.142017	0.147765	0.700821
HNRL2_HUMAN	21	Heterogeneous nuclear ribonucleoprotein U-like protein 2 (Scaffold-attachment factor A2) (SAF-A2)	HNRNPUL2 HNRPUL2	-0.164414	0.117862	0.702621	0.230037	0.134352	0.443731
TMED4_HUMAN	5	Transmembrane emp24 domain-containing protein 4 (Endoplasmic reticulum stress-response protein 25) (ERS25) (GMP25iso) (Putative NF-kappa-B-activating protein 156) (p24 family protein alpha-3) (p24alpha3)	TMED4 ERS25	-0.209021	0.319625	0.903841	0.348813	0.30051	0.643195
FPPS_HUMAN	5	Farnesyl pyrophosphate synthase (FPP synthase) (FPS) (EC 2.5.1.10) ((2E,6E)-farnesyl diphosphate synthase) (Dimethylallyltranstransferase) (EC 2.5.1.1) (Farnesyl diphosphate synthase) (Geranyltranstransferase)	FDPS FPS KIAA1293	-0.000446571	0.22263	0.999696	0.121251	0.194866	0.80311
SCUB3_HUMAN	7	Signal peptide, CUB and EGF-like domain-containing protein 3	SCUBE3 CEGF3	0.15118	0.127546	0.78276	0.101515	0.124505	0.760397
FEN1_HUMAN	4	Flap endonuclease 1 (FEN-1) (EC 3.1.-.-) (DNase IV) (Flap structure-specific endonuclease 1) (Maturation factor 1) (MF1) (hFEN-1)	FEN1 RAD2	0.253744	0.294711	0.867727	0.0725844	0.268308	0.92815
AL9A1_HUMAN	17	4-trimethylaminobutyraldehyde dehydrogenase (TMABADH) (EC 1.2.1.47) (Aldehyde dehydrogenase E3 isozyme) (Aldehyde dehydrogenase family 9 member A1) (EC 1.2.1.3) (Gamma-aminobutyraldehyde dehydrogenase) (EC 1.2.1.19) (R-aminobutyraldehyde dehydrogenase) [Cleaved into: 4-trimethylaminobutyraldehyde dehydrogenase, N-terminally processed]	ALDH9A1 ALDH4 ALDH7 ALDH9	-0.216182	0.144897	0.646967	0.0288998	0.156409	0.95444
AL3A2_HUMAN	11	Fatty aldehyde dehydrogenase (EC 1.2.1.3) (Aldehyde dehydrogenase 10) (Aldehyde dehydrogenase family 3 member A2) (Microsomal aldehyde dehydrogenase)	ALDH3A2 ALDH10 FALDH	0.0771291	0.134182	0.927191	0.149277	0.120898	0.620233
ALDOA_HUMAN	27	Fructose-bisphosphate aldolase A (EC 4.1.2.13) (Lung cancer antigen NY-LU-1) (Muscle-type aldolase)	ALDOA ALDA	0.138989	0.391349	0.966924	-0.162413	0.416096	0.886545
FHL1_HUMAN	14	Four and a half LIM domains protein 1 (FHL-1) (Skeletal muscle LIM-protein 1) (SLIM) (SLIM-1)	FHL1 SLIM1	0.0922717	0.378882	0.976195	-0.016469	0.436274	0.988924
FHL3_HUMAN	4	Four and a half LIM domains protein 3 (FHL-3) (Skeletal muscle LIM-protein 2) (SLIM-2)	FHL3 SLIM2	0.0278555	0.20026	0.982672	0.137457	0.205735	0.788836
RRAS2_HUMAN	6	Ras-related protein R-Ras2 (Ras-like protein TC21) (Teratocarcinoma oncogene)	RRAS2 TC21	-0.331238	0.153817	0.410352	0.124723	0.174448	0.778267
ITA11_HUMAN	9	Integrin alpha-11	ITGA11 MSTP018	-0.0269133	0.18519	0.982672	0.409899	0.165415	0.213104
XRN2_HUMAN	4	5'-3' exoribonuclease 2 (EC 3.1.13.-) (DHM1-like protein) (DHP protein)	XRN2	0.150849	0.190722	0.874964	0.132067	0.199959	0.789866
FKB1A_HUMAN	6	Peptidyl-prolyl cis-trans isomerase FKBP1A (PPIase FKBP1A) (EC 5.2.1.8) (12 kDa FK506-binding protein) (12 kDa FKBP) (FKBP-12) (Calstabin-1) (FK506-binding protein 1A) (FKBP-1A) (Immunophilin FKBP12) (Rotamase)	FKBP1A FKBP1 FKBP12	0.317819	0.145656	0.407709	0.204534	0.14738	0.561906
COPG1_HUMAN	24	Coatomer subunit gamma-1 (Gamma-1-coat protein) (Gamma-1-COP)	COPG1 COPG	-0.320683	0.315902	0.828882	0.251992	0.323701	0.765181
HS74L_HUMAN	3	Heat shock 70 kDa protein 4L (Heat shock 70-related protein APG-1) (Osmotic stress protein 94)	HSPA4L APG1 OSP94	0.0616554	0.333171	0.981604	0.583395	0.332172	0.440409
DNJC8_HUMAN	3	DnaJ homolog subfamily C member 8 (Splicing protein spf31)	DNAJC8 SPF31 HSPC315 HSPC331	-0.0852448	0.213209	0.956837	0.0663269	0.218205	0.9179
DLGP4_HUMAN	5	Disks large-associated protein 4 (DAP-4) (PSD-95/SAP90-binding protein 4) (SAP90/PSD-95-associated protein 4) (SAPAP-4)	DLGAP4 DAP4 KIAA0964 SAPAP4	0.186651	0.19976	0.858764	0.116345	0.231161	0.844301
AAK1_HUMAN	6	AP2-associated protein kinase 1 (EC 2.7.11.1) (Adaptor-associated kinase 1)	AAK1 KIAA1048	-0.175273	0.193556	0.858767	0.0130489	0.186247	0.976856
FKBP2_HUMAN	3	Peptidyl-prolyl cis-trans isomerase FKBP2 (PPIase FKBP2) (EC 5.2.1.8) (13 kDa FK506-binding protein) (13 kDa FKBP) (FKBP-13) (FK506-binding protein 2) (FKBP-2) (Immunophilin FKBP13) (Rotamase)	FKBP2 FKBP13	-0.155247	0.214556	0.887057	0.116261	0.221949	0.835103
FKBP3_HUMAN	8	Peptidyl-prolyl cis-trans isomerase FKBP3 (PPIase FKBP3) (EC 5.2.1.8) (25 kDa FK506-binding protein) (25 kDa FKBP) (FKBP-25) (FK506-binding protein 3) (FKBP-3) (Immunophilin FKBP25) (Rapamycin-selective 25 kDa immunophilin) (Rotamase)	FKBP3 FKBP25	-0.179974	0.153718	0.788392	0.0332094	0.150058	0.941971
FKBP4_HUMAN	13	Peptidyl-prolyl cis-trans isomerase FKBP4 (PPIase FKBP4) (EC 5.2.1.8) (51 kDa FK506-binding protein) (FKBP51) (52 kDa FK506-binding protein) (52 kDa FKBP) (FKBP-52) (59 kDa immunophilin) (p59) (FK506-binding protein 4) (FKBP-4) (FKBP59) (HSP-binding immunophilin) (HBI) (Immunophilin FKBP52) (Rotamase) [Cleaved into: Peptidyl-prolyl cis-trans isomerase FKBP4, N-terminally processed]	FKBP4 FKBP52	-0.0506777	0.130565	0.961655	0.269391	0.130558	0.335331
SAC1_HUMAN	17	Phosphatidylinositide phosphatase SAC1 (EC 3.1.3.-) (Suppressor of actin mutations 1-like protein)	SACM1L KIAA0851	-0.13762	0.0858793	0.601545	0.345303	0.112636	0.0891137
RALY_HUMAN	9	RNA-binding protein Raly (Autoantigen p542) (Heterogeneous nuclear ribonucleoprotein C-like 2) (hnRNP core protein C-like 2) (hnRNP associated with lethal yellow protein homolog)	RALY HNRPCL2 P542	0.000538815	0.0912412	0.999121	0.0756001	0.0917118	0.759305
MARE1_HUMAN	9	Microtubule-associated protein RP/EB family member 1 (APC-binding protein EB1) (End-binding protein 1) (EB1)	MAPRE1	-0.211379	0.246573	0.867727	-0.120361	0.243846	0.847887
SPS1_HUMAN	4	Selenide, water dikinase 1 (EC 2.7.9.3) (Selenium donor protein 1) (Selenophosphate synthase 1)	SEPHS1 SELD SPS SPS1	-0.0350257	0.229357	0.982672	-0.088515	0.234045	0.889658
RAB18_HUMAN	4	Ras-related protein Rab-18	RAB18	-0.242726	0.229102	0.824762	0.274718	0.224309	0.621829
TCPE_HUMAN	26	T-complex protein 1 subunit epsilon (TCP-1-epsilon) (CCT-epsilon)	CCT5 CCTE KIAA0098	0.0217224	0.480082	0.989915	-0.00137995	0.492347	0.998949
5NTC_HUMAN	9	Cytosolic purine 5'-nucleotidase (EC 3.1.3.5) (Cytosolic 5'-nucleotidase II)	NT5C2 NT5B NT5CP PNT5	-0.187632	0.157011	0.78276	0.569143	0.158596	0.0387693
TCF25_HUMAN	3	Transcription factor 25 (TCF-25) (Nuclear localized protein 1)	TCF25 KIAA1049 NULP1 FKSG26	0.537015	0.25722	0.44208	0.219149	0.298572	0.773601
RRP5_HUMAN	4	Protein RRP5 homolog (NF-kappa-B-binding protein) (NFBP) (Programmed cell death protein 11)	PDCD11 KIAA0185	0.133974	0.247983	0.929615	0.245282	0.260125	0.711859
ST38L_HUMAN	4	Serine/threonine-protein kinase 38-like (EC 2.7.11.1) (NDR2 protein kinase) (Nuclear Dbf2-related kinase 2)	STK38L KIAA0965 NDR2	0.0866422	0.214896	0.956837	0.520419	0.20869	0.216338
CNOT1_HUMAN	9	CCR4-NOT transcription complex subunit 1 (CCR4-associated factor 1) (Negative regulator of transcription subunit 1 homolog) (NOT1H) (hNOT1)	CNOT1 CDC39 KIAA1007 NOT1 AD-005	0.105479	0.160409	0.903019	0.064225	0.167295	0.887542
U520_HUMAN	23	U5 small nuclear ribonucleoprotein 200 kDa helicase (EC 3.6.4.13) (Activating signal cointegrator 1 complex subunit 3-like 1) (BRR2 homolog) (U5 snRNP-specific 200 kDa protein) (U5-200KD)	SNRNP200 ASCC3L1 HELIC2 KIAA0788	-0.0111439	0.0667486	0.982672	0.135674	0.0850642	0.478941
PALLD_HUMAN	21	Palladin (SIH002) (Sarcoma antigen NY-SAR-77)	PALLD KIAA0992 CGI-151	-0.0369323	0.224556	0.982672	0.122536	0.232286	0.832881
TNIK_HUMAN	8	TRAF2 and NCK-interacting protein kinase (EC 2.7.11.1)	TNIK KIAA0551	0.112923	0.108393	0.825359	0.151119	0.137127	0.662439
ENDD1_HUMAN	8	Endonuclease domain-containing 1 protein (EC 3.1.30.-)	ENDOD1 KIAA0830	-0.184958	0.183936	0.834351	0.27915	0.164127	0.451309
EMC1_HUMAN	11	ER membrane protein complex subunit 1	EMC1 KIAA0090 PSEC0263	-0.110994	0.132907	0.873825	0.159725	0.121517	0.58473
ERP44_HUMAN	12	Endoplasmic reticulum resident protein 44 (ER protein 44) (ERp44) (Thioredoxin domain-containing protein 4)	ERP44 KIAA0573 TXNDC4 UNQ532/PRO1075	-0.224177	0.142072	0.611829	0.0718787	0.125892	0.820367
SWP70_HUMAN	11	Switch-associated protein 70 (SWAP-70)	SWAP70 KIAA0640 HSPC321	0.0264507	0.130117	0.981604	0.0431417	0.136332	0.913875
RB6I2_HUMAN	11	ELKS/Rab6-interacting/CAST family member 1 (ERC-1) (Rab6-interacting protein 2)	ERC1 ELKS KIAA1081 RAB6IP2	0.0544087	0.0713719	0.879023	0.12751	0.0712146	0.426763
FILA_HUMAN	10	Filaggrin	FLG	0.44697	0.136592	0.102093	-0.129952	0.142763	0.719697
FLII_HUMAN	14	Protein flightless-1 homolog	FLII FLIL	-0.200788	0.11995	0.566303	0.0798524	0.118492	0.784935
WDR43_HUMAN	4	WD repeat-containing protein 43 (U3 small nucleolar RNA-associated protein 5 homolog)	WDR43 KIAA0007 UTP5	0.430496	0.33566	0.762943	0.209691	0.341043	0.805837
JIP4_HUMAN	23	C-Jun-amino-terminal kinase-interacting protein 4 (JIP-4) (JNK-interacting protein 4) (Cancer/testis antigen 89) (CT89) (Human lung cancer oncogene 6 protein) (HLC-6) (JNK-associated leucine-zipper protein) (JLP) (Mitogen-activated protein kinase 8-interacting protein 4) (Proliferation-inducing protein 6) (Protein highly expressed in testis) (PHET) (Sperm surface protein) (Sperm-associated antige…	SPAG9 HSS KIAA0516 MAPK8IP4 SYD1 HLC6	-0.0597605	0.0863361	0.892916	0.0835831	0.0998127	0.751023
NU205_HUMAN	3	Nuclear pore complex protein Nup205 (205 kDa nucleoporin) (Nucleoporin Nup205)	NUP205 C7orf14 KIAA0225	0.255469	0.21522	0.78276	0.173083	0.231984	0.77014
FLNA_HUMAN	162	Filamin-A (FLN-A) (Actin-binding protein 280) (ABP-280) (Alpha-filamin) (Endothelial actin-binding protein) (Filamin-1) (Non-muscle filamin)	FLNA FLN FLN1	0.0881719	0.035999	0.333693	0.15131	0.0394748	0.0124604
ABRX2_HUMAN	3	BRISC complex subunit Abraxas 2 (Abraxas brother protein 1) (Protein FAM175B)	ABRAXAS2 ABRO1 FAM175B KIAA0157	0.471323	0.290919	0.603068	-0.0812551	0.312747	0.932643
MAP11_HUMAN	4	Methionine aminopeptidase 1 (MAP 1) (MetAP 1) (EC 3.4.11.18) (Peptidase M 1)	METAP1 KIAA0094	0.130899	0.236006	0.927191	-0.164604	0.233676	0.780348
FLNB_HUMAN	104	Filamin-B (FLN-B) (ABP-278) (ABP-280 homolog) (Actin-binding-like protein) (Beta-filamin) (Filamin homolog 1) (Fh1) (Filamin-3) (Thyroid autoantigen) (Truncated actin-binding protein) (Truncated ABP)	FLNB FLN1L FLN3 TABP TAP	-0.113981	0.309621	0.962807	0.112734	0.309744	0.893052
MESD_HUMAN	8	LRP chaperone MESD (LDLR chaperone MESD) (Mesoderm development LRP chaperone MESD) (Mesoderm development candidate 2) (Mesoderm development protein) (Renal carcinoma antigen NY-REN-61)	MESD KIAA0081 MESDC2 MESDM UNQ1911/PRO4369	-0.36505	0.177926	0.442317	0.283821	0.176397	0.478941
KANK1_HUMAN	3	KN motif and ankyrin repeat domain-containing protein 1 (Ankyrin repeat domain-containing protein 15) (Kidney ankyrin repeat-containing protein)	KANK1 ANKRD15 KANK KIAA0172	0.519395	0.30206	0.558983	0.123291	0.315462	0.886545
FLNC_HUMAN	107	Filamin-C (FLN-C) (FLNc) (ABP-280-like protein) (ABP-L) (Actin-binding-like protein) (Filamin-2) (Gamma-filamin)	FLNC ABPL FLN2	0.00559306	0.37271	0.996983	-0.0247837	0.366325	0.976856
CYFP1_HUMAN	9	Cytoplasmic FMR1-interacting protein 1 (Specifically Rac1-associated protein 1) (Sra-1) (p140sra-1)	CYFIP1 KIAA0068	-0.289906	0.155087	0.506623	0.429949	0.160887	0.171797
F120A_HUMAN	19	Constitutive coactivator of PPAR-gamma-like protein 1 (Oxidative stress-associated Src activator) (Protein FAM120A)	FAM120A C9orf10 KIAA0183 OSSA	-0.0029938	0.115167	0.995537	0.193692	0.117554	0.463753
FAF2_HUMAN	9	FAS-associated factor 2 (Protein ETEA) (UBX domain-containing protein 3B) (UBX domain-containing protein 8)	FAF2 ETEA KIAA0887 UBXD8 UBXN3B	-0.331176	0.187247	0.550678	0.069339	0.176811	0.886545
ALDR_HUMAN	15	Aldose reductase (AR) (EC 1.1.1.21) (Aldehyde reductase) (Aldo-keto reductase family 1 member B1)	AKR1B1 ALDR1	-0.0274185	0.13602	0.981604	0.209867	0.153559	0.566811
MPPA_HUMAN	7	Mitochondrial-processing peptidase subunit alpha (Alpha-MPP) (P-55)	PMPCA INPP5E KIAA0123 MPPA	0.0209342	0.139924	0.982672	0.253317	0.138025	0.407972
RRS1_HUMAN	3	Ribosome biogenesis regulatory protein homolog	RRS1 KIAA0112 RRR	0.331125	0.311554	0.824762	0.232431	0.323962	0.778267
PRC2C_HUMAN	9	Protein PRRC2C (BAT2 domain-containing protein 1) (HBV X-transactivated gene 2 protein) (HBV XAg-transactivated protein 2) (HLA-B-associated transcript 2-like 2) (Proline-rich and coiled-coil-containing protein 2C)	PRRC2C BAT2D1 BAT2L2 KIAA1096 XTP2	-0.0222849	0.117903	0.981604	-0.090407	0.136532	0.789092
MK01_HUMAN	14	Mitogen-activated protein kinase 1 (MAP kinase 1) (MAPK 1) (EC 2.7.11.24) (ERT1) (Extracellular signal-regulated kinase 2) (ERK-2) (MAP kinase isoform p42) (p42-MAPK) (Mitogen-activated protein kinase 2) (MAP kinase 2) (MAPK 2)	MAPK1 ERK2 PRKM1 PRKM2	-0.482363	0.413901	0.788392	0.654038	0.382271	0.444506
BOP1_HUMAN	4	Ribosome biogenesis protein BOP1 (Block of proliferation 1 protein)	BOP1 KIAA0124	0.37635	0.215701	0.554477	0.158634	0.221527	0.778267
SCFD1_HUMAN	9	Sec1 family domain-containing protein 1 (SLY1 homolog) (Sly1p) (Syntaxin-binding protein 1-like 2)	SCFD1 C14orf163 KIAA0917 STXBP1L2 FKSG23	-0.226842	0.190497	0.78276	0.00713305	0.22005	0.99079
CSTFT_HUMAN	3	Cleavage stimulation factor subunit 2 tau variant (CF-1 64 kDa subunit tau variant) (Cleavage stimulation factor 64 kDa subunit tau variant) (CSTF 64 kDa subunit tau variant) (TauCstF-64)	CSTF2T KIAA0689	0.215889	0.256042	0.873825	-0.221322	0.239254	0.718281
BICD2_HUMAN	3	Protein bicaudal D homolog 2 (Bic-D 2)	BICD2 KIAA0699	0.455292	0.287233	0.611829	-0.242651	0.312564	0.766329
DJC13_HUMAN	19	DnaJ homolog subfamily C member 13 (Required for receptor-mediated endocytosis 8) (RME-8)	DNAJC13 KIAA0678 RME8	-0.168534	0.0697481	0.342093	0.267059	0.0828631	0.067488
CLAP1_HUMAN	5	CLIP-associating protein 1 (Cytoplasmic linker-associated protein 1) (Multiple asters homolog 1) (Protein Orbit homolog 1) (hOrbit1)	CLASP1 KIAA0622 MAST1	0.0793366	0.211634	0.962311	0.133525	0.225145	0.813768
SYNEM_HUMAN	27	Synemin (Desmuslin)	SYNM DMN KIAA0353 SYN	0.115049	0.0857056	0.732691	0.14985	0.0805567	0.392036
SMHD1_HUMAN	3	Structural maintenance of chromosomes flexible hinge domain-containing protein 1 (SMC hinge domain-containing protein 1) (EC 3.6.1.-)	SMCHD1 KIAA0650	-0.0294931	0.318429	0.986627	0.711451	0.297068	0.254908
SR140_HUMAN	3	U2 snRNP-associated SURP motif-containing protein (140 kDa Ser/Arg-rich domain protein) (U2-associated protein SR140)	U2SURP KIAA0332 SR140	-0.078011	0.288961	0.972652	0.268247	0.314577	0.745832
UBR4_HUMAN	23	E3 ubiquitin-protein ligase UBR4 (EC 2.3.2.27) (600 kDa retinoblastoma protein-associated factor) (N-recognin-4) (RING-type E3 ubiquitin transferase UBR4) (Retinoblastoma-associated factor of 600 kDa) (RBAF600) (p600) (Zinc finger UBR1-type protein 1)	UBR4 KIAA0462 KIAA1307 RBAF600 ZUBR1	-0.082411	0.0787777	0.824762	0.380149	0.0783012	0.000560425
ARHGC_HUMAN	4	Rho guanine nucleotide exchange factor 12 (Leukemia-associated RhoGEF)	ARHGEF12 KIAA0382 LARG	0.066506	0.234126	0.971531	0.122994	0.262042	0.857946
LARP1_HUMAN	9	La-related protein 1 (La ribonucleoprotein domain family member 1)	LARP1 KIAA0731 LARP	-0.0188048	0.135562	0.982672	0.0168113	0.140118	0.970049
TNS2_HUMAN	5	Tensin-2 (EC 3.1.3.-) (C1 domain-containing phosphatase and tensin homolog) (C1-TEN) (Tensin-like C1 domain-containing phosphatase)	TNS2 KIAA1075 TENC1	-0.0785619	0.152683	0.938236	0.233137	0.17998	0.598711
UFL1_HUMAN	12	E3 UFM1-protein ligase 1 (EC 2.3.2.-) (E3 UFM1-protein transferase 1) (Novel LZAP-binding protein) (Regulator of C53/LZAP and DDRGK1)	UFL1 KIAA0776 NLBP RCAD	-0.206092	0.112855	0.522218	0.352195	0.108821	0.0702797
CYTSA_HUMAN	3	Cytospin-A (Renal carcinoma antigen NY-REN-22) (Sperm antigen with calponin homology and coiled-coil domains 1-like) (SPECC1-like protein)	SPECC1L CYTSA KIAA0376	0.199452	0.246571	0.874964	0.307654	0.252709	0.622928
NICA_HUMAN	5	Nicastrin	NCSTN KIAA0253 UNQ1874/PRO4317	-0.172857	0.177048	0.843571	0.33001	0.182719	0.426763
COTL1_HUMAN	13	Coactosin-like protein	COTL1 CLP	0.0293686	0.151358	0.981604	0.164396	0.164475	0.690179
SF3B3_HUMAN	21	Splicing factor 3B subunit 3 (Pre-mRNA-splicing factor SF3b 130 kDa subunit) (SF3b130) (STAF130) (Spliceosome-associated protein 130) (SAP 130)	SF3B3 KIAA0017 SAP130	-0.150802	0.0972404	0.620675	0.218191	0.0892584	0.21419
SF3B1_HUMAN	19	Splicing factor 3B subunit 1 (Pre-mRNA-splicing factor SF3b 155 kDa subunit) (SF3b155) (Spliceosome-associated protein 155) (SAP 155)	SF3B1 SAP155	-0.0409466	0.133661	0.971075	0.251679	0.140255	0.420047
CBX5_HUMAN	3	Chromobox protein homolog 5 (Antigen p25) (Heterochromatin protein 1 homolog alpha) (HP1 alpha)	CBX5 HP1A	0.448201	0.286078	0.621758	-0.0272499	0.280265	0.971366
PESC_HUMAN	5	Pescadillo homolog	PES1	0.433069	0.193479	0.396639	0.00255359	0.184974	0.996879
MACF1_HUMAN	39	Microtubule-actin cross-linking factor 1, isoforms 1/2/3/5 (620 kDa actin-binding protein) (ABP620) (Actin cross-linking family protein 7) (Macrophin-1) (Trabeculin-alpha)	MACF1 ABP620 ACF7 KIAA0465 KIAA1251	0.0579428	0.131009	0.947901	0.100464	0.137453	0.773601
OFUT1_HUMAN	9	GDP-fucose protein O-fucosyltransferase 1 (EC 2.4.1.221) (Peptide-O-fucosyltransferase 1) (O-FucT-1)	POFUT1 FUT12 KIAA0180	-0.171832	0.174674	0.841487	0.0332807	0.177648	0.95444
NU188_HUMAN	4	Nucleoporin NUP188 homolog (hNup188)	NUP188 KIAA0169	0.162884	0.272831	0.918263	0.456577	0.29007	0.493698
RL13A_HUMAN	8	60S ribosomal protein L13a (23 kDa highly basic protein) (Large ribosomal subunit protein uL13)	RPL13A	0.00236187	0.105426	0.995537	-0.113059	0.105324	0.664478
DNPEP_HUMAN	9	Aspartyl aminopeptidase (EC 3.4.11.21)	DNPEP ASPEP DAP	0.101146	0.12387	0.874964	0.139929	0.129292	0.664478
SNAPN_HUMAN	3	SNARE-associated protein Snapin (Biogenesis of lysosome-related organelles complex 1 subunit 7) (BLOC-1 subunit 7) (Synaptosomal-associated protein 25-binding protein) (SNAP-associated protein)	SNAPIN BLOC1S7 SNAP25BP SNAPAP	0.050777	0.275716	0.981604	0.212024	0.274445	0.766329
DDAH2_HUMAN	8	N(G),N(G)-dimethylarginine dimethylaminohydrolase 2 (DDAH-2) (Dimethylarginine dimethylaminohydrolase 2) (EC 3.5.3.18) (DDAHII) (Dimethylargininase-2) (Protein G6a) (S-phase protein)	DDAH2 DDAH G6A NG30	-0.132108	0.136676	0.846636	0.195558	0.125272	0.493698
DDAH1_HUMAN	5	N(G),N(G)-dimethylarginine dimethylaminohydrolase 1 (DDAH-1) (Dimethylarginine dimethylaminohydrolase 1) (EC 3.5.3.18) (DDAHI) (Dimethylargininase-1)	DDAH1 DDAH	-0.0409369	0.234475	0.982672	0.42715	0.259954	0.474468
HEBP2_HUMAN	4	Heme-binding protein 2 (Placental protein 23) (PP23) (Protein SOUL)	HEBP2 C6orf34 SOUL	-0.0750269	0.248044	0.971075	-0.138426	0.248577	0.827832
ACOT9_HUMAN	11	Acyl-coenzyme A thioesterase 9, mitochondrial (Acyl-CoA thioesterase 9) (EC 3.1.2.-) (Acyl-CoA thioester hydrolase 9)	ACOT9 CGI-16	0.0949953	0.12585	0.879308	0.144979	0.139148	0.680998
RBGP1_HUMAN	6	Rab GTPase-activating protein 1 (GAP and centrosome-associated protein) (Rab6 GTPase-activating protein GAPCenA)	RABGAP1 HSPC094	-0.0945261	0.16642	0.927191	0.122502	0.170911	0.778267
HPBP1_HUMAN	4	Hsp70-binding protein 1 (HspBP1) (Heat shock protein-binding protein 1) (Hsp70-binding protein 2) (HspBP2) (Hsp70-interacting protein 1) (Hsp70-interacting protein 2)	HSPBP1 HSPBP PP1845	-0.127956	0.178748	0.888926	0.171259	0.190246	0.724164
EDC4_HUMAN	5	Enhancer of mRNA-decapping protein 4 (Autoantigen Ge-1) (Autoantigen RCD-8) (Human enhancer of decapping large subunit) (Hedls)	EDC4 HEDLS	-0.0306027	0.186952	0.982672	0.0759258	0.169571	0.866859
PLXB2_HUMAN	12	Plexin-B2 (MM1)	PLXNB2 KIAA0315	0.199038	0.104701	0.497961	0.244571	0.109979	0.285529
SH3B4_HUMAN	4	SH3 domain-binding protein 4 (EH-binding protein 10) (Transferrin receptor-trafficking protein)	SH3BP4 BOG25 EHB10 TTP	0.0944987	0.217062	0.947901	0.346514	0.229353	0.516848
PIPNB_HUMAN	16	Phosphatidylinositol transfer protein beta isoform (PI-TP-beta) (PtdIns transfer protein beta) (PtdInsTP beta)	PITPNB	-0.149306	0.131546	0.799468	0.118381	0.126387	0.711859
APOL2_HUMAN	3	Apolipoprotein L2 (Apolipoprotein L-II) (ApoL-II)	APOL2	0.267927	0.213566	0.770133	-0.181993	0.210882	0.740095
MTCH2_HUMAN	8	Mitochondrial carrier homolog 2 (Met-induced mitochondrial protein)	MTCH2 MIMP HSPC032	-0.010221	0.141536	0.986627	0.204266	0.137139	0.522873
EMAL2_HUMAN	3	Echinoderm microtubule-associated protein-like 2 (EMAP-2) (HuEMAP-2)	EML2 EMAP2 EMAPL2	1.08343	0.285636	0.0522997	0.120173	0.29005	0.876214
PRP6_HUMAN	6	Pre-mRNA-processing factor 6 (Androgen receptor N-terminal domain-transactivating protein 1) (ANT-1) (PRP6 homolog) (U5 snRNP-associated 102 kDa protein) (U5-102 kDa protein)	PRPF6 C20orf14	0.283843	0.159515	0.550678	0.13952	0.171036	0.760397
CNPY4_HUMAN	4	Protein canopy homolog 4	CNPY4 PSEC0237 UNQ1909/PRO4354	0.00780916	0.175111	0.989915	0.0698097	0.19852	0.895462
FUS_HUMAN	6	RNA-binding protein FUS (75 kDa DNA-pairing protein) (Oncogene FUS) (Oncogene TLS) (POMp75) (Translocated in liposarcoma protein)	FUS TLS	-0.0506339	0.294296	0.982672	-0.204883	0.287369	0.778738
MSRB3_HUMAN	3	Methionine-R-sulfoxide reductase B3 (MsrB3) (EC 1.8.4.12) (EC 1.8.4.14)	MSRB3 UNQ1965/PRO4487	0.393828	0.261433	0.651417	0.0848586	0.238889	0.89545
G6PD_HUMAN	31	Glucose-6-phosphate 1-dehydrogenase (G6PD) (EC 1.1.1.49)	G6PD	-0.0711242	0.436721	0.982672	0.284317	0.431787	0.789092
EH1L1_HUMAN	6	EH domain-binding protein 1-like protein 1	EHBP1L1	0.0155484	0.163712	0.986627	0.0589554	0.156366	0.889658
ELMD2_HUMAN	4	ELMO domain-containing protein 2	ELMOD2	-0.137489	0.177872	0.87609	-0.12852	0.177346	0.776912
EMAL3_HUMAN	4	Echinoderm microtubule-associated protein-like 3 (EMAP-3)	EML3	0.289987	0.233281	0.772929	-0.0434741	0.240876	0.95444
RBGPR_HUMAN	12	Rab3 GTPase-activating protein non-catalytic subunit (RGAP-iso) (Rab3 GTPase-activating protein 150 kDa subunit) (Rab3-GAP p150) (Rab3-GAP150) (Rab3-GAP regulatory subunit)	RAB3GAP2 KIAA0839	0.0754182	0.113118	0.901645	0.459788	0.133292	0.0473023
LMOD1_HUMAN	5	Leiomodin-1 (64 kDa autoantigen 1D) (64 kDa autoantigen 1D3) (64 kDa autoantigen D1) (Leiomodin, muscle form) (Smooth muscle leiomodin) (SM-Lmod) (Thyroid-associated ophthalmopathy autoantigen)	LMOD1	0.0316414	0.234321	0.983313	0.0482665	0.249301	0.95444
LSM4_HUMAN	4	U6 snRNA-associated Sm-like protein LSm4 (Glycine-rich protein) (GRP)	LSM4	-0.221748	0.252649	0.861428	-0.356967	0.27396	0.597184
SAM50_HUMAN	6	Sorting and assembly machinery component 50 homolog (Transformation-related gene 3 protein) (TRG-3)	SAMM50 SAM50 CGI-51 TRG3	-0.147213	0.140347	0.824762	0.316986	0.154632	0.338863
ATX10_HUMAN	8	Ataxin-10 (Brain protein E46 homolog) (Spinocerebellar ataxia type 10 protein)	ATXN10 SCA10	0.000846445	0.162766	0.999121	0.15666	0.175295	0.726584
ARI1_HUMAN	5	E3 ubiquitin-protein ligase ARIH1 (EC 2.3.2.31) (H7-AP2) (HHARI) (Monocyte protein 6) (MOP-6) (Protein ariadne-1 homolog) (ARI-1) (UbcH7-binding protein) (UbcM4-interacting protein) (Ubiquitin-conjugating enzyme E2-binding protein 1)	ARIH1 ARI MOP6 UBCH7BP HUSSY-27	-0.0412987	0.188927	0.981604	0.131985	0.182402	0.776912
PRDX5_HUMAN	7	Peroxiredoxin-5, mitochondrial (EC 1.11.1.15) (Alu corepressor 1) (Antioxidant enzyme B166) (AOEB166) (Liver tissue 2D-page spot 71B) (PLP) (Peroxiredoxin V) (Prx-V) (Peroxisomal antioxidant enzyme) (TPx type VI) (Thioredoxin peroxidase PMP20)	PRDX5 ACR1 SBBI10	-0.631297	0.206435	0.147377	0.382249	0.213304	0.428173
GALE_HUMAN	3	UDP-glucose 4-epimerase (EC 5.1.3.2) (Galactowaldenase) (UDP-N-acetylgalactosamine 4-epimerase) (UDP-GalNAc 4-epimerase) (UDP-N-acetylglucosamine 4-epimerase) (UDP-GlcNAc 4-epimerase) (EC 5.1.3.7) (UDP-galactose 4-epimerase)	GALE	-0.00868885	0.255753	0.992659	0.570418	0.275124	0.338863
HECD1_HUMAN	3	E3 ubiquitin-protein ligase HECTD1 (EC 2.3.2.26) (E3 ligase for inhibin receptor) (EULIR) (HECT domain-containing protein 1) (HECT-type E3 ubiquitin transferase HECTD1)	HECTD1 KIAA1131	0.207669	0.263156	0.874964	0.274397	0.285671	0.70397
GALK1_HUMAN	6	Galactokinase (EC 2.7.1.6) (Galactose kinase)	GALK1 GALK	-0.258736	0.217605	0.78276	0.214307	0.227324	0.711859
RL36_HUMAN	6	60S ribosomal protein L36 (Large ribosomal subunit protein eL36)	RPL36	-0.178129	0.155365	0.798011	0.11684	0.149049	0.763879
C1TM_HUMAN	8	Monofunctional C1-tetrahydrofolate synthase, mitochondrial (EC 6.3.4.3) (Formyltetrahydrofolate synthetase)	MTHFD1L FTHFSDC1	-0.0609656	0.136566	0.947901	0.133871	0.143283	0.713901
ATLA3_HUMAN	15	Atlastin-3 (EC 3.6.5.-)	ATL3	-0.230491	0.380253	0.912678	0.289305	0.357175	0.760397
ASPM_HUMAN	3	Abnormal spindle-like microcephaly-associated protein (Abnormal spindle protein homolog) (Asp homolog)	ASPM MCPH5	0.38308	0.373605	0.828882	0.393782	0.378615	0.685025
CNRP1_HUMAN	3	CB1 cannabinoid receptor-interacting protein 1 (CRIP-1)	CNRIP1 C2orf32	0.177753	0.24328	0.883308	0.302624	0.247689	0.622627
CLIC4_HUMAN	17	Chloride intracellular channel protein 4 (Intracellular chloride ion channel protein p64H1)	CLIC4	-0.21029	0.348596	0.913732	0.234258	0.341187	0.783623
NPS3A_HUMAN	4	Protein NipSnap homolog 3A (NipSnap3A) (Protein NipSnap homolog 4) (NipSnap4) (Target for Salmonella secreted protein C) (TassC)	NIPSNAP3A NIPSNAP4 HSPC299	-0.90188	0.263465	0.100122	0.442569	0.209881	0.334856
SAMH1_HUMAN	5	Deoxynucleoside triphosphate triphosphohydrolase SAMHD1 (dNTPase) (EC 3.1.5.-) (Dendritic cell-derived IFNG-induced protein) (DCIP) (Monocyte protein 5) (MOP-5) (SAM domain and HD domain-containing protein 1) (hSAMHD1)	SAMHD1 MOP5	0.520998	0.209925	0.342093	0.0903488	0.213225	0.875711
FA98A_HUMAN	7	Protein FAM98A	FAM98A	-0.470694	0.168503	0.229594	0.20894	0.156951	0.579349
KANK2_HUMAN	13	KN motif and ankyrin repeat domain-containing protein 2 (Ankyrin repeat domain-containing protein 25) (Matrix-remodeling-associated protein 3) (SRC-1-interacting protein) (SIP) (SRC-interacting protein) (SRC1-interacting protein)	KANK2 ANKRD25 KIAA1518 MXRA3 SIP	-0.0919207	0.117392	0.874964	0.196388	0.121431	0.476592
G3P_HUMAN	27	Glyceraldehyde-3-phosphate dehydrogenase (GAPDH) (EC 1.2.1.12) (Peptidyl-cysteine S-nitrosylase GAPDH) (EC 2.6.99.-)	GAPDH GAPD CDABP0047 OK/SW-cl.12	0.307187	0.0769035	0.01553	-0.0755948	0.0783149	0.697801
GORS2_HUMAN	7	Golgi reassembly-stacking protein 2 (GRS2) (Golgi phosphoprotein 6) (GOLPH6) (Golgi reassembly-stacking protein of 55 kDa) (GRASP55) (p59)	GORASP2 GOLPH6	-0.503238	0.146402	0.0849011	0.283636	0.167268	0.45267
DP13A_HUMAN	8	DCC-interacting protein 13-alpha (Dip13-alpha) (Adapter protein containing PH domain, PTB domain and leucine zipper motif 1)	APPL1 APPL DIP13A KIAA1428	-0.229986	0.165956	0.716825	0.358211	0.166278	0.310738
DECR2_HUMAN	4	Peroxisomal 2,4-dienoyl-CoA reductase (pDCR) (EC 1.3.1.34) (2,4-dienoyl-CoA reductase 2) (Short chain dehydrogenase/reductase family 17C member 1)	DECR2 PDCR SDR17C1	0.552475	0.321839	0.558812	-0.474057	0.293317	0.478941
RAI14_HUMAN	18	Ankycorbin (Ankyrin repeat and coiled-coil structure-containing protein) (Novel retinal pigment epithelial cell protein) (Retinoic acid-induced protein 14)	RAI14 KIAA1334 NORPEG	-0.233992	0.0831157	0.204268	0.00174333	0.0880446	0.995198
CHTOP_HUMAN	3	Chromatin target of PRMT1 protein (Friend of PRMT1 protein) (Small arginine- and glycine-rich protein) (SRAG)	CHTOP C1orf77 FOP HT031 PP7704	0.0510669	0.181887	0.971531	0.219999	0.184409	0.636164
PAIRB_HUMAN	16	Plasminogen activator inhibitor 1 RNA-binding protein (PAI1 RNA-binding protein 1) (PAI-RBP1) (SERPINE1 mRNA-binding protein 1)	SERBP1 PAIRBP1 CGI-55	0.0858399	0.100104	0.866877	-0.139418	0.117043	0.630603
TES_HUMAN	11	Testin (TESS)	TES	-0.105293	0.188587	0.927191	0.185173	0.193003	0.700821
TIPRL_HUMAN	4	TIP41-like protein (Putative MAPK-activating protein PM10) (Type 2A-interacting protein) (TIP)	TIPRL	0.106693	0.298612	0.966924	-0.226445	0.256752	0.736185
GARS_HUMAN	31	Glycine--tRNA ligase (EC 3.6.1.17) (EC 6.1.1.14) (Diadenosine tetraphosphate synthetase) (AP-4-A synthetase) (Glycyl-tRNA synthetase) (GlyRS)	GARS	-0.18285	0.409696	0.947901	-0.0435539	0.454454	0.971366
TIAM2_HUMAN	3	T-lymphoma invasion and metastasis-inducing protein 2 (TIAM-2) (SIF and TIAM1-like exchange factor)	TIAM2 KIAA2016 STEF	0.848768	0.3064	0.262038	0.0504856	0.276978	0.95444
SACS_HUMAN	4	Sacsin (DnaJ homolog subfamily C member 29) (DNAJC29)	SACS KIAA0730	-0.0460042	0.285015	0.982672	-0.0269891	0.283733	0.971366
ARFG3_HUMAN	10	ADP-ribosylation factor GTPase-activating protein 3 (ARF GAP 3)	ARFGAP3 ARFGAP1	-0.135648	0.100437	0.732691	0.0147099	0.0974288	0.962578
KAD5_HUMAN	3	Adenylate kinase isoenzyme 5 (AK 5) (EC 2.7.4.3) (EC 2.7.4.6) (ATP-AMP transphosphorylase 5)	AK5	-0.93878	0.241912	0.0441043	0.358214	0.184162	0.384776
GLGB_HUMAN	23	1,4-alpha-glucan-branching enzyme (EC 2.4.1.18) (Brancher enzyme) (Glycogen-branching enzyme)	GBE1	-0.0829555	0.16572	0.938557	0.124276	0.172299	0.776912
GBP3_HUMAN	3	Guanylate-binding protein 3 (EC 3.6.5.-) (GTP-binding protein 3) (GBP-3) (Guanine nucleotide-binding protein 3)	GBP3	0.60835	0.272592	0.407709	0.338558	0.233849	0.545274
F162A_HUMAN	3	Protein FAM162A (E2-induced gene 5 protein) (Growth and transformation-dependent protein) (HGTD-P)	FAM162A C3orf28 E2IG5 DC16 FWP001	-0.162576	0.221097	0.882825	0.245354	0.207791	0.638918
MYOF_HUMAN	103	Myoferlin (Fer-1-like protein 3)	MYOF FER1L3 KIAA1207	-0.127555	0.254514	0.938557	0.0348218	0.260872	0.966853
AGO1_HUMAN	4	Protein argonaute-1 (Argonaute1) (hAgo1) (Argonaute RISC catalytic component 1) (Eukaryotic translation initiation factor 2C 1) (eIF-2C 1) (eIF2C 1) (Putative RNA-binding protein Q99)	AGO1 EIF2C1	0.255405	0.133657	0.501119	0.14792	0.141313	0.680998
OSTF1_HUMAN	5	Osteoclast-stimulating factor 1	OSTF1	-0.427431	0.215502	0.473052	-0.100948	0.203726	0.847506
GDIB_HUMAN	34	Rab GDP dissociation inhibitor beta (Rab GDI beta) (Guanosine diphosphate dissociation inhibitor 2) (GDI-2)	GDI2 RABGDIB	-0.12821	0.45624	0.971531	-0.0315372	0.504993	0.976856
GDIA_HUMAN	12	Rab GDP dissociation inhibitor alpha (Rab GDI alpha) (Guanosine diphosphate dissociation inhibitor 1) (GDI-1) (Oligophrenin-2) (Protein XAP-4)	GDI1 GDIL OPHN2 RABGDIA XAP4	-0.203252	0.148396	0.72742	0.367214	0.146447	0.20133
GFPT1_HUMAN	26	Glutamine--fructose-6-phosphate aminotransferase [isomerizing] 1 (EC 2.6.1.16) (D-fructose-6-phosphate amidotransferase 1) (Glutamine:fructose-6-phosphate amidotransferase 1) (GFAT 1) (GFAT1) (Hexosephosphate aminotransferase 1)	GFPT1 GFAT GFPT	-0.301702	0.244908	0.772929	0.454946	0.25178	0.411277
COPG2_HUMAN	6	Coatomer subunit gamma-2 (Gamma-2-coat protein) (Gamma-2-COP)	COPG2	0.126076	0.224811	0.927191	0.371424	0.212853	0.439278
CXA1_HUMAN	5	Gap junction alpha-1 protein (Connexin-43) (Cx43) (Gap junction 43 kDa heart protein)	GJA1 GJAL	-0.0768684	0.206026	0.962311	0.0887016	0.2068	0.874216
DNJC2_HUMAN	3	DnaJ homolog subfamily C member 2 (M-phase phosphoprotein 11) (Zuotin-related factor 1) [Cleaved into: DnaJ homolog subfamily C member 2, N-terminally processed]	DNAJC2 MPHOSPH11 MPP11 ZRF1	0.419163	0.263701	0.611829	0.227482	0.294987	0.766329
NPTN_HUMAN	7	Neuroplastin (Stromal cell-derived receptor 1) (SDR-1)	NPTN SDFR1 SDR1	0.0654953	0.199607	0.971075	0.151396	0.196855	0.766329
PELP1_HUMAN	3	Proline-, glutamic acid- and leucine-rich protein 1 (Modulator of non-genomic activity of estrogen receptor) (Transcription factor HMX3)	PELP1 HMX3 MNAR	0.461614	0.226261	0.456867	0.211003	0.218467	0.700821
IPYR2_HUMAN	8	Inorganic pyrophosphatase 2, mitochondrial (EC 3.6.1.1) (Pyrophosphatase SID6-306) (Pyrophosphate phospho-hydrolase 2) (PPase 2)	PPA2 HSPC124	-0.323012	0.127926	0.323374	0.118761	0.145724	0.760397
HSPB7_HUMAN	8	Heat shock protein beta-7 (HspB7) (Cardiovascular heat shock protein) (cvHsp)	HSPB7 CVHSP	0.210287	0.326685	0.903841	0.417975	0.308096	0.570951
VPS4A_HUMAN	8	Vacuolar protein sorting-associated protein 4A (EC 3.6.4.6) (Protein SKD2) (VPS4-1) (hVPS4)	VPS4A VPS4	-0.317485	0.145277	0.407709	0.392143	0.148114	0.17569
ARFP1_HUMAN	5	Arfaptin-1 (ADP-ribosylation factor-interacting protein 1)	ARFIP1	-0.233531	0.204929	0.799468	0.0850316	0.210377	0.881736
ERLEC_HUMAN	6	Endoplasmic reticulum lectin 1 (ER lectin) (Erlectin) (XTP3-transactivated gene B protein)	ERLEC1 C2orf30 XTP3TPB UNQ1878/PRO4321	0.0543565	0.149807	0.965487	0.162061	0.179641	0.722711
GSH0_HUMAN	5	Glutamate--cysteine ligase regulatory subunit (GCS light chain) (Gamma-ECS regulatory subunit) (Gamma-glutamylcysteine synthetase regulatory subunit) (Glutamate--cysteine ligase modifier subunit)	GCLM GLCLR	-0.298732	0.198568	0.646967	0.383974	0.196043	0.373313
RBMX_HUMAN	3	RNA-binding motif protein, X chromosome (Glycoprotein p43) (Heterogeneous nuclear ribonucleoprotein G) (hnRNP G) [Cleaved into: RNA-binding motif protein, X chromosome, N-terminally processed]	RBMX HNRPG RBMXP1	0.0523401	0.253829	0.981604	-0.182133	0.26649	0.784415
KS6A6_HUMAN	3	Ribosomal protein S6 kinase alpha-6 (S6K-alpha-6) (EC 2.7.11.1) (90 kDa ribosomal protein S6 kinase 6) (p90-RSK 6) (p90RSK6) (Ribosomal S6 kinase 4) (RSK-4) (pp90RSK4)	RPS6KA6 RSK4	0.239534	0.167341	0.701878	0.556218	0.1814	0.112697
GOLI4_HUMAN	7	Golgi integral membrane protein 4 (Golgi integral membrane protein, cis) (GIMPc) (Golgi phosphoprotein 4) (Golgi-localized phosphoprotein of 130 kDa) (Golgi phosphoprotein of 130 kDa)	GOLIM4 GIMPC GOLPH4 GPP130	-0.0356812	0.14728	0.976195	0.0352134	0.163031	0.943666
PRP19_HUMAN	11	Pre-mRNA-processing factor 19 (EC 2.3.2.27) (Nuclear matrix protein 200) (PRP19/PSO4 homolog) (hPso4) (RING-type E3 ubiquitin transferase PRP19) (Senescence evasion factor)	PRPF19 NMP200 PRP19 SNEV	0.0368831	0.123774	0.971075	0.228674	0.130917	0.432952
GSLG1_HUMAN	24	Golgi apparatus protein 1 (CFR-1) (Cysteine-rich fibroblast growth factor receptor) (E-selectin ligand 1) (ESL-1) (Golgi sialoglycoprotein MG-160)	GLG1 CFR1 ESL1 MG160	0.0441424	0.106102	0.955606	0.336323	0.107325	0.0744975
LGUL_HUMAN	11	Lactoylglutathione lyase (EC 4.4.1.5) (Aldoketomutase) (Glyoxalase I) (Glx I) (Ketone-aldehyde mutase) (Methylglyoxalase) (S-D-lactoylglutathione methylglyoxal lyase)	GLO1	-0.314988	0.128596	0.342093	0.0067911	0.128987	0.981137
GLSK_HUMAN	17	Glutaminase kidney isoform, mitochondrial (GLS) (EC 3.5.1.2) (K-glutaminase) (L-glutamine amidohydrolase)	GLS GLS1 KIAA0838	-0.163081	0.362038	0.947901	0.112861	0.334878	0.901007
DHE3_HUMAN	24	Glutamate dehydrogenase 1, mitochondrial (GDH 1) (EC 1.4.1.3)	GLUD1 GLUD	-0.250801	0.370387	0.89473	0.0854646	0.373752	0.94178
GLNA_HUMAN	3	Glutamine synthetase (GS) (EC 6.3.1.2) (Glutamate--ammonia ligase) (Palmitoyltransferase GLUL) (EC 2.3.1.225)	GLUL GLNS	0.470924	0.339746	0.72742	0.385023	0.327551	0.639801
SAP3_HUMAN	3	Ganglioside GM2 activator (Cerebroside sulfate activator protein) (GM2-AP) (Sphingolipid activator protein 3) (SAP-3) [Cleaved into: Ganglioside GM2 activator isoform short]	GM2A	0.223558	0.190955	0.788881	0.0127741	0.206762	0.976856
GMDS_HUMAN	5	GDP-mannose 4,6 dehydratase (EC 4.2.1.47) (GDP-D-mannose dehydratase) (GMD)	GMDS	-0.00561189	0.158575	0.992659	0.227295	0.167332	0.571783
GMFB_HUMAN	3	Glia maturation factor beta (GMF-beta)	GMFB	-0.453006	0.258468	0.554477	0.504503	0.239161	0.335331
GNA11_HUMAN	5	Guanine nucleotide-binding protein subunit alpha-11 (G alpha-11) (G-protein subunit alpha-11) (Guanine nucleotide-binding protein G(y) subunit alpha)	GNA11 GA11	0.051594	0.197035	0.972727	0.547791	0.207217	0.183664
GNAI2_HUMAN	13	Guanine nucleotide-binding protein G(i) subunit alpha-2 (Adenylate cyclase-inhibiting G alpha protein)	GNAI2 GNAI2B	-0.267142	0.105742	0.322301	0.1687	0.109545	0.495521
GNAI3_HUMAN	3	Guanine nucleotide-binding protein G(k) subunit alpha (G(i) alpha-3)	GNAI3	0.374179	0.266742	0.715068	-0.258039	0.271766	0.711488
GNAS1_HUMAN	9	Guanine nucleotide-binding protein G(s) subunit alpha isoforms XLas (Adenylate cyclase-stimulating G alpha protein) (Extra large alphas protein) (XLalphas)	GNAS GNAS1	-0.0689666	0.167446	0.955865	-0.197739	0.167847	0.637102
GBB2_HUMAN	9	Guanine nucleotide-binding protein G(I)/G(S)/G(T) subunit beta-2 (G protein subunit beta-2) (Transducin beta chain 2)	GNB2	-0.118428	0.185711	0.904053	0.400598	0.16487	0.224715
GOGA2_HUMAN	4	Golgin subfamily A member 2 (130 kDa cis-Golgi matrix protein) (GM130) (GM130 autoantigen) (Golgin-95)	GOLGA2	0.0570516	0.195455	0.971075	0.0509897	0.201747	0.935994
GOGA3_HUMAN	18	Golgin subfamily A member 3 (Golgi complex-associated protein of 170 kDa) (GCP170) (Golgin-160)	GOLGA3	0.0366049	0.100303	0.963456	0.173513	0.107007	0.474468
GOGB1_HUMAN	23	Golgin subfamily B member 1 (372 kDa Golgi complex-associated protein) (GCP372) (Giantin) (Macrogolgin)	GOLGB1	-0.0428544	0.0893028	0.941704	-0.168095	0.105927	0.478941
GPDM_HUMAN	11	Glycerol-3-phosphate dehydrogenase, mitochondrial (GPD-M) (GPDH-M) (EC 1.1.5.3) (mtGPD)	GPD2	-0.15217	0.1366	0.803183	0.185396	0.140355	0.581966
PGM2L_HUMAN	6	Glucose 1,6-bisphosphate synthase (EC 2.7.1.106) (PMMLP) (Phosphoglucomutase-2-like 1)	PGM2L1 BM32A	-0.181585	0.186446	0.843571	0.521383	0.188178	0.152999
C170B_HUMAN	4	Centrosomal protein of 170 kDa protein B (Centrosomal protein 170B) (Cep170B)	CEP170B FAM68C KIAA0284	0.454622	0.261093	0.554477	0.125636	0.263243	0.857788
PGP_HUMAN	3	Glycerol-3-phosphate phosphatase (G3PP) (EC 3.1.3.21) (Aspartate-based ubiquitous Mg(2+)-dependent phosphatase) (AUM) (EC 3.1.3.48) (Phosphoglycolate phosphatase) (PGP)	PGP	0.14005	0.252281	0.927191	0.492399	0.266033	0.411277
TPM4_HUMAN	38	Tropomyosin alpha-4 chain (TM30p1) (Tropomyosin-4)	TPM4	-0.0473089	0.608591	0.986627	0.0240916	0.648824	0.988972
CAVN1_HUMAN	19	Caveolae-associated protein 1 (Cavin-1) (Polymerase I and transcript release factor)	CAVIN1 PTRF FKSG13	0.169128	0.188794	0.858767	-0.162898	0.216994	0.769689
ZN326_HUMAN	5	DBIRD complex subunit ZNF326 (Zinc finger protein 326) (Zinc finger protein interacting with mRNPs and DBC1)	ZNF326 ZIRD	0.127887	0.185196	0.89467	0.222575	0.205313	0.664478
SPD2B_HUMAN	7	SH3 and PX domain-containing protein 2B (Adapter protein HOFI) (Factor for adipocyte differentiation 49) (Tyrosine kinase substrate with four SH3 domains)	SH3PXD2B FAD49 KIAA1295 TKS4	-0.106578	0.168599	0.904474	0.178481	0.17504	0.689031
PAXX_HUMAN	3	Protein PAXX (Paralog of XRCC4 and XLF) (XRCC4-like small protein)	PAXX C9orf142 XLS	0.484544	0.230153	0.439962	0.374626	0.27855	0.578279
CSN1_HUMAN	7	COP9 signalosome complex subunit 1 (SGN1) (Signalosome subunit 1) (G protein pathway suppressor 1) (GPS-1) (JAB1-containing signalosome subunit 1) (Protein MFH)	GPS1 COPS1 CSN1	-0.159108	0.165074	0.849123	0.0979855	0.158503	0.803578
GPX7_HUMAN	3	Glutathione peroxidase 7 (GPx-7) (GSHPx-7) (EC 1.11.1.9) (CL683)	GPX7 GPX6 UNQ469/PRO828	-0.0955233	0.344528	0.972424	0.262871	0.356936	0.773601
RPGF1_HUMAN	4	Rap guanine nucleotide exchange factor 1 (CRK SH3-binding GNRP) (Guanine nucleotide-releasing factor 2) (Protein C3G)	RAPGEF1 GRF2	0.520165	0.254029	0.45283	0.22624	0.259611	0.738207
LTOR2_HUMAN	3	Ragulator complex protein LAMTOR2 (Endosomal adaptor protein p14) (Late endosomal/lysosomal Mp1-interacting protein) (Late endosomal/lysosomal adaptor and MAPK and MTOR activator 2) (Mitogen-activated protein-binding protein-interacting protein) (MAPBP-interacting protein) (Roadblock domain-containing protein 3)	LAMTOR2 MAPBPIP ROBLD3 HSPC003	-0.249793	0.244826	0.830464	0.278031	0.236786	0.640425
BZW2_HUMAN	3	Basic leucine zipper and W2 domain-containing protein 2	BZW2 HSPC028 MSTP017	-0.207282	0.261764	0.874964	0.454884	0.271239	0.463753
GRN_HUMAN	5	Progranulin (PGRN) (Acrogranin) (Epithelin precursor) (Glycoprotein of 88 Kda) (GP88) (Glycoprotein 88) (Granulin precursor) (PC cell-derived growth factor) (PCDGF) (Proepithelin) (PEPI) [Cleaved into: Paragranulin; Granulin-1 (Granulin G); Granulin-2 (Granulin F); Granulin-3 (Epithelin-2) (Granulin B); Granulin-4 (Epithelin-1) (Granulin A); Granulin-5 (Granulin C); Granulin-6 (Granulin D); Granu…	GRN	0.0527655	0.242893	0.981604	-0.342871	0.241508	0.557072
ACAD9_HUMAN	9	Acyl-CoA dehydrogenase family member 9, mitochondrial (ACAD-9) (EC 1.3.99.-)	ACAD9	0.0469975	0.134711	0.967894	0.333056	0.156979	0.319839
MCTS1_HUMAN	6	Malignant T-cell-amplified sequence 1 (MCT-1) (Multiple copies T-cell malignancies)	MCTS1 MCT1	-0.435114	0.172943	0.333501	0.180549	0.161213	0.656101
DBNL_HUMAN	12	Drebrin-like protein (Cervical SH3P7) (Cervical mucin-associated protein) (Drebrin-F) (HPK1-interacting protein of 55 kDa) (HIP-55) (SH3 domain-containing protein 7)	DBNL CMAP SH3P7 PP5423	-0.0494166	0.405672	0.985314	0.167732	0.389787	0.87388
MACD1_HUMAN	3	ADP-ribose glycohydrolase MACROD1 (MACRO domain-containing protein 1) (O-acetyl-ADP-ribose deacetylase MACROD1) (EC 3.5.1.-) (Protein LRP16) ([Protein ADP-ribosylaspartate] hydrolase MACROD1) (EC 3.2.2.-) ([Protein ADP-ribosylglutamate] hydrolase MACROD1) (EC 3.2.2.-)	MACROD1 LRP16	-0.265012	0.344058	0.878665	0.233429	0.295054	0.763681
C1GLC_HUMAN	4	C1GALT1-specific chaperone 1 (C38H2-like protein 1) (C38H2-L1) (Core 1 beta1,3-galactosyltransferase 2) (C1Gal-T2) (C1GalT2) (Core 1 beta3-Gal-T2) (Core 1 beta3-galactosyltransferase-specific molecular chaperone)	C1GALT1C1 COSMC HSPC067 MSTP143 UNQ273/PRO310	-0.329889	0.40468	0.874964	0.0674462	0.301523	0.941971
NDUF4_HUMAN	3	NADH dehydrogenase [ubiquinone] 1 alpha subcomplex assembly factor 4 (Hormone-regulated proliferation-associated protein of 20 kDa)	NDUFAF4 C6orf66 HRPAP20 HSPC125 My013	0.179243	0.350518	0.938236	0.429299	0.362901	0.638191
GCR_HUMAN	7	Glucocorticoid receptor (GR) (Nuclear receptor subfamily 3 group C member 1)	NR3C1 GRL	0.0665141	0.163544	0.956464	0.060239	0.171168	0.89545
RHG35_HUMAN	10	Rho GTPase-activating protein 35 (Glucocorticoid receptor DNA-binding factor 1) (Glucocorticoid receptor repression factor 1) (GRF-1) (Rho GAP p190A) (p190-A)	ARHGAP35 GRF1 GRLF1 KIAA1722 P190A p190ARHOGAP	0.0575845	0.142771	0.956837	0.223911	0.143678	0.493698
ADT1_HUMAN	3	ADP/ATP translocase 1 (ADP,ATP carrier protein 1) (ADP,ATP carrier protein, heart/skeletal muscle isoform T1) (Adenine nucleotide translocator 1) (ANT 1) (Solute carrier family 25 member 4)	SLC25A4 ANT1	-0.160608	0.227697	0.892902	0.397006	0.224674	0.437427
ADT2_HUMAN	5	ADP/ATP translocase 2 (ADP,ATP carrier protein 2) (ADP,ATP carrier protein, fibroblast isoform) (Adenine nucleotide translocator 2) (ANT 2) (Solute carrier family 25 member 5) [Cleaved into: ADP/ATP translocase 2, N-terminally processed]	SLC25A5 ANT2	-0.303756	0.351827	0.864058	0.400522	0.367373	0.663015
ERF3A_HUMAN	7	Eukaryotic peptide chain release factor GTP-binding subunit ERF3A (Eukaryotic peptide chain release factor subunit 3a) (eRF3a) (G1 to S phase transition protein 1 homolog)	GSPT1 ERF3A	-0.219033	0.17297	0.768244	-0.0478359	0.183797	0.932505
GSHR_HUMAN	9	Glutathione reductase, mitochondrial (GR) (GRase) (EC 1.8.1.7)	GSR GLUR GRD1	-0.611681	0.183985	0.100122	0.341533	0.161907	0.322286
GSHB_HUMAN	9	Glutathione synthetase (GSH synthetase) (GSH-S) (EC 6.3.2.3) (Glutathione synthase)	GSS	0.104543	0.134568	0.874964	0.149786	0.134696	0.657466
ADT3_HUMAN	4	ADP/ATP translocase 3 (ADP,ATP carrier protein 3) (ADP,ATP carrier protein, isoform T2) (ANT 2) (Adenine nucleotide translocator 3) (ANT 3) (Solute carrier family 25 member 6) [Cleaved into: ADP/ATP translocase 3, N-terminally processed]	SLC25A6 ANT3 CDABP0051	-0.395441	0.252211	0.621704	-0.223774	0.252752	0.734864
GSTM1_HUMAN	10	Glutathione S-transferase Mu 1 (EC 2.5.1.18) (GST HB subunit 4) (GST class-mu 1) (GSTM1-1) (GSTM1a-1a) (GSTM1b-1b) (GTH4)	GSTM1 GST1	-0.202882	0.10036	0.45283	-0.0747358	0.120854	0.80311
GSTM3_HUMAN	9	Glutathione S-transferase Mu 3 (EC 2.5.1.18) (GST class-mu 3) (GSTM3-3) (hGSTM3-3)	GSTM3 GST5	-0.25263	0.201428	0.768417	0.461494	0.202441	0.272161
GSTP1_HUMAN	13	Glutathione S-transferase P (EC 2.5.1.18) (GST class-pi) (GSTP1-1)	GSTP1 FAEES3 GST3	-0.0149648	0.647536	0.995537	0.0744329	0.626943	0.970049
GTF2I_HUMAN	4	General transcription factor II-I (GTFII-I) (TFII-I) (Bruton tyrosine kinase-associated protein 135) (BAP-135) (BTK-associated protein 135) (SRF-Phox1-interacting protein) (SPIN) (Williams-Beuren syndrome chromosomal region 6 protein)	GTF2I BAP135 WBSCR6	0.118209	0.159938	0.882825	0.193713	0.161426	0.630799
TMOD3_HUMAN	10	Tropomodulin-3 (Ubiquitous tropomodulin) (U-Tmod)	TMOD3	-0.513061	0.169881	0.147377	0.224079	0.155459	0.543415
CPSF1_HUMAN	4	Cleavage and polyadenylation specificity factor subunit 1 (Cleavage and polyadenylation specificity factor 160 kDa subunit) (CPSF 160 kDa subunit)	CPSF1 CPSF160	0.181031	0.277006	0.903841	0.078852	0.262775	0.919338
TRA2A_HUMAN	4	Transformer-2 protein homolog alpha (TRA-2 alpha) (TRA2-alpha) (Transformer-2 protein homolog A)	TRA2A	0.0584794	0.181532	0.971075	-0.129651	0.17368	0.769689
P5CR2_HUMAN	6	Pyrroline-5-carboxylate reductase 2 (P5C reductase 2) (P5CR 2) (EC 1.5.1.2)	PYCR2	-0.123355	0.146931	0.873825	0.108226	0.141255	0.766593
GLYG_HUMAN	9	Glycogenin-1 (GN-1) (GN1) (EC 2.4.1.186)	GYG1 GYG	-0.293506	0.150135	0.477131	0.300056	0.169005	0.428823
SNX12_HUMAN	4	Sorting nexin-12	SNX12	0.128471	0.193858	0.902025	0.174113	0.18455	0.711859
DPP2_HUMAN	6	Dipeptidyl peptidase 2 (EC 3.4.14.2) (Dipeptidyl aminopeptidase II) (Dipeptidyl peptidase 7) (Dipeptidyl peptidase II) (DPP II) (Quiescent cell proline dipeptidase)	DPP7 DPP2 QPP	0.095689	0.13102	0.883308	0.174052	0.13255	0.588274
SCMC1_HUMAN	8	Calcium-binding mitochondrial carrier protein SCaMC-1 (Mitochondrial ATP-Mg/Pi carrier protein 1) (Mitochondrial Ca(2+)-dependent solute carrier protein 1) (Small calcium-binding mitochondrial carrier protein 1) (Solute carrier family 25 member 24)	SLC25A24 APC1 MCSC1 SCAMC1	-0.310121	0.146334	0.420271	0.344988	0.153256	0.279616
UBQL2_HUMAN	5	Ubiquilin-2 (Chap1) (DSK2 homolog) (Protein linking IAP with cytoskeleton 2) (PLIC-2) (hPLIC-2) (Ubiquitin-like product Chap1/Dsk2)	UBQLN2 N4BP4 PLIC2 HRIHFB2157	-0.156699	0.158908	0.841487	-0.131151	0.156726	0.754474
GYS1_HUMAN	3	Glycogen [starch] synthase, muscle (EC 2.4.1.11)	GYS1 GYS	0.138926	0.282755	0.938557	-0.0898158	0.303132	0.920818
LMCD1_HUMAN	9	LIM and cysteine-rich domains protein 1 (Dyxin)	LMCD1	0.141726	0.183194	0.87609	0.0744857	0.1893	0.886382
ERO1A_HUMAN	14	ERO1-like protein alpha (ERO1-L) (ERO1-L-alpha) (EC 1.8.4.-) (Endoplasmic oxidoreductin-1-like protein) (Endoplasmic reticulum oxidoreductase alpha) (Oxidoreductin-1-L-alpha)	ERO1A ERO1L UNQ434/PRO865	-0.157014	0.131117	0.781724	0.122179	0.137715	0.729242
SH3K1_HUMAN	8	SH3 domain-containing kinase-binding protein 1 (CD2-binding protein 3) (CD2BP3) (Cbl-interacting protein of 85 kDa) (Human Src family kinase-binding protein 1) (HSB-1)	SH3KBP1 CIN85	-0.364371	0.165856	0.407709	0.012413	0.162806	0.976809
H10_HUMAN	4	Histone H1.0 (Histone H1') (Histone H1(0)) [Cleaved into: Histone H1.0, N-terminally processed]	H1F0 H1FV	-0.0124591	0.273302	0.989915	0.00439235	0.282008	0.996879
H12_HUMAN	10	Histone H1.2 (Histone H1c) (Histone H1d) (Histone H1s-1)	HIST1H1C H1F2	-0.00518725	0.385911	0.99704	-0.488249	0.439106	0.657466
H15_HUMAN	9	Histone H1.5 (Histone H1a) (Histone H1b) (Histone H1s-3)	HIST1H1B H1F5	0.0472646	0.180457	0.972652	-0.161038	0.185346	0.738085
H2A1B_HUMAN	7	Histone H2A type 1-B/E (Histone H2A.2) (Histone H2A/a) (Histone H2A/m)	HIST1H2AB H2AFM; HIST1H2AE H2AFA	-0.074718	0.21393	0.967894	-0.606521	0.265254	0.272161
ANXA1_HUMAN	29	Annexin A1 (Annexin I) (Annexin-1) (Calpactin II) (Calpactin-2) (Chromobindin-9) (Lipocortin I) (Phospholipase A2 inhibitory protein) (p35)	ANXA1 ANX1 LPC1	-0.12903	0.254939	0.938236	-0.0166729	0.272388	0.976856
GLO2_HUMAN	4	Hydroxyacylglutathione hydrolase, mitochondrial (EC 3.1.2.6) (Glyoxalase II) (Glx II)	HAGH GLO2 HAGH1	0.437064	0.226817	0.498643	0.210872	0.2166	0.697815
ECHA_HUMAN	24	Trifunctional enzyme subunit alpha, mitochondrial (78 kDa gastrin-binding protein) (TP-alpha) [Includes: Long-chain enoyl-CoA hydratase (EC 4.2.1.17); Long chain 3-hydroxyacyl-CoA dehydrogenase (EC 1.1.1.211)]	HADHA HADH	-0.178596	0.256071	0.892902	0.187612	0.241317	0.76532
ECHB_HUMAN	24	Trifunctional enzyme subunit beta, mitochondrial (TP-beta) [Includes: 3-ketoacyl-CoA thiolase (EC 2.3.1.16) (Acetyl-CoA acyltransferase) (Beta-ketothiolase)]	HADHB MSTP029	-0.114776	0.193667	0.918263	0.129614	0.199536	0.791128
SYHC_HUMAN	14	Histidine--tRNA ligase, cytoplasmic (EC 6.1.1.21) (Histidyl-tRNA synthetase) (HisRS)	HARS HRS	0.0109754	0.113348	0.986627	0.276634	0.123862	0.279616
HDAC1_HUMAN	3	Histone deacetylase 1 (HD1) (EC 3.5.1.98)	HDAC1 RPD3L1	-0.157992	0.341382	0.945272	0.0245057	0.332171	0.976809
ANXA4_HUMAN	20	Annexin A4 (35-beta calcimedin) (Annexin IV) (Annexin-4) (Carbohydrate-binding protein p33/p41) (Chromobindin-4) (Endonexin I) (Lipocortin IV) (P32.5) (PP4-X) (Placental anticoagulant protein II) (PAP-II) (Protein II)	ANXA4 ANX4	0.0289933	0.247038	0.985444	0.340622	0.251693	0.570951
EHD4_HUMAN	6	EH domain-containing protein 4 (Hepatocellular carcinoma-associated protein 10/11) (PAST homolog 4)	EHD4 HCA10 HCA11 PAST4 FKSG7	-0.0535604	0.185563	0.971075	0.267995	0.183296	0.539162
EHD3_HUMAN	11	EH domain-containing protein 3 (PAST homolog 3)	EHD3 EHD2 PAST3	-0.187804	0.118611	0.608574	0.220734	0.114184	0.373878
EHD2_HUMAN	27	EH domain-containing protein 2 (PAST homolog 2)	EHD2 PAST2	-0.227989	0.415086	0.927433	0.32852	0.414813	0.760397
ANXA5_HUMAN	33	Annexin A5 (Anchorin CII) (Annexin V) (Annexin-5) (Calphobindin I) (CBP-I) (Endonexin II) (Lipocortin V) (Placental anticoagulant protein 4) (PP4) (Placental anticoagulant protein I) (PAP-I) (Thromboplastin inhibitor) (Vascular anticoagulant-alpha) (VAC-alpha)	ANXA5 ANX5 ENX2 PP4	-0.0155896	0.180529	0.986627	0.152541	0.192406	0.760397
UBE2K_HUMAN	7	Ubiquitin-conjugating enzyme E2 K (EC 2.3.2.23) (E2 ubiquitin-conjugating enzyme K) (Huntingtin-interacting protein 2) (HIP-2) (Ubiquitin carrier protein) (Ubiquitin-conjugating enzyme E2-25 kDa) (Ubiquitin-conjugating enzyme E2(25K)) (Ubiquitin-conjugating enzyme E2-25K) (Ubiquitin-protein ligase)	UBE2K HIP2 LIG	-0.406005	0.20153	0.456867	0.677199	0.176711	0.0239971
HINT1_HUMAN	6	Histidine triad nucleotide-binding protein 1 (EC 3.-.-.-) (Adenosine 5'-monophosphoramidase) (Protein kinase C inhibitor 1) (Protein kinase C-interacting protein 1) (PKCI-1)	HINT1 HINT PKCI1 PRKCNH1	-0.362756	0.1528	0.353569	0.103986	0.133882	0.766329
STML2_HUMAN	9	Stomatin-like protein 2, mitochondrial (SLP-2) (EPB72-like protein 2) (Paraprotein target 7) (Paratarg-7)	STOML2 SLP2 HSPC108	-0.193923	0.15144	0.757412	0.351852	0.139171	0.199296
HXK1_HUMAN	26	Hexokinase-1 (EC 2.7.1.1) (Brain form hexokinase) (Hexokinase type I) (HK I)	HK1	-0.052472	0.270067	0.981604	0.27647	0.252387	0.662439
HXK2_HUMAN	7	Hexokinase-2 (EC 2.7.1.1) (Hexokinase type II) (HK II) (Muscle form hexokinase)	HK2	0.149374	0.175519	0.870212	0.249652	0.197555	0.611649
HMGB2_HUMAN	9	High mobility group protein B2 (High mobility group protein 2) (HMG-2)	HMGB2 HMG2	0.321574	0.148906	0.407709	-0.0300447	0.141987	0.946723
HMGB3_HUMAN	4	High mobility group protein B3 (High mobility group protein 2a) (HMG-2a) (High mobility group protein 4) (HMG-4)	HMGB3 HMG2A HMG4	-0.316255	0.248226	0.768244	0.495059	0.277089	0.428823
HMGCL_HUMAN	3	Hydroxymethylglutaryl-CoA lyase, mitochondrial (HL) (HMG-CoA lyase) (EC 4.1.3.4) (3-hydroxy-3-methylglutarate-CoA lyase)	HMGCL	0.17239	0.240239	0.888926	0.144067	0.229917	0.803061
HMGA1_HUMAN	4	High mobility group protein HMG-I/HMG-Y (HMG-I(Y)) (High mobility group AT-hook protein 1) (High mobility group protein A1) (High mobility group protein R)	HMGA1 HMGIY	0.0480562	0.458798	0.986627	-0.748054	0.531648	0.559956
HMOX1_HUMAN	16	Heme oxygenase 1 (HO-1) (EC 1.14.14.18)	HMOX1 HO HO1	-0.165017	0.286769	0.927191	-0.273464	0.317577	0.739606
ROA1_HUMAN	21	Heterogeneous nuclear ribonucleoprotein A1 (hnRNP A1) (Helix-destabilizing protein) (Single-strand RNA-binding protein) (hnRNP core protein A1) [Cleaved into: Heterogeneous nuclear ribonucleoprotein A1, N-terminally processed]	HNRNPA1 HNRPA1	-0.233097	0.269784	0.864058	0.036956	0.29506	0.969302
ROA2_HUMAN	27	Heterogeneous nuclear ribonucleoproteins A2/B1 (hnRNP A2/B1)	HNRNPA2B1 HNRPA2B1	-0.0440769	0.41428	0.986627	0.0944454	0.434779	0.942931
HNRH1_HUMAN	14	Heterogeneous nuclear ribonucleoprotein H (hnRNP H) [Cleaved into: Heterogeneous nuclear ribonucleoprotein H, N-terminally processed]	HNRNPH1 HNRPH HNRPH1	-0.142404	0.475533	0.971075	0.194803	0.500261	0.886545
HNRPF_HUMAN	8	Heterogeneous nuclear ribonucleoprotein F (hnRNP F) (Nucleolin-like protein mcs94-1) [Cleaved into: Heterogeneous nuclear ribonucleoprotein F, N-terminally processed]	HNRNPF HNRPF	-0.156295	0.120282	0.744941	0.254462	0.116639	0.29949
HNRH2_HUMAN	4	Heterogeneous nuclear ribonucleoprotein H2 (hnRNP H2) (FTP-3) (Heterogeneous nuclear ribonucleoprotein H') (hnRNP H') [Cleaved into: Heterogeneous nuclear ribonucleoprotein H2, N-terminally processed]	HNRNPH2 FTP3 HNRPH2	-0.251694	0.204435	0.775003	0.279955	0.19763	0.559956
HNRH3_HUMAN	10	Heterogeneous nuclear ribonucleoprotein H3 (hnRNP H3) (Heterogeneous nuclear ribonucleoprotein 2H9) (hnRNP 2H9)	HNRNPH3 HNRPH3	-0.197815	0.208208	0.853128	0.0856457	0.24336	0.89545
HNRPL_HUMAN	19	Heterogeneous nuclear ribonucleoprotein L (hnRNP L)	HNRNPL HNRPL P/OKcl.14	-0.157841	0.345569	0.946964	0.199902	0.317996	0.799229
HNRPU_HUMAN	28	Heterogeneous nuclear ribonucleoprotein U (hnRNP U) (GRIP120) (Nuclear p120 ribonucleoprotein) (Scaffold-attachment factor A) (SAF-A) (p120) (pp120)	HNRNPU C1orf199 HNRPU SAFA U21.1	-0.18024	0.478258	0.962311	-0.0898061	0.496216	0.95444
HPCL1_HUMAN	6	Hippocalcin-like protein 1 (Calcium-binding protein BDR-1) (HLP2) (Visinin-like protein 3) (VILIP-3)	HPCAL1 BDR1	-0.411605	0.175733	0.364906	0.462438	0.195295	0.254144
RASH_HUMAN	4	GTPase HRas (H-Ras-1) (Ha-Ras) (Transforming protein p21) (c-H-ras) (p21ras) [Cleaved into: GTPase HRas, N-terminally processed]	HRAS HRAS1	0.00791676	0.142496	0.986627	0.186676	0.143682	0.598711
ANM1_HUMAN	11	Protein arginine N-methyltransferase 1 (EC 2.1.1.319) (Histone-arginine N-methyltransferase PRMT1) (Interferon receptor 1-bound protein 4)	PRMT1 HMT2 HRMT1L2 IR1B4	-0.0853032	0.183234	0.944615	0.421146	0.169308	0.208249
APEX1_HUMAN	12	DNA-(apurinic or apyrimidinic site) lyase (EC 3.1.-.-) (EC 4.2.99.18) (APEX nuclease) (APEN) (Apurinic-apyrimidinic endonuclease 1) (AP endonuclease 1) (APE-1) (REF-1) (Redox factor-1) [Cleaved into: DNA-(apurinic or apyrimidinic site) lyase, mitochondrial]	APEX1 APE APE1 APEX APX HAP1 REF1	0.112476	0.176785	0.904053	0.192636	0.197214	0.695495
ACACB_HUMAN	3	Acetyl-CoA carboxylase 2 (EC 6.4.1.2) (ACC-beta) [Includes: Biotin carboxylase (EC 6.3.4.14)]	ACACB ACC2 ACCB	-0.0511257	0.229294	0.981604	0.223128	0.229378	0.6984
DNJA1_HUMAN	11	DnaJ homolog subfamily A member 1 (DnaJ protein homolog 2) (HSDJ) (Heat shock 40 kDa protein 4) (Heat shock protein J2) (HSJ-2) (Human DnaJ protein 2) (hDj-2)	DNAJA1 DNAJ2 HDJ2 HSJ2 HSPF4	-0.117659	0.20389	0.927191	0.32458	0.184127	0.428823
HSP7C_HUMAN	35	Heat shock cognate 71 kDa protein (Heat shock 70 kDa protein 8) (Lipopolysaccharide-associated protein 1) (LAP-1) (LPS-associated protein 1)	HSPA8 HSC70 HSP73 HSPA10	0.272976	0.3319	0.873886	-0.0428138	0.354097	0.970049
HS71A_HUMAN	15	Heat shock 70 kDa protein 1A (Heat shock 70 kDa protein 1) (HSP70-1) (HSP70.1)	HSPA1A HSP72 HSPA1 HSX70	-0.0468743	0.296507	0.982672	0.108305	0.308785	0.89545
HS71L_HUMAN	3	Heat shock 70 kDa protein 1-like (Heat shock 70 kDa protein 1L) (Heat shock 70 kDa protein 1-Hom) (HSP70-Hom)	HSPA1L	-0.292303	0.260651	0.803183	0.136988	0.259798	0.834396
GRP75_HUMAN	35	Stress-70 protein, mitochondrial (75 kDa glucose-regulated protein) (GRP-75) (Heat shock 70 kDa protein 9) (Mortalin) (MOT) (Peptide-binding protein 74) (PBP74)	HSPA9 GRP75 HSPA9B mt-HSP70	-0.0409004	0.734763	0.986627	0.000993316	0.735861	0.999086
HSPB1_HUMAN	19	Heat shock protein beta-1 (HspB1) (28 kDa heat shock protein) (Estrogen-regulated 24 kDa protein) (Heat shock 27 kDa protein) (HSP 27) (Stress-responsive protein 27) (SRP27)	HSPB1 HSP27 HSP28	-0.00758651	0.172012	0.989915	-0.149676	0.204273	0.773601
HS90A_HUMAN	35	Heat shock protein HSP 90-alpha (Heat shock 86 kDa) (HSP 86) (HSP86) (Lipopolysaccharide-associated protein 2) (LAP-2) (LPS-associated protein 2) (Renal carcinoma antigen NY-REN-38)	HSP90AA1 HSP90A HSPC1 HSPCA	-0.0581608	0.379716	0.982672	0.225223	0.404579	0.826412
ENPL_HUMAN	61	Endoplasmin (94 kDa glucose-regulated protein) (GRP-94) (Heat shock protein 90 kDa beta member 1) (Tumor rejection antigen 1) (gp96 homolog)	HSP90B1 GRP94 TRA1	-0.0442462	0.191548	0.978933	-0.0295976	0.199257	0.962578
HS90B_HUMAN	15	Heat shock protein HSP 90-beta (HSP 90) (Heat shock 84 kDa) (HSP 84) (HSP84)	HSP90AB1 HSP90B HSPC2 HSPCB	0.159405	0.385489	0.955606	0.153659	0.423025	0.893052
DNJB1_HUMAN	3	DnaJ homolog subfamily B member 1 (DnaJ protein homolog 1) (Heat shock 40 kDa protein 1) (HSP40) (Heat shock protein 40) (Human DnaJ protein 1) (hDj-1)	DNAJB1 DNAJ1 HDJ1 HSPF1	0.903826	0.335264	0.286977	-0.202792	0.348794	0.818196
SYIC_HUMAN	36	Isoleucine--tRNA ligase, cytoplasmic (EC 6.1.1.5) (Isoleucyl-tRNA synthetase) (IRS) (IleRS)	IARS	-0.309163	0.274521	0.799468	0.394867	0.249	0.478941
ICAM1_HUMAN	3	Intercellular adhesion molecule 1 (ICAM-1) (Major group rhinovirus receptor) (CD antigen CD54)	ICAM1	0.214242	0.269077	0.874964	-0.148822	0.263495	0.824053
ICT1_HUMAN	3	Peptidyl-tRNA hydrolase ICT1, mitochondrial (EC 3.1.1.29) (39S ribosomal protein L58, mitochondrial) (MRP-L58) (Digestion substraction 1) (DS-1) (Immature colon carcinoma transcript 1 protein) (Mitochondrial large ribosomal subunit protein mL62)	MRPL58 DS1 ICT1	0.119099	0.317629	0.962311	0.268511	0.333877	0.760397
STING_HUMAN	8	Stimulator of interferon genes protein (hSTING) (Endoplasmic reticulum interferon stimulator) (ERIS) (Mediator of IRF3 activation) (hMITA) (Transmembrane protein 173)	TMEM173 ERIS MITA STING	-0.124502	0.186165	0.901376	0.0188495	0.185255	0.971366
PABP3_HUMAN	14	Polyadenylate-binding protein 3 (PABP-3) (Poly(A)-binding protein 3) (Testis-specific poly(A)-binding protein)	PABPC3 PABP3 PABPL3	-0.195666	0.402615	0.939586	0.299251	0.418772	0.778267
PABP4_HUMAN	12	Polyadenylate-binding protein 4 (PABP-4) (Poly(A)-binding protein 4) (Activated-platelet protein 1) (APP-1) (Inducible poly(A)-binding protein) (iPABP)	PABPC4 APP1 PABP4	0.148475	0.471384	0.971075	-0.146911	0.434441	0.900523
IDHC_HUMAN	16	Isocitrate dehydrogenase [NADP] cytoplasmic (IDH) (EC 1.1.1.42) (Cytosolic NADP-isocitrate dehydrogenase) (IDP) (NADP(+)-specific ICDH) (Oxalosuccinate decarboxylase)	IDH1 PICD	-0.482325	0.283143	0.558812	-0.0535641	0.28129	0.95444
IDHP_HUMAN	18	Isocitrate dehydrogenase [NADP], mitochondrial (IDH) (EC 1.1.1.42) (ICD-M) (IDP) (NADP(+)-specific ICDH) (Oxalosuccinate decarboxylase)	IDH2	-0.0311228	0.14593	0.981604	0.094887	0.14941	0.797746
IDH3A_HUMAN	8	Isocitrate dehydrogenase [NAD] subunit alpha, mitochondrial (EC 1.1.1.41) (Isocitric dehydrogenase subunit alpha) (NAD(+)-specific ICDH subunit alpha)	IDH3A	-0.121828	0.150263	0.874964	0.172001	0.151936	0.651421
IDUA_HUMAN	3	Alpha-L-iduronidase (EC 3.2.1.76)	IDUA	0.423638	0.307361	0.727899	0.218888	0.321207	0.784415
HNRC1_HUMAN	10	Heterogeneous nuclear ribonucleoprotein C-like 1 (hnRNP C-like-1) (hnRNP core protein C-like 1)	HNRNPCL1 HNRPCL1	-0.131349	0.252931	0.937229	0.155845	0.284576	0.827832
SEPT7_HUMAN	22	Septin-7 (CDC10 protein homolog)	SEPT7 CDC10	0.0268281	0.551805	0.988717	-0.359211	0.564236	0.797054
MPRI_HUMAN	21	Cation-independent mannose-6-phosphate receptor (CI Man-6-P receptor) (CI-MPR) (M6PR) (300 kDa mannose 6-phosphate receptor) (MPR 300) (Insulin-like growth factor 2 receptor) (Insulin-like growth factor II receptor) (IGF-II receptor) (M6P/IGF2 receptor) (M6P/IGF2R) (CD antigen CD222)	IGF2R MPRI	0.0340312	0.0902368	0.962311	0.0254939	0.106059	0.938019
APT_HUMAN	5	Adenine phosphoribosyltransferase (APRT) (EC 2.4.2.7)	APRT	-0.0599974	0.272218	0.981604	-0.637657	0.243755	0.187057
ILF2_HUMAN	14	Interleukin enhancer-binding factor 2 (Nuclear factor of activated T-cells 45 kDa)	ILF2 NF45 PRO3063	-0.382531	0.171501	0.389198	0.36596	0.159855	0.264911
IMDH2_HUMAN	19	Inosine-5'-monophosphate dehydrogenase 2 (IMP dehydrogenase 2) (IMPD 2) (IMPDH 2) (EC 1.1.1.205) (IMPDH-II)	IMPDH2 IMPD2	-0.127634	0.0912194	0.702621	0.0794357	0.0968364	0.759616
ITA2_HUMAN	13	Integrin alpha-2 (CD49 antigen-like family member B) (Collagen receptor) (Platelet membrane glycoprotein Ia) (GPIa) (VLA-2 subunit alpha) (CD antigen CD49b)	ITGA2 CD49B	-0.0211584	0.0834319	0.974985	0.17369	0.0898692	0.373878
ITA5_HUMAN	16	Integrin alpha-5 (CD49 antigen-like family member E) (Fibronectin receptor subunit alpha) (Integrin alpha-F) (VLA-5) (CD antigen CD49e) [Cleaved into: Integrin alpha-5 heavy chain; Integrin alpha-5 light chain]	ITGA5 FNRA	-0.345618	0.189102	0.517914	0.226356	0.184803	0.621264
ITB1_HUMAN	25	Integrin beta-1 (Fibronectin receptor subunit beta) (Glycoprotein IIa) (GPIIA) (VLA-4 subunit beta) (CD antigen CD29)	ITGB1 FNRB MDF2 MSK12	-0.026054	0.280205	0.986627	0.134943	0.290075	0.857946
IF6_HUMAN	4	Eukaryotic translation initiation factor 6 (eIF-6) (B(2)GCN homolog) (B4 integrin interactor) (CAB) (p27(BBP))	EIF6 EIF3A ITGB4BP OK/SW-cl.27	-0.241617	0.226408	0.821813	0.199173	0.19836	0.690179
ITB5_HUMAN	12	Integrin beta-5	ITGB5	0.0467577	0.121385	0.962311	0.107766	0.130091	0.75613
ITPR3_HUMAN	11	Inositol 1,4,5-trisphosphate receptor type 3 (IP3 receptor isoform 3) (IP3R 3) (InsP3R3) (Type 3 inositol 1,4,5-trisphosphate receptor) (Type 3 InsP3 receptor)	ITPR3	-0.431314	0.128876	0.0959359	0.327936	0.124033	0.175453
GSTK1_HUMAN	7	Glutathione S-transferase kappa 1 (EC 2.5.1.18) (GST 13-13) (GST class-kappa) (GSTK1-1) (hGSTK1) (Glutathione S-transferase subunit 13)	GSTK1 HDCMD47P	-0.446754	0.230513	0.48242	0.284694	0.207889	0.566811
SYK_HUMAN	16	Lysine--tRNA ligase (EC 2.7.7.-) (EC 6.1.1.6) (Lysyl-tRNA synthetase) (LysRS)	KARS KIAA0070	-0.277378	0.141586	0.473052	0.337858	0.132611	0.187057
MESH1_HUMAN	3	Guanosine-3',5'-bis(diphosphate) 3'-pyrophosphohydrolase MESH1 (EC 3.1.7.2) (HD domain-containing protein 3) (Metazoan SpoT homolog 1) (MESH1) (Penta-phosphate guanosine-3'-pyrophosphohydrolase) ((ppGpp)ase)	HDDC3 MESH1	0.192954	0.283925	0.895073	-0.117296	0.259158	0.865109
TGO1_HUMAN	11	Transport and Golgi organization protein 1 homolog (TANGO1) (C219-reactive peptide) (D320) (Melanoma inhibitory activity protein 3)	MIA3 KIAA0268 TANGO UNQ6077/PRO20088	0.106828	0.116255	0.858767	0.144918	0.118676	0.621264
ARF1_HUMAN	5	ADP-ribosylation factor 1	ARF1	-0.277873	0.172608	0.60257	0.0462757	0.17716	0.932505
ARF4_HUMAN	6	ADP-ribosylation factor 4	ARF4 ARF2	-0.304919	0.305247	0.838718	0.754109	0.251711	0.109044
KIF5A_HUMAN	4	Kinesin heavy chain isoform 5A (Kinesin heavy chain neuron-specific 1) (Neuronal kinesin heavy chain) (NKHC)	KIF5A NKHC1	0.111726	0.325384	0.969195	-0.60761	0.39004	0.495521
KINH_HUMAN	35	Kinesin-1 heavy chain (Conventional kinesin heavy chain) (Ubiquitous kinesin heavy chain) (UKHC)	KIF5B KNS KNS1	0.137687	0.423664	0.971075	-0.0477227	0.416957	0.970049
ACADV_HUMAN	22	Very long-chain specific acyl-CoA dehydrogenase, mitochondrial (VLCAD) (EC 1.3.8.9)	ACADVL VLCAD	-0.304619	0.386346	0.874964	0.304532	0.379916	0.760397
ARF5_HUMAN	5	ADP-ribosylation factor 5	ARF5	0.052773	0.219285	0.976195	-0.45597	0.222185	0.338863
IMA5_HUMAN	5	Importin subunit alpha-5 (Karyopherin subunit alpha-1) (Nucleoprotein interactor 1) (NPI-1) (RAG cohort protein 2) (SRP1-beta) [Cleaved into: Importin subunit alpha-5, N-terminally processed]	KPNA1 RCH2	-0.150109	0.157843	0.853128	0.0164923	0.173586	0.971366
IMA1_HUMAN	3	Importin subunit alpha-1 (Karyopherin subunit alpha-2) (RAG cohort protein 1) (SRP1-alpha)	KPNA2 RCH1 SRP1	0.132655	0.260307	0.938236	-0.0769981	0.270161	0.923463
IMA4_HUMAN	3	Importin subunit alpha-4 (Importin alpha Q2) (Qip2) (Karyopherin subunit alpha-3) (SRP1-gamma)	KPNA3 QIP2	-0.0551102	0.222651	0.976195	0.392613	0.201329	0.384776
HORN_HUMAN	5	Hornerin	HRNR S100A18	-0.238687	0.224814	0.824762	-0.350854	0.20801	0.456533
COA6_HUMAN	3	Cytochrome c oxidase assembly factor 6 homolog	COA6 C1orf31	0.644325	0.200979	0.146958	-0.201287	0.184235	0.664478
RHOC_HUMAN	8	Rho-related GTP-binding protein RhoC (Rho cDNA clone 9) (h9)	RHOC ARH9 ARHC	-0.252048	0.355538	0.890854	0.24908	0.325473	0.766329
NUD19_HUMAN	4	Nucleoside diphosphate-linked moiety X motif 19 (Nudix motif 19) (EC 3.6.1.-)	NUDT19	0.214541	0.203836	0.824762	0.212106	0.217617	0.697801
RHOG_HUMAN	7	Rho-related GTP-binding protein RhoG	RHOG ARHG	-0.0668123	0.189383	0.967829	-0.329702	0.205914	0.478941
LAMP2_HUMAN	4	Lysosome-associated membrane glycoprotein 2 (LAMP-2) (Lysosome-associated membrane protein 2) (CD107 antigen-like family member B) (LGP-96) (CD antigen CD107b)	LAMP2	-0.209819	0.248159	0.872899	0.19069	0.259087	0.773601
TCTP_HUMAN	8	Translationally-controlled tumor protein (TCTP) (Fortilin) (Histamine-releasing factor) (HRF) (p23)	TPT1	-0.161174	0.196659	0.874964	0.188298	0.202474	0.715337
RHG01_HUMAN	15	Rho GTPase-activating protein 1 (CDC42 GTPase-activating protein) (GTPase-activating protein rhoGAP) (Rho-related small GTPase protein activator) (Rho-type GTPase-activating protein 1) (p50-RhoGAP)	ARHGAP1 CDC42GAP RHOGAP1	-0.162633	0.146541	0.803183	0.0165777	0.15627	0.971366
PLSL_HUMAN	7	Plastin-2 (L-plastin) (LC64P) (Lymphocyte cytosolic protein 1) (LCP-1)	LCP1 PLS2	-0.214485	0.461958	0.944615	0.286205	0.441059	0.792351
LDHA_HUMAN	26	L-lactate dehydrogenase A chain (LDH-A) (EC 1.1.1.27) (Cell proliferation-inducing gene 19 protein) (LDH muscle subunit) (LDH-M) (Renal carcinoma antigen NY-REN-59)	LDHA PIG19	0.0773208	0.201299	0.962311	0.373112	0.205082	0.404949
LDHB_HUMAN	17	L-lactate dehydrogenase B chain (LDH-B) (EC 1.1.1.27) (LDH heart subunit) (LDH-H) (Renal carcinoma antigen NY-REN-46)	LDHB	-0.17808	0.359452	0.938557	0.15043	0.385127	0.886545
LETM1_HUMAN	11	Mitochondrial proton/calcium exchanger protein (Leucine zipper-EF-hand-containing transmembrane protein 1)	LETM1	-0.0586103	0.138836	0.952674	-0.0874288	0.148809	0.816065
LEG1_HUMAN	11	Galectin-1 (Gal-1) (14 kDa laminin-binding protein) (HLBP14) (14 kDa lectin) (Beta-galactoside-binding lectin L-14-I) (Galaptin) (HBL) (HPL) (Lactose-binding lectin 1) (Lectin galactoside-binding soluble 1) (Putative MAPK-activating protein PM12) (S-Lac lectin 1)	LGALS1	0.213222	0.29875	0.888926	0.0378727	0.331742	0.970049
GDIR1_HUMAN	8	Rho GDP-dissociation inhibitor 1 (Rho GDI 1) (Rho-GDI alpha)	ARHGDIA GDIA1	-0.162154	0.21518	0.879308	0.145469	0.218983	0.789092
LIMS1_HUMAN	14	LIM and senescent cell antigen-like-containing domain protein 1 (Particularly interesting new Cys-His protein 1) (PINCH-1) (Renal carcinoma antigen NY-REN-48)	LIMS1 PINCH PINCH1	-0.0446554	0.258764	0.982672	0.303652	0.247799	0.621264
THIC_HUMAN	4	Acetyl-CoA acetyltransferase, cytosolic (EC 2.3.1.9) (Acetyl-CoA transferase-like protein) (Cytosolic acetoacetyl-CoA thiolase)	ACAT2 ACTL	-0.0791853	0.196616	0.956837	0.15094	0.189055	0.760397
LMNA_HUMAN	65	Prelamin-A/C [Cleaved into: Lamin-A/C (70 kDa lamin) (Renal carcinoma antigen NY-REN-32)]	LMNA LMN1	0.352559	0.0831178	0.00785756	-0.221849	0.0832074	0.155612
LMNB1_HUMAN	17	Lamin-B1	LMNB1 LMN2 LMNB	0.0462266	0.132052	0.967894	0.0628654	0.149736	0.875711
ARL1_HUMAN	3	ADP-ribosylation factor-like protein 1	ARL1	-0.659151	0.243444	0.281722	0.373011	0.253867	0.539162
LCAP_HUMAN	6	Leucyl-cystinyl aminopeptidase (Cystinyl aminopeptidase) (EC 3.4.11.3) (Insulin-regulated membrane aminopeptidase) (Insulin-responsive aminopeptidase) (IRAP) (Oxytocinase) (OTase) (Placental leucine aminopeptidase) (P-LAP) [Cleaved into: Leucyl-cystinyl aminopeptidase, pregnancy serum form]	LNPEP OTASE	-0.133342	0.23348	0.927191	0.238618	0.243434	0.695495
LRP1_HUMAN	100	Prolow-density lipoprotein receptor-related protein 1 (LRP-1) (Alpha-2-macroglobulin receptor) (A2MR) (Apolipoprotein E receptor) (APOER) (CD antigen CD91) [Cleaved into: Low-density lipoprotein receptor-related protein 1 85 kDa subunit (LRP-85); Low-density lipoprotein receptor-related protein 1 515 kDa subunit (LRP-515); Low-density lipoprotein receptor-related protein 1 intracellular domain (L…	LRP1 A2MR APR	-0.104485	0.309968	0.970442	0.235969	0.297157	0.760397
ARL3_HUMAN	3	ADP-ribosylation factor-like protein 3	ARL3 ARFL3	-0.190595	0.227377	0.873886	0.292993	0.26122	0.657466
AMRP_HUMAN	13	Alpha-2-macroglobulin receptor-associated protein (Alpha-2-MRAP) (Low density lipoprotein receptor-related protein-associated protein 1) (RAP)	LRPAP1 A2MRAP	0.0394238	0.143126	0.972424	0.184623	0.129112	0.545274
ERG7_HUMAN	11	Lanosterol synthase (EC 5.4.99.7) (2,3-epoxysqualene--lanosterol cyclase) (Oxidosqualene--lanosterol cyclase) (OSC) (hOSC)	LSS OSC	-0.105298	0.112528	0.858448	0.0913483	0.122281	0.769689
CAPR1_HUMAN	11	Caprin-1 (Cell cycle-associated protein 1) (Cytoplasmic activation- and proliferation-associated protein 1) (GPI-anchored membrane protein 1) (GPI-anchored protein p137) (GPI-p137) (p137GPI) (Membrane component chromosome 11 surface marker 1) (RNA granule protein 105)	CAPRIN1 GPIAP1 GPIP137 M11S1 RNG105	-0.264653	0.150073	0.550678	0.131246	0.162688	0.760397
MARCS_HUMAN	12	Myristoylated alanine-rich C-kinase substrate (MARCKS) (Protein kinase C substrate, 80 kDa protein, light chain) (80K-L protein) (PKCSL)	MARCKS MACS PRKCSL	0.0631755	0.20703	0.971075	-0.381484	0.22739	0.454363
SMAD1_HUMAN	4	Mothers against decapentaplegic homolog 1 (MAD homolog 1) (Mothers against DPP homolog 1) (JV4-1) (Mad-related protein 1) (SMAD family member 1) (SMAD 1) (Smad1) (hSMAD1) (Transforming growth factor-beta-signaling protein 1) (BSP-1)	SMAD1 BSP1 MADH1 MADR1	-0.0141241	0.231684	0.986627	0.404505	0.232012	0.441841
MGN_HUMAN	4	Protein mago nashi homolog	MAGOH MAGOHA	0.139569	0.242613	0.927191	-0.612164	0.228397	0.181318
MA2A1_HUMAN	3	Alpha-mannosidase 2 (EC 3.2.1.114) (Golgi alpha-mannosidase II) (AMan II) (Man II) (Mannosidase alpha class 2A member 1) (Mannosyl-oligosaccharide 1,3-1,6-alpha-mannosidase)	MAN2A1 MANA2	0.09287	0.300334	0.971075	0.498321	0.298938	0.469558
MAP1A_HUMAN	43	Microtubule-associated protein 1A (MAP-1A) (Proliferation-related protein p80) [Cleaved into: MAP1A heavy chain; MAP1 light chain LC2]	MAP1A MAP1L	-0.236653	0.139904	0.558812	0.0490599	0.143197	0.898331
SYMC_HUMAN	13	Methionine--tRNA ligase, cytoplasmic (EC 6.1.1.10) (Methionyl-tRNA synthetase) (MetRS)	MARS	-0.153983	0.133559	0.79499	-0.113826	0.139793	0.760397
MCM2_HUMAN	5	DNA replication licensing factor MCM2 (EC 3.6.4.12) (Minichromosome maintenance protein 2 homolog) (Nuclear protein BM28)	MCM2 BM28 CCNL1 CDCL1 KIAA0030	0.0574467	0.189748	0.971075	0.216482	0.185573	0.642653
MDHC_HUMAN	8	Malate dehydrogenase, cytoplasmic (EC 1.1.1.37) (Cytosolic malate dehydrogenase) (Diiodophenylpyruvate reductase) (EC 1.1.1.96)	MDH1 MDHA	-0.281575	0.170596	0.580623	0.261179	0.155017	0.454363
MAOX_HUMAN	3	NADP-dependent malic enzyme (NADP-ME) (EC 1.1.1.40) (Malic enzyme 1)	ME1	-0.084144	0.255212	0.971075	0.514011	0.267234	0.386588
RAB8A_HUMAN	3	Ras-related protein Rab-8A (Oncogene c-mel)	RAB8A MEL RAB8	0.239698	0.223935	0.821813	0.312786	0.223308	0.562132
TRFM_HUMAN	3	Melanotransferrin (Melanoma-associated antigen p97) (CD antigen CD228)	MELTF MAP97 MFI2	1.91775	0.432426	0.01553	0.128332	0.419048	0.917259
MGAT1_HUMAN	4	Alpha-1,3-mannosyl-glycoprotein 2-beta-N-acetylglucosaminyltransferase (EC 2.4.1.101) (N-glycosyl-oligosaccharide-glycoprotein N-acetylglucosaminyltransferase I) (GNT-I) (GlcNAc-T I)	MGAT1 GGNT1 GLCT1 GLYT1 MGAT	0.403864	0.266319	0.646967	0.0722523	0.287745	0.935994
MGAT2_HUMAN	3	Alpha-1,6-mannosyl-glycoprotein 2-beta-N-acetylglucosaminyltransferase (EC 2.4.1.143) (Beta-1,2-N-acetylglucosaminyltransferase II) (GlcNAc-T II) (GNT-II) (Mannoside acetylglucosaminyltransferase 2) (N-glycosyl-oligosaccharide-glycoprotein N-acetylglucosaminyltransferase II)	MGAT2	0.301858	0.253758	0.78276	-0.151896	0.264111	0.820367
MIF_HUMAN	3	Macrophage migration inhibitory factor (MIF) (EC 5.3.2.1) (Glycosylation-inhibiting factor) (GIF) (L-dopachrome isomerase) (L-dopachrome tautomerase) (EC 5.3.3.12) (Phenylpyruvate tautomerase)	MIF GLIF MMIF	-0.477846	0.387638	0.775003	0.0679644	0.429109	0.96125
KMT2A_HUMAN	5	Histone-lysine N-methyltransferase 2A (Lysine N-methyltransferase 2A) (EC 2.1.1.43) (ALL-1) (CXXC-type zinc finger protein 7) (Myeloid/lymphoid or mixed-lineage leukemia) (Myeloid/lymphoid or mixed-lineage leukemia protein 1) (Trithorax-like protein) (Zinc finger protein HRX) [Cleaved into: MLL cleavage product N320 (N-terminal cleavage product of 320 kDa) (p320); MLL cleavage product C180 (C-ter…	KMT2A ALL1 CXXC7 HRX HTRX MLL MLL1 TRX1	0.157337	0.26807	0.921043	-0.482723	0.288403	0.461992
NEP_HUMAN	5	Neprilysin (EC 3.4.24.11) (Atriopeptidase) (Common acute lymphocytic leukemia antigen) (CALLA) (Enkephalinase) (Neutral endopeptidase 24.11) (NEP) (Neutral endopeptidase) (Skin fibroblast elastase) (SFE) (CD antigen CD10)	MME EPN	-0.0751235	0.25879	0.971075	0.337747	0.268358	0.615378
MOV10_HUMAN	6	Helicase MOV-10 (EC 3.6.4.13) (Armitage homolog) (Moloney leukemia virus 10 protein)	MOV10 KIAA1631	0.63948	0.216911	0.183238	0.120031	0.246385	0.851796
MRP1_HUMAN	19	Multidrug resistance-associated protein 1 (ATP-binding cassette sub-family C member 1) (Leukotriene C(4) transporter) (LTC4 transporter)	ABCC1 MRP MRP1	-0.0717423	0.0988138	0.883308	0.402201	0.0999635	0.00964319
ASNS_HUMAN	14	Asparagine synthetase [glutamine-hydrolyzing] (EC 6.3.5.4) (Cell cycle control protein TS11) (Glutamine-dependent asparagine synthetase)	ASNS TS11	-0.170203	0.188888	0.858767	0.137335	0.183707	0.769689
ASPH_HUMAN	23	Aspartyl/asparaginyl beta-hydroxylase (EC 1.14.11.16) (Aspartate beta-hydroxylase) (ASP beta-hydroxylase) (Peptide-aspartate beta-dioxygenase)	ASPH BAH	-0.101833	0.118465	0.864058	0.17399	0.127176	0.566435
ASSY_HUMAN	13	Argininosuccinate synthase (EC 6.3.4.5) (Citrulline--aspartate ligase)	ASS1 ASS	-0.0609553	0.115284	0.931685	0.360711	0.121426	0.109044
MOES_HUMAN	48	Moesin (Membrane-organizing extension spike protein)	MSN	0.2408	0.557215	0.947901	0.149603	0.586418	0.934556
MSRA_HUMAN	4	Mitochondrial peptide methionine sulfoxide reductase (EC 1.8.4.11) (Peptide-methionine (S)-S-oxide reductase) (Peptide Met(O) reductase) (Protein-methionine-S-oxide reductase) (PMSR)	MSRA	-0.198523	0.249317	0.874964	0.314512	0.240524	0.594231
8ODP_HUMAN	4	7,8-dihydro-8-oxoguanine triphosphatase (EC 3.6.1.55) (2-hydroxy-dATP diphosphatase) (EC 3.6.1.56) (8-oxo-dGTPase) (Nucleoside diphosphate-linked moiety X motif 1) (Nudix motif 1)	NUDT1 MTH1	0.0411568	0.238048	0.982672	-0.125424	0.246161	0.841496
MYH10_HUMAN	61	Myosin-10 (Cellular myosin heavy chain, type B) (Myosin heavy chain 10) (Myosin heavy chain, non-muscle IIb) (Non-muscle myosin heavy chain B) (NMMHC-B) (Non-muscle myosin heavy chain IIb) (NMMHC II-b) (NMMHC-IIB)	MYH10	-0.000448394	0.378593	0.999696	0.0453005	0.387808	0.970049
MYH11_HUMAN	15	Myosin-11 (Myosin heavy chain 11) (Myosin heavy chain, smooth muscle isoform) (SMMHC)	MYH11 KIAA0866	-0.102925	0.344424	0.971075	0.0215865	0.336022	0.976856
MYL1_HUMAN	3	Myosin light chain 1/3, skeletal muscle isoform (MLC1/MLC3) (MLC1F/MLC3F) (Myosin light chain alkali 1/2) (Myosin light chain A1/A2)	MYL1	0.0109857	0.185997	0.986627	0.0262165	0.182936	0.963355
MYLK_HUMAN	15	Myosin light chain kinase, smooth muscle (MLCK) (smMLCK) (EC 2.7.11.18) (Kinase-related protein) (KRP) (Telokin) [Cleaved into: Myosin light chain kinase, smooth muscle, deglutamylated form]	MYLK MLCK MLCK1 MYLK1	-0.105265	0.119541	0.859138	0.235683	0.109638	0.305731
MYO1D_HUMAN	23	Unconventional myosin-Id	MYO1D KIAA0727	-0.0921543	0.12448	0.882005	0.209936	0.128489	0.470325
MYO1C_HUMAN	38	Unconventional myosin-Ic (Myosin I beta) (MMI-beta) (MMIb)	MYO1C	-0.184986	0.281955	0.902934	0.271584	0.300322	0.719785
MYO1E_HUMAN	12	Unconventional myosin-Ie (Myosin-Ic) (Unconventional myosin 1E)	MYO1E MYO1C	-0.144204	0.138869	0.825359	0.301567	0.135742	0.285529
MYPT1_HUMAN	17	Protein phosphatase 1 regulatory subunit 12A (Myosin phosphatase-targeting subunit 1) (Myosin phosphatase target subunit 1) (Protein phosphatase myosin-binding subunit)	PPP1R12A MBS MYPT1	0.0261153	0.102464	0.974364	0.192507	0.114871	0.454363
NACAM_HUMAN	8	Nascent polypeptide-associated complex subunit alpha, muscle-specific form (Alpha-NAC, muscle-specific form) (skNAC)	NACA	-0.384823	0.171259	0.389198	0.178535	0.152784	0.639034
NP1L4_HUMAN	10	Nucleosome assembly protein 1-like 4 (Nucleosome assembly protein 2) (NAP-2)	NAP1L4 NAP2	-0.0344477	0.111614	0.971075	-0.0362569	0.122127	0.920534
SYNC_HUMAN	21	Asparagine--tRNA ligase, cytoplasmic (EC 6.1.1.22) (Asparaginyl-tRNA synthetase) (AsnRS)	NARS	-0.393296	0.301301	0.740266	0.0769323	0.308154	0.935994
NASP_HUMAN	8	Nuclear autoantigenic sperm protein (NASP)	NASP	0.553254	0.169014	0.107342	-0.11253	0.167175	0.785905
NDUA2_HUMAN	3	NADH dehydrogenase [ubiquinone] 1 alpha subcomplex subunit 2 (Complex I-B8) (CI-B8) (NADH-ubiquinone oxidoreductase B8 subunit)	NDUFA2	0.0634305	0.218649	0.971075	0.0867438	0.214728	0.881736
NDUA8_HUMAN	6	NADH dehydrogenase [ubiquinone] 1 alpha subcomplex subunit 8 (Complex I-19kD) (CI-19kD) (Complex I-PGIV) (CI-PGIV) (NADH-ubiquinone oxidoreductase 19 kDa subunit)	NDUFA8	0.0357316	0.165732	0.981604	0.348448	0.182371	0.385389
NDUA9_HUMAN	8	NADH dehydrogenase [ubiquinone] 1 alpha subcomplex subunit 9, mitochondrial (Complex I-39kD) (CI-39kD) (NADH-ubiquinone oxidoreductase 39 kDa subunit)	NDUFA9 NDUFS2L	-0.0386735	0.117011	0.971075	0.178338	0.121008	0.531937
NDUBA_HUMAN	5	NADH dehydrogenase [ubiquinone] 1 beta subcomplex subunit 10 (Complex I-PDSW) (CI-PDSW) (NADH-ubiquinone oxidoreductase PDSW subunit)	NDUFB10	-0.186479	0.213448	0.862212	0.219977	0.197867	0.659459
PUR9_HUMAN	25	Bifunctional purine biosynthesis protein PURH [Cleaved into: Bifunctional purine biosynthesis protein PURH, N-terminally processed] [Includes: Phosphoribosylaminoimidazolecarboxamide formyltransferase (EC 2.1.2.3) (5-aminoimidazole-4-carboxamide ribonucleotide formyltransferase) (AICAR transformylase); IMP cyclohydrolase (EC 3.5.4.10) (ATIC) (IMP synthase) (Inosinicase)]	ATIC PURH OK/SW-cl.86	-0.250996	0.228089	0.804733	0.370649	0.226201	0.468491
NDUS2_HUMAN	6	NADH dehydrogenase [ubiquinone] iron-sulfur protein 2, mitochondrial (EC 1.6.99.3) (EC 7.1.1.2) (Complex I-49kD) (CI-49kD) (NADH-ubiquinone oxidoreductase 49 kDa subunit)	NDUFS2	-0.187072	0.198946	0.857031	0.540643	0.191723	0.144508
NDUS3_HUMAN	5	NADH dehydrogenase [ubiquinone] iron-sulfur protein 3, mitochondrial (EC 1.6.99.3) (EC 7.1.1.2) (Complex I-30kD) (CI-30kD) (NADH-ubiquinone oxidoreductase 30 kDa subunit)	NDUFS3	-0.024788	0.268619	0.986627	0.0275952	0.257418	0.971366
NDUV1_HUMAN	8	NADH dehydrogenase [ubiquinone] flavoprotein 1, mitochondrial (EC 1.6.99.3) (EC 7.1.1.2) (Complex I-51kD) (CI-51kD) (NADH dehydrogenase flavoprotein 1) (NADH-ubiquinone oxidoreductase 51 kDa subunit)	NDUFV1 UQOR1	-0.0431075	0.114456	0.962311	0.23921	0.12742	0.392036
NDUS5_HUMAN	4	NADH dehydrogenase [ubiquinone] iron-sulfur protein 5 (Complex I-15 kDa) (CI-15 kDa) (NADH-ubiquinone oxidoreductase 15 kDa subunit)	NDUFS5	-0.12255	0.223185	0.928656	-0.245815	0.201529	0.622295
DRG1_HUMAN	5	Developmentally-regulated GTP-binding protein 1 (DRG-1) (Neural precursor cell expressed developmentally down-regulated protein 3) (NEDD-3) (Translation factor GTPase DRG1) (TRAFAC GTPase DRG1) (EC 3.6.5.-)	DRG1 NEDD3	0.248392	0.231544	0.821115	0.103778	0.249689	0.875711
SEPT2_HUMAN	18	Septin-2 (Neural precursor cell expressed developmentally down-regulated protein 5) (NEDD-5)	SEPT2 DIFF6 KIAA0158 NEDD5	-0.097608	0.524127	0.981604	0.0415438	0.532469	0.976809
RL10A_HUMAN	13	60S ribosomal protein L10a (CSA-19) (Large ribosomal subunit protein uL1) (Neural precursor cell expressed developmentally down-regulated protein 6) (NEDD-6)	RPL10A NEDD6	-0.145829	0.189374	0.87609	0.0851725	0.183201	0.858328
NEUR1_HUMAN	3	Sialidase-1 (EC 3.2.1.18) (Acetylneuraminyl hydrolase) (G9 sialidase) (Lysosomal sialidase) (N-acetyl-alpha-neuraminidase 1)	NEU1 NANH	0.151414	0.229933	0.903841	0.231086	0.230054	0.690179
ATOX1_HUMAN	5	Copper transport protein ATOX1 (Metal transport protein ATX1)	ATOX1 HAH1	-0.28854	0.194127	0.654795	-0.110874	0.202328	0.827832
AT1A1_HUMAN	23	Sodium/potassium-transporting ATPase subunit alpha-1 (Na(+)/K(+) ATPase alpha-1 subunit) (EC 7.2.2.13) (Sodium pump subunit alpha-1)	ATP1A1	-0.119825	0.282134	0.95153	0.122132	0.290277	0.875711
NFIX_HUMAN	6	Nuclear factor 1 X-type (NF1-X) (Nuclear factor 1/X) (CCAAT-box-binding transcription factor) (CTF) (Nuclear factor I/X) (NF-I/X) (NFI-X) (TGGCA-binding protein)	NFIX	0.28736	0.118079	0.342093	0.163149	0.116102	0.559956
NH2L1_HUMAN	5	NHP2-like protein 1 (High mobility group-like nuclear protein 2 homolog 1) (OTK27) (SNU13 homolog) (hSNU13) (U4/U6.U5 small nuclear ribonucleoprotein SNU13) (U4/U6.U5 tri-snRNP 15.5 kDa protein) [Cleaved into: NHP2-like protein 1, N-terminally processed]	SNU13 NHP2L1	-0.105163	0.214441	0.938557	-0.00358913	0.204777	0.99666
NDKB_HUMAN	12	Nucleoside diphosphate kinase B (NDK B) (NDP kinase B) (EC 2.7.4.6) (C-myc purine-binding transcription factor PUF) (Histidine protein kinase NDKB) (EC 2.7.13.3) (nm23-H2)	NME2 NM23B	-0.0367709	0.491779	0.986627	-0.108902	0.558527	0.953927
NDKA_HUMAN	5	Nucleoside diphosphate kinase A (NDK A) (NDP kinase A) (EC 2.7.4.6) (Granzyme A-activated DNase) (GAAD) (Metastasis inhibition factor nm23) (NM23-H1) (Tumor metastatic process-associated protein)	NME1 NDPKA NM23	-0.342461	0.249704	0.727899	0.341485	0.235653	0.540968
NDK3_HUMAN	4	Nucleoside diphosphate kinase 3 (NDK 3) (NDP kinase 3) (EC 2.7.4.6) (DR-nm23) (Nucleoside diphosphate kinase C) (NDPKC) (nm23-H3)	NME3	0.209527	0.195873	0.821813	0.130471	0.208671	0.803061
NMT1_HUMAN	6	Glycylpeptide N-tetradecanoyltransferase 1 (EC 2.3.1.97) (Myristoyl-CoA:protein N-myristoyltransferase 1) (NMT 1) (Type I N-myristoyltransferase) (Peptide N-myristoyltransferase 1)	NMT1 NMT	-0.416824	0.200323	0.439962	0.0838886	0.222778	0.889658
NNMT_HUMAN	7	Nicotinamide N-methyltransferase (EC 2.1.1.1)	NNMT	-0.0959099	0.193168	0.938557	0.511088	0.187684	0.158254
NOP2_HUMAN	8	Probable 28S rRNA (cytosine(4447)-C(5))-methyltransferase (EC 2.1.1.-) (Nucleolar protein 1) (Nucleolar protein 2 homolog) (Proliferating-cell nucleolar antigen p120) (Proliferation-associated nucleolar protein p120)	NOP2 NOL1 NSUN1	0.104548	0.150249	0.892902	-0.270225	0.199683	0.571783
AT1B3_HUMAN	6	Sodium/potassium-transporting ATPase subunit beta-3 (Sodium/potassium-dependent ATPase subunit beta-3) (ATPB-3) (CD antigen CD298)	ATP1B3	-0.104138	0.224329	0.944615	0.0549459	0.237899	0.941491
NONO_HUMAN	17	Non-POU domain-containing octamer-binding protein (NonO protein) (54 kDa nuclear RNA- and DNA-binding protein) (55 kDa nuclear protein) (DNA-binding p52/p100 complex, 52 kDa subunit) (NMT55) (p54(nrb)) (p54nrb)	NONO NRB54	0.147126	0.221431	0.901645	-0.183086	0.233364	0.763681
PNPH_HUMAN	12	Purine nucleoside phosphorylase (PNP) (EC 2.4.2.1) (Inosine phosphorylase) (Inosine-guanosine phosphorylase)	PNP NP	-0.366116	0.169128	0.407709	0.548497	0.15951	0.0473023
AT2A1_HUMAN	9	Sarcoplasmic/endoplasmic reticulum calcium ATPase 1 (SERCA1) (SR Ca(2+)-ATPase 1) (EC 7.2.2.10) (Calcium pump 1) (Calcium-transporting ATPase sarcoplasmic reticulum type, fast twitch skeletal muscle isoform) (Endoplasmic reticulum class 1/2 Ca(2+) ATPase)	ATP2A1	-0.302434	0.184529	0.58418	0.46474	0.177801	0.183117
ACOC_HUMAN	6	Cytoplasmic aconitate hydratase (Aconitase) (EC 4.2.1.3) (Citrate hydro-lyase) (Ferritin repressor protein) (Iron regulatory protein 1) (IRP1) (Iron-responsive element-binding protein 1) (IRE-BP 1)	ACO1 IREB1	-0.136099	0.18434	0.882825	0.336205	0.186582	0.426763
YBOX1_HUMAN	12	Nuclease-sensitive element-binding protein 1 (CCAAT-binding transcription factor I subunit A) (CBF-A) (DNA-binding protein B) (DBPB) (Enhancer factor I subunit A) (EFI-A) (Y-box transcription factor) (Y-box-binding protein 1) (YB-1)	YBX1 NSEP1 YB1	0.0367875	0.409589	0.986627	0.0101504	0.463107	0.995098
NSF_HUMAN	17	Vesicle-fusing ATPase (EC 3.6.4.6) (N-ethylmaleimide-sensitive fusion protein) (NEM-sensitive fusion protein) (Vesicular-fusion protein NSF)	NSF	-0.267881	0.145237	0.511255	0.13565	0.144842	0.711859
5NTD_HUMAN	27	5'-nucleotidase (5'-NT) (EC 3.1.3.5) (Ecto-5'-nucleotidase) (CD antigen CD73)	NT5E NT5 NTE	-0.26201	0.658536	0.956837	-0.196482	0.697194	0.923463
AT2B1_HUMAN	14	Plasma membrane calcium-transporting ATPase 1 (PMCA1) (EC 7.2.2.10) (Plasma membrane calcium ATPase isoform 1) (Plasma membrane calcium pump isoform 1)	ATP2B1 PMCA1	0.0700491	0.23808	0.971075	0.154983	0.245605	0.799229
NUCB1_HUMAN	22	Nucleobindin-1 (CALNUC)	NUCB1 NUC	0.0190822	0.183978	0.986627	-0.280505	0.208092	0.570951
CISD2_HUMAN	5	CDGSH iron-sulfur domain-containing protein 2 (Endoplasmic reticulum intermembrane small protein) (MitoNEET-related 1 protein) (Miner1) (Nutrient-deprivation autophagy factor-1) (NAF-1)	CISD2 CDGSH2 ERIS ZCD2	-0.0634483	0.200724	0.971075	0.231541	0.216739	0.66746
GPX8_HUMAN	8	Probable glutathione peroxidase 8 (GPx-8) (GSHPx-8) (EC 1.11.1.9)	GPX8 UNQ847/PRO1785	-0.0926566	0.0953198	0.843571	0.361665	0.0897176	0.0122834
ATPA_HUMAN	29	ATP synthase subunit alpha, mitochondrial (ATP synthase F1 subunit alpha)	ATP5F1A ATP5A ATP5A1 ATP5AL2 ATPM	-0.144377	0.564682	0.974364	0.0119089	0.593943	0.995198
OSBP1_HUMAN	8	Oxysterol-binding protein 1	OSBP OSBP1	0.0111273	0.122123	0.986627	0.253958	0.132387	0.384776
P4HA1_HUMAN	24	Prolyl 4-hydroxylase subunit alpha-1 (4-PH alpha-1) (EC 1.14.11.2) (Procollagen-proline,2-oxoglutarate-4-dioxygenase subunit alpha-1)	P4HA1 P4HA	-0.191878	0.336448	0.927191	0.221991	0.316664	0.780348
PEBP1_HUMAN	14	Phosphatidylethanolamine-binding protein 1 (PEBP-1) (HCNPpp) (Neuropolypeptide h3) (Prostatic-binding protein) (Raf kinase inhibitor protein) (RKIP) [Cleaved into: Hippocampal cholinergic neurostimulating peptide (HCNP)]	PEBP1 PBP PEBP	-0.452612	0.195764	0.364906	0.169793	0.18642	0.718982
LIS1_HUMAN	15	Platelet-activating factor acetylhydrolase IB subunit alpha (Lissencephaly-1 protein) (LIS-1) (PAF acetylhydrolase 45 kDa subunit) (PAF-AH 45 kDa subunit) (PAF-AH alpha) (PAFAH alpha)	PAFAH1B1 LIS1 MDCR MDS PAFAHA	0.0113209	0.118626	0.986627	0.148486	0.122761	0.622295
PA1B2_HUMAN	4	Platelet-activating factor acetylhydrolase IB subunit beta (EC 3.1.1.47) (PAF acetylhydrolase 30 kDa subunit) (PAF-AH 30 kDa subunit) (PAF-AH subunit beta) (PAFAH subunit beta)	PAFAH1B2 PAFAHB	-0.249053	0.214832	0.795437	0.26632	0.216259	0.621264
PRDX1_HUMAN	17	Peroxiredoxin-1 (EC 1.11.1.15) (Natural killer cell-enhancing factor A) (NKEF-A) (Proliferation-associated gene protein) (PAG) (Thioredoxin peroxidase 2) (Thioredoxin-dependent peroxide reductase 2)	PRDX1 PAGA PAGB TDPX2	-0.193011	0.293144	0.902025	0.0667101	0.301853	0.941971
PAK2_HUMAN	12	Serine/threonine-protein kinase PAK 2 (EC 2.7.11.1) (Gamma-PAK) (PAK65) (S6/H4 kinase) (p21-activated kinase 2) (PAK-2) (p58) [Cleaved into: PAK-2p27 (p27); PAK-2p34 (p34) (C-t-PAK2)]	PAK2	-0.278458	0.163969	0.558812	0.14672	0.146975	0.690179
ATPB_HUMAN	25	ATP synthase subunit beta, mitochondrial (EC 7.1.2.2) (ATP synthase F1 subunit beta)	ATP5F1B ATP5B ATPMB ATPSB	-0.302515	0.578055	0.933437	0.166064	0.574821	0.922362
PAWR_HUMAN	6	PRKC apoptosis WT1 regulator protein (Prostate apoptosis response 4 protein) (Par-4)	PAWR PAR4	-0.0117066	0.183523	0.986627	0.38949	0.153703	0.203147
ASAP1_HUMAN	5	Arf-GAP with SH3 domain, ANK repeat and PH domain-containing protein 1 (130 kDa phosphatidylinositol 4,5-bisphosphate-dependent ARF1 GTPase-activating protein) (ADP-ribosylation factor-directed GTPase-activating protein 1) (ARF GTPase-activating protein 1) (Development and differentiation-enhancing factor 1) (DEF-1) (Differentiation-enhancing factor 1) (PIP2-dependent ARF1 GAP)	ASAP1 DDEF1 KIAA1249	0.247749	0.180333	0.727899	0.105551	0.192901	0.827832
KAD3_HUMAN	10	GTP:AMP phosphotransferase AK3, mitochondrial (EC 2.7.4.10) (Adenylate kinase 3) (AK 3) (Adenylate kinase 3 alpha-like 1)	AK3 AK3L1 AK6 AKL3L	-0.0842205	0.142023	0.918263	0.00677005	0.153682	0.985477
HP1B3_HUMAN	18	Heterochromatin protein 1-binding protein 3 (Protein HP1-BP74)	HP1BP3	-0.0434342	0.114806	0.962311	0.054128	0.116837	0.85849
CSN7A_HUMAN	3	COP9 signalosome complex subunit 7a (SGN7a) (Signalosome subunit 7a) (Dermal papilla-derived protein 10) (JAB1-containing signalosome subunit 7a)	COPS7A CSN7A DERP10	0.0182786	0.24802	0.986627	-0.0346437	0.236237	0.963198
NSDHL_HUMAN	5	Sterol-4-alpha-carboxylate 3-dehydrogenase, decarboxylating (EC 1.1.1.170) (Protein H105e3)	NSDHL H105E3	-0.113084	0.227911	0.938557	0.20604	0.24152	0.744356
PCBP1_HUMAN	9	Poly(rC)-binding protein 1 (Alpha-CP1) (Heterogeneous nuclear ribonucleoprotein E1) (hnRNP E1) (Nucleic acid-binding protein SUB2.3)	PCBP1	-0.49059	0.246386	0.461678	0.242307	0.214506	0.651421
PCBP2_HUMAN	11	Poly(rC)-binding protein 2 (Alpha-CP2) (Heterogeneous nuclear ribonucleoprotein E2) (hnRNP E2)	PCBP2	-0.329306	0.332708	0.840915	0.396134	0.365945	0.664478
TMED5_HUMAN	4	Transmembrane emp24 domain-containing protein 5 (p24 family protein gamma-2) (p24gamma2) (p28)	TMED5 CGI-100 UNQ397/PRO733	0.213492	0.184813	0.795437	0.413323	0.19614	0.334856
AMPL_HUMAN	19	Cytosol aminopeptidase (EC 3.4.11.1) (Leucine aminopeptidase 3) (LAP-3) (Leucyl aminopeptidase) (Peptidase S) (Proline aminopeptidase) (EC 3.4.11.5) (Prolyl aminopeptidase)	LAP3 LAPEP PEPS	-0.316779	0.203434	0.614728	0.348853	0.168898	0.334856
TXD12_HUMAN	5	Thioredoxin domain-containing protein 12 (EC 1.8.4.2) (Endoplasmic reticulum resident protein 18) (ER protein 18) (ERp18) (Endoplasmic reticulum resident protein 19) (ER protein 19) (ERp19) (Thioredoxin-like protein p19) (hTLP19)	TXNDC12 TLP19 UNQ713/PRO1376	-0.20391	0.186259	0.808325	0.0780502	0.1797	0.872641
RS27L_HUMAN	3	40S ribosomal protein S27-like (Small ribosomal subunit protein eS27-like)	RPS27L	-0.037404	0.325152	0.985607	0.0443253	0.27078	0.960185
DEOC_HUMAN	5	Deoxyribose-phosphate aldolase (DERA) (EC 4.1.2.4) (2-deoxy-D-ribose 5-phosphate aldolase) (Phosphodeoxyriboaldolase) (Deoxyriboaldolase)	DERA CGI-26	-0.124363	0.186365	0.901645	0.191354	0.182098	0.679517
MEMO1_HUMAN	4	Protein MEMO1 (C21orf19-like protein) (Hepatitis C virus NS5A-transactivated protein 7) (HCV NS5A-transactivated protein 7) (Mediator of ErbB2-driven cell motility 1) (Mediator of cell motility 1) (Memo-1)	MEMO1 C2orf4 MEMO NS5ATP7 CGI-27	-0.0257959	0.17663	0.982672	0.499641	0.160393	0.103936
TMX2_HUMAN	3	Thioredoxin-related transmembrane protein 2 (Cell proliferation-inducing gene 26 protein) (Thioredoxin domain-containing protein 14)	TMX2 TXNDC14 CGI-31 My009 PIG26 PSEC0045 UNQ237/PRO270	0.458237	0.261314	0.554477	-0.170587	0.2605	0.791128
NDUAD_HUMAN	3	NADH dehydrogenase [ubiquinone] 1 alpha subcomplex subunit 13 (Cell death regulatory protein GRIM-19) (Complex I-B16.6) (CI-B16.6) (Gene associated with retinoic and interferon-induced mortality 19 protein) (GRIM-19) (Gene associated with retinoic and IFN-induced mortality 19 protein) (NADH-ubiquinone oxidoreductase B16.6 subunit)	NDUFA13 GRIM19 CDA016 CGI-39	-0.0964417	0.252405	0.962311	0.266596	0.256227	0.685025
SCPDL_HUMAN	7	Saccharopine dehydrogenase-like oxidoreductase (EC 1.-.-.-)	SCCPDH CGI-49	-0.270784	0.175302	0.623733	0.132059	0.151787	0.738085
RMD1_HUMAN	5	Regulator of microtubule dynamics protein 1 (RMD-1) (hRMD-1) (Protein FAM82B)	RMDN1 FAM82B CGI-90	-0.104915	0.177503	0.918367	0.199882	0.176306	0.651841
PCNA_HUMAN	7	Proliferating cell nuclear antigen (PCNA) (Cyclin)	PCNA	-0.213202	0.162818	0.740266	0.27542	0.15372	0.428823
RL26L_HUMAN	11	60S ribosomal protein L26-like 1 (Large ribosomal subunit protein uL24-like 1)	RPL26L1 RPL26P1	0.0601084	0.129085	0.944615	-0.0752545	0.135974	0.827832
CHCH2_HUMAN	3	Coiled-coil-helix-coiled-coil-helix domain-containing protein 2 (Aging-associated gene 10 protein) (HCV NS2 trans-regulated protein) (NS2TP)	CHCHD2 C7orf17 AAG10	0.207722	0.263292	0.874964	0.0738585	0.284775	0.932643
DC1L1_HUMAN	10	Cytoplasmic dynein 1 light intermediate chain 1 (LIC1) (Dynein light chain A) (DLC-A) (Dynein light intermediate chain 1, cytosolic)	DYNC1LI1 DNCLI1	-0.218951	0.125528	0.552911	0.331111	0.120557	0.152581
GT253_HUMAN	6	Inactive glycosyltransferase 25 family member 3 (Cerebral endothelial cell adhesion molecule)	CERCAM CEECAM1 GLT25D3 KIAA1502	-0.0313864	0.217524	0.982672	0.314874	0.206641	0.512646
PCOC1_HUMAN	6	Procollagen C-endopeptidase enhancer 1 (Procollagen COOH-terminal proteinase enhancer 1) (PCPE-1) (Procollagen C-proteinase enhancer 1) (Type 1 procollagen C-proteinase enhancer protein) (Type I procollagen COOH-terminal proteinase enhancer)	PCOLCE PCPE1	-0.0540699	0.195001	0.972424	0.283682	0.211001	0.576485
NIN_HUMAN	3	Ninein (hNinein) (Glycogen synthase kinase 3 beta-interacting protein) (GSK3B-interacting protein)	NIN KIAA1565	-0.225062	0.338938	0.902025	-0.615792	0.325449	0.397449
PBDC1_HUMAN	5	Protein PBDC1 (Polysaccharide biosynthesis domain-containing protein 1)	PBDC1 CXorf26	0.0255865	0.202957	0.984549	0.126158	0.189714	0.789092
GOLM1_HUMAN	3	Golgi membrane protein 1 (Golgi membrane protein GP73) (Golgi phosphoprotein 2)	GOLM1 C9orf155 GOLPH2 PSEC0242 UNQ686/PRO1326	0.555498	0.313774	0.552911	0.321533	0.311914	0.687738
PCY1A_HUMAN	8	Choline-phosphate cytidylyltransferase A (EC 2.7.7.15) (CCT-alpha) (CTP:phosphocholine cytidylyltransferase A) (CCT A) (CT A) (Phosphorylcholine transferase A)	PCYT1A CTPCT PCYT1	-0.278148	0.211788	0.740266	0.214289	0.183355	0.639034
RWDD1_HUMAN	3	RWD domain-containing protein 1 (DRG family-regulatory protein 2)	RWDD1 DFRP2 CGI-24 PTD013	0.25991	0.305941	0.871625	0.700804	0.352477	0.371237
TRPV2_HUMAN	4	Transient receptor potential cation channel subfamily V member 2 (TrpV2) (Osm-9-like TRP channel 2) (OTRPC2) (Vanilloid receptor-like protein 1) (VRL-1)	TRPV2 VRL	0.166951	0.212525	0.874964	0.176726	0.228713	0.766329
TPPC4_HUMAN	3	Trafficking protein particle complex subunit 4 (Hematopoietic stem/progenitor cell protein 172) (Synbindin) (TRS23 homolog)	TRAPPC4 SBDN CGI-104 HSPC172 PTD009	0.108247	0.320181	0.970442	0.675091	0.342584	0.373878
YTHD2_HUMAN	4	YTH domain-containing family protein 2 (CLL-associated antigen KW-14) (High-glucose-regulated protein 8) (Renal carcinoma antigen NY-REN-2)	YTHDF2 HGRG8	0.246097	0.215823	0.799468	-0.311802	0.193192	0.478941
PCYOX_HUMAN	13	Prenylcysteine oxidase 1 (EC 1.8.3.5) (Prenylcysteine lyase)	PCYOX1 KIAA0908 PCL1 UNQ597/PRO1183	-0.413444	0.389346	0.821813	0.350265	0.341067	0.685444
ANFY1_HUMAN	13	Rabankyrin-5 (Rank-5) (Ankyrin repeat and FYVE domain-containing protein 1) (Ankyrin repeats hooked to a zinc finger motif)	ANKFY1 ANKHZN KIAA1255	0.105355	0.120787	0.861428	0.0229068	0.123657	0.95444
RTCB_HUMAN	19	tRNA-splicing ligase RtcB homolog (EC 6.5.1.3)	RTCB C22orf28 HSPC117	-0.161539	0.140713	0.795437	0.104201	0.143066	0.773601
UFC1_HUMAN	6	Ubiquitin-fold modifier-conjugating enzyme 1 (Ufm1-conjugating enzyme 1)	UFC1 CGI-126 HSPC155	-0.0520881	0.190966	0.972652	0.0769621	0.210868	0.893052
RAB6B_HUMAN	7	Ras-related protein Rab-6B	RAB6B	-0.357627	0.207152	0.55574	-0.143644	0.21083	0.784415
PGFRA_HUMAN	5	Platelet-derived growth factor receptor alpha (PDGF-R-alpha) (PDGFR-alpha) (EC 2.7.10.1) (Alpha platelet-derived growth factor receptor) (Alpha-type platelet-derived growth factor receptor) (CD140 antigen-like family member A) (CD140a antigen) (Platelet-derived growth factor alpha receptor) (Platelet-derived growth factor receptor 2) (PDGFR-2) (CD antigen CD140a)	PDGFRA PDGFR2 RHEPDGFRA	0.205029	0.18149	0.80227	0.297533	0.196582	0.515454
LARP7_HUMAN	3	La-related protein 7 (La ribonucleoprotein domain family member 7) (P-TEFb-interaction protein for 7SK stability) (PIP7S)	LARP7 HDCMA18P	-0.074579	0.346783	0.981604	-0.787013	0.436123	0.428823
SRRT_HUMAN	5	Serrate RNA effector molecule homolog (Arsenite-resistance protein 2)	SRRT ARS2 ASR2	0.173367	0.161703	0.821115	0.144701	0.17897	0.760397
NBAS_HUMAN	6	Neuroblastoma-amplified sequence (Neuroblastoma-amplified gene protein)	NBAS NAG	0.0566164	0.149692	0.962311	0.0311001	0.154086	0.951848
PGFRB_HUMAN	11	Platelet-derived growth factor receptor beta (PDGF-R-beta) (PDGFR-beta) (EC 2.7.10.1) (Beta platelet-derived growth factor receptor) (Beta-type platelet-derived growth factor receptor) (CD140 antigen-like family member B) (Platelet-derived growth factor receptor 1) (PDGFR-1) (CD antigen CD140b)	PDGFRB PDGFR PDGFR1	-0.282593	0.0777927	0.0458175	0.143953	0.0743838	0.373878
AT5F1_HUMAN	12	ATP synthase F(0) complex subunit B1, mitochondrial (ATP synthase peripheral stalk-membrane subunit b) (ATP synthase proton-transporting mitochondrial F(0) complex subunit B1) (ATP synthase subunit b) (ATPase subunit b)	ATP5PB ATP5F1	-0.0512193	0.118215	0.947901	0.129375	0.124166	0.680998
ODPAT_HUMAN	3	Pyruvate dehydrogenase E1 component subunit alpha, testis-specific form, mitochondrial (EC 1.2.4.1) (PDHE1-A type II)	PDHA2 PDHAL	0.0731251	0.24844	0.971075	0.266239	0.231357	0.649468
ODPB_HUMAN	11	Pyruvate dehydrogenase E1 component subunit beta, mitochondrial (PDHE1-B) (EC 1.2.4.1)	PDHB PHE1B	-0.379489	0.17548	0.407709	0.29392	0.146392	0.350194
LC7L2_HUMAN	6	Putative RNA-binding protein Luc7-like 2	LUC7L2 CGI-59 CGI-74	0.0698078	0.18952	0.963172	0.0168681	0.20817	0.976338
DHRS7_HUMAN	6	Dehydrogenase/reductase SDR family member 7 (EC 1.1.-.-) (Retinal short-chain dehydrogenase/reductase 4) (retSDR4) (Short chain dehydrogenase/reductase family 34C member 1)	DHRS7 DHRS7A RETSDR4 SDR34C1 CGI-86 UNQ285/PRO3448	0.0282249	0.14929	0.981604	0.377734	0.143881	0.184414
RTRAF_HUMAN	9	RNA transcription, translation and transport factor protein (CLE7 homolog) (CLE) (hCLE)	RTRAF C14orf166 CGI-99	-0.161139	0.128312	0.768417	0.0843198	0.12548	0.786253
PTH2_HUMAN	4	Peptidyl-tRNA hydrolase 2, mitochondrial (PTH 2) (EC 3.1.1.29) (Bcl-2 inhibitor of transcription 1)	PTRH2 BIT1 PTH2 CGI-147	0.192884	0.268617	0.888926	-0.236701	0.255518	0.718281
FKBP7_HUMAN	6	Peptidyl-prolyl cis-trans isomerase FKBP7 (PPIase FKBP7) (EC 5.2.1.8) (23 kDa FK506-binding protein) (23 kDa FKBP) (FKBP-23) (FK506-binding protein 7) (FKBP-7) (Rotamase)	FKBP7 FKBP23 UNQ670/PRO1304	-0.16539	0.224154	0.882825	0.0264314	0.219704	0.970049
ZFR_HUMAN	4	Zinc finger RNA-binding protein (hZFR) (M-phase phosphoprotein homolog)	ZFR	0.0385166	0.185611	0.981604	0.266282	0.189116	0.559956
ENPP1_HUMAN	5	Ectonucleotide pyrophosphatase/phosphodiesterase family member 1 (E-NPP 1) (Membrane component chromosome 6 surface marker 1) (Phosphodiesterase I/nucleotide pyrophosphatase 1) (Plasma-cell membrane glycoprotein PC-1) [Includes: Alkaline phosphodiesterase I (EC 3.1.4.1); Nucleotide pyrophosphatase (NPPase) (EC 3.6.1.9) (Nucleotide diphosphatase)]	ENPP1 M6S1 NPPS PC1 PDNP1	0.0791574	0.221809	0.966924	0.0900412	0.211263	0.875711
VPS29_HUMAN	9	Vacuolar protein sorting-associated protein 29 (hVPS29) (PEP11 homolog) (Vesicle protein sorting 29)	VPS29 DC15 DC7 MDS007	0.0376996	0.155303	0.976195	0.184475	0.168038	0.662439
NB5R1_HUMAN	8	NADH-cytochrome b5 reductase 1 (b5R.1) (EC 1.6.2.2) (Humb5R2) (NAD(P)H:quinone oxidoreductase type 3 polypeptide A2)	CYB5R1 NQO3A2 UNQ3049/PRO9865	-0.0991903	0.178558	0.927191	0.312361	0.151078	0.337313
DJB11_HUMAN	7	DnaJ homolog subfamily B member 11 (APOBEC1-binding protein 2) (ABBP-2) (DnaJ protein homolog 9) (ER-associated DNAJ) (ER-associated Hsp40 co-chaperone) (Endoplasmic reticulum DNA J domain-containing protein 3) (ER-resident protein ERdj3) (ERdj3) (ERj3p) (HEDJ) (Human DnaJ protein 9) (hDj-9) (PWP1-interacting protein 4)	DNAJB11 EDJ ERJ3 HDJ9 PSEC0121 UNQ537/PRO1080	-0.0111751	0.196433	0.986627	0.384801	0.164904	0.260629
KCY_HUMAN	8	UMP-CMP kinase (EC 2.7.4.14) (Deoxycytidylate kinase) (CK) (dCMP kinase) (Nucleoside-diphosphate kinase) (EC 2.7.4.6) (Uridine monophosphate/cytidine monophosphate kinase) (UMP/CMP kinase) (UMP/CMPK)	CMPK1 CMK CMPK UCK UMK UMPK	-0.173874	0.188305	0.858764	0.228481	0.175896	0.594231
M3K20_HUMAN	3	Mitogen-activated protein kinase kinase kinase 20 (EC 2.7.11.25) (Human cervical cancer suppressor gene 4 protein) (HCCS-4) (Leucine zipper- and sterile alpha motif-containing kinase) (MLK-like mitogen-activated protein triple kinase) (Mitogen-activated protein kinase kinase kinase MLT) (Mixed lineage kinase-related kinase) (MLK-related kinase) (MRK) (Sterile alpha motif- and leucine zipper-conta…	MAP3K20 MLTK ZAK HCCS4	0.527107	0.280043	0.511255	0.313191	0.330178	0.711488
PUR4_HUMAN	5	Phosphoribosylformylglycinamidine synthase (FGAM synthase) (FGAMS) (EC 6.3.5.3) (Formylglycinamide ribonucleotide amidotransferase) (FGAR amidotransferase) (FGAR-AT) (Formylglycinamide ribotide amidotransferase)	PFAS KIAA0361	0.225061	0.208677	0.819731	0.0627256	0.209728	0.919573
PFD4_HUMAN	3	Prefoldin subunit 4 (Protein C-1)	PFDN4 PFD4	0.229824	0.277169	0.873886	0.109592	0.262732	0.875711
PFKAP_HUMAN	28	ATP-dependent 6-phosphofructokinase, platelet type (ATP-PFK) (PFK-P) (EC 2.7.1.11) (6-phosphofructokinase type C) (Phosphofructo-1-kinase isozyme C) (PFK-C) (Phosphohexokinase)	PFKP PFKF	-0.266131	0.451267	0.918367	0.321879	0.464187	0.781771
PFKAL_HUMAN	10	ATP-dependent 6-phosphofructokinase, liver type (ATP-PFK) (PFK-L) (EC 2.7.1.11) (6-phosphofructokinase type B) (Phosphofructo-1-kinase isozyme B) (PFK-B) (Phosphohexokinase)	PFKL	-0.527551	0.302643	0.552911	0.499497	0.28007	0.428823
PFKAM_HUMAN	8	ATP-dependent 6-phosphofructokinase, muscle type (ATP-PFK) (PFK-M) (EC 2.7.1.11) (6-phosphofructokinase type A) (Phosphofructo-1-kinase isozyme A) (PFK-A) (Phosphohexokinase)	PFKM PFKX	-0.55293	0.322005	0.558011	0.469282	0.290012	0.478788
PROF1_HUMAN	14	Profilin-1 (Epididymis tissue protein Li 184a) (Profilin I)	PFN1	-0.0482548	0.280994	0.982672	-0.103752	0.304628	0.898991
ATP5I_HUMAN	3	ATP synthase subunit e, mitochondrial (ATPase subunit e) (ATP synthase membrane subunit e) [Cleaved into: ATP synthase subunit e, mitochondrial, N-terminally processed]	ATP5ME ATP5I ATP5K	-0.441624	0.26194	0.574299	0.131476	0.227864	0.820367
PGAM1_HUMAN	20	Phosphoglycerate mutase 1 (EC 5.4.2.11) (EC 5.4.2.4) (BPG-dependent PGAM 1) (Phosphoglycerate mutase isozyme B) (PGAM-B)	PGAM1 PGAMA CDABP0006	-0.201876	0.466171	0.947901	0.172301	0.474587	0.893052
6PGD_HUMAN	19	6-phosphogluconate dehydrogenase, decarboxylating (EC 1.1.1.44)	PGD PGDH	-0.185619	0.168608	0.804733	0.27752	0.171744	0.476421
PGK1_HUMAN	26	Phosphoglycerate kinase 1 (EC 2.7.2.3) (Cell migration-inducing gene 10 protein) (Primer recognition protein 2) (PRP 2)	PGK1 PGKA MIG10 OK/SW-cl.110	0.0700079	0.293466	0.976195	0.0240706	0.309199	0.976809
PGM1_HUMAN	29	Phosphoglucomutase-1 (PGM 1) (EC 5.4.2.2) (Glucose phosphomutase 1)	PGM1	-0.25612	0.230023	0.803183	0.168667	0.23715	0.778267
AGM1_HUMAN	14	Phosphoacetylglucosamine mutase (PAGM) (EC 5.4.2.3) (Acetylglucosamine phosphomutase) (N-acetylglucosamine-phosphate mutase) (Phosphoglucomutase-3) (PGM 3)	PGM3 AGM1	0.177833	0.149405	0.78276	-0.0934579	0.165448	0.821882
VATA_HUMAN	20	V-type proton ATPase catalytic subunit A (V-ATPase subunit A) (EC 7.1.2.2) (V-ATPase 69 kDa subunit) (Vacuolar ATPase isoform VA68) (Vacuolar proton pump subunit alpha)	ATP6V1A ATP6A1 ATP6V1A1 VPP2	-0.222906	0.240022	0.858764	0.171081	0.2468	0.781771
PHB_HUMAN	11	Prohibitin	PHB	-0.236698	0.111814	0.420271	-0.000807251	0.107594	0.997533
VATB1_HUMAN	4	V-type proton ATPase subunit B, kidney isoform (V-ATPase subunit B 1) (Endomembrane proton pump 58 kDa subunit) (Vacuolar proton pump subunit B 1)	ATP6V1B1 ATP6B1 VATB VPP3	-0.216305	0.196479	0.808325	0.201328	0.186444	0.664478
VATE1_HUMAN	7	V-type proton ATPase subunit E 1 (V-ATPase subunit E 1) (V-ATPase 31 kDa subunit) (p31) (Vacuolar proton pump subunit E 1)	ATP6V1E1 ATP6E ATP6E2	-0.116509	0.179957	0.903841	0.257693	0.210838	0.621264
PPAC_HUMAN	3	Low molecular weight phosphotyrosine protein phosphatase (LMW-PTP) (LMW-PTPase) (EC 3.1.3.48) (Adipocyte acid phosphatase) (Low molecular weight cytosolic acid phosphatase) (EC 3.1.3.2) (Red cell acid phosphatase 1)	ACP1	-0.221559	0.199403	0.805496	0.268701	0.198508	0.576485
PIN1_HUMAN	6	Peptidyl-prolyl cis-trans isomerase NIMA-interacting 1 (EC 5.2.1.8) (Peptidyl-prolyl cis-trans isomerase Pin1) (PPIase Pin1) (Rotamase Pin1)	PIN1	-0.564342	0.136161	0.0206064	-0.117559	0.136803	0.740095
PI42A_HUMAN	3	Phosphatidylinositol 5-phosphate 4-kinase type-2 alpha (EC 2.7.1.149) (1-phosphatidylinositol 5-phosphate 4-kinase 2-alpha) (Diphosphoinositide kinase 2-alpha) (PIP5KIII) (Phosphatidylinositol 5-phosphate 4-kinase type II alpha) (PI(5)P 4-kinase type II alpha) (PIP4KII-alpha) (PtdIns(4)P-5-kinase B isoform) (PtdIns(4)P-5-kinase C isoform) (PtdIns(5)P-4-kinase isoform 2-alpha)	PIP4K2A PIP5K2 PIP5K2A	0.188199	0.296083	0.904053	0.22054	0.285438	0.766329
PIPNA_HUMAN	9	Phosphatidylinositol transfer protein alpha isoform (PI-TP-alpha) (PtdIns transfer protein alpha) (PtdInsTP alpha)	PITPNA PITPN	0.0138635	0.117033	0.985444	0.282215	0.127494	0.288814
KPYM_HUMAN	45	Pyruvate kinase PKM (EC 2.7.1.40) (Cytosolic thyroid hormone-binding protein) (CTHBP) (Opa-interacting protein 3) (OIP-3) (Pyruvate kinase 2/3) (Pyruvate kinase muscle isozyme) (Thyroid hormone-binding protein 1) (THBP1) (Tumor M2-PK) (p58)	PKM OIP3 PK2 PK3 PKM2	0.0583928	0.0727955	0.874964	0.118455	0.0739782	0.478941
PLCB3_HUMAN	8	1-phosphatidylinositol 4,5-bisphosphate phosphodiesterase beta-3 (EC 3.1.4.11) (Phosphoinositide phospholipase C-beta-3) (Phospholipase C-beta-3) (PLC-beta-3)	PLCB3	-0.0728717	0.1274	0.927191	0.0599964	0.124443	0.854158
PLCD1_HUMAN	12	1-phosphatidylinositol 4,5-bisphosphate phosphodiesterase delta-1 (EC 3.1.4.11) (Phosphoinositide phospholipase C-delta-1) (Phospholipase C-III) (PLC-III) (Phospholipase C-delta-1) (PLC-delta-1)	PLCD1	-0.0994532	0.112483	0.859138	0.327445	0.116888	0.138271
PLEC_HUMAN	311	Plectin (PCN) (PLTN) (Hemidesmosomal protein 1) (HD1) (Plectin-1)	PLEC PLEC1	0.0405805	0.0878081	0.944615	-0.0510037	0.0898765	0.820367
PLOD2_HUMAN	19	Procollagen-lysine,2-oxoglutarate 5-dioxygenase 2 (EC 1.14.11.4) (Lysyl hydroxylase 2) (LH2)	PLOD2	-0.203407	0.134757	0.639094	0.186985	0.136393	0.566316
PLSI_HUMAN	5	Plastin-1 (Intestine-specific plastin) (I-plastin)	PLS1	-0.879632	0.15533	0.00031128	0.299498	0.144471	0.338773
VPP1_HUMAN	10	V-type proton ATPase 116 kDa subunit a isoform 1 (V-ATPase 116 kDa isoform a1) (Clathrin-coated vesicle/synaptic vesicle proton pump 116 kDa subunit) (Vacuolar adenosine triphosphatase subunit Ac116) (Vacuolar proton pump subunit 1) (Vacuolar proton translocating ATPase 116 kDa subunit a isoform 1)	ATP6V0A1 ATP6N1 ATP6N1A VPP1	-0.0994484	0.101964	0.843571	0.0148414	0.106028	0.964166
PML_HUMAN	11	Protein PML (Promyelocytic leukemia protein) (RING finger protein 71) (Tripartite motif-containing protein 19)	PML MYL PP8675 RNF71 TRIM19	0.0411708	0.100213	0.956068	-0.191934	0.0893666	0.310055
EXOSX_HUMAN	3	Exosome component 10 (EC 3.1.13.-) (Autoantigen PM/Scl 2) (P100 polymyositis-scleroderma overlap syndrome-associated autoantigen) (Polymyositis/scleroderma autoantigen 100 kDa) (PM/Scl-100) (Polymyositis/scleroderma autoantigen 2)	EXOSC10 PMSCL PMSCL2 RRP6	0.0708335	0.263014	0.972652	0.324859	0.269181	0.628881
ATPO_HUMAN	10	ATP synthase subunit O, mitochondrial (ATP synthase peripheral stalk subunit OSCP) (Oligomycin sensitivity conferral protein) (OSCP)	ATP5PO ATP5O ATPO	-0.305138	0.168459	0.531327	-0.193242	0.17985	0.664478
PPAL_HUMAN	7	Lysosomal acid phosphatase (LAP) (EC 3.1.3.2)	ACP2	-0.12301	0.159788	0.87609	0.123587	0.165023	0.769689
SIAS_HUMAN	10	Sialic acid synthase (N-acetylneuraminate synthase) (EC 2.5.1.56) (N-acetylneuraminate-9-phosphate synthase) (EC 2.5.1.57) (N-acetylneuraminic acid phosphate synthase) (N-acetylneuraminic acid synthase)	NANS SAS	-0.171965	0.165866	0.825359	-0.00999647	0.154296	0.976856
CYC_HUMAN	5	Cytochrome c	CYCS CYC	-0.292255	0.179291	0.591361	0.128304	0.181597	0.779959
PODXL_HUMAN	3	Podocalyxin (GCTM-2 antigen) (Gp200) (Podocalyxin-like protein 1) (PC) (PCLP-1)	PODXL PCLP PCLP1	0.0297645	0.259817	0.985607	0.0755782	0.287692	0.932505
RPB1_HUMAN	3	DNA-directed RNA polymerase II subunit RPB1 (RNA polymerase II subunit B1) (EC 2.7.7.6) (DNA-directed RNA polymerase II subunit A) (DNA-directed RNA polymerase III largest subunit) (RNA-directed RNA polymerase II subunit RPB1) (EC 2.7.7.48)	POLR2A POLR2	0.180412	0.353544	0.938236	0.00895579	0.320786	0.991666
RPB2_HUMAN	11	DNA-directed RNA polymerase II subunit RPB2 (EC 2.7.7.6) (DNA-directed RNA polymerase II 140 kDa polypeptide) (DNA-directed RNA polymerase II subunit B) (RNA polymerase II subunit 2) (RNA polymerase II subunit B2)	POLR2B	0.20243	0.116603	0.554477	0.37085	0.118723	0.0867357
DJC10_HUMAN	9	DnaJ homolog subfamily C member 10 (EC 1.8.4.-) (Endoplasmic reticulum DNA J domain-containing protein 5) (ER-resident protein ERdj5) (ERdj5) (Macrothioredoxin) (MTHr)	DNAJC10 ERDJ5 UNQ495/PRO1012	-0.0840494	0.146524	0.927191	0.428886	0.148982	0.121999
RBM27_HUMAN	3	RNA-binding protein 27 (RNA-binding motif protein 27)	RBM27 KIAA1311	1.1539	0.231262	0.00466178	0.183678	0.208751	0.736951
TOLIP_HUMAN	4	Toll-interacting protein	TOLLIP	0.104746	0.182268	0.927191	0.259393	0.20425	0.611649
NCPR_HUMAN	10	NADPH--cytochrome P450 reductase (CPR) (P450R) (EC 1.6.2.4)	POR CYPOR	-0.0612452	0.138702	0.947901	0.143677	0.13853	0.683753
TMX3_HUMAN	8	Protein disulfide-isomerase TMX3 (EC 5.3.4.1) (Thioredoxin domain-containing protein 10) (Thioredoxin-related transmembrane protein 3)	TMX3 KIAA1830 TXNDC10	-0.162537	0.199966	0.874964	-0.229485	0.283441	0.760397
TMCO1_HUMAN	3	Calcium load-activated calcium channel (CLAC channel) (Transmembrane and coiled-coil domain-containing protein 1) (Transmembrane and coiled-coil domains protein 4) (Xenogeneic cross-immune protein PCIA3)	TMCO1 TMCC4 PNAS-10 PNAS-136 UNQ151/PRO177	0.369657	0.255422	0.690804	0.21585	0.260126	0.759115
AB1IP_HUMAN	4	Amyloid beta A4 precursor protein-binding family B member 1-interacting protein (APBB1-interacting protein 1) (Proline-rich EVH1 ligand 1) (PREL-1) (Proline-rich protein 73) (Rap1-GTP-interacting adapter molecule) (RIAM) (Retinoic acid-responsive proline-rich protein 1) (RARP-1)	APBB1IP PREL1 RARP1 RIAM	0.157703	0.237986	0.902025	-0.107949	0.282511	0.888363
WDR44_HUMAN	4	WD repeat-containing protein 44 (Rabphilin-11)	WDR44	0.485187	0.206579	0.364906	0.0241271	0.219112	0.970579
MXRA8_HUMAN	3	Matrix remodeling-associated protein 8 (Limitrin)	MXRA8	0.142461	0.288566	0.938557	-0.232948	0.366695	0.799229
IPYR_HUMAN	16	Inorganic pyrophosphatase (EC 3.6.1.1) (Pyrophosphate phospho-hydrolase) (PPase)	PPA1 IOPPP PP	-0.53924	0.328509	0.580623	0.52522	0.289832	0.411277
FBLI1_HUMAN	3	Filamin-binding LIM protein 1 (FBLP-1) (Migfilin) (Mitogen-inducible 2-interacting protein) (MIG2-interacting protein)	FBLIM1 FBLP1	-0.162087	0.246946	0.903841	-0.0231557	0.248269	0.971366
PPGB_HUMAN	10	Lysosomal protective protein (EC 3.4.16.5) (Carboxypeptidase C) (Carboxypeptidase L) (Cathepsin A) (Protective protein cathepsin A) (PPCA) (Protective protein for beta-galactosidase) [Cleaved into: Lysosomal protective protein 32 kDa chain; Lysosomal protective protein 20 kDa chain]	CTSA PPGB	-0.307421	0.136473	0.389198	0.295956	0.120737	0.215143
PPIA_HUMAN	12	Peptidyl-prolyl cis-trans isomerase A (PPIase A) (EC 5.2.1.8) (Cyclophilin A) (Cyclosporin A-binding protein) (Rotamase A) [Cleaved into: Peptidyl-prolyl cis-trans isomerase A, N-terminally processed]	PPIA CYPA	0.289158	0.121114	0.342093	0.0418111	0.13711	0.917259
PPIB_HUMAN	18	Peptidyl-prolyl cis-trans isomerase B (PPIase B) (EC 5.2.1.8) (CYP-S1) (Cyclophilin B) (Rotamase B) (S-cyclophilin) (SCYLP)	PPIB CYPB	0.11488	0.280884	0.956134	0.149739	0.317099	0.85782
PPID_HUMAN	3	Peptidyl-prolyl cis-trans isomerase D (PPIase D) (EC 5.2.1.8) (40 kDa peptidyl-prolyl cis-trans isomerase) (Cyclophilin-40) (CYP-40) (Cyclophilin-related protein) (Rotamase D)	PPID CYP40 CYPD	0.17543	0.229879	0.879308	0.179321	0.227269	0.76387
VP13C_HUMAN	4	Vacuolar protein sorting-associated protein 13C	VPS13C KIAA1421	0.148937	0.224625	0.902025	0.137158	0.236105	0.818196
RETST_HUMAN	5	All-trans-retinol 13,14-reductase (EC 1.3.99.23) (All-trans-13,14-dihydroretinol saturase) (RetSat) (PPAR-alpha-regulated and starvation-induced gene protein)	RETSAT PPSIG UNQ439/PRO872	0.189544	0.221801	0.869299	0.0726978	0.222182	0.90877
TBC8B_HUMAN	4	TBC1 domain family member 8B	TBC1D8B	-0.445546	0.229358	0.496882	0.226874	0.210058	0.664478
NSUN2_HUMAN	6	tRNA (cytosine(34)-C(5))-methyltransferase (EC 2.1.1.203) (Myc-induced SUN domain-containing protein) (Misu) (NOL1/NOP2/Sun domain family member 2) (Substrate of AIM1/Aurora kinase B) (tRNA (cytosine-5-)-methyltransferase) (tRNA methyltransferase 4 homolog) (hTrm4)	NSUN2 SAKI TRM4	0.02494	0.201196	0.985249	0.10886	0.190858	0.820367
DAAF5_HUMAN	4	Dynein assembly factor 5, axonemal (HEAT repeat-containing protein 2)	DNAAF5 HEATR2	0.166188	0.255057	0.903841	0.293212	0.267126	0.662439
ARHL2_HUMAN	4	ADP-ribose glycohydrolase ARH3 (ADP-ribosylhydrolase 3) (O-acetyl-ADP-ribose deacetylase ARH3) (EC 3.5.1.-) (Poly(ADP-ribose) glycohydrolase ARH3) (EC 3.2.1.143) ([Protein ADP-ribosylarginine] hydrolase-like protein 2) ([Protein ADP-ribosylserine] hydrolase) (EC 3.2.2.-)	ADPRHL2 ARH3	-0.0140761	0.199025	0.986627	0.351736	0.206393	0.454363
PEPL_HUMAN	17	Periplakin (190 kDa paraneoplastic pemphigus antigen) (195 kDa cornified envelope precursor protein)	PPL KIAA0568	0.295571	0.115555	0.303504	-0.111109	0.120343	0.717336
PPM1G_HUMAN	5	Protein phosphatase 1G (EC 3.1.3.16) (Protein phosphatase 1C) (Protein phosphatase 2C isoform gamma) (PP2C-gamma) (Protein phosphatase magnesium-dependent 1 gamma)	PPM1G PPM1C	-0.10703	0.210231	0.938236	0.0334748	0.204253	0.960185
PP1A_HUMAN	6	Serine/threonine-protein phosphatase PP1-alpha catalytic subunit (PP-1A) (EC 3.1.3.16)	PPP1CA PPP1A	-0.512539	0.152889	0.100695	-0.0480328	0.15779	0.917515
LTOR1_HUMAN	5	Ragulator complex protein LAMTOR1 (Late endosomal/lysosomal adaptor and MAPK and MTOR activator 1) (Lipid raft adaptor protein p18) (Protein associated with DRMs and endosomes) (p27Kip1-releasing factor from RhoA) (p27RF-Rho)	LAMTOR1 C11orf59 PDRO PP7157	-0.576945	0.185993	0.146958	0.134282	0.17	0.763681
PP1B_HUMAN	4	Serine/threonine-protein phosphatase PP1-beta catalytic subunit (PP-1B) (PPP1CD) (EC 3.1.3.16) (EC 3.1.3.53)	PPP1CB	0.0760385	0.41178	0.981604	0.160568	0.407145	0.886382
RM20_HUMAN	3	39S ribosomal protein L20, mitochondrial (L20mt) (MRP-L20) (Mitochondrial large ribosomal subunit protein bL20m)	MRPL20	0.164858	0.253181	0.903841	0.0213731	0.257752	0.975352
OXR1_HUMAN	3	Oxidation resistance protein 1	OXR1 Nbla00307	0.277735	0.272352	0.830464	-0.111083	0.269727	0.876694
UACA_HUMAN	18	Uveal autoantigen with coiled-coil domains and ankyrin repeats	UACA KIAA1561	0.00482783	0.0884711	0.986627	-0.0185293	0.0950644	0.953927
RHG17_HUMAN	6	Rho GTPase-activating protein 17 (Rho-type GTPase-activating protein 17) (RhoGAP interacting with CIP4 homologs protein 1) (RICH-1)	ARHGAP17 RICH1 MSTP066 MSTP110	0.0111353	0.170167	0.986627	-0.192584	0.177898	0.664478
PP2AA_HUMAN	12	Serine/threonine-protein phosphatase 2A catalytic subunit alpha isoform (PP2A-alpha) (EC 3.1.3.16) (Replication protein C) (RP-C)	PPP2CA	-0.160035	0.37876	0.952598	0.458235	0.361363	0.606859
2AAA_HUMAN	13	Serine/threonine-protein phosphatase 2A 65 kDa regulatory subunit A alpha isoform (Medium tumor antigen-associated 61 kDa protein) (PP2A subunit A isoform PR65-alpha) (PP2A subunit A isoform R1-alpha)	PPP2R1A	0.0150623	0.218447	0.986627	0.0798786	0.202775	0.886382
MAP1S_HUMAN	4	Microtubule-associated protein 1S (MAP-1S) (BPY2-interacting protein 1) (Microtubule-associated protein 8) (Variable charge Y chromosome 2-interacting protein 1) (VCY2-interacting protein 1) (VCY2IP-1) [Cleaved into: MAP1S heavy chain; MAP1S light chain]	MAP1S BPY2IP1 C19orf5 MAP8 VCY2IP1	0.0209503	0.237689	0.986627	0.134011	0.229151	0.817253
ATD3A_HUMAN	12	ATPase family AAA domain-containing protein 3A	ATAD3A	0.0084229	0.109141	0.986627	-0.188763	0.123462	0.501619
2ABD_HUMAN	4	Serine/threonine-protein phosphatase 2A 55 kDa regulatory subunit B delta isoform (PP2A subunit B isoform B55-delta) (PP2A subunit B isoform PR55-delta) (PP2A subunit B isoform R2-delta) (PP2A subunit B isoform delta)	PPP2R2D KIAA1541	-0.29436	0.192573	0.639094	0.430485	0.168148	0.203147
NAT10_HUMAN	4	RNA cytidine acetyltransferase (EC 2.3.1.-) (18S rRNA cytosine acetyltransferase) (N-acetyltransferase 10) (N-acetyltransferase-like protein) (hALP)	NAT10 ALP KIAA1709	0.476217	0.308004	0.625835	-0.361912	0.314018	0.647129
PTPA_HUMAN	7	Serine/threonine-protein phosphatase 2A activator (EC 5.2.1.8) (PP2A, subunit B', PR53 isoform) (Phosphotyrosyl phosphatase activator) (PTPA) (Serine/threonine-protein phosphatase 2A regulatory subunit 4) (Serine/threonine-protein phosphatase 2A regulatory subunit B')	PTPA PPP2R4	-0.328562	0.164984	0.465022	0.316081	0.154099	0.338863
MTND_HUMAN	5	1,2-dihydroxy-3-keto-5-methylthiopentene dioxygenase (EC 1.13.11.54) (Acireductone dioxygenase (Fe(2+)-requiring)) (ARD) (Fe-ARD) (Membrane-type 1 matrix metalloproteinase cytoplasmic tail-binding protein 1) (MTCBP-1) (Submergence-induced protein-like factor) (Sip-L)	ADI1 MTCBP1 HMFT1638	-0.0491469	0.205189	0.976195	-0.0647268	0.247689	0.932505
PGM2_HUMAN	9	Phosphoglucomutase-2 (PGM 2) (EC 5.4.2.2) (Glucose phosphomutase 2) (Phosphodeoxyribomutase) (Phosphopentomutase) (EC 5.4.2.7)	PGM2 MSTP006	0.12028	0.165957	0.884432	0.122691	0.151225	0.760397
MIRO1_HUMAN	3	Mitochondrial Rho GTPase 1 (MIRO-1) (hMiro-1) (EC 3.6.5.-) (Rac-GTP-binding protein-like protein) (Ras homolog gene family member T1)	RHOT1 ARHT1	0.140713	0.264336	0.931685	0.270836	0.273913	0.694191
PP6R3_HUMAN	3	Serine/threonine-protein phosphatase 6 regulatory subunit 3 (SAPS domain family member 3) (Sporulation-induced transcript 4-associated protein SAPL)	PPP6R3 C11orf23 KIAA1558 PP6R3 SAPL SAPS3	0.495259	0.276018	0.550678	0.451467	0.279776	0.478941
UFSP2_HUMAN	4	Ufm1-specific protease 2 (UfSP2) (EC 3.4.22.-)	UFSP2 C4orf20	0.0560569	0.21108	0.972652	0.241065	0.246923	0.697801
PP2BB_HUMAN	4	Serine/threonine-protein phosphatase 2B catalytic subunit beta isoform (EC 3.1.3.16) (CAM-PRP catalytic subunit) (Calmodulin-dependent calcineurin A subunit beta isoform) (CNA beta)	PPP3CB CALNA2 CALNB CNA2	0.00398423	0.165612	0.995537	0.301544	0.193742	0.495521
STRBP_HUMAN	4	Spermatid perinuclear RNA-binding protein	STRBP SPNR	0.794296	0.493249	0.603068	-1.03128	0.464004	0.299204
ABHDA_HUMAN	7	Mycophenolic acid acyl-glucuronide esterase, mitochondrial (EC 3.1.1.93) (Alpha/beta hydrolase domain-containing protein 10) (Abhydrolase domain-containing protein 10)	ABHD10	-0.0434445	0.147315	0.971075	0.119847	0.154133	0.766006
TBD2A_HUMAN	9	TBC1 domain family member 2A (Armus) (Prostate antigen recognized and identified by SEREX 1) (PARIS-1)	TBC1D2 PARIS1 PP8997 TBC1D2A	0.209512	0.196704	0.821813	-0.0104726	0.200554	0.981137
P4K2A_HUMAN	7	Phosphatidylinositol 4-kinase type 2-alpha (EC 2.7.1.67) (Phosphatidylinositol 4-kinase type II-alpha)	PI4K2A	-0.150589	0.139122	0.816595	-0.106282	0.151233	0.780348
LRC59_HUMAN	13	Leucine-rich repeat-containing protein 59 (Ribosome-binding protein p34) (p34) [Cleaved into: Leucine-rich repeat-containing protein 59, N-terminally processed]	LRRC59 PRO1855	-0.335068	0.155644	0.407709	0.191307	0.152381	0.612533
H2AW_HUMAN	3	Core histone macro-H2A.2 (Histone macroH2A2) (mH2A2)	H2AFY2 MACROH2A2	-0.099164	0.237589	0.955606	0.0890081	0.23185	0.888018
PPCE_HUMAN	11	Prolyl endopeptidase (PE) (EC 3.4.21.26) (Post-proline cleaving enzyme)	PREP PEP	-0.203278	0.11411	0.546852	0.366668	0.118411	0.0891137
PLXA3_HUMAN	4	Plexin-A3 (Plexin-4) (Semaphorin receptor SEX)	PLXNA3 PLXN4 SEX	0.0959458	0.233717	0.956134	0.342276	0.215799	0.48893
CDV3_HUMAN	7	Protein CDV3 homolog	CDV3 H41	-0.157448	0.169133	0.858764	0.0162303	0.16892	0.971366
NAGK_HUMAN	11	N-acetyl-D-glucosamine kinase (N-acetylglucosamine kinase) (EC 2.7.1.59) (GlcNAc kinase)	NAGK	-0.361835	0.169793	0.415248	0.156574	0.161553	0.697801
OSGEP_HUMAN	3	Probable tRNA N6-adenosine threonylcarbamoyltransferase (EC 2.3.1.234) (N6-L-threonylcarbamoyladenine synthase) (t(6)A synthase) (O-sialoglycoprotein endopeptidase) (hOSGEP) (t(6)A37 threonylcarbamoyladenosine biosynthesis protein OSGEP) (tRNA threonylcarbamoyladenosine biosynthesis protein OSGEP)	OSGEP GCPL1	0.252679	0.261963	0.850557	0.0559272	0.277128	0.951856
PR40A_HUMAN	4	Pre-mRNA-processing factor 40 homolog A (Fas ligand-associated factor 1) (Formin-binding protein 11) (Formin-binding protein 3) (Huntingtin yeast partner A) (Huntingtin-interacting protein 10) (HIP-10) (Huntingtin-interacting protein A) (Renal carcinoma antigen NY-REN-6)	PRPF40A FBP11 FLAF1 FNBP3 HIP10 HYPA HSPC225	-0.13523	0.192439	0.892902	0.134271	0.183973	0.775668
LIMS2_HUMAN	4	LIM and senescent cell antigen-like-containing domain protein 2 (LIM-like protein 2) (Particularly interesting new Cys-His protein 2) (PINCH-2)	LIMS2 PINCH2	0.371497	0.16829	0.407709	0.422083	0.182121	0.272161
KAPCB_HUMAN	10	cAMP-dependent protein kinase catalytic subunit beta (PKA C-beta) (EC 2.7.11.11)	PRKACB	0.0625042	0.0707908	0.859138	-0.108619	0.0754915	0.543987
VAC14_HUMAN	6	Protein VAC14 homolog (Tax1-binding protein 2)	VAC14 TAX1BP2 TRX	-0.108856	0.171606	0.904053	0.280623	0.171224	0.474468
MA7D1_HUMAN	4	MAP7 domain-containing protein 1 (Arginine/proline-rich coiled-coil domain-containing protein 1) (Proline/arginine-rich coiled-coil domain-containing protein 1)	MAP7D1 KIAA1187 PARCC1 RPRC1 PP2464	-0.0177789	0.252805	0.986627	-0.120482	0.257568	0.857946
IPO9_HUMAN	3	Importin-9 (Imp9) (Ran-binding protein 9) (RanBP9)	IPO9 IMP9 KIAA1192 RANBP9 HSPC273	0.464117	0.251339	0.528692	0.207597	0.266721	0.766329
TSR1_HUMAN	5	Pre-rRNA-processing protein TSR1 homolog	TSR1 KIAA1401	-0.0880337	0.240035	0.963456	0.363786	0.234098	0.495521
VPS35_HUMAN	18	Vacuolar protein sorting-associated protein 35 (hVPS35) (Maternal-embryonic 3) (Vesicle protein sorting 35)	VPS35 MEM3 TCCCTA00141	-0.00330769	0.173984	0.996655	0.38425	0.167249	0.26253
ARFG1_HUMAN	4	ADP-ribosylation factor GTPase-activating protein 1 (ARF GAP 1) (ADP-ribosylation factor 1 GTPase-activating protein) (ARF1 GAP) (ARF1-directed GTPase-activating protein)	ARFGAP1 ARF1GAP	-0.023253	0.177361	0.983313	0.222771	0.178007	0.618676
KAP0_HUMAN	11	cAMP-dependent protein kinase type I-alpha regulatory subunit (Tissue-specific extinguisher 1) (TSE1)	PRKAR1A PKR1 PRKAR1 TSE1	-0.104489	0.144283	0.884432	0.173914	0.158834	0.662439
ENAH_HUMAN	15	Protein enabled homolog	ENAH MENA	0.00633116	0.143029	0.989915	0.0387256	0.14783	0.932505
PARVA_HUMAN	8	Alpha-parvin (Actopaxin) (CH-ILKBP) (Calponin-like integrin-linked kinase-binding protein) (Matrix-remodeling-associated protein 2)	PARVA MXRA2	-0.108475	0.223296	0.940155	-0.357413	0.223092	0.478941
CNDP2_HUMAN	13	Cytosolic non-specific dipeptidase (EC 3.4.13.18) (CNDP dipeptidase 2) (Carnosine dipeptidase II) (Epididymis secretory protein Li 13) (Glutamate carboxypeptidase-like protein 1) (Peptidase A)	CNDP2 CN2 CPGL HEL-S-13 PEPA	-0.188985	0.127702	0.653908	0.300969	0.131753	0.268037
CCAR1_HUMAN	7	Cell division cycle and apoptosis regulator protein 1 (Cell cycle and apoptosis regulatory protein 1) (CARP-1) (Death inducer with SAP domain)	CCAR1 CARP1 DIS	0.299301	0.222829	0.732691	0.192562	0.226362	0.744356
AGK_HUMAN	4	Acylglycerol kinase, mitochondrial (hAGK) (EC 2.7.1.107) (EC 2.7.1.94) (Multiple substrate lipid kinase) (HsMuLK) (MuLK) (Multi-substrate lipid kinase)	AGK MULK	-0.276497	0.238537	0.795437	0.321911	0.219204	0.539162
OGDHL_HUMAN	6	2-oxoglutarate dehydrogenase-like, mitochondrial (EC 1.2.4.-) (2-oxoglutarate dehydrogenase complex component E1-like) (OGDC-E1-like) (Alpha-ketoglutarate dehydrogenase-like)	OGDHL KIAA1290	-0.0350647	0.128766	0.972652	0.481203	0.143543	0.0658221
UGGG1_HUMAN	30	UDP-glucose:glycoprotein glucosyltransferase 1 (UGT1) (hUGT1) (EC 2.4.1.-) (UDP--Glc:glycoprotein glucosyltransferase) (UDP-glucose ceramide glucosyltransferase-like 1)	UGGT1 GT UGCGL1 UGGT UGT1 UGTR	-0.317835	0.27064	0.78276	0.268401	0.245487	0.662439
UGGG2_HUMAN	4	UDP-glucose:glycoprotein glucosyltransferase 2 (UGT2) (hUGT2) (EC 2.4.1.-) (UDP--Glc:glycoprotein glucosyltransferase 2) (UDP-glucose ceramide glucosyltransferase-like 1)	UGGT2 UGCGL2 UGT2	0.583379	0.170792	0.100122	0.272646	0.182763	0.525834
KPCA_HUMAN	4	Protein kinase C alpha type (PKC-A) (PKC-alpha) (EC 2.7.11.13)	PRKCA PKCA PRKACA	0.256307	0.238854	0.821115	0.116573	0.22581	0.838527
VPS11_HUMAN	4	Vacuolar protein sorting-associated protein 11 homolog (hVPS11) (RING finger protein 108)	VPS11 RNF108 PP3476	0.161757	0.264047	0.911509	-0.135569	0.303829	0.866859
EMC3_HUMAN	6	ER membrane protein complex subunit 3 (Transmembrane protein 111)	EMC3 TMEM111	-0.251802	0.198399	0.768244	0.0232988	0.241829	0.971366
CAND1_HUMAN	25	Cullin-associated NEDD8-dissociated protein 1 (Cullin-associated and neddylation-dissociated protein 1) (TBP-interacting protein of 120 kDa A) (TBP-interacting protein 120A) (p120 CAND1)	CAND1 KIAA0829 TIP120 TIP120A	-0.121088	0.278697	0.947901	0.398765	0.265839	0.515331
ZC3HF_HUMAN	5	Zinc finger CCCH domain-containing protein 15 (DRG family-regulatory protein 1) (Likely ortholog of mouse immediate early response erythropoietin 4)	ZC3H15 DFRP1 LEREPO4 HSPC303 HT010 MSTP012 PP730	0.0189128	0.248471	0.986627	0.129463	0.26915	0.855462
ACO13_HUMAN	4	Acyl-coenzyme A thioesterase 13 (Acyl-CoA thioesterase 13) (EC 3.1.2.-) (Thioesterase superfamily member 2) [Cleaved into: Acyl-coenzyme A thioesterase 13, N-terminally processed]	ACOT13 THEM2 HT012 PNAS-27	-0.0080658	0.28133	0.994298	0.207608	0.265734	0.765749
TM165_HUMAN	4	Transmembrane protein 165 (Transmembrane protein PT27) (Transmembrane protein TPARL)	TMEM165 TPARL	-0.217014	0.258672	0.873825	-0.472146	0.264183	0.428823
ECHD1_HUMAN	5	Ethylmalonyl-CoA decarboxylase (EC 4.1.1.94) (Enoyl-CoA hydratase domain-containing protein 1) (Methylmalonyl-CoA decarboxylase) (MMCD) (EC 7.2.4.3)	ECHDC1	0.0840502	0.151801	0.927191	0.323665	0.16059	0.356183
PKN2_HUMAN	4	Serine/threonine-protein kinase N2 (EC 2.7.11.13) (PKN gamma) (Protein kinase C-like 2) (Protein-kinase C-related kinase 2)	PKN2 PRK2 PRKCL2	-0.216112	0.205489	0.824762	0.0159151	0.222821	0.976856
LANC2_HUMAN	3	LanC-like protein 2 (Testis-specific adriamycin sensitivity protein)	LANCL2 GPR69B TASP	-0.245769	0.345182	0.890968	0.320192	0.303005	0.678051
PRKDC_HUMAN	82	DNA-dependent protein kinase catalytic subunit (DNA-PK catalytic subunit) (DNA-PKcs) (EC 2.7.11.1) (DNPK1) (p460)	PRKDC HYRC HYRC1	-0.210041	0.202581	0.825359	0.316649	0.198086	0.478941
MK03_HUMAN	9	Mitogen-activated protein kinase 3 (MAP kinase 3) (MAPK 3) (EC 2.7.11.24) (ERT2) (Extracellular signal-regulated kinase 1) (ERK-1) (Insulin-stimulated MAP2 kinase) (MAP kinase isoform p44) (p44-MAPK) (Microtubule-associated protein 2 kinase) (p44-ERK1)	MAPK3 ERK1 PRKM3	-0.248832	0.144391	0.554477	0.166811	0.13715	0.621829
NDUAC_HUMAN	3	NADH dehydrogenase [ubiquinone] 1 alpha subcomplex subunit 12 (13 kDa differentiation-associated protein) (Complex I-B17.2) (CI-B17.2) (CIB17.2) (NADH-ubiquinone oxidoreductase subunit B17.2)	NDUFA12 DAP13	-0.0229976	0.23876	0.986627	-0.100665	0.224878	0.866859
NSF1C_HUMAN	10	NSFL1 cofactor p47 (UBX domain-containing protein 2C) (p97 cofactor p47)	NSFL1C UBXN2C	-0.122618	0.205956	0.918263	-0.018077	0.235046	0.976809
MYDGF_HUMAN	4	Myeloid-derived growth factor (MYDGF)	MYDGF C19orf10	-0.469518	0.231482	0.456867	0.35181	0.225	0.493698
MP2K1_HUMAN	10	Dual specificity mitogen-activated protein kinase kinase 1 (MAP kinase kinase 1) (MAPKK 1) (MKK1) (EC 2.7.12.2) (ERK activator kinase 1) (MAPK/ERK kinase 1) (MEK 1)	MAP2K1 MEK1 PRKMK1	0.15704	0.161463	0.843571	-0.0305563	0.181991	0.958606
MP2K2_HUMAN	7	Dual specificity mitogen-activated protein kinase kinase 2 (MAP kinase kinase 2) (MAPKK 2) (EC 2.7.12.2) (ERK activator kinase 2) (MAPK/ERK kinase 2) (MEK 2)	MAP2K2 MEK2 MKK2 PRKMK2	0.156644	0.157686	0.840915	0.247127	0.159615	0.495521
MP2K3_HUMAN	4	Dual specificity mitogen-activated protein kinase kinase 3 (MAP kinase kinase 3) (MAPKK 3) (EC 2.7.12.2) (MAPK/ERK kinase 3) (MEK 3) (Stress-activated protein kinase kinase 2) (SAPK kinase 2) (SAPKK-2) (SAPKK2)	MAP2K3 MEK3 MKK3 PRKMK3 SKK2	0.126259	0.195159	0.903841	0.339615	0.206416	0.474468
E2AK2_HUMAN	7	Interferon-induced, double-stranded RNA-activated protein kinase (EC 2.7.11.1) (Eukaryotic translation initiation factor 2-alpha kinase 2) (eIF-2A protein kinase 2) (Interferon-inducible RNA-dependent protein kinase) (P1/eIF-2A protein kinase) (Protein kinase RNA-activated) (PKR) (Protein kinase R) (Tyrosine-protein kinase EIF2AK2) (EC 2.7.10.2) (p68 kinase)	EIF2AK2 PKR PRKR	-0.0454412	0.149091	0.971075	0.345383	0.160331	0.311789
DNJC3_HUMAN	11	DnaJ homolog subfamily C member 3 (Endoplasmic reticulum DNA J domain-containing protein 6) (ER-resident protein ERdj6) (ERdj6) (Interferon-induced, double-stranded RNA-activated protein kinase inhibitor) (Protein kinase inhibitor of 58 kDa) (Protein kinase inhibitor p58)	DNAJC3 P58IPK PRKRI	-0.105068	0.143321	0.882825	0.301684	0.147774	0.338863
ANKH_HUMAN	3	Progressive ankylosis protein homolog (ANK)	ANKH KIAA1581 UNQ241/PRO274	0.106174	0.302585	0.967894	0.84963	0.362311	0.268037
YLPM1_HUMAN	4	YLP motif-containing protein 1 (Nuclear protein ZAP3) (ZAP113)	YLPM1 C14orf170 ZAP3	-0.0652849	0.240213	0.972652	0.272233	0.264364	0.687269
TMX4_HUMAN	4	Thioredoxin-related transmembrane protein 4 (Thioredoxin domain-containing protein 13)	TMX4 KIAA1162 TXNDC13 PSEC0095 UNQ475/PRO938	-0.0253435	0.191911	0.983313	0.207165	0.204886	0.689031
KAT3_HUMAN	6	Kynurenine--oxoglutarate transaminase 3 (EC 2.6.1.7) (Cysteine-S-conjugate beta-lyase 2) (EC 4.4.1.13) (Kynurenine aminotransferase 3) (Kynurenine aminotransferase III) (KATIII) (Kynurenine--glyoxylate transaminase) (EC 2.6.1.63) (Kynurenine--oxoglutarate transaminase III)	KYAT3 CCBL2 KAT3	-0.216057	0.142804	0.646334	0.197064	0.146985	0.577182
PRPS1_HUMAN	10	Ribose-phosphate pyrophosphokinase 1 (EC 2.7.6.1) (PPRibP) (Phosphoribosyl pyrophosphate synthase I) (PRS-I)	PRPS1	-0.258301	0.187932	0.72577	-0.147212	0.186951	0.763681
LGMN_HUMAN	3	Legumain (EC 3.4.22.34) (Asparaginyl endopeptidase) (Protease, cysteine 1)	LGMN PRSC1	0.995729	0.255912	0.0441043	-0.475718	0.254683	0.404931
BCCIP_HUMAN	4	BRCA2 and CDKN1A-interacting protein (P21- and CDK-associated protein 1) (Protein TOK-1)	BCCIP TOK1	-0.167704	0.19348	0.864058	0.236956	0.186323	0.610857
SAR1A_HUMAN	9	GTP-binding protein SAR1a (COPII-associated small GTPase)	SAR1A SAR1 SARA SARA1	-0.14784	0.164593	0.858767	-0.029722	0.172702	0.95721
B2MG_HUMAN	4	Beta-2-microglobulin [Cleaved into: Beta-2-microglobulin form pI 5.3]	B2M CDABP0092 HDCMA22P	-0.00745728	0.201823	0.992659	-0.0599625	0.207561	0.923198
ZCCHV_HUMAN	13	Zinc finger CCCH-type antiviral protein 1 (ADP-ribosyltransferase diphtheria toxin-like 13) (ARTD13) (Inactive Poly [ADP-ribose] polymerase 13) (PARP13) (Zinc finger CCCH domain-containing protein 2) (Zinc finger antiviral protein) (ZAP)	ZC3HAV1 ZC3HDC2 PRO1677	-0.261529	0.112236	0.360784	0.354482	0.120671	0.113801
PSA1_HUMAN	14	Proteasome subunit alpha type-1 (EC 3.4.25.1) (30 kDa prosomal protein) (PROS-30) (Macropain subunit C2) (Multicatalytic endopeptidase complex subunit C2) (Proteasome component C2) (Proteasome nu chain)	PSMA1 HC2 NU PROS30 PSC2	0.0451097	0.192371	0.977697	0.140892	0.201046	0.780348
PSA4_HUMAN	10	Proteasome subunit alpha type-4 (EC 3.4.25.1) (Macropain subunit C9) (Multicatalytic endopeptidase complex subunit C9) (Proteasome component C9) (Proteasome subunit L)	PSMA4 HC9 PSC9	-0.143183	0.187092	0.878665	0.19396	0.181497	0.665407
PSA5_HUMAN	8	Proteasome subunit alpha type-5 (EC 3.4.25.1) (Macropain zeta chain) (Multicatalytic endopeptidase complex zeta chain) (Proteasome zeta chain)	PSMA5	-0.384411	0.150914	0.321724	0.340131	0.13963	0.220005
PNO1_HUMAN	3	RNA-binding protein PNO1	PNO1	0.488053	0.314015	0.623733	0.302205	0.353524	0.744356
SHLB2_HUMAN	3	Endophilin-B2 (SH3 domain-containing GRB2-like protein B2)	SH3GLB2 KIAA1848 PP578	0.517338	0.225549	0.389198	0.0284042	0.222147	0.969197
PSB3_HUMAN	6	Proteasome subunit beta type-3 (EC 3.4.25.1) (Proteasome chain 13) (Proteasome component C10-II) (Proteasome theta chain)	PSMB3	-0.374247	0.191537	0.477131	0.564253	0.20363	0.152581
LXN_HUMAN	4	Latexin (Endogenous carboxypeptidase inhibitor) (ECI) (Protein MUM) (Tissue carboxypeptidase inhibitor) (TCI)	LXN	-0.38078	0.225506	0.567124	0.0791859	0.216479	0.893052
NCLN_HUMAN	10	Nicalin (Nicastrin-like protein)	NCLN	0.0874109	0.128011	0.89473	0.255563	0.133145	0.382674
PSB5_HUMAN	6	Proteasome subunit beta type-5 (EC 3.4.25.1) (Macropain epsilon chain) (Multicatalytic endopeptidase complex epsilon chain) (Proteasome chain 6) (Proteasome epsilon chain) (Proteasome subunit MB1) (Proteasome subunit X)	PSMB5 LMPX MB1 X	0.0389303	0.159067	0.976195	0.279949	0.147902	0.391408
PSB6_HUMAN	5	Proteasome subunit beta type-6 (EC 3.4.25.1) (Macropain delta chain) (Multicatalytic endopeptidase complex delta chain) (Proteasome delta chain) (Proteasome subunit Y)	PSMB6 LMPY Y	-0.0503928	0.200172	0.976195	0.0452208	0.2018	0.941971
NIT2_HUMAN	8	Omega-amidase NIT2 (EC 3.5.1.3) (Nitrilase homolog 2)	NIT2 CUA002	-0.332052	0.161304	0.44208	0.37863	0.146123	0.187057
CCD47_HUMAN	10	Coiled-coil domain-containing protein 47	CCDC47 GK001 MSTP041 PSEC0077	-0.109994	0.118307	0.858764	0.175752	0.130707	0.575634
PRS4_HUMAN	15	26S proteasome regulatory subunit 4 (P26s4) (26S proteasome AAA-ATPase subunit RPT2) (Proteasome 26S subunit ATPase 1)	PSMC1	-0.220553	0.154442	0.690804	-0.0977055	0.17484	0.826159
CPIN1_HUMAN	5	Anamorsin (Cytokine-induced apoptosis inhibitor 1) (Fe-S cluster assembly protein DRE2 homolog)	CIAPIN1 CUA001 PRO0915	0.00557551	0.247361	0.995537	-0.132898	0.241252	0.827832
PRS6B_HUMAN	13	26S proteasome regulatory subunit 6B (26S proteasome AAA-ATPase subunit RPT3) (MB67-interacting protein) (MIP224) (Proteasome 26S subunit ATPase 4) (Tat-binding protein 7) (TBP-7)	PSMC4 MIP224 TBP7	-0.106964	0.141289	0.879308	0.0178307	0.144841	0.970049
PSMD2_HUMAN	26	26S proteasome non-ATPase regulatory subunit 2 (26S proteasome regulatory subunit RPN1) (26S proteasome regulatory subunit S2) (26S proteasome subunit p97) (Protein 55.11) (Tumor necrosis factor type 1 receptor-associated protein 2)	PSMD2 TRAP2	-0.134101	0.101003	0.732691	0.123645	0.1077	0.643274
PITH1_HUMAN	3	PITH domain-containing protein 1	PITHD1 C1orf128 AD039 HT014 PP603	-0.226911	0.272732	0.873886	0.54653	0.281531	0.38517
PSMD3_HUMAN	24	26S proteasome non-ATPase regulatory subunit 3 (26S proteasome regulatory subunit RPN3) (26S proteasome regulatory subunit S3) (Proteasome subunit p58)	PSMD3	-0.0458404	0.174998	0.972652	0.221729	0.188734	0.637102
PSMD4_HUMAN	9	26S proteasome non-ATPase regulatory subunit 4 (26S proteasome regulatory subunit RPN10) (26S proteasome regulatory subunit S5A) (Antisecretory factor 1) (AF) (ASF) (Multiubiquitin chain-binding protein)	PSMD4 MCB1	-0.152226	0.201478	0.879308	0.138732	0.202519	0.783623
PSMD5_HUMAN	12	26S proteasome non-ATPase regulatory subunit 5 (26S protease subunit S5 basic) (26S proteasome subunit S5B)	PSMD5 KIAA0072	-0.580041	0.184099	0.131115	0.196366	0.171297	0.646428
GOPC_HUMAN	7	Golgi-associated PDZ and coiled-coil motif-containing protein (CFTR-associated ligand) (Fused in glioblastoma) (PDZ protein interacting specifically with TC10) (PIST)	GOPC CAL FIG	0.188752	0.156294	0.780018	0.430501	0.155436	0.152581
NU107_HUMAN	3	Nuclear pore complex protein Nup107 (107 kDa nucleoporin) (Nucleoporin Nup107)	NUP107	0.184186	0.222009	0.873886	0.211065	0.2464	0.744356
RM47_HUMAN	3	39S ribosomal protein L47, mitochondrial (L47mt) (MRP-L47) (Mitochondrial large ribosomal subunit protein uL29m) (Nasopharyngeal carcinoma metastasis-related protein 1)	MRPL47 NCM1 CGI-204	0.180186	0.323221	0.927191	0.447044	0.375264	0.637102
APMAP_HUMAN	9	Adipocyte plasma membrane-associated protein (Protein BSCv)	APMAP C20orf3 UNQ1869/PRO4305	-0.102352	0.204658	0.938557	-0.175356	0.235514	0.769689
RTN4_HUMAN	10	Reticulon-4 (Foocen) (Neurite outgrowth inhibitor) (Nogo protein) (Neuroendocrine-specific protein) (NSP) (Neuroendocrine-specific protein C homolog) (RTN-x) (Reticulon-5)	RTN4 KIAA0886 NOGO My043 SP1507	-0.39935	0.711848	0.927191	0.215738	0.675795	0.912217
PSMD8_HUMAN	8	26S proteasome non-ATPase regulatory subunit 8 (26S proteasome regulatory subunit RPN12) (26S proteasome regulatory subunit S14) (p31)	PSMD8	-0.262027	0.106917	0.342093	0.0763669	0.102177	0.769689
PSD11_HUMAN	19	26S proteasome non-ATPase regulatory subunit 11 (26S proteasome regulatory subunit RPN6) (26S proteasome regulatory subunit S9) (26S proteasome regulatory subunit p44.5)	PSMD11	-0.18625	0.164723	0.799468	0.263406	0.18142	0.539162
ARP3B_HUMAN	4	Actin-related protein 3B (ARP3-beta) (Actin-like protein 3B) (Actin-related protein ARP4)	ACTR3B ARP11 ARP4	-0.0398115	0.150989	0.972652	0.336893	0.137709	0.229516
CEMIP_HUMAN	6	Cell migration-inducing and hyaluronan-binding protein (EC 3.2.1.35)	CEMIP KIAA1199	0.114826	0.213399	0.929615	0.194641	0.223097	0.738005
ERGI1_HUMAN	9	Endoplasmic reticulum-Golgi intermediate compartment protein 1 (ER-Golgi intermediate compartment 32 kDa protein) (ERGIC-32)	ERGIC1 ERGIC32 KIAA1181 HT034	-0.186707	0.139119	0.732691	0.314735	0.118337	0.173854
PBIP1_HUMAN	5	Pre-B-cell leukemia transcription factor-interacting protein 1 (Hematopoietic PBX-interacting protein)	PBXIP1 HPIP	0.616154	0.211417	0.200106	-0.0485405	0.217116	0.941971
RCN3_HUMAN	12	Reticulocalbin-3 (EF-hand calcium-binding protein RLP49)	RCN3 UNQ239/PRO272	-0.31365	0.346206	0.858767	0.0400028	0.350282	0.970049
FPRP_HUMAN	4	Prostaglandin F2 receptor negative regulator (CD9 partner 1) (CD9P-1) (Glu-Trp-Ile EWI motif-containing protein F) (EWI-F) (Prostaglandin F2-alpha receptor regulatory protein) (Prostaglandin F2-alpha receptor-associated protein) (CD antigen CD315)	PTGFRN CD9P1 EWIF FPRP KIAA1436	0.401606	0.243824	0.587253	-0.0178395	0.243445	0.976809
PTGIS_HUMAN	17	Prostacyclin synthase (EC 5.3.99.4) (Prostaglandin I2 synthase)	PTGIS CYP8 CYP8A1	-0.381257	0.31287	0.775003	0.277349	0.319061	0.737656
SCYL1_HUMAN	5	N-terminal kinase-like protein (Coated vesicle-associated kinase of 90 kDa) (SCY1-like protein 1) (Telomerase regulation-associated protein) (Telomerase transcriptional element-interacting factor) (Teratoma-associated tyrosine kinase)	SCYL1 CVAK90 GKLP NTKL TAPK TEIF TRAP HT019	-0.313769	0.177454	0.552911	0.252415	0.174641	0.543987
ESYT2_HUMAN	15	Extended synaptotagmin-2 (E-Syt2) (Chr2Syt)	ESYT2 FAM62B KIAA1228	-0.138602	0.176585	0.874964	-0.0628189	0.202472	0.915815
KDIS_HUMAN	5	Kinase D-interacting substrate of 220 kDa (Ankyrin repeat-rich membrane-spanning protein)	KIDINS220 ARMS KIAA1250	0.540199	0.294055	0.525569	0.164672	0.300103	0.827832
MAVS_HUMAN	6	Mitochondrial antiviral-signaling protein (MAVS) (CARD adapter inducing interferon beta) (Cardif) (Interferon beta promoter stimulator protein 1) (IPS-1) (Putative NF-kappa-B-activating protein 031N) (Virus-induced-signaling adapter) (VISA)	MAVS IPS1 KIAA1271 VISA	-0.303898	0.267631	0.799468	0.067262	0.292593	0.94178
PTK7_HUMAN	6	Inactive tyrosine-protein kinase 7 (Colon carcinoma kinase 4) (CCK-4) (Protein-tyrosine kinase 7) (Pseudo tyrosine kinase receptor 7) (Tyrosine-protein kinase-like 7)	PTK7 CCK4	0.28332	0.142715	0.472966	0.160613	0.147958	0.664478
MICA3_HUMAN	3	[F-actin]-monooxygenase MICAL3 (EC 1.14.13.225) (Molecule interacting with CasL protein 3) (MICAL-3)	MICAL3 KIAA0819 KIAA1364	0.513248	0.323498	0.61399	-0.542687	0.394353	0.570513
TWF1_HUMAN	7	Twinfilin-1 (Protein A6) (Protein tyrosine kinase 9)	TWF1 PTK9	0.0131419	0.148324	0.986627	0.240287	0.158341	0.513286
RDH14_HUMAN	6	Retinol dehydrogenase 14 (EC 1.1.1.300) (Alcohol dehydrogenase PAN2) (Short chain dehydrogenase/reductase family 7C member 4)	RDH14 PAN2 SDR7C4 UNQ529/PRO1072	-0.055923	0.157535	0.966924	0.0163765	0.159246	0.971366
F16B1_HUMAN	3	Protein FAM160B1	FAM160B1 KIAA1600	-0.444613	0.239561	0.523312	0.0605617	0.242525	0.935994
PTN1_HUMAN	5	Tyrosine-protein phosphatase non-receptor type 1 (EC 3.1.3.48) (Protein-tyrosine phosphatase 1B) (PTP-1B)	PTPN1 PTP1B	0.0724169	0.22242	0.971075	0.197289	0.217661	0.721829
PRAX_HUMAN	4	Periaxin	PRX KIAA1620	0.218505	0.251392	0.864058	0.136142	0.275607	0.84799
ACTN4_HUMAN	65	Alpha-actinin-4 (Non-muscle alpha-actinin 4)	ACTN4	-0.0814759	0.581985	0.982672	-0.115696	0.5957	0.953927
SPTN2_HUMAN	15	Spectrin beta chain, non-erythrocytic 2 (Beta-III spectrin) (Spinocerebellar ataxia 5 protein)	SPTBN2 KIAA0302 SCA5	0.0733274	0.0906304	0.874964	0.531287	0.0897719	1.49051e-05
CCAR2_HUMAN	11	Cell cycle and apoptosis regulator protein 2 (Cell division cycle and apoptosis regulator protein 2) (DBIRD complex subunit KIAA1967) (Deleted in breast cancer gene 1 protein) (DBC-1) (DBC.1) (NET35) (p30 DBC)	CCAR2 DBC1 KIAA1967	-0.062468	0.0832442	0.879308	0.144893	0.0899518	0.478941
LSM2_HUMAN	5	U6 snRNA-associated Sm-like protein LSm2 (Protein G7b) (Small nuclear ribonuclear protein D homolog) (snRNP core Sm-like protein Sm-x5)	LSM2 C6orf28 G7B	-0.578087	0.230727	0.342093	-0.0950162	0.226703	0.875711
PTN11_HUMAN	8	Tyrosine-protein phosphatase non-receptor type 11 (EC 3.1.3.48) (Protein-tyrosine phosphatase 1D) (PTP-1D) (Protein-tyrosine phosphatase 2C) (PTP-2C) (SH-PTP2) (SHP-2) (Shp2) (SH-PTP3)	PTPN11 PTP2C SHPTP2	-0.0956162	0.161443	0.918328	0.226859	0.142669	0.482963
PTN12_HUMAN	3	Tyrosine-protein phosphatase non-receptor type 12 (EC 3.1.3.48) (PTP-PEST) (Protein-tyrosine phosphatase G1) (PTPG1)	PTPN12	0.217154	0.179791	0.78276	0.104163	0.18945	0.827832
PURB_HUMAN	5	Transcriptional activator protein Pur-beta (Purine-rich element-binding protein B)	PURB	0.00667035	0.185269	0.992659	0.182374	0.210478	0.739606
PTBP2_HUMAN	4	Polypyrimidine tract-binding protein 2 (Neural polypyrimidine tract-binding protein) (Neurally-enriched homolog of PTB) (PTB-like protein)	PTBP2 NPTB PTB PTBLP	0.0743561	0.203064	0.963456	0.696876	0.202139	0.05733
BAX_HUMAN	3	Apoptosis regulator BAX (Bcl-2-like protein 4) (Bcl2-L-4)	BAX BCL2L4	-0.00267355	0.22696	0.997575	0.0549822	0.239615	0.94178
ABCD3_HUMAN	9	ATP-binding cassette sub-family D member 3 (70 kDa peroxisomal membrane protein) (PMP70)	ABCD3 PMP70 PXMP1	-0.311313	0.146193	0.415248	0.446488	0.163218	0.154238
P5CS_HUMAN	23	Delta-1-pyrroline-5-carboxylate synthase (P5CS) (Aldehyde dehydrogenase family 18 member A1) [Includes: Glutamate 5-kinase (GK) (EC 2.7.2.11) (Gamma-glutamyl kinase); Gamma-glutamyl phosphate reductase (GPR) (EC 1.2.1.41) (Glutamate-5-semialdehyde dehydrogenase) (Glutamyl-gamma-semialdehyde dehydrogenase)]	ALDH18A1 GSAS P5CS PYCS	-0.0884494	0.127283	0.892902	0.104931	0.13734	0.766329
PYGB_HUMAN	46	Glycogen phosphorylase, brain form (EC 2.4.1.1)	PYGB	-0.191198	0.516082	0.962311	0.0941741	0.5132	0.95444
PYGL_HUMAN	11	Glycogen phosphorylase, liver form (EC 2.4.1.1)	PYGL	-0.356074	0.194122	0.517914	-0.0956599	0.168666	0.821387
SRPRB_HUMAN	12	Signal recognition particle receptor subunit beta (SR-beta) (Protein APMCF1)	SRPRB PSEC0230	-0.00485962	0.539341	0.998535	0.184136	0.486504	0.889551
ENOPH_HUMAN	3	Enolase-phosphatase E1 (EC 3.1.3.77) (2,3-diketo-5-methylthio-1-phosphopentane phosphatase) (MASA homolog)	ENOPH1 MASA MSTP145	-0.167368	0.313752	0.931685	-0.053548	0.283189	0.95444
RPR1B_HUMAN	3	Regulation of nuclear pre-mRNA domain-containing protein 1B (Cell cycle-related and expression-elevated protein in tumor)	RPRD1B C20orf77 CREPT	0.497152	0.277567	0.550678	0.0654791	0.29107	0.941971
RBM25_HUMAN	6	RNA-binding protein 25 (Arg/Glu/Asp-rich protein of 120 kDa) (RED120) (Protein S164) (RNA-binding motif protein 25) (RNA-binding region-containing protein 7)	RBM25 RNPC7	0.133536	0.147986	0.858767	0.0851069	0.17125	0.846715
SYQ_HUMAN	24	Glutamine--tRNA ligase (EC 6.1.1.18) (Glutaminyl-tRNA synthetase) (GlnRS)	QARS	-0.230382	0.0963871	0.342093	0.350144	0.0873794	0.00964319
RAB3B_HUMAN	5	Ras-related protein Rab-3B	RAB3B	-0.164327	0.177324	0.858764	0.265055	0.195325	0.570951
RAB5B_HUMAN	4	Ras-related protein Rab-5B	RAB5B	-0.436463	0.187344	0.37104	0.337576	0.161443	0.335331
RAB13_HUMAN	4	Ras-related protein Rab-13 (Cell growth-inhibiting gene 4 protein)	RAB13 GIG4	0.0169857	0.253342	0.986627	-0.319707	0.258167	0.621264
PGTA_HUMAN	5	Geranylgeranyl transferase type-2 subunit alpha (EC 2.5.1.60) (Geranylgeranyl transferase type II subunit alpha) (Rab geranyl-geranyltransferase subunit alpha) (Rab GG transferase alpha) (Rab GGTase alpha) (Rab geranylgeranyltransferase subunit alpha)	RABGGTA	0.186606	0.189517	0.8422	0.123506	0.193187	0.797054
RAC1_HUMAN	5	Ras-related C3 botulinum toxin substrate 1 (Cell migration-inducing gene 5 protein) (Ras-like protein TC25) (p21-Rac1)	RAC1 TC25 MIG5	-0.103901	0.203903	0.938236	-0.481308	0.2357	0.338863
RD23A_HUMAN	5	UV excision repair protein RAD23 homolog A (HR23A) (hHR23A)	RAD23A	-0.0206887	0.143599	0.982672	0.448886	0.162985	0.155285
RALA_HUMAN	6	Ras-related protein Ral-A	RALA RAL	-0.321162	0.178678	0.54387	-0.123723	0.17209	0.777931
RAN_HUMAN	12	GTP-binding nuclear protein Ran (Androgen receptor-associated protein 24) (GTPase Ran) (Ras-like protein TC4) (Ras-related nuclear protein)	RAN ARA24 OK/SW-cl.81	-0.195551	0.20073	0.843571	-0.136449	0.223966	0.806532
RBP2_HUMAN	9	E3 SUMO-protein ligase RanBP2 (EC 2.3.2.-) (358 kDa nucleoporin) (Nuclear pore complex protein Nup358) (Nucleoporin Nup358) (Ran-binding protein 2) (RanBP2) (p270)	RANBP2 NUP358	0.244509	0.133458	0.522218	-0.0236814	0.133659	0.954484
RAP1A_HUMAN	3	Ras-related protein Rap-1A (C21KG) (G-22K) (GTP-binding protein smg p21A) (Ras-related protein Krev-1)	RAP1A KREV1	-0.505112	0.31584	0.611829	-0.357605	0.31642	0.654681
GDS1_HUMAN	4	Rap1 GTPase-GDP dissociation stimulator 1 (Exchange factor smgGDS) (SMG GDS protein) (SMG P21 stimulatory GDP/GTP exchange protein)	RAP1GDS1	0.509308	0.217872	0.37104	0.043491	0.205222	0.946723
SYRC_HUMAN	30	Arginine--tRNA ligase, cytoplasmic (EC 6.1.1.19) (Arginyl-tRNA synthetase) (ArgRS)	RARS	-0.247337	0.309791	0.874964	0.168123	0.322098	0.834955
RASA1_HUMAN	7	Ras GTPase-activating protein 1 (GAP) (GTPase-activating protein) (RasGAP) (Ras p21 protein activator) (p120GAP)	RASA1 GAP RASA	-0.3879	0.172188	0.389198	0.0596225	0.167431	0.89545
RBBP4_HUMAN	8	Histone-binding protein RBBP4 (Chromatin assembly factor 1 subunit C) (CAF-1 subunit C) (Chromatin assembly factor I p48 subunit) (CAF-I 48 kDa subunit) (CAF-I p48) (Nucleosome-remodeling factor subunit RBAP48) (Retinoblastoma-binding protein 4) (RBBP-4) (Retinoblastoma-binding protein p48)	RBBP4 RBAP48	-0.345775	0.1577	0.407709	0.14239	0.164951	0.739606
GBB4_HUMAN	3	Guanine nucleotide-binding protein subunit beta-4 (Transducin beta chain 4)	GNB4	-0.0808906	0.257801	0.971075	0.343415	0.270048	0.611649
RBM4_HUMAN	4	RNA-binding protein 4 (Lark homolog) (hLark) (RNA-binding motif protein 4) (RNA-binding motif protein 4a)	RBM4 RBM4A	0.518494	0.209454	0.342093	0.224742	0.198725	0.654552
RBMS1_HUMAN	3	RNA-binding motif, single-stranded-interacting protein 1 (Single-stranded DNA-binding protein MSSP-1) (Suppressor of CDC2 with RNA-binding motif 2)	RBMS1 C2orf12 MSSP MSSP1 SCR2	-0.117352	0.220897	0.931685	0.169783	0.20758	0.760397
RCN1_HUMAN	19	Reticulocalbin-1	RCN1 RCN	-0.246452	0.161024	0.623733	0.251981	0.154832	0.474468
RADI_HUMAN	12	Radixin	RDX	0.31391	0.141292	0.394891	0.133601	0.145953	0.718281
ACTC_HUMAN	9	Actin, alpha cardiac muscle 1 (Alpha-cardiac actin) [Cleaved into: Actin, alpha cardiac muscle 1, intermediate form]	ACTC1 ACTC	-0.0176375	0.0799437	0.981604	-0.157453	0.0859912	0.404286
AFAP1_HUMAN	3	Actin filament-associated protein 1 (110 kDa actin filament-associated protein) (AFAP-110)	AFAP1 AFAP	0.489566	0.2784	0.554477	-0.045576	0.253065	0.95444
EXOC4_HUMAN	7	Exocyst complex component 4 (Exocyst complex component Sec8)	EXOC4 KIAA1699 SEC8 SEC8L1	0.0836525	0.153949	0.929615	0.136002	0.16919	0.760397
ADPPT_HUMAN	5	L-aminoadipate-semialdehyde dehydrogenase-phosphopantetheinyl transferase (EC 2.7.8.7) (4'-phosphopantetheinyl transferase) (Alpha-aminoadipic semialdehyde dehydrogenase-phosphopantetheinyl transferase) (AASD-PPT) (LYS5 ortholog)	AASDHPPT CGI-80 HAH-P HSPC223 x0005	0.342605	0.218836	0.62108	0.329491	0.207611	0.488041
AMPB_HUMAN	16	Aminopeptidase B (AP-B) (EC 3.4.11.6) (Arginine aminopeptidase) (Arginyl aminopeptidase)	RNPEP APB	-0.190425	0.164211	0.788881	0.368295	0.158522	0.254908
ABCE1_HUMAN	11	ATP-binding cassette sub-family E member 1 (2'-5'-oligoadenylate-binding protein) (HuHP68) (RNase L inhibitor) (Ribonuclease 4 inhibitor) (RNS4I)	ABCE1 RLI RNASEL1 RNASELI RNS4I OK/SW-cl.40	-0.0614246	0.122531	0.938557	-0.345902	0.123696	0.140742
RIC8A_HUMAN	6	Synembryn-A (Protein Ric-8A)	RIC8A	0.148128	0.135427	0.808325	0.0747631	0.139866	0.831474
ROCK1_HUMAN	5	Rho-associated protein kinase 1 (EC 2.7.11.1) (Renal carcinoma antigen NY-REN-35) (Rho-associated, coiled-coil-containing protein kinase 1) (Rho-associated, coiled-coil-containing protein kinase I) (ROCK-I) (p160 ROCK-1) (p160ROCK)	ROCK1	0.247141	0.222544	0.804733	-0.0270645	0.256952	0.971366
RFA1_HUMAN	5	Replication protein A 70 kDa DNA-binding subunit (RP-A p70) (Replication factor A protein 1) (RF-A protein 1) (Single-stranded DNA-binding protein) [Cleaved into: Replication protein A 70 kDa DNA-binding subunit, N-terminally processed]	RPA1 REPA1 RPA70	0.0966809	0.169608	0.927191	0.0556244	0.182032	0.917259
RL3_HUMAN	25	60S ribosomal protein L3 (HIV-1 TAR RNA-binding protein B) (TARBP-B) (Large ribosomal subunit protein uL3)	RPL3 OK/SW-cl.32	0.151639	0.282186	0.929615	0.0763536	0.31922	0.938019
RL7A_HUMAN	20	60S ribosomal protein L7a (Large ribosomal subunit protein eL8) (PLA-X polypeptide) (Surfeit locus protein 3)	RPL7A SURF-3 SURF3	-0.0693413	0.0730191	0.853128	0.0678649	0.0780163	0.737656
RL8_HUMAN	13	60S ribosomal protein L8 (Large ribosomal subunit protein uL2)	RPL8	0.0688	0.21712	0.971075	-0.282814	0.244513	0.642894
RL9_HUMAN	11	60S ribosomal protein L9 (Large ribosomal subunit protein uL6)	RPL9 OK/SW-cl.103; RPL9P7; RPL9P8; RPL9P9	-0.25065	0.165427	0.639094	0.355886	0.164363	0.302446
RL12_HUMAN	9	60S ribosomal protein L12 (Large ribosomal subunit protein uL11)	RPL12	-0.257959	0.201999	0.76081	-0.140719	0.223867	0.800209
RL18A_HUMAN	13	60S ribosomal protein L18a (Large ribosomal subunit protein eL20)	RPL18A	-0.098684	0.13895	0.890579	0.0235014	0.150898	0.961274
RL28_HUMAN	7	60S ribosomal protein L28 (Large ribosomal subunit protein eL28)	RPL28	0.239666	0.180068	0.73478	-0.243804	0.202786	0.627346
RL35A_HUMAN	8	60S ribosomal protein L35a (Cell growth-inhibiting gene 33 protein) (Large ribosomal subunit protein eL33)	RPL35A GIG33	0.104637	0.185493	0.927191	-0.251735	0.187419	0.575634
RL36A_HUMAN	4	60S ribosomal protein L36a (60S ribosomal protein L44) (Cell growth-inhibiting gene 15 protein) (Cell migration-inducing gene 6 protein) (Large ribosomal subunit protein eL42)	RPL36A RPL44 GIG15 MIG6	0.3719	0.187797	0.477131	-0.338892	0.209376	0.478941
RS2_HUMAN	19	40S ribosomal protein S2 (40S ribosomal protein S4) (Protein LLRep3) (Small ribosomal subunit protein uS5)	RPS2 RPS4	-0.147334	0.316195	0.944615	0.128464	0.319461	0.881736
RS3_HUMAN	21	40S ribosomal protein S3 (EC 4.2.99.18) (Small ribosomal subunit protein uS3)	RPS3 OK/SW-cl.26	-0.240348	0.473456	0.938236	0.08444	0.502726	0.958606
RS3A_HUMAN	21	40S ribosomal protein S3a (Small ribosomal subunit protein eS1) (v-fos transformation effector protein) (Fte-1)	RPS3A FTE1 MFTL	0.199613	0.152234	0.739891	-0.064916	0.171664	0.889551
RS4Y1_HUMAN	4	40S ribosomal protein S4, Y isoform 1 (Small ribosomal subunit protein eS4)	RPS4Y1 RPS4Y PRO2646	-0.256124	0.227762	0.803183	-0.261167	0.249106	0.680998
RS7_HUMAN	14	40S ribosomal protein S7 (Small ribosomal subunit protein eS7)	RPS7	0.178821	0.152778	0.78686	-0.671343	0.18477	0.0286926
RS10_HUMAN	8	40S ribosomal protein S10 (Small ribosomal subunit protein eS10)	RPS10	0.065042	0.137327	0.944615	-0.199914	0.172446	0.642894
RS11_HUMAN	13	40S ribosomal protein S11 (Small ribosomal subunit protein uS17)	RPS11	0.0652627	0.106497	0.910623	0.140169	0.105526	0.578279
RS12_HUMAN	8	40S ribosomal protein S12 (Small ribosomal subunit protein eS12)	RPS12	-0.0503781	0.184806	0.972652	0.14955	0.211512	0.779959
RS13_HUMAN	11	40S ribosomal protein S13 (Small ribosomal subunit protein uS15)	RPS13	-0.208948	0.202257	0.825359	-0.176188	0.209171	0.748486
RS14_HUMAN	8	40S ribosomal protein S14 (Small ribosomal subunit protein uS11)	RPS14 PRO2640	-0.144019	0.2639	0.928656	0.19228	0.300929	0.796922
RS16_HUMAN	14	40S ribosomal protein S16 (Small ribosomal subunit protein uS9)	RPS16	-0.0225246	0.19789	0.985607	-0.0842769	0.224534	0.889658
RS18_HUMAN	13	40S ribosomal protein S18 (Ke-3) (Ke3) (Small ribosomal subunit protein uS13)	RPS18 D6S218E	0.129585	0.134675	0.847809	0.168393	0.139632	0.622928
RS20_HUMAN	5	40S ribosomal protein S20 (Small ribosomal subunit protein uS10)	RPS20	-0.477425	0.202748	0.364906	-0.160992	0.236619	0.784415
RS25_HUMAN	4	40S ribosomal protein S25 (Small ribosomal subunit protein eS25)	RPS25	-0.540427	0.246218	0.407709	0.286692	0.234975	0.622295
RS27_HUMAN	3	40S ribosomal protein S27 (Metallopan-stimulin 1) (MPS-1) (Small ribosomal subunit protein eS27)	RPS27 MPS1	0.157426	0.283808	0.927191	-0.387927	0.316844	0.622295
RS29_HUMAN	3	40S ribosomal protein S29 (Small ribosomal subunit protein uS14)	RPS29	-0.101417	0.244615	0.955865	0.000299663	0.259835	0.999086
RIR1_HUMAN	4	Ribonucleoside-diphosphate reductase large subunit (EC 1.17.4.1) (Ribonucleoside-diphosphate reductase subunit M1) (Ribonucleotide reductase large subunit)	RRM1 RR1	-0.0335141	0.207506	0.982672	-0.00793569	0.202653	0.988298
RSU1_HUMAN	6	Ras suppressor protein 1 (RSP-1) (Rsu-1)	RSU1 RSP1	-0.217688	0.180362	0.780018	0.204921	0.146818	0.559956
RYR2_HUMAN	3	Ryanodine receptor 2 (RYR-2) (RyR2) (hRYR-2) (Cardiac muscle ryanodine receptor) (Cardiac muscle ryanodine receptor-calcium release channel) (Type 2 ryanodine receptor)	RYR2	0.0367678	0.248827	0.982672	-0.133058	0.272596	0.851796
SYSC_HUMAN	16	Serine--tRNA ligase, cytoplasmic (EC 6.1.1.11) (Seryl-tRNA synthetase) (SerRS) (Seryl-tRNA(Ser/Sec) synthetase)	SARS SERS	-0.292252	0.256713	0.799297	0.367702	0.237636	0.494077
NLTP_HUMAN	16	Non-specific lipid-transfer protein (NSL-TP) (EC 2.3.1.176) (Propanoyl-CoA C-acyltransferase) (SCP-chi) (SCPX) (Sterol carrier protein 2) (SCP-2) (Sterol carrier protein X) (SCP-X)	SCP2	-0.196567	0.17334	0.799468	0.0808146	0.16694	0.852066
SDF2_HUMAN	3	Stromal cell-derived factor 2 (SDF-2)	SDF2	-0.167848	0.213262	0.874964	0.13812	0.194026	0.779626
UBE2O_HUMAN	7	(E3-independent) E2 ubiquitin-conjugating enzyme (EC 2.3.2.24) (E2/E3 hybrid ubiquitin-protein ligase UBE2O) (Ubiquitin carrier protein O) (Ubiquitin-conjugating enzyme E2 O) (Ubiquitin-conjugating enzyme E2 of 230 kDa) (Ubiquitin-conjugating enzyme E2-230K) (Ubiquitin-protein ligase O)	UBE2O KIAA1734	0.0435967	0.164749	0.972652	0.258667	0.184135	0.559956
SDHB_HUMAN	11	Succinate dehydrogenase [ubiquinone] iron-sulfur subunit, mitochondrial (EC 1.3.5.1) (Iron-sulfur subunit of complex II) (Ip)	SDHB SDH SDH1	-0.202378	0.117321	0.554477	-0.0381513	0.130569	0.921613
SEC13_HUMAN	8	Protein SEC13 homolog (GATOR complex protein SEC13) (SEC13-like protein 1) (SEC13-related protein)	SEC13 D3S1231E SEC13A SEC13L1 SEC13R	-0.366275	0.209406	0.552911	0.337278	0.176078	0.384776
SE1L1_HUMAN	6	Protein sel-1 homolog 1 (Suppressor of lin-12-like protein 1) (Sel-1L)	SEL1L TSA305 UNQ128/PRO1063	0.0684009	0.145414	0.944615	0.228922	0.157719	0.540968
RRAGC_HUMAN	4	Ras-related GTP-binding protein C (Rag C) (RagC) (GTPase-interacting protein 2) (TIB929)	RRAGC	0.0596841	0.206496	0.971075	0.363723	0.211155	0.447894
LIN7B_HUMAN	3	Protein lin-7 homolog B (Lin-7B) (hLin7B) (Mammalian lin-seven protein 2) (MALS-2) (Vertebrate lin-7 homolog 2) (Veli-2) (hVeli2)	LIN7B MALS2 VELI2 UNQ3116/PRO10200	0.451057	0.213084	0.438306	0.255071	0.206666	0.621264
P3H1_HUMAN	16	Prolyl 3-hydroxylase 1 (EC 1.14.11.7) (Growth suppressor 1) (Leucine- and proline-enriched proteoglycan 1) (Leprecan-1)	P3H1 GROS1 LEPRE1 PSEC0109	-0.252606	0.313554	0.874964	-0.0339247	0.340117	0.971366
SET_HUMAN	5	Protein SET (HLA-DR-associated protein II) (Inhibitor of granzyme A-activated DNase) (IGAAD) (PHAPII) (Phosphatase 2A inhibitor I2PP2A) (I-2PP2A) (Template-activating factor I) (TAF-I)	SET	-0.372032	0.165375	0.394891	0.302584	0.163536	0.404949
BLM_HUMAN	4	Bloom syndrome protein (EC 3.6.4.12) (DNA helicase, RecQ-like type 2) (RecQ2) (RecQ protein-like 3)	BLM RECQ2 RECQL3	0.0518853	0.302359	0.982672	0.545915	0.287729	0.392036
MMS19_HUMAN	3	MMS19 nucleotide excision repair protein homolog (hMMS19) (MET18 homolog) (MMS19-like protein)	MMS19 MMS19L	0.219891	0.26874	0.874964	0.822106	0.311199	0.187057
SFPQ_HUMAN	16	Splicing factor, proline- and glutamine-rich (100 kDa DNA-pairing protein) (hPOMp100) (DNA-binding p52/p100 complex, 100 kDa subunit) (Polypyrimidine tract-binding protein-associated-splicing factor) (PSF) (PTB-associated-splicing factor)	SFPQ PSF	0.106266	0.121784	0.861206	-0.250678	0.142833	0.428823
PDLI2_HUMAN	9	PDZ and LIM domain protein 2 (PDZ-LIM protein mystique)	PDLIM2 PP6345	0.0459525	0.193685	0.977431	0.229343	0.201239	0.649772
SRSF1_HUMAN	9	Serine/arginine-rich splicing factor 1 (Alternative-splicing factor 1) (ASF-1) (Splicing factor, arginine/serine-rich 1) (pre-mRNA-splicing factor SF2, P33 subunit)	SRSF1 ASF SF2 SF2P33 SFRS1 OK/SW-cl.3	-0.146692	0.124332	0.78276	0.152289	0.130239	0.639034
SRSF4_HUMAN	6	Serine/arginine-rich splicing factor 4 (Pre-mRNA-splicing factor SRP75) (SRP001LB) (Splicing factor, arginine/serine-rich 4)	SRSF4 SFRS4 SRP75	0.490729	0.192665	0.322301	-0.0386653	0.266113	0.963239
BLMH_HUMAN	4	Bleomycin hydrolase (BH) (BLM hydrolase) (BMH) (EC 3.4.22.40)	BLMH	0.0645925	0.252452	0.974364	0.385317	0.264187	0.540968
NOC3L_HUMAN	4	Nucleolar complex protein 3 homolog (NOC3 protein homolog) (Factor for adipocyte differentiation 24) (NOC3-like protein) (Nucleolar complex-associated protein 3-like protein)	NOC3L AD24 C10orf117 FAD24	0.228482	0.230258	0.841487	0.185297	0.231868	0.760397
SRSF7_HUMAN	9	Serine/arginine-rich splicing factor 7 (Splicing factor 9G8) (Splicing factor, arginine/serine-rich 7)	SRSF7 SFRS7	0.170823	0.172139	0.840915	0.371527	0.175878	0.321533
INF2_HUMAN	16	Inverted formin-2 (HBEBP2-binding protein C)	INF2 C14orf151 C14orf173	-0.216033	0.177466	0.775003	0.268826	0.165042	0.474468
SGCD_HUMAN	5	Delta-sarcoglycan (Delta-SG) (35 kDa dystrophin-associated glycoprotein) (35DAG)	SGCD	0.180465	0.183891	0.843571	0.186394	0.185446	0.690179
SPHM_HUMAN	11	N-sulphoglucosamine sulphohydrolase (EC 3.10.1.1) (Sulfoglucosamine sulfamidase) (Sulphamidase)	SGSH HSS	-0.0495965	0.148648	0.971075	0.171399	0.153655	0.656101
SGTA_HUMAN	4	Small glutamine-rich tetratricopeptide repeat-containing protein alpha (Alpha-SGT) (Vpu-binding protein) (UBP)	SGTA SGT SGT1	0.296892	0.238146	0.772929	0.11764	0.268321	0.871297
SH3L1_HUMAN	6	SH3 domain-binding glutamic acid-rich-like protein	SH3BGRL	-0.309318	0.293669	0.824762	-0.192173	0.292195	0.789924
SH3G1_HUMAN	8	Endophilin-A2 (EEN fusion partner of MLL) (Endophilin-2) (Extra eleven-nineteen leukemia fusion gene protein) (EEN) (SH3 domain protein 2B) (SH3 domain-containing GRB2-like protein 1)	SH3GL1 CNSA1 SH3D2B	-0.258107	0.174142	0.654795	0.165103	0.151309	0.662439
BLVRB_HUMAN	8	Flavin reductase (NADPH) (FR) (EC 1.5.1.30) (Biliverdin reductase B) (BVR-B) (EC 1.3.1.24) (Biliverdin-IX beta-reductase) (Green heme-binding protein) (GHBP) (NADPH-dependent diaphorase) (NADPH-flavin reductase) (FLR)	BLVRB FLR	-0.224853	0.151763	0.654795	0.225107	0.143888	0.493698
VPS16_HUMAN	4	Vacuolar protein sorting-associated protein 16 homolog (hVPS16)	VPS16	0.12902	0.269968	0.944084	0.435366	0.260289	0.463753
NUCKS_HUMAN	6	Nuclear ubiquitous casein and cyclin-dependent kinase substrate 1 (P1)	NUCKS1 NUCKS JC7	0.263013	0.229964	0.799297	-0.0355239	0.272684	0.969131
TBC15_HUMAN	3	TBC1 domain family member 15 (GTPase-activating protein RAB7) (GAP for RAB7) (Rab7-GAP)	TBC1D15	0.0482552	0.244252	0.981604	0.225636	0.276275	0.760397
ES8L2_HUMAN	5	Epidermal growth factor receptor kinase substrate 8-like protein 2 (EPS8-like protein 2) (Epidermal growth factor receptor pathway substrate 8-related protein 2) (EPS8-related protein 2)	EPS8L2 EPS8R2 PP13181	0.122282	0.204421	0.917983	0.240046	0.207361	0.643274
KLC2_HUMAN	8	Kinesin light chain 2 (KLC 2)	KLC2	-0.203618	0.142535	0.6947	0.102939	0.138884	0.770337
AIDA_HUMAN	3	Axin interactor, dorsalization-associated protein (Axin interaction partner and dorsalization antagonist)	AIDA C1orf80	0.0768384	0.226156	0.970442	0.0935772	0.261714	0.89545
NIBL1_HUMAN	21	Niban-like protein 1 (Meg-3) (Melanoma invasion by ERK) (MINERVA) (Protein FAM129B)	FAM129B C9orf88	-0.266574	0.173554	0.623611	0.160118	0.151196	0.667494
NT5D2_HUMAN	3	5'-nucleotidase domain-containing protein 2 (EC 3.1.3.-)	NT5DC2	0.39701	0.293437	0.732691	0.089664	0.328185	0.927899
RT05_HUMAN	5	28S ribosomal protein S5, mitochondrial (MRP-S5) (S5mt) (Mitochondrial small ribosomal subunit protein uS5m)	MRPS5	0.359592	0.189375	0.502292	0.39528	0.228465	0.444506
RM11_HUMAN	3	39S ribosomal protein L11, mitochondrial (L11mt) (MRP-L11) (Mitochondrial large ribosomal subunit protein uL11m)	MRPL11 CGI-113	0.543361	0.279287	0.497069	0.265399	0.26379	0.690179
RM09_HUMAN	3	39S ribosomal protein L9, mitochondrial (L9mt) (MRP-L9) (Mitochondrial large ribosomal subunit protein bL9m)	MRPL9	0.234241	0.319979	0.883308	0.229192	0.333017	0.783623
SKP1_HUMAN	5	S-phase kinase-associated protein 1 (Cyclin-A/CDK2-associated protein p19) (p19A) (Organ of Corti protein 2) (OCP-2) (Organ of Corti protein II) (OCP-II) (RNA polymerase II elongation factor-like protein) (SIII) (Transcription elongation factor B polypeptide 1-like) (p19skp1)	SKP1 EMC19 OCP2 SKP1A TCEB1L	0.184993	0.241778	0.879023	-0.270357	0.261205	0.685025
SATT_HUMAN	3	Neutral amino acid transporter A (Alanine/serine/cysteine/threonine transporter 1) (ASCT-1) (SATT) (Solute carrier family 1 member 4)	SLC1A4 ASCT1 SATT	0.120133	0.248407	0.941704	0.0927029	0.268149	0.898263
AAAT_HUMAN	5	Neutral amino acid transporter B(0) (ATB(0)) (Baboon M7 virus receptor) (RD114/simian type D retrovirus receptor) (Sodium-dependent neutral amino acid transporter type 2) (Solute carrier family 1 member 5)	SLC1A5 ASCT2 M7V1 RDR RDRC	0.0410494	0.167873	0.976195	0.4774	0.197606	0.237974
SPSY_HUMAN	5	Spermine synthase (SPMSY) (EC 2.5.1.22) (Spermidine aminopropyltransferase)	SMS	-0.249686	0.186382	0.732691	0.207219	0.175768	0.638191
FSCN1_HUMAN	24	Fascin (55 kDa actin-bundling protein) (Singed-like protein) (p55)	FSCN1 FAN1 HSN SNL	-0.135331	0.212987	0.904053	0.206039	0.210303	0.693718
RSMB_HUMAN	9	Small nuclear ribonucleoprotein-associated proteins B and B' (snRNP-B) (Sm protein B/B') (Sm-B/B') (SmB/B')	SNRPB COD SNRPB1	-0.357068	0.179985	0.465022	0.182692	0.157692	0.642894
RU2B_HUMAN	3	U2 small nuclear ribonucleoprotein B'' (U2 snRNP B'')	SNRPB2	-0.322654	0.206836	0.623733	0.0872471	0.223068	0.886545
SMD1_HUMAN	3	Small nuclear ribonucleoprotein Sm D1 (Sm-D1) (Sm-D autoantigen) (snRNP core protein D1)	SNRPD1	-0.096341	0.203672	0.944615	0.375662	0.197371	0.392036
SMD2_HUMAN	4	Small nuclear ribonucleoprotein Sm D2 (Sm-D2) (snRNP core protein D2)	SNRPD2 SNRPD1	-0.220194	0.197947	0.804733	0.298916	0.175635	0.454363
SMD3_HUMAN	4	Small nuclear ribonucleoprotein Sm D3 (Sm-D3) (snRNP core protein D3)	SNRPD3	-0.139315	0.258394	0.929615	0.491535	0.257591	0.386588
RUXF_HUMAN	3	Small nuclear ribonucleoprotein F (snRNP-F) (Sm protein F) (Sm-F) (SmF)	SNRPF PBSCF	0.260344	0.189812	0.728491	-0.258205	0.206839	0.620111
SNX2_HUMAN	14	Sorting nexin-2 (Transformation-related gene 9 protein) (TRG-9)	SNX2 TRG9	0.0844884	0.193675	0.947901	0.0722558	0.203239	0.89545
SOAT1_HUMAN	3	Sterol O-acyltransferase 1 (EC 2.3.1.26) (Acyl-coenzyme A:cholesterol acyltransferase 1) (ACAT-1) (Cholesterol acyltransferase 1)	SOAT1 ACACT ACACT1 ACAT ACAT1 SOAT STAT	-0.175744	0.238343	0.882825	0.437578	0.243254	0.428823
SODC_HUMAN	9	Superoxide dismutase [Cu-Zn] (EC 1.15.1.1) (Superoxide dismutase 1) (hSod1)	SOD1	0.497476	0.221757	0.389198	0.283224	0.250422	0.651421
SODM_HUMAN	12	Superoxide dismutase [Mn], mitochondrial (EC 1.15.1.1)	SOD2	-0.227322	0.132038	0.554477	-0.0403295	0.138278	0.921613
SP100_HUMAN	6	Nuclear autoantigen Sp-100 (Nuclear dot-associated Sp100 protein) (Speckled 100 kDa)	SP100	-0.08774	0.165964	0.931685	-0.33991	0.166126	0.338863
DYST_HUMAN	24	Dystonin (230 kDa bullous pemphigoid antigen) (230/240 kDa bullous pemphigoid antigen) (Bullous pemphigoid antigen 1) (BPA) (Bullous pemphigoid antigen) (Dystonia musculorum protein) (Hemidesmosomal plaque protein)	DST BP230 BP240 BPAG1 DMH DT KIAA0728	0.0230483	0.0741135	0.971075	0.174971	0.0687687	0.187057
SPTN1_HUMAN	122	Spectrin alpha chain, non-erythrocytic 1 (Alpha-II spectrin) (Fodrin alpha chain) (Spectrin, non-erythroid alpha subunit)	SPTAN1 NEAS SPTA2	-0.0757424	0.417396	0.981604	-0.00386913	0.424643	0.997209
SPTB1_HUMAN	5	Spectrin beta chain, erythrocytic (Beta-I spectrin)	SPTB SPTB1	0.0937644	0.171235	0.928656	-0.0806193	0.180246	0.866859
SPEE_HUMAN	12	Spermidine synthase (SPDSY) (EC 2.5.1.16) (Putrescine aminopropyltransferase)	SRM SPS1 SRML1	-0.686006	0.287484	0.350732	0.363244	0.242322	0.515454
SRP09_HUMAN	5	Signal recognition particle 9 kDa protein (SRP9)	SRP9	-0.230057	0.190186	0.780018	0.134217	0.169361	0.763011
SRP14_HUMAN	6	Signal recognition particle 14 kDa protein (SRP14) (18 kDa Alu RNA-binding protein)	SRP14	0.236704	0.24319	0.843571	-0.444618	0.23225	0.385389
SRP68_HUMAN	10	Signal recognition particle subunit SRP68 (SRP68) (Signal recognition particle 68 kDa protein)	SRP68	-0.113852	0.166699	0.89473	0.19531	0.154087	0.607804
SRPRA_HUMAN	10	Signal recognition particle receptor subunit alpha (SR-alpha) (Docking protein alpha) (DP-alpha)	SRPRA SRPR	-0.210735	0.142085	0.653908	0.220986	0.119349	0.401155
LA_HUMAN	18	Lupus La protein (La autoantigen) (La ribonucleoprotein) (Sjoegren syndrome type B antigen) (SS-B)	SSB	0.0837486	0.205597	0.956134	-0.107143	0.208997	0.839147
SSBP_HUMAN	5	Single-stranded DNA-binding protein, mitochondrial (Mt-SSB) (MtSSB) (PWP1-interacting protein 17)	SSBP1 SSBP	-0.0595814	0.180512	0.971075	0.111301	0.162827	0.783976
SSRA_HUMAN	3	Translocon-associated protein subunit alpha (TRAP-alpha) (Signal sequence receptor subunit alpha) (SSR-alpha)	SSR1 TRAPA PSEC0262	-0.505826	0.279398	0.546852	0.257831	0.240656	0.66746
SSRD_HUMAN	5	Translocon-associated protein subunit delta (TRAP-delta) (Signal sequence receptor subunit delta) (SSR-delta)	SSR4 TRAPD	-0.258042	0.192314	0.732691	0.182	0.197196	0.718281
STAT1_HUMAN	31	Signal transducer and activator of transcription 1-alpha/beta (Transcription factor ISGF-3 components p91/p84)	STAT1	-0.214165	0.291362	0.882825	0.187008	0.271222	0.782493
STAT3_HUMAN	9	Signal transducer and activator of transcription 3 (Acute-phase response factor)	STAT3 APRF	-0.0425966	0.148291	0.971298	0.337387	0.157463	0.313294
STAU1_HUMAN	5	Double-stranded RNA-binding protein Staufen homolog 1	STAU1 STAU	-0.188299	0.160551	0.788392	0.15456	0.152289	0.689031
STX4_HUMAN	3	Syntaxin-4 (Renal carcinoma antigen NY-REN-31)	STX4 STX4A	-0.291753	0.170149	0.561617	0.042045	0.174132	0.938019
STX5_HUMAN	5	Syntaxin-5	STX5 STX5A	-0.10633	0.187823	0.927191	0.195889	0.181872	0.664478
STXB3_HUMAN	9	Syntaxin-binding protein 3 (Platelet Sec1 protein) (PSP) (Protein unc-18 homolog 3) (Unc18-3) (Protein unc-18 homolog C) (Unc-18C)	STXBP3	0.0570619	0.128678	0.947901	0.214481	0.134588	0.478941
SPT6H_HUMAN	6	Transcription elongation factor SPT6 (hSPT6) (Histone chaperone suppressor of Ty6) (Tat-cotransactivator 2 protein) (Tat-CT2 protein)	SUPT6H KIAA0162 SPT6H	0.201946	0.230012	0.861175	-0.469488	0.262034	0.428823
SUV3_HUMAN	3	ATP-dependent RNA helicase SUPV3L1, mitochondrial (EC 3.6.4.13) (Suppressor of var1 3-like protein 1) (SUV3-like protein 1)	SUPV3L1 SUV3	0.655681	0.313097	0.44208	-0.0362317	0.317151	0.970049
SURF4_HUMAN	3	Surfeit locus protein 4	SURF4 SURF-4	-0.594235	0.235866	0.339733	0.633513	0.185588	0.0597556
BST1_HUMAN	4	ADP-ribosyl cyclase/cyclic ADP-ribose hydrolase 2 (EC 3.2.2.6) (ADP-ribosyl cyclase 2) (Bone marrow stromal antigen 1) (BST-1) (Cyclic ADP-ribose hydrolase 2) (cADPr hydrolase 2) (CD antigen CD157)	BST1	0.0286011	0.199992	0.982672	0.275621	0.206428	0.579349
SVIL_HUMAN	23	Supervillin (Archvillin) (p205/p250)	SVIL	-0.0397258	0.103642	0.962311	0.101523	0.112202	0.719785
TAGL_HUMAN	22	Transgelin (22 kDa actin-binding protein) (Protein WS3-10) (Smooth muscle protein 22-alpha) (SM22-alpha)	TAGLN SM22 WS3-10	-0.104552	0.27943	0.962311	-0.0677881	0.308371	0.941971
TAP1_HUMAN	5	Antigen peptide transporter 1 (APT1) (ATP-binding cassette sub-family B member 2) (Peptide supply factor 1) (Peptide transporter PSF1) (PSF-1) (Peptide transporter TAP1) (Peptide transporter involved in antigen processing 1) (Really interesting new gene 4 protein)	TAP1 ABCB2 PSF1 RING4 Y3	0.169571	0.17628	0.850557	0.292967	0.17662	0.468811
SYTC_HUMAN	25	Threonine--tRNA ligase, cytoplasmic (EC 6.1.1.3) (Threonyl-tRNA synthetase) (ThrRS)	TARS	-0.288554	0.161077	0.535841	0.38538	0.157853	0.21419
BTF3_HUMAN	4	Transcription factor BTF3 (Nascent polypeptide-associated complex subunit beta) (NAC-beta) (RNA polymerase B transcription factor 3)	BTF3 NACB OK/SW-cl.8	-0.232869	0.205874	0.80227	0.334148	0.199951	0.463753
TBCA_HUMAN	9	Tubulin-specific chaperone A (TCP1-chaperonin cofactor A) (Tubulin-folding cofactor A) (CFA)	TBCA	0.014722	0.144847	0.986627	0.0966921	0.148505	0.791128
TBCD_HUMAN	12	Tubulin-specific chaperone D (Beta-tubulin cofactor D) (tfcD) (SSD-1) (Tubulin-folding cofactor D)	TBCD KIAA0988 SSD1 TFCD PP1096	-0.0392105	0.0997894	0.959022	0.466141	0.0961826	0.000740631
ELOB_HUMAN	6	Elongin-B (EloB) (Elongin 18 kDa subunit) (RNA polymerase II transcription factor SIII subunit B) (SIII p18) (Transcription elongation factor B polypeptide 2)	ELOB TCEB2	-0.139914	0.156777	0.858767	-0.304385	0.154483	0.371058
TCOF_HUMAN	3	Treacle protein (Treacher Collins syndrome protein)	TCOF1	0.327543	0.268397	0.777464	-0.0805547	0.282174	0.923463
TCPA_HUMAN	23	T-complex protein 1 subunit alpha (TCP-1-alpha) (CCT-alpha)	TCP1 CCT1 CCTA	-0.0748335	0.300435	0.976195	0.22123	0.289716	0.766329
BT1A1_HUMAN	3	Butyrophilin subfamily 1 member A1 (BT)	BTN1A1 BTN	0.706216	0.331225	0.431305	-0.225886	0.322037	0.781771
PRDX2_HUMAN	11	Peroxiredoxin-2 (EC 1.11.1.15) (Natural killer cell-enhancing factor B) (NKEF-B) (PRP) (Thiol-specific antioxidant protein) (TSA) (Thioredoxin peroxidase 1) (Thioredoxin-dependent peroxide reductase 1)	PRDX2 NKEFB TDPX1	-0.140523	0.14509	0.84417	0.11693	0.153199	0.766742
TFR1_HUMAN	14	Transferrin receptor protein 1 (TR) (TfR) (TfR1) (Trfr) (T9) (p90) (CD antigen CD71) [Cleaved into: Transferrin receptor protein 1, serum form (sTfR)]	TFRC	-0.221552	0.118757	0.505356	0.281502	0.125626	0.278625
TGM2_HUMAN	21	Protein-glutamine gamma-glutamyltransferase 2 (EC 2.3.2.13) (Tissue transglutaminase) (Transglutaminase C) (TG(C)) (TGC) (TGase C) (Transglutaminase H) (TGase H) (Transglutaminase-2) (TGase-2)	TGM2	-0.237503	0.289031	0.873886	0.220415	0.2816	0.76387
THOP1_HUMAN	9	Thimet oligopeptidase (EC 3.4.24.15) (Endopeptidase 24.15) (MP78)	THOP1	0.0923393	0.166366	0.927191	0.254927	0.175208	0.539444
TIAR_HUMAN	9	Nucleolysin TIAR (TIA-1-related protein)	TIAL1	-0.0599357	0.164998	0.965158	0.255151	0.148673	0.445344
ZO1_HUMAN	11	Tight junction protein ZO-1 (Tight junction protein 1) (Zona occludens protein 1) (Zonula occludens protein 1)	TJP1 ZO1	-0.06514	0.114213	0.927191	0.0732802	0.113441	0.793556
TKT_HUMAN	30	Transketolase (TK) (EC 2.2.1.1)	TKT	-0.0293246	0.269197	0.986627	0.0523724	0.285834	0.95444
SEC62_HUMAN	5	Translocation protein SEC62 (Translocation protein 1) (TP-1) (hTP-1)	SEC62 TLOC1	0.440653	0.198826	0.407709	0.294673	0.20106	0.539162
LAP2A_HUMAN	6	Lamina-associated polypeptide 2, isoform alpha (Thymopoietin isoform alpha) (TP alpha) (Thymopoietin-related peptide isoform alpha) (TPRP isoform alpha) [Cleaved into: Thymopoietin (TP) (Splenin); Thymopentin (TP5)]	TMPO LAP2	0.0378421	0.307297	0.985249	0.0691487	0.305063	0.941971
TOP2B_HUMAN	4	DNA topoisomerase 2-beta (EC 5.99.1.3) (DNA topoisomerase II, beta isozyme)	TOP2B	0.623001	0.267548	0.37104	0.330893	0.279126	0.637102
TPBG_HUMAN	3	Trophoblast glycoprotein (5T4 oncofetal antigen) (5T4 oncofetal trophoblast glycoprotein) (5T4 oncotrophoblast glycoprotein) (M6P1) (Wnt-activated inhibitory factor 1) (WAIF1)	TPBG 5T4	-0.206281	0.23043	0.859084	0.123304	0.227249	0.829097
TPM3_HUMAN	16	Tropomyosin alpha-3 chain (Gamma-tropomyosin) (Tropomyosin-3) (Tropomyosin-5) (hTM5)	TPM3	0.16141	0.229973	0.892064	-0.360543	0.249605	0.540968
TPP2_HUMAN	23	Tripeptidyl-peptidase 2 (TPP-2) (EC 3.4.14.10) (Tripeptidyl aminopeptidase) (Tripeptidyl-peptidase II) (TPP-II)	TPP2	-0.281177	0.0774086	0.0441043	0.355145	0.078371	0.00163756
TPR_HUMAN	19	Nucleoprotein TPR (Megator) (NPC-associated intranuclear protein) (Translocated promoter region protein)	TPR	-0.00634141	0.0956337	0.986627	0.0313026	0.0938739	0.90333
TRIO_HUMAN	4	Triple functional domain protein (EC 2.7.11.1) (PTPRF-interacting protein)	TRIO	0.00339884	0.271792	0.997405	0.271967	0.282339	0.700821
TRIP6_HUMAN	11	Thyroid receptor-interacting protein 6 (TR-interacting protein 6) (TRIP-6) (Opa-interacting protein 1) (OIP-1) (Zyxin-related protein 1) (ZRP-1)	TRIP6 OIP1	-0.206786	0.11942	0.554477	0.354504	0.121213	0.117541
EIPR1_HUMAN	3	EARP and GARP complex-interacting protein 1 (Endosome-associated recycling protein-interacting protein) (Golgi-associated retrograde protein-interacting protein) (Tumor-suppressing STF cDNA 1 protein) (Tumor-suppressing subchromosomal transferable fragment candidate gene 1 protein)	EIPR1 TSSC1	0.0835238	0.256922	0.971075	0.191806	0.268479	0.779199
THTR_HUMAN	3	Thiosulfate sulfurtransferase (EC 2.8.1.1) (Rhodanese)	TST	-0.41681	0.264621	0.62108	-0.106776	0.247527	0.874116
TBA4A_HUMAN	3	Tubulin alpha-4A chain (Alpha-tubulin 1) (Testis-specific alpha-tubulin) (Tubulin H2-alpha) (Tubulin alpha-1 chain)	TUBA4A TUBA1	-0.238521	0.235554	0.834351	0.5353	0.198989	0.182666
EFTU_HUMAN	21	Elongation factor Tu, mitochondrial (EF-Tu) (P43)	TUFM	-0.117155	0.192971	0.912678	0.11142	0.189633	0.816065
THIO_HUMAN	11	Thioredoxin (Trx) (ATL-derived factor) (ADF) (Surface-associated sulphydryl protein) (SASP)	TXN TRDX TRX TRX1	-0.207822	0.27328	0.879308	0.193872	0.28609	0.784415
RL40_HUMAN	8	Ubiquitin-60S ribosomal protein L40 (CEP52) (Ubiquitin A-52 residue ribosomal protein fusion product 1) [Cleaved into: Ubiquitin; 60S ribosomal protein L40 (Large ribosomal subunit protein eL40)]	UBA52 UBCEP2	0.0293111	0.289959	0.986627	-0.0268992	0.34084	0.976809
UBA7_HUMAN	3	Ubiquitin-like modifier-activating enzyme 7 (Ubiquitin-activating enzyme 7) (D8) (Ubiquitin-activating enzyme E1 homolog)	UBA7 UBE1L UBE2	0.0766719	0.271225	0.971531	0.0814528	0.25943	0.915559
UB2L3_HUMAN	6	Ubiquitin-conjugating enzyme E2 L3 (EC 2.3.2.23) (E2 ubiquitin-conjugating enzyme L3) (L-UBC) (UbcH7) (Ubiquitin carrier protein L3) (Ubiquitin-conjugating enzyme E2-F1) (Ubiquitin-protein ligase L3)	UBE2L3 UBCE7 UBCH7	-0.120881	0.141593	0.869299	0.0423442	0.145511	0.922135
UBE2N_HUMAN	9	Ubiquitin-conjugating enzyme E2 N (EC 2.3.2.23) (Bendless-like ubiquitin-conjugating enzyme) (E2 ubiquitin-conjugating enzyme N) (Ubc13) (UbcH13) (Ubiquitin carrier protein N) (Ubiquitin-protein ligase N)	UBE2N BLU	-0.271458	0.147323	0.517914	-0.0829	0.153018	0.828582
UB2V2_HUMAN	7	Ubiquitin-conjugating enzyme E2 variant 2 (DDVit 1) (Enterocyte differentiation-associated factor 1) (EDAF-1) (Enterocyte differentiation-promoting factor 1) (EDPF-1) (MMS2 homolog) (Vitamin D3-inducible protein)	UBE2V2 MMS2 UEV2	-0.230149	0.135164	0.558812	-0.0790953	0.134924	0.817163
UBF1_HUMAN	4	Nucleolar transcription factor 1 (Autoantigen NOR-90) (Upstream-binding factor 1) (UBF-1)	UBTF UBF UBF1	0.115025	0.176302	0.903841	-0.262785	0.19564	0.577182
UCHL1_HUMAN	14	Ubiquitin carboxyl-terminal hydrolase isozyme L1 (UCH-L1) (EC 3.4.19.12) (Neuron cytoplasmic protein 9.5) (PGP 9.5) (PGP9.5) (Ubiquitin thioesterase L1)	UCHL1	-0.414451	0.316697	0.740266	0.100167	0.308773	0.909403
UFD1_HUMAN	5	Ubiquitin recognition factor in ER-associated degradation protein 1 (Ubiquitin fusion degradation protein 1) (UB fusion protein 1)	UFD1 UFD1L	0.299272	0.226154	0.739891	-0.266396	0.270661	0.694761
UGDH_HUMAN	40	UDP-glucose 6-dehydrogenase (UDP-Glc dehydrogenase) (UDP-GlcDH) (UDPGDH) (EC 1.1.1.22)	UGDH	-0.0395872	0.28518	0.982672	0.196189	0.297548	0.789092
UGPA_HUMAN	16	UTP--glucose-1-phosphate uridylyltransferase (EC 2.7.7.9) (UDP-glucose pyrophosphorylase) (UDPGP) (UGPase)	UGP2 UGP1	0.221384	0.12767	0.554477	0.100339	0.138998	0.776912
UMPS_HUMAN	6	Uridine 5'-monophosphate synthase (UMP synthase) [Includes: Orotate phosphoribosyltransferase (OPRT) (OPRTase) (EC 2.4.2.10); Orotidine 5'-phosphate decarboxylase (ODC) (EC 4.1.1.23) (OMPdecase)]	UMPS OK/SW-cl.21	-0.0128635	0.167606	0.986627	0.266015	0.157577	0.454363
QCR7_HUMAN	6	Cytochrome b-c1 complex subunit 7 (Complex III subunit 7) (Complex III subunit VII) (QP-C) (Ubiquinol-cytochrome c reductase complex 14 kDa protein)	UQCRB UQBP	-0.191219	0.200466	0.853128	0.165157	0.21609	0.7669
QCR1_HUMAN	13	Cytochrome b-c1 complex subunit 1, mitochondrial (Complex III subunit 1) (Core protein I) (Ubiquinol-cytochrome-c reductase complex core protein 1)	UQCRC1	-0.324542	0.260842	0.76899	0.199426	0.244499	0.760397
QCR2_HUMAN	13	Cytochrome b-c1 complex subunit 2, mitochondrial (Complex III subunit 2) (Core protein II) (Ubiquinol-cytochrome-c reductase complex core protein 2)	UQCRC2	-0.484128	0.516645	0.857031	0.266697	0.4966	0.829177
UCRI_HUMAN	3	Cytochrome b-c1 complex subunit Rieske, mitochondrial (EC 7.1.1.8) (Complex III subunit 5) (Cytochrome b-c1 complex subunit 5) (Rieske iron-sulfur protein) (RISP) (Rieske protein UQCRFS1) (Ubiquinol-cytochrome c reductase iron-sulfur subunit) [Cleaved into: Cytochrome b-c1 complex subunit 9 (Su9) (Subunit 9) (8 kDa subunit 9) (Complex III subunit IX) (Cytochrome b-c1 complex subunit 11) (Ubiquino…	UQCRFS1	-0.144638	0.232984	0.909274	0.201277	0.248299	0.760397
VPS51_HUMAN	3	Vacuolar protein sorting-associated protein 51 homolog (Another new gene 2 protein) (Protein fat-free homolog)	VPS51 ANG2 C11orf2 C11orf3 FFR PP5382	0.229109	0.290396	0.874964	0.221577	0.306069	0.776912
TERA_HUMAN	52	Transitional endoplasmic reticulum ATPase (TER ATPase) (EC 3.6.4.6) (15S Mg(2+)-ATPase p97 subunit) (Valosin-containing protein) (VCP)	VCP	-0.187976	0.500845	0.962311	-0.0102696	0.512098	0.995198
VDAC3_HUMAN	10	Voltage-dependent anion-selective channel protein 3 (VDAC-3) (hVDAC3) (Outer mitochondrial membrane protein porin 3)	VDAC3	-0.463732	0.2776	0.567206	0.446206	0.253851	0.429876
EZRI_HUMAN	12	Ezrin (Cytovillin) (Villin-2) (p81)	EZR VIL2	-0.00424574	0.211131	0.996606	0.262077	0.193717	0.570951
IF4H_HUMAN	5	Eukaryotic translation initiation factor 4H (eIF-4H) (Williams-Beuren syndrome chromosomal region 1 protein)	EIF4H KIAA0038 WBSCR1 WSCR1	-0.0486221	0.172973	0.971531	0.0650961	0.172795	0.889658
CLIP2_HUMAN	9	CAP-Gly domain-containing linker protein 2 (Cytoplasmic linker protein 115) (CLIP-115) (Cytoplasmic linker protein 2) (Williams-Beuren syndrome chromosomal region 3 protein) (Williams-Beuren syndrome chromosomal region 4 protein)	CLIP2 CYLN2 KIAA0291 WBSCR3 WBSCR4 WSCR4	0.0794208	0.0996949	0.874964	0.302209	0.117384	0.187057
XPP1_HUMAN	8	Xaa-Pro aminopeptidase 1 (EC 3.4.11.9) (Aminoacylproline aminopeptidase) (Cytosolic aminopeptidase P) (Soluble aminopeptidase P) (sAmp) (X-Pro aminopeptidase 1) (X-prolyl aminopeptidase 1, soluble)	XPNPEP1 XPNPEPL XPNPEPL1	0.0163482	0.113083	0.982672	0.161383	0.110768	0.539444
XPO1_HUMAN	15	Exportin-1 (Exp1) (Chromosome region maintenance 1 protein homolog)	XPO1 CRM1	-0.313204	0.120767	0.286977	0.494161	0.111692	0.00287431
XRCC5_HUMAN	27	X-ray repair cross-complementing protein 5 (EC 3.6.4.-) (86 kDa subunit of Ku antigen) (ATP-dependent DNA helicase 2 subunit 2) (ATP-dependent DNA helicase II 80 kDa subunit) (CTC box-binding factor 85 kDa subunit) (CTC85) (CTCBF) (DNA repair protein XRCC5) (Ku80) (Ku86) (Lupus Ku autoantigen protein p86) (Nuclear factor IV) (Thyroid-lupus autoantigen) (TLAA) (X-ray repair complementing defective…	XRCC5 G22P2	-0.239832	0.204283	0.78276	0.287286	0.192422	0.515454
1433B_HUMAN	8	14-3-3 protein beta/alpha (Protein 1054) (Protein kinase C inhibitor protein 1) (KCIP-1) [Cleaved into: 14-3-3 protein beta/alpha, N-terminally processed]	YWHAB	-0.261687	0.34256	0.879023	-0.361233	0.378791	0.704023
1433E_HUMAN	20	14-3-3 protein epsilon (14-3-3E)	YWHAE	-0.0570219	0.231002	0.976195	0.248631	0.229899	0.664478
1433G_HUMAN	6	14-3-3 protein gamma (Protein kinase C inhibitor protein 1) (KCIP-1) [Cleaved into: 14-3-3 protein gamma, N-terminally processed]	YWHAG	0.0749519	0.21785	0.969195	-0.588599	0.263476	0.288814
1433F_HUMAN	13	14-3-3 protein eta (Protein AS1)	YWHAH YWHA1	0.0024612	0.18323	0.99704	-0.0204102	0.205585	0.971366
1433Z_HUMAN	11	14-3-3 protein zeta/delta (Protein kinase C inhibitor protein 1) (KCIP-1)	YWHAZ	-0.101689	0.23886	0.951436	0.163422	0.273612	0.810921
PTTG_HUMAN	3	Pituitary tumor-transforming gene 1 protein-interacting protein (Pituitary tumor-transforming gene protein-binding factor) (PBF) (PTTG-binding factor)	PTTG1IP C21orf1 C21orf3	-0.404717	0.284089	0.702172	-0.0900873	0.292652	0.917259
TRI25_HUMAN	18	E3 ubiquitin/ISG15 ligase TRIM25 (EC 6.3.2.n3) (Estrogen-responsive finger protein) (RING finger protein 147) (RING-type E3 ubiquitin transferase) (EC 2.3.2.27) (RING-type E3 ubiquitin transferase TRIM25) (Tripartite motif-containing protein 25) (Ubiquitin/ISG15-conjugating enzyme TRIM25) (Zinc finger protein 147)	TRIM25 EFP RNF147 ZNF147	-0.186073	0.464259	0.956837	0.0610526	0.491767	0.969854
ZNT1_HUMAN	3	Zinc transporter 1 (ZnT-1) (Solute carrier family 30 member 1)	SLC30A1 ZNT1	0.389516	0.300606	0.754998	0.205006	0.332453	0.805837
ZYX_HUMAN	17	Zyxin (Zyxin-2)	ZYX	-0.0305126	0.10209	0.971075	-0.0529503	0.123181	0.87388
LUZP1_HUMAN	9	Leucine zipper protein 1	LUZP1	0.369308	0.14105	0.286977	-0.0971439	0.151904	0.796922
CA2D1_HUMAN	9	Voltage-dependent calcium channel subunit alpha-2/delta-1 (Voltage-gated calcium channel subunit alpha-2/delta-1) [Cleaved into: Voltage-dependent calcium channel subunit alpha-2-1; Voltage-dependent calcium channel subunit delta-1]	CACNA2D1 CACNL2A CCHL2A MHS3	-0.053117	0.148766	0.966924	0.154579	0.156746	0.6935
PXDN_HUMAN	5	Peroxidasin homolog (EC 1.11.1.7) (Melanoma-associated antigen MG50) (Vascular peroxidase 1) (p53-responsive gene 2 protein)	PXDN KIAA0230 MG50 PRG2 VPO VPO1	-0.032203	0.211891	0.982672	0.311552	0.21813	0.553062
MOGS_HUMAN	13	Mannosyl-oligosaccharide glucosidase (EC 3.2.1.106) (Processing A-glucosidase I)	MOGS GCS1	-0.234703	0.24635	0.853128	0.0880316	0.251472	0.895462
MANF_HUMAN	7	Mesencephalic astrocyte-derived neurotrophic factor (Arginine-rich protein) (Protein ARMET)	MANF ARMET ARP	0.0967124	0.200817	0.941704	0.0512888	0.212266	0.938019
REEP5_HUMAN	6	Receptor expression-enhancing protein 5 (Polyposis locus protein 1) (Protein TB2)	REEP5 C5orf18 DP1 TB2	0.202268	0.17805	0.799468	-0.517471	0.218125	0.248366
TM109_HUMAN	3	Transmembrane protein 109 (Mitsugumin-23) (Mg23)	TMEM109	0.231178	0.266027	0.864058	-0.0111526	0.260325	0.986176
PYR1_HUMAN	11	CAD protein [Includes: Glutamine-dependent carbamoyl-phosphate synthase (EC 6.3.5.5); Aspartate carbamoyltransferase (EC 2.1.3.2); Dihydroorotase (EC 3.5.2.3)]	CAD	-0.0980339	0.120173	0.874964	0.225076	0.115538	0.372303
DEK_HUMAN	5	Protein DEK	DEK	-0.0782651	0.158915	0.938557	0.327652	0.146091	0.288814
BRCC3_HUMAN	3	Lys-63-specific deubiquitinase BRCC36 (EC 3.4.19.-) (BRCA1-A complex subunit BRCC36) (BRCA1/BRCA2-containing complex subunit 3) (BRCA1/BRCA2-containing complex subunit 36) (BRISC complex subunit BRCC36)	BRCC3 BRCC36 C6.1A CXorf53	0.264678	0.264371	0.840915	-0.204898	0.266577	0.766593
FYCO1_HUMAN	14	FYVE and coiled-coil domain-containing protein 1 (Zinc finger FYVE domain-containing protein 7)	FYCO1 ZFYVE7	0.0852946	0.100056	0.869299	-0.0456703	0.109226	0.875711
EFL1_HUMAN	6	Elongation factor-like GTPase 1 (Elongation factor Tu GTP-binding domain-containing protein 1) (Elongation factor-like 1) (Protein FAM42A)	EFL1 EFTUD1 FAM42A	0.0799436	0.178538	0.947901	0.0549131	0.197556	0.926009
GLT12_HUMAN	3	Polypeptide N-acetylgalactosaminyltransferase 12 (EC 2.4.1.41) (Polypeptide GalNAc transferase 12) (GalNAc-T12) (pp-GaNTase 12) (Protein-UDP acetylgalactosaminyltransferase 12) (UDP-GalNAc:polypeptide N-acetylgalactosaminyltransferase 12)	GALNT12	-0.0688112	0.303378	0.981514	0.427256	0.264736	0.478941
GT251_HUMAN	13	Procollagen galactosyltransferase 1 (EC 2.4.1.50) (Collagen beta(1-O)galactosyltransferase 1) (ColGalT 1) (Glycosyltransferase 25 family member 1) (Hydroxylysine galactosyltransferase 1)	COLGALT1 GLT25D1 PSEC0241	-0.113753	0.188654	0.913732	0.361698	0.184353	0.366286
PPCS_HUMAN	5	Phosphopantothenate--cysteine ligase (EC 6.3.2.5) (Phosphopantothenoylcysteine synthetase) (PPC synthetase)	PPCS COAB	-0.234828	0.216787	0.816652	0.478087	0.241914	0.371058
TBC17_HUMAN	5	TBC1 domain family member 17	TBC1D17	0.0651561	0.289956	0.981604	0.188107	0.295873	0.798607
MYH14_HUMAN	3	Myosin-14 (Myosin heavy chain 14) (Myosin heavy chain, non-muscle IIc) (Non-muscle myosin heavy chain IIc) (NMHC II-C)	MYH14 KIAA2034 FP17425	-1.10158	0.303582	0.0778057	0.223107	0.278572	0.760397
CLMP_HUMAN	3	CXADR-like membrane protein (Adipocyte adhesion molecule) (Coxsackie- and adenovirus receptor-like membrane protein) (CAR-like membrane protein)	CLMP ACAM ASAM UNQ318/PRO363	0.0964879	0.253122	0.962311	0.223593	0.253107	0.736185
PEAK1_HUMAN	5	Inactive tyrosine-protein kinase PEAK1 (Pseudopodium-enriched atypical kinase 1) (Sugen kinase 269) (Tyrosine-protein kinase SgK269)	PEAK1 KIAA2002	0.235513	0.226639	0.825359	-0.208714	0.261202	0.760397
CYBR1_HUMAN	6	Cytochrome b reductase 1 (EC 1.-.-.-) (Duodenal cytochrome b) (Ferric-chelate reductase 3)	CYBRD1 DCYTB FRRS3	0.154258	0.338507	0.946964	-0.0843649	0.363062	0.94057
WLS_HUMAN	3	Protein wntless homolog (Integral membrane protein GPR177) (Protein evenness interrupted homolog) (EVI) (Putative NF-kappa-B-activating protein 373)	WLS C1orf139 GPR177 UNQ85/PRO18667	0.0180991	0.323384	0.986627	-0.0366866	0.312884	0.970049
DOCK5_HUMAN	6	Dedicator of cytokinesis protein 5	DOCK5	0.0376584	0.207495	0.981604	0.142154	0.203498	0.781771
CALD1_HUMAN	47	Caldesmon (CDM)	CALD1 CAD CDM	0.327333	0.405993	0.874964	-0.205532	0.418237	0.84799
BICC1_HUMAN	5	Protein bicaudal C homolog 1 (Bic-C)	BICC1	0.0106386	0.152372	0.986627	0.382561	0.179064	0.320897
RUFY1_HUMAN	7	RUN and FYVE domain-containing protein 1 (FYVE-finger protein EIP1) (La-binding protein 1) (Rab4-interacting protein) (Zinc finger FYVE domain-containing protein 12)	RUFY1 RABIP4 ZFYVE12	0.0813369	0.161938	0.938557	0.213774	0.175192	0.621829
GRPE1_HUMAN	6	GrpE protein homolog 1, mitochondrial (HMGE) (Mt-GrpE#1)	GRPEL1 GREPEL1	0.0257377	0.16226	0.982672	0.0011331	0.169826	0.997549
CK5P3_HUMAN	7	CDK5 regulatory subunit-associated protein 3 (CDK5 activator-binding protein C53) (LXXLL/leucine-zipper-containing ARF-binding protein) (Protein HSF-27)	CDK5RAP3 IC53 LZAP MSTP016 OK/SW-cl.114 PP1553	0.0529787	0.150575	0.967829	-0.0672358	0.143688	0.857946
STAM1_HUMAN	5	Signal transducing adapter molecule 1 (STAM-1)	STAM STAM1	-0.128606	0.204975	0.905757	0.254532	0.202418	0.615378
PKHO2_HUMAN	7	Pleckstrin homology domain-containing family O member 2 (PH domain-containing family O member 2) (Pleckstrin homology domain-containing family Q member 1) (PH domain-containing family Q member 1)	PLEKHO2 PLEKHQ1 PP9099	0.24322	0.171278	0.701878	-0.10529	0.179743	0.817163
DNJC5_HUMAN	3	DnaJ homolog subfamily C member 5 (Ceroid-lipofuscinosis neuronal protein 4) (Cysteine string protein) (CSP)	DNAJC5 CLN4	0.00570898	0.242634	0.995537	0.0897579	0.308055	0.922135
REEP4_HUMAN	3	Receptor expression-enhancing protein 4	REEP4 C8orf20 PP432	0.0144713	0.279594	0.987195	0.326178	0.300921	0.664478
COASY_HUMAN	4	Bifunctional coenzyme A synthase (CoA synthase) (NBP) (POV-2) [Includes: Phosphopantetheine adenylyltransferase (EC 2.7.7.3) (Dephospho-CoA pyrophosphorylase) (Pantetheine-phosphate adenylyltransferase) (PPAT); Dephospho-CoA kinase (DPCK) (EC 2.7.1.24) (Dephosphocoenzyme A kinase) (DPCOAK)]	COASY PSEC0106	0.181515	0.216176	0.873825	0.246025	0.239515	0.688071
CUL5_HUMAN	8	Cullin-5 (CUL-5) (Vasopressin-activated calcium-mobilizing receptor 1) (VACM-1)	CUL5 VACM1	0.0103181	0.142069	0.986627	0.206946	0.154514	0.577182
SETD7_HUMAN	3	Histone-lysine N-methyltransferase SETD7 (EC 2.1.1.43) (Histone H3-K4 methyltransferase SETD7) (H3-K4-HMTase SETD7) (Lysine N-methyltransferase 7) (SET domain-containing protein 7) (SET7/9)	SETD7 KIAA1717 KMT7 SET7 SET9	-0.133656	0.216286	0.910623	0.111599	0.218898	0.841496
LNP_HUMAN	6	Endoplasmic reticulum junction formation protein lunapark (ER junction formation factor lunapark)	LNPK KIAA1715 LNP	-0.307152	0.217865	0.702621	0.30636	0.196144	0.493698
CLP1L_HUMAN	4	Cleft lip and palate transmembrane protein 1-like protein (CLPTM1-like protein) (Cisplatin resistance-related protein 9) (CRR9p)	CLPTM1L CRR9	0.149871	0.225102	0.902025	0.0777026	0.23765	0.908778
PABP2_HUMAN	3	Polyadenylate-binding protein 2 (PABP-2) (Poly(A)-binding protein 2) (Nuclear poly(A)-binding protein 1) (Poly(A)-binding protein II) (PABII) (Polyadenylate-binding nuclear protein 1)	PABPN1 PAB2 PABP2	-0.386797	0.301545	0.765895	0.266667	0.264069	0.690179
CALR_HUMAN	26	Calreticulin (CRP55) (Calregulin) (Endoplasmic reticulum resident protein 60) (ERp60) (HACBP) (grp60)	CALR CRTC	0.274081	0.136884	0.45283	0.494888	0.125647	0.0105937
AP3B2_HUMAN	3	AP-3 complex subunit beta-2 (Adaptor protein complex AP-3 subunit beta-2) (Adaptor-related protein complex 3 subunit beta-2) (Beta-3B-adaptin) (Clathrin assembly protein complex 3 beta-2 large chain) (Neuron-specific vesicle coat protein beta-NAP)	AP3B2	0.693285	0.236353	0.204268	0.402345	0.252217	0.488046
AN32A_HUMAN	3	Acidic leucine-rich nuclear phosphoprotein 32 family member A (Acidic nuclear phosphoprotein pp32) (pp32) (Leucine-rich acidic nuclear protein) (LANP) (Mapmodulin) (Potent heat-stable protein phosphatase 2A inhibitor I1PP2A) (Putative HLA-DR-associated protein I) (PHAPI)	ANP32A C15orf1 LANP MAPM PHAP1	-0.161221	0.195698	0.874964	0.0953885	0.175517	0.828762
CALU_HUMAN	27	Calumenin (Crocalbin) (IEF SSP 9302)	CALU	-0.0922571	0.173303	0.930694	0.110393	0.180964	0.806221
LAT1_HUMAN	4	Large neutral amino acids transporter small subunit 1 (4F2 light chain) (4F2 LC) (4F2LC) (CD98 light chain) (Integral membrane protein E16) (L-type amino acid transporter 1) (hLAT1) (Solute carrier family 7 member 5) (y+ system cationic amino acid transporter)	SLC7A5 CD98LC LAT1 MPE16	0.386381	0.202851	0.502292	0.0441357	0.215802	0.951332
RBP56_HUMAN	3	TATA-binding protein-associated factor 2N (68 kDa TATA-binding protein-associated factor) (TAF(II)68) (TAFII68) (RNA-binding protein 56)	TAF15 RBP56 TAF2N	-0.740137	0.26132	0.229594	-0.00944478	0.274739	0.990104
SYNCI_HUMAN	5	Syncoilin (Syncoilin intermediate filament 1) (Syncoilin-1)	SYNC SYNC1	0.192997	0.205146	0.857031	0.0686007	0.228408	0.919157
TMX1_HUMAN	5	Thioredoxin-related transmembrane protein 1 (Thioredoxin domain-containing protein 1) (Transmembrane Trx-related protein)	TMX1 TMX TXNDC TXNDC1 PSEC0085 UNQ235/PRO268	-0.0935644	0.220073	0.951783	0.20791	0.205502	0.689031
TXND5_HUMAN	16	Thioredoxin domain-containing protein 5 (Endoplasmic reticulum resident protein 46) (ER protein 46) (ERp46) (Thioredoxin-like protein p46)	TXNDC5 TLP46 UNQ364/PRO700	-0.136569	0.174415	0.874964	-0.0533545	0.170752	0.915559
SNX27_HUMAN	4	Sorting nexin-27	SNX27 KIAA0488 My014	0.0582547	0.249342	0.978463	0.421772	0.274662	0.508437
AN32E_HUMAN	5	Acidic leucine-rich nuclear phosphoprotein 32 family member E (LANP-like protein) (LANP-L)	ANP32E	-0.0974009	0.205989	0.944615	0.214701	0.215219	0.691859
KCC2D_HUMAN	19	Calcium/calmodulin-dependent protein kinase type II subunit delta (CaM kinase II subunit delta) (CaMK-II subunit delta) (EC 2.7.11.17)	CAMK2D CAMKD	-0.0236751	0.343509	0.986627	-0.302138	0.357691	0.746141
FAHD1_HUMAN	4	Acylpyruvase FAHD1, mitochondrial (EC 3.7.1.5) (Fumarylacetoacetate hydrolase domain-containing protein 1) (FAH domain-containing protein 1) (Oxaloacetate decarboxylase) (OAA decarboxylase) (EC 4.1.1.112) (YisK-like protein)	FAHD1 C16orf36 YISKL	-0.301461	0.224328	0.732691	0.310525	0.212902	0.540968
CLH2_HUMAN	23	Clathrin heavy chain 2 (Clathrin heavy chain on chromosome 22) (CLH-22)	CLTCL1 CLH22 CLTCL CLTD	-0.23197	0.620488	0.962311	0.277985	0.611726	0.862409
CAPG_HUMAN	13	Macrophage-capping protein (Actin regulatory protein CAP-G)	CAPG AFCP MCP	-0.0788314	0.333707	0.97763	-0.195734	0.356223	0.827832
USP9X_HUMAN	7	Probable ubiquitin carboxyl-terminal hydrolase FAF-X (EC 3.4.19.12) (Deubiquitinating enzyme FAF-X) (Fat facets in mammals) (hFAM) (Fat facets protein-related, X-linked) (Ubiquitin thioesterase FAF-X) (Ubiquitin-specific protease 9, X chromosome) (Ubiquitin-specific-processing protease FAF-X)	USP9X DFFRX FAM USP9	-0.0597141	0.174575	0.969195	0.238554	0.170949	0.559956
CAN1_HUMAN	26	Calpain-1 catalytic subunit (EC 3.4.22.52) (Calcium-activated neutral proteinase 1) (CANP 1) (Calpain mu-type) (Calpain-1 large subunit) (Cell proliferation-inducing gene 30 protein) (Micromolar-calpain) (muCANP)	CAPN1 CANPL1 PIG30	-0.126721	0.518821	0.976195	0.0944225	0.519216	0.95444
SMC1A_HUMAN	10	Structural maintenance of chromosomes protein 1A (SMC protein 1A) (SMC-1-alpha) (SMC-1A) (Sb1.8)	SMC1A DXS423E KIAA0178 SB1.8 SMC1 SMC1L1	0.0328302	0.16479	0.981604	0.271499	0.153426	0.428823
CAN2_HUMAN	24	Calpain-2 catalytic subunit (EC 3.4.22.53) (Calcium-activated neutral proteinase 2) (CANP 2) (Calpain M-type) (Calpain large polypeptide L2) (Calpain-2 large subunit) (Millimolar-calpain) (M-calpain)	CAPN2 CANPL2	-0.164422	0.618105	0.972652	0.344743	0.61892	0.826412
NAA10_HUMAN	4	N-alpha-acetyltransferase 10 (EC 2.3.1.255) (N-terminal acetyltransferase complex ARD1 subunit homolog A) (hARD1) (NatA catalytic subunit Naa10)	NAA10 ARD1 ARD1A TE2	0.162858	0.210263	0.87609	-0.142218	0.199928	0.779626
CAYP1_HUMAN	4	Calcyphosin (Calcyphosine)	CAPS	0.102313	0.193964	0.932806	0.183077	0.203018	0.724164
CAZA2_HUMAN	13	F-actin-capping protein subunit alpha-2 (CapZ alpha-2)	CAPZA2	-0.226825	0.376255	0.913732	0.427128	0.35252	0.622295
ICAL_HUMAN	20	Calpastatin (Calpain inhibitor) (Sperm BS-17 component)	CAST	-0.536035	0.716501	0.879308	0.289603	0.68529	0.875711
ADPGK_HUMAN	5	ADP-dependent glucokinase (ADP-GK) (ADPGK) (EC 2.7.1.147) (RbBP-35)	ADPGK PSEC0260	-0.156728	0.208318	0.879308	0.0352271	0.19545	0.95444
ABHDB_HUMAN	3	Protein ABHD11 (EC 3.-.-.-) (Alpha/beta hydrolase domain-containing protein 11) (Abhydrolase domain-containing protein 11) (Williams-Beuren syndrome chromosomal region 21 protein)	ABHD11 WBSCR21 PP1226	0.325848	0.257453	0.768417	0.0953781	0.273806	0.896307
RB33B_HUMAN	3	Ras-related protein Rab-33B	RAB33B	-0.343344	0.360806	0.853617	-0.516943	0.397108	0.598711
CK068_HUMAN	5	UPF0696 protein C11orf68 (Basophilic leukemia-expressed protein Bles03) (Protein p5326)	C11orf68 BLES03	-0.145761	0.198716	0.882825	0.661381	0.229733	0.131973
TLN2_HUMAN	29	Talin-2	TLN2 KIAA0320	0.0517473	0.187089	0.972424	-0.167297	0.206226	0.760397
CASP3_HUMAN	3	Caspase-3 (CASP-3) (EC 3.4.22.56) (Apopain) (Cysteine protease CPP32) (CPP-32) (Protein Yama) (SREBP cleavage activity 1) (SCA-1) [Cleaved into: Caspase-3 subunit p17; Caspase-3 subunit p12]	CASP3 CPP32	-0.498844	0.263735	0.508731	0.372277	0.253264	0.539444
ITCH_HUMAN	4	E3 ubiquitin-protein ligase Itchy homolog (Itch) (EC 2.3.2.26) (Atrophin-1-interacting protein 4) (AIP4) (HECT-type E3 ubiquitin transferase Itchy homolog) (NFE2-associated polypeptide 1) (NAPP1)	ITCH	0.184818	0.284777	0.903841	0.2502	0.306267	0.760397
EIF2A_HUMAN	13	Eukaryotic translation initiation factor 2A (eIF-2A) (65 kDa eukaryotic translation initiation factor 2A) [Cleaved into: Eukaryotic translation initiation factor 2A, N-terminally processed]	EIF2A CDA02 MSTP004 MSTP089	-0.197259	0.113933	0.554477	0.27353	0.113639	0.226274
M2OM_HUMAN	8	Mitochondrial 2-oxoglutarate/malate carrier protein (OGCP) (Solute carrier family 25 member 11)	SLC25A11 SLC20A4	-0.385834	0.179467	0.410352	0.348172	0.170261	0.338863
TAGL2_HUMAN	18	Transgelin-2 (Epididymis tissue protein Li 7e) (SM22-alpha homolog)	TAGLN2 KIAA0120 CDABP0035	-0.0772796	0.208248	0.962311	-0.153726	0.233708	0.789256
EEA1_HUMAN	55	Early endosome antigen 1 (Endosome-associated protein p162) (Zinc finger FYVE domain-containing protein 2)	EEA1 ZFYVE2	0.0726701	0.300397	0.976195	0.12876	0.29783	0.872641
STX7_HUMAN	3	Syntaxin-7	STX7	-0.62942	0.345146	0.539549	0.138324	0.289983	0.85782
T126A_HUMAN	3	Transmembrane protein 126A	TMEM126A	0.460151	0.269587	0.564795	0.218915	0.289877	0.769689
HSDL2_HUMAN	6	Hydroxysteroid dehydrogenase-like protein 2 (EC 1.-.-.-) (Short chain dehydrogenase/reductase family 13C member 1)	HSDL2 C9orf99 SDR13C1	-0.253654	0.14958	0.563116	0.100145	0.163139	0.805837
QSPP_HUMAN	4	Queuosine salvage protein	C9orf64	-0.121711	0.177236	0.89473	0.335669	0.189687	0.432952
PDIP3_HUMAN	3	Polymerase delta-interacting protein 3 (46 kDa DNA polymerase delta interaction protein) (p46) (S6K1 Aly/REF-like target) (SKAR)	POLDIP3 KIAA1649 PDIP46	0.189767	0.235506	0.874964	0.0748248	0.24762	0.918627
PYM1_HUMAN	3	Partner of Y14 and mago (PYM homolog 1 exon junction complex-associated factor) (Protein wibg homolog)	PYM1 PYM WIBG	0.0353251	0.300431	0.985444	-0.236401	0.353074	0.788836
ARFG2_HUMAN	3	ADP-ribosylation factor GTPase-activating protein 2 (ARF GAP 2) (GTPase-activating protein ZNF289) (Zinc finger protein 289)	ARFGAP2 ZNF289 Nbla10535	-0.0913469	0.24558	0.962638	0.170657	0.231246	0.773601
MK67I_HUMAN	3	MKI67 FHA domain-interacting nucleolar phosphoprotein (Nucleolar phosphoprotein Nopp34) (Nucleolar protein interacting with the FHA domain of pKI-67) (hNIFK)	NIFK MKI67IP NOPP34	0.161357	0.241041	0.901645	0.0761276	0.2739	0.926205
HOOK3_HUMAN	6	Protein Hook homolog 3 (h-hook3) (hHK3)	HOOK3	0.164487	0.199149	0.873886	-0.0778828	0.197577	0.886382
CUL4B_HUMAN	9	Cullin-4B (CUL-4B)	CUL4B KIAA0695	0.0477689	0.144856	0.971075	0.098636	0.189357	0.835103
CUL4A_HUMAN	4	Cullin-4A (CUL-4A)	CUL4A	0.329321	0.225106	0.679632	0.220536	0.239023	0.718281
GLYR1_HUMAN	4	Putative oxidoreductase GLYR1 (EC 1.-.-.-) (3-hydroxyisobutyrate dehydrogenase-like protein) (Cytokine-like nuclear factor N-PAC) (Glyoxylate reductase 1 homolog) (Nuclear protein NP60) (Nuclear protein of 60 kDa)	GLYR1 HIBDL NP60	0.187256	0.225385	0.873886	0.0120255	0.248594	0.982893
SRBS2_HUMAN	5	Sorbin and SH3 domain-containing protein 2 (Arg-binding protein 2) (ArgBP2) (Arg/Abl-interacting protein 2) (Sorbin)	SORBS2 ARGBP2 KIAA0777	0.181875	0.168961	0.821115	-0.061632	0.174479	0.89545
CATA_HUMAN	11	Catalase (EC 1.11.1.6)	CAT	-0.269826	0.143946	0.503704	0.199274	0.150927	0.581966
RAE1L_HUMAN	4	mRNA export factor (Rae1 protein homolog) (mRNA-associated protein mrnp 41)	RAE1 MRNP41	-0.0203932	0.228497	0.986627	0.064966	0.226095	0.923257
LMNB2_HUMAN	24	Lamin-B2	LMNB2 LMN2	0.140258	0.257189	0.928656	0.25367	0.249537	0.689031
SEM7A_HUMAN	7	Semaphorin-7A (CDw108) (JMH blood group antigen) (John-Milton-Hargen human blood group Ag) (Semaphorin-K1) (Sema K1) (Semaphorin-L) (Sema L) (CD antigen CD108)	SEMA7A CD108 SEMAL	-0.220384	0.146236	0.646967	0.0384878	0.155012	0.936115
RAB2B_HUMAN	12	Ras-related protein Rab-2B	RAB2B	-0.596098	0.47928	0.76899	0.346551	0.507317	0.783623
LIPB1_HUMAN	15	Liprin-beta-1 (Protein tyrosine phosphatase receptor type f polypeptide-interacting protein-binding protein 1) (PTPRF-interacting protein-binding protein 1) (hSGT2)	PPFIBP1 KIAA1230	-0.178626	0.107043	0.566624	0.182756	0.106331	0.441841
RANB3_HUMAN	4	Ran-binding protein 3 (RanBP3)	RANBP3	0.205164	0.199265	0.827977	0.159072	0.198988	0.760397
LIPA1_HUMAN	6	Liprin-alpha-1 (LAR-interacting protein 1) (LIP-1) (Protein tyrosine phosphatase receptor type f polypeptide-interacting protein alpha-1) (PTPRF-interacting protein alpha-1)	PPFIA1 LIP1	-0.0474136	0.156503	0.971075	0.174119	0.169079	0.686251
TCAL3_HUMAN	3	Transcription elongation factor A protein-like 3 (TCEA-like protein 3) (Transcription elongation factor S-II protein-like 3)	TCEAL3 MSTP072	0.107428	0.278584	0.962311	0.048462	0.269845	0.95444
CNTP1_HUMAN	3	Contactin-associated protein 1 (Caspr) (Caspr1) (Neurexin IV) (Neurexin-4) (p190)	CNTNAP1 CASPR NRXN4	0.582111	0.275503	0.438306	-0.0149195	0.287677	0.981137
NIPS1_HUMAN	4	Protein NipSnap homolog 1 (NipSnap1)	NIPSNAP1	-0.0282637	0.260603	0.986627	0.244914	0.251212	0.697801
ELP1_HUMAN	5	Elongator complex protein 1 (ELP1) (IkappaB kinase complex-associated protein) (IKK complex-associated protein) (p150)	ELP1 IKAP IKBKAP	0.0636401	0.220387	0.971075	0.249303	0.223773	0.657683
YBOX3_HUMAN	5	Y-box-binding protein 3 (Cold shock domain-containing protein A) (DNA-binding protein A) (Single-strand DNA-binding protein NF-GMB)	YBX3 CSDA DBPA	0.0172745	0.2913	0.986627	0.0849306	0.25759	0.906916
CSN3_HUMAN	7	COP9 signalosome complex subunit 3 (SGN3) (Signalosome subunit 3) (JAB1-containing signalosome subunit 3)	COPS3 CSN3	-0.43194	0.191646	0.389198	0.0739311	0.178452	0.875711
KCC1A_HUMAN	4	Calcium/calmodulin-dependent protein kinase type 1 (EC 2.7.11.17) (CaM kinase I) (CaM-KI) (CaM kinase I alpha) (CaMKI-alpha)	CAMK1	0.527517	0.226439	0.37104	0.0134545	0.235128	0.978994
ADAS_HUMAN	10	Alkyldihydroxyacetonephosphate synthase, peroxisomal (Alkyl-DHAP synthase) (EC 2.5.1.26) (Aging-associated gene 5 protein) (Alkylglycerone-phosphate synthase)	AGPS AAG5	-0.130424	0.142146	0.858767	0.132547	0.135894	0.695588
DOCK7_HUMAN	10	Dedicator of cytokinesis protein 7	DOCK7 KIAA1771	0.300908	0.0994773	0.147377	0.0939432	0.103376	0.719785
IPRI_HUMAN	5	Inositol 1,4,5-trisphosphate receptor-interacting protein (Protein DANGER)	ITPRIP DANGER KIAA1754	0.0818944	0.188194	0.947901	0.123842	0.232556	0.831474
EFGM_HUMAN	5	Elongation factor G, mitochondrial (EF-Gmt) (Elongation factor G 1, mitochondrial) (mEF-G 1) (Elongation factor G1) (hEFG1)	GFM1 EFG EFG1 GFM	0.349168	0.191433	0.532154	0.0198907	0.215941	0.971366
PDXK_HUMAN	3	Pyridoxal kinase (EC 2.7.1.35) (Pyridoxine kinase)	PDXK C21orf124 C21orf97 PKH PNK PRED79	0.0524298	0.329151	0.982672	0.493187	0.345933	0.557072
FUBP2_HUMAN	20	Far upstream element-binding protein 2 (FUSE-binding protein 2) (KH type-splicing regulatory protein) (KSRP) (p75)	KHSRP FUBP2	0.0234609	0.238674	0.986627	-0.275207	0.270771	0.689031
PDLI4_HUMAN	14	PDZ and LIM domain protein 4 (LIM protein RIL) (Reversion-induced LIM protein)	PDLIM4 RIL	-0.118346	0.116669	0.829851	0.0908544	0.112647	0.760397
PRKRA_HUMAN	7	Interferon-inducible double-stranded RNA-dependent protein kinase activator A (PKR-associated protein X) (PKR-associating protein X) (Protein activator of the interferon-induced protein kinase) (Protein kinase, interferon-inducible double-stranded RNA-dependent activator)	PRKRA PACT RAX HSD-14 HSD14	-0.0711951	0.172761	0.955865	-0.207416	0.184345	0.654552
CAV1_HUMAN	13	Caveolin-1	CAV1 CAV	0.0185191	0.235584	0.986627	0.256036	0.23728	0.664478
CAV2_HUMAN	3	Caveolin-2	CAV2	-0.443414	0.260665	0.564795	0.728985	0.310905	0.264911
CMC1_HUMAN	4	Calcium-binding mitochondrial carrier protein Aralar1 (Mitochondrial aspartate glutamate carrier 1) (Solute carrier family 25 member 12)	SLC25A12 ARALAR1	0.0283714	0.240379	0.985444	0.332159	0.275636	0.628362
RUVB1_HUMAN	14	RuvB-like 1 (EC 3.6.4.12) (49 kDa TATA box-binding protein-interacting protein) (49 kDa TBP-interacting protein) (54 kDa erythrocyte cytosolic protein) (ECP-54) (INO80 complex subunit H) (Nuclear matrix protein 238) (NMP 238) (Pontin 52) (TIP49a) (TIP60-associated protein 54-alpha) (TAP54-alpha)	RUVBL1 INO80H NMP238 TIP49 TIP49A	-0.373964	0.178272	0.4225	0.242142	0.1721	0.557072
PLPP3_HUMAN	8	Phospholipid phosphatase 3 (EC 3.1.3.4) (Lipid phosphate phosphohydrolase 3) (PAP2-beta) (Phosphatidate phosphohydrolase type 2b) (Phosphatidic acid phosphatase 2b) (PAP-2b) (PAP2b) (Vascular endothelial growth factor and type I collagen-inducible protein) (VCIP)	PLPP3 LPP3 PPAP2B	-0.271172	0.240644	0.80227	0.100214	0.218237	0.860437
ASML_HUMAN	5	Probable bifunctional dTTP/UTP pyrophosphatase/methyltransferase protein [Includes: dTTP/UTP pyrophosphatase (dTTPase/UTPase) (EC 3.6.1.9) (Nucleoside triphosphate pyrophosphatase) (Nucleotide pyrophosphatase) (Nucleotide PPase); N-acetylserotonin O-methyltransferase-like protein (ASMTL) (EC 2.1.1.-)]	ASMTL	0.177474	0.170797	0.825359	0.227904	0.180676	0.613939
AK1C3_HUMAN	7	Aldo-keto reductase family 1 member C3 (EC 1.-.-.-) (17-beta-hydroxysteroid dehydrogenase type 5) (17-beta-HSD 5) (3-alpha-HSD type II, brain) (3-alpha-hydroxysteroid dehydrogenase type 2) (3-alpha-HSD type 2) (EC 1.1.1.357) (Chlordecone reductase homolog HAKRb) (Dihydrodiol dehydrogenase 3) (DD-3) (DD3) (Dihydrodiol dehydrogenase type I) (HA1753) (Indanol dehydrogenase) (EC 1.1.1.112) (Prostagla…	AKR1C3 DDH1 HSD17B5 KIAA0119 PGFS	-0.438016	0.172682	0.322301	0.378602	0.206064	0.407972
NUMB_HUMAN	7	Protein numb homolog (h-Numb) (Protein S171)	NUMB C14orf41	0.149044	0.172132	0.864058	0.057542	0.182764	0.914796
DYL1_HUMAN	4	Dynein light chain 1, cytoplasmic (8 kDa dynein light chain) (DLC8) (Dynein light chain LC8-type 1) (Protein inhibitor of neuronal nitric oxide synthase) (PIN)	DYNLL1 DLC1 DNCL1 DNCLC1 HDLC1	-0.393616	0.215739	0.52986	-0.428641	0.187272	0.273734
EIF3A_HUMAN	39	Eukaryotic translation initiation factor 3 subunit A (eIF3a) (Eukaryotic translation initiation factor 3 subunit 10) (eIF-3-theta) (eIF3 p167) (eIF3 p180) (eIF3 p185)	EIF3A EIF3S10 KIAA0139	-0.100659	0.0989216	0.828001	0.154427	0.100749	0.495521
EIF3D_HUMAN	12	Eukaryotic translation initiation factor 3 subunit D (eIF3d) (Eukaryotic translation initiation factor 3 subunit 7) (eIF-3-zeta) (eIF3 p66)	EIF3D EIF3S7	-0.366924	0.152121	0.342093	-0.0756601	0.1418	0.831474
EIF3G_HUMAN	7	Eukaryotic translation initiation factor 3 subunit G (eIF3g) (Eukaryotic translation initiation factor 3 RNA-binding subunit) (eIF-3 RNA-binding subunit) (Eukaryotic translation initiation factor 3 subunit 4) (eIF-3-delta) (eIF3 p42) (eIF3 p44)	EIF3G EIF3S4	-0.393799	0.18742	0.431305	0.368236	0.178665	0.338773
EIF3I_HUMAN	8	Eukaryotic translation initiation factor 3 subunit I (eIF3i) (Eukaryotic translation initiation factor 3 subunit 2) (TGF-beta receptor-interacting protein 1) (TRIP-1) (eIF-3-beta) (eIF3 p36)	EIF3I EIF3S2 TRIP1	0.038768	0.346545	0.986627	0.625765	0.354693	0.429876
IF4G3_HUMAN	11	Eukaryotic translation initiation factor 4 gamma 3 (eIF-4-gamma 3) (eIF-4G 3) (eIF4G 3) (eIF-4-gamma II) (eIF4GII)	EIF4G3	0.240304	0.121103	0.461678	-0.118234	0.122345	0.697818
SRSF9_HUMAN	5	Serine/arginine-rich splicing factor 9 (Pre-mRNA-splicing factor SRp30C) (Splicing factor, arginine/serine-rich 9)	SRSF9 SFRS9 SRP30C	-0.0287222	0.141932	0.981604	0.304134	0.156187	0.378435
CDC23_HUMAN	5	Cell division cycle protein 23 homolog (Anaphase-promoting complex subunit 8) (APC8) (Cyclosome subunit 8)	CDC23 ANAPC8	0.264826	0.223047	0.78276	0.00237932	0.218474	0.996879
ACL6A_HUMAN	5	Actin-like protein 6A (53 kDa BRG1-associated factor A) (Actin-related protein Baf53a) (ArpNbeta) (BRG1-associated factor 53A) (BAF53A) (INO80 complex subunit K)	ACTL6A BAF53 BAF53A INO80K	-0.135103	0.173337	0.874964	0.183629	0.18431	0.691859
EDF1_HUMAN	3	Endothelial differentiation-related factor 1 (EDF-1) (Multiprotein-bridging factor 1) (MBF1)	EDF1	0.203947	0.22336	0.858767	0.0901851	0.234892	0.888018
SNX4_HUMAN	4	Sorting nexin-4	SNX4	0.132849	0.257817	0.938236	0.290674	0.251058	0.643658
SNX3_HUMAN	7	Sorting nexin-3 (Protein SDP3)	SNX3	-0.466424	0.192478	0.342093	0.287208	0.174308	0.469558
GBF1_HUMAN	9	Golgi-specific brefeldin A-resistance guanine nucleotide exchange factor 1 (BFA-resistant GEF 1)	GBF1 KIAA0248	0.126177	0.122448	0.827977	0.0631334	0.13338	0.85782
MCES_HUMAN	3	mRNA cap guanine-N7 methyltransferase (EC 2.1.1.56) (RG7MT1) (mRNA (guanine-N(7)-)-methyltransferase) (mRNA cap methyltransferase) (hCMT1) (hMet) (hcm1p)	RNMT KIAA0398	0.0433397	0.220694	0.981604	0.218838	0.23707	0.718281
CBR1_HUMAN	14	Carbonyl reductase [NADPH] 1 (EC 1.1.1.184) (15-hydroxyprostaglandin dehydrogenase [NADP(+)]) (EC 1.1.1.197) (NADPH-dependent carbonyl reductase 1) (Prostaglandin 9-ketoreductase) (Prostaglandin-E(2) 9-reductase) (EC 1.1.1.189) (Short chain dehydrogenase/reductase family 21C member 1)	CBR1 CBR CRN SDR21C1	-0.376985	0.194098	0.477131	0.259547	0.185505	0.559956
CBR3_HUMAN	8	Carbonyl reductase [NADPH] 3 (EC 1.1.1.184) (NADPH-dependent carbonyl reductase 3) (Short chain dehydrogenase/reductase family 21C member 2)	CBR3	-0.00462014	0.184685	0.995537	0.401653	0.183608	0.29949
SNAG_HUMAN	4	Gamma-soluble NSF attachment protein (SNAP-gamma) (N-ethylmaleimide-sensitive factor attachment protein gamma)	NAPG SNAPG	-0.171985	0.186546	0.858767	0.0365065	0.204331	0.95444
ACTN1_HUMAN	40	Alpha-actinin-1 (Alpha-actinin cytoskeletal isoform) (F-actin cross-linking protein) (Non-muscle alpha-actinin-1)	ACTN1	-0.186259	0.710497	0.972652	0.00285363	0.718162	0.99887
ASAP2_HUMAN	6	Arf-GAP with SH3 domain, ANK repeat and PH domain-containing protein 2 (Development and differentiation-enhancing factor 2) (Paxillin-associated protein with ARF GAP activity 3) (PAG3) (Pyk2 C-terminus-associated protein) (PAP)	ASAP2 DDEF2 KIAA0400	0.0255596	0.250467	0.986627	0.271572	0.243745	0.657466
SYNJ2_HUMAN	5	Synaptojanin-2 (EC 3.1.3.36) (Synaptic inositol 1,4,5-trisphosphate 5-phosphatase 2)	SYNJ2 KIAA0348	-0.0411626	0.223008	0.981604	0.36381	0.216064	0.456533
SQSTM_HUMAN	11	Sequestosome-1 (EBI3-associated protein of 60 kDa) (EBIAP) (p60) (Phosphotyrosine-independent ligand for the Lck SH2 domain of 62 kDa) (Ubiquitin-binding protein p62)	SQSTM1 ORCA OSIL	-0.337973	0.281203	0.780018	0.302513	0.229302	0.581966
FUBP1_HUMAN	12	Far upstream element-binding protein 1 (FBP) (FUSE-binding protein 1) (DNA helicase V) (hDH V)	FUBP1	-0.0497045	0.168099	0.971075	0.0943958	0.165821	0.820367
ULA1_HUMAN	5	NEDD8-activating enzyme E1 regulatory subunit (Amyloid beta precursor protein-binding protein 1, 59 kDa) (APP-BP1) (Amyloid protein-binding protein 1) (Proto-oncogene protein 1)	NAE1 APPBP1 HPP1	-0.214272	0.21357	0.837559	0.220478	0.237496	0.717336
EI2BD_HUMAN	4	Translation initiation factor eIF-2B subunit delta (eIF-2B GDP-GTP exchange factor subunit delta)	EIF2B4 EIF2BD	0.307553	0.178951	0.558812	-0.0164294	0.172694	0.971366
EI2BB_HUMAN	4	Translation initiation factor eIF-2B subunit beta (S20I15) (S20III15) (eIF-2B GDP-GTP exchange factor subunit beta)	EIF2B2 EIF2BB	0.372206	0.243988	0.641463	0.13251	0.233581	0.821882
EI2BE_HUMAN	3	Translation initiation factor eIF-2B subunit epsilon (eIF-2B GDP-GTP exchange factor subunit epsilon)	EIF2B5 EIF2BE	0.0254982	0.266895	0.986627	0.174819	0.2807	0.80311
IF2B_HUMAN	15	Eukaryotic translation initiation factor 2 subunit 2 (Eukaryotic translation initiation factor 2 subunit beta) (eIF-2-beta)	EIF2S2 EIF2B	-0.0280229	0.16976	0.982672	0.262404	0.166664	0.486795
CPNE1_HUMAN	6	Copine-1 (Chromobindin 17) (Copine I)	CPNE1 CPN1	-0.329555	0.187606	0.552911	-0.396399	0.194775	0.341269
FUBP3_HUMAN	12	Far upstream element-binding protein 3 (FUSE-binding protein 3)	FUBP3 FBP3	-0.175432	0.140229	0.768417	0.107386	0.133306	0.760397
AP3D1_HUMAN	20	AP-3 complex subunit delta-1 (AP-3 complex subunit delta) (Adaptor-related protein complex 3 subunit delta-1) (Delta-adaptin)	AP3D1 PRO0039	-0.197215	0.094034	0.420271	0.481904	0.0990391	0.000560425
H1X_HUMAN	3	Histone H1x	H1FX	0.100003	0.212688	0.944615	0.251853	0.193927	0.600698
WASL_HUMAN	3	Neural Wiskott-Aldrich syndrome protein (N-WASP)	WASL	0.2061	0.254778	0.874964	0.072756	0.254253	0.923463
NAV1_HUMAN	5	Neuron navigator 1 (Pore membrane and/or filament-interacting-like protein 3) (Steerin-1) (Unc-53 homolog 1) (unc53H1)	NAV1 KIAA1151 KIAA1213 POMFIL3 STEERIN1	0.188719	0.200259	0.857031	0.197229	0.21848	0.722711
PLOD3_HUMAN	19	Multifunctional procollagen lysine hydroxylase and glycosyltransferase LH3 [Includes: Procollagen-lysine,2-oxoglutarate 5-dioxygenase 3 (EC 1.14.11.4) (Lysyl hydroxylase 3) (LH3); Procollagen glycosyltransferase (EC 2.4.1.50) (EC 2.4.1.66) (Galactosylhydroxylysine-glucosyltransferase) (Procollagen galactosyltransferase) (Procollagen glucosyltransferase)]	PLOD3	-0.118946	0.151768	0.874964	0.276616	0.138413	0.350194
SBP1_HUMAN	12	Methanethiol oxidase (MTO) (EC 1.8.3.4) (56 kDa selenium-binding protein) (SBP56) (SP56) (Selenium-binding protein 1)	SELENBP1 SBP	-0.130372	0.310752	0.954173	0.26363	0.31526	0.752256
MIRO2_HUMAN	4	Mitochondrial Rho GTPase 2 (MIRO-2) (hMiro-2) (EC 3.6.5.-) (Ras homolog gene family member T2)	RHOT2 ARHT2 C16orf39	0.177408	0.202433	0.861583	0.248768	0.217444	0.649798
MPZL1_HUMAN	3	Myelin protein zero-like protein 1 (Protein zero-related)	MPZL1 PZR UNQ849/PRO1787	0.563675	0.353037	0.611829	-0.648615	0.36463	0.432667
BAZ1B_HUMAN	5	Tyrosine-protein kinase BAZ1B (EC 2.7.10.2) (Bromodomain adjacent to zinc finger domain protein 1B) (Williams syndrome transcription factor) (Williams-Beuren syndrome chromosomal region 10 protein) (Williams-Beuren syndrome chromosomal region 9 protein) (hWALp2)	BAZ1B WBSC10 WBSCR10 WBSCR9 WSTF	-0.00237684	0.305813	0.998808	0.457585	0.289304	0.48893
G45IP_HUMAN	4	Growth arrest and DNA damage-inducible proteins-interacting protein 1 (39S ribosomal protein L59, mitochondrial) (MRP-L59) (CKII beta-associating protein) (CR6-interacting factor 1) (CRIF1) (Mitochondrial large ribosomal subunit protein mL64) (Papillomavirus L2-interacting nuclear protein 1) (PLINP) (PLINP-1) (p53-responsive gene 6 protein)	GADD45GIP1 MRPL59 PLINP1 PRG6	-0.0923054	0.230874	0.956837	0.133546	0.233373	0.820367
TM263_HUMAN	3	Transmembrane protein 263	TMEM263 C12orf23	-0.000318362	0.299943	0.999696	0.30839	0.329686	0.715337
NFS1_HUMAN	4	Cysteine desulfurase, mitochondrial (EC 2.8.1.7)	NFS1 NIFS HUSSY-08	-0.0385621	0.259153	0.982672	0.29675	0.259328	0.649798
MCU_HUMAN	9	Calcium uniporter protein, mitochondrial (HsMCU) (Coiled-coil domain-containing protein 109A)	MCU C10orf42 CCDC109A	-0.212475	0.134691	0.611829	0.333397	0.142816	0.258684
PAPS2_HUMAN	11	Bifunctional 3'-phosphoadenosine 5'-phosphosulfate synthase 2 (PAPS synthase 2) (PAPSS 2) (Sulfurylase kinase 2) (SK 2) (SK2) [Includes: Sulfate adenylyltransferase (EC 2.7.7.4) (ATP-sulfurylase) (Sulfate adenylate transferase) (SAT); Adenylyl-sulfate kinase (EC 2.7.1.25) (3'-phosphoadenosine-5'-phosphosulfate synthase) (APS kinase) (Adenosine-5'-phosphosulfate 3'-phosphotransferase) (Adenylylsul…	PAPSS2 ATPSK2	0.0772378	0.128724	0.916376	0.410121	0.13351	0.0916706
PAPS1_HUMAN	6	Bifunctional 3'-phosphoadenosine 5'-phosphosulfate synthase 1 (PAPS synthase 1) (PAPSS 1) (Sulfurylase kinase 1) (SK 1) (SK1) [Includes: Sulfate adenylyltransferase (EC 2.7.7.4) (ATP-sulfurylase) (Sulfate adenylate transferase) (SAT); Adenylyl-sulfate kinase (EC 2.7.1.25) (3'-phosphoadenosine-5'-phosphosulfate synthase) (APS kinase) (Adenosine-5'-phosphosulfate 3'-phosphotransferase) (Adenylylsul…	PAPSS1 ATPSK1 PAPSS	0.0198795	0.181203	0.986627	0.121663	0.192582	0.799229
JUPI2_HUMAN	3	Jupiter microtubule associated homolog 2 (Hematological and neurological expressed 1-like protein) (HN1-like protein)	JPT2 C16orf34 HN1L L11	-0.0600847	0.255433	0.977697	0.0332853	0.241622	0.965644
SNUT1_HUMAN	4	U4/U6.U5 tri-snRNP-associated protein 1 (SNU66 homolog) (hSnu66) (Squamous cell carcinoma antigen recognized by T-cells 1) (SART-1) (hSART-1) (U4/U6.U5 tri-snRNP-associated 110 kDa protein) (allergen Hom s 1)	SART1	0.172366	0.258657	0.902025	0.233778	0.259745	0.724988
DPP9_HUMAN	7	Dipeptidyl peptidase 9 (DP9) (EC 3.4.14.5) (Dipeptidyl peptidase IV-related protein 2) (DPRP-2) (Dipeptidyl peptidase IX) (DPP IX) (Dipeptidyl peptidase-like protein 9) (DPLP9)	DPP9 DPRP2	0.160675	0.176349	0.858767	0.344343	0.193885	0.428823
TRI47_HUMAN	7	E3 ubiquitin-protein ligase TRIM47 (EC 2.3.2.27) (Gene overexpressed in astrocytoma protein) (RING finger protein 100) (Tripartite motif-containing protein 47)	TRIM47 GOA RNF100	0.211973	0.220218	0.849876	-0.00855362	0.202656	0.986184
PDLI1_HUMAN	7	PDZ and LIM domain protein 1 (C-terminal LIM domain protein 1) (Elfin) (LIM domain protein CLP-36)	PDLIM1 CLIM1 CLP36	-0.0640877	0.288617	0.981604	-0.00424858	0.314932	0.996879
LMF2_HUMAN	4	Lipase maturation factor 2 (Transmembrane protein 112B) (Transmembrane protein 153)	LMF2 TMEM112B TMEM153	0.219375	0.255989	0.869299	0.0885306	0.257572	0.898392
AIFM1_HUMAN	11	Apoptosis-inducing factor 1, mitochondrial (EC 1.1.1.-) (Programmed cell death protein 8)	AIFM1 AIF PDCD8	-0.085629	0.135081	0.904053	0.39482	0.136125	0.120413
RABE1_HUMAN	5	Rab GTPase-binding effector protein 1 (Rabaptin-4) (Rabaptin-5) (Rabaptin-5alpha) (Renal carcinoma antigen NY-REN-17)	RABEP1 RAB5EP RABPT5 RABPT5A	0.44933	0.197959	0.389198	0.207734	0.18912	0.662439
U3IP2_HUMAN	3	U3 small nucleolar RNA-interacting protein 2 (RRP9 homolog) (U3 small nucleolar ribonucleoprotein-associated 55 kDa protein) (U3 snoRNP-associated 55 kDa protein) (U3-55K)	RRP9 RNU3IP2 U355K	0.547593	0.322645	0.566624	0.189542	0.329852	0.820367
UAP1L_HUMAN	3	UDP-N-acetylhexosamine pyrophosphorylase-like protein 1 (EC 2.7.7.-)	UAP1L1	-0.158347	0.247362	0.904053	0.25788	0.25429	0.689031
NEMF_HUMAN	4	Nuclear export mediator factor NEMF (Antigen NY-CO-1) (Serologically defined colon cancer antigen 1)	NEMF SDCCAG1	0.443166	0.225608	0.47981	0.196346	0.213836	0.718281
ARHG2_HUMAN	7	Rho guanine nucleotide exchange factor 2 (Guanine nucleotide exchange factor H1) (GEF-H1) (Microtubule-regulated Rho-GEF) (Proliferating cell nucleolar antigen p40)	ARHGEF2 KIAA0651 LFP40	0.0181759	0.13923	0.983313	-0.0154315	0.166439	0.971366
DDX21_HUMAN	6	Nucleolar RNA helicase 2 (EC 3.6.4.13) (DEAD box protein 21) (Gu-alpha) (Nucleolar RNA helicase Gu) (Nucleolar RNA helicase II) (RH II/Gu)	DDX21	0.0152945	0.218804	0.986627	-0.150172	0.194179	0.766329
DCLK1_HUMAN	6	Serine/threonine-protein kinase DCLK1 (EC 2.7.11.1) (Doublecortin domain-containing protein 3A) (Doublecortin-like and CAM kinase-like 1) (Doublecortin-like kinase 1)	DCLK1 DCAMKL1 DCDC3A KIAA0369	-0.179119	0.184969	0.846636	0.183412	0.184433	0.691859
LRRF1_HUMAN	5	Leucine-rich repeat flightless-interacting protein 1 (LRR FLII-interacting protein 1) (GC-binding factor 2) (TAR RNA-interacting protein)	LRRFIP1 GCF2 TRIP	0.0025014	0.176623	0.99704	0.204966	0.190283	0.664478
VAPB_HUMAN	5	Vesicle-associated membrane protein-associated protein B/C (VAMP-B/VAMP-C) (VAMP-associated protein B/C) (VAP-B/VAP-C)	VAPB UNQ484/PRO983	0.231892	0.207123	0.803183	-0.313049	0.225928	0.565184
VAPA_HUMAN	9	Vesicle-associated membrane protein-associated protein A (VAMP-A) (VAMP-associated protein A) (VAP-A) (33 kDa VAMP-associated protein) (VAP-33)	VAPA VAP33	-0.0423892	0.246349	0.982672	0.050123	0.260833	0.95444
RT36_HUMAN	3	28S ribosomal protein S36, mitochondrial (MRP-S36) (S36mt)	MRPS36 DC47	0.0882344	0.262985	0.971075	-0.240266	0.283294	0.748486
RB11B_HUMAN	11	Ras-related protein Rab-11B (GTP-binding protein YPT3)	RAB11B YPT3	-0.274082	0.172765	0.608455	0.280406	0.152463	0.404614
CRLF1_HUMAN	3	Cytokine receptor-like factor 1 (Cytokine-like factor 1) (CLF-1) (ZcytoR5)	CRLF1 UNQ288/PRO327	0.185871	0.282925	0.903841	0.197705	0.284453	0.782493
AIMP1_HUMAN	13	Aminoacyl tRNA synthase complex-interacting multifunctional protein 1 (Multisynthase complex auxiliary component p43) [Cleaved into: Endothelial monocyte-activating polypeptide 2 (EMAP-2) (Endothelial monocyte-activating polypeptide II) (EMAP-II) (Small inducible cytokine subfamily E member 1)]	AIMP1 EMAP2 SCYE1	-0.0784071	0.146993	0.930694	0.231226	0.143344	0.478788
RIMB1_HUMAN	5	Peripheral-type benzodiazepine receptor-associated protein 1 (PRAX-1) (Peripheral benzodiazepine receptor-interacting protein) (PBR-IP) (RIMS-binding protein 1) (RIM-BP1) (TSPO-associated protein 1)	TSPOAP1 BZRAP1 KIAA0612 RBP1 RIMBP1	-0.020577	0.234016	0.986627	-0.0451078	0.242709	0.95444
PDLI7_HUMAN	16	PDZ and LIM domain protein 7 (LIM mineralization protein) (LMP) (Protein enigma)	PDLIM7 ENIGMA	-0.13162	0.176568	0.880757	0.121465	0.185362	0.789924
DTD1_HUMAN	3	D-aminoacyl-tRNA deacylase 1 (DTD) (EC 3.1.1.96) (DNA-unwinding element-binding protein B) (DUE-B) (Gly-tRNA(Ala) deacylase) (EC 3.1.1.-) (Histidyl-tRNA synthase-related)	DTD1 C20orf88 DUEB HARS2	0.0600599	0.290448	0.981604	0.141823	0.307843	0.860437
COPB2_HUMAN	35	Coatomer subunit beta' (Beta'-coat protein) (Beta'-COP) (p102)	COPB2	-0.13827	0.21892	0.904053	0.186983	0.214508	0.736951
HNRLL_HUMAN	6	Heterogeneous nuclear ribonucleoprotein L-like (hnRNPLL) (Stromal RNA-regulating factor)	HNRNPLL HNRPLL SRRF BLOCK24	0.195123	0.137461	0.701878	0.301644	0.15809	0.385389
PTER_HUMAN	3	Phosphotriesterase-related protein (EC 3.1.-.-) (Parathion hydrolase-related protein) (hPHRP)	PTER	0.754692	0.279676	0.286977	0.372527	0.264923	0.559956
CSN2_HUMAN	9	COP9 signalosome complex subunit 2 (SGN2) (Signalosome subunit 2) (Alien homolog) (JAB1-containing signalosome subunit 2) (Thyroid receptor-interacting protein 15) (TR-interacting protein 15) (TRIP-15)	COPS2 CSN2 TRIP15	-0.331932	0.14124	0.356025	0.422566	0.132044	0.0744975
TRIPC_HUMAN	4	E3 ubiquitin-protein ligase TRIP12 (EC 2.3.2.26) (E3 ubiquitin-protein ligase for Arf) (ULF) (HECT-type E3 ubiquitin transferase TRIP12) (Thyroid receptor-interacting protein 12) (TR-interacting protein 12) (TRIP-12)	TRIP12 KIAA0045 ULF	0.470294	0.316488	0.659038	0.144666	0.3244	0.866859
TRIPB_HUMAN	5	Thyroid receptor-interacting protein 11 (TR-interacting protein 11) (TRIP-11) (Clonal evolution-related gene on chromosome 14 protein) (Golgi-associated microtubule-binding protein 210) (GMAP-210) (Trip230)	TRIP11 CEV14	0.19191	0.196085	0.843571	-0.0275925	0.217247	0.969197
CIP4_HUMAN	4	Cdc42-interacting protein 4 (Protein Felic) (Salt tolerant protein) (hSTP) (Thyroid receptor-interacting protein 10) (TR-interacting protein 10) (TRIP-10)	TRIP10 CIP4 STOT STP	0.166992	0.212365	0.874964	-0.0845659	0.173678	0.851892
TF3C4_HUMAN	3	General transcription factor 3C polypeptide 4 (EC 2.3.1.48) (TF3C-delta) (Transcription factor IIIC 90 kDa subunit) (TFIIIC 90 kDa subunit) (TFIIIC90) (Transcription factor IIIC subunit delta)	GTF3C4	0.290929	0.209396	0.72577	0.158977	0.224135	0.779959
VAMP3_HUMAN	3	Vesicle-associated membrane protein 3 (VAMP-3) (Cellubrevin) (CEB) (Synaptobrevin-3)	VAMP3 SYB3	-0.401945	0.29938	0.734086	0.100648	0.315241	0.912975
U5S1_HUMAN	12	116 kDa U5 small nuclear ribonucleoprotein component (Elongation factor Tu GTP-binding domain-containing protein 2) (SNU114 homolog) (hSNU114) (U5 snRNP-specific protein, 116 kDa) (U5-116 kDa)	EFTUD2 KIAA0031 SNRP116	-0.276739	0.127252	0.407709	0.0774397	0.119367	0.792351
TXNL1_HUMAN	12	Thioredoxin-like protein 1 (32 kDa thioredoxin-related protein)	TXNL1 TRP32 TXL TXNL	-0.111024	0.216415	0.938236	0.316704	0.196588	0.478941
LONM_HUMAN	18	Lon protease homolog, mitochondrial (EC 3.4.21.53) (LONHs) (Lon protease-like protein) (LONP) (Mitochondrial ATP-dependent protease Lon) (Serine protease 15)	LONP1 PRSS15	-0.0812959	0.120964	0.896886	0.252611	0.118591	0.311789
NHRF1_HUMAN	8	Na(+)/H(+) exchange regulatory cofactor NHE-RF1 (NHERF-1) (Ezrin-radixin-moesin-binding phosphoprotein 50) (EBP50) (Regulatory cofactor of Na(+)/H(+) exchanger) (Sodium-hydrogen exchanger regulatory factor 1) (Solute carrier family 9 isoform A3 regulatory factor 1)	SLC9A3R1 NHERF NHERF1	-0.118118	0.151859	0.874964	-0.0858012	0.148102	0.818196
PLAP_HUMAN	5	Phospholipase A-2-activating protein (PLA2P) (PLAP)	PLAA PLAP	-0.138024	0.164448	0.873825	0.348461	0.183836	0.391408
GRHPR_HUMAN	11	Glyoxylate reductase/hydroxypyruvate reductase (EC 1.1.1.79) (EC 1.1.1.81)	GRHPR GLXR MSTP035	-0.186385	0.215227	0.864058	0.282831	0.191154	0.525834
CIAO1_HUMAN	4	Probable cytosolic iron-sulfur protein assembly protein CIAO1 (WD repeat-containing protein 39)	CIAO1 CIA1 WDR39	-0.197535	0.233155	0.871625	0.183624	0.230213	0.760397
PIGS_HUMAN	4	GPI transamidase component PIG-S (Phosphatidylinositol-glycan biosynthesis class S protein)	PIGS UNQ1873/PRO4316	0.0466311	0.24748	0.981604	0.161998	0.259426	0.80311
LPXN_HUMAN	4	Leupaxin	LPXN LDLP	0.263157	0.197378	0.73649	0.128704	0.223393	0.820367
SYAP1_HUMAN	3	Synapse-associated protein 1 (BSD domain-containing signal transducer and Akt interactor protein) (BSTA)	SYAP1 PRO3113	0.168622	0.241834	0.892916	-0.0822501	0.22354	0.893052
ZRAB2_HUMAN	3	Zinc finger Ran-binding domain-containing protein 2 (Zinc finger protein 265) (Zinc finger, splicing)	ZRANB2 ZIS ZNF265	0.271163	0.197854	0.732154	0.202953	0.203938	0.691859
SFXN1_HUMAN	6	Sideroflexin-1	SFXN1	-0.151915	0.188797	0.874964	0.0728104	0.220776	0.906916
RHG29_HUMAN	5	Rho GTPase-activating protein 29 (PTPL1-associated RhoGAP protein 1) (Rho-type GTPase-activating protein 29)	ARHGAP29 PARG1	0.0203198	0.237986	0.986627	0.160787	0.236962	0.784905
H2AV_HUMAN	3	Histone H2A.V (H2A.F/Z)	H2AFV H2AV	-0.391798	0.269038	0.685906	-0.180647	0.300399	0.810921
QKI_HUMAN	4	Protein quaking (Hqk) (HqkI)	QKI HKQ	0.167466	0.175909	0.853128	0.151876	0.206012	0.773601
GSTO1_HUMAN	17	Glutathione S-transferase omega-1 (GSTO-1) (EC 2.5.1.18) (Glutathione S-transferase omega 1-1) (GSTO 1-1) (Glutathione-dependent dehydroascorbate reductase) (EC 1.8.5.1) (Monomethylarsonic acid reductase) (MMA(V) reductase) (EC 1.20.4.2) (S-(Phenacyl)glutathione reductase) (SPG-R)	GSTO1 GSTTLP28	-0.125964	0.2697	0.944615	0.103864	0.29554	0.89545
HOME3_HUMAN	3	Homer protein homolog 3 (Homer-3)	HOMER3	-0.0900445	0.288016	0.971075	0.04682	0.298003	0.96125
ROCK2_HUMAN	12	Rho-associated protein kinase 2 (EC 2.7.11.1) (Rho kinase 2) (Rho-associated, coiled-coil-containing protein kinase 2) (Rho-associated, coiled-coil-containing protein kinase II) (ROCK-II) (p164 ROCK-2)	ROCK2 KIAA0619	0.00405595	0.114906	0.992659	0.161211	0.125967	0.600813
MPPB_HUMAN	5	Mitochondrial-processing peptidase subunit beta (EC 3.4.24.64) (Beta-MPP) (P-52)	PMPCB MPPB	-0.0436742	0.224479	0.981604	0.273316	0.232127	0.638191
FXR2_HUMAN	3	Fragile X mental retardation syndrome-related protein 2	FXR2 FMR1L2	0.125701	0.189123	0.902025	0.0645362	0.217135	0.920534
PSA_HUMAN	21	Puromycin-sensitive aminopeptidase (PSA) (EC 3.4.11.14) (Cytosol alanyl aminopeptidase) (AAP-S)	NPEPPS PSA	-0.136193	0.133449	0.827977	0.337018	0.127062	0.167341
MCA3_HUMAN	5	Eukaryotic translation elongation factor 1 epsilon-1 (Aminoacyl tRNA synthetase complex-interacting multifunctional protein 3) (Elongation factor p18) (Multisynthase complex auxiliary component p18)	EEF1E1 AIMP3 P18	-0.342366	0.221402	0.623733	0.46858	0.201994	0.268037
TECR_HUMAN	9	Very-long-chain enoyl-CoA reductase (EC 1.3.1.93) (Synaptic glycoprotein SC2) (Trans-2,3-enoyl-CoA reductase) (TER)	TECR GPSN2 SC2	-0.10046	0.114514	0.860755	0.293449	0.0981012	0.109044
BAG3_HUMAN	15	BAG family molecular chaperone regulator 3 (BAG-3) (Bcl-2-associated athanogene 3) (Bcl-2-binding protein Bis) (Docking protein CAIR-1)	BAG3 BIS	-0.0971338	0.10776	0.858767	-0.0715973	0.117981	0.806904
BAG2_HUMAN	8	BAG family molecular chaperone regulator 2 (BAG-2) (Bcl-2-associated athanogene 2)	BAG2	-0.0214768	0.164724	0.983313	0.0659382	0.158844	0.875711
RPAC1_HUMAN	3	DNA-directed RNA polymerases I and III subunit RPAC1 (DNA-directed RNA polymerase I subunit C) (RNA polymerases I and III subunit AC1) (AC40) (DNA-directed RNA polymerases I and III 40 kDa polypeptide) (RPA40) (RPA39) (RPC40)	POLR1C POLR1E	0.117398	0.262558	0.947901	0.0747467	0.265711	0.924061
QORX_HUMAN	7	Quinone oxidoreductase PIG3 (EC 1.-.-.-) (Tumor protein p53-inducible protein 3) (p53-induced gene 3 protein)	TP53I3 PIG3	0.0341173	0.152791	0.981604	0.329402	0.150255	0.29949
SC22B_HUMAN	13	Vesicle-trafficking protein SEC22b (ER-Golgi SNARE of 24 kDa) (ERS-24) (ERS24) (SEC22 vesicle-trafficking protein homolog B) (SEC22 vesicle-trafficking protein-like 1)	SEC22B SEC22L1	-0.184586	0.239189	0.87609	0.00324337	0.247559	0.996879
H2AY_HUMAN	10	Core histone macro-H2A.1 (Histone macroH2A1) (mH2A1) (Histone H2A.y) (H2A/y) (Medulloblastoma antigen MU-MB-50.205)	H2AFY MACROH2A1	-0.338411	0.195644	0.554477	0.13803	0.202151	0.783623
VP26A_HUMAN	8	Vacuolar protein sorting-associated protein 26A (Vesicle protein sorting 26A) (hVPS26)	VPS26A VPS26	-0.509057	0.182788	0.229594	0.51807	0.156584	0.0659928
PRDX6_HUMAN	16	Peroxiredoxin-6 (EC 1.11.1.15) (1-Cys peroxiredoxin) (1-Cys PRX) (24 kDa protein) (Acidic calcium-independent phospholipase A2) (aiPLA2) (EC 3.1.1.4) (Antioxidant protein 2) (Liver 2D page spot 40) (Non-selenium glutathione peroxidase) (NSGPx) (Red blood cells page spot 12)	PRDX6 AOP2 KIAA0106	-0.393114	0.425239	0.858764	0.600528	0.368237	0.474468
AKA12_HUMAN	66	A-kinase anchor protein 12 (AKAP-12) (A-kinase anchor protein 250 kDa) (AKAP 250) (Gravin) (Myasthenia gravis autoantigen)	AKAP12 AKAP250	-0.206118	0.0850928	0.342093	-0.0394447	0.087841	0.865109
CD44_HUMAN	12	CD44 antigen (CDw44) (Epican) (Extracellular matrix receptor III) (ECMR-III) (GP90 lymphocyte homing/adhesion receptor) (HUTCH-I) (Heparan sulfate proteoglycan) (Hermes antigen) (Hyaluronate receptor) (Phagocytic glycoprotein 1) (PGP-1) (Phagocytic glycoprotein I) (PGP-I) (CD antigen CD44)	CD44 LHR MDU2 MDU3 MIC4	-0.0849101	0.26349	0.971075	0.165078	0.275484	0.810921
SC24C_HUMAN	15	Protein transport protein Sec24C (SEC24-related protein C)	SEC24C KIAA0079	-0.104178	0.148026	0.892064	0.171101	0.13772	0.618676
MICA2_HUMAN	5	[F-actin]-monooxygenase MICAL2 (EC 1.14.13.225) (Molecule interacting with CasL protein 2) (MICAL-2)	MICAL2 KIAA0750 MICAL2PV1 MICAL2PV2	-0.393311	0.238538	0.58418	0.512549	0.214129	0.247366
TTC37_HUMAN	4	Tetratricopeptide repeat protein 37 (TPR repeat protein 37) (SKI3 homolog) (Ski3) (Tricho-hepatic-enteric syndrome protein) (Thespin)	TTC37 KIAA0372	-0.0699435	0.2485	0.971531	0.38899	0.236391	0.474468
SAFB2_HUMAN	7	Scaffold attachment factor B2 (SAF-B2)	SAFB2 KIAA0138	-0.00807101	0.367286	0.995537	0.0547972	0.367792	0.962578
NUP93_HUMAN	6	Nuclear pore complex protein Nup93 (93 kDa nucleoporin) (Nucleoporin Nup93)	NUP93 KIAA0095	-0.0410397	0.171085	0.976195	-0.328673	0.205439	0.478941
UBE3C_HUMAN	4	Ubiquitin-protein ligase E3C (EC 2.3.2.26) (HECT-type ubiquitin transferase E3C) (HectH2)	UBE3C KIAA0010 KIAA10	-0.04479	0.213133	0.981604	0.180038	0.230665	0.765749
SART3_HUMAN	3	Squamous cell carcinoma antigen recognized by T-cells 3 (SART-3) (Tat-interacting protein of 110 kDa) (Tip110) (p110 nuclear RNA-binding protein)	SART3 KIAA0156 TIP110	0.270467	0.236862	0.799468	0.126707	0.247631	0.841146
SLK_HUMAN	8	STE20-like serine/threonine-protein kinase (STE20-like kinase) (hSLK) (EC 2.7.11.1) (CTCL tumor antigen se20-9) (STE20-related serine/threonine-protein kinase) (STE20-related kinase) (Serine/threonine-protein kinase 2)	SLK KIAA0204 STK2	0.0455208	0.153819	0.971075	0.403731	0.180751	0.285529
MLEC_HUMAN	10	Malectin	MLEC KIAA0152	-0.234713	0.11478	0.442317	0.643207	0.116164	8.66353e-05
BCLF1_HUMAN	11	Bcl-2-associated transcription factor 1 (Btf) (BCLAF1 and THRAP3 family member 1)	BCLAF1 BTF KIAA0164	0.0616555	0.12743	0.940591	-0.0528918	0.136485	0.886715
IF4A3_HUMAN	8	Eukaryotic initiation factor 4A-III (eIF-4A-III) (eIF4A-III) (EC 3.6.4.13) (ATP-dependent RNA helicase DDX48) (ATP-dependent RNA helicase eIF4A-3) (DEAD box protein 48) (Eukaryotic initiation factor 4A-like NUK-34) (Eukaryotic translation initiation factor 4A isoform 3) (Nuclear matrix protein 265) (NMP 265) (hNMP 265) [Cleaved into: Eukaryotic initiation factor 4A-III, N-terminally processed]	EIF4A3 DDX48 KIAA0111	0.156967	0.151646	0.825359	-0.0908366	0.151512	0.810921
TBCD5_HUMAN	3	TBC1 domain family member 5	TBC1D5 KIAA0210	0.270848	0.261706	0.827977	-0.222929	0.282953	0.763879
CKAP5_HUMAN	17	Cytoskeleton-associated protein 5 (Colonic and hepatic tumor overexpressed gene protein) (Ch-TOG)	CKAP5 KIAA0097	-0.0279075	0.0970343	0.971075	0.246606	0.117196	0.320859
IST1_HUMAN	7	IST1 homolog (hIST1) (Putative MAPK-activating protein PM28)	IST1 KIAA0174	0.156298	0.11719	0.733612	0.115692	0.127356	0.719785
GIT2_HUMAN	6	ARF GTPase-activating protein GIT2 (ARF GAP GIT2) (Cool-interacting tyrosine-phosphorylated protein 2) (CAT-2) (CAT2) (G protein-coupled receptor kinase-interactor 2) (GRK-interacting protein 2)	GIT2 KIAA0148	0.254991	0.130402	0.478182	0.0505608	0.13935	0.893419
CUL7_HUMAN	3	Cullin-7 (CUL-7)	CUL7 KIAA0076	0.338248	0.31925	0.824762	0.0672088	0.302279	0.941971
CE170_HUMAN	8	Centrosomal protein of 170 kDa (Cep170) (KARP-1-binding protein) (KARP1-binding protein)	CEP170 FAM68A KAB KIAA0470	-0.0927229	0.160717	0.927191	0.12491	0.166527	0.769689
PSMD6_HUMAN	17	26S proteasome non-ATPase regulatory subunit 6 (26S proteasome regulatory subunit RPN7) (26S proteasome regulatory subunit S10) (Breast cancer-associated protein SGA-113M) (Phosphonoformate immuno-associated protein 4) (Proteasome regulatory particle subunit p44S10) (p42A)	PSMD6 KIAA0107 PFAAP4	-0.0842943	0.111507	0.879308	0.315324	0.11653	0.154238
TOM70_HUMAN	10	Mitochondrial import receptor subunit TOM70 (Mitochondrial precursor proteins import receptor) (Translocase of outer membrane 70 kDa subunit) (Translocase of outer mitochondrial membrane protein 70)	TOMM70 KIAA0719 TOM70 TOMM70A	-0.191788	0.128847	0.650786	0.0979118	0.146587	0.788629
WASC5_HUMAN	9	WASH complex subunit 5 (Strumpellin) (WASH complex subunit strumpellin)	WASHC5 KIAA0196	0.0411688	0.124623	0.971075	0.1588	0.135633	0.638918
UBP2L_HUMAN	13	Ubiquitin-associated protein 2-like (Protein NICE-4)	UBAP2L KIAA0144 NICE4	-0.0997454	0.120415	0.873886	-0.00871226	0.118494	0.976809
MRC2_HUMAN	18	C-type mannose receptor 2 (C-type lectin domain family 13 member E) (Endocytic receptor 180) (Macrophage mannose receptor 2) (Urokinase-type plasminogen activator receptor-associated protein) (UPAR-associated protein) (Urokinase receptor-associated protein) (CD antigen CD280)	MRC2 CLEC13E ENDO180 KIAA0709 UPARAP	-0.365329	0.256893	0.6947	0.326113	0.263089	0.618676
G3BP2_HUMAN	6	Ras GTPase-activating protein-binding protein 2 (G3BP-2) (GAP SH3 domain-binding protein 2)	G3BP2 KIAA0660	-0.0638587	0.162107	0.959022	0.0115902	0.158561	0.976809
GFPT2_HUMAN	8	Glutamine--fructose-6-phosphate aminotransferase [isomerizing] 2 (EC 2.6.1.16) (D-fructose-6-phosphate amidotransferase 2) (Glutamine:fructose-6-phosphate amidotransferase 2) (GFAT 2) (GFAT2) (Hexosephosphate aminotransferase 2)	GFPT2	0.0024721	0.150507	0.996983	0.351044	0.144835	0.226274
WDR1_HUMAN	32	WD repeat-containing protein 1 (Actin-interacting protein 1) (AIP1) (NORI-1)	WDR1	-0.153211	0.312112	0.938557	0.156583	0.334727	0.857946
UBP15_HUMAN	5	Ubiquitin carboxyl-terminal hydrolase 15 (EC 3.4.19.12) (Deubiquitinating enzyme 15) (Ubiquitin thioesterase 15) (Ubiquitin-specific-processing protease 15) (Unph-2) (Unph4)	USP15 KIAA0529	0.417447	0.218502	0.499656	-0.0259045	0.251992	0.971366
MVP_HUMAN	40	Major vault protein (MVP) (Lung resistance-related protein)	MVP LRP	-0.091737	0.5891	0.982672	0.00872822	0.602351	0.996879
TR150_HUMAN	9	Thyroid hormone receptor-associated protein 3 (BCLAF1 and THRAP3 family member 2) (Thyroid hormone receptor-associated protein complex 150 kDa component) (Trap150)	THRAP3 BCLAF2 TRAP150	0.103453	0.144655	0.888926	0.264452	0.139479	0.386588
HNRDL_HUMAN	12	Heterogeneous nuclear ribonucleoprotein D-like (hnRNP D-like) (hnRNP DL) (AU-rich element RNA-binding factor) (JKT41-binding protein) (Protein laAUF1)	HNRNPDL HNRPDL JKTBP	-0.53688	0.177657	0.147377	0.116287	0.17007	0.783623
CDC42_HUMAN	6	Cell division control protein 42 homolog (G25K GTP-binding protein)	CDC42	0.0766576	0.224299	0.969195	0.180737	0.236627	0.7669
RBM8A_HUMAN	3	RNA-binding protein 8A (Binder of OVCA1-1) (BOV-1) (RNA-binding motif protein 8A) (RNA-binding protein Y14) (Ribonucleoprotein RBM8A)	RBM8A RBM8 HSPC114 MDS014	0.224834	0.263748	0.870212	0.333583	0.260018	0.606859
TM9S4_HUMAN	6	Transmembrane 9 superfamily member 4 (Tumor cannibalism associated protein 1)	TM9SF4 KIAA0255 TUCAP1	0.236188	0.177666	0.73649	-0.00519796	0.186883	0.991666
TM9S2_HUMAN	9	Transmembrane 9 superfamily member 2 (p76)	TM9SF2	-0.0861281	0.153353	0.927191	0.428008	0.161584	0.17569
TM9S3_HUMAN	9	Transmembrane 9 superfamily member 3 (EP70-P-iso) (SM-11044-binding protein)	TM9SF3 SMBP UNQ245/PRO282	-0.160661	0.162617	0.841487	0.706392	0.140932	0.000591289
A0A024QYU9_HUMAN	11			0.150694	0.116306	0.744941	-0.205755	0.164555	0.615378
EIF3C_HUMAN	11	Eukaryotic translation initiation factor 3 subunit C (eIF3c) (Eukaryotic translation initiation factor 3 subunit 8) (eIF3 p110)	EIF3C EIF3S8	-0.249679	0.333682	0.879308	0.162007	0.312978	0.836707
RBM3_HUMAN	4	RNA-binding protein 3 (RNA-binding motif protein 3) (RNPL)	RBM3 RNPL	-0.221555	0.202019	0.808325	-0.290429	0.207927	0.559956
CYTSB_HUMAN	3	Cytospin-B (Nuclear structure protein 5) (NSP5) (Sperm antigen HCMOGT-1) (Sperm antigen with calponin homology and coiled-coil domains 1)	SPECC1 CYTSB NSP5	0.337017	0.267756	0.76899	0.412688	0.271617	0.515454
EXOC3_HUMAN	5	Exocyst complex component 3 (Exocyst complex component Sec6)	EXOC3 SEC6 SEC6L1	0.13886	0.192859	0.888499	0.315569	0.225632	0.559956
CCD22_HUMAN	7	Coiled-coil domain-containing protein 22	CCDC22 CXorf37 JM1	0.1042	0.189915	0.928656	0.10374	0.195079	0.831474
PRAF2_HUMAN	3	PRA1 family protein 2	PRAF2 JM4	-0.00702206	0.289117	0.995537	0.133549	0.267053	0.846286
SDHA_HUMAN	15	Succinate dehydrogenase [ubiquinone] flavoprotein subunit, mitochondrial (EC 1.3.5.1) (Flavoprotein subunit of complex II) (Fp)	SDHA SDH2 SDHF	0.125838	0.171498	0.882825	0.348203	0.167489	0.33204
FLOT2_HUMAN	7	Flotillin-2 (Epidermal surface antigen) (ESA) (Membrane component chromosome 17 surface marker 1)	FLOT2 ESA1 M17S1	0.0875342	0.156719	0.927191	-0.129658	0.155704	0.755547
MY18A_HUMAN	8	Unconventional myosin-XVIIIa (Molecule associated with JAK3 N-terminus) (MAJN) (Myosin containing a PDZ domain) (Surfactant protein receptor SP-R210) (SP-R210)	MYO18A CD245 KIAA0216 MYSPDZ	0.0662031	0.117747	0.927191	-0.0100479	0.121558	0.975352
RAB34_HUMAN	6	Ras-related protein Rab-34 (Ras-related protein Rab-39) (Ras-related protein Rah)	RAB34 RAB39 RAH	-0.172966	0.148491	0.788881	0.343981	0.147723	0.264323
EFHD2_HUMAN	8	EF-hand domain-containing protein D2 (Swiprosin-1)	EFHD2 SWS1	-0.00475753	0.15884	0.993626	0.252526	0.172607	0.539162
COG4_HUMAN	4	Conserved oligomeric Golgi complex subunit 4 (COG complex subunit 4) (Component of oligomeric Golgi complex 4)	COG4	-0.000111623	0.231627	0.999696	0.0552109	0.229897	0.938019
RU17_HUMAN	6	U1 small nuclear ribonucleoprotein 70 kDa (U1 snRNP 70 kDa) (U1-70K) (snRNP70)	SNRNP70 RNPU1Z RPU1 SNRP70 U1AP1	0.146034	0.140879	0.825359	0.158451	0.138347	0.649468
TGFI1_HUMAN	6	Transforming growth factor beta-1-induced transcript 1 protein (Androgen receptor coactivator 55 kDa protein) (Androgen receptor-associated protein of 55 kDa) (Hydrogen peroxide-inducible clone 5 protein) (Hic-5)	TGFB1I1 ARA55	-0.0239084	0.16999	0.982672	-0.0186481	0.168062	0.970236
NUP62_HUMAN	5	Nuclear pore glycoprotein p62 (62 kDa nucleoporin) (Nucleoporin Nup62)	NUP62	0.0384375	0.204145	0.981604	-0.0233571	0.202309	0.970049
RRAS_HUMAN	6	Ras-related protein R-Ras (p23)	RRAS	-0.0453187	0.172088	0.972652	0.158118	0.15525	0.689031
CCDC6_HUMAN	8	Coiled-coil domain-containing protein 6 (Papillary thyroid carcinoma-encoded protein) (Protein H4)	CCDC6 D10S170 TST1	0.134032	0.107058	0.768417	0.119592	0.100137	0.630799
ASCC1_HUMAN	3	Activating signal cointegrator 1 complex subunit 1 (ASC-1 complex subunit p50) (Trip4 complex subunit p50)	ASCC1 CGI-18	0.249543	0.283501	0.861206	0.114846	0.304929	0.889734
CISD1_HUMAN	3	CDGSH iron-sulfur domain-containing protein 1 (MitoNEET)	CISD1 C10orf70 ZCD1 MDS029	0.522012	0.289403	0.550544	-0.0678494	0.303269	0.941971
HERC4_HUMAN	17	Probable E3 ubiquitin-protein ligase HERC4 (EC 2.3.2.26) (HECT domain and RCC1-like domain-containing protein 4) (HECT-type E3 ubiquitin transferase HERC4)	HERC4 KIAA1593	-0.423599	0.348662	0.775003	0.573364	0.336071	0.445687
VDAC2_HUMAN	13	Voltage-dependent anion-selective channel protein 2 (VDAC-2) (hVDAC2) (Outer mitochondrial membrane protein porin 2)	VDAC2	-0.385317	0.187988	0.44208	0.022383	0.183294	0.970049
SAP_HUMAN	9	Prosaposin (Proactivator polypeptide) [Cleaved into: Saposin-A (Protein A); Saposin-B-Val; Saposin-B (Cerebroside sulfate activator) (CSAct) (Dispersin) (Sphingolipid activator protein 1) (SAP-1) (Sulfatide/GM1 activator); Saposin-C (A1 activator) (Co-beta-glucosidase) (Glucosylceramidase activator) (Sphingolipid activator protein 2) (SAP-2); Saposin-D (Component C) (Protein C)]	PSAP GLBA SAP1	-0.024152	0.0928712	0.973006	0.519248	0.104039	0.000597489
AP3M1_HUMAN	5	AP-3 complex subunit mu-1 (AP-3 adaptor complex mu3A subunit) (Adaptor-related protein complex 3 subunit mu-1) (Mu-adaptin 3A) (Mu3A-adaptin)	AP3M1	-0.343626	0.238433	0.690804	-0.254124	0.223332	0.651238
PPIF_HUMAN	5	Peptidyl-prolyl cis-trans isomerase F, mitochondrial (PPIase F) (EC 5.2.1.8) (Cyclophilin D) (CyP-D) (CypD) (Cyclophilin F) (Mitochondrial cyclophilin) (CyP-M) (Rotamase F)	PPIF CYP3	-0.531525	0.221693	0.353569	0.167973	0.204883	0.760397
NQO2_HUMAN	7	Ribosyldihydronicotinamide dehydrogenase [quinone] (EC 1.10.5.1) (NRH dehydrogenase [quinone] 2) (NRH:quinone oxidoreductase 2) (Quinone reductase 2) (QR2)	NQO2 NMOR2	0.220421	0.185816	0.78276	0.0139508	0.203105	0.976856
RIPK1_HUMAN	3	Receptor-interacting serine/threonine-protein kinase 1 (EC 2.7.11.1) (Cell death protein RIP) (Receptor-interacting protein 1) (RIP-1)	RIPK1 RIP RIP1	0.209097	0.297333	0.892902	0.177043	0.31046	0.821387
ECI2_HUMAN	6	Enoyl-CoA delta isomerase 2, mitochondrial (EC 5.3.3.8) (DRS-1) (Delta(3),delta(2)-enoyl-CoA isomerase) (D3,D2-enoyl-CoA isomerase) (Diazepam-binding inhibitor-related protein 1) (DBI-related protein 1) (Dodecenoyl-CoA isomerase) (Hepatocellular carcinoma-associated antigen 88) (Peroxisomal 3,2-trans-enoyl-CoA isomerase) (pECI) (Renal carcinoma antigen NY-REN-1)	ECI2 DRS1 HCA88 PECI	-0.135518	0.287631	0.944615	0.125699	0.289705	0.872641
AIMP2_HUMAN	4	Aminoacyl tRNA synthase complex-interacting multifunctional protein 2 (Multisynthase complex auxiliary component p38) (Protein JTV-1)	AIMP2 JTV1 PRO0992	-0.356271	0.252417	0.702621	0.0306794	0.258335	0.970049
PRP4B_HUMAN	4	Serine/threonine-protein kinase PRP4 homolog (EC 2.7.11.1) (PRP4 kinase) (PRP4 pre-mRNA-processing factor 4 homolog)	PRPF4B KIAA0536 PRP4 PRP4H PRP4K	0.266826	0.245889	0.816652	0.0363231	0.242032	0.962578
DAB2_HUMAN	11	Disabled homolog 2 (Adaptor molecule disabled-2) (Differentially expressed in ovarian carcinoma 2) (DOC-2) (Differentially-expressed protein 2)	DAB2 DOC2	-0.365388	0.15537	0.353569	0.0110754	0.158905	0.976856
SCOT1_HUMAN	10	Succinyl-CoA:3-ketoacid coenzyme A transferase 1, mitochondrial (EC 2.8.3.5) (3-oxoacid CoA-transferase 1) (Somatic-type succinyl-CoA:3-oxoacid CoA-transferase) (SCOT-s)	OXCT1 OXCT SCOT	0.0636141	0.11392	0.927191	0.0342194	0.13187	0.932505
GBB1_HUMAN	6	Guanine nucleotide-binding protein G(I)/G(S)/G(T) subunit beta-1 (Transducin beta chain 1)	GNB1	-0.18846	0.190827	0.841487	0.273185	0.170531	0.478941
VAMP7_HUMAN	3	Vesicle-associated membrane protein 7 (VAMP-7) (Synaptobrevin-like protein 1) (Tetanus-insensitive VAMP) (Ti-VAMP)	VAMP7 SYBL1	0.151842	0.210308	0.887826	0.272732	0.222026	0.621264
NU155_HUMAN	11	Nuclear pore complex protein Nup155 (155 kDa nucleoporin) (Nucleoporin Nup155)	NUP155 KIAA0791	-0.0949596	0.129309	0.882825	0.217787	0.140667	0.495521
CAB45_HUMAN	9	45 kDa calcium-binding protein (Cab45) (Stromal cell-derived factor 4) (SDF-4)	SDF4 CAB45 PSEC0034	-0.0515017	0.16468	0.971075	0.0962169	0.160431	0.810921
NNTM_HUMAN	17	NAD(P) transhydrogenase, mitochondrial (EC 7.1.1.1) (Nicotinamide nucleotide transhydrogenase) (Pyridine nucleotide transhydrogenase)	NNT	-0.109545	0.120699	0.858767	0.0216163	0.107926	0.951879
CSDE1_HUMAN	14	Cold shock domain-containing protein E1 (N-ras upstream gene protein) (Protein UNR)	CSDE1 D1S155E KIAA0885 NRU UNR	0.00766619	0.107966	0.986627	0.220455	0.111307	0.359176
CAZA1_HUMAN	12	F-actin-capping protein subunit alpha-1 (CapZ alpha-1)	CAPZA1	-0.38651	0.295892	0.740266	0.0938494	0.309283	0.917515
ODBA_HUMAN	3	2-oxoisovalerate dehydrogenase subunit alpha, mitochondrial (EC 1.2.4.4) (Branched-chain alpha-keto acid dehydrogenase E1 component alpha chain) (BCKDE1A) (BCKDH E1-alpha)	BCKDHA	0.393784	0.24683	0.611829	0.139199	0.26549	0.835103
PA1B3_HUMAN	5	Platelet-activating factor acetylhydrolase IB subunit gamma (EC 3.1.1.47) (PAF acetylhydrolase 29 kDa subunit) (PAF-AH 29 kDa subunit) (PAF-AH subunit gamma) (PAFAH subunit gamma)	PAFAH1B3 PAFAHG	0.581001	0.153102	0.0441043	0.223579	0.150763	0.529965
PLD3_HUMAN	7	Phospholipase D3 (PLD 3) (EC 3.1.4.4) (Choline phosphatase 3) (HindIII K4L homolog) (Hu-K4) (Phosphatidylcholine-hydrolyzing phospholipase D3)	PLD3	-0.441604	0.229824	0.497069	0.453291	0.211757	0.315944
PPP5_HUMAN	8	Serine/threonine-protein phosphatase 5 (PP5) (EC 3.1.3.16) (Protein phosphatase T) (PP-T) (PPT)	PPP5C PPP5	0.0545631	0.137859	0.958687	0.148131	0.137	0.664478
ARHG1_HUMAN	5	Rho guanine nucleotide exchange factor 1 (115 kDa guanine nucleotide exchange factor) (p115-RhoGEF) (p115RhoGEF) (Sub1.5)	ARHGEF1	-0.076335	0.18389	0.955606	0.152559	0.185333	0.760041
SAE1_HUMAN	3	SUMO-activating enzyme subunit 1 (Ubiquitin-like 1-activating enzyme E1A) [Cleaved into: SUMO-activating enzyme subunit 1, N-terminally processed]	SAE1 AOS1 SUA1 UBLE1A	0.664309	0.256304	0.322301	0.00618059	0.242066	0.993139
SNAA_HUMAN	14	Alpha-soluble NSF attachment protein (SNAP-alpha) (N-ethylmaleimide-sensitive factor attachment protein alpha)	NAPA SNAPA	-0.277806	0.137376	0.451245	0.200308	0.128878	0.493698
VASP_HUMAN	10	Vasodilator-stimulated phosphoprotein (VASP)	VASP	0.0282565	0.170962	0.982672	0.0430668	0.18178	0.939427
S38A2_HUMAN	3	Sodium-coupled neutral amino acid transporter 2 (Amino acid transporter A2) (Protein 40-9-1) (Solute carrier family 38 member 2) (System A amino acid transporter 2) (System A transporter 1) (System N amino acid transporter 2)	SLC38A2 ATA2 KIAA1382 SAT2 SNAT2	-0.00939005	0.265505	0.992659	0.501386	0.284494	0.439278
AAKG1_HUMAN	3	5'-AMP-activated protein kinase subunit gamma-1 (AMPK gamma1) (AMPK subunit gamma-1) (AMPKg)	PRKAG1	0.139945	0.279984	0.938557	0.201373	0.291884	0.783623
CTL1_HUMAN	3	Choline transporter-like protein 1 (CDw92) (Solute carrier family 44 member 1) (CD antigen CD92)	SLC44A1 CD92 CDW92 CTL1	0.0354516	0.291697	0.985444	0.141517	0.289382	0.851796
PTGR1_HUMAN	10	Prostaglandin reductase 1 (PRG-1) (EC 1.3.1.-) (15-oxoprostaglandin 13-reductase) (EC 1.3.1.48) (NADP-dependent leukotriene B4 12-hydroxydehydrogenase) (EC 1.3.1.74)	PTGR1 LTB4DH	-0.244246	0.220022	0.803183	0.638894	0.217412	0.115351
NCBP1_HUMAN	3	Nuclear cap-binding protein subunit 1 (80 kDa nuclear cap-binding protein) (CBP80) (NCBP 80 kDa subunit)	NCBP1 CBP80 NCBP	-0.312576	0.246072	0.768417	0.503287	0.237569	0.334856
ALG2_HUMAN	5	Alpha-1,3/1,6-mannosyltransferase ALG2 (EC 2.4.1.132) (EC 2.4.1.257) (Asparagine-linked glycosylation protein 2 homolog) (GDP-Man:Man(1)GlcNAc(2)-PP-Dol alpha-1,3-mannosyltransferase) (GDP-Man:Man(1)GlcNAc(2)-PP-dolichol mannosyltransferase) (GDP-Man:Man(2)GlcNAc(2)-PP-Dol alpha-1,6-mannosyltransferase)	ALG2 UNQ666/PRO1298	-0.071611	0.214472	0.971075	0.255711	0.233517	0.662439
UBA1_HUMAN	38	Ubiquitin-like modifier-activating enzyme 1 (EC 6.2.1.45) (Protein A1S9) (Ubiquitin-activating enzyme E1)	UBA1 A1S9T UBE1	-0.204869	0.445755	0.945272	0.228565	0.430417	0.831474
BORG5_HUMAN	4	Cdc42 effector protein 1 (Binder of Rho GTPases 5) (Serum protein MSE55)	CDC42EP1 BORG5 CEP1 MSE55	-0.229085	0.223258	0.828001	0.0215606	0.22639	0.971366
SF3A1_HUMAN	11	Splicing factor 3A subunit 1 (SF3a120) (Spliceosome-associated protein 114) (SAP 114)	SF3A1 SAP114	-0.269723	0.135533	0.461678	-0.116142	0.149099	0.76532
MYH9_HUMAN	148	Myosin-9 (Cellular myosin heavy chain, type A) (Myosin heavy chain 9) (Myosin heavy chain, non-muscle IIa) (Non-muscle myosin heavy chain A) (NMMHC-A) (Non-muscle myosin heavy chain IIa) (NMMHC II-a) (NMMHC-IIA)	MYH9	0.150529	0.0512512	0.147377	-0.11795	0.0542273	0.288814
XRCC6_HUMAN	24	X-ray repair cross-complementing protein 6 (EC 3.6.4.-) (EC 4.2.99.-) (5'-deoxyribose-5-phosphate lyase Ku70) (5'-dRP lyase Ku70) (70 kDa subunit of Ku antigen) (ATP-dependent DNA helicase 2 subunit 1) (ATP-dependent DNA helicase II 70 kDa subunit) (CTC box-binding factor 75 kDa subunit) (CTC75) (CTCBF) (DNA repair protein XRCC6) (Lupus Ku autoantigen protein p70) (Ku70) (Thyroid-lupus autoantige…	XRCC6 G22P1	-0.136026	0.306825	0.947901	0.065379	0.293464	0.941971
SUN2_HUMAN	6	SUN domain-containing protein 2 (Protein unc-84 homolog B) (Rab5-interacting protein) (Rab5IP) (Sad1/unc-84 protein-like 2)	SUN2 FRIGG KIAA0668 RAB5IP UNC84B	-0.0483684	0.185512	0.973006	0.177073	0.190028	0.715337
NAGAB_HUMAN	4	Alpha-N-acetylgalactosaminidase (EC 3.2.1.49) (Alpha-galactosidase B)	NAGA	0.0760413	0.204193	0.962311	0.419765	0.202055	0.338773
RL23_HUMAN	8	60S ribosomal protein L23 (60S ribosomal protein L17) (Large ribosomal subunit protein uL14)	RPL23	-0.173547	0.326774	0.931685	-0.0223451	0.345814	0.976856
LASP1_HUMAN	17	LIM and SH3 domain protein 1 (LASP-1) (Metastatic lymph node gene 50 protein) (MLN 50)	LASP1 MLN50	-0.149597	0.162393	0.858764	0.0260909	0.193742	0.966853
CN37_HUMAN	10	2',3'-cyclic-nucleotide 3'-phosphodiesterase (CNP) (CNPase) (EC 3.1.4.37)	CNP	0.055372	0.125736	0.947901	0.108839	0.123307	0.733907
RAGP1_HUMAN	13	Ran GTPase-activating protein 1 (RanGAP1)	RANGAP1 KIAA1835 SD	-0.0200615	0.0998335	0.981604	-0.245227	0.108039	0.272161
RAB5C_HUMAN	5	Ras-related protein Rab-5C (L1880) (RAB5L)	RAB5C RABL	-0.219795	0.169233	0.745614	0.196844	0.153695	0.604423
RL27_HUMAN	8	60S ribosomal protein L27 (Large ribosomal subunit protein eL27)	RPL27	0.0227432	0.172319	0.983313	-0.175432	0.191559	0.718281
FKB10_HUMAN	22	Peptidyl-prolyl cis-trans isomerase FKBP10 (PPIase FKBP10) (EC 5.2.1.8) (65 kDa FK506-binding protein) (65 kDa FKBP) (FKBP-65) (FK506-binding protein 10) (FKBP-10) (Immunophilin FKBP65) (Rotamase)	FKBP10 FKBP65 PSEC0056	0.118646	0.420236	0.971531	-0.0058858	0.42866	0.996879
ACLY_HUMAN	44	ATP-citrate synthase (EC 2.3.3.8) (ATP-citrate (pro-S-)-lyase) (ACL) (Citrate cleavage enzyme)	ACLY	-0.206211	0.531486	0.961655	0.293723	0.504983	0.817253
VAT1_HUMAN	25	Synaptic vesicle membrane protein VAT-1 homolog (EC 1.-.-.-)	VAT1	-0.190928	0.313018	0.910923	0.0608636	0.329291	0.95444
PSD13_HUMAN	15	26S proteasome non-ATPase regulatory subunit 13 (26S proteasome regulatory subunit RPN9) (26S proteasome regulatory subunit S11) (26S proteasome regulatory subunit p40.5)	PSMD13	-0.255497	0.106568	0.342093	0.0317913	0.117085	0.927899
PSME3_HUMAN	4	Proteasome activator complex subunit 3 (11S regulator complex subunit gamma) (REG-gamma) (Activator of multicatalytic protease subunit 3) (Ki nuclear autoantigen) (Proteasome activator 28 subunit gamma) (PA28g) (PA28gamma)	PSME3	-0.00391584	0.204685	0.996655	0.201663	0.219709	0.718281
SERC_HUMAN	19	Phosphoserine aminotransferase (EC 2.6.1.52) (Phosphohydroxythreonine aminotransferase) (PSAT)	PSAT1 PSA	-0.0230131	0.391512	0.986627	0.414499	0.370404	0.654552
ZO2_HUMAN	9	Tight junction protein ZO-2 (Tight junction protein 2) (Zona occludens protein 2) (Zonula occludens protein 2)	TJP2 X104 ZO2	0.132594	0.150423	0.859138	0.0916171	0.160689	0.820367
UBQL1_HUMAN	3	Ubiquilin-1 (Protein linking IAP with cytoskeleton 1) (PLIC-1) (hPLIC-1)	UBQLN1 DA41 PLIC1	-0.0666342	0.228036	0.971075	0.31517	0.255996	0.621264
RL17_HUMAN	10	60S ribosomal protein L17 (60S ribosomal protein L23) (Large ribosomal subunit protein uL22) (PD-1)	RPL17	-0.322044	0.170443	0.499656	0.0811394	0.161301	0.843645
CATL1_HUMAN	6	Cathepsin L1 (EC 3.4.22.15) (Cathepsin L) (Major excreted protein) (MEP) [Cleaved into: Cathepsin L1 heavy chain; Cathepsin L1 light chain]	CTSL CTSL1	-0.219944	0.18203	0.780018	0.272618	0.153597	0.428823
SPTC1_HUMAN	5	Serine palmitoyltransferase 1 (EC 2.3.1.50) (Long chain base biosynthesis protein 1) (LCB 1) (Serine-palmitoyl-CoA transferase 1) (SPT 1) (SPT1)	SPTLC1 LCB1	0.221108	0.209574	0.824762	0.145271	0.21979	0.789256
KDSR_HUMAN	3	3-ketodihydrosphingosine reductase (KDS reductase) (EC 1.1.1.102) (3-dehydrosphinganine reductase) (Follicular variant translocation protein 1) (FVT-1) (Short chain dehydrogenase/reductase family 35C member 1)	KDSR FVT1 SDR35C1	0.0846119	0.271034	0.971075	0.256664	0.283021	0.722711
VPS4B_HUMAN	6	Vacuolar protein sorting-associated protein 4B (EC 3.6.4.6) (Cell migration-inducing gene 1 protein) (Suppressor of K(+) transport growth defect 1) (Protein SKD1)	VPS4B SKD1 VPS42 MIG1	-0.103463	0.183397	0.927191	0.274742	0.17368	0.488046
ATG7_HUMAN	3	Ubiquitin-like modifier-activating enzyme ATG7 (ATG12-activating enzyme E1 ATG7) (Autophagy-related protein 7) (APG7-like) (hAGP7) (Ubiquitin-activating enzyme E1-like protein)	ATG7 APG7L	0.270527	0.291054	0.858764	0.27614	0.274792	0.690179
TMM43_HUMAN	20	Transmembrane protein 43 (Protein LUMA)	TMEM43 UNQ2564/PRO6244	-0.218114	0.29047	0.879308	0.0550571	0.281449	0.953927
CREL1_HUMAN	3	Cysteine-rich with EGF-like domain protein 1	CRELD1 CIRRIN UNQ188/PRO214	0.123943	0.233961	0.931685	0.192466	0.240755	0.760397
RL32_HUMAN	8	60S ribosomal protein L32 (Large ribosomal subunit protein eL32)	RPL32 PP9932	-0.0943822	0.135203	0.892902	-0.0417909	0.178787	0.940242
TRNT1_HUMAN	4	CCA tRNA nucleotidyltransferase 1, mitochondrial (EC 2.7.7.72) (Mitochondrial tRNA nucleotidyl transferase, CCA-adding) (mt CCA-adding enzyme) (mt tRNA CCA-diphosphorylase) (mt tRNA CCA-pyrophosphorylase) (mt tRNA adenylyltransferase)	TRNT1 CGI-47	0.173157	0.230231	0.879308	-0.0300169	0.246738	0.970049
LRRF2_HUMAN	4	Leucine-rich repeat flightless-interacting protein 2 (LRR FLII-interacting protein 2)	LRRFIP2	-0.0685965	0.291562	0.977697	0.159571	0.292905	0.828582
OXSR1_HUMAN	6	Serine/threonine-protein kinase OSR1 (EC 2.7.11.1) (Oxidative stress-responsive 1 protein)	OXSR1 KIAA1101 OSR1	0.13651	0.166475	0.874964	0.173583	0.171937	0.689031
RSSA_HUMAN	13	40S ribosomal protein SA (37 kDa laminin receptor precursor) (37LRP) (37/67 kDa laminin receptor) (LRP/LR) (67 kDa laminin receptor) (67LR) (Colon carcinoma laminin-binding protein) (Laminin receptor 1) (LamR) (Laminin-binding protein precursor p40) (LBP/p40) (Multidrug resistance-associated protein MGr1-Ag) (NEM/1CHD4) (Small ribosomal subunit protein uS2)	RPSA LAMBR LAMR1	-0.421733	0.354546	0.78276	0.0975425	0.333967	0.921613
RL15_HUMAN	10	60S ribosomal protein L15 (Large ribosomal subunit protein eL15)	RPL15 EC45 TCBAP0781	0.00491174	0.311037	0.996983	-0.0208247	0.340628	0.976856
ANO10_HUMAN	4	Anoctamin-10 (Transmembrane protein 16K)	ANO10 TMEM16K	-0.146732	0.238763	0.910623	0.449801	0.239343	0.399093
UBP4_HUMAN	3	Ubiquitin carboxyl-terminal hydrolase 4 (EC 3.4.19.12) (Deubiquitinating enzyme 4) (Ubiquitin thioesterase 4) (Ubiquitin-specific-processing protease 4) (Ubiquitous nuclear protein homolog)	USP4 UNP UNPH	0.368044	0.349146	0.824762	0.110682	0.374708	0.921196
DHX30_HUMAN	4	ATP-dependent RNA helicase DHX30 (EC 3.6.4.13) (DEAH box protein 30)	DHX30 DDX30 KIAA0890	0.318608	0.240697	0.740266	0.260774	0.253653	0.687772
ACPH_HUMAN	8	Acylamino-acid-releasing enzyme (AARE) (EC 3.4.19.1) (Acyl-peptide hydrolase) (APH) (Acylaminoacyl-peptidase) (Oxidized protein hydrolase) (OPH)	APEH D3F15S2 D3S48E DNF15S2	-0.0906655	0.164506	0.927433	0.333944	0.167356	0.359176
MAP4_HUMAN	45	Microtubule-associated protein 4 (MAP-4)	MAP4	0.10276	0.392973	0.972652	-0.20055	0.402086	0.845161
KAP2_HUMAN	13	cAMP-dependent protein kinase type II-alpha regulatory subunit	PRKAR2A PKR2 PRKAR2	-0.129288	0.140561	0.858767	0.215608	0.143935	0.515454
GMPPB_HUMAN	6	Mannose-1-phosphate guanyltransferase beta (EC 2.7.7.13) (GDP-mannose pyrophosphorylase B) (GTP-mannose-1-phosphate guanylyltransferase beta)	GMPPB	0.0632235	0.201244	0.971075	0.0972937	0.186348	0.835103
GNL3_HUMAN	3	Guanine nucleotide-binding protein-like 3 (E2-induced gene 3 protein) (Novel nucleolar protein 47) (NNP47) (Nucleolar GTP-binding protein 3) (Nucleostemin)	GNL3 E2IG3 NS	-0.0473921	0.219086	0.981604	0.300497	0.251175	0.634087
GL8D1_HUMAN	3	Glycosyltransferase 8 domain-containing protein 1 (EC 2.4.1.-)	GLT8D1 GALA4A AD-017 MSTP137 UNQ572/PRO1134	0.191224	0.25968	0.882825	-0.054484	0.315128	0.95721
RHOA_HUMAN	3	Transforming protein RhoA (Rho cDNA clone 12) (h12)	RHOA ARH12 ARHA RHO12	0.285105	0.310323	0.858767	-0.252268	0.367136	0.783623
SUCB2_HUMAN	11	Succinate--CoA ligase [GDP-forming] subunit beta, mitochondrial (EC 6.2.1.4) (GTP-specific succinyl-CoA synthetase subunit beta) (G-SCS) (GTPSCS) (Succinyl-CoA synthetase beta-G chain) (SCS-betaG)	SUCLG2	-0.168681	0.171618	0.841487	0.133807	0.185881	0.776912
TMF1_HUMAN	3	TATA element modulatory factor (TMF) (Androgen receptor coactivator 160 kDa protein) (Androgen receptor-associated protein of 160 kDa)	TMF1 ARA160	0.25065	0.300113	0.873886	0.309061	0.322107	0.704023
PRAF3_HUMAN	6	PRA1 family protein 3 (ADP-ribosylation factor-like protein 6-interacting protein 5) (ARL-6-interacting protein 5) (Aip-5) (Cytoskeleton-related vitamin A-responsive protein) (Dermal papilla-derived protein 11) (GTRAP3-18) (Glutamate transporter EAAC1-interacting protein) (JM5) (Prenylated Rab acceptor protein 2) (Protein JWa) (Putative MAPK-activating protein PM27)	ARL6IP5 DERP11 JWA PRA2 PRAF3 HSPC127	-0.014496	0.16763	0.986627	0.0236585	0.201632	0.970049
CATB_HUMAN	16	Cathepsin B (EC 3.4.22.1) (APP secretase) (APPS) (Cathepsin B1) [Cleaved into: Cathepsin B light chain; Cathepsin B heavy chain]	CTSB CPSB	-0.379275	0.310547	0.775003	0.203105	0.340628	0.810959
CHRD1_HUMAN	5	Cysteine and histidine-rich domain-containing protein 1 (CHORD domain-containing protein 1) (CHORD-containing protein 1) (CHP-1) (Protein morgana)	CHORDC1 CHP1	-0.259047	0.230058	0.803183	0.456515	0.229562	0.365897
MRE11_HUMAN	3	Double-strand break repair protein MRE11 (EC 3.1.-.-) (Double-strand break repair protein MRE11A) (Meiotic recombination 11 homolog 1) (MRE11 homolog 1) (Meiotic recombination 11 homolog A) (MRE11 homolog A)	MRE11 HNGS1 MRE11A	0.0427375	0.279543	0.982672	0.240613	0.319763	0.769689
PLGT3_HUMAN	10	Protein O-glucosyltransferase 3 (EC 2.4.1.-) (KDEL motif-containing protein 2) (Protein O-xylosyltransferase POGLUT3) (EC 2.4.2.26)	KDELC2 POGLUT3 UNQ1904/PRO4350	-0.215208	0.174586	0.774063	0.336544	0.170588	0.364833
ODP2_HUMAN	7	Dihydrolipoyllysine-residue acetyltransferase component of pyruvate dehydrogenase complex, mitochondrial (EC 2.3.1.12) (70 kDa mitochondrial autoantigen of primary biliary cirrhosis) (PBC) (Dihydrolipoamide acetyltransferase component of pyruvate dehydrogenase complex) (M2 antigen complex 70 kDa subunit) (Pyruvate dehydrogenase complex component E2) (PDC-E2) (PDCE2)	DLAT DLTA	-0.025283	0.119623	0.981604	0.0227354	0.158534	0.963355
YAP1_HUMAN	7	Transcriptional coactivator YAP1 (Yes-associated protein 1) (Protein yorkie homolog) (Yes-associated protein YAP65 homolog)	YAP1 YAP65	-0.705121	0.180951	0.0326423	0.00804948	0.158731	0.981322
PHLB1_HUMAN	8	Pleckstrin homology-like domain family B member 1 (Protein LL5-alpha)	PHLDB1 KIAA0638 LL5A DLNB07	0.0330142	0.144285	0.980539	0.189975	0.136321	0.559956
VMA5A_HUMAN	3	von Willebrand factor A domain-containing protein 5A (Breast cancer suppressor candidate 1) (BCSC-1) (Loss of heterozygosity 11 chromosomal region 2 gene A protein)	VWA5A BCSC1 LOH11CR2A	0.451971	0.234298	0.499656	0.312109	0.230051	0.575634
STT3A_HUMAN	10	Dolichyl-diphosphooligosaccharide--protein glycosyltransferase subunit STT3A (Oligosaccharyl transferase subunit STT3A) (STT3-A) (EC 2.4.99.18) (B5) (Integral membrane protein 1) (Transmembrane protein TMC)	STT3A ITM1 TMC	-0.374515	0.13923	0.262038	0.403975	0.116066	0.0467827
DEGS1_HUMAN	3	Sphingolipid delta(4)-desaturase DES1 (EC 1.14.19.17) (Cell migration-inducing gene 15 protein) (Degenerative spermatocyte homolog 1) (Membrane lipid desaturase)	DEGS1 DES1 MLD MIG15	-0.188473	0.271313	0.89451	0.908151	0.255543	0.0545756
GCP60_HUMAN	13	Golgi resident protein GCP60 (Acyl-CoA-binding domain-containing protein 3) (Golgi complex-associated protein 1) (GOCAP1) (Golgi phosphoprotein 1) (GOLPH1) (PBR- and PKA-associated protein 7) (Peripheral benzodiazepine receptor-associated protein PAP7) [Cleaved into: Golgi resident protein GCP60, N-terminally processed]	ACBD3 GCP60 GOCAP1 GOLPH1	-0.203966	0.175796	0.788881	0.193979	0.176548	0.662439
LBR_HUMAN	3	Delta(14)-sterol reductase (Delta-14-SR) (EC 1.3.1.70) (3-beta-hydroxysterol Delta (14)-reductase) (C-14 sterol reductase) (C14SR) (Integral nuclear envelope inner membrane protein) (LMN2R) (Lamin-B receptor) (Sterol C14-reductase)	LBR	0.0318276	0.307669	0.986627	0.154797	0.284471	0.828582
CA198_HUMAN	4	Uncharacterized protein C1orf198	C1orf198	0.285496	0.338944	0.873825	0.158219	0.333551	0.85782
SPS2L_HUMAN	3	SPATS2-like protein (DNA polymerase-transactivated protein 6) (Stress granule and nucleolar protein) (SGNP)	SPATS2L DNAPTP6 SP1224	0.207204	0.18876	0.809368	0.114428	0.209496	0.828558
PPIL3_HUMAN	3	Peptidyl-prolyl cis-trans isomerase-like 3 (PPIase) (EC 5.2.1.8) (Cyclophilin J) (CyPJ) (Cyclophilin-like protein PPIL3) (Rotamase PPIL3)	PPIL3	0.332223	0.220101	0.646967	0.183237	0.262602	0.781771
NIF3L_HUMAN	3	NIF3-like protein 1 (Amyotrophic lateral sclerosis 2 chromosomal region candidate gene 1 protein)	NIF3L1 ALS2CR1 MDS015 My018	-0.409444	0.2889	0.702621	0.258238	0.257058	0.690179
TSNAX_HUMAN	3	Translin-associated protein X (Translin-associated factor X)	TSNAX TRAX	-0.302305	0.208867	0.690804	-0.0748202	0.217815	0.898487
NPM_HUMAN	14	Nucleophosmin (NPM) (Nucleolar phosphoprotein B23) (Nucleolar protein NO38) (Numatrin)	NPM1 NPM	-0.176355	0.257475	0.89473	0.0239872	0.268329	0.97211
CH60_HUMAN	41	60 kDa heat shock protein, mitochondrial (EC 3.6.4.9) (60 kDa chaperonin) (Chaperonin 60) (CPN60) (Heat shock protein 60) (HSP-60) (Hsp60) (HuCHA60) (Mitochondrial matrix protein P1) (P60 lymphocyte protein)	HSPD1 HSP60	-0.0543119	0.569998	0.986627	-0.0654374	0.577571	0.970049
LANC1_HUMAN	4	Glutathione S-transferase LANCL1 (EC 2.5.1.18) (40 kDa erythrocyte membrane protein) (p40) (LanC-like protein 1)	LANCL1 GPR69A	-0.0264275	0.155736	0.982672	0.16567	0.16489	0.690179
BZW1_HUMAN	10	Basic leucine zipper and W2 domain-containing protein 1 (Protein Orf)	BZW1 BZAP45 KIAA0005	-0.215958	0.128602	0.566303	0.390184	0.115643	0.05733
AGFG1_HUMAN	4	Arf-GAP domain and FG repeat-containing protein 1 (HIV-1 Rev-binding protein) (Nucleoporin-like protein RIP) (Rev-interacting protein) (Rev/Rex activation domain-binding protein)	AGFG1 HRB RAB RIP	0.0890275	0.197013	0.947901	0.358071	0.208288	0.45006
CUL3_HUMAN	7	Cullin-3 (CUL-3)	CUL3 KIAA0617	-0.264652	0.186907	0.702172	0.445135	0.177151	0.204282
GMPPA_HUMAN	4	Mannose-1-phosphate guanyltransferase alpha (GDP-mannose pyrophosphorylase A) (GMPP-alpha) (GTP-mannose-1-phosphate guanylyltransferase alpha)	GMPPA	-0.235328	0.184852	0.768244	-0.0867271	0.21754	0.884867
ARMC9_HUMAN	3	LisH domain-containing protein ARMC9 (Armadillo repeat-containing protein 9) (Melanoma/melanocyte-specific tumor antigen KU-MEL-1) (NS21)	ARMC9 KIAA1868	0.225235	0.265378	0.871625	0.592183	0.29281	0.359176
WDFY1_HUMAN	7	WD repeat and FYVE domain-containing protein 1 (FYVE domain-containing protein localized to endosomes 1) (FENS-1) (Phosphoinositide-binding protein 1) (WD40- and FYVE domain-containing protein 1) (Zinc finger FYVE domain-containing protein 17)	WDFY1 FENS1 KIAA1435 WDF1 ZFYVE17	0.14035	0.188704	0.881373	0.238184	0.189102	0.612533
ACSL3_HUMAN	13	Long-chain-fatty-acid--CoA ligase 3 (EC 6.2.1.3) (Long-chain acyl-CoA synthetase 3) (LACS 3)	ACSL3 ACS3 FACL3 LACS3	-0.151448	0.128781	0.78276	0.264505	0.13056	0.338863
GGYF2_HUMAN	5	GRB10-interacting GYF protein 2 (PERQ amino acid-rich with GYF domain-containing protein 2) (Trinucleotide repeat-containing gene 15 protein)	GIGYF2 KIAA0642 PERQ2 TNRC15	-0.129111	0.198149	0.903841	0.313886	0.226355	0.565184
NDUAA_HUMAN	7	NADH dehydrogenase [ubiquinone] 1 alpha subcomplex subunit 10, mitochondrial (Complex I-42kD) (CI-42kD) (NADH-ubiquinone oxidoreductase 42 kDa subunit)	NDUFA10	0.0989384	0.143639	0.89467	0.203445	0.157048	0.59754
TADBP_HUMAN	6	TAR DNA-binding protein 43 (TDP-43)	TARDBP TDP43	-0.133226	0.150461	0.859138	0.317844	0.139753	0.277016
VIGLN_HUMAN	43	Vigilin (High density lipoprotein-binding protein) (HDL-binding protein)	HDLBP HBP VGL	-0.00271225	0.394789	0.999008	-0.134806	0.375632	0.894877
ENOA_HUMAN	35	Alpha-enolase (EC 4.2.1.11) (2-phospho-D-glycerate hydro-lyase) (C-myc promoter-binding protein) (Enolase 1) (MBP-1) (MPB-1) (Non-neural enolase) (NNE) (Phosphopyruvate hydratase) (Plasminogen-binding protein)	ENO1 ENO1L1 MBPB1 MPB1	0.0478831	0.335397	0.982672	-0.291231	0.355819	0.759616
LRC47_HUMAN	10	Leucine-rich repeat-containing protein 47	LRRC47 KIAA1185	-0.192097	0.119085	0.597977	0.0839741	0.112945	0.769689
PLOD1_HUMAN	19	Procollagen-lysine,2-oxoglutarate 5-dioxygenase 1 (EC 1.14.11.4) (Lysyl hydroxylase 1) (LH1)	PLOD1 LLH PLOD	-0.0702752	0.158407	0.947901	0.239331	0.154289	0.493698
MDHM_HUMAN	18	Malate dehydrogenase, mitochondrial (EC 1.1.1.37)	MDH2	-0.262936	0.25957	0.830243	0.123364	0.248277	0.846286
RS9_HUMAN	18	40S ribosomal protein S9 (Small ribosomal subunit protein uS4)	RPS9	-0.282656	0.166405	0.558812	0.150565	0.173964	0.738207
MYADM_HUMAN	4	Myeloid-associated differentiation marker (Protein SB135)	MYADM UNQ553/PRO1110	-0.218378	0.246032	0.859138	0.245296	0.226721	0.664478
RS5_HUMAN	13	40S ribosomal protein S5 (Small ribosomal subunit protein uS7) [Cleaved into: 40S ribosomal protein S5, N-terminally processed]	RPS5	0.154182	0.113215	0.727899	0.0233154	0.137968	0.958606
CNOT3_HUMAN	3	CCR4-NOT transcription complex subunit 3 (CCR4-associated factor 3) (Leukocyte receptor cluster member 2)	CNOT3 KIAA0691 LENG2 NOT3	0.61699	0.394192	0.622248	-0.103273	0.336567	0.917259
EPN1_HUMAN	4	Epsin-1 (EH domain-binding mitotic phosphoprotein) (EPS-15-interacting protein 1)	EPN1	0.158609	0.153985	0.827977	0.159486	0.163849	0.697815
PP12C_HUMAN	3	Protein phosphatase 1 regulatory subunit 12C (Protein phosphatase 1 myosin-binding subunit of 85 kDa) (Protein phosphatase 1 myosin-binding subunit p85)	PPP1R12C LENG3 MBS85	0.66541	0.195609	0.107106	0.220338	0.19563	0.656101
UBC12_HUMAN	4	NEDD8-conjugating enzyme Ubc12 (EC 2.3.2.-) (NEDD8 carrier protein) (Ubiquitin-conjugating enzyme E2 M)	UBE2M UBC12	-0.0844528	0.210998	0.956837	0.43754	0.18978	0.273734
TTL12_HUMAN	3	Tubulin--tyrosine ligase-like protein 12	TTLL12 KIAA0153	0.190324	0.267843	0.891226	-0.0362711	0.257661	0.964166
SSRP1_HUMAN	11	FACT complex subunit SSRP1 (Chromatin-specific transcription elongation factor 80 kDa subunit) (Facilitates chromatin transcription complex 80 kDa subunit) (FACT 80 kDa subunit) (FACTp80) (Facilitates chromatin transcription complex subunit SSRP1) (Recombination signal sequence recognition protein 1) (Structure-specific recognition protein 1) (hSSRP1) (T160)	SSRP1 FACT80	-0.129246	0.123054	0.824762	0.452363	0.142168	0.0744975
ARSA_HUMAN	3	Arylsulfatase A (ASA) (EC 3.1.6.8) (Cerebroside-sulfatase) [Cleaved into: Arylsulfatase A component B; Arylsulfatase A component C]	ARSA	-0.320245	0.244453	0.744941	0.446133	0.230504	0.385389
MTA2_HUMAN	4	Metastasis-associated protein MTA2 (Metastasis-associated 1-like 1) (MTA1-L1 protein) (p53 target protein in deacetylase complex)	MTA2 MTA1L1 PID	0.227567	0.185226	0.775003	-0.0862494	0.213706	0.881736
UBXN1_HUMAN	3	UBX domain-containing protein 1 (SAPK substrate protein 1) (UBA/UBX 33.3 kDa protein)	UBXN1 SAKS1	-0.0950224	0.248819	0.962311	-0.00300335	0.266076	0.996879
TB182_HUMAN	31	182 kDa tankyrase-1-binding protein	TNKS1BP1 KIAA1741 TAB182	-0.168343	0.170735	0.841206	-0.116283	0.176458	0.789092
SF01_HUMAN	6	Splicing factor 1 (Mammalian branch point-binding protein) (BBP) (mBBP) (Transcription factor ZFM1) (Zinc finger gene in MEN1 locus) (Zinc finger protein 162)	SF1 ZFM1 ZNF162	-0.0232459	0.121382	0.981604	0.0268315	0.131579	0.951332
EHD1_HUMAN	19	EH domain-containing protein 1 (PAST homolog 1) (hPAST1) (Testilin)	EHD1 PAST PAST1 CDABP0131	-0.261741	0.341089	0.87609	0.228986	0.327675	0.78125
PYC_HUMAN	10	Pyruvate carboxylase, mitochondrial (EC 6.4.1.1) (Pyruvic carboxylase) (PCB)	PC	-0.151836	0.121332	0.768417	0.150045	0.117987	0.606859
VPP3_HUMAN	8	V-type proton ATPase 116 kDa subunit a isoform 3 (V-ATPase 116 kDa isoform a3) (Osteoclastic proton pump 116 kDa subunit) (OC-116 kDa) (OC116) (T-cell immune regulator 1) (T-cell immune response cDNA7 protein) (TIRC7) (Vacuolar proton translocating ATPase 116 kDa subunit a isoform 3)	TCIRG1 ATP6N1C ATP6V0A3	-0.158185	0.151798	0.825359	0.278553	0.160314	0.439278
CPT1A_HUMAN	15	Carnitine O-palmitoyltransferase 1, liver isoform (CPT1-L) (EC 2.3.1.21) (Carnitine O-palmitoyltransferase I, liver isoform) (CPT I) (CPTI-L) (Carnitine palmitoyltransferase 1A)	CPT1A CPT1	-0.103912	0.112065	0.858764	0.255166	0.104273	0.215143
DHCR7_HUMAN	3	7-dehydrocholesterol reductase (7-DHC reductase) (EC 1.3.1.21) (Putative sterol reductase SR-2) (Sterol Delta(7)-reductase)	DHCR7 D7SR	0.368228	0.279432	0.740652	-0.344967	0.308242	0.657615
RM21_HUMAN	3	39S ribosomal protein L21, mitochondrial (L21mt) (MRP-L21) (Mitochondrial large ribosomal subunit protein bL21m)	MRPL21	0.213926	0.382128	0.927191	0.127041	0.36227	0.895765
PACS1_HUMAN	5	Phosphofurin acidic cluster sorting protein 1 (PACS-1)	PACS1 KIAA1175	-0.0668008	0.245525	0.972652	0.234071	0.256954	0.719785
COR1B_HUMAN	11	Coronin-1B (Coronin-2)	CORO1B	-0.140406	0.123361	0.799468	0.187645	0.130107	0.541616
PCP_HUMAN	9	Lysosomal Pro-X carboxypeptidase (EC 3.4.16.2) (Angiotensinase C) (Lysosomal carboxypeptidase C) (Proline carboxypeptidase) (Prolylcarboxypeptidase) (PRCP)	PRCP PCP	0.016667	0.139886	0.985444	0.423321	0.145764	0.120413
PICAL_HUMAN	7	Phosphatidylinositol-binding clathrin assembly protein (Clathrin assembly lymphoid myeloid leukemia protein)	PICALM CALM	-0.111528	0.229918	0.940558	-0.208491	0.251212	0.75613
NUMA1_HUMAN	17	Nuclear mitotic apparatus protein 1 (Nuclear matrix protein-22) (NMP-22) (Nuclear mitotic apparatus protein) (NuMA protein) (SP-H antigen)	NUMA1 NMP22 NUMA	0.02388	0.12928	0.981604	0.206666	0.128737	0.478941
PURA2_HUMAN	6	Adenylosuccinate synthetase isozyme 2 (AMPSase 2) (AdSS 2) (EC 6.3.4.4) (Adenylosuccinate synthetase, acidic isozyme) (Adenylosuccinate synthetase, liver isozyme) (L-type adenylosuccinate synthetase) (IMP--aspartate ligase 2)	ADSS ADSS2	-0.32639	0.202165	0.601545	0.590656	0.187295	0.0891137
EIF3J_HUMAN	6	Eukaryotic translation initiation factor 3 subunit J (eIF3j) (Eukaryotic translation initiation factor 3 subunit 1) (eIF-3-alpha) (eIF3 p35)	EIF3J EIF3S1 PRO0391	-0.118321	0.190355	0.908536	0.172594	0.199946	0.739606
CCPG1_HUMAN	4	Cell cycle progression protein 1 (Cell cycle progression restoration protein 8)	CCPG1 CCP8 CPR8 KIAA1254	0.289539	0.210879	0.727899	0.456093	0.237277	0.385389
SQOR_HUMAN	23	Sulfide:quinone oxidoreductase, mitochondrial (SQOR) (EC 1.8.5.-) (Sulfide dehydrogenase-like) (Sulfide quinone oxidoreductase)	SQOR SQRDL CGI-44	-0.314629	0.453109	0.892902	0.161447	0.482509	0.902638
SLTM_HUMAN	3	SAFB-like transcription modulator (Modulator of estrogen-induced transcription)	SLTM MET	0.594167	0.265045	0.407709	0.118072	0.251766	0.857946
CLPX_HUMAN	3	ATP-dependent Clp protease ATP-binding subunit clpX-like, mitochondrial	CLPX	0.16842	0.244502	0.89473	0.163181	0.25399	0.796922
A0A024R5Z9_HUMAN	5			-0.456703	0.202397	0.394891	0.365661	0.174403	0.334856
PP4C_HUMAN	3	Serine/threonine-protein phosphatase 4 catalytic subunit (PP4C) (Pp4) (EC 3.1.3.16) (Protein phosphatase X) (PP-X)	PPP4C PPP4 PPX	-0.0911952	0.232267	0.96064	0.478016	0.229974	0.338863
GNA1_HUMAN	5	Glucosamine 6-phosphate N-acetyltransferase (EC 2.3.1.4) (Phosphoglucosamine acetylase) (Phosphoglucosamine transacetylase)	GNPNAT1 GNA1	-0.0628332	0.222122	0.971531	0.225813	0.238708	0.711488
KTN1_HUMAN	42	Kinectin (CG-1 antigen) (Kinesin receptor)	KTN1 CG1 KIAA0004	0.0545988	0.224014	0.976195	-0.110362	0.237052	0.857946
FERM2_HUMAN	28	Fermitin family homolog 2 (Kindlin-2) (Mitogen-inducible gene 2 protein) (MIG-2) (Pleckstrin homology domain-containing family C member 1) (PH domain-containing family C member 1)	FERMT2 KIND2 MIG2 PLEKHC1	-0.0375246	0.478845	0.986627	0.0153388	0.469995	0.99079
LEG3_HUMAN	9	Galectin-3 (Gal-3) (35 kDa lectin) (Carbohydrate-binding protein 35) (CBP 35) (Galactose-specific lectin 3) (Galactoside-binding protein) (GALBP) (IgE-binding protein) (L-31) (Laminin-binding protein) (Lectin L-29) (Mac-2 antigen)	LGALS3 MAC2	-0.215795	0.177444	0.775543	-0.000441603	0.188259	0.998949
PPM1A_HUMAN	4	Protein phosphatase 1A (EC 3.1.3.16) (Protein phosphatase 2C isoform alpha) (PP2C-alpha) (Protein phosphatase IA)	PPM1A PPPM1A	0.190819	0.205553	0.858764	0.384737	0.204103	0.397449
NPC2_HUMAN	7	NPC intracellular cholesterol transporter 2 (Epididymal secretory protein E1) (Human epididymis-specific protein 1) (He1) (Niemann-Pick disease type C2 protein)	NPC2 HE1	-0.0437049	0.151613	0.971075	0.00786086	0.172927	0.984767
ODO2_HUMAN	10	Dihydrolipoyllysine-residue succinyltransferase component of 2-oxoglutarate dehydrogenase complex, mitochondrial (EC 2.3.1.61) (2-oxoglutarate dehydrogenase complex component E2) (OGDC-E2) (Dihydrolipoamide succinyltransferase component of 2-oxoglutarate dehydrogenase complex) (E2K)	DLST DLTS	-0.0938511	0.205399	0.946964	-0.00603274	0.202	0.991202
NEK9_HUMAN	8	Serine/threonine-protein kinase Nek9 (EC 2.7.11.1) (Nercc1 kinase) (Never in mitosis A-related kinase 9) (NimA-related protein kinase 9) (NimA-related kinase 8) (Nek8)	NEK9 KIAA1995 NEK8 NERCC	-0.146936	0.161875	0.858767	-0.068414	0.174021	0.886382
MMSA_HUMAN	5	Methylmalonate-semialdehyde dehydrogenase [acylating], mitochondrial (MMSDH) (Malonate-semialdehyde dehydrogenase [acylating]) (EC 1.2.1.18) (EC 1.2.1.27) (Aldehyde dehydrogenase family 6 member A1)	ALDH6A1 MMSDH	0.293652	0.143473	0.451516	0.148273	0.153	0.6984
SPTC2_HUMAN	4	Serine palmitoyltransferase 2 (EC 2.3.1.50) (Long chain base biosynthesis protein 2) (LCB 2) (Long chain base biosynthesis protein 2a) (LCB2a) (Serine-palmitoyl-CoA transferase 2) (SPT 2)	SPTLC2 KIAA0526 LCB2	0.519175	0.220841	0.36856	0.279312	0.211756	0.588274
TMEDA_HUMAN	8	Transmembrane emp24 domain-containing protein 10 (21 kDa transmembrane-trafficking protein) (S31III125) (S31I125) (Tmp-21-I) (Transmembrane protein Tmp21) (p23) (p24 family protein delta-1) (p24delta1) (p24delta)	TMED10 TMP21	0.0416341	0.488464	0.986627	-0.0295545	0.481686	0.976856
CCNK_HUMAN	3	Cyclin-K	CCNK CPR4	0.258816	0.206542	0.76899	0.20348	0.25133	0.760397
SYWC_HUMAN	24	Tryptophan--tRNA ligase, cytoplasmic (EC 6.1.1.2) (Interferon-induced protein 53) (IFP53) (Tryptophanyl-tRNA synthetase) (TrpRS) (hWRS) [Cleaved into: T1-TrpRS; T2-TrpRS]	WARS IFI53 WRS	-0.242826	0.299322	0.874964	0.0786796	0.311356	0.935994
MRCKB_HUMAN	11	Serine/threonine-protein kinase MRCK beta (EC 2.7.11.1) (CDC42-binding protein kinase beta) (CDC42BP-beta) (DMPK-like beta) (Myotonic dystrophy kinase-related CDC42-binding kinase beta) (MRCK beta) (Myotonic dystrophy protein kinase-like beta)	CDC42BPB KIAA1124	-0.112526	0.107607	0.824762	0.119479	0.12479	0.700821
IF5_HUMAN	10	Eukaryotic translation initiation factor 5 (eIF-5)	EIF5	-0.227695	0.177146	0.753499	-0.118153	0.204228	0.818196
DNJA2_HUMAN	8	DnaJ homolog subfamily A member 2 (Cell cycle progression restoration gene 3 protein) (Dnj3) (Dj3) (HIRA-interacting protein 4) (Renal carcinoma antigen NY-REN-14)	DNAJA2 CPR3 HIRIP4	0.106643	0.182322	0.921455	-0.0607186	0.195389	0.915815
AATM_HUMAN	16	Aspartate aminotransferase, mitochondrial (mAspAT) (EC 2.6.1.1) (EC 2.6.1.7) (Fatty acid-binding protein) (FABP-1) (Glutamate oxaloacetate transaminase 2) (Kynurenine aminotransferase 4) (Kynurenine aminotransferase IV) (Kynurenine--oxoglutarate transaminase 4) (Kynurenine--oxoglutarate transaminase IV) (Plasma membrane-associated fatty acid-binding protein) (FABPpm) (Transaminase A)	GOT2	-0.220539	0.138364	0.603068	0.0130842	0.132764	0.971366
CPSF5_HUMAN	6	Cleavage and polyadenylation specificity factor subunit 5 (Cleavage and polyadenylation specificity factor 25 kDa subunit) (CPSF 25 kDa subunit) (Cleavage factor Im complex 25 kDa subunit) (CFIm25) (Nucleoside diphosphate-linked moiety X motif 21) (Nudix motif 21) (Nudix hydrolase 21) (Pre-mRNA cleavage factor Im 68 kDa subunit)	NUDT21 CFIM25 CPSF25 CPSF5	-0.142308	0.224248	0.904053	0.532593	0.234084	0.277016
NTF2_HUMAN	5	Nuclear transport factor 2 (NTF-2) (Placental protein 15) (PP15)	NUTF2 NTF2	-0.400514	0.192785	0.44208	0.133573	0.175278	0.767327
DC1L2_HUMAN	9	Cytoplasmic dynein 1 light intermediate chain 2 (Dynein light intermediate chain 2, cytosolic) (LIC-2) (LIC53/55)	DYNC1LI2 DNCLI2 LIC2	-0.283516	0.13299	0.415248	0.362643	0.138747	0.183117
DLDH_HUMAN	11	Dihydrolipoyl dehydrogenase, mitochondrial (EC 1.8.1.4) (Dihydrolipoamide dehydrogenase) (Glycine cleavage system L protein)	DLD GCSL LAD PHE3	0.0526258	0.105281	0.938557	-0.0740497	0.115747	0.796922
NAMPT_HUMAN	11	Nicotinamide phosphoribosyltransferase (NAmPRTase) (Nampt) (EC 2.4.2.12) (Pre-B-cell colony-enhancing factor 1) (Pre-B cell-enhancing factor) (Visfatin)	NAMPT PBEF PBEF1	-0.110152	0.106297	0.825359	0.288171	0.108202	0.171797
SNTB2_HUMAN	7	Beta-2-syntrophin (59 kDa dystrophin-associated protein A1 basic component 2) (Syntrophin-3) (SNT3) (Syntrophin-like) (SNTL)	SNTB2 D16S2531E SNT2B2 SNTL	0.0223676	0.173344	0.983355	0.486988	0.188238	0.187057
PMGE_HUMAN	10	Bisphosphoglycerate mutase (BPGM) (EC 5.4.2.4) (2,3-bisphosphoglycerate mutase, erythrocyte) (2,3-bisphosphoglycerate synthase) (EC 5.4.2.11) (2,3-diphosphoglycerate mutase) (DPGM) (BPG-dependent PGAM)	BPGM	0.196947	0.155967	0.768417	-0.119906	0.172149	0.781771
ILF3_HUMAN	23	Interleukin enhancer-binding factor 3 (Double-stranded RNA-binding protein 76) (DRBP76) (M-phase phosphoprotein 4) (MPP4) (Nuclear factor associated with dsRNA) (NFAR) (Nuclear factor of activated T-cells 90 kDa) (NF-AT-90) (Translational control protein 80) (TCP80)	ILF3 DRBF MPHOSPH4 NF90	-0.0974727	0.382988	0.974364	-0.0735644	0.393854	0.95444
TNPO1_HUMAN	11	Transportin-1 (Importin beta-2) (Karyopherin beta-2) (M9 region interaction protein) (MIP)	TNPO1 KPNB2 MIP1 TRN	-0.587062	0.175242	0.0959359	0.14523	0.157435	0.71785
GCDH_HUMAN	3	Glutaryl-CoA dehydrogenase, mitochondrial (GCD) (EC 1.3.8.6)	GCDH	0.0164736	0.220574	0.986627	0.0661005	0.229672	0.923257
EP15R_HUMAN	3	Epidermal growth factor receptor substrate 15-like 1 (Eps15-related protein) (Eps15R)	EPS15L1 EPS15R	0.151362	0.222267	0.89473	-0.00668038	0.219121	0.991202
KAPCA_HUMAN	3	cAMP-dependent protein kinase catalytic subunit alpha (PKA C-alpha) (EC 2.7.11.11)	PRKACA PKACA	0.0217215	0.236927	0.986627	-0.196694	0.266386	0.773601
AP1M1_HUMAN	6	AP-1 complex subunit mu-1 (AP-mu chain family member mu1A) (Adaptor protein complex AP-1 subunit mu-1) (Adaptor-related protein complex 1 subunit mu-1) (Clathrin assembly protein complex 1 mu-1 medium chain 1) (Clathrin coat assembly protein AP47) (Clathrin coat-associated protein AP47) (Golgi adaptor HA1/AP1 adaptin mu-1 subunit) (Mu-adaptin 1) (Mu1A-adaptin)	AP1M1 CLTNM	-0.179882	0.1923	0.858764	0.321119	0.180258	0.428823
RENT1_HUMAN	12	Regulator of nonsense transcripts 1 (EC 3.6.4.-) (ATP-dependent helicase RENT1) (Nonsense mRNA reducing factor 1) (NORF1) (Up-frameshift suppressor 1 homolog) (hUpf1)	UPF1 KIAA0221 RENT1	-0.26249	0.124392	0.420271	0.0703749	0.115715	0.806532
TMED9_HUMAN	5	Transmembrane emp24 domain-containing protein 9 (GMP25) (Glycoprotein 25L2) (p24 family protein alpha-2) (p24alpha2) (p25)	TMED9 GP25L2	-0.365825	0.441201	0.873886	0.271682	0.350117	0.766329
AT131_HUMAN	7	Manganese-transporting ATPase 13A1 (EC 3.6.3.-)	ATP13A1 ATP13A KIAA1825 CGI-152	0.0102474	0.172605	0.986627	-0.0122625	0.178845	0.976856
FKBP8_HUMAN	5	Peptidyl-prolyl cis-trans isomerase FKBP8 (PPIase FKBP8) (EC 5.2.1.8) (38 kDa FK506-binding protein) (38 kDa FKBP) (FKBP-38) (hFKBP38) (FK506-binding protein 8) (FKBP-8) (FKBPR38) (Rotamase)	FKBP8 FKBP38	-0.153166	0.148632	0.827977	0.373558	0.124858	0.116152
CLCB_HUMAN	9	Clathrin light chain B (Lcb)	CLTB	0.199173	0.113722	0.552911	-0.00714764	0.131887	0.980937
VATH_HUMAN	10	V-type proton ATPase subunit H (V-ATPase subunit H) (Nef-binding protein 1) (NBP1) (Protein VMA13 homolog) (V-ATPase 50/57 kDa subunits) (Vacuolar proton pump subunit H) (Vacuolar proton pump subunit SFD)	ATP6V1H CGI-11	-0.0884359	0.119972	0.882825	0.158211	0.116545	0.570951
RAB2A_HUMAN	5	Ras-related protein Rab-2A	RAB2A RAB2	-0.603593	0.171892	0.0839172	0.324693	0.130199	0.215143
IMPA3_HUMAN	4	Inositol monophosphatase 3 (IMP 3) (IMPase 3) (EC 3.1.3.25) (EC 3.1.3.7) (Golgi 3-prime phosphoadenosine 5-prime phosphate 3-prime phosphatase) (Golgi-resident PAP phosphatase) (gPAPP) (Inositol monophosphatase domain-containing protein 1) (Inositol-1(or 4)-monophosphatase 3) (Myo-inositol monophosphatase A3)	IMPAD1 IMPA3	0.286245	0.210703	0.732691	0.350603	0.23489	0.525834
CSN5_HUMAN	9	COP9 signalosome complex subunit 5 (SGN5) (Signalosome subunit 5) (EC 3.4.-.-) (Jun activation domain-binding protein 1)	COPS5 CSN5 JAB1	0.0360369	0.110266	0.971075	0.121627	0.128705	0.710633
ELOC_HUMAN	4	Elongin-C (EloC) (Elongin 15 kDa subunit) (RNA polymerase II transcription factor SIII subunit C) (SIII p15) (Transcription elongation factor B polypeptide 1)	ELOC TCEB1	0.0130087	0.193185	0.986627	-0.318076	0.188857	0.456533
SDCB1_HUMAN	3	Syntenin-1 (Melanoma differentiation-associated protein 9) (MDA-9) (Pro-TGF-alpha cytoplasmic domain-interacting protein 18) (TACIP18) (Scaffold protein Pbp1) (Syndecan-binding protein 1)	SDCBP MDA9 SYCL	-0.331267	0.220818	0.653908	0.295916	0.217814	0.575634
LACB2_HUMAN	5	Endoribonuclease LACTB2 (EC 3.1.27.-) (Beta-lactamase-like protein 2)	LACTB2 CGI-83	0.247283	0.213946	0.795437	-0.247667	0.245352	0.689031
RL7_HUMAN	19	60S ribosomal protein L7 (Large ribosomal subunit protein uL30)	RPL7	-0.0532152	0.172643	0.971075	-0.074914	0.193414	0.886715
EIF3B_HUMAN	18	Eukaryotic translation initiation factor 3 subunit B (eIF3b) (Eukaryotic translation initiation factor 3 subunit 9) (Prt1 homolog) (hPrt1) (eIF-3-eta) (eIF3 p110) (eIF3 p116)	EIF3B EIF3S9	-0.404369	0.198589	0.44208	0.430604	0.17554	0.213104
IMPA1_HUMAN	5	Inositol monophosphatase 1 (IMP 1) (IMPase 1) (EC 3.1.3.25) (D-galactose 1-phosphate phosphatase) (EC 3.1.3.94) (Inositol-1(or 4)-monophosphatase 1) (Lithium-sensitive myo-inositol monophosphatase A1)	IMPA1 IMPA	-0.027462	0.127753	0.981604	-0.00884351	0.120636	0.976809
PPP6_HUMAN	6	Serine/threonine-protein phosphatase 6 catalytic subunit (PP6C) (EC 3.1.3.16) [Cleaved into: Serine/threonine-protein phosphatase 6 catalytic subunit, N-terminally processed]	PPP6C PPP6	-0.0213758	0.179632	0.985444	0.104505	0.171138	0.806532
GOGA1_HUMAN	4	Golgin subfamily A member 1 (Golgin-97)	GOLGA1	0.297888	0.332521	0.858767	-0.136601	0.321176	0.875711
LRSM1_HUMAN	3	E3 ubiquitin-protein ligase LRSAM1 (EC 2.3.2.27) (Leucine-rich repeat and sterile alpha motif-containing protein 1) (RING-type E3 ubiquitin transferase LRSAM1) (Tsg101-associated ligase) (hTAL)	LRSAM1 TAL UNQ6496/PRO21356	0.221149	0.313916	0.892902	-0.248011	0.347877	0.779626
GAPD1_HUMAN	7	GTPase-activating protein and VPS9 domain-containing protein 1 (GAPex-5) (Rab5-activating protein 6)	GAPVD1 GAPEX5 KIAA1521 RAP6	0.005695	0.179836	0.992659	0.317653	0.196963	0.478941
HEM2_HUMAN	3	Delta-aminolevulinic acid dehydratase (ALADH) (EC 4.2.1.24) (Porphobilinogen synthase)	ALAD	-0.170318	0.249227	0.89473	0.467509	0.250254	0.404931
EGLN_HUMAN	9	Endoglin (CD antigen CD105)	ENG END	-0.391838	0.201017	0.477131	0.0512714	0.188869	0.927899
STOM_HUMAN	7	Erythrocyte band 7 integral membrane protein (Protein 7.2b) (Stomatin)	STOM BND7 EPB72	-0.567564	0.33369	0.558812	-0.000957702	0.342549	0.998949
VATG1_HUMAN	4	V-type proton ATPase subunit G 1 (V-ATPase subunit G 1) (V-ATPase 13 kDa subunit 1) (Vacuolar proton pump subunit G 1) (Vacuolar proton pump subunit M16)	ATP6V1G1 ATP6G ATP6G1 ATP6J	-0.0825294	0.329603	0.976195	-0.170812	0.329031	0.836707
NU214_HUMAN	3	Nuclear pore complex protein Nup214 (214 kDa nucleoporin) (Nucleoporin Nup214) (Protein CAN)	NUP214 CAIN CAN KIAA0023	0.469175	0.244982	0.499656	0.181891	0.253219	0.778267
PTGES_HUMAN	3	Prostaglandin E synthase (EC 5.3.99.3) (Microsomal glutathione S-transferase 1-like 1) (MGST1-L1) (Microsomal prostaglandin E synthase 1) (MPGES-1) (p53-induced gene 12 protein)	PTGES MGST1L1 MPGES1 PGES PIG12	-0.0895564	0.292475	0.971075	0.277035	0.281307	0.695495
ACOX1_HUMAN	8	Peroxisomal acyl-coenzyme A oxidase 1 (AOX) (EC 1.3.3.6) (Palmitoyl-CoA oxidase) (Straight-chain acyl-CoA oxidase) (SCOX)	ACOX1 ACOX	-0.117289	0.141702	0.873886	0.117537	0.146543	0.760397
KPRA_HUMAN	4	Phosphoribosyl pyrophosphate synthase-associated protein 1 (PRPP synthase-associated protein 1) (39 kDa phosphoribosypyrophosphate synthase-associated protein) (PAP39)	PRPSAP1	0.00929461	0.179697	0.987195	0.123521	0.198583	0.80311
RL38_HUMAN	5	60S ribosomal protein L38 (Large ribosomal subunit protein eL38)	RPL38	-0.385168	0.247127	0.621708	0.352338	0.25471	0.566316
LYAG_HUMAN	12	Lysosomal alpha-glucosidase (EC 3.2.1.20) (Acid maltase) (Aglucosidase alfa) [Cleaved into: 76 kDa lysosomal alpha-glucosidase; 70 kDa lysosomal alpha-glucosidase]	GAA	-0.11324	0.0842798	0.732691	0.047601	0.0846349	0.823809
NPL4_HUMAN	5	Nuclear protein localization protein 4 homolog (Protein NPL4)	NPLOC4 KIAA1499 NPL4	-0.11918	0.162602	0.882825	0.11521	0.150888	0.7669
PDIA1_HUMAN	49	Protein disulfide-isomerase (PDI) (EC 5.3.4.1) (Cellular thyroid hormone-binding protein) (Prolyl 4-hydroxylase subunit beta) (p55)	P4HB ERBA2L PDI PDIA1 PO4DB	0.0336126	0.108598	0.971075	-0.0197619	0.111155	0.95444
MOT4_HUMAN	3	Monocarboxylate transporter 4 (MCT 4) (Solute carrier family 16 member 3)	SLC16A3 MCT4	0.690434	0.253075	0.281722	0.0771397	0.283462	0.927899
P5CR1_HUMAN	8	Pyrroline-5-carboxylate reductase 1, mitochondrial (P5C reductase 1) (P5CR 1) (EC 1.5.1.2)	PYCR1	-0.190863	0.156923	0.776493	0.128075	0.160829	0.760397
SEPT9_HUMAN	27	Septin-9 (MLL septin-like fusion protein MSF-A) (MLL septin-like fusion protein) (Ovarian/Breast septin) (Ov/Br septin) (Septin D1)	SEPT9 KIAA0991 MSF	-0.274858	0.248192	0.803183	0.0981756	0.260095	0.889551
MGST3_HUMAN	6	Microsomal glutathione S-transferase 3 (Microsomal GST-3) (EC 2.5.1.18) (Microsomal GST-III)	MGST3	-0.479082	0.356383	0.732691	0.322159	0.317078	0.689031
CYBP_HUMAN	8	Calcyclin-binding protein (CacyBP) (hCacyBP) (S100A6-binding protein) (Siah-interacting protein)	CACYBP S100A6BP SIP PNAS-107	-0.677851	0.170943	0.0276353	0.417876	0.138258	0.108405
DDR2_HUMAN	4	Discoidin domain-containing receptor 2 (Discoidin domain receptor 2) (EC 2.7.10.1) (CD167 antigen-like family member B) (Discoidin domain-containing receptor tyrosine kinase 2) (Neurotrophic tyrosine kinase, receptor-related 3) (Receptor protein-tyrosine kinase TKT) (Tyrosine-protein kinase TYRO10) (CD antigen CD167b)	DDR2 NTRKR3 TKT TYRO10	0.0773347	0.251949	0.971075	0.0481264	0.270772	0.954484
TOIP2_HUMAN	3	Torsin-1A-interacting protein 2 (Lumenal domain-like LAP1)	TOR1AIP2 IFRG15 LULL1	0.0835012	0.222587	0.962311	0.363807	0.20384	0.429876
NEK7_HUMAN	5	Serine/threonine-protein kinase Nek7 (EC 2.7.11.1) (Never in mitosis A-related kinase 7) (NimA-related protein kinase 7)	NEK7	-0.0305728	0.221545	0.983057	0.0351695	0.220042	0.961113
AT2B4_HUMAN	25	Plasma membrane calcium-transporting ATPase 4 (PMCA4) (EC 7.2.2.10) (Matrix-remodeling-associated protein 1) (Plasma membrane calcium ATPase isoform 4) (Plasma membrane calcium pump isoform 4)	ATP2B4 ATP2B2 MXRA1	-0.240409	0.272245	0.859138	0.117022	0.307388	0.888363
CH3L1_HUMAN	14	Chitinase-3-like protein 1 (39 kDa synovial protein) (Cartilage glycoprotein 39) (CGP-39) (GP-39) (hCGP-39) (YKL-40)	CHI3L1	-0.011723	0.111027	0.986627	0.282672	0.112044	0.195422
ODR4_HUMAN	4	Protein odr-4 homolog (hODR-4) (LAG1-interacting protein) (Transactivated by transforming growth factor beta protein 1)	ODR4 C1orf27 TTG1 TTG1A	-0.0187227	0.225245	0.986627	0.427687	0.248007	0.44705
NIBAN_HUMAN	11	Protein Niban (Cell growth-inhibiting gene 39 protein) (Protein FAM129A)	FAM129A C1orf24 NIBAN GIG39	-0.00440989	0.127909	0.992659	-0.0783238	0.12229	0.796922
RO60_HUMAN	12	60 kDa SS-A/Ro ribonucleoprotein (60 kDa Ro protein) (60 kDa ribonucleoprotein Ro) (RoRNP) (Ro 60 kDa autoantigen) (Sjoegren syndrome antigen A2) (Sjoegren syndrome type A antigen) (SS-A) (TROVE domain family member 2)	TROVE2 RO60 SSA2	-0.150442	0.13129	0.795437	0.163716	0.130717	0.614773
CPNE3_HUMAN	13	Copine-3 (Copine III)	CPNE3 CPN3 KIAA0636	-0.199486	0.132828	0.646967	0.308802	0.113027	0.152581
COX6C_HUMAN	5	Cytochrome c oxidase subunit 6C (Cytochrome c oxidase polypeptide VIc)	COX6C	0.0663962	0.21109	0.971075	-0.437134	0.310156	0.559956
CBPQ_HUMAN	8	Carboxypeptidase Q (EC 3.4.17.-) (Lysosomal dipeptidase) (Plasma glutamate carboxypeptidase)	CPQ LCH1 PGCP	-0.207927	0.129857	0.603068	0.192614	0.151764	0.607804
PABP1_HUMAN	5	Polyadenylate-binding protein 1 (PABP-1) (Poly(A)-binding protein 1)	PABPC1 PAB1 PABP1 PABPC2	-0.294303	0.194172	0.646334	0.279906	0.180284	0.495521
LYRIC_HUMAN	14	Protein LYRIC (3D3/LYRIC) (Astrocyte elevated gene-1 protein) (AEG-1) (Lysine-rich CEACAM1 co-isolated protein) (Metadherin) (Metastasis adhesion protein)	MTDH AEG1 LYRIC	-0.0429205	0.15536	0.972424	0.11832	0.155531	0.7669
RL30_HUMAN	8	60S ribosomal protein L30 (Large ribosomal subunit protein eL30)	RPL30	-0.217037	0.254449	0.869299	0.150834	0.270375	0.826615
DECR_HUMAN	10	2,4-dienoyl-CoA reductase, mitochondrial (EC 1.3.1.34) (2,4-dienoyl-CoA reductase [NADPH]) (4-enoyl-CoA reductase [NADPH]) (Short chain dehydrogenase/reductase family 18C member 1)	DECR1 DECR SDR18C1	-0.0758656	0.152777	0.938557	0.167874	0.13174	0.605709
FA49B_HUMAN	3	Protein FAM49B (L1)	FAM49B BM-009	0.112657	0.280665	0.956837	0.626929	0.288856	0.316938
VPS39_HUMAN	3	Vam6/Vps39-like protein (TRAP1-like protein) (hVam6p)	VPS39 KIAA0770 TLP VAM6	0.0663112	0.295664	0.981604	0.191774	0.316477	0.809973
CHP1_HUMAN	3	Calcineurin B homologous protein 1 (Calcineurin B-like protein) (Calcium-binding protein CHP) (Calcium-binding protein p22) (EF-hand calcium-binding domain-containing protein p22)	CHP1 CHP	0.0193506	0.281915	0.986627	0.0940087	0.325631	0.923209
RMD3_HUMAN	7	Regulator of microtubule dynamics protein 3 (RMD-3) (hRMD-3) (Cerebral protein 10) (Protein FAM82A2) (Protein FAM82C) (Protein tyrosine phosphatase-interacting protein 51) (TCPTP-interacting protein 51)	RMDN3 FAM82A2 FAM82C PTPIP51 hucep-10 UNQ3122/PRO10274	0.157163	0.14837	0.824762	0.142977	0.161703	0.733907
VPS18_HUMAN	4	Vacuolar protein sorting-associated protein 18 homolog (hVPS18)	VPS18 KIAA1475	0.166584	0.219526	0.879308	0.28768	0.219222	0.592892
OCAD1_HUMAN	3	OCIA domain-containing protein 1 (Ovarian cancer immunoreactive antigen domain containing 1) (Ovarian carcinoma immunoreactive antigen)	OCIAD1 ASRIJ OCIA	0.0117729	0.177976	0.986627	-0.00630504	0.175723	0.989302
NXP20_HUMAN	16	Protein NOXP20 (Nervous system overexpressed protein 20) (Protein FAM114A1)	FAM114A1 NOXP20	-0.228039	0.258833	0.859138	0.191674	0.259141	0.770337
HUWE1_HUMAN	21	E3 ubiquitin-protein ligase HUWE1 (EC 2.3.2.26) (ARF-binding protein 1) (ARF-BP1) (HECT, UBA and WWE domain-containing protein 1) (HECT-type E3 ubiquitin transferase HUWE1) (Homologous to E6AP carboxyl terminus homologous protein 9) (HectH9) (Large structure of UREB1) (LASU1) (Mcl-1 ubiquitin ligase E3) (Mule) (Upstream regulatory element-binding protein 1) (URE-B1) (URE-binding protein 1)	HUWE1 KIAA0312 KIAA1578 UREB1 HSPC272	-0.0878242	0.0977135	0.858767	0.293243	0.102543	0.120413
TMM33_HUMAN	8	Transmembrane protein 33 (Protein DB83) (SHINC-3)	TMEM33 DB83	-0.259349	0.144004	0.539549	0.344314	0.167542	0.338773
MAGD2_HUMAN	6	Melanoma-associated antigen D2 (11B6) (Breast cancer-associated gene 1 protein) (BCG-1) (Hepatocellular carcinoma-associated protein JCL-1) (MAGE-D2 antigen)	MAGED2 BCG1	-0.08277	0.182324	0.947849	0.30875	0.189492	0.476592
C1GLT_HUMAN	4	Glycoprotein-N-acetylgalactosamine 3-beta-galactosyltransferase 1 (EC 2.4.1.122) (B3Gal-T8) (Core 1 O-glycan T-synthase) (Core 1 UDP-galactose:N-acetylgalactosamine-alpha-R beta 1,3-galactosyltransferase 1) (Beta-1,3-galactosyltransferase) (Core 1 beta1,3-galactosyltransferase 1) (C1GalT1) (Core 1 beta3-Gal-T1)	C1GALT1	0.240171	0.211666	0.80144	0.400194	0.228317	0.439278
PSA2_HUMAN	8	Proteasome subunit alpha type-2 (EC 3.4.25.1) (Macropain subunit C3) (Multicatalytic endopeptidase complex subunit C3) (Proteasome component C3)	PSMA2 HC3 PSC3	-0.277668	0.169203	0.58418	0.171722	0.15514	0.65959
GSDME_HUMAN	4	Gasdermin-E (Inversely correlated with estrogen receptor expression 1) (ICERE-1) (Non-syndromic hearing impairment protein 5) [Cleaved into: Gasdermin-E, N-terminal (GSDME-NT); Gasdermin-E, C-terminal (GSDME-CT)]	GSDME DFNA5 ICERE1	0.105755	0.195072	0.929615	0.129607	0.218301	0.813768
3HIDH_HUMAN	4	3-hydroxyisobutyrate dehydrogenase, mitochondrial (HIBADH) (EC 1.1.1.31)	HIBADH	-0.412539	0.167805	0.342093	0.414555	0.159017	0.190937
PDE1C_HUMAN	4	Calcium/calmodulin-dependent 3',5'-cyclic nucleotide phosphodiesterase 1C (Cam-PDE 1C) (3',5'-cyclic-AMP phosphodiesterase) (EC 3.1.4.-) (3',5'-cyclic-GMP phosphodiesterase) (EC 3.1.4.35) (Hcam3)	PDE1C	0.385704	0.234632	0.589632	0.0580526	0.238347	0.938019
ECE1_HUMAN	6	Endothelin-converting enzyme 1 (ECE-1) (EC 3.4.24.71)	ECE1	0.361424	0.164461	0.407709	-0.198479	0.154296	0.600813
RCC2_HUMAN	7	Protein RCC2 (RCC1-like protein TD-60) (Telophase disk protein of 60 kDa)	RCC2 KIAA1470 TD60	0.0678727	0.175268	0.962136	-0.0140245	0.151203	0.971366
AL4A1_HUMAN	4	Delta-1-pyrroline-5-carboxylate dehydrogenase, mitochondrial (P5C dehydrogenase) (EC 1.2.1.88) (Aldehyde dehydrogenase family 4 member A1) (L-glutamate gamma-semialdehyde dehydrogenase)	ALDH4A1 ALDH4 P5CDH	0.101239	0.194871	0.937229	0.12162	0.201709	0.810921
BIN1_HUMAN	10	Myc box-dependent-interacting protein 1 (Amphiphysin II) (Amphiphysin-like protein) (Box-dependent myc-interacting protein 1) (Bridging integrator 1)	BIN1 AMPHL	-0.0185037	0.130515	0.982672	0.22413	0.151539	0.525834
ACBP_HUMAN	4	Acyl-CoA-binding protein (ACBP) (Diazepam-binding inhibitor) (DBI) (Endozepine) (EP)	DBI	-0.329888	0.239558	0.727899	0.155741	0.229531	0.784935
PPBT_HUMAN	3	Alkaline phosphatase, tissue-nonspecific isozyme (AP-TNAP) (TNSALP) (EC 3.1.3.1) (Alkaline phosphatase liver/bone/kidney isozyme)	ALPL	0.374208	0.352243	0.824762	-0.0478325	0.332211	0.963355
DDX18_HUMAN	6	ATP-dependent RNA helicase DDX18 (EC 3.6.4.13) (DEAD box protein 18) (Myc-regulated DEAD box protein) (MrDb)	DDX18 cPERP-D	0.306526	0.181876	0.566624	-0.183442	0.191096	0.700821
ARP3_HUMAN	19	Actin-related protein 3 (Actin-like protein 3)	ACTR3 ARP3	-0.184451	0.229506	0.874964	0.243896	0.224242	0.662439
RT27_HUMAN	6	28S ribosomal protein S27, mitochondrial (MRP-S27) (S27mt) (Mitochondrial ribosomal protein S27) (Mitochondrial small ribosomal subunit protein mS27)	MRPS27 KIAA0264	0.211111	0.232767	0.858767	0.103177	0.230685	0.866859
HEXB_HUMAN	17	Beta-hexosaminidase subunit beta (EC 3.2.1.52) (Beta-N-acetylhexosaminidase subunit beta) (Hexosaminidase subunit B) (Cervical cancer proto-oncogene 7 protein) (HCC-7) (N-acetyl-beta-glucosaminidase subunit beta) [Cleaved into: Beta-hexosaminidase subunit beta chain B; Beta-hexosaminidase subunit beta chain A]	HEXB HCC7	-0.221077	0.166061	0.732691	0.111714	0.159146	0.780348
ARSB_HUMAN	5	Arylsulfatase B (ASB) (EC 3.1.6.12) (N-acetylgalactosamine-4-sulfatase) (G4S)	ARSB	-0.263964	0.215655	0.775003	0.324094	0.201507	0.478941
GLRX1_HUMAN	3	Glutaredoxin-1 (Thioltransferase-1) (TTase-1)	GLRX GRX	-0.119325	0.231247	0.938236	-0.108423	0.228334	0.85782
MAP1B_HUMAN	94	Microtubule-associated protein 1B (MAP-1B) [Cleaved into: MAP1B heavy chain; MAP1 light chain LC1]	MAP1B	-0.360306	0.190532	0.497069	0.0837223	0.195177	0.87388
HEBP1_HUMAN	6	Heme-binding protein 1 (p22HBP)	HEBP1 HBP	-0.207099	0.151664	0.728558	0.22856	0.143955	0.486795
BCAT1_HUMAN	7	Branched-chain-amino-acid aminotransferase, cytosolic (BCAT(c)) (EC 2.6.1.42) (Protein ECA39)	BCAT1 BCT1 ECA39	-0.207289	0.164104	0.768417	0.301699	0.158184	0.385389
RECQ1_HUMAN	29	ATP-dependent DNA helicase Q1 (EC 3.6.4.12) (DNA helicase, RecQ-like type 1) (RecQ1) (DNA-dependent ATPase Q1) (RecQ protein-like 1)	RECQL RECQ1 RECQL1	-0.454859	0.200549	0.37104	0.465198	0.19248	0.216338
WBP11_HUMAN	3	WW domain-binding protein 11 (WBP-11) (Npw38-binding protein) (NpwBP) (SH3 domain-binding protein SNP70) (Splicing factor that interacts with PQBP-1 and PP1)	WBP11 NPWBP SIPP1 SNP70	0.148664	0.25258	0.921043	-0.193316	0.255152	0.769689
MGST1_HUMAN	6	Microsomal glutathione S-transferase 1 (Microsomal GST-1) (EC 2.5.1.18) (Microsomal GST-I)	MGST1 GST12 MGST	-0.703776	0.23831	0.17528	0.399076	0.211213	0.390382
ESYT1_HUMAN	25	Extended synaptotagmin-1 (E-Syt1) (Membrane-bound C2 domain-containing protein)	ESYT1 FAM62A KIAA0747 MBC2	-0.171499	0.260104	0.902025	0.184891	0.262282	0.779959
DGKA_HUMAN	5	Diacylglycerol kinase alpha (DAG kinase alpha) (EC 2.7.1.107) (80 kDa diacylglycerol kinase) (Diglyceride kinase alpha) (DGK-alpha)	DGKA DAGK DAGK1	-0.124503	0.166928	0.881373	0.181798	0.178536	0.689031
TEBP_HUMAN	5	Prostaglandin E synthase 3 (EC 5.3.99.3) (Cytosolic prostaglandin E2 synthase) (cPGES) (Hsp90 co-chaperone) (Progesterone receptor complex p23) (Telomerase-binding protein p23)	PTGES3 P23 TEBP	-0.155268	0.259387	0.917983	0.0286167	0.272939	0.971366
CISY_HUMAN	12	Citrate synthase, mitochondrial (EC 2.3.3.1) (Citrate (Si)-synthase)	CS	-0.062361	0.130488	0.943203	0.2522	0.133328	0.386538
PA2G4_HUMAN	16	Proliferation-associated protein 2G4 (Cell cycle protein p38-2G4 homolog) (hG4-1) (ErbB3-binding protein 1)	PA2G4 EBP1	-0.163015	0.413189	0.958687	0.400874	0.376934	0.666236
GLYM_HUMAN	18	Serine hydroxymethyltransferase, mitochondrial (SHMT) (EC 2.1.2.1) (Glycine hydroxymethyltransferase) (Serine methylase)	SHMT2	-0.485759	0.216987	0.389198	0.223265	0.20413	0.662439
RAB21_HUMAN	6	Ras-related protein Rab-21	RAB21 KIAA0118	-0.320984	0.22844	0.702621	0.517041	0.206012	0.209934
CSRP2_HUMAN	3	Cysteine and glycine-rich protein 2 (Cysteine-rich protein 2) (CRP2) (LIM domain only protein 5) (LMO-5) (Smooth muscle cell LIM protein) (SmLIM)	CSRP2 LMO5 SMLIM	0.204496	0.213842	0.853128	0.260011	0.233397	0.660251
CDK4_HUMAN	3	Cyclin-dependent kinase 4 (EC 2.7.11.22) (Cell division protein kinase 4) (PSK-J3)	CDK4	-0.078697	0.292505	0.972652	0.0488504	0.297678	0.960185
OSBL8_HUMAN	8	Oxysterol-binding protein-related protein 8 (ORP-8) (OSBP-related protein 8)	OSBPL8 KIAA1451 ORP8 OSBP10	0.0235898	0.12455	0.981604	0.167531	0.117781	0.553062
MAN1_HUMAN	3	Inner nuclear membrane protein Man1 (LEM domain-containing protein 3)	LEMD3 MAN1	0.227478	0.244094	0.858764	0.1163	0.249714	0.85849
GNS_HUMAN	10	N-acetylglucosamine-6-sulfatase (EC 3.1.6.14) (Glucosamine-6-sulfatase) (G6S)	GNS	-0.320915	0.335089	0.850557	0.376455	0.30826	0.621264
LAP2B_HUMAN	5	Lamina-associated polypeptide 2, isoforms beta/gamma (Thymopoietin, isoforms beta/gamma) (TP beta/gamma) (Thymopoietin-related peptide isoforms beta/gamma) (TPRP isoforms beta/gamma) [Cleaved into: Thymopoietin (TP) (Splenin); Thymopentin (TP5)]	TMPO LAP2	-0.0764238	0.141304	0.929615	0.115701	0.153197	0.769689
MPCP_HUMAN	12	Phosphate carrier protein, mitochondrial (Phosphate transport protein) (PTP) (Solute carrier family 25 member 3)	SLC25A3 PHC OK/SW-cl.48	-0.137559	0.123403	0.803183	0.411269	0.121617	0.0535734
CKAP4_HUMAN	38	Cytoskeleton-associated protein 4 (63-kDa cytoskeleton-linking membrane protein) (Climp-63) (p63)	CKAP4	-0.0451491	0.458903	0.986627	-0.132454	0.468655	0.923463
PWP1_HUMAN	3	Periodic tryptophan protein 1 homolog (Keratinocyte protein IEF SSP 9502)	PWP1	0.239665	0.198725	0.78276	0.365536	0.224279	0.478941
TRXR1_HUMAN	20	Thioredoxin reductase 1, cytoplasmic (TR) (EC 1.8.1.9) (Gene associated with retinoic and interferon-induced mortality 12 protein) (GRIM-12) (Gene associated with retinoic and IFN-induced mortality 12 protein) (KM-102-derived reductase-like factor) (Thioredoxin reductase TR1)	TXNRD1 GRIM12 KDRF	-0.177246	0.240198	0.882825	0.377769	0.219133	0.439278
CLIP1_HUMAN	17	CAP-Gly domain-containing linker protein 1 (Cytoplasmic linker protein 1) (Cytoplasmic linker protein 170 alpha-2) (CLIP-170) (Reed-Sternberg intermediate filament-associated protein) (Restin)	CLIP1 CYLN1 RSN	-0.0135207	0.0869309	0.982672	0.124154	0.0865823	0.543987
RLA0_HUMAN	11	60S acidic ribosomal protein P0 (60S ribosomal protein L10E) (Large ribosomal subunit protein uL10)	RPLP0	-0.410472	0.332432	0.772929	-0.393919	0.361299	0.662439
ODPA_HUMAN	10	Pyruvate dehydrogenase E1 component subunit alpha, somatic form, mitochondrial (EC 1.2.4.1) (PDHE1-A type I)	PDHA1 PHE1A	-0.134606	0.173287	0.874964	0.0768594	0.181107	0.875711
GALT1_HUMAN	12	Polypeptide N-acetylgalactosaminyltransferase 1 (EC 2.4.1.41) (Polypeptide GalNAc transferase 1) (GalNAc-T1) (pp-GaNTase 1) (Protein-UDP acetylgalactosaminyltransferase 1) (UDP-GalNAc:polypeptide N-acetylgalactosaminyltransferase 1) [Cleaved into: Polypeptide N-acetylgalactosaminyltransferase 1 soluble form]	GALNT1	0.0307251	0.193334	0.982672	0.293395	0.202693	0.540968
MFGM_HUMAN	4	Lactadherin (Breast epithelial antigen BA46) (HMFG) (MFGM) (Milk fat globule-EGF factor 8) (MFG-E8) (SED1) [Cleaved into: Lactadherin short form; Medin]	MFGE8	0.0368828	0.220217	0.982672	0.129662	0.206982	0.802974
AMPN_HUMAN	41	Aminopeptidase N (AP-N) (hAPN) (EC 3.4.11.2) (Alanyl aminopeptidase) (Aminopeptidase M) (AP-M) (Microsomal aminopeptidase) (Myeloid plasma membrane glycoprotein CD13) (gp150) (CD antigen CD13)	ANPEP APN CD13 PEPN	-0.236908	0.633654	0.962311	0.132015	0.643483	0.950462
IQGA1_HUMAN	74	Ras GTPase-activating-like protein IQGAP1 (p195)	IQGAP1 KIAA0051	-0.275264	0.491936	0.927191	0.271304	0.498283	0.827832
SC11A_HUMAN	5	Signal peptidase complex catalytic subunit SEC11A (EC 3.4.21.89) (Endopeptidase SP18) (Microsomal signal peptidase 18 kDa subunit) (SPase 18 kDa subunit) (SEC11 homolog A) (SEC11-like protein 1) (SPC18)	SEC11A SEC11L1 SPC18 SPCS4A	-0.188528	0.152057	0.772929	0.166475	0.162073	0.687269
RINI_HUMAN	25	Ribonuclease inhibitor (Placental ribonuclease inhibitor) (Placental RNase inhibitor) (Ribonuclease/angiogenin inhibitor 1) (RAI)	RNH1 PRI RNH	-0.0571186	0.305833	0.981604	-0.157816	0.341821	0.85849
RLA2_HUMAN	8	60S acidic ribosomal protein P2 (Large ribosomal subunit protein P2) (Renal carcinoma antigen NY-REN-44)	RPLP2 D11S2243E RPP2	-0.359944	0.191972	0.505356	0.0713937	0.205043	0.895879
CD81_HUMAN	4	CD81 antigen (26 kDa cell surface protein TAPA-1) (Target of the antiproliferative antibody 1) (Tetraspanin-28) (Tspan-28) (CD antigen CD81)	CD81 TAPA1 TSPAN28	-0.639312	0.198615	0.135339	-0.0482352	0.189265	0.935544
NUP98_HUMAN	3	Nuclear pore complex protein Nup98-Nup96 (EC 3.4.21.-) [Cleaved into: Nuclear pore complex protein Nup98 (98 kDa nucleoporin) (Nucleoporin Nup98) (Nup98); Nuclear pore complex protein Nup96 (96 kDa nucleoporin) (Nucleoporin Nup96) (Nup96)]	NUP98 ADAR2	0.322286	0.246481	0.745614	0.520658	0.287621	0.428823
ARMX3_HUMAN	7	Armadillo repeat-containing X-linked protein 3 (ARM protein lost in epithelial cancers on chromosome X 3) (Protein ALEX3)	ARMCX3 ALEX3 BM-017 UNQ2517/PRO6007	-0.202294	0.154821	0.740652	0.369818	0.16223	0.273734
SYCC_HUMAN	21	Cysteine--tRNA ligase, cytoplasmic (EC 6.1.1.16) (Cysteinyl-tRNA synthetase) (CysRS)	CARS	-0.177487	0.198198	0.858767	0.381217	0.183606	0.330789
ARMX2_HUMAN	3	Armadillo repeat-containing X-linked protein 2 (ARM protein lost in epithelial cancers on chromosome X 2) (Protein ALEX2)	ARMCX2 ALEX2 KIAA0512	-0.0503634	0.255973	0.981604	0.500591	0.251749	0.371237
DX39B_HUMAN	6	Spliceosome RNA helicase DDX39B (EC 3.6.4.13) (56 kDa U2AF65-associated protein) (ATP-dependent RNA helicase p47) (DEAD box protein UAP56) (HLA-B-associated transcript 1 protein)	DDX39B BAT1 UAP56	-0.251498	0.194063	0.746112	0.325671	0.209861	0.495521
SYVC_HUMAN	27	Valine--tRNA ligase (EC 6.1.1.9) (Protein G7a) (Valyl-tRNA synthetase) (ValRS)	VARS G7A VARS2	-0.0914052	0.101247	0.858767	0.0813728	0.0964712	0.74625
GNL1_HUMAN	4	Guanine nucleotide-binding protein-like 1 (GTP-binding protein HSR1)	GNL1 HSR1	-0.245456	0.203117	0.781316	0.347286	0.211493	0.474468
TPSN_HUMAN	3	Tapasin (TPN) (TPSN) (NGS-17) (TAP-associated protein) (TAP-binding protein)	TAPBP NGS17 TAPA	0.422016	0.277727	0.646967	-0.291938	0.325873	0.728607
MTCH1_HUMAN	4	Mitochondrial carrier homolog 1 (Presenilin-associated protein)	MTCH1 PSAP CGI-64 UNQ1871/PRO4314	-0.21909	0.218955	0.840173	0.604272	0.21854	0.15938
VPS52_HUMAN	5	Vacuolar protein sorting-associated protein 52 homolog (SAC2 suppressor of actin mutations 2-like protein)	VPS52 SACM2L	0.113537	0.239532	0.944615	0.21635	0.259112	0.755547
LEMD2_HUMAN	4	LEM domain-containing protein 2 (hLEM2)	LEMD2	0.0837039	0.204891	0.956134	0.0600421	0.213248	0.924005
CNPY3_HUMAN	4	Protein canopy homolog 3 (CTG repeat protein 4a) (Expanded repeat-domain protein CAG/CTG 5) (Protein associated with TLR4) (Trinucleotide repeat-containing gene 5 protein)	CNPY3 CTG4A ERDA5 PRAT4A TNRC5 HSPC084 UNQ1934/PRO4409	0.20844	0.183341	0.799947	-0.0318576	0.199736	0.961113
RAB23_HUMAN	6	Ras-related protein Rab-23	RAB23 HSPC137	-0.294969	0.199178	0.658982	0.0132191	0.210723	0.976856
MUTA_HUMAN	9	Methylmalonyl-CoA mutase, mitochondrial (MCM) (EC 5.4.99.2) (Methylmalonyl-CoA isomerase)	MMUT MUT	-0.0621589	0.127191	0.938557	0.197496	0.129532	0.508031
PUR6_HUMAN	10	Multifunctional protein ADE2 [Includes: Phosphoribosylaminoimidazole-succinocarboxamide synthase (EC 6.3.2.6) (SAICAR synthetase); Phosphoribosylaminoimidazole carboxylase (EC 4.1.1.21) (AIR carboxylase) (AIRC)]	PAICS ADE2 AIRC PAIS	-0.531332	0.238874	0.394891	0.485257	0.222275	0.29949
EXOC1_HUMAN	5	Exocyst complex component 1 (Exocyst complex component Sec3)	EXOC1 SEC3 SEC3L1 BM-012	-0.0159207	0.173666	0.986627	0.0269961	0.175026	0.962475
UBA6_HUMAN	8	Ubiquitin-like modifier-activating enzyme 6 (Ubiquitin-activating enzyme 6) (EC 6.2.1.45) (Monocyte protein 4) (MOP-4) (Ubiquitin-activating enzyme E1-like protein 2) (E1-L2)	UBA6 MOP4 UBE1L2	-0.139364	0.172834	0.874964	0.224186	0.153316	0.539162
SC31A_HUMAN	31	Protein transport protein Sec31A (ABP125) (ABP130) (SEC31-like protein 1) (SEC31-related protein A) (Web1-like protein)	SEC31A KIAA0905 SEC31L1 HSPC275 HSPC334	-0.014062	0.144551	0.986627	0.179236	0.149775	0.625439
PDLI5_HUMAN	28	PDZ and LIM domain protein 5 (Enigma homolog) (Enigma-like PDZ and LIM domains protein)	PDLIM5 ENH L9	0.11382	0.632211	0.981925	-0.231904	0.626254	0.891761
HNRPD_HUMAN	15	Heterogeneous nuclear ribonucleoprotein D0 (hnRNP D0) (AU-rich element RNA-binding protein 1)	HNRNPD AUF1 HNRPD	-0.250601	0.232156	0.815873	0.194043	0.238505	0.760397
USO1_HUMAN	22	General vesicular transport factor p115 (Protein USO1 homolog) (Transcytosis-associated protein) (TAP) (Vesicle-docking protein)	USO1 VDP	-0.199235	0.20287	0.841487	0.0500519	0.204793	0.937714
SCRB2_HUMAN	13	Lysosome membrane protein 2 (85 kDa lysosomal membrane sialoglycoprotein) (LGP85) (CD36 antigen-like 2) (Lysosome membrane protein II) (LIMP II) (Scavenger receptor class B member 2) (CD antigen CD36)	SCARB2 CD36L2 LIMP2 LIMPII	-0.269424	0.373158	0.885657	0.367601	0.330124	0.656101
BDH2_HUMAN	7	3-hydroxybutyrate dehydrogenase type 2 (EC 1.1.1.-) (EC 1.1.1.30) (Dehydrogenase/reductase SDR family member 6) (Oxidoreductase UCPA) (R-beta-hydroxybutyrate dehydrogenase) (Short chain dehydrogenase/reductase family 15C member 1)	BDH2 DHRS6 SDR15C1 UNQ6308/PRO20933	-0.162232	0.173952	0.858764	-0.0334508	0.201568	0.959563
RL34_HUMAN	7	60S ribosomal protein L34 (Large ribosomal subunit protein eL34)	RPL34	0.182283	0.167203	0.809606	-0.0409184	0.187281	0.942777
ADH1B_HUMAN	4	Alcohol dehydrogenase 1B (EC 1.1.1.1) (Alcohol dehydrogenase subunit beta)	ADH1B ADH2	0.505595	0.289549	0.554477	-0.228747	0.349973	0.791128
NUDT9_HUMAN	3	ADP-ribose pyrophosphatase, mitochondrial (EC 3.6.1.13) (ADP-ribose diphosphatase) (ADP-ribose phosphohydrolase) (Adenosine diphosphoribose pyrophosphatase) (ADPR-PPase) (Nucleoside diphosphate-linked moiety X motif 9) (Nudix motif 9)	NUDT9 NUDT10 PSEC0099 UNQ3012/PRO9771	0.462982	0.241587	0.502292	-0.151351	0.24266	0.80311
GAR1_HUMAN	5	H/ACA ribonucleoprotein complex subunit 1 (Nucleolar protein family A member 1) (snoRNP protein GAR1)	GAR1 NOLA1	-0.233172	0.174987	0.736359	0.467934	0.184154	0.203693
NFKB1_HUMAN	6	Nuclear factor NF-kappa-B p105 subunit (DNA-binding factor KBF1) (EBP-1) (Nuclear factor of kappa light polypeptide gene enhancer in B-cells 1) [Cleaved into: Nuclear factor NF-kappa-B p50 subunit]	NFKB1	0.139985	0.198664	0.892064	-0.271794	0.211324	0.600813
ANK2_HUMAN	3	Ankyrin-2 (ANK-2) (Ankyrin-B) (Brain ankyrin) (Non-erythroid ankyrin)	ANK2 ANKB	0.43195	0.241605	0.55191	0.307956	0.249768	0.621264
SERB_HUMAN	3	Phosphoserine phosphatase (PSP) (PSPase) (EC 3.1.3.3) (L-3-phosphoserine phosphatase) (O-phosphoserine phosphohydrolase)	PSPH	-0.0220083	0.265392	0.986627	0.355193	0.257071	0.567277
RABX5_HUMAN	3	Rab5 GDP/GTP exchange factor (RAP1) (Rabaptin-5-associated exchange factor for Rab5) (Rabex-5)	RABGEF1 RABEX5	-0.114838	0.265127	0.948347	0.3465	0.306168	0.654552
ARLY_HUMAN	9	Argininosuccinate lyase (ASAL) (EC 4.3.2.1) (Arginosuccinase)	ASL	0.0986929	0.124056	0.874964	0.203541	0.125737	0.478788
PSPC1_HUMAN	4	Paraspeckle component 1 (Paraspeckle protein 1)	PSPC1 PSP1	0.161423	0.228702	0.892064	-0.29899	0.24341	0.621264
HMGB1_HUMAN	8	High mobility group protein B1 (High mobility group protein 1) (HMG-1)	HMGB1 HMG1	0.370694	0.161131	0.37104	0.0237683	0.175745	0.966853
SPART_HUMAN	5	Spartin (Spastic paraplegia 20 protein) (Trans-activated by hepatitis C virus core protein 1)	SPART KIAA0610 SPG20 TAHCCP1	0.0347323	0.164831	0.981604	0.121594	0.162745	0.769689
IPO5_HUMAN	28	Importin-5 (Imp5) (Importin subunit beta-3) (Karyopherin beta-3) (Ran-binding protein 5) (RanBP5)	IPO5 KPNB3 RANBP5	-0.106482	0.326336	0.971075	0.242978	0.333608	0.773601
LAMP1_HUMAN	5	Lysosome-associated membrane glycoprotein 1 (LAMP-1) (Lysosome-associated membrane protein 1) (CD107 antigen-like family member A) (CD antigen CD107a)	LAMP1	0.190058	0.254104	0.880757	0.233104	0.26506	0.736877
PCID2_HUMAN	5	PCI domain-containing protein 2 (CSN12-like protein)	PCID2 HT004	0.162333	0.2326	0.892902	-0.165641	0.251852	0.789924
FAH2A_HUMAN	4	Fumarylacetoacetate hydrolase domain-containing protein 2A (EC 3.-.-.-)	FAHD2A CGI-105	-0.0723542	0.244066	0.971075	0.43947	0.254969	0.446059
COX2_HUMAN	4	Cytochrome c oxidase subunit 2 (Cytochrome c oxidase polypeptide II)	MT-CO2 COII COX2 COXII MTCO2	-0.668025	0.280562	0.353569	0.316281	0.237337	0.579349
GLCM_HUMAN	13	Lysosomal acid glucosylceramidase (Lysosomal acid GCase) (EC 3.2.1.45) (Acid beta-glucosidase) (Alglucerase) (Beta-glucocerebrosidase) (Beta-GC) (Cholesterol glucosyltransferase) (SGTase) (EC 2.4.1.-) (Cholesteryl-beta-glucosidase) (EC 3.2.1.104) (D-glucosyl-N-acylsphingosine glucohydrolase) (Imiglucerase)	GBA GC GLUC	-0.0194393	0.13624	0.982672	0.172844	0.139076	0.618676
FHOD1_HUMAN	6	FH1/FH2 domain-containing protein 1 (Formin homolog overexpressed in spleen 1) (FHOS) (Formin homology 2 domain-containing protein 1)	FHOD1 FHOS FHOS1	0.0237991	0.175382	0.983313	0.389521	0.189532	0.338863
NUCB2_HUMAN	15	Nucleobindin-2 (DNA-binding protein NEFA) (Epididymis secretory protein Li 109) (Gastric cancer antigen Zg4) (Prepronesfatin) [Cleaved into: Nesfatin-1]	NUCB2 NEFA	-0.243771	0.239411	0.828001	0.167424	0.242123	0.782485
TPM1_HUMAN	12	Tropomyosin alpha-1 chain (Alpha-tropomyosin) (Tropomyosin-1)	TPM1 C15orf13 TMSA	0.171747	0.0877417	0.473052	-0.128658	0.0986995	0.590776
A0A087WTZ4_HUMAN	3	Uncharacterized protein (Fragment)		-0.285678	0.358248	0.874964	0.214927	0.326439	0.789989
MAGT1_HUMAN	3	Magnesium transporter protein 1 (MagT1) (Dolichyl-diphosphooligosaccharide--protein glycosyltransferase subunit MAGT1) (Oligosaccharyl transferase subunit MAGT1) (Implantation-associated protein) (IAP)	MAGT1 IAG2 PSEC0084 UNQ628/PRO1244	0.100201	0.200436	0.938557	0.149818	0.211495	0.780035
PTBP1_HUMAN	12	Polypyrimidine tract-binding protein 1 (PTB) (57 kDa RNA-binding protein PPTB-1) (Heterogeneous nuclear ribonucleoprotein I) (hnRNP I)	PTBP1 PTB	-0.274211	0.506354	0.929615	0.0675465	0.482655	0.964166
SPCS2_HUMAN	8	Signal peptidase complex subunit 2 (EC 3.4.-.-) (Microsomal signal peptidase 25 kDa subunit) (SPase 25 kDa subunit)	SPCS2 KIAA0102 SPC25	-0.0973874	0.150526	0.903841	0.0576137	0.137532	0.875711
SLIRP_HUMAN	5	SRA stem-loop-interacting RNA-binding protein, mitochondrial	SLIRP C14orf156 DC23 DC50 PD04872	0.216835	0.210482	0.827977	-0.331281	0.268851	0.621264
RS24_HUMAN	5	40S ribosomal protein S24 (Small ribosomal subunit protein eS24)	RPS24	-0.141295	0.340707	0.955606	0.103126	0.333891	0.916794
IF2P_HUMAN	14	Eukaryotic translation initiation factor 5B (eIF-5B) (EC 3.6.5.3) (Translation initiation factor IF-2)	EIF5B IF2 KIAA0741	-0.00512018	0.125794	0.99148	-0.0317661	0.14357	0.941971
EIF3K_HUMAN	4	Eukaryotic translation initiation factor 3 subunit K (eIF3k) (Eukaryotic translation initiation factor 3 subunit 12) (Muscle-specific gene M9 protein) (PLAC-24) (eIF-3 p25) (eIF-3 p28)	EIF3K EIF3S12 ARG134 HSPC029 MSTP001 PTD001	0.0285172	0.242321	0.985444	0.535564	0.247278	0.315153
CLH1_HUMAN	58	Clathrin heavy chain 1 (Clathrin heavy chain on chromosome 17) (CLH-17)	CLTC CLH17 CLTCL2 KIAA0034	-0.200767	0.388726	0.937229	0.352044	0.38918	0.719785
DDX3X_HUMAN	21	ATP-dependent RNA helicase DDX3X (EC 3.6.4.13) (DEAD box protein 3, X-chromosomal) (DEAD box, X isoform) (Helicase-like protein 2) (HLP2)	DDX3X DBX DDX3	-0.133804	0.138386	0.844159	0.00351757	0.142447	0.9933
SHLB1_HUMAN	4	Endophilin-B1 (Bax-interacting factor 1) (Bif-1) (SH3 domain-containing GRB2-like protein B1)	SH3GLB1 KIAA0491 CGI-61	0.1017	0.23432	0.948023	0.159524	0.213429	0.769689
PSMD1_HUMAN	27	26S proteasome non-ATPase regulatory subunit 1 (26S proteasome regulatory subunit RPN2) (26S proteasome regulatory subunit S1) (26S proteasome subunit p112)	PSMD1	-0.194001	0.217517	0.858767	0.217544	0.215394	0.689031
L2GL1_HUMAN	3	Lethal(2) giant larvae protein homolog 1 (LLGL) (DLG4) (Hugl-1) (Human homolog to the D-lgl gene protein)	LLGL1 DLG4 HUGL HUGL1	0.172018	0.269596	0.904053	0.0998929	0.277407	0.89545
TPPC3_HUMAN	3	Trafficking protein particle complex subunit 3 (BET3 homolog)	TRAPPC3 BET3 CDABP0066	-0.0895401	0.239926	0.962311	0.0248418	0.216658	0.970049
GMPR2_HUMAN	5	GMP reductase 2 (GMPR 2) (EC 1.7.1.7) (Guanosine 5'-monophosphate oxidoreductase 2) (Guanosine monophosphate reductase 2)	GMPR2	0.221906	0.206957	0.821115	0.228657	0.211404	0.664478
ASNA_HUMAN	7	ATPase ASNA1 (EC 3.6.-.-) (Arsenical pump-driving ATPase) (Arsenite-stimulated ATPase) (Transmembrane domain recognition complex 40 kDa ATPase subunit) (hARSA-I) (hASNA-I)	ASNA1 ARSA TRC40	-0.162369	0.178595	0.858767	-0.260304	0.187181	0.561906
SYLC_HUMAN	23	Leucine--tRNA ligase, cytoplasmic (EC 6.1.1.4) (Leucyl-tRNA synthetase) (LeuRS)	LARS KIAA1352	-0.178509	0.112176	0.603068	0.313575	0.112055	0.131248
AP2M1_HUMAN	19	AP-2 complex subunit mu (AP-2 mu chain) (Adaptin-mu2) (Adaptor protein complex AP-2 subunit mu) (Adaptor-related protein complex 2 subunit mu) (Clathrin assembly protein complex 2 mu medium chain) (Clathrin coat assembly protein AP50) (Clathrin coat-associated protein AP50) (HA2 50 kDa subunit) (Plasma membrane adaptor AP-2 50 kDa protein)	AP2M1 CLAPM1 KIAA0109	-0.201251	0.123879	0.587253	0.395846	0.1219	0.0658221
MIC27_HUMAN	4	MICOS complex subunit MIC27 (Apolipoprotein O-like) (Protein FAM121A)	APOOL CXorf33 FAM121A MIC27 UNQ8193/PRO23204	-0.2872	0.151373	0.503704	0.186351	0.169529	0.662439
DHX29_HUMAN	5	ATP-dependent RNA helicase DHX29 (EC 3.6.4.13) (DEAH box protein 29) (Nucleic acid helicase DDXx)	DHX29 DDX29	0.109463	0.259557	0.953642	-0.315827	0.272227	0.643195
LPP_HUMAN	18	Lipoma-preferred partner (LIM domain-containing preferred translocation partner in lipoma)	LPP	-0.206534	0.127114	0.587253	0.137239	0.146867	0.712597
EIF3H_HUMAN	7	Eukaryotic translation initiation factor 3 subunit H (eIF3h) (Eukaryotic translation initiation factor 3 subunit 3) (eIF-3-gamma) (eIF3 p40 subunit)	EIF3H EIF3S3	-0.0800557	0.146318	0.928656	0.0912357	0.137977	0.789092
IDH3B_HUMAN	6	Isocitrate dehydrogenase [NAD] subunit beta, mitochondrial (Isocitric dehydrogenase subunit beta) (NAD(+)-specific ICDH subunit beta)	IDH3B	-0.128403	0.15408	0.873886	0.339642	0.165254	0.338863
SBDS_HUMAN	10	Ribosome maturation protein SBDS (Shwachman-Bodian-Diamond syndrome protein)	SBDS CGI-97	-0.138533	0.184433	0.879308	0.409532	0.176196	0.260057
HYOU1_HUMAN	28	Hypoxia up-regulated protein 1 (150 kDa oxygen-regulated protein) (ORP-150) (170 kDa glucose-regulated protein) (GRP-170)	HYOU1 GRP170 ORP150	-0.0564667	0.138669	0.956134	0.25264	0.13816	0.404286
RBM26_HUMAN	3	RNA-binding protein 26 (CTCL tumor antigen se70-2) (RNA-binding motif protein 26)	RBM26 C13orf10 PRO1777	0.342928	0.278834	0.775003	-0.0530147	0.295198	0.95444
A0A087X0W7_HUMAN	6	Acyl-coenzyme A thioesterase 2, mitochondrial	ACOT2	0.118234	0.150872	0.874964	0.238216	0.156828	0.513286
HNRPM_HUMAN	30	Heterogeneous nuclear ribonucleoprotein M (hnRNP M)	HNRNPM HNRPM NAGR1	-0.0958269	0.219957	0.947901	0.0441212	0.238304	0.95444
ACAP2_HUMAN	4	Arf-GAP with coiled-coil, ANK repeat and PH domain-containing protein 2 (Centaurin-beta-2) (Cnt-b2)	ACAP2 CENTB2 KIAA0041	0.297606	0.250345	0.78276	0.206937	0.277824	0.77014
PSME2_HUMAN	5	Proteasome activator complex subunit 2 (11S regulator complex subunit beta) (REG-beta) (Activator of multicatalytic protease subunit 2) (Proteasome activator 28 subunit beta) (PA28b) (PA28beta)	PSME2	-0.180627	0.189864	0.853128	-0.00620948	0.213281	0.991452
SRSF3_HUMAN	5	Serine/arginine-rich splicing factor 3 (Pre-mRNA-splicing factor SRP20) (Splicing factor, arginine/serine-rich 3)	SRSF3 SFRS3 SRP20	-0.224922	0.203819	0.807745	0.0465265	0.198744	0.940242
DDX1_HUMAN	21	ATP-dependent RNA helicase DDX1 (EC 3.6.4.13) (DEAD box protein 1) (DEAD box protein retinoblastoma) (DBP-RB)	DDX1	-0.223999	0.185793	0.777464	0.389127	0.159839	0.215143
PRS10_HUMAN	14	26S proteasome regulatory subunit 10B (26S proteasome AAA-ATPase subunit RPT4) (Proteasome 26S subunit ATPase 6) (Proteasome subunit p42)	PSMC6 SUG2	-0.30194	0.337003	0.858767	0.530067	0.307313	0.440599
SCRN1_HUMAN	10	Secernin-1	SCRN1 KIAA0193	0.0707925	0.244192	0.971075	0.08249	0.265702	0.915815
CUL1_HUMAN	7	Cullin-1 (CUL-1)	CUL1	-0.0322542	0.163777	0.981604	-0.20855	0.167207	0.618676
FKB14_HUMAN	4	Peptidyl-prolyl cis-trans isomerase FKBP14 (PPIase FKBP14) (EC 5.2.1.8) (22 kDa FK506-binding protein) (22 kDa FKBP) (FKBP-22) (FK506-binding protein 14) (FKBP-14) (Rotamase)	FKBP14 FKBP22 UNQ322/PRO381	-0.137031	0.2789	0.938557	-0.127853	0.252079	0.842451
ABCF2_HUMAN	5	ATP-binding cassette sub-family F member 2 (Iron-inhibited ABC transporter 2)	ABCF2 HUSSY-18	0.0443517	0.188485	0.977697	0.142038	0.190217	0.769689
NUB1_HUMAN	3	NEDD8 ultimate buster 1 (Negative regulator of ubiquitin-like proteins 1) (Renal carcinoma antigen NY-REN-18)	NUB1 NYREN18	0.590829	0.207097	0.229594	0.375114	0.24457	0.513286
PDIA4_HUMAN	36	Protein disulfide-isomerase A4 (EC 5.3.4.1) (Endoplasmic reticulum resident protein 70) (ER protein 70) (ERp70) (Endoplasmic reticulum resident protein 72) (ER protein 72) (ERp-72) (ERp72)	PDIA4 ERP70 ERP72	-0.0334188	0.309131	0.986627	0.168007	0.323599	0.835103
RHEB_HUMAN	4	GTP-binding protein Rheb (Ras homolog enriched in brain)	RHEB RHEB2	-0.103125	0.247906	0.955606	0.337995	0.241064	0.559956
PUR8_HUMAN	6	Adenylosuccinate lyase (ADSL) (ASL) (EC 4.3.2.2) (Adenylosuccinase) (ASase)	ADSL AMPS	-0.233518	0.136011	0.558812	0.0290679	0.151107	0.95444
A0A096LPI6_HUMAN	3	Uncharacterized protein (Fragment)		0.06042	0.273079	0.981604	-0.122273	0.277348	0.870765
P5CR3_HUMAN	5	Pyrroline-5-carboxylate reductase 3 (P5C reductase 3) (P5CR 3) (EC 1.5.1.2) (Pyrroline-5-carboxylate reductase-like protein)	PYCR3 PYCRL	0.275008	0.203823	0.732691	-0.47467	0.217232	0.305731
WDR18_HUMAN	4	WD repeat-containing protein 18	WDR18	0.296736	0.204071	0.685906	0.397581	0.211206	0.397466
E41L3_HUMAN	21	Band 4.1-like protein 3 (4.1B) (Differentially expressed in adenocarcinoma of the lung protein 1) (DAL-1) [Cleaved into: Band 4.1-like protein 3, N-terminally processed]	EPB41L3 DAL1 KIAA0987	-0.0816507	0.0494541	0.574299	0.256903	0.0466805	4.82801e-05
EXOC7_HUMAN	8	Exocyst complex component 7 (Exocyst complex component Exo70)	EXOC7 EXO70 KIAA1067	-0.0496052	0.0927386	0.930694	0.282263	0.101495	0.150279
SNX6_HUMAN	12	Sorting nexin-6 (TRAF4-associated factor 2) [Cleaved into: Sorting nexin-6, N-terminally processed]	SNX6	0.0199032	0.288978	0.986627	-0.0322501	0.30915	0.971366
MYO6_HUMAN	20	Unconventional myosin-VI (Unconventional myosin-6)	MYO6 KIAA0389	-0.0806358	0.0883154	0.858767	0.0778276	0.0978905	0.760397
ABI1_HUMAN	6	Abl interactor 1 (Abelson interactor 1) (Abi-1) (Abl-binding protein 4) (AblBP4) (Eps8 SH3 domain-binding protein) (Eps8-binding protein) (Nap1-binding protein) (Nap1BP) (Spectrin SH3 domain-binding protein 1) (e3B1)	ABI1 SSH3BP1	-0.18913	0.194241	0.843571	0.490949	0.182386	0.172347
DDRGK_HUMAN	3	DDRGK domain-containing protein 1 (Dashurin) (UFM1-binding and PCI domain-containing protein 1)	DDRGK1 C20orf116 UFBP1	0.0381939	0.498006	0.986627	-0.214822	0.51268	0.875711
SFXN3_HUMAN	10	Sideroflexin-3	SFXN3	-0.0879947	0.129645	0.89473	0.0508178	0.119658	0.875711
PCKGM_HUMAN	17	Phosphoenolpyruvate carboxykinase [GTP], mitochondrial (PEPCK-M) (EC 4.1.1.32)	PCK2 PEPCK2	-0.18723	0.203989	0.858767	-0.0477324	0.215703	0.941971
HCDH_HUMAN	5	Hydroxyacyl-coenzyme A dehydrogenase, mitochondrial (HCDH) (EC 1.1.1.35) (Medium and short-chain L-3-hydroxyacyl-coenzyme A dehydrogenase) (Short-chain 3-hydroxyacyl-CoA dehydrogenase)	HADH HAD HADHSC SCHAD	-0.131067	0.129635	0.834138	0.147815	0.119696	0.621264
FHL2_HUMAN	23	Four and a half LIM domains protein 2 (FHL-2) (LIM domain protein DRAL) (Skeletal muscle LIM-protein 3) (SLIM-3)	FHL2 DRAL SLIM3	0.0052467	0.324283	0.996983	0.331131	0.335356	0.691859
EXOC5_HUMAN	4	Exocyst complex component 5 (Exocyst complex component Sec10) (hSec10)	EXOC5 SEC10 SEC10L1	0.0686715	0.224265	0.971075	0.485208	0.225105	0.317872
PLST_HUMAN	24	Plastin-3 (T-plastin)	PLS3	-0.104182	0.66152	0.982672	0.0663669	0.677211	0.971366
ADRO_HUMAN	5	NADPH:adrenodoxin oxidoreductase, mitochondrial (AR) (Adrenodoxin reductase) (EC 1.18.1.6) (Ferredoxin--NADP(+) reductase) (Ferredoxin reductase)	FDXR ADXR	0.12708	0.183827	0.89467	-0.194694	0.172839	0.654681
FKB15_HUMAN	9	FK506-binding protein 15 (FKBP-15) (133 kDa FK506-binding protein) (133 kDa FKBP) (FKBP-133) (WASP- and FKBP-like protein) (WAFL)	FKBP15 KIAA0674	0.126576	0.140223	0.858767	-0.0388847	0.147469	0.932365
IVD_HUMAN	9	Isovaleryl-CoA dehydrogenase, mitochondrial (IVD) (EC 1.3.8.4)	IVD	0.106504	0.11211	0.853128	0.232017	0.118132	0.369792
RN213_HUMAN	4	E3 ubiquitin-protein ligase RNF213 (EC 2.3.2.27) (EC 3.6.4.-) (ALK lymphoma oligomerization partner on chromosome 17) (Mysterin) (RING finger protein 213) (RING-type E3 ubiquitin transferase RNF213)	RNF213 ALO17 C17orf27 KIAA1554 KIAA1618 MYSTR	0.470849	0.2437	0.497961	0.459484	0.235728	0.380476
ILK_HUMAN	13	Integrin-linked protein kinase (EC 2.7.11.1) (59 kDa serine/threonine-protein kinase) (ILK-1) (ILK-2) (p59ILK)	ILK ILK1 ILK2	-0.120407	0.123943	0.843571	0.187543	0.118873	0.486795
NCEH1_HUMAN	9	Neutral cholesterol ester hydrolase 1 (NCEH) (EC 3.1.1.-) (Arylacetamide deacetylase-like 1)	NCEH1 AADACL1 KIAA1363	-0.3672	0.145075	0.322301	0.264808	0.138684	0.385367
CUL2_HUMAN	8	Cullin-2 (CUL-2)	CUL2	-0.0566631	0.130506	0.947901	0.417579	0.143143	0.120413
G6PI_HUMAN	20	Glucose-6-phosphate isomerase (GPI) (EC 5.3.1.9) (Autocrine motility factor) (AMF) (Neuroleukin) (NLK) (Phosphoglucose isomerase) (PGI) (Phosphohexose isomerase) (PHI) (Sperm antigen 36) (SA-36)	GPI	-0.122112	0.332194	0.963172	0.364832	0.313807	0.639034
JAK1_HUMAN	4	Tyrosine-protein kinase JAK1 (EC 2.7.10.2) (Janus kinase 1) (JAK-1)	JAK1 JAK1A JAK1B	0.219454	0.210038	0.825359	0.0454648	0.205784	0.941971
CD47_HUMAN	3	Leukocyte surface antigen CD47 (Antigenic surface determinant protein OA3) (Integrin-associated protein) (IAP) (Protein MER6) (CD antigen CD47)	CD47 MER6	-0.164998	0.223726	0.882825	0.170535	0.213637	0.76055
TMED7_HUMAN	5	Transmembrane emp24 domain-containing protein 7 (p24 family protein gamma-3) (p24gamma3) (p27)	TMED7 CGI-109	-0.359399	0.193332	0.517442	0.497639	0.169566	0.121999
ERAP1_HUMAN	13	Endoplasmic reticulum aminopeptidase 1 (EC 3.4.11.-) (ARTS-1) (Adipocyte-derived leucine aminopeptidase) (A-LAP) (Aminopeptidase PILS) (Puromycin-insensitive leucyl-specific aminopeptidase) (PILS-AP) (Type 1 tumor necrosis factor receptor shedding aminopeptidase regulator)	ERAP1 APPILS ARTS1 KIAA0525 UNQ584/PRO1154	-0.23807	0.138504	0.554477	0.272113	0.125987	0.303825
NPC1_HUMAN	4	NPC intracellular cholesterol transporter 1 (Niemann-Pick C1 protein)	NPC1	0.113769	0.231799	0.938557	0.13347	0.245416	0.828582
ACSS3_HUMAN	5	Acyl-CoA synthetase short-chain family member 3, mitochondrial (EC 6.2.1.1) (Acyl-CoA synthetase short-chain family member 3)	ACSS3	-0.137063	0.218887	0.906037	0.269945	0.217076	0.620233
[truncated: 544 more rows]
