# Supplementary material for: Nuclear decoupling is part of a rapid protein-level cellular response to high-intensity mechanical loading
Source: Nat Commun. 2019 Sep 12;10:4149. doi: 10.1038/s41467-019-11923-1 (PMC6742657; doi:10.1038/s41467-019-11923-1)
Supplement: Supplementary file 13 — Supplementary Data 10 [file 41467_2019_11923_MOESM13_ESM.xlsx]

## Sheet: Sheet1
												Raw abundance
												CTRL-mock			CTRL-scr			SUN2 siRNA 1			SUN2 siRNA 2
#	Retention time (min)	Charge	m/z	Measured mass	Mass error (u)	Mass error (ppm)	Score	Sequence	Modifications	Accession	Description	A	B	C	A	B	C	A	B	C	A	B	C
24	59.4463	2	745.879	1489.74	0.00307075	2.06126	2.65	NSDIIVPHKYPK	[1] Oxidation (N)|[3] Oxidation (D)|[7] Oxidation (P)|[9] Oxidation (K)|[11] Oxidation (P)	A0A0A0MTS7_HUMAN	Titin OS=Homo sapiens GN=TTN PE=1 SV=1	6.29191e+08	9.63043e+08	1114878302	6.36053e+08	2.38731e+07	1.55721e+07	1.3283e+07	7.80682e+08	1.73597e+07	8.34811e+08	274600083	9.69732e+08
6166	59.4463	3	497.588	1489.74	0.000461321	0.309665	---	NSDIIVPHKYPK	[1] Oxidation (N)|[3] Oxidation (D)|[7] Oxidation (P)|[9] Oxidation (K)|[11] Oxidation (P)	A0A0A0MTS7_HUMAN	Titin OS=Homo sapiens GN=TTN PE=1 SV=1	3.69295e+06	6.39021e+06	7.06894e+06	4.58017e+06	143233	22697.3	11097.8	7.16356e+06	21137.8	6.10195e+06	868486	8.56269e+06
12586	59.4463	1	1490.75	1489.74	0.000885518	0.594411	---	NSDIIVPHKYPK	[1] Oxidation (N)|[3] Oxidation (D)|[7] Oxidation (P)|[9] Oxidation (K)|[11] Oxidation (P)	A0A0A0MTS7_HUMAN	Titin OS=Homo sapiens GN=TTN PE=1 SV=1	7.36272e+06	1.77947e+07	1.97119e+07	9.76414e+06	5634.54	0	0	1.30813e+07	0	426332	0	1.68716e+07
69	40.7419	3	615.639	1843.89	0.00294704	1.59827	3.24	AENAAGISEPSRATPPTK	[3] Oxidation (N)|[10] Oxidation (P)|[15] Oxidation (P)	A0A0A0MTS7_HUMAN	Titin OS=Homo sapiens GN=TTN PE=1 SV=1	4.44148e+08	6.05444e+08	6.02535e+08	4.6667e+08	3.43305e+08	5.07902e+08	141766455	4.48717e+08	512450480	5.24627e+08	2.98204e+08	456116146
805	40.7419	2	922.954	1843.89	0.00141388	0.766793	---	AENAAGISEPSRATPPTK	[3] Oxidation (N)|[10] Oxidation (P)|[15] Oxidation (P)	A0A0A0MTS7_HUMAN	Titin OS=Homo sapiens GN=TTN PE=1 SV=1	1.25945e+08	1.81161e+08	1.59749e+08	1.255e+08	9.15269e+07	1.14552e+08	2.15518e+07	1.13154e+08	1.15425e+08	1.4489e+08	6.80273e+07	1.15218e+08
84	35.3783	2	670.34	1338.66	-0.0029827	-2.22811	4.94	IKQFVPMSDMK	[7] Oxidation (M)	A0A0A0MTS7_HUMAN	Titin OS=Homo sapiens GN=TTN PE=1 SV=1	1.40659e+08	225187090	1.54326e+08	1.30323e+08	1.07857e+08	1.08167e+08	1.51668e+07	1.5058e+08	1.12517e+08	1.47032e+08	4.08299e+07	1.24422e+08
3205	37.7483	2	670.339	1338.66	-0.00505462	-3.77586	5.19	IKQFVPMSDMK	[7] Oxidation (M)	A0A0A0MTS7_HUMAN	Titin OS=Homo sapiens GN=TTN PE=1 SV=1	209152	912068	501804	1.76523e+06	136194	1.69347e+06	140148	802940	351919	2.4529e+06	1.19269e+06	276495
11177	35.3604	1	1339.67	1338.66	-0.0035832	-2.67669	---	IKQFVPMSDMK	[7] Oxidation (M)	A0A0A0MTS7_HUMAN	Titin OS=Homo sapiens GN=TTN PE=1 SV=1	6.60031e+06	1.19957e+07	7.09367e+06	5.09047e+06	3.52001e+06	3.04966e+06	0	5.59874e+06	3.30625e+06	6.38802e+06	527312	4.33789e+06
107896	37.7661	1	1339.67	1338.66	-0.00275936	-2.06127	---	IKQFVPMSDMK	[7] Oxidation (M)	A0A0A0MTS7_HUMAN	Titin OS=Homo sapiens GN=TTN PE=1 SV=1	0	51.8448	0	0	0	0	0	0	0	0	0	0
84	35.3783	2	670.34	1338.66	-0.0029827	-2.22811	5.39	IKQFVPMSDMK	[10] Oxidation (M)	A0A0A0MTS7_HUMAN	Titin OS=Homo sapiens GN=TTN PE=1 SV=1	1.40659e+08	225187090	1.54326e+08	1.30323e+08	1.07857e+08	1.08167e+08	1.51668e+07	1.5058e+08	1.12517e+08	1.47032e+08	4.08299e+07	1.24422e+08
11177	35.3604	1	1339.67	1338.66	-0.0035832	-2.67669	---	IKQFVPMSDMK	[10] Oxidation (M)	A0A0A0MTS7_HUMAN	Titin OS=Homo sapiens GN=TTN PE=1 SV=1	6.60031e+06	1.19957e+07	7.09367e+06	5.09047e+06	3.52001e+06	3.04966e+06	0	5.59874e+06	3.30625e+06	6.38802e+06	527312	4.33789e+06
106	56.0815	2	655.306	1308.6	0.000790365	0.603979	8.62	EKEQVTEPAAK	[6] Phospho (ST)	A0A0A0MTS7_HUMAN	Titin OS=Homo sapiens GN=TTN PE=1 SV=1	6.0584e+06	2.41314e+08	254183844	247765619	3.5957e+06	1.89731e+08	1.38663e+06	2.00731e+08	1.86519e+08	2.90232e+08	5.7157e+07	3.15371e+07
10098	56.0815	1	1309.6	1308.6	0.000339496	0.259435	---	EKEQVTEPAAK	[6] Phospho (ST)	A0A0A0MTS7_HUMAN	Titin OS=Homo sapiens GN=TTN PE=1 SV=1	241476	2.1878e+07	1.93453e+07	1.69408e+07	496017	9.7493e+06	412886	1.28835e+07	1.04091e+07	1.93336e+07	1.38271e+06	1.6884e+06
162	73.0528	4	821.675	3282.67	0.00652753	1.98849	5.28	APEPISSKPVIVTGLQDTTVSSDSVAKFAVK	[2] Oxidation (P)|[4] Oxidation (P)|[18] Phospho (ST)	A0A0A0MTS7_HUMAN	Titin OS=Homo sapiens GN=TTN PE=1 SV=1	4.71423e+08	458811350	4.35165e+08	2.88413e+08	3.28617e+08	333839826	2.95847e+08	4.57945e+08	2.71848e+08	4.36852e+08	3.14037e+08	4.2288e+08
2428	73.0528	3	1095.23	3282.67	0.00284126	0.865534	---	APEPISSKPVIVTGLQDTTVSSDSVAKFAVK	[2] Oxidation (P)|[4] Oxidation (P)|[18] Phospho (ST)	A0A0A0MTS7_HUMAN	Titin OS=Homo sapiens GN=TTN PE=1 SV=1	6.74815e+07	6.94407e+07	1.03163e+08	4.88342e+07	4.64385e+07	7.29138e+07	2.97411e+07	1.0876e+08	5.88422e+07	1.14537e+08	7.81511e+06	1.05533e+08
187	55.7613	2	706.397	1410.78	0.0448807	31.8137	---	LELKPPDIPDSR	[5] Oxidation (P)|[7] Oxidation (D)	A0A0A0MTS7_HUMAN	Titin OS=Homo sapiens GN=TTN PE=1 SV=1	2.75025e+08	504931252	4.23927e+08	3.68682e+08	2.53122e+08	307509621	2.38151e+07	4.05723e+08	2.82729e+08	4.21908e+08	5.27985e+07	3.44435e+08
18736	55.7613	3	471.267	1410.78	0.043648	30.9399	1.37	LELKPPDIPDSR	[5] Oxidation (P)|[7] Oxidation (D)	A0A0A0MTS7_HUMAN	Titin OS=Homo sapiens GN=TTN PE=1 SV=1	435516	5.45476e+06	4.35586e+06	4.17757e+06	273271	2.84788e+06	132034	5.04766e+06	2.90595e+06	4.58449e+06	21946.6	575661
59427	55.7613	1	1411.79	1410.78	0.0442722	31.3823	---	LELKPPDIPDSR	[5] Oxidation (P)|[7] Oxidation (D)	A0A0A0MTS7_HUMAN	Titin OS=Homo sapiens GN=TTN PE=1 SV=1	0	6.62405e+06	4.68788e+06	3.28496e+06	0	741518	0	3.53881e+06	1.39405e+06	4.94744e+06	0	0
205	23.6805	2	774.86	1547.7	0.00267419	1.72785	4.67	SFTSLVFPNGVER	[3] Phospho (ST)|[8] Oxidation (P)	A0A0A0MTS7_HUMAN	Titin OS=Homo sapiens GN=TTN PE=1 SV=1	4.64166e+06	1.68732e+08	1.70441e+08	1.20844e+08	7.97e+06	2.35036e+06	189132	1.2937e+08	1.31859e+07	2.36221e+06	277445	1.20005e+06
612	24.0516	2	774.859	1547.7	0.00114418	0.739279	4.56	SFTSLVFPNGVER	[3] Phospho (ST)|[8] Oxidation (P)	A0A0A0MTS7_HUMAN	Titin OS=Homo sapiens GN=TTN PE=1 SV=1	7.33828e+06	1.31934e+07	1.29706e+07	8.28636e+06	1.09118e+07	7.3088e+06	3.38058e+07	9.47492e+06	4.80752e+06	1.64186e+08	4.74555e+07	1.61766e+08
7915	23.6981	3	516.909	1547.7	0.00270484	1.74765	---	SFTSLVFPNGVER	[3] Phospho (ST)|[8] Oxidation (P)	A0A0A0MTS7_HUMAN	Titin OS=Homo sapiens GN=TTN PE=1 SV=1	112570	4.5247e+06	3.73117e+06	3.16467e+06	614360	26889	34710	4.17163e+06	78866.6	1.2287e+06	0	27050.6
18934	24.0516	3	516.909	1547.7	0.00278712	1.80081	---	SFTSLVFPNGVER	[3] Phospho (ST)|[8] Oxidation (P)	A0A0A0MTS7_HUMAN	Titin OS=Homo sapiens GN=TTN PE=1 SV=1	70564.1	40338	53278.8	120096	14529.6	12081.8	115288	7279.61	311883	4.49342e+06	0	4.35559e+06
38875	23.6981	1	1548.71	1547.7	0.000855885	0.553003	---	SFTSLVFPNGVER	[3] Phospho (ST)|[8] Oxidation (P)	A0A0A0MTS7_HUMAN	Titin OS=Homo sapiens GN=TTN PE=1 SV=1	0	2.78373e+06	3.64672e+06	1.51224e+06	0	0	0	2.49437e+06	0	0	0	0
102922	24.0516	1	1548.71	1547.7	0.0010954	0.707761	---	SFTSLVFPNGVER	[3] Phospho (ST)|[8] Oxidation (P)	A0A0A0MTS7_HUMAN	Titin OS=Homo sapiens GN=TTN PE=1 SV=1	0	0	0	0	0	0	0	0	0	3.06511e+06	0	2.64605e+06
269	41.3797	2	822.396	1642.78	-0.00623064	-3.79274	3.98	VNVEVEFAEPEPER		A0A0A0MTS7_HUMAN	Titin OS=Homo sapiens GN=TTN PE=1 SV=1	1.22483e+06	1.3881e+08	1.38914e+08	1.18955e+08	1.73297e+06	1.12718e+08	2.46756e+06	1.19549e+08	1.01744e+08	1.46417e+08	2.4985e+06	1.28328e+08
1486	42.6894	2	822.396	1642.78	-0.00690602	-4.20385	3.87	VNVEVEFAEPEPER		A0A0A0MTS7_HUMAN	Titin OS=Homo sapiens GN=TTN PE=1 SV=1	9.89671e+07	553950	772049	932181	8.0608e+07	1.49014e+06	3.19894e+07	5.04424e+06	825010	1.00423e+07	1.27789e+06	5.82287e+06
3021	43.5936	2	822.397	1642.78	-0.00473886	-2.88465	7.65	VNVEVEFAEPEPER		A0A0A0MTS7_HUMAN	Titin OS=Homo sapiens GN=TTN PE=1 SV=1	4.88339e+06	1.26308e+07	8.92017e+06	8.79705e+06	7.10557e+06	4.56468e+06	2.5719e+06	6.99891e+06	5.21418e+06	8.56857e+06	5.0106e+07	3.62535e+06
290	13.0357	2	466.733	931.452	-0.000744208	-0.798976	1.48	YKVTGLR	[1] Phospho (Y)|[2] Oxidation (K)	A0A0A0MTS7_HUMAN	Titin OS=Homo sapiens GN=TTN PE=1 SV=1	1.48135e+06	4.13713e+07	4.99997e+07	2.70376e+07	3.41507e+07	4.5227e+07	25754.6	3.33606e+07	4.39606e+07	3.45515e+07	469648	4.17617e+07
34350	13.0533	3	311.49	931.448	-0.00466146	-5.0045	---	YKVTGLR	[1] Phospho (Y)|[2] Oxidation (K)	A0A0A0MTS7_HUMAN	Titin OS=Homo sapiens GN=TTN PE=1 SV=1	21743.5	216912	219659	139088	127548	360007	0	157476	254086	163512	0	172250
337	24.5819	2	403.218	804.422	-0.0117816	-14.6459	3.33	KDGQTLK	[7] Oxidation (K)	A0A0A0MTS7_HUMAN	Titin OS=Homo sapiens GN=TTN PE=1 SV=1	741947	3.36097e+07	3.10362e+07	3.40343e+07	4.63267e+06	4.80823e+07	1.86115e+06	2.41397e+07	1.96741e+07	1.07381e+06	207624	1.86687e+07
6899	24.5819	1	805.43	804.422	-0.0118341	-14.7111	---	KDGQTLK	[7] Oxidation (K)	A0A0A0MTS7_HUMAN	Titin OS=Homo sapiens GN=TTN PE=1 SV=1	18631.9	9.77952e+06	6.84954e+06	8.20866e+06	2.63359e+06	1.08709e+07	1.19162e+06	6.12322e+06	1.99867e+06	48495.3	1.59972e+06	357498
478	43.3986	2	882.43	1762.84	0.00807456	4.58043	3.57	ALVGGTAPMTIKWFK	[6] Phospho (ST)|[8] Oxidation (P)|[9] Oxidation (M)|[12] Oxidation (K)|[15] Oxidation (K)	A0A0A0MTS7_HUMAN	Titin OS=Homo sapiens GN=TTN PE=1 SV=1	1.11195e+07	1.99748e+08	1.19161e+08	1.11173e+08	1.5938e+08	7.71336e+07	5.07691e+06	156811258	9.80443e+07	1.4479e+08	3.24778e+06	7.91009e+07
13009	43.4521	3	588.623	1762.85	0.0118871	6.74315	---	ALVGGTAPMTIKWFK	[6] Phospho (ST)|[8] Oxidation (P)|[9] Oxidation (M)|[12] Oxidation (K)|[15] Oxidation (K)	A0A0A0MTS7_HUMAN	Titin OS=Homo sapiens GN=TTN PE=1 SV=1	267869	6.12388e+06	3.4148e+06	3.58064e+06	7.26484e+06	4.09296e+06	188429	5.60975e+06	3.95855e+06	7.29425e+06	308338	4.79526e+06
514	48.5751	2	917.462	1832.91	-0.00169049	-0.922297	6.75	NAAGAISKPSDSTGPITAK	[8] Oxidation (K)|[9] Oxidation (P)|[11] Oxidation (D)	A0A0A0MTS7_HUMAN	Titin OS=Homo sapiens GN=TTN PE=1 SV=1	9.10805e+07	1.05364e+08	8.92587e+07	1.86572e+08	4.81477e+07	6.45082e+07	8.34615e+06	7.28631e+07	5.77054e+07	1.48683e+08	8.87373e+06	4.69884e+06
5632	48.0234	2	917.463	1832.91	-0.000319751	-0.17445	4.08	NAAGAISKPSDSTGPITAK	[8] Oxidation (K)|[9] Oxidation (P)|[11] Oxidation (D)	A0A0A0MTS7_HUMAN	Titin OS=Homo sapiens GN=TTN PE=1 SV=1	187345	1.92812e+06	1.78785e+06	1.42475e+06	191054	1.00188e+06	6839.43	3.20145e+06	789708	387013	1.17489e+06	5.28996e+07
5847	48.5575	3	611.977	1832.91	-0.0012781	-0.697304	---	NAAGAISKPSDSTGPITAK	[8] Oxidation (K)|[9] Oxidation (P)|[11] Oxidation (D)	A0A0A0MTS7_HUMAN	Titin OS=Homo sapiens GN=TTN PE=1 SV=1	6.1567e+06	1.0173e+07	1.0633e+07	1.59836e+07	4.4985e+06	7.08107e+06	665369	8.15518e+06	7.21591e+06	1.53855e+07	664216	147299
12801	46.8709	2	917.463	1832.91	-0.000952609	-0.519724	10.41	NAAGAISKPSDSTGPITAK	[8] Oxidation (K)|[9] Oxidation (P)|[11] Oxidation (D)	A0A0A0MTS7_HUMAN	Titin OS=Homo sapiens GN=TTN PE=1 SV=1	3.7944e+06	73519.2	425164	36122.2	1.53384e+06	122749	99655.7	199712	160493	61087.3	137763	168296
514	48.5751	2	917.462	1832.91	-0.00169049	-0.922297	5.07	NAAGAISKPSDSTGPITAK	[8] Oxidation (K)|[9] Oxidation (P)|[15] Oxidation (P)	A0A0A0MTS7_HUMAN	Titin OS=Homo sapiens GN=TTN PE=1 SV=1	9.10805e+07	1.05364e+08	8.92587e+07	1.86572e+08	4.81477e+07	6.45082e+07	8.34615e+06	7.28631e+07	5.77054e+07	1.48683e+08	8.87373e+06	4.69884e+06
5553	50.6215	2	917.463	1832.91	-0.000642144	-0.350341	6.87	NAAGAISKPSDSTGPITAK	[8] Oxidation (K)|[9] Oxidation (P)|[15] Oxidation (P)	A0A0A0MTS7_HUMAN	Titin OS=Homo sapiens GN=TTN PE=1 SV=1	957681	107010	927.185	132695	3296.21	0	107320	198417	386871	1.98079e+06	1.03271e+06	35342.5
5847	48.5575	3	611.977	1832.91	-0.0012781	-0.697304	---	NAAGAISKPSDSTGPITAK	[8] Oxidation (K)|[9] Oxidation (P)|[15] Oxidation (P)	A0A0A0MTS7_HUMAN	Titin OS=Homo sapiens GN=TTN PE=1 SV=1	6.1567e+06	1.0173e+07	1.0633e+07	1.59836e+07	4.4985e+06	7.08107e+06	665369	8.15518e+06	7.21591e+06	1.53855e+07	664216	147299
571	34.3852	3	608.312	1821.91	0.000373957	0.205255	3.18	SSTVSVKVLDTPAACQK	[10] Oxidation (D)|[12] Oxidation (P)	A0A0A0MTS7_HUMAN	Titin OS=Homo sapiens GN=TTN PE=1 SV=1	1.15543e+06	1.15356e+08	117195629	9.52948e+07	4.94887e+06	9.43129e+07	2.23683e+06	2.30133e+07	1.00015e+08	5.10647e+06	3.71511e+06	3.26062e+06
4397	34.3498	2	911.96	1821.91	-0.00806721	-4.42788	---	SSTVSVKVLDTPAACQK	[10] Oxidation (D)|[12] Oxidation (P)	A0A0A0MTS7_HUMAN	Titin OS=Homo sapiens GN=TTN PE=1 SV=1	756053	4.58489e+07	3.88186e+07	3.48835e+07	498054	2.31603e+07	214125	6.58074e+06	2.58139e+07	2.63297e+06	279633	8.63771e+06
604	32.1393	3	418.907	1253.7	0.00179956	1.4354	10.17	LLPERKPEPK	[3] Oxidation (P)|[7] Oxidation (P)|[9] Oxidation (P)	A0A0A0MTS7_HUMAN	Titin OS=Homo sapiens GN=TTN PE=1 SV=1	2.12858e+06	8.3601e+07	8.14167e+07	6.896e+07	1.54837e+06	6.51456e+07	2.37628e+06	5.54213e+07	6.1457e+07	8.45268e+07	1.15747e+07	6.34049e+07
19025	27.6047	3	418.907	1253.7	0.00172831	1.37857	10.57	LLPERKPEPK	[3] Oxidation (P)|[7] Oxidation (P)|[9] Oxidation (P)	A0A0A0MTS7_HUMAN	Titin OS=Homo sapiens GN=TTN PE=1 SV=1	238413	1.28843e+06	1.70679e+06	1.13375e+06	295581	1.16311e+06	26905	352601	1.04803e+06	711667	36163.6	320172
604	32.1393	3	418.907	1253.7	0.00179956	1.4354	6.1	LLPERKPEPK	[3] Oxidation (P)|[6] Oxidation (K)|[9] Oxidation (P)	A0A0A0MTS7_HUMAN	Titin OS=Homo sapiens GN=TTN PE=1 SV=1	2.12858e+06	8.3601e+07	8.14167e+07	6.896e+07	1.54837e+06	6.51456e+07	2.37628e+06	5.54213e+07	6.1457e+07	8.45268e+07	1.15747e+07	6.34049e+07
671	43.5581	2	860.413	1718.81	-0.000671664	-0.390772	7.8	SLSLQYSAKDLTEGK	[7] Phospho (ST)	A0A0A0MTS7_HUMAN	Titin OS=Homo sapiens GN=TTN PE=1 SV=1	4.00713e+06	1.22889e+08	1.03183e+08	7.24875e+07	8.34883e+07	7.12672e+07	1.73662e+06	9.09362e+07	8.95641e+07	1.2236e+08	2.44254e+06	6.96244e+07
15138	43.6113	3	573.947	1718.82	0.00735707	4.28032	---	SLSLQYSAKDLTEGK	[7] Phospho (ST)	A0A0A0MTS7_HUMAN	Titin OS=Homo sapiens GN=TTN PE=1 SV=1	1.02634e+07	5.6248e+06	4.16421e+06	5.88356e+06	3.87043e+06	858772	3.35565e+06	3.76988e+06	1.9333e+06	6.9673e+06	1.83551e+06	3.01164e+06
674	11.7772	2	470.727	939.439	0.00214531	2.28361	2.99	MSGYPLPK	[1] Oxidation (M)|[7] Oxidation (P)|[8] Oxidation (K)	A0A0A0MTS7_HUMAN	Titin OS=Homo sapiens GN=TTN PE=1 SV=1	154666	9.23801e+06	1.01355e+07	6.03443e+06	8.02611e+06	1.06354e+07	0	7.57107e+06	7.68432e+06	6.12725e+06	0	8.6076e+06
679	37.8725	2	529.297	1056.58	-0.00253568	-2.39989	0.67	IQEAEGGLIK		A0A0A0MTS7_HUMAN	Titin OS=Homo sapiens GN=TTN PE=1 SV=1	1.0959e+07	4.05704e+07	3.67e+07	3.31918e+07	2.4834e+07	2.98364e+07	7.70343e+06	3.51276e+07	4.10708e+07	4.19551e+07	944251	1.2341e+07
42889	37.8725	1	1057.59	1056.58	-0.00193477	-1.83116	---	IQEAEGGLIK		A0A0A0MTS7_HUMAN	Titin OS=Homo sapiens GN=TTN PE=1 SV=1	592480	2.21141e+06	14.181	1.45443e+06	909044	0	0	1.11832e+06	1.04248e+06	1.52138e+06	0	47.075
692	66.6286	3	688.998	2063.97	-0.005421	-2.62648	3.18	VAEVPQPPGKITVDDVTR	[5] Oxidation (P)|[7] Oxidation (P)|[8] Oxidation (P)|[15] Oxidation (D)|[17] Phospho (ST)	A0A0A0MTS7_HUMAN	Titin OS=Homo sapiens GN=TTN PE=1 SV=1	8.2893e+07	1.14445e+08	1.13724e+08	1.23386e+08	3.93349e+07	7.52307e+07	1.00235e+07	1.04035e+08	8.02302e+07	1.31469e+08	4.38426e+06	6.02964e+07
819	80.7946	4	1233.58	4930.3	0.00710294	1.44067	3.29	VLDKPGPPAGPLEINGLTAEKCSLSWGRPQEDGGADIDYYIVEK	[3] Oxidation (D)|[4] Oxidation (K)|[7] Oxidation (P)|[18] Phospho (ST)|[32] Oxidation (D)|[36] Oxidation (D)|[38] Oxidation (D)	A0A0A0MTS7_HUMAN	Titin OS=Homo sapiens GN=TTN PE=1 SV=1	2.89888e+08	1.05648e+08	1.6956e+07	4.91251e+08	5.34269e+07	5.7747e+07	2.10892e+08	7.49544e+07	6.73279e+07	9.04875e+07	1.04992e+08	5.71378e+07
826	73.3931	3	798.382	2392.13	0.0036113	1.50966	---	MVDRFGPPGPPEKPEVSNVTK	[1] Oxidation (M)|[3] Oxidation (D)|[7] Oxidation (P)|[8] Oxidation (P)|[11] Oxidation (P)|[13] Oxidation (K)|[21] Oxidation (K)	A0A0A0MTS7_HUMAN	Titin OS=Homo sapiens GN=TTN PE=1 SV=1	3.08082e+06	4.50875e+07	5.90552e+07	2.13344e+07	2.40223e+06	3.72932e+07	3.33342e+07	4.68786e+07	1.3289e+07	5.4485e+07	2.93248e+06	5.96644e+07
16468	73.4111	2	1197.07	2392.12	0.00185422	0.775138	2.52	MVDRFGPPGPPEKPEVSNVTK	[1] Oxidation (M)|[3] Oxidation (D)|[7] Oxidation (P)|[8] Oxidation (P)|[11] Oxidation (P)|[13] Oxidation (K)|[21] Oxidation (K)	A0A0A0MTS7_HUMAN	Titin OS=Homo sapiens GN=TTN PE=1 SV=1	33934.5	4.02079e+06	8.78559e+06	2.21995e+06	402671	4.24834e+06	2.9009e+06	5.29555e+06	2.98826e+06	7.8016e+06	1.42377e+06	7.67271e+06
843	23.3096	2	401.208	800.402	-0.000873001	-1.0907	2.03	VEPANAGK	[3] Oxidation (P)	A0A0A0MTS7_HUMAN	Titin OS=Homo sapiens GN=TTN PE=1 SV=1	1.03126e+06	9.36219e+06	8.75301e+06	8.95958e+06	6.96662e+06	9.74679e+06	516730	8.70265e+06	8.15882e+06	9.28258e+06	616934	7.3769e+06
858	37.4651	3	524.619	1570.84	-0.00155672	-0.991014	6.94	LIPEEKKPTPVPK	[9] Phospho (ST)|[10] Oxidation (P)	A0A0A0MTS7_HUMAN	Titin OS=Homo sapiens GN=TTN PE=1 SV=1	6.94026e+06	1.24313e+08	1.10949e+08	1.10769e+08	3.96195e+06	6.73924e+07	204906	4.21416e+07	8.85439e+07	1.53881e+07	75771.3	8.37071e+06
2075	36.2795	3	524.619	1570.84	-0.00114237	-0.72724	4.91	LIPEEKKPTPVPK	[9] Phospho (ST)|[10] Oxidation (P)	A0A0A0MTS7_HUMAN	Titin OS=Homo sapiens GN=TTN PE=1 SV=1	2.49718e+06	266058	189030	164516	698469	58400.6	126181	5.6311e+06	112140	9.52746e+07	743322	2.05905e+06
3035	35.0773	3	524.619	1570.84	-0.000957413	-0.609492	6.56	LIPEEKKPTPVPK	[9] Phospho (ST)|[10] Oxidation (P)	A0A0A0MTS7_HUMAN	Titin OS=Homo sapiens GN=TTN PE=1 SV=1	7.3016e+07	687226	904712	822135	5.43751e+07	741907	646017	373648	999404	401113	1.3804e+07	6.47338e+07
7292	37.5714	2	786.426	1570.84	0.000722993	0.46026	5.44	LIPEEKKPTPVPK	[9] Phospho (ST)|[10] Oxidation (P)	A0A0A0MTS7_HUMAN	Titin OS=Homo sapiens GN=TTN PE=1 SV=1	2.15174e+06	3.58314e+07	2.45233e+07	2.8733e+07	489481	1.1485e+07	441208	2.01807e+07	1.82422e+07	4.25736e+06	615307	1.28705e+06
16199	36.2442	2	786.425	1570.84	-0.00153156	-0.974997	---	LIPEEKKPTPVPK	[9] Phospho (ST)|[10] Oxidation (P)	A0A0A0MTS7_HUMAN	Titin OS=Homo sapiens GN=TTN PE=1 SV=1	75152	84590.6	115207	12557.5	38023.3	89458.6	5225.02	939920	40286.2	2.90002e+07	42500.9	612302
19745	35.0773	2	786.425	1570.84	-0.000776321	-0.494209	5.96	LIPEEKKPTPVPK	[9] Phospho (ST)|[10] Oxidation (P)	A0A0A0MTS7_HUMAN	Titin OS=Homo sapiens GN=TTN PE=1 SV=1	1.71242e+07	316221	278644	407450	16157543	119749	230608	396453	198962	536830	38621.3	1.75016e+07
25803	37.6068	4	393.716	1570.84	-0.00203253	-1.29391	---	LIPEEKKPTPVPK	[9] Phospho (ST)|[10] Oxidation (P)	A0A0A0MTS7_HUMAN	Titin OS=Homo sapiens GN=TTN PE=1 SV=1	47654.8	3.56855e+06	2.5836e+06	3.20829e+06	586.85	182482	70535.9	1.05395e+06	3.05074e+06	594282	136459	6571.45
64949	35.0773	4	393.716	1570.84	-0.00135478	-0.862459	---	LIPEEKKPTPVPK	[9] Phospho (ST)|[10] Oxidation (P)	A0A0A0MTS7_HUMAN	Titin OS=Homo sapiens GN=TTN PE=1 SV=1	1.24485e+06	0	0	0	1.04739e+06	1161.71	4716.92	29.9752	0	0	0	1.28839e+06
895	41.2206	2	509.716	1017.42	0.00112249	1.10328	---	KPAYDGGSK	[4] Phospho (Y)|[9] Oxidation (K)	A0A0A0MTS7_HUMAN	Titin OS=Homo sapiens GN=TTN PE=1 SV=1	9.60749e+06	3.7484e+07	3.59498e+07	3.48094e+07	2.82179e+07	2.91781e+07	5.4846e+06	3.50233e+07	3.30502e+07	2.7669e+07	78941.4	2.21273e+07
21355	41.2383	1	1018.42	1017.42	-0.000725378	-0.71296	0.85	KPAYDGGSK	[4] Phospho (Y)|[9] Oxidation (K)	A0A0A0MTS7_HUMAN	Titin OS=Homo sapiens GN=TTN PE=1 SV=1	63358	7.03096e+06	5.39283e+06	5.53826e+06	27783.1	4.5081e+06	37960.5	5.19178e+06	4.69796e+06	4.44691e+06	129308	4.665e+06
956	70.9702	2	856.445	1710.88	-0.000684195	-0.399909	---	SLEKLGGPCPPHFLK	[4] Oxidation (K)|[15] Oxidation (K)	A0A0A0MTS7_HUMAN	Titin OS=Homo sapiens GN=TTN PE=1 SV=1	8.67144e+07	5.75226e+07	3.93633e+07	4.59295e+07	3.89979e+07	4.87352e+07	3.06623e+07	4.7944e+07	3.55182e+07	5.85905e+07	4.6031e+06	5.01872e+07
8710	70.9166	3	571.3	1710.88	0.000830608	0.485487	3.43	SLEKLGGPCPPHFLK	[4] Oxidation (K)|[15] Oxidation (K)	A0A0A0MTS7_HUMAN	Titin OS=Homo sapiens GN=TTN PE=1 SV=1	5.70977e+06	4.02156e+06	3.07851e+06	3.62835e+06	547123	5.72295e+06	31510.1	4.66861e+06	3929513	5.54225e+06	0	5.16075e+06
973	16.5458	2	512.282	1022.55	-0.00322639	-3.15523	---	VQAIVKGTK	[8] Phospho (ST)	A0A0A0MTS7_HUMAN	Titin OS=Homo sapiens GN=TTN PE=1 SV=1	415851	460153	218688	1.12824e+06	355747	176058	12022	1.41715e+07	315494	2.71907e+07	58857.5	1.0917e+07
4267	16.5458	3	341.857	1022.55	-0.00436403	-4.26778	1.64	VQAIVKGTK	[8] Phospho (ST)	A0A0A0MTS7_HUMAN	Titin OS=Homo sapiens GN=TTN PE=1 SV=1	41783.4	247765	52796.2	343084	36930.6	36798.5	89.5818	2.62343e+06	7803.11	4.45026e+06	34420	1.9063e+06
15654	16.5458	1	1023.56	1022.55	-0.00326501	-3.193	---	VQAIVKGTK	[8] Phospho (ST)	A0A0A0MTS7_HUMAN	Titin OS=Homo sapiens GN=TTN PE=1 SV=1	0	0	0	346713	0	0	0	2.78503e+06	0	5.96951e+06	0	1.49214e+06
978	50.5861	2	552.307	1102.6	0.000900082	0.816328	11.93	NNVASLVINK	[1] Oxidation (N)|[2] Oxidation (N)	A0A0A0MTS7_HUMAN	Titin OS=Homo sapiens GN=TTN PE=1 SV=1	1.93825e+06	2.66498e+06	1.19481e+08	3.50662e+06	1.78222e+06	1.34517e+08	975999	975206	1.02477e+08	3.83181e+06	1.44362e+06	1.1987e+06
14495	53.2004	2	552.306	1102.6	-0.000917503	-0.832128	9.14	NNVASLVINK	[1] Oxidation (N)|[2] Oxidation (N)	A0A0A0MTS7_HUMAN	Titin OS=Homo sapiens GN=TTN PE=1 SV=1	1.2696e+06	4.18623e+06	1.95205e+06	5.95129e+06	751328	2.97465e+06	102282	3.69771e+06	2.14487e+06	4.12909e+06	193661	2.39565e+06
62017	50.5861	1	1103.61	1102.6	0.00176238	1.59838	---	NNVASLVINK	[1] Oxidation (N)|[2] Oxidation (N)	A0A0A0MTS7_HUMAN	Titin OS=Homo sapiens GN=TTN PE=1 SV=1	0	0	0	0	0	4.92169e+06	0	0	3.31633e+06	9.34271	0	0
1039	26.1549	3	1224.87	3671.58	-0.012251	-3.3367	7.45	EPGPPGTPFVTSISKDQMLVQWHEPVNDGGTK	[8] Oxidation (P)|[14] Phospho (ST)|[18] Oxidation (M)|[28] Oxidation (D)|[31] Phospho (ST)|[32] Oxidation (K)	A0A0A0MTS7_HUMAN	Titin OS=Homo sapiens GN=TTN PE=1 SV=1	5.89136e+07	1.95003e+08	2.1054e+08	9.70846e+07	27965.6	150246609	0	1.28333e+08	1.48186e+08	1.51861e+08	0	200027567
14066	28.1694	3	1224.87	3671.58	-0.0111917	-3.04818	6.63	EPGPPGTPFVTSISKDQMLVQWHEPVNDGGTK	[8] Oxidation (P)|[14] Phospho (ST)|[18] Oxidation (M)|[28] Oxidation (D)|[31] Phospho (ST)|[32] Oxidation (K)	A0A0A0MTS7_HUMAN	Titin OS=Homo sapiens GN=TTN PE=1 SV=1	0	0	0	0	0	10374.8	9509.83	0	0	0	5.55955e+07	0
16461	29.8862	3	1224.87	3671.58	-0.0123005	-3.35019	7.37	EPGPPGTPFVTSISKDQMLVQWHEPVNDGGTK	[8] Oxidation (P)|[14] Phospho (ST)|[18] Oxidation (M)|[28] Oxidation (D)|[31] Phospho (ST)|[32] Oxidation (K)	A0A0A0MTS7_HUMAN	Titin OS=Homo sapiens GN=TTN PE=1 SV=1	0	51303.4	0	0	0	0	0	0	0	0	0	0
1039	26.1549	3	1224.87	3671.58	-0.012251	-3.3367	9.75	EPGPPGTPFVTSISKDQMLVQWHEPVNDGGTK	[7] Phospho (ST)|[16] Oxidation (D)|[18] Oxidation (M)|[28] Oxidation (D)|[31] Phospho (ST)|[32] Oxidation (K)	A0A0A0MTS7_HUMAN	Titin OS=Homo sapiens GN=TTN PE=1 SV=1	5.89136e+07	1.95003e+08	2.1054e+08	9.70846e+07	27965.6	150246609	0	1.28333e+08	1.48186e+08	1.51861e+08	0	200027567
10586	24.688	3	1224.87	3671.58	-0.0112988	-3.07735	9.83	EPGPPGTPFVTSISKDQMLVQWHEPVNDGGTK	[7] Phospho (ST)|[16] Oxidation (D)|[18] Oxidation (M)|[28] Oxidation (D)|[31] Phospho (ST)|[32] Oxidation (K)	A0A0A0MTS7_HUMAN	Titin OS=Homo sapiens GN=TTN PE=1 SV=1	0	0	0	0	1.0895e+08	0	0	0	0	0	7390.8	0
14066	28.1694	3	1224.87	3671.58	-0.0111917	-3.04818	10.2	EPGPPGTPFVTSISKDQMLVQWHEPVNDGGTK	[7] Phospho (ST)|[16] Oxidation (D)|[18] Oxidation (M)|[28] Oxidation (D)|[31] Phospho (ST)|[32] Oxidation (K)	A0A0A0MTS7_HUMAN	Titin OS=Homo sapiens GN=TTN PE=1 SV=1	0	0	0	0	0	10374.8	9509.83	0	0	0	5.55955e+07	0
16461	29.8862	3	1224.87	3671.58	-0.0123005	-3.35019	12.64	EPGPPGTPFVTSISKDQMLVQWHEPVNDGGTK	[7] Phospho (ST)|[16] Oxidation (D)|[18] Oxidation (M)|[28] Oxidation (D)|[31] Phospho (ST)|[32] Oxidation (K)	A0A0A0MTS7_HUMAN	Titin OS=Homo sapiens GN=TTN PE=1 SV=1	0	51303.4	0	0	0	0	0	0	0	0	0	0
1039	26.1549	3	1224.87	3671.58	-0.012251	-3.3367	8.67	EPGPPGTPFVTSISKDQMLVQWHEPVNDGGTK	[14] Phospho (ST)|[16] Oxidation (D)|[18] Oxidation (M)|[28] Oxidation (D)|[31] Phospho (ST)|[32] Oxidation (K)	A0A0A0MTS7_HUMAN	Titin OS=Homo sapiens GN=TTN PE=1 SV=1	5.89136e+07	1.95003e+08	2.1054e+08	9.70846e+07	27965.6	150246609	0	1.28333e+08	1.48186e+08	1.51861e+08	0	200027567
1079	81.2677	3	917.113	2748.32	0.00303791	1.10537	---	STEPILIKDPIDPPWPPGKPTVK	[4] Oxidation (P)|[8] Oxidation (K)|[9] Oxidation (D)|[10] Oxidation (P)|[12] Oxidation (D)|[13] Oxidation (P)|[14] Oxidation (P)|[16] Oxidation (P)|[17] Oxidation (P)|[21] Phospho (ST)	A0A0A0MTS7_HUMAN	Titin OS=Homo sapiens GN=TTN PE=1 SV=1	83789.3	26461	139885	596070	248531	5.27557e+06	59876.8	274928	50192.2	72743.3	3.88256e+06	504501
70587	81.2677	4	688.086	2748.31	-0.00067077	-0.244066	4.55	STEPILIKDPIDPPWPPGKPTVK	[4] Oxidation (P)|[8] Oxidation (K)|[9] Oxidation (D)|[10] Oxidation (P)|[12] Oxidation (D)|[13] Oxidation (P)|[14] Oxidation (P)|[16] Oxidation (P)|[17] Oxidation (P)|[21] Phospho (ST)	A0A0A0MTS7_HUMAN	Titin OS=Homo sapiens GN=TTN PE=1 SV=1	3820.41	749.103	20233.4	58023.1	3412.59	58862.7	12681.8	12373.6	2958.79	3657.12	0	0
1104	24.4575	3	365.881	1094.62	0.023899	21.8336	---	EIKPSSKYK	[7] Oxidation (K)	A0A0A0MTS7_HUMAN	Titin OS=Homo sapiens GN=TTN PE=1 SV=1	350805	1.70411e+07	1.77839e+07	1.38286e+07	142262	549786	26483	1.14448e+06	1.34572e+07	1.01618e+06	203568	951567
2451	24.4398	2	548.318	1094.62	0.0240794	21.9984	1.68	EIKPSSKYK	[7] Oxidation (K)	A0A0A0MTS7_HUMAN	Titin OS=Homo sapiens GN=TTN PE=1 SV=1	405493	1.95953e+07	1.90575e+07	1.57746e+07	2.77243e+06	4.09732e+06	71636.2	2.62851e+06	1.17748e+07	238877	35838.5	2.87456e+06
1122	23.4333	2	388.22	774.426	0.00197701	2.55288	8.33	LSNVGGTK		A0A0A0MTS7_HUMAN	Titin OS=Homo sapiens GN=TTN PE=1 SV=1	156119	1.11183e+07	9.92404e+06	1.05929e+07	528864	8.38978e+06	12186.7	8.63351e+06	7.42046e+06	8.9073e+06	54070.4	85041.5
9330	23.4509	1	775.433	774.425	0.00180898	2.3359	---	LSNVGGTK		A0A0A0MTS7_HUMAN	Titin OS=Homo sapiens GN=TTN PE=1 SV=1	6376.76	5.68273e+06	3.51029e+06	4.90216e+06	201933	1.69147e+06	8137.44	4.51864e+06	2.63278e+06	5.0433e+06	366573	7268.01
11155	22.4801	2	388.221	774.427	0.00299823	3.87156	10.78	LSNVGGTK		A0A0A0MTS7_HUMAN	Titin OS=Homo sapiens GN=TTN PE=1 SV=1	222288	161438	96310.7	305894	268025	26273.6	51455.2	165947	40792.7	0	101248	18897.3
1168	55.1208	3	558.29	1671.85	-5.93e-06	-0.00354522	17.11	KPEVPPTKVPEVPK	[6] Oxidation (P)|[7] Phospho (ST)|[8] Oxidation (K)|[10] Oxidation (P)	A0A0A0MTS7_HUMAN	Titin OS=Homo sapiens GN=TTN PE=1 SV=1	9.13853e+07	4.02073e+06	1.90709e+06	4.23822e+06	6.02095e+07	1.26573e+06	402537	4.02785e+06	1.37855e+06	5.54379e+06	445648	1.84687e+08
9154	55.1208	2	836.93	1671.85	-0.00239416	-1.43205	---	KPEVPPTKVPEVPK	[6] Oxidation (P)|[7] Phospho (ST)|[8] Oxidation (K)|[10] Oxidation (P)	A0A0A0MTS7_HUMAN	Titin OS=Homo sapiens GN=TTN PE=1 SV=1	3.54523e+07	2.37489e+06	2.07603e+06	1.59076e+06	2.70163e+07	2.05518e+06	185536	2.12283e+06	1.83694e+06	2.16125e+06	79083.6	5.73126e+07
1168	55.1208	3	558.29	1671.85	-5.93e-06	-0.00354522	11.98	KPEVPPTKVPEVPK	[6] Oxidation (P)|[7] Phospho (ST)|[10] Oxidation (P)|[13] Oxidation (P)	A0A0A0MTS7_HUMAN	Titin OS=Homo sapiens GN=TTN PE=1 SV=1	9.13853e+07	4.02073e+06	1.90709e+06	4.23822e+06	6.02095e+07	1.26573e+06	402537	4.02785e+06	1.37855e+06	5.54379e+06	445648	1.84687e+08
9154	55.1208	2	836.93	1671.85	-0.00239416	-1.43205	---	KPEVPPTKVPEVPK	[6] Oxidation (P)|[7] Phospho (ST)|[10] Oxidation (P)|[13] Oxidation (P)	A0A0A0MTS7_HUMAN	Titin OS=Homo sapiens GN=TTN PE=1 SV=1	3.54523e+07	2.37489e+06	2.07603e+06	1.59076e+06	2.70163e+07	2.05518e+06	185536	2.12283e+06	1.83694e+06	2.16125e+06	79083.6	5.73126e+07
1172	65.0117	2	715.895	1429.77	0.00546685	3.82359	---	IPAVVTGRPVPTK	[2] Oxidation (P)|[6] Phospho (ST)	A0A0A0MTS7_HUMAN	Titin OS=Homo sapiens GN=TTN PE=1 SV=1	4.38841e+07	3.64287e+07	4.62502e+07	8.95627e+07	193090	3.53773e+07	249496	3.1798e+07	2.738e+07	7.37739e+07	663966	171713
43066	65.0474	3	477.599	1429.77	0.00546865	3.82485	3.36	IPAVVTGRPVPTK	[2] Oxidation (P)|[6] Phospho (ST)	A0A0A0MTS7_HUMAN	Titin OS=Homo sapiens GN=TTN PE=1 SV=1	1.4397e+06	429853	718158	1.56437e+06	69383.5	506886	0.000231199	645529	459899	3.54363e+06	0	0
1246	48.5575	1	897.539	896.532	-0.00114564	-1.27786	14.52	KVPLAPPK	[3] Oxidation (P)|[6] Oxidation (P)|[7] Oxidation (P)	A0A0A0MTS7_HUMAN	Titin OS=Homo sapiens GN=TTN PE=1 SV=1	61600.4	4.87098e+07	4.3675e+07	5.10724e+07	1.55051e+06	3.28981e+07	0	3.41545e+07	2.94405e+07	2.8156e+06	0	0
2365	48.5575	2	449.273	896.531	-0.00177283	-1.97743	---	KVPLAPPK	[3] Oxidation (P)|[6] Oxidation (P)|[7] Oxidation (P)	A0A0A0MTS7_HUMAN	Titin OS=Homo sapiens GN=TTN PE=1 SV=1	0	1.00942e+07	9.95882e+06	1.08138e+07	0	8.72037e+06	0	9.1741e+06	7.78245e+06	655448	0	22605.6
6110	49.2852	1	897.539	896.531	-0.00175218	-1.95439	---	KVPLAPPK	[3] Oxidation (P)|[6] Oxidation (P)|[7] Oxidation (P)	A0A0A0MTS7_HUMAN	Titin OS=Homo sapiens GN=TTN PE=1 SV=1	23515	262387	47822.7	95733.7	0	490526	548493	549120	979.829	5.4387e+07	21607.9	3.834e+07
7395	52.1879	1	897.539	896.532	-0.000987199	-1.10113	---	KVPLAPPK	[3] Oxidation (P)|[6] Oxidation (P)|[7] Oxidation (P)	A0A0A0MTS7_HUMAN	Titin OS=Homo sapiens GN=TTN PE=1 SV=1	118171	150953	0	38468.8	100687	23516.4	53108.4	63586.2	0	61570	908.319	26513.3
7849	50.5151	1	897.539	896.532	-0.00100588	-1.12197	---	KVPLAPPK	[3] Oxidation (P)|[6] Oxidation (P)|[7] Oxidation (P)	A0A0A0MTS7_HUMAN	Titin OS=Homo sapiens GN=TTN PE=1 SV=1	96961.8	0	101952	0	2.04393e+07	1.05759e+06	2.80716e+06	0	1.28771e+06	0	466937	22.0202
9467	49.3207	2	449.273	896.532	-0.00150272	-1.67615	8.93	KVPLAPPK	[3] Oxidation (P)|[6] Oxidation (P)|[7] Oxidation (P)	A0A0A0MTS7_HUMAN	Titin OS=Homo sapiens GN=TTN PE=1 SV=1	11429.7	435782	104079	36053.8	0	924345	18762.5	269931	55326.4	1.16282e+07	19146.8	7.97935e+06
9845	50.2483	1	897.539	896.532	-0.00088749	-0.989913	---	KVPLAPPK	[3] Oxidation (P)|[6] Oxidation (P)|[7] Oxidation (P)	A0A0A0MTS7_HUMAN	Titin OS=Homo sapiens GN=TTN PE=1 SV=1	3.33976e+07	0	0	0	593938	40991.9	0	0	0	134979	707665	737054
10576	50.5329	2	449.273	896.532	-0.00144379	-1.61041	3.23	KVPLAPPK	[3] Oxidation (P)|[6] Oxidation (P)|[7] Oxidation (P)	A0A0A0MTS7_HUMAN	Titin OS=Homo sapiens GN=TTN PE=1 SV=1	100843	137949	8555.83	143541	6.0185e+06	754699	1.19605e+06	30981.1	815226	22836.7	5339.46	0.144633
11359	52.1879	2	449.273	896.532	-0.000722043	-0.805372	8.24	KVPLAPPK	[3] Oxidation (P)|[6] Oxidation (P)|[7] Oxidation (P)	A0A0A0MTS7_HUMAN	Titin OS=Homo sapiens GN=TTN PE=1 SV=1	507041	213334	0	499564	15932.3	28418.1	0	184203	12445.9	0	0	25386
12768	50.2483	2	449.273	896.532	-0.00119041	-1.3278	12.79	KVPLAPPK	[3] Oxidation (P)|[6] Oxidation (P)|[7] Oxidation (P)	A0A0A0MTS7_HUMAN	Titin OS=Homo sapiens GN=TTN PE=1 SV=1	9.87932e+06	1894.71	65758.8	0	166421	6.2306	247.878	0	0	7427.99	0	186375
1247	50.9053	2	512.262	1022.51	-0.00469728	-4.59385	4.13	ENSNFRLK	[2] Oxidation (N)	A0A0A0MTS7_HUMAN	Titin OS=Homo sapiens GN=TTN PE=1 SV=1	581679	604808	1.21445e+06	933767	1.31109e+06	35002.9	122775	6.32648e+07	181501	462258	857418	2.36872e+06
1295	22.9039	2	576.283	1150.55	-0.00201235	-1.74903	6.25	SEEIKMSEAK		A0A0A0MTS7_HUMAN	Titin OS=Homo sapiens GN=TTN PE=1 SV=1	4.23201e+07	133139	423887	261046	837978	804137	140955	149536	835303	371540	585122	1.93137e+06
5569	50.7814	2	576.284	1150.55	-0.000788727	-0.68552	6.57	SEEIKMSEAK		A0A0A0MTS7_HUMAN	Titin OS=Homo sapiens GN=TTN PE=1 SV=1	5.60766e+06	7.14473e+06	6.24312e+06	9.08148e+06	4.9882e+06	4.81678e+06	1.12686e+06	7.09491e+06	9.16982e+06	1.21505e+07	104894	6.55127e+06
17208	47.1895	2	576.283	1150.55	-0.0020279	-1.76255	3.53	SEEIKMSEAK		A0A0A0MTS7_HUMAN	Titin OS=Homo sapiens GN=TTN PE=1 SV=1	1.79736e+06	900503	704317	687941	582576	978475	126981	1.04332e+06	848682	463985	102239	1.05358e+06
1373	64.4761	2	924.401	1846.79	0.00774778	4.19529	---	NAFVTPGPPGIPEVTK	[1] Oxidation (N)|[5] Phospho (ST)|[6] Oxidation (P)|[8] Oxidation (P)|[9] Oxidation (P)|[15] Phospho (ST)	A0A0A0MTS7_HUMAN	Titin OS=Homo sapiens GN=TTN PE=1 SV=1	1.09231e+06	1.0123e+08	9.92556e+07	7.43229e+07	5.2908e+07	1.35929e+06	162406	8.39765e+07	1.44234e+06	124422417	2.08757e+06	9.33853e+07
3806	65.1726	2	924.4	1846.79	0.00720317	3.90039	8	NAFVTPGPPGIPEVTK	[1] Oxidation (N)|[5] Phospho (ST)|[6] Oxidation (P)|[8] Oxidation (P)|[9] Oxidation (P)|[15] Phospho (ST)	A0A0A0MTS7_HUMAN	Titin OS=Homo sapiens GN=TTN PE=1 SV=1	1.07173e+08	2.55079e+06	2.09961e+06	4.27669e+06	27870.5	1.59462e+06	41365.4	2.98407e+06	2.66066e+06	1.541e+06	696048	1.69495e+06
66381	64.4937	3	616.603	1846.79	0.00761853	4.12531	6.77	NAFVTPGPPGIPEVTK	[1] Oxidation (N)|[5] Phospho (ST)|[6] Oxidation (P)|[8] Oxidation (P)|[9] Oxidation (P)|[15] Phospho (ST)	A0A0A0MTS7_HUMAN	Titin OS=Homo sapiens GN=TTN PE=1 SV=1	7215.13	950390	999085	493393	666438	145758	0	1.01058e+06	28936.9	1.27469e+06	102399	1.16773e+06
104889	65.1726	3	616.603	1846.79	0.00801878	4.34204	---	NAFVTPGPPGIPEVTK	[1] Oxidation (N)|[5] Phospho (ST)|[6] Oxidation (P)|[8] Oxidation (P)|[9] Oxidation (P)|[15] Phospho (ST)	A0A0A0MTS7_HUMAN	Titin OS=Homo sapiens GN=TTN PE=1 SV=1	955003	3549.06	5889.23	20272.3	0	0	0	13768.3	27999.3	795.097	24568.1	3229.14
1383	17.6224	2	523.777	1045.54	-0.00109511	-1.04741	4.11	GDEAKLEIR	[2] Oxidation (D)	A0A0A0MTS7_HUMAN	Titin OS=Homo sapiens GN=TTN PE=1 SV=1	557812	1.25235e+07	1.20125e+07	7.79902e+06	277046	1.07146e+07	189026	9.38742e+06	1.04502e+07	470483	191613	1.76692e+06
7499	18.098	2	523.776	1045.54	-0.00230532	-2.20491	4.63	GDEAKLEIR	[2] Oxidation (D)	A0A0A0MTS7_HUMAN	Titin OS=Homo sapiens GN=TTN PE=1 SV=1	6.44391e+06	1.29539e+06	1.32485e+06	1.33496e+06	39423.3	897286	347226	1.86227e+06	1.24808e+06	1.14214e+07	796793	822191
1385	82.3158	2	939.434	1876.85	-0.0069753	-3.71647	12.85	TQASTVATGPEVPPPWK	[5] Phospho (ST)|[13] Oxidation (P)|[14] Oxidation (P)	A0A0A0MTS7_HUMAN	Titin OS=Homo sapiens GN=TTN PE=1 SV=1	2.52605e+06	3.26232e+06	3.34388e+07	4.09934e+07	1.17915e+06	1.06281e+06	3.13201e+06	6.38576e+07	1.4384e+06	9.78768e+06	1.0275e+06	5.15484e+07
1417	53.8583	3	562.624	1684.85	0.0153399	9.1047	---	ITGYVVEMQTKGSEK	[8] Oxidation (M)	A0A0A0MTS7_HUMAN	Titin OS=Homo sapiens GN=TTN PE=1 SV=1	778279	2.90722e+07	3.09092e+07	3.03101e+07	689778	2.92134e+07	256194	2.62256e+07	2.88264e+07	291457	216433	269030
6366	53.8405	2	843.427	1684.84	0.0051933	3.08238	10.41	ITGYVVEMQTKGSEK	[8] Oxidation (M)	A0A0A0MTS7_HUMAN	Titin OS=Homo sapiens GN=TTN PE=1 SV=1	1.39434e+07	2.62928e+07	2.81632e+07	2.21504e+07	1.1659e+07	2.15676e+07	2.39423e+06	1.76822e+07	2.17218e+07	3.01908e+07	2.82943e+06	2.07521e+07
36283	55.2806	2	843.428	1684.84	0.00674832	4.00533	12.6	ITGYVVEMQTKGSEK	[8] Oxidation (M)	A0A0A0MTS7_HUMAN	Titin OS=Homo sapiens GN=TTN PE=1 SV=1	870535	677898	735061	525842	803164	390410	291787	385637	289693	322435	826173	291622
1494	17.0045	2	426.27	850.525	-0.00224092	-2.63475	3.94	KVPPPGLK	[3] Oxidation (P)	A0A0A0MTS7_HUMAN	Titin OS=Homo sapiens GN=TTN PE=1 SV=1	1.05457e+07	1.5124e+07	1.51496e+07	9.87661e+06	8.48292e+06	1.40185e+07	3659.47	1.13753e+07	1.24165e+07	1.01739e+07	16652.1	1.18158e+07
3385	17.0045	1	851.534	850.527	-0.000954563	-1.12232	---	KVPPPGLK	[3] Oxidation (P)	A0A0A0MTS7_HUMAN	Titin OS=Homo sapiens GN=TTN PE=1 SV=1	1.7566e+07	1.90757e+07	1.72834e+07	1.10355e+07	1.46464e+07	1.18537e+07	0	1.47982e+07	1.00873e+07	1.45647e+07	0	1.93877e+07
13365	20.1644	2	426.27	850.525	-0.00210326	-2.47289	6.64	KVPPPGLK	[3] Oxidation (P)	A0A0A0MTS7_HUMAN	Titin OS=Homo sapiens GN=TTN PE=1 SV=1	0	143765	147315	181663	0	0	2.9922e+06	0	0	0	3.92353e+06	0
19393	21.4559	2	426.27	850.526	-0.00199157	-2.34157	8.03	KVPPPGLK	[3] Oxidation (P)	A0A0A0MTS7_HUMAN	Titin OS=Homo sapiens GN=TTN PE=1 SV=1	30745.7	0	0	3003.26	2884.45	0	8387.53	0	3797.96	22240.5	8.65808	0
23749	20.1468	1	851.534	850.527	-0.000636479	-0.748334	---	KVPPPGLK	[3] Oxidation (P)	A0A0A0MTS7_HUMAN	Titin OS=Homo sapiens GN=TTN PE=1 SV=1	0	0	835.993	200.183	0	14.7293	3.51818e+06	0	0	0	7.12151e+06	0
27534	21.4736	1	851.534	850.527	-0.000772104	-0.907794	---	KVPPPGLK	[3] Oxidation (P)	A0A0A0MTS7_HUMAN	Titin OS=Homo sapiens GN=TTN PE=1 SV=1	0	0	0	0	144.126	0	102.131	0	0	0	96.176	0
1583	58.8225	3	686.325	2055.95	0.000853522	0.415147	3.9	YDKPGRPDPPEVTKVSK	[4] Oxidation (P)|[7] Oxidation (P)|[8] Oxidation (D)|[9] Oxidation (P)|[16] Phospho (ST)	A0A0A0MTS7_HUMAN	Titin OS=Homo sapiens GN=TTN PE=1 SV=1	4.54549e+07	5.43547e+07	4.44787e+07	4.57207e+07	2.77736e+07	4.92072e+07	1.31752e+07	4.65949e+07	3.73795e+07	5.48149e+07	2.83438e+07	5.18652e+07
1660	75.0971	2	1068.5	2134.99	-0.00261447	-1.22458	0.09	GKPKPSISWLKDGLPLK	[2] Oxidation (K)|[3] Oxidation (P)|[5] Oxidation (P)|[6] Phospho (ST)|[8] Phospho (ST)|[11] Oxidation (K)|[12] Oxidation (D)|[15] Oxidation (P)|[17] Oxidation (K)	A0A0A0MTS7_HUMAN	Titin OS=Homo sapiens GN=TTN PE=1 SV=1	3.14373e+07	4.86848e+07	41301649	4.16833e+07	4.57812e+07	3.41229e+07	4.20489e+07	4.44007e+07	3.80009e+07	3.50434e+07	1.59654e+06	4.75969e+07
3174	74.9894	3	712.672	2134.99	-0.00106317	-0.497974	---	GKPKPSISWLKDGLPLK	[2] Oxidation (K)|[3] Oxidation (P)|[5] Oxidation (P)|[6] Phospho (ST)|[8] Phospho (ST)|[11] Oxidation (K)|[12] Oxidation (D)|[15] Oxidation (P)|[17] Oxidation (K)	A0A0A0MTS7_HUMAN	Titin OS=Homo sapiens GN=TTN PE=1 SV=1	1.22805e+07	1.75414e+07	1.76415e+07	1.81574e+07	2.21947e+07	2.37325e+07	3.84291e+07	1.93712e+07	2.11446e+07	1.85466e+07	1.94826e+06	2.20732e+07
1745	36.3503	3	466.919	1397.73	-0.00550657	-3.93962	---	EEAPPAKVSVVPK	[5] Oxidation (P)|[12] Oxidation (P)|[13] Oxidation (K)	A0A0A0MTS7_HUMAN	Titin OS=Homo sapiens GN=TTN PE=1 SV=1	2.97424e+07	3.81434e+07	3.48082e+07	2.89835e+07	1.81801e+07	956921	3.03913e+06	2.48099e+07	2.01396e+07	2.52324e+07	2.76358e+06	2.751e+07
6858	36.3503	2	699.876	1397.74	-0.0030685	-2.19533	10.61	EEAPPAKVSVVPK	[5] Oxidation (P)|[12] Oxidation (P)|[13] Oxidation (K)	A0A0A0MTS7_HUMAN	Titin OS=Homo sapiens GN=TTN PE=1 SV=1	4.18371e+06	2.14514e+07	1.82844e+07	1.62218e+07	1.97911e+06	564520	169655	1.2946e+07	9.17182e+06	1.42862e+07	1.39326e+06	2.35354e+06
1762	31.892	2	595.823	1189.63	-0.00566519	-4.76212	1.28	ALVGGTAPMTIK	[8] Oxidation (P)|[9] Oxidation (M)	A0A0A0MTS7_HUMAN	Titin OS=Homo sapiens GN=TTN PE=1 SV=1	2.74665e+06	3.43772e+07	3.00474e+07	2.23863e+07	454484	2.4497e+07	1.94389e+06	2.31262e+07	3.14407e+07	2.82941e+07	1.77959e+06	1.90326e+07
1797	64.173	3	708.001	2120.98	0.00143544	0.67678	2.1	EPVNPPGPPTVVKVTDTSK	[15] Phospho (ST)|[18] Phospho (ST)	A0A0A0MTS7_HUMAN	Titin OS=Homo sapiens GN=TTN PE=1 SV=1	478965	3.40292e+07	3.50559e+07	2.34937e+07	2.43337e+06	2.35918e+07	4.29339e+06	3.08329e+07	2.13725e+07	2.24603e+07	1.54201e+06	1.81334e+07
9351	64.209	4	531.253	2120.98	0.00134179	0.632627	---	EPVNPPGPPTVVKVTDTSK	[15] Phospho (ST)|[18] Phospho (ST)	A0A0A0MTS7_HUMAN	Titin OS=Homo sapiens GN=TTN PE=1 SV=1	202952	5.82516e+06	6.282e+06	3.58043e+06	33870.1	4.59662e+06	84191.7	5.9306e+06	4.07949e+06	4.72481e+06	159239	4.0599e+06
120253	64.1373	2	1061.5	2120.98	-0.00197441	-0.930895	---	EPVNPPGPPTVVKVTDTSK	[15] Phospho (ST)|[18] Phospho (ST)	A0A0A0MTS7_HUMAN	Titin OS=Homo sapiens GN=TTN PE=1 SV=1	12637.5	937259	686360	15970.2	0	178364	203.778	896300	323041	94961.2	68560.4	0
1859	27.1811	3	600.951	1799.83	0.000946667	0.525976	8.66	VTAINKAGPGKPSDASK	[5] Oxidation (N)|[6] Oxidation (K)|[9] Oxidation (P)|[12] Oxidation (P)|[16] Phospho (ST)|[17] Oxidation (K)	A0A0A0MTS7_HUMAN	Titin OS=Homo sapiens GN=TTN PE=1 SV=1	9.36865e+07	761913	682517	597524	1.26843e+08	511542	2.17472e+06	619507	28729.2	399430	595322	447664
4671	27.1458	4	450.965	1799.83	-0.00105521	-0.586282	---	VTAINKAGPGKPSDASK	[5] Oxidation (N)|[6] Oxidation (K)|[9] Oxidation (P)|[12] Oxidation (P)|[16] Phospho (ST)|[17] Oxidation (K)	A0A0A0MTS7_HUMAN	Titin OS=Homo sapiens GN=TTN PE=1 SV=1	3.22871e+07	237261	128303	223983	3.1929e+07	212458	290747	112715	34292.7	48283.6	336219	210019
1880	40.3345	3	509.262	1524.76	-0.00305613	-2.00432	4.87	IEPPEIELDADLR	[9] Oxidation (D)	A0A0A0MTS7_HUMAN	Titin OS=Homo sapiens GN=TTN PE=1 SV=1	5.47175e+06	2.19157e+07	1.70987e+07	2.06146e+07	7.50382e+06	1.30227e+07	2.04551e+06	1.51652e+07	1.18456e+07	4.88932e+06	4.03583e+06	1.07588e+07
5944	40.3345	2	763.389	1524.76	-0.00313474	-2.05588	---	IEPPEIELDADLR	[9] Oxidation (D)	A0A0A0MTS7_HUMAN	Titin OS=Homo sapiens GN=TTN PE=1 SV=1	2.32602e+06	1.50181e+07	1.08154e+07	1.31153e+07	5.37426e+06	7.85488e+06	1.10342e+06	9.33961e+06	7.74297e+06	75145.5	2.41915e+06	54054.7
15927	17.1456	3	509.264	1524.77	0.00330398	2.16688	---	IEPPEIELDADLR	[9] Oxidation (D)	A0A0A0MTS7_HUMAN	Titin OS=Homo sapiens GN=TTN PE=1 SV=1	182085	3.59986e+06	4.27583e+06	2.64181e+06	429733	2.21422e+06	192758	2.53609e+06	3327462	3.17959e+06	363634	2.65998e+06
27222	17.1279	2	763.393	1524.77	0.00417483	2.73801	2.73	IEPPEIELDADLR	[9] Oxidation (D)	A0A0A0MTS7_HUMAN	Titin OS=Homo sapiens GN=TTN PE=1 SV=1	130333	4.0114e+06	3.94489e+06	2.57698e+06	692396	2.013e+06	225154	2.8716e+06	2.50353e+06	3.43844e+06	455418	3.45751e+06
1940	12.8057	3	545.624	1633.85	0.0042433	2.59712	3.35	KTGGSPITGYHLEFK		A0A0A0MTS7_HUMAN	Titin OS=Homo sapiens GN=TTN PE=1 SV=1	106232	1.54104e+07	1.55023e+07	9.39883e+06	7.45527e+06	1.18662e+07	0	9.49702e+06	1.24598e+07	9.17552e+06	45589.5	8.73613e+06
8237	12.8057	2	817.933	1633.85	0.00446113	2.73045	---	KTGGSPITGYHLEFK		A0A0A0MTS7_HUMAN	Titin OS=Homo sapiens GN=TTN PE=1 SV=1	9985.03	7.74513e+06	7.11973e+06	4.24453e+06	3.6231e+06	4.389e+06	0	4.93469e+06	5.09335e+06	4.52359e+06	13957	4.59191e+06
21842	12.8057	4	409.47	1633.85	0.00293518	1.79649	---	KTGGSPITGYHLEFK		A0A0A0MTS7_HUMAN	Titin OS=Homo sapiens GN=TTN PE=1 SV=1	221787	1.29704e+06	1.3696e+06	810298	516022	1.37961e+06	29193.1	746640	1.15961e+06	898350	6966.07	695699
2006	15.219	2	450.262	898.51	-0.00209859	-2.33563	3.45	KVPAPVPK	[1] Oxidation (K)|[3] Oxidation (P)|[5] Oxidation (P)|[8] Oxidation (K)	A0A0A0MTS7_HUMAN	Titin OS=Homo sapiens GN=TTN PE=1 SV=1	1.11015e+07	6.19995e+06	5.74047e+06	3.59559e+06	2.54828e+06	4.97238e+06	165895	4.27761e+06	5.19702e+06	223244	124425	88355.6
6104	15.219	1	899.518	898.511	-0.0016236	-1.80698	---	KVPAPVPK	[1] Oxidation (K)|[3] Oxidation (P)|[5] Oxidation (P)|[8] Oxidation (K)	A0A0A0MTS7_HUMAN	Titin OS=Homo sapiens GN=TTN PE=1 SV=1	6.62546e+06	5.30334e+06	4.9178e+06	2.46295e+06	3.61058e+06	3.90688e+06	0	5.45608e+06	3.90176e+06	51166.1	1243.9	35107.7
2019	19.2642	2	443.273	884.531	-0.00222812	-2.51898	8.6	KVSVVPPK	[6] Oxidation (P)|[7] Oxidation (P)	A0A0A0MTS7_HUMAN	Titin OS=Homo sapiens GN=TTN PE=1 SV=1	1.08074e+07	1.04343e+07	1.20829e+07	9.23525e+06	8.82223e+06	9.9394e+06	119563	7.04238e+06	1.10498e+07	8.06607e+06	136831	8.40111e+06
25811	19.37	1	885.537	884.53	-0.00307585	-3.47737	---	KVSVVPPK	[6] Oxidation (P)|[7] Oxidation (P)	A0A0A0MTS7_HUMAN	Titin OS=Homo sapiens GN=TTN PE=1 SV=1	768318	2.74796e+06	2.59799e+06	1.85135e+06	1.2066e+06	1.8133e+06	77103.2	1.37228e+06	2.25148e+06	624365	0	679148
2031	79.7332	2	1029.54	2057.07	0.000498756	0.24246	---	NPFVVPDAPKAPEVTTVTK	[10] Oxidation (K)|[12] Oxidation (P)|[19] Oxidation (K)	A0A0A0MTS7_HUMAN	Titin OS=Homo sapiens GN=TTN PE=1 SV=1	1.95308e+07	3.07269e+07	3.00728e+07	3.64114e+07	2.3154e+07	2.10195e+07	2.68744e+07	2.7364e+07	2.80953e+07	2.40005e+07	2.94363e+07	2.03062e+07
3621	79.7512	3	686.697	2057.07	0.00175709	0.854171	1.4	NPFVVPDAPKAPEVTTVTK	[10] Oxidation (K)|[12] Oxidation (P)|[19] Oxidation (K)	A0A0A0MTS7_HUMAN	Titin OS=Homo sapiens GN=TTN PE=1 SV=1	6.21553e+06	8.43068e+06	1.17053e+07	1.16771e+07	8.33744e+06	9.47737e+06	1.09364e+07	1.22248e+07	1.21473e+07	8.67606e+06	1.09999e+07	8.81386e+06
2075	36.2795	3	524.619	1570.84	-0.00114237	-0.72724	3.8	LIPEEKKPTPVPK	[6] Oxidation (K)|[9] Phospho (ST)	A0A0A0MTS7_HUMAN	Titin OS=Homo sapiens GN=TTN PE=1 SV=1	2.49718e+06	266058	189030	164516	698469	58400.6	126181	5.6311e+06	112140	9.52746e+07	743322	2.05905e+06
16199	36.2442	2	786.425	1570.84	-0.00153156	-0.974997	---	LIPEEKKPTPVPK	[6] Oxidation (K)|[9] Phospho (ST)	A0A0A0MTS7_HUMAN	Titin OS=Homo sapiens GN=TTN PE=1 SV=1	75152	84590.6	115207	12557.5	38023.3	89458.6	5225.02	939920	40286.2	2.90002e+07	42500.9	612302
2098	80.1286	2	900.452	1798.89	-0.00143928	-0.800092	---	EIAKLTCVVESSVLR	[4] Oxidation (K)|[11] Phospho (ST)	A0A0A0MTS7_HUMAN	Titin OS=Homo sapiens GN=TTN PE=1 SV=1	2.80324e+07	2.56493e+07	1.96387e+07	5.10424e+07	1.03561e+07	1.32092e+07	6.84713e+06	1.98634e+07	1.41735e+07	2.97204e+07	3.1722e+06	2.23518e+07
14597	80.1286	3	600.636	1798.89	-0.00296374	-1.64754	2.41	EIAKLTCVVESSVLR	[4] Oxidation (K)|[11] Phospho (ST)	A0A0A0MTS7_HUMAN	Titin OS=Homo sapiens GN=TTN PE=1 SV=1	2.17049e+06	2.67959e+06	2.01172e+06	5.17133e+06	1.05165e+06	1.43447e+06	792664	1.73292e+06	1.49881e+06	2.71576e+06	415057	1.75136e+06
2219	28.451	3	541.957	1622.85	-0.00281225	-1.73291	2.87	KPEVLPDEVPEALR	[2] Oxidation (P)|[6] Oxidation (P)	A0A0A0MTS7_HUMAN	Titin OS=Homo sapiens GN=TTN PE=1 SV=1	339570	3.28414e+07	3.64549e+07	2.95145e+07	0	3.19753e+07	2.90515e+06	27425332	3.05811e+07	2.88274e+07	5.14104e+06	2.38393e+07
4443	28.451	2	812.432	1622.85	-0.00248653	-1.5322	---	KPEVLPDEVPEALR	[2] Oxidation (P)|[6] Oxidation (P)	A0A0A0MTS7_HUMAN	Titin OS=Homo sapiens GN=TTN PE=1 SV=1	232025	3.31008e+07	3.02654e+07	2.96033e+07	1113.53	2.37527e+07	2.34865e+06	3.03166e+07	2.19096e+07	3.29874e+07	3.01486e+06	2.82819e+07
2219	28.451	3	541.957	1622.85	-0.00281225	-1.73291	---	KPEVLPDEVPEALR	[2] Oxidation (P)|[10] Oxidation (P)	A0A0A0MTS7_HUMAN	Titin OS=Homo sapiens GN=TTN PE=1 SV=1	339570	3.28414e+07	3.64549e+07	2.95145e+07	0	3.19753e+07	2.90515e+06	27425332	3.05811e+07	2.88274e+07	5.14104e+06	2.38393e+07
4443	28.451	2	812.432	1622.85	-0.00248653	-1.5322	3.06	KPEVLPDEVPEALR	[2] Oxidation (P)|[10] Oxidation (P)	A0A0A0MTS7_HUMAN	Titin OS=Homo sapiens GN=TTN PE=1 SV=1	232025	3.31008e+07	3.02654e+07	2.96033e+07	1113.53	2.37527e+07	2.34865e+06	3.03166e+07	2.19096e+07	3.29874e+07	3.01486e+06	2.82819e+07
23151	27.3398	2	812.432	1622.85	-0.00149588	-0.921759	3.28	KPEVLPDEVPEALR	[2] Oxidation (P)|[10] Oxidation (P)	A0A0A0MTS7_HUMAN	Titin OS=Homo sapiens GN=TTN PE=1 SV=1	1.40526e+07	1.11048e+06	981071	718444	1.73595e+07	224554	6124.86	1.03092e+06	22544.1	94496.3	0	81623.1
48837	25.0765	2	812.432	1622.85	-0.00182451	-1.12426	5.94	KPEVLPDEVPEALR	[2] Oxidation (P)|[10] Oxidation (P)	A0A0A0MTS7_HUMAN	Titin OS=Homo sapiens GN=TTN PE=1 SV=1	753.837	160977	163614	32612.8	13256	361251	34431.2	276129	21016.6	5525.29	349853	30403.4
2255	43.2926	2	441.276	880.536	-0.00174291	-1.97937	5.15	KVPVTPPK	[6] Oxidation (P)	A0A0A0MTS7_HUMAN	Titin OS=Homo sapiens GN=TTN PE=1 SV=1	2.80799e+07	578357	80178.4	423837	2.16958e+07	219962	4.38379e+06	420611	107004	5.5623e+07	6.48663e+06	5.39613e+06
2255	43.2926	2	441.276	880.536	-0.00174291	-1.97937	1.98	KVPLAPPK	[1] Oxidation (K)|[3] Oxidation (P)	A0A0A0MTS7_HUMAN	Titin OS=Homo sapiens GN=TTN PE=1 SV=1	2.80799e+07	578357	80178.4	423837	2.16958e+07	219962	4.38379e+06	420611	107004	5.5623e+07	6.48663e+06	5.39613e+06
2262	72.0046	3	604.626	1810.86	0.00963179	5.31894	---	DRLVSPDLQLDASVR	[1] Oxidation (D)|[7] Oxidation (D)|[11] Oxidation (D)|[13] Phospho (ST)	A0A0A0MTS7_HUMAN	Titin OS=Homo sapiens GN=TTN PE=1 SV=1	939004	2.22604e+07	373948	2.57425e+07	201710	176054	7299.87	2.41587e+07	30822.7	768454	0	2.30673e+07
6800	72.0046	2	906.436	1810.86	0.0113761	6.28217	7.74	DRLVSPDLQLDASVR	[1] Oxidation (D)|[7] Oxidation (D)|[11] Oxidation (D)|[13] Phospho (ST)	A0A0A0MTS7_HUMAN	Titin OS=Homo sapiens GN=TTN PE=1 SV=1	3.14497e+06	1.31078e+07	775163	1.46068e+07	1.20307e+06	348267	64177	1.5827e+07	108513	2.84654e+06	222718	1.51443e+07
2437	12.1662	2	787.305	1572.59	-0.00486092	-3.09101	10.16	DDTSTSLELFAAK	[2] Oxidation (D)|[5] Phospho (ST)|[6] Phospho (ST)	A0A0A0MTS7_HUMAN	Titin OS=Homo sapiens GN=TTN PE=1 SV=1	129339	9.02321e+06	1.35228e+07	6.11409e+06	5.63946e+06	7.80717e+06	0	4.65315e+06	8.99481e+06	1.06674e+07	0	9.66278e+06
4018	12.1662	3	525.205	1572.59	-0.00550761	-3.50223	11.73	DDTSTSLELFAAK	[2] Oxidation (D)|[5] Phospho (ST)|[6] Phospho (ST)	A0A0A0MTS7_HUMAN	Titin OS=Homo sapiens GN=TTN PE=1 SV=1	285.813	3.04206e+06	4.97159e+06	2.38097e+06	1.85976e+06	4.1117e+06	0	1.85408e+06	3.80541e+06	3.89018e+06	0	4.29827e+06
13112	13.9402	2	787.305	1572.6	-0.00465908	-2.96266	10.36	DDTSTSLELFAAK	[2] Oxidation (D)|[5] Phospho (ST)|[6] Phospho (ST)	A0A0A0MTS7_HUMAN	Titin OS=Homo sapiens GN=TTN PE=1 SV=1	1.07708e+07	151617	480970	13619.3	17022.3	295684	85262.5	0	1906.7	20476.2	0	13306.1
20512	16.5633	2	787.307	1572.6	-0.0010568	-0.672011	8.55	DDTSTSLELFAAK	[2] Oxidation (D)|[5] Phospho (ST)|[6] Phospho (ST)	A0A0A0MTS7_HUMAN	Titin OS=Homo sapiens GN=TTN PE=1 SV=1	9100.25	36917.8	99578.6	11480	55996.5	82932.1	33970.7	7201.81	90486.4	93856.7	6.68618e+06	43273.7
20832	15.3429	2	787.306	1572.6	-0.00321515	-2.04448	---	DDTSTSLELFAAK	[2] Oxidation (D)|[5] Phospho (ST)|[6] Phospho (ST)	A0A0A0MTS7_HUMAN	Titin OS=Homo sapiens GN=TTN PE=1 SV=1	193481	292282	268929	170865	30377.2	115462	94716.5	37853.4	135316	94013.6	83091.2	98173.7
20961	13.9402	3	525.205	1572.59	-0.00606935	-3.85944	7.74	DDTSTSLELFAAK	[2] Oxidation (D)|[5] Phospho (ST)|[6] Phospho (ST)	A0A0A0MTS7_HUMAN	Titin OS=Homo sapiens GN=TTN PE=1 SV=1	3.6516e+06	29.5921	16566.4	15709.7	18957.7	23215.1	0	903.398	3095.71	150.132	0	29595.6
21267	16.5458	3	525.206	1572.6	-0.00394214	-2.50677	12.65	DDTSTSLELFAAK	[2] Oxidation (D)|[5] Phospho (ST)|[6] Phospho (ST)	A0A0A0MTS7_HUMAN	Titin OS=Homo sapiens GN=TTN PE=1 SV=1	5609.9	16751.1	500.875	2921.39	2650.14	7547.66	1993.48	3198.91	45475.1	20114.9	3.53715e+06	14997.8
23816	15.3429	3	525.206	1572.59	-0.00473392	-3.01025	7.85	DDTSTSLELFAAK	[2] Oxidation (D)|[5] Phospho (ST)|[6] Phospho (ST)	A0A0A0MTS7_HUMAN	Titin OS=Homo sapiens GN=TTN PE=1 SV=1	77640.4	5386.17	14002.3	9782.24	1497.21	27256.6	62463.6	0	11377.7	6377.89	0	0
33109	15.6437	2	787.305	1572.6	-0.00407938	-2.59403	10.37	DDTSTSLELFAAK	[2] Oxidation (D)|[5] Phospho (ST)|[6] Phospho (ST)	A0A0A0MTS7_HUMAN	Titin OS=Homo sapiens GN=TTN PE=1 SV=1	175309	86.9107	163.134	9054.45	260128	32590	3.70512e+06	39306.2	6515.34	0	1996.48	0
35828	15.6437	3	525.206	1572.6	-0.00429386	-2.73042	8.66	DDTSTSLELFAAK	[2] Oxidation (D)|[5] Phospho (ST)|[6] Phospho (ST)	A0A0A0MTS7_HUMAN	Titin OS=Homo sapiens GN=TTN PE=1 SV=1	0	0	0	0	0	0	1.8375e+06	0	73.226	3.54733	2789.3	0
2522	39.2534	2	391.759	781.504	-0.00212496	-2.71906	2.65	IPKAPIK	[2] Oxidation (P)	A0A0A0MTS7_HUMAN	Titin OS=Homo sapiens GN=TTN PE=1 SV=1	1.11734e+06	1.48437e+07	636.476	1.24105e+07	70541.6	334284	8156.27	1.13862e+07	4303.79	1.4563e+07	73956.7	458013
7177	38.4213	2	391.759	781.504	-0.00201074	-2.57291	2.81	IPKAPIK	[2] Oxidation (P)	A0A0A0MTS7_HUMAN	Titin OS=Homo sapiens GN=TTN PE=1 SV=1	0	4499.75	47945	0	50806.9	4.86311e+06	64674	2.70645e+06	291397	55834.5	524627	88305.5
16617	27.7638	2	391.759	781.504	-0.00183657	-2.35004	0.82	IPKAPIK	[2] Oxidation (P)	A0A0A0MTS7_HUMAN	Titin OS=Homo sapiens GN=TTN PE=1 SV=1	9827.62	19175.8	47125.7	19880	5290.53	3229.57	0	831013	3546.56	1.41254e+06	0	526486
19042	34.7042	2	391.759	781.504	-0.00187128	-2.39445	---	IPKAPIK	[2] Oxidation (P)	A0A0A0MTS7_HUMAN	Titin OS=Homo sapiens GN=TTN PE=1 SV=1	0	65304.3	173431	0	17212.3	73690.5	2740.17	0	81883.2	199289	166835	464241
21875	39.2534	1	782.512	781.505	-0.00103197	-1.32049	---	IPKAPIK	[2] Oxidation (P)	A0A0A0MTS7_HUMAN	Titin OS=Homo sapiens GN=TTN PE=1 SV=1	10244	4.46936e+06	0	3.95705e+06	117.207	0	0	3.50006e+06	0	4.19217e+06	0	0
53001	38.3331	1	782.513	781.505	-0.000760458	-0.973068	---	IPKAPIK	[2] Oxidation (P)	A0A0A0MTS7_HUMAN	Titin OS=Homo sapiens GN=TTN PE=1 SV=1	0	0	0	0	0	128297	0	746654	0	0	115985	0
87082	34.7042	1	782.513	781.506	-0.000569372	-0.728557	5.62	IPKAPIK	[2] Oxidation (P)	A0A0A0MTS7_HUMAN	Titin OS=Homo sapiens GN=TTN PE=1 SV=1	0	16632.6	0	4820.82	4723.09	8868.13	0	6860.14	24062.3	14411.1	23424.2	29991.8
2522	39.2534	2	391.759	781.504	-0.00212496	-2.71906	0.66	IPKAPIK	[3] Oxidation (K)	A0A0A0MTS7_HUMAN	Titin OS=Homo sapiens GN=TTN PE=1 SV=1	1.11734e+06	1.48437e+07	636.476	1.24105e+07	70541.6	334284	8156.27	1.13862e+07	4303.79	1.4563e+07	73956.7	458013
21875	39.2534	1	782.512	781.505	-0.00103197	-1.32049	---	IPKAPIK	[3] Oxidation (K)	A0A0A0MTS7_HUMAN	Titin OS=Homo sapiens GN=TTN PE=1 SV=1	10244	4.46936e+06	0	3.95705e+06	117.207	0	0	3.50006e+06	0	4.19217e+06	0	0
2624	23.2563	2	415.734	829.453	-0.00193621	-2.33432	10.86	KPTPVPK	[2] Oxidation (P)|[4] Oxidation (P)|[6] Oxidation (P)|[7] Oxidation (K)	A0A0A0MTS7_HUMAN	Titin OS=Homo sapiens GN=TTN PE=1 SV=1	106436	636270	533404	501174	442377	242484	68000.3	373637	492349	2.44161e+07	179968	205970
14005	23.2563	1	830.461	829.454	-0.000976963	-1.17784	---	KPTPVPK	[2] Oxidation (P)|[4] Oxidation (P)|[6] Oxidation (P)|[7] Oxidation (K)	A0A0A0MTS7_HUMAN	Titin OS=Homo sapiens GN=TTN PE=1 SV=1	0	147.735	24359.8	0	108.626	9499.22	2329.35	48015.6	0	1.46921e+07	19458.9	18859.4
2633	44.8856	2	526.252	1050.49	0.00443969	4.22632	4.66	DVTVPERR	[3] Phospho (ST)	A0A0A0MTS7_HUMAN	Titin OS=Homo sapiens GN=TTN PE=1 SV=1	1.16521e+07	1.4757e+07	2.19975e+06	1.4746e+07	1.79012e+06	326286	2.00904e+06	1.33325e+07	731052	610820	188920	1.64185e+07
2734	58.9835	2	758.386	1514.76	-0.00578585	-3.81964	5.15	VSVYSVDVITPLK	[2] Phospho (ST)|[7] Oxidation (D)	A0A0A0MTS7_HUMAN	Titin OS=Homo sapiens GN=TTN PE=1 SV=1	1.58656e+07	1.8873e+07	2.50502e+07	2.95711e+07	2.85383e+07	1.79291e+07	630439	1.85071e+07	1.44174e+07	3.86356e+07	2.01966e+07	4.68298e+07
2838	22.4801	2	451.252	900.49	-0.00133655	-1.48424	---	KVPSTPPK	[3] Oxidation (P)|[6] Oxidation (P)|[7] Oxidation (P)	A0A0A0MTS7_HUMAN	Titin OS=Homo sapiens GN=TTN PE=1 SV=1	750228	8.32929e+06	8.07155e+06	5.79144e+06	1.50399e+06	4.24295e+06	1.69837e+06	7.53266e+06	878422	729052	617296	1.30729e+06
42440	22.4449	1	901.502	900.495	0.0032765	3.63856	4.13	KVPSTPPK	[3] Oxidation (P)|[6] Oxidation (P)|[7] Oxidation (P)	A0A0A0MTS7_HUMAN	Titin OS=Homo sapiens GN=TTN PE=1 SV=1	0	2.16258e+06	1.97655e+06	1.33418e+06	1.27173e+06	1.69793e+06	352916	1.01388e+06	1.09749e+06	373341	102870	584200
70942	22.0746	2	451.252	900.49	-0.00164119	-1.82254	7.11	KVPSTPPK	[3] Oxidation (P)|[6] Oxidation (P)|[7] Oxidation (P)	A0A0A0MTS7_HUMAN	Titin OS=Homo sapiens GN=TTN PE=1 SV=1	4034.99	51409	324240	48479.5	1396.51	23169.5	0	57344	88145.2	8524.59	72.9973	13278
2876	63.779	2	896.931	1791.85	0.00248553	1.38713	3.25	TTARDPIYPPDPPIK	[5] Oxidation (D)|[6] Oxidation (P)|[8] Phospho (Y)	A0A0A0MTS7_HUMAN	Titin OS=Homo sapiens GN=TTN PE=1 SV=1	5.20274e+07	6.63994e+07	6.23291e+07	3.15195e+07	9.96152e+06	886163	291068	5.88151e+07	4.43726e+07	4.89934e+07	3.58458e+06	3.94788e+07
31683	59.9805	2	896.931	1791.85	0.00349403	1.94996	3.72	TTARDPIYPPDPPIK	[5] Oxidation (D)|[6] Oxidation (P)|[8] Phospho (Y)	A0A0A0MTS7_HUMAN	Titin OS=Homo sapiens GN=TTN PE=1 SV=1	0	219186	0	198402	233033	435701	1.66024e+07	436223	700442	482858	998653	230407
2923	32.9702	3	808.373	2422.1	-0.00700997	-2.89416	3.79	ASFTNVIETQFTVSGLTEDQR	[12] Phospho (ST)	A0A0A0MTS7_HUMAN	Titin OS=Homo sapiens GN=TTN PE=1 SV=1	2.33587e+06	1.00889e+07	1.28664e+07	7.64824e+06	6.53835e+06	1.1311e+07	2.55035e+07	8.40948e+06	1.24704e+07	1.32878e+07	6.4955e+06	361463
3218	33.0941	4	606.531	2422.1	-0.00870951	-3.59584	---	ASFTNVIETQFTVSGLTEDQR	[12] Phospho (ST)	A0A0A0MTS7_HUMAN	Titin OS=Homo sapiens GN=TTN PE=1 SV=1	2.62779e+06	5.28477e+06	7.66428e+06	4.62253e+06	2.75222e+06	7.50403e+06	1.5592e+07	4.47226e+06	7.74236e+06	5.39134e+06	3.60198e+06	1.35209e+06
2971	71.6281	3	634.932	1901.77	-0.0308047	-16.1976	---	CTVTPLTEGSLYVFR	[2] Phospho (ST)|[7] Phospho (ST)	A0A0A0MTS7_HUMAN	Titin OS=Homo sapiens GN=TTN PE=1 SV=1	2.5311e+07	2.22567e+07	2.48448e+07	1.31081e+07	4.72789e+07	2.49071e+07	3.28077e+07	3.10985e+07	2.62317e+07	2.3872e+07	7.3104e+06	2.96373e+07
7481	71.6281	4	476.449	1901.77	-0.0348923	-18.3469	---	CTVTPLTEGSLYVFR	[2] Phospho (ST)|[7] Phospho (ST)	A0A0A0MTS7_HUMAN	Titin OS=Homo sapiens GN=TTN PE=1 SV=1	7.61666e+06	6.03799e+06	6.60667e+06	3.82108e+06	1.13514e+07	6.61535e+06	9.33718e+06	8.19716e+06	7.01763e+06	5.56691e+06	427794	6.85544e+06
8935	71.6103	2	951.906	1901.8	-0.00708321	-3.72447	5.18	CTVTPLTEGSLYVFR	[2] Phospho (ST)|[7] Phospho (ST)	A0A0A0MTS7_HUMAN	Titin OS=Homo sapiens GN=TTN PE=1 SV=1	2.11055e+07	1.1206e+07	1.39464e+07	8.74383e+06	2.62484e+07	1.5364e+07	1.27189e+07	2.24261e+07	1.67651e+07	2.34149e+07	1.47949e+06	2.45604e+07
3055	50.9231	2	643.863	1285.71	0.0343983	26.755	12.05	TPVQEEVIEVK	[11] Oxidation (K)	A0A0A0MTS7_HUMAN	Titin OS=Homo sapiens GN=TTN PE=1 SV=1	9.66512e+06	2.90607e+06	4.53226e+06	4.18359e+06	1.2275e+06	1.83879e+06	301266	2.32597e+06	4.49658e+07	1.68506e+07	5.03585e+06	1.57471e+06
3110	33.0055	2	485.224	968.434	0.000913749	0.943533	6.57	EQELKSR	[6] Phospho (ST)	A0A0A0MTS7_HUMAN	Titin OS=Homo sapiens GN=TTN PE=1 SV=1	14194.7	8.56246e+06	9.63997e+06	6.38111e+06	376556	7.0508e+06	12493	5.01928e+06	5.68297e+06	7.18115e+06	1.27496e+06	327534
31122	34.8464	2	485.224	968.434	0.00149307	1.54174	7.11	EQELKSR	[6] Phospho (ST)	A0A0A0MTS7_HUMAN	Titin OS=Homo sapiens GN=TTN PE=1 SV=1	2836.97	65158.3	90725.2	205341	5064.85	48030.8	5447.97	51295.5	80287.8	26044.4	22882.8	5757.38
3207	17.7103	2	537.295	1072.57	-0.00194359	-1.81208	9.73	IQEAEGGLIK	[10] Oxidation (K)	A0A0A0MTS7_HUMAN	Titin OS=Homo sapiens GN=TTN PE=1 SV=1	234842	6.69627e+06	6.5536e+06	5.72167e+06	56023.6	6.46992e+06	140739	4.53343e+06	6.84857e+06	291731	1.02638e+06	408090
56892	17.6753	1	1073.58	1072.57	-0.00142951	-1.33278	---	IQEAEGGLIK	[10] Oxidation (K)	A0A0A0MTS7_HUMAN	Titin OS=Homo sapiens GN=TTN PE=1 SV=1	32035.3	959880	845197	632261	0	306936	0	464953	500462	0	6670.15	0
3210	34.2261	2	560.297	1118.58	0.00424217	3.79248	8.42	DGVPLKATMR	[4] Oxidation (P)|[9] Oxidation (M)	A0A0A0MTS7_HUMAN	Titin OS=Homo sapiens GN=TTN PE=1 SV=1	361394	2.45263e+07	1.98556e+07	1.20246e+07	2.70966e+06	1.25787e+07	222962	2.84578e+06	1.08553e+07	2.9014e+06	216397	1.32345e+06
3254	25.7483	3	548.956	1643.85	0.0897415	54.5954	---	DGGSPITNYIVEKR	[5] Oxidation (P)|[7] Phospho (ST)	A0A0A0MTS7_HUMAN	Titin OS=Homo sapiens GN=TTN PE=1 SV=1	1.05721e+07	1.86813e+07	1.85639e+07	9.72132e+06	1.2246e+06	1.6573e+07	2.11527e+06	1.55967e+07	1.61158e+07	1.05483e+07	372339	1.28187e+07
10898	25.7306	2	822.929	1643.84	0.0886134	53.9091	5.19	DGGSPITNYIVEKR	[5] Oxidation (P)|[7] Phospho (ST)	A0A0A0MTS7_HUMAN	Titin OS=Homo sapiens GN=TTN PE=1 SV=1	4.62978e+06	9.63428e+06	7.92805e+06	4.6355e+06	774257	6.57082e+06	623384	8.06757e+06	6.12523e+06	6.59174e+06	1.19004e+06	7.88298e+06
3307	66.5228	1	827.392	826.384	0.000643367	0.778533	0.33	EGTISIK	[5] Phospho (ST)	A0A0A0MTS7_HUMAN	Titin OS=Homo sapiens GN=TTN PE=1 SV=1	4.62777e+07	276843	790929	445202	6.09984e+06	2.93168e+06	8.33845e+06	4.2886e+07	1.01297e+06	1.43073e+06	1.31069e+06	116030
3370	79.4629	3	758.033	2271.08	0.0106978	4.71045	2.67	DSSGALIVQEPPSFVTKPGSK	[1] Oxidation (D)|[2] Phospho (ST)|[12] Oxidation (P)|[21] Oxidation (K)	A0A0A0MTS7_HUMAN	Titin OS=Homo sapiens GN=TTN PE=1 SV=1	2.06782e+07	1.74429e+07	1.8241e+07	2.10825e+07	8.2789e+06	1.64284e+07	6.37211e+06	1.9152e+07	1.27709e+07	1.69769e+07	4.9533e+06	1.89912e+07
5152	79.4629	2	1136.55	2271.08	0.00972954	4.28413	---	DSSGALIVQEPPSFVTKPGSK	[1] Oxidation (D)|[2] Phospho (ST)|[12] Oxidation (P)|[21] Oxidation (K)	A0A0A0MTS7_HUMAN	Titin OS=Homo sapiens GN=TTN PE=1 SV=1	2.94316e+07	2.80552e+07	2.5365e+07	3.38683e+07	1.38136e+07	1.88618e+07	1.06345e+07	1.97224e+07	1.53692e+07	2.45084e+07	1.11639e+07	2.15503e+07
3370	79.4629	3	758.033	2271.08	0.0106978	4.71045	---	DSSGALIVQEPPSFVTKPGSK	[1] Oxidation (D)|[2] Phospho (ST)|[12] Oxidation (P)|[18] Oxidation (P)	A0A0A0MTS7_HUMAN	Titin OS=Homo sapiens GN=TTN PE=1 SV=1	2.06782e+07	1.74429e+07	1.8241e+07	2.10825e+07	8.2789e+06	1.64284e+07	6.37211e+06	1.9152e+07	1.27709e+07	1.69769e+07	4.9533e+06	1.89912e+07
5152	79.4629	2	1136.55	2271.08	0.00972954	4.28413	1.25	DSSGALIVQEPPSFVTKPGSK	[1] Oxidation (D)|[2] Phospho (ST)|[12] Oxidation (P)|[18] Oxidation (P)	A0A0A0MTS7_HUMAN	Titin OS=Homo sapiens GN=TTN PE=1 SV=1	2.94316e+07	2.80552e+07	2.5365e+07	3.38683e+07	1.38136e+07	1.88618e+07	1.06345e+07	1.97224e+07	1.53692e+07	2.45084e+07	1.11639e+07	2.15503e+07
3370	79.4629	3	758.033	2271.08	0.0106978	4.71045	---	DSSGALIVQEPPSFVTKPGSK	[1] Oxidation (D)|[11] Oxidation (P)|[12] Oxidation (P)|[20] Phospho (ST)	A0A0A0MTS7_HUMAN	Titin OS=Homo sapiens GN=TTN PE=1 SV=1	2.06782e+07	1.74429e+07	1.8241e+07	2.10825e+07	8.2789e+06	1.64284e+07	6.37211e+06	1.9152e+07	1.27709e+07	1.69769e+07	4.9533e+06	1.89912e+07
5152	79.4629	2	1136.55	2271.08	0.00972954	4.28413	0.27	DSSGALIVQEPPSFVTKPGSK	[1] Oxidation (D)|[11] Oxidation (P)|[12] Oxidation (P)|[20] Phospho (ST)	A0A0A0MTS7_HUMAN	Titin OS=Homo sapiens GN=TTN PE=1 SV=1	2.94316e+07	2.80552e+07	2.5365e+07	3.38683e+07	1.38136e+07	1.88618e+07	1.06345e+07	1.97224e+07	1.53692e+07	2.45084e+07	1.11639e+07	2.15503e+07
3418	73.2675	3	841.104	2520.29	-0.0139737	-5.54445	---	GEVVSIKIPFSGKPDPVITWQK	[7] Oxidation (K)|[19] Phospho (ST)	A0A0A0MTS7_HUMAN	Titin OS=Homo sapiens GN=TTN PE=1 SV=1	9.44816e+06	1.39779e+07	3.02395e+07	4.72366e+06	8.66286e+06	2.44723e+07	7.21442e+06	2.76756e+07	1.97116e+07	2.31968e+07	6.30114e+06	2.94398e+07
63632	73.2675	2	1261.15	2520.29	-0.010555	-4.18797	10.46	GEVVSIKIPFSGKPDPVITWQK	[7] Oxidation (K)|[19] Phospho (ST)	A0A0A0MTS7_HUMAN	Titin OS=Homo sapiens GN=TTN PE=1 SV=1	0	688999	2.83521e+06	241971	45542.1	1.5687e+06	11779.1	1.89821e+06	1.51732e+06	1.68608e+06	0	1.83082e+06
3429	17.992	3	473.918	1418.73	0.00352534	2.48486	5.08	HTSGKLIIEGIR	[3] Phospho (ST)|[5] Oxidation (K)	A0A0A0MTS7_HUMAN	Titin OS=Homo sapiens GN=TTN PE=1 SV=1	3.00726e+06	5.44209e+06	6.96577e+06	4.14061e+06	85234.4	8.6097e+06	376096	5.04684e+06	7.45836e+06	5.67109e+06	1.74647e+06	8.34701e+06
5024	17.992	2	710.372	1418.73	0.00163765	1.15431	---	HTSGKLIIEGIR	[3] Phospho (ST)|[5] Oxidation (K)	A0A0A0MTS7_HUMAN	Titin OS=Homo sapiens GN=TTN PE=1 SV=1	5.20652e+06	1.54693e+07	1.94017e+07	1.01509e+07	3.38274e+06	1.48606e+07	436436	1.22735e+07	1.67063e+07	1.1436e+07	1.45121e+06	2.19599e+07
3486	25.0765	3	600.951	1799.83	0.000104745	0.0581968	---	QQSPSPIRHSPSPVR	[4] Oxidation (P)|[6] Oxidation (P)|[11] Oxidation (P)|[12] Phospho (ST)	A0A0A0MTS7_HUMAN	Titin OS=Homo sapiens GN=TTN PE=1 SV=1	655854	958557	471620	745733	4.27019e+06	373603	18974.3	1.96341e+06	70262	3.21391e+06	574041	2.07206e+06
6129	24.9882	4	450.965	1799.83	-0.000934769	-0.519365	6.8	QQSPSPIRHSPSPVR	[4] Oxidation (P)|[6] Oxidation (P)|[11] Oxidation (P)|[12] Phospho (ST)	A0A0A0MTS7_HUMAN	Titin OS=Homo sapiens GN=TTN PE=1 SV=1	1.36365e+06	545794	377601	384367	81543.5	419572	1.43614e+06	1.14387e+06	210573	812206	66626.4	1.65658e+06
3608	39.466	3	595.619	1783.83	-0.000790624	-0.443216	---	VTAINKAGPGKPSDASK	[5] Oxidation (N)|[6] Oxidation (K)|[9] Oxidation (P)|[12] Oxidation (P)|[16] Phospho (ST)	A0A0A0MTS7_HUMAN	Titin OS=Homo sapiens GN=TTN PE=1 SV=1	1.28817e+06	3.81388e+06	3.18989e+06	4.9974e+06	1.2069e+06	3.48103e+06	174904	1.45942e+06	3.08433e+06	5.94229e+07	261787	3.9964e+07
18076	39.466	4	446.966	1783.83	-0.00224222	-1.25696	3.33	VTAINKAGPGKPSDASK	[5] Oxidation (N)|[6] Oxidation (K)|[9] Oxidation (P)|[12] Oxidation (P)|[16] Phospho (ST)	A0A0A0MTS7_HUMAN	Titin OS=Homo sapiens GN=TTN PE=1 SV=1	184641	13149.3	9746.41	31248.2	0	69250.6	7311.37	2849.5	99960.9	7.45602e+06	1128.84	5.68245e+06
3650	22.4978	2	539.792	1077.57	-0.00532956	-4.94589	5.84	KLEVTEMTK		A0A0A0MTS7_HUMAN	Titin OS=Homo sapiens GN=TTN PE=1 SV=1	343288	5.95196e+06	6.60784e+06	5.27035e+06	2.32389e+06	9.44568e+06	740848	4.33741e+06	1.06022e+07	5.59347e+06	1.57989e+06	2.55071e+06
40005	22.4449	3	360.197	1077.57	-0.00571252	-5.30128	---	KLEVTEMTK		A0A0A0MTS7_HUMAN	Titin OS=Homo sapiens GN=TTN PE=1 SV=1	10465.2	437892	456596	320921	34518.5	285835	49984	223943	479966	226781	59468.9	90110.5
3657	23.7863	2	415.734	829.453	-0.00130623	-1.57481	13.7	KVVPEDK	[4] Oxidation (P)	A0A0A0MTS7_HUMAN	Titin OS=Homo sapiens GN=TTN PE=1 SV=1	35175.8	346557	354783	226894	63480.6	125817	8.90614e+06	478509	403663	693224	228549	185713
7509	24.0516	2	415.733	829.452	-0.0025875	-3.11952	16.89	KVVPEDK	[4] Oxidation (P)	A0A0A0MTS7_HUMAN	Titin OS=Homo sapiens GN=TTN PE=1 SV=1	61963.2	516061	943981	586322	1.99456e+06	344701	901787	333955	2.74033e+06	1.35293e+06	1.21578e+07	654235
27876	49.7822	2	415.734	829.454	-0.000269096	-0.324425	7.86	KVVPEDK	[4] Oxidation (P)	A0A0A0MTS7_HUMAN	Titin OS=Homo sapiens GN=TTN PE=1 SV=1	9609.21	46472.2	21113.3	60518.8	164069	0	900.738	218320	0	137080	0	210637
31824	24.1045	1	830.46	829.453	-0.00175153	-2.11166	---	KVVPEDK	[4] Oxidation (P)	A0A0A0MTS7_HUMAN	Titin OS=Homo sapiens GN=TTN PE=1 SV=1	422.472	45281.7	51160.5	31776	950863	12486.8	124828	30580	750909	70236.7	5.10537e+06	20562.8
32681	23.7863	1	830.461	829.454	-0.000901397	-1.08673	---	KVVPEDK	[4] Oxidation (P)	A0A0A0MTS7_HUMAN	Titin OS=Homo sapiens GN=TTN PE=1 SV=1	0	63256.3	40159	2682.64	0	8954.1	2.81145e+06	100506	0	127695	55640.2	22642.4
3718	80.3627	2	846.436	1690.86	0.00571324	3.37891	0.79	DVASAQWSPLSATSKK	[9] Oxidation (P)	A0A0A0MTS7_HUMAN	Titin OS=Homo sapiens GN=TTN PE=1 SV=1	3.54362e+07	3.22239e+07	1.69516e+07	2.18746e+07	1.9938e+07	1.52019e+07	5.61906e+06	2.39825e+07	1.13016e+07	2.44293e+07	8.49645e+06	2.9659e+07
26053	80.4705	3	564.627	1690.86	0.00512132	3.02884	---	DVASAQWSPLSATSKK	[9] Oxidation (P)	A0A0A0MTS7_HUMAN	Titin OS=Homo sapiens GN=TTN PE=1 SV=1	2.5894e+06	1.6196e+06	1.30623e+06	1.05327e+06	1.60046e+06	1.32091e+06	210252	1.60847e+06	822037	1.77487e+06	272191	2.1105e+06
3748	21.1905	2	415.734	829.454	-0.000557203	-0.67177	11.56	ISGSPEIK		A0A0A0MTS7_HUMAN	Titin OS=Homo sapiens GN=TTN PE=1 SV=1	1.86666e+07	249421	269203	191805	57776.8	192915	16805.6	124217	232068	156199	40733.6	20218.1
4556	26.1018	2	415.734	829.453	-0.00137192	-1.654	1.94	ISGSPEIK		A0A0A0MTS7_HUMAN	Titin OS=Homo sapiens GN=TTN PE=1 SV=1	1.65251e+06	399481	247547	923062	4.28275e+06	472998	32641.2	280310	269851	3.43908e+06	119182	772336
31000	26.0665	1	830.461	829.454	-0.000871048	-1.05015	---	ISGSPEIK		A0A0A0MTS7_HUMAN	Titin OS=Homo sapiens GN=TTN PE=1 SV=1	109209	12106	0	0	5303.18	0	0	0	803.082	10622.7	0	11179
32996	21.1905	1	830.458	829.45	-0.00424038	-5.11225	---	ISGSPEIK		A0A0A0MTS7_HUMAN	Titin OS=Homo sapiens GN=TTN PE=1 SV=1	6.05882e+06	37897.9	20559.9	7446.68	26348.2	33566.9	0	16558.8	52096	12210.5	10843.3	0
3814	21.5975	2	439.721	877.427	-0.00371442	-4.23329	---	KPTPVPK	[2] Oxidation (P)|[3] Phospho (ST)|[7] Oxidation (K)	A0A0A0MTS7_HUMAN	Titin OS=Homo sapiens GN=TTN PE=1 SV=1	1.81557e+06	5.52259e+06	5.7399e+06	4.09371e+06	800861	4.71704e+06	270813	3.45664e+06	4.7073e+06	323457	226876	1.12315e+06
32750	21.6326	1	878.435	877.428	-0.00281004	-3.20257	2	KPTPVPK	[2] Oxidation (P)|[3] Phospho (ST)|[7] Oxidation (K)	A0A0A0MTS7_HUMAN	Titin OS=Homo sapiens GN=TTN PE=1 SV=1	66726.7	2.27486e+06	2.0452e+06	1.20393e+06	369387	1.8353e+06	49404.6	1.38424e+06	1.12086e+06	288308	9675.41	203370
33207	25.1295	2	439.723	877.432	0.000632805	0.721202	3.65	KPTPVPK	[2] Oxidation (P)|[3] Phospho (ST)|[7] Oxidation (K)	A0A0A0MTS7_HUMAN	Titin OS=Homo sapiens GN=TTN PE=1 SV=1	270042	8036.79	10224.3	12241.4	209629	8035.66	9704.48	29661	8294.62	630023	59831.4	200912
3814	21.5975	2	439.721	877.427	-0.00371442	-4.23329	---	KPTPVPK	[1] Oxidation (K)|[2] Oxidation (P)|[3] Phospho (ST)	A0A0A0MTS7_HUMAN	Titin OS=Homo sapiens GN=TTN PE=1 SV=1	1.81557e+06	5.52259e+06	5.7399e+06	4.09371e+06	800861	4.71704e+06	270813	3.45664e+06	4.7073e+06	323457	226876	1.12315e+06
32750	21.6326	1	878.435	877.428	-0.00281004	-3.20257	5.24	KPTPVPK	[1] Oxidation (K)|[2] Oxidation (P)|[3] Phospho (ST)	A0A0A0MTS7_HUMAN	Titin OS=Homo sapiens GN=TTN PE=1 SV=1	66726.7	2.27486e+06	2.0452e+06	1.20393e+06	369387	1.8353e+06	49404.6	1.38424e+06	1.12086e+06	288308	9675.41	203370
3834	56.4562	2	571.307	1140.6	-0.00233036	-2.0431	5.94	ITEKPSPPEK	[7] Oxidation (P)	A0A0A0MTS7_HUMAN	Titin OS=Homo sapiens GN=TTN PE=1 SV=1	1.26438e+06	736265	849087	1.79411e+06	805609	71026.5	279022	742573	242451	702653	600293	1.76833e+06
94294	56.4206	1	1141.61	1140.6	-0.00302374	-2.651	---	ITEKPSPPEK	[7] Oxidation (P)	A0A0A0MTS7_HUMAN	Titin OS=Homo sapiens GN=TTN PE=1 SV=1	0	0	0	0	0	0	0	0	0	0	0	0
3834	56.4562	2	571.307	1140.6	-0.00233036	-2.0431	7.53	ITEKPSPPEK	[5] Oxidation (P)	A0A0A0MTS7_HUMAN	Titin OS=Homo sapiens GN=TTN PE=1 SV=1	1.26438e+06	736265	849087	1.79411e+06	805609	71026.5	279022	742573	242451	702653	600293	1.76833e+06
94294	56.4206	1	1141.61	1140.6	-0.00302374	-2.651	---	ITEKPSPPEK	[5] Oxidation (P)	A0A0A0MTS7_HUMAN	Titin OS=Homo sapiens GN=TTN PE=1 SV=1	0	0	0	0	0	0	0	0	0	0	0	0
3879	40.5999	3	602.307	1803.9	-0.00389855	-2.16117	12.6	GDATQLACKVTGTPPIK	[9] Oxidation (K)|[14] Oxidation (P)|[15] Oxidation (P)	A0A0A0MTS7_HUMAN	Titin OS=Homo sapiens GN=TTN PE=1 SV=1	2.22585e+07	9.1055e+06	9.24744e+06	6.30438e+06	4.49609e+07	8.55625e+06	2.79124e+06	6.85075e+06	8.5381e+06	677011	6.31595e+06	502058
3887	17.3396	2	454.726	907.438	-0.00345404	-3.80635	6.43	KIPEPTK	[3] Oxidation (P)|[6] Phospho (ST)	A0A0A0MTS7_HUMAN	Titin OS=Homo sapiens GN=TTN PE=1 SV=1	47182.5	224726	282239	181938	700425	773302	25043.1	238613	755237	456526	365584	607528
3887	17.3396	2	454.726	907.438	-0.00345404	-3.80635	7.79	KIPEPTK	[1] Oxidation (K)|[6] Phospho (ST)	A0A0A0MTS7_HUMAN	Titin OS=Homo sapiens GN=TTN PE=1 SV=1	47182.5	224726	282239	181938	700425	773302	25043.1	238613	755237	456526	365584	607528
3983	24.175	2	408.762	815.51	-0.00210383	-2.57977	10.27	LSGVLTVK		A0A0A0MTS7_HUMAN	Titin OS=Homo sapiens GN=TTN PE=1 SV=1	3631.46	7.33157e+06	7.20182e+06	9.51921e+06	561498	19409.7	59099.1	187869	5.50641e+06	0	0	55529.4
11339	24.6703	2	408.762	815.509	-0.00231714	-2.84133	13.21	LSGVLTVK		A0A0A0MTS7_HUMAN	Titin OS=Homo sapiens GN=TTN PE=1 SV=1	0	145229	171351	197631	20014.5	6.63581e+06	380094	10157.2	50542.3	0	449095	0
12924	23.0977	2	408.762	815.51	-0.00212767	-2.609	9.33	LSGVLTVK		A0A0A0MTS7_HUMAN	Titin OS=Homo sapiens GN=TTN PE=1 SV=1	12316	1242.08	323.886	995.397	2.23962e+06	18366.7	51449.5	0	174.914	6891.05	174120	43729.3
16748	22.0746	2	408.761	815.508	-0.00377563	-4.62976	11.53	LSGVLTVK		A0A0A0MTS7_HUMAN	Titin OS=Homo sapiens GN=TTN PE=1 SV=1	3.60833e+06	373874	395058	462906	697337	5777.36	29209	149406	7419.19	1.27068e+06	22964.9	2719.53
19832	27.216	2	408.761	815.508	-0.00336231	-4.12295	11.28	LSGVLTVK		A0A0A0MTS7_HUMAN	Titin OS=Homo sapiens GN=TTN PE=1 SV=1	15.2494	15571.6	0	35027.6	0	0	46764.6	0	0	0	0	3.66033
22086	24.175	1	816.518	815.51	-0.00133423	-1.63606	---	LSGVLTVK		A0A0A0MTS7_HUMAN	Titin OS=Homo sapiens GN=TTN PE=1 SV=1	7410.56	4.09301e+06	3.28077e+06	5.184e+06	197018	308.583	0	19465.4	1.72026e+06	34744.1	0	51288
34589	23.0977	1	816.517	815.51	-0.00148209	-1.81738	---	LSGVLTVK		A0A0A0MTS7_HUMAN	Titin OS=Homo sapiens GN=TTN PE=1 SV=1	0	0	0	0	2.39558e+06	0	11510	0	0	0	23926.2	0
76699	24.6703	1	816.517	815.51	-0.00173295	-2.12499	---	LSGVLTVK		A0A0A0MTS7_HUMAN	Titin OS=Homo sapiens GN=TTN PE=1 SV=1	0	0	0	0	0	1.39321e+06	177209	0	0	0	169895	0
4022	38.2091	3	674.348	2020.02	0.00850081	4.20829	0.96	VLDTPGPPVNVTVKEISK	[4] Phospho (ST)|[7] Oxidation (P)|[8] Oxidation (P)|[14] Oxidation (K)	A0A0A0MTS7_HUMAN	Titin OS=Homo sapiens GN=TTN PE=1 SV=1	1.16412e+06	2.60571e+07	2.40178e+07	2.17677e+07	1.28463e+07	1.92104e+07	3.38933e+06	1.89429e+07	1.53143e+07	2.63136e+07	1.76574e+07	2.30444e+07
4106	74.7566	3	698.691	2093.05	-0.00711289	-3.39832	4.63	LGSATASINVKVIGLPGPCK	[7] Phospho (ST)|[18] Oxidation (P)|[20] Oxidation (K)	A0A0A0MTS7_HUMAN	Titin OS=Homo sapiens GN=TTN PE=1 SV=1	1.42775e+06	1.10848e+07	4.12236e+06	4.08447e+07	561648	7.88568e+06	168318	7.83116e+06	5.80697e+06	2.37215e+07	24987.3	6.75136e+06
4215	18.151	2	344.204	686.394	-0.00191207	-2.78567	6.59	ASVAVPK	[6] Oxidation (P)	A0A0A0MTS7_HUMAN	Titin OS=Homo sapiens GN=TTN PE=1 SV=1	147846	559550	690124	688777	153137	331040	160413	685113	117112	1.17844e+06	2.00258e+06	545541
4268	45.7545	2	744.87	1487.72	-0.00223109	-1.49967	4.52	EAAVLYKPAVSTK	[6] Phospho (Y)|[7] Oxidation (K)|[8] Oxidation (P)	A0A0A0MTS7_HUMAN	Titin OS=Homo sapiens GN=TTN PE=1 SV=1	5.0527e+06	4.65449e+06	4.75472e+06	3.41288e+06	3.10141e+06	4.19288e+06	587083	3.71836e+06	3.0359e+06	1.07563e+07	3.37898e+06	4.52934e+06
4273	78.4382	2	885.955	1769.89	-0.00500579	-2.82829	1.36	VQLKALVGGTAPMTIK	[4] Oxidation (K)|[10] Phospho (ST)|[12] Oxidation (P)|[13] Oxidation (M)|[16] Oxidation (K)	A0A0A0MTS7_HUMAN	Titin OS=Homo sapiens GN=TTN PE=1 SV=1	4.46701e+06	5.69542e+06	5.30015e+06	4.55784e+06	8.41225e+06	5.47106e+06	2.4012e+07	5.09446e+06	4.35343e+06	1.35152e+06	2.12245e+07	1.00539e+06
4306	14.6868	2	981.276	1960.54	0.000863659	0.440522	3.02	VTGLTENSDYQYR	[2] Phospho (ST)|[5] Phospho (ST)|[7] Oxidation (N)|[8] Phospho (ST)|[10] Phospho (Y)|[12] Phospho (Y)	A0A0A0MTS7_HUMAN	Titin OS=Homo sapiens GN=TTN PE=1 SV=1	0	4.16153e+07	2.22648e+06	1.76784e+07	85713.1	459808	613.52	3.28331e+07	255403	1.65763e+07	0	268500
4380	16.7574	2	456.766	911.517	-0.00179055	-1.96436	1.25	NAVGVSLPR		A0A0A0MTS7_HUMAN	Titin OS=Homo sapiens GN=TTN PE=1 SV=1	7.27229e+06	685919	565394	1.0885e+06	7.01765e+06	503645	18915.5	508617	218957	713560	29961	393397
48944	16.7929	1	912.525	911.518	-0.00139801	-1.53371	---	NAVGVSLPR		A0A0A0MTS7_HUMAN	Titin OS=Homo sapiens GN=TTN PE=1 SV=1	1.59325e+06	53940.4	44794.6	101869	1.46407e+06	19008	0	19116.9	0	150589	2703.38	65787.5
4407	26.544	2	400.77	799.526	-0.00179859	-2.24956	5.51	VAKLTIR		A0A0A0MTS7_HUMAN	Titin OS=Homo sapiens GN=TTN PE=1 SV=1	5207.26	6854.31	6242.42	7365.71	15.4414	4931.49	301354	16821.7	6405.73	1.08608e+07	1327.02	1.44419e+06
5867	27.4811	2	400.77	799.526	-0.00195036	-2.43939	6.53	VAKLTIR		A0A0A0MTS7_HUMAN	Titin OS=Homo sapiens GN=TTN PE=1 SV=1	0	1712.21	5327.71	5068.32	0	3799.73	0	2.51769e+06	2134.99	19968.3	0	0
7394	28.4156	2	400.77	799.526	-0.00189945	-2.37571	6.55	VAKLTIR		A0A0A0MTS7_HUMAN	Titin OS=Homo sapiens GN=TTN PE=1 SV=1	263487	3.75558e+06	4090.85	13977954	184566	0	35.0217	0	0	41926.6	0	0
14938	28.0638	2	400.77	799.526	-0.00167829	-2.0991	10.88	VAKLTIR		A0A0A0MTS7_HUMAN	Titin OS=Homo sapiens GN=TTN PE=1 SV=1	0	0	0	22395.8	29315.9	1145.99	28.8058	0	0	0	0	0
29325	29.2203	2	400.771	799.527	-0.00140695	-1.75972	8.24	VAKLTIR		A0A0A0MTS7_HUMAN	Titin OS=Homo sapiens GN=TTN PE=1 SV=1	174842	282447	5.41144e+06	550631	0	0	0	407938	0	501842	0	272081
4452	11.5814	2	408.713	815.412	-0.00142663	-1.74958	1.88	KDLPDGR	[5] Oxidation (D)	A0A0A0MTS7_HUMAN	Titin OS=Homo sapiens GN=TTN PE=1 SV=1	11190	2.64487e+06	2.67561e+06	1.97855e+06	2.38597e+06	2.05488e+06	0	2.02775e+06	2.24803e+06	779168	0	1.54253e+06
41133	11.5638	1	816.42	815.412	-0.00132874	-1.62953	---	KDLPDGR	[5] Oxidation (D)	A0A0A0MTS7_HUMAN	Titin OS=Homo sapiens GN=TTN PE=1 SV=1	2799.19	707246	729590	468231	421385	429787	0	442530	556923	23398.3	0	272370
4461	40.8661	2	597.839	1193.66	-0.00181459	-1.52018	4.41	VPPTKAPEVPK	[2] Oxidation (P)|[3] Oxidation (P)	A0A0A0MTS7_HUMAN	Titin OS=Homo sapiens GN=TTN PE=1 SV=1	1.49732e+07	3.07081e+06	0	2.6955e+06	1.7621e+07	8667.82	16648.2	2.48061e+07	0	16795.3	3738.18	670741
4637	29.0459	2	523.282	1044.55	0.00355013	3.39874	8	TLEPADIVR	[4] Oxidation (P)|[6] Oxidation (D)	A0A0A0MTS7_HUMAN	Titin OS=Homo sapiens GN=TTN PE=1 SV=1	1.83346e+06	2.3641e+06	2.84056e+06	1.87204e+06	205894	1.89134e+06	14081.8	2.0945e+06	53983	2.25101e+06	350976	1.37541e+06
72932	29.0075	1	1045.55	1044.54	-0.00499844	-4.78528	10.05	TLEPADIVR	[4] Oxidation (P)|[6] Oxidation (D)	A0A0A0MTS7_HUMAN	Titin OS=Homo sapiens GN=TTN PE=1 SV=1	0	1.16549e+06	1.40959e+06	237720	1217.38	543773	0	372830	0	19590.4	149051	21564.7
4648	22.6918	2	365.708	729.401	-0.00157915	-2.165	6.83	VAAVNEK		A0A0A0MTS7_HUMAN	Titin OS=Homo sapiens GN=TTN PE=1 SV=1	458328	3.01694e+06	3.22894e+06	1.96772e+06	2.99219e+06	3.15504e+06	237900	2.55536e+06	2.89104e+06	867673	591998	5.4326e+06
4676	72.8375	4	696.6	2782.37	-0.0085809	-3.08402	6	AVSPTETKPTPTEKVQHLPVSAPPK	[19] Oxidation (P)|[21] Phospho (ST)|[23] Oxidation (P)|[24] Oxidation (P)|[25] Oxidation (K)	A0A0A0MTS7_HUMAN	Titin OS=Homo sapiens GN=TTN PE=1 SV=1	2.0618e+07	1.76356e+07	1.81246e+07	2.40577e+07	9.45945e+06	1.56047e+07	8.16039e+06	2.36784e+07	1.18696e+07	2.9436e+07	762270	2.34992e+07
4677	30.012	2	695.363	1388.71	0.00397186	2.86011	13.27	EQVQITQEKMR		A0A0A0MTS7_HUMAN	Titin OS=Homo sapiens GN=TTN PE=1 SV=1	9.45063e+06	1.62608e+07	1.42457e+07	1.86744e+07	6.69152e+06	1.59373e+07	6.56877e+06	1.20895e+07	1.41332e+07	2.54726e+07	3.42065e+06	1.88388e+07
4697	22.1804	2	507.284	1012.55	-0.00145019	-1.43221	0.7	DKPAVAPATK	[7] Oxidation (P)	A0A0A0MTS7_HUMAN	Titin OS=Homo sapiens GN=TTN PE=1 SV=1	598740	6.34381e+06	5.75388e+06	6.94835e+06	2.38694e+06	5.01395e+06	636196	3.94192e+06	3.95573e+06	2.51754e+06	1.06162e+06	1147.92
4697	22.1804	2	507.284	1012.55	-0.00145019	-1.43221	1.65	DKPAVAPATK	[3] Oxidation (P)	A0A0A0MTS7_HUMAN	Titin OS=Homo sapiens GN=TTN PE=1 SV=1	598740	6.34381e+06	5.75388e+06	6.94835e+06	2.38694e+06	5.01395e+06	636196	3.94192e+06	3.95573e+06	2.51754e+06	1.06162e+06	1147.92
4711	64.0837	2	655.319	1308.62	0.00398496	3.04516	1.26	AADPIDPPGPPAK	[4] Oxidation (P)|[7] Oxidation (P)|[8] Oxidation (P)|[11] Oxidation (P)	A0A0A0MTS7_HUMAN	Titin OS=Homo sapiens GN=TTN PE=1 SV=1	1.31508e+06	2.45759e+06	3.08041e+06	1.40905e+06	317548	1.64123e+06	217565	2.71515e+06	2.09398e+06	1.59358e+06	3.01514e+06	1.77172e+06
4752	48.291	3	669.356	2005.05	0.0085379	4.25822	---	KPEAPAVTVPEVPQEAAEK	[19] Oxidation (K)	A0A0A0MTS7_HUMAN	Titin OS=Homo sapiens GN=TTN PE=1 SV=1	9.00128e+06	1.83312e+07	1.88137e+07	1.81518e+07	8.4875e+06	1.55944e+07	1.8383e+06	1.39458e+07	1.41808e+07	1.90603e+07	62877.6	9.42972e+06
83511	48.3086	2	1003.53	2005.04	0.00683011	3.40647	9.65	KPEAPAVTVPEVPQEAAEK	[19] Oxidation (K)	A0A0A0MTS7_HUMAN	Titin OS=Homo sapiens GN=TTN PE=1 SV=1	0	1.25521e+06	1.03835e+06	983961	75326.8	0	0	440847	0	1.2214e+06	0	0
4763	42.8488	3	348.88	1043.62	-0.00337745	-3.23628	5	VLISEEVKK		A0A0A0MTS7_HUMAN	Titin OS=Homo sapiens GN=TTN PE=1 SV=1	190906	8.39856e+06	7.44561e+06	8.56467e+06	23087	217225	12135.1	5.93815e+06	0	177993	9796.1	116242
9017	42.8665	2	522.818	1043.62	-0.00194483	-1.86354	---	VLISEEVKK		A0A0A0MTS7_HUMAN	Titin OS=Homo sapiens GN=TTN PE=1 SV=1	36687.9	7.8692e+06	6.43848e+06	7.64049e+06	25486.5	141669	593.758	4.96914e+06	46608.1	54453.1	14.878	14449.3
4818	72.8375	3	671.662	2011.97	-0.00622541	-3.09418	0.02	AGTKIELPATVTGKPEPK	[4] Oxidation (K)|[8] Oxidation (P)|[12] Phospho (ST)|[14] Oxidation (K)|[15] Oxidation (P)|[17] Oxidation (P)|[18] Oxidation (K)	A0A0A0MTS7_HUMAN	Titin OS=Homo sapiens GN=TTN PE=1 SV=1	266851	3.51419e+06	6.84791e+06	3.76388e+06	433420	1.41257e+06	2.37779e+06	8.20367e+06	3.31713e+06	8.40775e+06	1.36533e+06	1.76402e+06
4840	59.4108	2	706.891	1411.77	-0.000174279	-0.123448	0.05	VLAENLAGPGKPSK	[5] Oxidation (N)|[12] Oxidation (P)	A0A0A0MTS7_HUMAN	Titin OS=Homo sapiens GN=TTN PE=1 SV=1	797984	2.30787e+07	2.1377e+07	1.50188e+07	1.32282e+06	2.22504e+07	923583	2.04301e+07	1.66442e+07	2.66324e+06	282654	2.39097e+07
4849	78.7796	2	746.887	1491.76	9.14e-05	0.0612641	1.19	GLSDPVTIGPITVK	[3] Phospho (ST)|[14] Oxidation (K)	A0A0A0MTS7_HUMAN	Titin OS=Homo sapiens GN=TTN PE=1 SV=1	1.5576e+07	2.02542e+07	1.6881e+07	1.51612e+07	1.16406e+07	1.25644e+07	386693	1.54705e+07	1.42203e+07	1.5249e+07	122441	1.09805e+07
4856	36.7038	2	677.85	1353.69	-0.00501273	-3.70301	10.17	EIKPSKNAVIK	[3] Oxidation (K)|[5] Phospho (ST)|[6] Oxidation (K)|[7] Oxidation (N)	A0A0A0MTS7_HUMAN	Titin OS=Homo sapiens GN=TTN PE=1 SV=1	1.18375e+07	1.58685e+07	1.68896e+07	1.18751e+07	8.76841e+06	1.23318e+07	90180.5	1.14325e+07	1.09122e+07	1.51072e+07	1.22397e+06	1.12564e+07
4931	35.2545	2	538.261	1074.51	-0.00426529	-3.96952	0.11	LRPTTTYK	[5] Phospho (ST)|[8] Oxidation (K)	A0A0A0MTS7_HUMAN	Titin OS=Homo sapiens GN=TTN PE=1 SV=1	2.34532e+06	3.03173e+06	2.82777e+06	2.45947e+06	2.66137e+06	1.42148e+06	395418	1.81177e+06	1.39406e+06	1.83162e+06	1.29624e+06	1.35449e+06
5035	77.9713	4	622.095	2484.35	0.060325	24.2826	1.1	VCALNKVGLGEATSVPGTVKPEDK	[23] Oxidation (D)	A0A0A0MTS7_HUMAN	Titin OS=Homo sapiens GN=TTN PE=1 SV=1	4.58837e+06	3.2551e+07	2.85507e+07	7.18446e+06	866336	1.63005e+07	127428	3.02959e+07	1.93288e+07	1.56158e+07	419509	2.01091e+07
17563	77.9176	3	829.124	2484.35	0.0601846	24.2261	---	VCALNKVGLGEATSVPGTVKPEDK	[23] Oxidation (D)	A0A0A0MTS7_HUMAN	Titin OS=Homo sapiens GN=TTN PE=1 SV=1	2.98968e+06	1.28112e+07	1.22468e+07	4.1757e+06	686533	3.70084e+06	108915	1.14058e+07	1.72212e+06	5.35474e+06	94129.1	1.6828e+06
5101	19.317	2	390.752	779.489	-0.00195951	-2.51383	9.01	KPVPVPK	[6] Oxidation (P)	A0A0A0MTS7_HUMAN	Titin OS=Homo sapiens GN=TTN PE=1 SV=1	1288.39	3.58416e+06	4.05222e+06	2.36231e+06	0	7472.59	0	2.76526e+06	3.62136e+06	3811.77	0	0
7328	19.8985	2	390.751	779.488	-0.00213864	-2.74364	5.09	KPVPVPK	[6] Oxidation (P)	A0A0A0MTS7_HUMAN	Titin OS=Homo sapiens GN=TTN PE=1 SV=1	0	4.9787e+06	4.81691e+06	3.43844e+06	0	3.16414e+06	5950.98	89897.9	233181	0	536094	3355.86
12973	16.9335	2	390.751	779.487	-0.0031281	-4.01301	4	KPVPVPK	[6] Oxidation (P)	A0A0A0MTS7_HUMAN	Titin OS=Homo sapiens GN=TTN PE=1 SV=1	1.77958e+06	166028	55398.5	159901	3.17582e+06	41543.8	118786	121216	56371.7	165475	144579	89797.9
13416	18.6447	2	390.752	779.489	-0.00188658	-2.42027	3.49	KPVPVPK	[6] Oxidation (P)	A0A0A0MTS7_HUMAN	Titin OS=Homo sapiens GN=TTN PE=1 SV=1	29590.7	62726.9	0	164175	0	0	0	2.7759e+06	0	3.2683e+06	710.085	166771
13534	17.9036	2	390.751	779.488	-0.002194	-2.81465	6.35	KPVPVPK	[6] Oxidation (P)	A0A0A0MTS7_HUMAN	Titin OS=Homo sapiens GN=TTN PE=1 SV=1	3.21715e+06	0	27606.9	2551.27	1912.54	25497.8	0	0	20538	0	0	2.53627e+06
13854	18.1862	2	390.751	779.488	-0.00212944	-2.73184	8.99	KPVPVPK	[6] Oxidation (P)	A0A0A0MTS7_HUMAN	Titin OS=Homo sapiens GN=TTN PE=1 SV=1	62768.1	0	0	0	0	0	0	26027.3	0	3.14614e+06	0	3.19486e+06
26419	21.6856	2	390.752	779.489	-0.00166034	-2.13004	4.11	KPVPVPK	[6] Oxidation (P)	A0A0A0MTS7_HUMAN	Titin OS=Homo sapiens GN=TTN PE=1 SV=1	0	0	0	0	0	0	0	0	0	3888.16	0	0
5135	19.1578	2	336.207	670.399	-0.00200982	-2.99793	9.25	ASVAVPK		A0A0A0MTS7_HUMAN	Titin OS=Homo sapiens GN=TTN PE=1 SV=1	1.87252e+06	2.14258e+06	2.2401e+06	2.13492e+06	937038	1.88232e+06	23322.6	1.60758e+06	1.5874e+06	1.70353e+06	17145.2	1.47621e+06
5225	37.2527	3	481.595	1441.76	-0.00284091	-1.97044	0.88	IPEEKVPVPVQK	[2] Oxidation (P)|[5] Oxidation (K)|[7] Oxidation (P)|[9] Oxidation (P)|[12] Oxidation (K)	A0A0A0MTS7_HUMAN	Titin OS=Homo sapiens GN=TTN PE=1 SV=1	577256	1.54076e+07	1.30977e+07	1.23884e+07	3.99941e+06	5.52212e+06	586020	9.04442e+06	8.88698e+06	1.04103e+07	3.03407e+06	346824
5247	11.402	3	614.965	1841.87	0.00506997	2.75262	1.94	VAGTPELSVEWYKDGK	[5] Oxidation (P)|[13] Oxidation (K)|[14] Oxidation (D)|[16] Oxidation (K)	A0A0A0MTS7_HUMAN	Titin OS=Homo sapiens GN=TTN PE=1 SV=1	2648.29	5.93534e+06	5.60368e+06	6.0565e+06	3.58351e+06	4.903e+06	12696.6	3.53277e+06	4.21816e+06	5.27256e+06	16259.7	3.33026e+06
21413	11.402	4	461.475	1841.87	0.00422545	2.29411	---	VAGTPELSVEWYKDGK	[5] Oxidation (P)|[13] Oxidation (K)|[14] Oxidation (D)|[16] Oxidation (K)	A0A0A0MTS7_HUMAN	Titin OS=Homo sapiens GN=TTN PE=1 SV=1	22029	804596	902791	780178	450519	909386	0	627869	654054	839545	0	496714
50636	11.3844	2	921.944	1841.87	0.00502958	2.73069	---	VAGTPELSVEWYKDGK	[5] Oxidation (P)|[13] Oxidation (K)|[14] Oxidation (D)|[16] Oxidation (K)	A0A0A0MTS7_HUMAN	Titin OS=Homo sapiens GN=TTN PE=1 SV=1	0	980252	958162	948366	434758	811977	0	471447	631306	773033	3489.48	444270
5317	20.837	2	596.32	1190.63	0.00045579	0.382816	3.19	VTNDNLLSRK	[5] Oxidation (N)|[10] Oxidation (K)	A0A0A0MTS7_HUMAN	Titin OS=Homo sapiens GN=TTN PE=1 SV=1	1.37458e+06	217192	323940	319166	48430.6	1.80275e+06	86948.7	428696	1.8743e+06	368914	95151.6	412886
7994	20.8546	3	397.883	1190.63	0.00107067	0.899247	---	VTNDNLLSRK	[5] Oxidation (N)|[10] Oxidation (K)	A0A0A0MTS7_HUMAN	Titin OS=Homo sapiens GN=TTN PE=1 SV=1	81389.7	18904.2	16268.8	22935.9	1102.25	1.50383e+06	32411.5	61628.9	1.28751e+06	26718.4	11435.9	39188.9
5317	20.837	2	596.32	1190.63	0.00045579	0.382816	1.89	VTNDNLLSRK	[4] Oxidation (D)|[5] Oxidation (N)	A0A0A0MTS7_HUMAN	Titin OS=Homo sapiens GN=TTN PE=1 SV=1	1.37458e+06	217192	323940	319166	48430.6	1.80275e+06	86948.7	428696	1.8743e+06	368914	95151.6	412886
7994	20.8546	3	397.883	1190.63	0.00107067	0.899247	---	VTNDNLLSRK	[4] Oxidation (D)|[5] Oxidation (N)	A0A0A0MTS7_HUMAN	Titin OS=Homo sapiens GN=TTN PE=1 SV=1	81389.7	18904.2	16268.8	22935.9	1102.25	1.50383e+06	32411.5	61628.9	1.28751e+06	26718.4	11435.9	39188.9
5355	28.5916	3	431.88	1292.62	-0.00630439	-4.8772	10.66	AADPIDPPGPPAK	[8] Oxidation (P)|[10] Oxidation (P)|[11] Oxidation (P)	A0A0A0MTS7_HUMAN	Titin OS=Homo sapiens GN=TTN PE=1 SV=1	7.01856e+06	9.93611e+06	1.03129e+07	7.11058e+06	437639	8.33121e+06	2.11736e+06	7.30646e+06	8.85656e+06	7.68874e+06	16029.5	7.68975e+06
5355	28.5916	3	431.88	1292.62	-0.00630439	-4.8772	11.17	AADPIDPPGPPAK	[7] Oxidation (P)|[10] Oxidation (P)|[11] Oxidation (P)	A0A0A0MTS7_HUMAN	Titin OS=Homo sapiens GN=TTN PE=1 SV=1	7.01856e+06	9.93611e+06	1.03129e+07	7.11058e+06	437639	8.33121e+06	2.11736e+06	7.30646e+06	8.85656e+06	7.68874e+06	16029.5	7.68975e+06
5366	27.3575	3	421.177	1260.51	0.00354983	2.81619	2.68	DSCTAQLNIK	[1] Oxidation (D)|[4] Phospho (ST)|[8] Oxidation (N)	A0A0A0MTS7_HUMAN	Titin OS=Homo sapiens GN=TTN PE=1 SV=1	0	7.23437e+06	0	9.50678e+06	0	0	0	4049.02	0	9690.33	0	0
5735	27.3575	2	631.262	1260.51	0.00322616	2.55942	---	DSCTAQLNIK	[1] Oxidation (D)|[4] Phospho (ST)|[8] Oxidation (N)	A0A0A0MTS7_HUMAN	Titin OS=Homo sapiens GN=TTN PE=1 SV=1	31975.8	1.14392e+07	43930.7	1.63263e+07	4.76233e+06	250324	107562	168457	72229.2	36958.9	19474.5	341278
8177	25.8368	2	631.263	1260.51	0.00521774	4.1394	0.63	DSCTAQLNIK	[1] Oxidation (D)|[4] Phospho (ST)|[8] Oxidation (N)	A0A0A0MTS7_HUMAN	Titin OS=Homo sapiens GN=TTN PE=1 SV=1	26461.1	103775	131180	115203	100209	248501	40612.4	370067	393486	1.53288e+07	1.85724e+06	5.40859e+06
10971	25.8368	3	421.177	1260.51	0.00398992	3.16533	---	DSCTAQLNIK	[1] Oxidation (D)|[4] Phospho (ST)|[8] Oxidation (N)	A0A0A0MTS7_HUMAN	Titin OS=Homo sapiens GN=TTN PE=1 SV=1	29283.6	4995.16	0	1114.06	0	0	94361	0	13988.4	6.75718e+06	654899	2.32127e+06
5374	55.0675	4	628.052	2508.18	0.00510818	2.03661	9.55	ACDPIYKPGPPNNPKVIDITR	[3] Oxidation (D)|[10] Oxidation (P)|[11] Oxidation (P)|[13] Oxidation (N)|[20] Phospho (ST)	A0A0A0MTS7_HUMAN	Titin OS=Homo sapiens GN=TTN PE=1 SV=1	1.1731e+07	1.49688e+07	1.53194e+07	2.21686e+07	1.78307e+06	1.51269e+07	334771	1.73331e+07	1.32866e+07	2.01411e+07	247294	1.45509e+06
8072	55.0675	3	837.068	2508.18	0.00991787	3.95422	---	ACDPIYKPGPPNNPKVIDITR	[3] Oxidation (D)|[10] Oxidation (P)|[11] Oxidation (P)|[13] Oxidation (N)|[20] Phospho (ST)	A0A0A0MTS7_HUMAN	Titin OS=Homo sapiens GN=TTN PE=1 SV=1	8.20111e+06	1.58994e+07	1.69809e+07	1.60955e+07	655866	1.46813e+07	83655.5	1.93734e+07	1.23346e+07	1.99637e+07	1.08222e+06	1.62281e+07
5374	55.0675	4	628.052	2508.18	0.00510818	2.03661	---	ACDPIYKPGPPNNPKVIDITR	[8] Oxidation (P)|[10] Oxidation (P)|[11] Oxidation (P)|[18] Oxidation (D)|[20] Phospho (ST)	A0A0A0MTS7_HUMAN	Titin OS=Homo sapiens GN=TTN PE=1 SV=1	1.1731e+07	1.49688e+07	1.53194e+07	2.21686e+07	1.78307e+06	1.51269e+07	334771	1.73331e+07	1.32866e+07	2.01411e+07	247294	1.45509e+06
8072	55.0675	3	837.068	2508.18	0.00991787	3.95422	6.74	ACDPIYKPGPPNNPKVIDITR	[8] Oxidation (P)|[10] Oxidation (P)|[11] Oxidation (P)|[18] Oxidation (D)|[20] Phospho (ST)	A0A0A0MTS7_HUMAN	Titin OS=Homo sapiens GN=TTN PE=1 SV=1	8.20111e+06	1.58994e+07	1.69809e+07	1.60955e+07	655866	1.46813e+07	83655.5	1.93734e+07	1.23346e+07	1.99637e+07	1.08222e+06	1.62281e+07
5393	58.0391	2	712.34	1422.66	0.000362425	0.254751	1.29	VLDTPSPPVNLK	[3] Oxidation (D)|[4] Phospho (ST)|[8] Oxidation (P)|[10] Oxidation (N)|[12] Oxidation (K)	A0A0A0MTS7_HUMAN	Titin OS=Homo sapiens GN=TTN PE=1 SV=1	2.67913e+06	1.461e+07	1.4553e+07	9.74023e+06	1.7875e+06	1.20213e+07	6.02505e+06	1.51398e+07	1.22257e+07	1.88036e+07	1.00063e+07	1.32889e+07
5404	55.1031	2	580.773	1159.53	0.0033905	2.92404	3.89	VSEPPLPPGR	[2] Phospho (ST)|[5] Oxidation (P)|[8] Oxidation (P)	A0A0A0MTS7_HUMAN	Titin OS=Homo sapiens GN=TTN PE=1 SV=1	1.06702e+06	8.50695e+06	7.66097e+06	5.98659e+06	43685.4	1.06255e+07	16387.5	7.32906e+06	9.35835e+06	47341.4	9486.6	954866
5418	23.2563	2	491.236	980.457	-0.000712934	-0.727144	12.69	KVPSTPPK	[1] Oxidation (K)|[3] Oxidation (P)|[5] Phospho (ST)|[6] Oxidation (P)	A0A0A0MTS7_HUMAN	Titin OS=Homo sapiens GN=TTN PE=1 SV=1	60240.5	1.39072e+06	1.21801e+06	1.71139e+06	457615	480183	776641	1.11357e+06	681511	1.94942e+06	2.42394e+07	384698
5443	68.2706	2	599.855	1197.7	-0.00147909	-1.23494	1.13	IIPPKKPPTK	[3] Oxidation (P)|[6] Oxidation (K)|[7] Oxidation (P)|[8] Oxidation (P)|[10] Oxidation (K)	A0A0A0MTS7_HUMAN	Titin OS=Homo sapiens GN=TTN PE=1 SV=1	5.06221e+06	817062	56961.9	3.79121e+06	2.72195e+07	6007.86	2616.4	406427	0	483954	0	9.11799e+06
5443	68.2706	2	599.855	1197.7	-0.00147909	-1.23494	8.28	IIPPKKPPTK	[5] Oxidation (K)|[6] Oxidation (K)|[7] Oxidation (P)|[8] Oxidation (P)|[10] Oxidation (K)	A0A0A0MTS7_HUMAN	Titin OS=Homo sapiens GN=TTN PE=1 SV=1	5.06221e+06	817062	56961.9	3.79121e+06	2.72195e+07	6007.86	2616.4	406427	0	483954	0	9.11799e+06
5471	26.6675	2	464.765	927.516	0.0026381	2.84427	---	KPEAPRAK	[2] Oxidation (P)|[5] Oxidation (P)	A0A0A0MTS7_HUMAN	Titin OS=Homo sapiens GN=TTN PE=1 SV=1	413914	154786	263284	147051	36389.6	13084.2	1.76641e+06	8.69929e+06	3691.66	705519	29170.7	754276
10886	26.6852	3	310.179	927.515	0.00158182	1.70544	0.43	KPEAPRAK	[2] Oxidation (P)|[5] Oxidation (P)	A0A0A0MTS7_HUMAN	Titin OS=Homo sapiens GN=TTN PE=1 SV=1	7020.5	0	0	0	0	0	335478	2.86047e+06	0	36804.4	122.527	4297.95
85663	26.6499	1	928.523	927.516	0.00233311	2.51544	---	KPEAPRAK	[2] Oxidation (P)|[5] Oxidation (P)	A0A0A0MTS7_HUMAN	Titin OS=Homo sapiens GN=TTN PE=1 SV=1	0	0	0	0	0	19718.3	79702	674455	0	0	0	0
5537	71.4158	2	1214.55	2427.09	-0.00994216	-4.09632	7.91	DTTGTALRITQFVVPDLQTK	[1] Oxidation (D)|[5] Phospho (ST)|[10] Phospho (ST)|[15] Oxidation (P)|[16] Oxidation (D)|[20] Oxidation (K)	A0A0A0MTS7_HUMAN	Titin OS=Homo sapiens GN=TTN PE=1 SV=1	0	301019	102392	47351	1.26419e+08	22674.9	0	421247	0	0	0	0
5537	71.4158	2	1214.55	2427.09	0.00785784	3.23757	9.53	KGQVDLVDTMAFLVIPNSTR	[5] Oxidation (D)|[8] Oxidation (D)|[10] Oxidation (M)|[17] Oxidation (N)|[18] Phospho (ST)|[19] Phospho (ST)	A0A0A0MTS7_HUMAN	Titin OS=Homo sapiens GN=TTN PE=1 SV=1	0	301019	102392	47351	1.26419e+08	22674.9	0	421247	0	0	0	0
5542	22.1452	2	478.263	954.512	-0.00158358	-1.65904	2.81	DGQKLPPGK	[6] Oxidation (P)	A0A0A0MTS7_HUMAN	Titin OS=Homo sapiens GN=TTN PE=1 SV=1	526461	3.37403e+06	3.48314e+06	3.6209e+06	1.91712e+06	3.61078e+06	223994	2.92945e+06	3.33934e+06	4.2025e+06	372890	2.18136e+06
5593	50.7454	4	568.779	2271.09	0.0153068	6.73989	---	SSIRIPGPPETLQIFDVSR	[2] Phospho (ST)|[18] Phospho (ST)	A0A0A0MTS7_HUMAN	Titin OS=Homo sapiens GN=TTN PE=1 SV=1	3.32197e+06	4.75544e+06	4.30304e+06	5.09919e+06	2.4055e+07	1.58483e+06	78902.8	1.97686e+07	926744	5.12585e+07	707022	3.46908e+07
8507	50.7278	3	758.035	2271.08	0.0142477	6.27356	---	SSIRIPGPPETLQIFDVSR	[2] Phospho (ST)|[18] Phospho (ST)	A0A0A0MTS7_HUMAN	Titin OS=Homo sapiens GN=TTN PE=1 SV=1	4.12249e+06	1.09817e+06	5.17688e+06	2.38238e+06	2.31603e+07	369607	243515	5.57854e+06	292459	5.21724e+07	678078	3.18303e+07
129191	50.7454	2	1136.55	2271.08	0.00861193	3.79201	9.2	SSIRIPGPPETLQIFDVSR	[2] Phospho (ST)|[18] Phospho (ST)	A0A0A0MTS7_HUMAN	Titin OS=Homo sapiens GN=TTN PE=1 SV=1	153262	44595	35765.6	90490.5	721128	37793.3	7951.21	965734	0	3.86403e+06	479369	2.01301e+06
5705	33.6943	2	422.729	843.443	-0.00199094	-2.36049	10.75	VKSPEPR	[4] Oxidation (P)|[6] Oxidation (P)	A0A0A0MTS7_HUMAN	Titin OS=Homo sapiens GN=TTN PE=1 SV=1	7.90319e+06	239171	436185	645073	60333.6	279086	117191	660635	68339.2	1.18338e+07	185967	9.09157e+06
11602	37.1111	2	422.729	843.443	-0.00234446	-2.77962	10.71	VKSPEPR	[4] Oxidation (P)|[6] Oxidation (P)	A0A0A0MTS7_HUMAN	Titin OS=Homo sapiens GN=TTN PE=1 SV=1	749346	786156	1.08473e+06	650223	165187	791516	2233.81	108774	940215	693827	1.18802e+06	326337
5706	58.5914	2	448.746	895.478	5.87e-05	0.0655374	8.77	LSGVLTVK	[6] Phospho (ST)	A0A0A0MTS7_HUMAN	Titin OS=Homo sapiens GN=TTN PE=1 SV=1	58845.6	958940	0	1.16098e+07	59973	61062.4	0	7.35837e+06	191957	651730	4.42211e+06	896678
6866	59.1442	2	448.747	895.479	0.000737949	0.824084	5.23	LSGVLTVK	[6] Phospho (ST)	A0A0A0MTS7_HUMAN	Titin OS=Homo sapiens GN=TTN PE=1 SV=1	6498.55	8.52376e+06	1.17473e+07	2.34088e+06	470.12	23157	2200.18	875273	0	2.4025e+06	202.339	1.33181e+06
8382	56.8839	2	448.747	895.479	0.00081139	0.906098	5.19	LSGVLTVK	[6] Phospho (ST)	A0A0A0MTS7_HUMAN	Titin OS=Homo sapiens GN=TTN PE=1 SV=1	6.33535e+06	42127.9	12215.7	61581.4	6.884e+06	0	3.33583e+06	68107.6	0	191129	85799.6	73.9037
10698	60.1046	2	448.746	895.478	0.000285671	0.319015	5.66	LSGVLTVK	[6] Phospho (ST)	A0A0A0MTS7_HUMAN	Titin OS=Homo sapiens GN=TTN PE=1 SV=1	1335.5	103486	185598	92107.6	404.089	7.8348e+06	0	1.36638e+06	1.06431e+07	16968.2	0	497.479
11072	58.2087	2	448.747	895.479	0.000667705	0.745641	5.05	LSGVLTVK	[6] Phospho (ST)	A0A0A0MTS7_HUMAN	Titin OS=Homo sapiens GN=TTN PE=1 SV=1	179776	0	9006.22	0	0	17622.4	0	506359	0	16296315	1429.09	589869
17946	57.7381	2	448.747	895.479	0.000690189	0.770749	5.52	LSGVLTVK	[6] Phospho (ST)	A0A0A0MTS7_HUMAN	Titin OS=Homo sapiens GN=TTN PE=1 SV=1	1.12087e+06	0	36010.1	60821.8	0	10397.3	31572.5	12.2322	40180.9	36146.1	740.086	7.08379e+06
21020	56.2063	2	448.747	895.479	0.000840546	0.938656	2.69	LSGVLTVK	[6] Phospho (ST)	A0A0A0MTS7_HUMAN	Titin OS=Homo sapiens GN=TTN PE=1 SV=1	3839.1	0	0	0	0	0	4222.71	0	0	10137.8	0	0
5720	79.8953	3	1003.18	3006.53	0.00627818	2.08819	2.72	GSGKPSRPSKPIVAMDPIAPPGKPQNPR	[5] Oxidation (P)|[8] Oxidation (P)|[10] Oxidation (K)|[11] Oxidation (P)|[17] Oxidation (P)|[20] Oxidation (P)|[21] Oxidation (P)|[23] Oxidation (K)	A0A0A0MTS7_HUMAN	Titin OS=Homo sapiens GN=TTN PE=1 SV=1	1.8722e+07	2.6134e+07	2.06096e+07	2.28833e+07	1.05367e+07	1.56148e+07	7.3031e+06	2.20595e+07	1.49954e+07	1.84062e+07	7.15697e+06	2.07555e+07
5720	79.8953	3	1003.18	3006.53	0.00627818	2.08819	4.34	GSGKPSRPSKPIVAMDPIAPPGKPQNPR	[4] Oxidation (K)|[8] Oxidation (P)|[10] Oxidation (K)|[11] Oxidation (P)|[17] Oxidation (P)|[20] Oxidation (P)|[21] Oxidation (P)|[23] Oxidation (K)	A0A0A0MTS7_HUMAN	Titin OS=Homo sapiens GN=TTN PE=1 SV=1	1.8722e+07	2.6134e+07	2.06096e+07	2.28833e+07	1.05367e+07	1.56148e+07	7.3031e+06	2.20595e+07	1.49954e+07	1.84062e+07	7.15697e+06	2.07555e+07
5720	79.8953	3	1003.18	3006.53	0.0145782	4.84887	3.87	GSGKPSRPSKPIVAMDPIAPPGKPQNPR	[6] Phospho (ST)|[15] Oxidation (M)|[16] Oxidation (D)|[17] Oxidation (P)	A0A0A0MTS7_HUMAN	Titin OS=Homo sapiens GN=TTN PE=1 SV=1	1.8722e+07	2.6134e+07	2.06096e+07	2.28833e+07	1.05367e+07	1.56148e+07	7.3031e+06	2.20595e+07	1.49954e+07	1.84062e+07	7.15697e+06	2.07555e+07
5765	12.4865	2	424.223	846.431	-0.00194699	-2.30023	19.51	EIVTEEK		A0A0A0MTS7_HUMAN	Titin OS=Homo sapiens GN=TTN PE=1 SV=1	1.97733e+06	1.52777e+06	1.47267e+06	1.07822e+06	762208	1.50596e+06	4463.26	868234	917989	1.14829e+06	1603.32	932509
5822	20.5008	1	858.466	857.459	-0.00161393	-1.88222	---	IAGSPEIR	[5] Oxidation (P)	A0A0A0MTS7_HUMAN	Titin OS=Homo sapiens GN=TTN PE=1 SV=1	1.29178e+06	360051	272255	272561	167205	25065.5	1.87903e+07	3.60602e+06	8874.32	294871	669438	1.56499e+06
6081	20.5008	2	429.737	857.459	-0.00170988	-1.99412	23.93	IAGSPEIR	[5] Oxidation (P)	A0A0A0MTS7_HUMAN	Titin OS=Homo sapiens GN=TTN PE=1 SV=1	784101	596023	266149	484149	56453.8	194901	1.00025e+07	1.14987e+06	119920	171940	65912.9	819053
249156	32.8637	2	429.737	857.459	-0.00143245	-1.67058	14.56	IAGSPEIR	[5] Oxidation (P)	A0A0A0MTS7_HUMAN	Titin OS=Homo sapiens GN=TTN PE=1 SV=1	40838.7	1.21261e+06	353626	355553	18014.5	0	19005.2	569238	11550.5	1.04133e+06	52978.4	303782
5898	20.253	2	379.243	756.472	-0.00250185	-3.30725	17.89	SIPITVK		A0A0A0MTS7_HUMAN	Titin OS=Homo sapiens GN=TTN PE=1 SV=1	121925	2.26715e+06	2.03438e+06	1.76583e+06	1.32363e+06	1.92266e+06	624632	2.23041e+06	1.73453e+06	1.70007e+06	1.04368e+06	1.11505e+06
13673	20.2352	1	757.481	756.474	-0.000837403	-1.10698	---	SIPITVK		A0A0A0MTS7_HUMAN	Titin OS=Homo sapiens GN=TTN PE=1 SV=1	0	3.66721e+06	1.9602e+06	2.33665e+06	1.32125e+06	1.34052e+06	731469	1.85722e+06	1.47247e+06	2.02103e+06	1.35523e+06	1.14465e+06
33080	23.6277	2	379.244	756.474	-0.000148848	-0.196765	9.13	SIPITVK		A0A0A0MTS7_HUMAN	Titin OS=Homo sapiens GN=TTN PE=1 SV=1	31.055	337655	50474.3	225547	50.5753	142501	0	302168	43124.3	135728	0	39.5973
38433	22.5332	2	379.244	756.473	-0.00166657	-2.20308	8.24	SIPITVK		A0A0A0MTS7_HUMAN	Titin OS=Homo sapiens GN=TTN PE=1 SV=1	0	5667.86	342.22	0	5046.78	0	15217.6	69388.5	4962.66	542.768	736992	53.5429
43019	19.3877	2	379.243	756.472	-0.00282605	-3.73582	8.32	SIPITVK		A0A0A0MTS7_HUMAN	Titin OS=Homo sapiens GN=TTN PE=1 SV=1	1.20221e+06	1960.06	1822.68	4297.41	4504.98	0	0	66.6476	11113.4	28423.2	0	22056
85504	22.5509	1	757.481	756.474	-0.000964798	-1.27539	---	SIPITVK		A0A0A0MTS7_HUMAN	Titin OS=Homo sapiens GN=TTN PE=1 SV=1	0	0	0	0	0	0	6347.36	0	0	1230.64	666316	0
5922	23.5214	2	476.741	951.467	0.000638073	0.670621	1.13	KPTYDGGSK		A0A0A0MTS7_HUMAN	Titin OS=Homo sapiens GN=TTN PE=1 SV=1	577308	261806	260832	434599	766314	167268	65560.3	83566.8	71535.7	222900	142719	16100.2
6011	84.9975	2	818.347	1634.68	-0.00631625	-3.86389	2.85	TSEMEASSSVREVK	[1] Phospho (ST)|[4] Oxidation (M)	A0A0A0MTS7_HUMAN	Titin OS=Homo sapiens GN=TTN PE=1 SV=1	5040.35	11304.7	14534.7	0	63077.5	2440.31	1.68438e+07	2046.24	4129.29	1425.77	86293.9	6444.93
6027	75.5111	2	460.757	919.499	0.00200441	2.1799	3.16	LSIDNSKK	[5] Oxidation (N)	A0A0A0MTS7_HUMAN	Titin OS=Homo sapiens GN=TTN PE=1 SV=1	303288	3.40142e+06	4.47087e+06	5.07689e+06	0	3.54817e+06	0	3.69322e+06	3.87093e+06	34872.8	62473.2	933847
12696	75.0793	2	460.757	919.5	0.00214187	2.3294	1.94	LSIDNSKK	[5] Oxidation (N)	A0A0A0MTS7_HUMAN	Titin OS=Homo sapiens GN=TTN PE=1 SV=1	0	0	0	0	0	0	0	422050	0	6.53552e+06	0	2.51987e+06
27516	76.0513	2	460.757	919.499	0.00199145	2.1658	3.49	LSIDNSKK	[5] Oxidation (N)	A0A0A0MTS7_HUMAN	Titin OS=Homo sapiens GN=TTN PE=1 SV=1	8900.9	6252.54	41890	0	391075	84777	0	16655.7	47624.5	0	1.81392e+06	9053.12
6031	42.601	2	724.852	1447.69	-0.000340773	-0.235391	3.8	VSAQNEKGISDPR	[5] Oxidation (N)|[7] Oxidation (K)|[12] Oxidation (P)	A0A0A0MTS7_HUMAN	Titin OS=Homo sapiens GN=TTN PE=1 SV=1	5.47014e+06	1.3716e+07	1.17133e+07	1.13018e+07	1.06149e+07	9.3587e+06	1.03704e+06	1.08507e+07	9.72348e+06	1.42824e+07	1.95164e+06	8.90863e+06
6035	25.8368	3	474.252	1419.73	-0.00645297	-4.54518	0.72	LLIPSTRMSDAGK	[8] Oxidation (M)|[10] Oxidation (D)	A0A0A0MTS7_HUMAN	Titin OS=Homo sapiens GN=TTN PE=1 SV=1	2.53284e+06	3.29882e+06	3.16624e+06	4.08966e+06	82580	1.15807e+06	268516	4.28294e+06	1.07261e+06	4.10704e+06	303038	3.23028e+06
6042	15.2368	2	515.773	1029.53	0.0428242	41.5975	7.7	ITGYIVER	[2] Phospho (ST)	A0A0A0MTS7_HUMAN	Titin OS=Homo sapiens GN=TTN PE=1 SV=1	5.75413e+06	3.09569e+06	3.2951e+06	2.13144e+06	1.98698e+06	2.68214e+06	235846	1.90206e+06	2.90109e+06	3.62708e+06	47532.9	1.81699e+06
6086	58.6446	2	677.386	1352.76	0.00250409	1.85111	0.62	VPEAPKEVVLEK	[5] Oxidation (P)	A0A0A0MTS7_HUMAN	Titin OS=Homo sapiens GN=TTN PE=1 SV=1	1.88011e+07	578030	1.35697e+06	897106	2.88151e+06	244516	3568.44	568916	245399	5.09756e+07	4.03213e+06	2.32838e+07
6090	39.0765	2	493.784	985.553	-0.00210373	-2.13457	7.85	AVTSPPRVK	[5] Oxidation (P)|[9] Oxidation (K)	A0A0A0MTS7_HUMAN	Titin OS=Homo sapiens GN=TTN PE=1 SV=1	63579.9	5.68888e+06	7.53478e+06	5.06413e+06	2.88078e+06	6.1395e+06	28057.9	4.12175e+06	4.1577e+06	6.07715e+06	258290	101564
6090	39.0765	2	493.784	985.553	-0.00210373	-2.13457	6.55	IPPKPKSR	[3] Oxidation (P)|[4] Oxidation (K)|[5] Oxidation (P)|[6] Oxidation (K)	A0A0A0MTS7_HUMAN	Titin OS=Homo sapiens GN=TTN PE=1 SV=1	63579.9	5.68888e+06	7.53478e+06	5.06413e+06	2.88078e+06	6.1395e+06	28057.9	4.12175e+06	4.1577e+06	6.07715e+06	258290	101564
6110	49.2852	1	897.539	896.531	-0.00175218	-1.95439	---	KVPLAPPK	[1] Oxidation (K)|[3] Oxidation (P)|[7] Oxidation (P)	A0A0A0MTS7_HUMAN	Titin OS=Homo sapiens GN=TTN PE=1 SV=1	23515	262387	47822.7	95733.7	0	490526	548493	549120	979.829	5.4387e+07	21607.9	3.834e+07
9467	49.3207	2	449.273	896.532	-0.00150272	-1.67615	5.41	KVPLAPPK	[1] Oxidation (K)|[3] Oxidation (P)|[7] Oxidation (P)	A0A0A0MTS7_HUMAN	Titin OS=Homo sapiens GN=TTN PE=1 SV=1	11429.7	435782	104079	36053.8	0	924345	18762.5	269931	55326.4	1.16282e+07	19146.8	7.97935e+06
6116	10.9735	2	472.281	942.548	-0.00196821	-2.08817	10.64	ESRPVIVK	[4] Oxidation (P)	A0A0A0MTS7_HUMAN	Titin OS=Homo sapiens GN=TTN PE=1 SV=1	0	3.507e+06	3.75574e+06	3.30213e+06	2.86194e+06	3.96067e+06	0	2.93447e+06	2.54512e+06	3.67181e+06	10389.4	4.14984e+06
33998	14.0999	2	472.283	942.552	0.00242598	2.57385	10.6	ESRPVIVK	[4] Oxidation (P)	A0A0A0MTS7_HUMAN	Titin OS=Homo sapiens GN=TTN PE=1 SV=1	2.07605e+06	131455	83068.4	99679.8	181838	58032.5	868536	327798	59633.3	133262	0	353574
71977	4.86718	2	472.281	942.547	-0.00318607	-3.38027	2.61	ESRPVIVK	[4] Oxidation (P)	A0A0A0MTS7_HUMAN	Titin OS=Homo sapiens GN=TTN PE=1 SV=1	6673.47	1.50426e+06	1.56371e+06	1.34686e+06	1.35083e+06	447157	636.333	1.24499e+06	1.15703e+06	85826.6	0	1.81127e+06
136101	6.08913	2	472.28	942.546	-0.00374675	-3.97512	8.68	ESRPVIVK	[4] Oxidation (P)	A0A0A0MTS7_HUMAN	Titin OS=Homo sapiens GN=TTN PE=1 SV=1	1.09737e+06	8226.87	906.411	3000.3	0	5115.76	1754.13	817.014	0	1.81769e+06	0	699.135
6143	58.9112	2	925.443	1848.87	0.00461109	2.49401	3.04	MPVDPPGKPEVIDVTK	[2] Oxidation (P)|[4] Oxidation (D)|[5] Oxidation (P)|[6] Oxidation (P)|[8] Oxidation (K)|[9] Oxidation (P)|[13] Oxidation (D)|[16] Oxidation (K)	A0A0A0MTS7_HUMAN	Titin OS=Homo sapiens GN=TTN PE=1 SV=1	4.10874e+07	4.5362e+07	4.43885e+07	3.83056e+07	3.24902e+07	3.64233e+07	1.52505e+07	4.11887e+07	3.99348e+07	5.47585e+07	2.49539e+07	4.58113e+07
21356	59.1086	3	617.298	1848.87	0.00707872	3.82868	---	MPVDPPGKPEVIDVTK	[2] Oxidation (P)|[4] Oxidation (D)|[5] Oxidation (P)|[6] Oxidation (P)|[8] Oxidation (K)|[9] Oxidation (P)|[13] Oxidation (D)|[16] Oxidation (K)	A0A0A0MTS7_HUMAN	Titin OS=Homo sapiens GN=TTN PE=1 SV=1	1.42288e+06	7.70042e+06	7.44796e+06	8.94358e+06	4.3167e+06	7.86249e+06	145193	8.08921e+06	1.11907e+07	1.31932e+07	4.19397e+06	8.91833e+06
6160	25.2004	2	561.735	1121.45	0.00279446	2.49183	---	GVKVSDVSR	[3] Oxidation (K)|[5] Phospho (ST)|[8] Phospho (ST)	A0A0A0MTS7_HUMAN	Titin OS=Homo sapiens GN=TTN PE=1 SV=1	670374	7.55559e+06	8.39002e+06	7.57395e+06	29223.5	7.38026e+06	13578.3	6.46456e+06	6.93707e+06	1.09325e+06	2.89801e+06	636301
115235	25.2358	1	1122.46	1121.45	0.00227254	2.02643	3.59	GVKVSDVSR	[3] Oxidation (K)|[5] Phospho (ST)|[8] Phospho (ST)	A0A0A0MTS7_HUMAN	Titin OS=Homo sapiens GN=TTN PE=1 SV=1	0	610289	979422	463185	99704.2	474587	0	244174	772964	35769.1	0	35747.5
6171	19.828	3	497.581	1489.72	0.00700853	4.70461	---	APEAMKEVVPEMK	[5] Oxidation (M)|[12] Oxidation (M)	A0A0A0MTS7_HUMAN	Titin OS=Homo sapiens GN=TTN PE=1 SV=1	2.42608e+07	167362	47604.7	358512	38063.9	74948.9	69464.3	329358	20830.6	203342	44627.6	75859.4
8123	19.828	2	745.864	1489.71	-0.00281268	-1.88806	2.2	APEAMKEVVPEMK	[5] Oxidation (M)|[12] Oxidation (M)	A0A0A0MTS7_HUMAN	Titin OS=Homo sapiens GN=TTN PE=1 SV=1	2.80165e+07	1.54977e+06	490618	2.70992e+06	4.47712e+06	427270	550927	4.62506e+06	401637	7.0157e+06	605680	8.69752e+06
6263	84.4729	2	818.348	1634.68	-0.00439564	-2.68898	3.8	DNGSPILGYWLEK	[1] Oxidation (D)|[2] Oxidation (N)|[5] Oxidation (P)|[9] Phospho (Y)|[13] Oxidation (K)	A0A0A0MTS7_HUMAN	Titin OS=Homo sapiens GN=TTN PE=1 SV=1	209.201	25079.3	36522.2	7701.21	7150.92	42341.1	84715.9	28285.8	18228.3	10028.7	1.68066e+07	16022.7
13240	82.1211	2	818.347	1634.68	-0.0062202	-3.80513	4.45	DNGSPILGYWLEK	[1] Oxidation (D)|[2] Oxidation (N)|[5] Oxidation (P)|[9] Phospho (Y)|[13] Oxidation (K)	A0A0A0MTS7_HUMAN	Titin OS=Homo sapiens GN=TTN PE=1 SV=1	107571	83728.1	345745	5.40001e+06	895535	19461.8	37286.7	7.81453e+06	5.51845e+06	124298	28315.8	6.75818e+06
6267	54.1421	3	614.664	1840.97	0.000717646	0.38982	---	AGSPFTIDVPISGRPAPK	[10] Oxidation (P)|[15] Oxidation (P)	A0A0A0MTS7_HUMAN	Titin OS=Homo sapiens GN=TTN PE=1 SV=1	388220	1.34815e+07	1.68462e+07	2.02642e+07	168969	1.21992e+07	1.65197e+06	1.1652e+07	13555308	1.30063e+06	15527.1	150295
33284	51.529	3	614.664	1840.97	0.00162164	0.880862	2.87	AGSPFTIDVPISGRPAPK	[10] Oxidation (P)|[15] Oxidation (P)	A0A0A0MTS7_HUMAN	Titin OS=Homo sapiens GN=TTN PE=1 SV=1	54925.6	138705	90727.1	207736	81185.7	82478.5	3.32726e+06	37679.7	28092.6	79738.1	4.48098e+06	57955.4
55287	54.1599	2	921.489	1840.96	-0.00422167	-2.29318	7.75	AGSPFTIDVPISGRPAPK	[10] Oxidation (P)|[15] Oxidation (P)	A0A0A0MTS7_HUMAN	Titin OS=Homo sapiens GN=TTN PE=1 SV=1	0	1.81536e+06	2.20485e+06	2.28944e+06	809.184	18773.9	17634.1	16972.5	693766	0	554570	0
6297	51.1904	3	654.325	1959.95	-0.00133071	-0.678948	0.4	TPSPTVPESPREIVPVK	[2] Oxidation (P)|[3] Phospho (ST)|[4] Oxidation (P)|[15] Oxidation (P)	A0A0A0MTS7_HUMAN	Titin OS=Homo sapiens GN=TTN PE=1 SV=1	3.72549e+07	1.42342e+06	1.72255e+06	418242	2.54185e+06	1.51128e+06	98341.7	1.19106e+06	462680	309222	3.70305e+07	2.75653e+06
62606	51.1904	2	980.985	1959.95	-0.000843716	-0.430477	---	TPSPTVPESPREIVPVK	[2] Oxidation (P)|[3] Phospho (ST)|[4] Oxidation (P)|[15] Oxidation (P)	A0A0A0MTS7_HUMAN	Titin OS=Homo sapiens GN=TTN PE=1 SV=1	2.58819e+06	0	0	0	10521.2	0	1237.44	0	0	0	6.29666e+06	29457.1
6336	28.2223	2	461.734	921.453	-0.00217245	-2.35762	3.84	YEIVADGR		A0A0A0MTS7_HUMAN	Titin OS=Homo sapiens GN=TTN PE=1 SV=1	874507	3.0657e+06	3.23545e+06	2.886e+06	0	179831	221578	2.22099e+06	2.71988e+06	2.68674e+06	12082.8	1.72852e+06
6429	73.7516	2	1049.01	2096	-0.00188508	-0.899368	1.66	AENKIGTGPPTESKPVIAK	[3] Oxidation (N)|[4] Oxidation (K)|[9] Oxidation (P)|[13] Phospho (ST)|[14] Oxidation (K)|[15] Oxidation (P)	A0A0A0MTS7_HUMAN	Titin OS=Homo sapiens GN=TTN PE=1 SV=1	1.98387e+07	1.9789e+07	2.08178e+07	1.37437e+07	1.04389e+07	1.54649e+07	6.96837e+06	1.79763e+07	1.66416e+07	1.86347e+07	5.45972e+06	1.9057e+07
16618	73.7516	3	699.678	2096.01	0.00929841	4.43626	---	AENKIGTGPPTESKPVIAK	[3] Oxidation (N)|[4] Oxidation (K)|[9] Oxidation (P)|[13] Phospho (ST)|[14] Oxidation (K)|[15] Oxidation (P)	A0A0A0MTS7_HUMAN	Titin OS=Homo sapiens GN=TTN PE=1 SV=1	7.93228e+06	3.77972e+06	5.63322e+06	2.96686e+06	3.26325e+06	3.97172e+06	5.93651e+06	4.96922e+06	5.30312e+06	6.54742e+06	255865	6.21823e+06
6487	73.6619	1	1029.44	1028.43	-0.00219079	-2.13022	4.94	KVPSTPPK	[3] Oxidation (P)|[4] Phospho (ST)|[5] Phospho (ST)	A0A0A0MTS7_HUMAN	Titin OS=Homo sapiens GN=TTN PE=1 SV=1	1.08785e+06	65185.4	236799	84290.6	4.20688e+07	93801.4	1.06638e+06	0	373896	344655	749669	132971
6517	75.0793	2	629.329	1256.64	0.0215971	17.1867	2.66	KDAGFYVVCAK		A0A0A0MTS7_HUMAN	Titin OS=Homo sapiens GN=TTN PE=1 SV=1	240185	914883	884974	620666	197921	1.84016e+06	1.44662e+07	939707	997259	1.07041e+06	147473	786453
107508	75.0793	1	1257.65	1256.65	0.0242783	19.3203	---	KDAGFYVVCAK		A0A0A0MTS7_HUMAN	Titin OS=Homo sapiens GN=TTN PE=1 SV=1	200044	0	0	0	166604	0	1.89645e+06	0	0	0	0	0
6532	30.7953	3	570.612	1708.81	0.00203525	1.19103	5.68	IDLSVAMKSLLTVK	[4] Phospho (ST)|[7] Oxidation (M)|[8] Oxidation (K)|[9] Phospho (ST)	A0A0A0MTS7_HUMAN	Titin OS=Homo sapiens GN=TTN PE=1 SV=1	1.07963e+06	1.3865e+07	1.42039e+07	1.334e+07	523460	1.10691e+07	1.71629e+06	9.8709e+06	1.04175e+07	1.40464e+07	2.04786e+06	1.09329e+07
39921	29.7411	3	570.612	1708.81	0.00244668	1.4318	7.02	IDLSVAMKSLLTVK	[4] Phospho (ST)|[7] Oxidation (M)|[8] Oxidation (K)|[9] Phospho (ST)	A0A0A0MTS7_HUMAN	Titin OS=Homo sapiens GN=TTN PE=1 SV=1	9.24071e+06	0	23069.9	10526.4	5.59849e+06	66674.8	7138.33	9722.83	69378.8	203644	178985	307720
6562	24.7764	2	457.271	912.527	-0.00136306	-1.49372	0.65	KEPVPVTK	[5] Oxidation (P)	A0A0A0MTS7_HUMAN	Titin OS=Homo sapiens GN=TTN PE=1 SV=1	197363	2.31015e+06	2.29583e+06	1.72974e+06	178044	2.44258e+06	138297	1.62725e+06	1.35743e+06	213605	2.93212e+06	137280
6599	25.3592	2	374.216	746.418	0.000954626	1.27894	9.37	EGTISIK		A0A0A0MTS7_HUMAN	Titin OS=Homo sapiens GN=TTN PE=1 SV=1	2.24098e+06	322975	693019	271489	0	4.27734e+06	22308.8	228051	3.56444e+06	3.80427e+06	747675	3.48003e+06
7891	24.2277	2	374.215	746.416	-0.00126185	-1.69055	10.75	EGTISIK		A0A0A0MTS7_HUMAN	Titin OS=Homo sapiens GN=TTN PE=1 SV=1	98769	371919	556615	283295	1.10398e+06	361113	60762.7	3.35892e+06	368923	3.74912e+06	76105.1	2.89906e+06
10627	18.1862	2	374.217	746.419	0.00189466	2.53834	3.74	EGTISIK		A0A0A0MTS7_HUMAN	Titin OS=Homo sapiens GN=TTN PE=1 SV=1	6835.27	266303	288282	823564	14866.4	280333	437484	202716	202896	1.5385e+06	26465.6	1.39123e+06
6704	21.2967	2	672.342	1342.67	-0.00440884	-3.28362	2.66	TVTSLSIKEASK	[4] Phospho (ST)	A0A0A0MTS7_HUMAN	Titin OS=Homo sapiens GN=TTN PE=1 SV=1	2.7069e+07	522237	378025	514837	51868.2	231069	23895.4	146037	52259.7	47026.5	256294	146739
6740	70.4152	2	914.952	1827.89	-0.00725314	-3.96803	4.49	AENAAGISEPSRATPPTK	[15] Oxidation (P)|[16] Oxidation (P)	A0A0A0MTS7_HUMAN	Titin OS=Homo sapiens GN=TTN PE=1 SV=1	5.93902e+06	1.14002e+07	2.32752e+06	7.26899e+06	4.59815e+06	6.1046e+06	677415	1.1177e+07	5.93301e+06	1.37507e+07	1.86561e+06	1.15644e+07
6743	13.6752	2	388.2	774.385	-0.0017965	-2.3199	14.9	VSAQNEK		A0A0A0MTS7_HUMAN	Titin OS=Homo sapiens GN=TTN PE=1 SV=1	84192.8	195446	137535	116910	84144.7	347733	52236.7	1.58417e+06	126443	101743	0	88698.3
22161	17.3043	2	388.201	774.388	0.000516009	0.666345	7.55	VSAQNEK		A0A0A0MTS7_HUMAN	Titin OS=Homo sapiens GN=TTN PE=1 SV=1	95505.7	239815	236455	178042	30360.4	195486	15951.5	223224	183334	16043.6	236379	39561.2
44816	13.6752	1	775.393	774.386	-0.00103408	-1.33535	---	VSAQNEK		A0A0A0MTS7_HUMAN	Titin OS=Homo sapiens GN=TTN PE=1 SV=1	0	0	5917.46	0	22049.5	18709.6	56779.8	545037	0	0	0	0
67710	17.6928	2	388.2	774.386	-0.00148089	-1.91234	5.34	VSAQNEK		A0A0A0MTS7_HUMAN	Titin OS=Homo sapiens GN=TTN PE=1 SV=1	0	2122.64	652.532	1662.49	0	634.29	0	9.04219	2425.69	1037.29	249473	87.2225
6771	83.2363	3	1064.48	3190.41	0.0316543	9.9218	---	ELQDIEVPESYSGELECIVSPENIEGK	[4] Oxidation (D)|[8] Oxidation (P)|[11] Phospho (Y)|[21] Oxidation (P)	A0A0A0MTS7_HUMAN	Titin OS=Homo sapiens GN=TTN PE=1 SV=1	4.78434e+06	477598	397656	142918	255065	32512.2	430589	197777	364240	328028	1.17296e+08	488237
185616	83.2039	2	1596.2	3190.38	0.00603991	1.89316	5.48	ELQDIEVPESYSGELECIVSPENIEGK	[4] Oxidation (D)|[8] Oxidation (P)|[11] Phospho (Y)|[21] Oxidation (P)	A0A0A0MTS7_HUMAN	Titin OS=Homo sapiens GN=TTN PE=1 SV=1	57862	213239	410169	201770	0	9676.42	0	291837	549663	283982	1.64937e+06	478819
6773	12.4147	2	643.309	1284.6	0.00616666	4.80046	0.71	LNKTPIQDTK	[2] Oxidation (N)|[3] Oxidation (K)|[9] Phospho (ST)|[10] Oxidation (K)	A0A0A0MTS7_HUMAN	Titin OS=Homo sapiens GN=TTN PE=1 SV=1	2.57088e+07	1.97227e+06	2.24513e+06	1.3346e+06	1.65536e+06	2.15751e+06	39316.6	1.38507e+06	1.28991e+06	1.83715e+06	126696	1.41329e+06
6880	22.1097	2	515.281	1028.55	-0.00252563	-2.45553	3.26	TLEPADIVR	[4] Oxidation (P)	A0A0A0MTS7_HUMAN	Titin OS=Homo sapiens GN=TTN PE=1 SV=1	84743.5	2.43416e+06	4.24776e+06	1.96484e+06	1.82596e+06	2.46936e+06	181833	1.92255e+06	2.31669e+06	1.08349e+07	148389	2.18453e+06
6959	72.8556	3	805.717	2414.13	0.00129954	0.538305	---	TVTAEKITLLWRPPADDGGAK	[3] Phospho (ST)|[8] Phospho (ST)|[21] Oxidation (K)	A0A0A0MTS7_HUMAN	Titin OS=Homo sapiens GN=TTN PE=1 SV=1	2.02683e+06	4.21862e+06	5.01874e+06	4.60149e+06	2.04684e+06	4.33357e+06	6.64036e+07	7.60025e+06	2.29052e+06	5.41749e+06	3.85908e+06	7.79205e+06
39506	72.8736	2	1208.07	2414.13	0.00594373	2.46206	0.25	TVTAEKITLLWRPPADDGGAK	[3] Phospho (ST)|[8] Phospho (ST)|[21] Oxidation (K)	A0A0A0MTS7_HUMAN	Titin OS=Homo sapiens GN=TTN PE=1 SV=1	0	3656.65	1.22079e+06	26103.2	0	925356	1.58361e+07	29061.5	881362	0	0	41818.3
6977	73.1958	3	611.324	1830.95	-0.00700441	-3.82554	3.95	NEKGLSDPVTIGPITVK	[1] Oxidation (N)|[3] Oxidation (K)|[7] Oxidation (D)|[8] Oxidation (P)	A0A0A0MTS7_HUMAN	Titin OS=Homo sapiens GN=TTN PE=1 SV=1	80936.5	4.99794e+06	652334	5.75438e+06	0	285401	241.793	308239	85264.7	2.46999e+06	60678.8	4.27263e+06
11813	72.4276	3	611.325	1830.95	-0.00441354	-2.41051	6.91	NEKGLSDPVTIGPITVK	[1] Oxidation (N)|[3] Oxidation (K)|[7] Oxidation (D)|[8] Oxidation (P)	A0A0A0MTS7_HUMAN	Titin OS=Homo sapiens GN=TTN PE=1 SV=1	4.42171e+06	226905	12379.3	721957	1.77059e+06	990045	32933.7	998120	739139	9.75152e+06	31234.3	762465
34943	70.6124	3	611.327	1830.96	0.000256749	0.140227	3.92	NEKGLSDPVTIGPITVK	[1] Oxidation (N)|[3] Oxidation (K)|[7] Oxidation (D)|[8] Oxidation (P)	A0A0A0MTS7_HUMAN	Titin OS=Homo sapiens GN=TTN PE=1 SV=1	2.75752e+06	1.10566e+06	21901.7	866252	52942.5	48836.6	371747	1.06956e+06	40272.7	455088	19702.3	460832
88287	72.4276	2	916.478	1830.94	-0.0168362	-9.19528	---	NEKGLSDPVTIGPITVK	[1] Oxidation (N)|[3] Oxidation (K)|[7] Oxidation (D)|[8] Oxidation (P)	A0A0A0MTS7_HUMAN	Titin OS=Homo sapiens GN=TTN PE=1 SV=1	142932	24720.8	19422.7	114543	36461.7	42816.9	24687.6	112311	0	2.68862e+06	10142.1	63554.5
7013	68.9851	4	722.354	2885.39	-0.00432657	-1.49947	---	LMVSVSGRPPPVITWSKQGIDLASR	[2] Oxidation (M)|[14] Phospho (ST)|[17] Oxidation (K)|[24] Phospho (ST)	A0A0A0MTS7_HUMAN	Titin OS=Homo sapiens GN=TTN PE=1 SV=1	1.2484e+07	1.79633e+07	1.03335e+07	1.43272e+07	6.41012e+06	1.04185e+07	514858	1.36579e+07	1.07504e+07	2.04393e+07	105231	1.55414e+07
45447	68.9851	3	962.806	2885.4	0.00424382	1.4708	5.29	LMVSVSGRPPPVITWSKQGIDLASR	[2] Oxidation (M)|[14] Phospho (ST)|[17] Oxidation (K)|[24] Phospho (ST)	A0A0A0MTS7_HUMAN	Titin OS=Homo sapiens GN=TTN PE=1 SV=1	315792	3.30604e+06	1.21907e+06	2.3339e+06	146923	1.73432e+06	255935	2.74536e+06	331817	2.56474e+06	133908	2.36726e+06
7039	76.5537	3	682.617	2044.83	0.00773252	3.78151	5.95	NFPSHTVYVRAGSNLK	[3] Oxidation (P)|[4] Phospho (ST)|[6] Phospho (ST)|[8] Phospho (Y)	A0A0A0MTS7_HUMAN	Titin OS=Homo sapiens GN=TTN PE=1 SV=1	4.29334e+06	4.37377e+06	6.87926e+06	5.03866e+06	3.16206e+06	4.6933e+06	2.1009e+06	2.51987e+06	3.80512e+06	5.86356e+06	1.90466e+06	5.82208e+06
8221	76.5537	4	512.215	2044.83	0.00875855	4.28328	---	NFPSHTVYVRAGSNLK	[3] Oxidation (P)|[4] Phospho (ST)|[6] Phospho (ST)|[8] Phospho (Y)	A0A0A0MTS7_HUMAN	Titin OS=Homo sapiens GN=TTN PE=1 SV=1	2.82929e+06	2.12496e+06	3.75825e+06	2.68165e+06	2.03686e+06	2.10251e+06	1.39908e+06	1.67588e+06	1.8799e+06	3.17903e+06	1.12044e+06	3.55549e+06
7065	43.5053	2	458.77	915.526	-0.00180839	-1.97524	16.62	VLISEEVK		A0A0A0MTS7_HUMAN	Titin OS=Homo sapiens GN=TTN PE=1 SV=1	3.38786e+06	6.58032e+06	3.21955e+06	5.9967e+06	788669	650489	755558	1.37343e+06	13132.8	1.30471e+06	40372.4	341474
7172	78.5278	3	653.286	1956.84	0.00807692	4.12756	0.64	TQASTVATGPEVPPPWK	[5] Phospho (ST)|[8] Phospho (ST)|[13] Oxidation (P)|[14] Oxidation (P)	A0A0A0MTS7_HUMAN	Titin OS=Homo sapiens GN=TTN PE=1 SV=1	7.50025e+06	8.85957e+06	8.78333e+06	4.48255e+06	7.29236e+06	1.04723e+07	44986.8	9.4396e+06	8.84826e+06	1.39512e+07	63320.2	8.64997e+06
7177	38.4213	2	391.759	781.504	-0.00201074	-2.57291	4.94	IPKAPIK	[5] Oxidation (P)	A0A0A0MTS7_HUMAN	Titin OS=Homo sapiens GN=TTN PE=1 SV=1	0	4499.75	47945	0	50806.9	4.86311e+06	64674	2.70645e+06	291397	55834.5	524627	88305.5
53001	38.3331	1	782.513	781.505	-0.000760458	-0.973068	---	IPKAPIK	[5] Oxidation (P)	A0A0A0MTS7_HUMAN	Titin OS=Homo sapiens GN=TTN PE=1 SV=1	0	0	0	0	0	128297	0	746654	0	0	115985	0
7181	69.1983	4	725.863	2899.42	-0.000472457	-0.162949	5.15	NVTGTTSETIKVIILDKPGPPTGPIK	[9] Phospho (ST)|[11] Oxidation (K)|[18] Oxidation (P)|[20] Oxidation (P)|[22] Phospho (ST)|[26] Oxidation (K)	A0A0A0MTS7_HUMAN	Titin OS=Homo sapiens GN=TTN PE=1 SV=1	1.92299e+06	1.29015e+07	13283631	1.11354e+07	581404	1.27914e+07	480747	1.38135e+07	1.53031e+07	8.44892e+06	63663.2	1.17733e+07
30236	69.1628	3	967.477	2899.41	-0.015266	-5.2652	---	NVTGTTSETIKVIILDKPGPPTGPIK	[9] Phospho (ST)|[11] Oxidation (K)|[18] Oxidation (P)|[20] Oxidation (P)|[22] Phospho (ST)|[26] Oxidation (K)	A0A0A0MTS7_HUMAN	Titin OS=Homo sapiens GN=TTN PE=1 SV=1	0	4.2177e+06	4.45889e+06	3.73481e+06	108960	3.70826e+06	113263	3.62452e+06	4.66089e+06	17134.8	5009.71	2.99288e+06
7253	42.601	3	524.282	1569.82	-0.00229207	-1.46008	11.89	EGVKITEKPSPPEK	[8] Oxidation (K)|[12] Oxidation (P)	A0A0A0MTS7_HUMAN	Titin OS=Homo sapiens GN=TTN PE=1 SV=1	7.57941e+06	1.18757e+07	1.06464e+07	1.08828e+07	1.03898e+07	8.94873e+06	1.706e+06	8.22865e+06	6.60891e+06	8.61347e+06	1.31206e+06	7.48593e+06
12967	42.601	2	785.916	1569.82	-0.00661267	-4.21236	12.03	EGVKITEKPSPPEK	[8] Oxidation (K)|[12] Oxidation (P)	A0A0A0MTS7_HUMAN	Titin OS=Homo sapiens GN=TTN PE=1 SV=1	124562	9.44829e+06	5.30432e+06	4.16399e+06	762362	7.93476e+06	523195	2.38308e+06	4.02863e+06	3.08647e+06	652909	2.0701e+06
7339	13.8519	2	404.221	806.427	-0.00323968	-4.0173	5.32	VIVATPK	[5] Phospho (ST)	A0A0A0MTS7_HUMAN	Titin OS=Homo sapiens GN=TTN PE=1 SV=1	157420	37919.9	16454.9	58276.5	1.37998e+06	124750	14997.3	42915.9	61910.3	44640.3	4718.9	5114.33
12427	17.7103	2	404.221	806.427	-0.00301217	-3.73518	4.51	VIVATPK	[5] Phospho (ST)	A0A0A0MTS7_HUMAN	Titin OS=Homo sapiens GN=TTN PE=1 SV=1	257134	224643	258128	207667	5138.69	200568	507313	210657	176187	10902.8	124108	20770.8
73100	13.8519	1	807.434	806.427	-0.00325574	-4.03722	---	VIVATPK	[5] Phospho (ST)	A0A0A0MTS7_HUMAN	Titin OS=Homo sapiens GN=TTN PE=1 SV=1	0	0	0	0	215667	0	2735.59	5831.31	0	11156.3	0	0
7395	52.1879	1	897.539	896.532	-0.000987199	-1.10113	19.17	KVPVTPPK	[3] Oxidation (P)|[7] Oxidation (P)	A0A0A0MTS7_HUMAN	Titin OS=Homo sapiens GN=TTN PE=1 SV=1	118171	150953	0	38468.8	100687	23516.4	53108.4	63586.2	0	61570	908.319	26513.3
7849	50.5151	1	897.539	896.532	-0.00100588	-1.12197	11.23	KVPVTPPK	[3] Oxidation (P)|[7] Oxidation (P)	A0A0A0MTS7_HUMAN	Titin OS=Homo sapiens GN=TTN PE=1 SV=1	96961.8	0	101952	0	2.04393e+07	1.05759e+06	2.80716e+06	0	1.28771e+06	0	466937	22.0202
9845	50.2483	1	897.539	896.532	-0.00088749	-0.989913	20.79	KVPVTPPK	[3] Oxidation (P)|[7] Oxidation (P)	A0A0A0MTS7_HUMAN	Titin OS=Homo sapiens GN=TTN PE=1 SV=1	3.33976e+07	0	0	0	593938	40991.9	0	0	0	134979	707665	737054
10576	50.5329	2	449.273	896.532	-0.00144379	-1.61041	---	KVPVTPPK	[3] Oxidation (P)|[7] Oxidation (P)	A0A0A0MTS7_HUMAN	Titin OS=Homo sapiens GN=TTN PE=1 SV=1	100843	137949	8555.83	143541	6.0185e+06	754699	1.19605e+06	30981.1	815226	22836.7	5339.46	0.144633
11359	52.1879	2	449.273	896.532	-0.000722043	-0.805372	5.47	KVPVTPPK	[3] Oxidation (P)|[7] Oxidation (P)	A0A0A0MTS7_HUMAN	Titin OS=Homo sapiens GN=TTN PE=1 SV=1	507041	213334	0	499564	15932.3	28418.1	0	184203	12445.9	0	0	25386
12768	50.2483	2	449.273	896.532	-0.00119041	-1.3278	8.18	KVPVTPPK	[3] Oxidation (P)|[7] Oxidation (P)	A0A0A0MTS7_HUMAN	Titin OS=Homo sapiens GN=TTN PE=1 SV=1	9.87932e+06	1894.71	65758.8	0	166421	6.2306	247.878	0	0	7427.99	0	186375
7397	35.5369	3	411.206	1230.6	-0.00328715	-2.67117	13.65	ITNYVIEKR	[3] Oxidation (N)|[4] Phospho (Y)	A0A0A0MTS7_HUMAN	Titin OS=Homo sapiens GN=TTN PE=1 SV=1	0.114031	5.27371e+06	224129	7.21236e+06	4327.64	35790.9	72.9073	3.08473e+06	230439	67419.6	724.894	19685.8
14675	34.7573	3	411.207	1230.6	-0.00206662	-1.67936	7.77	ITNYVIEKR	[3] Oxidation (N)|[4] Phospho (Y)	A0A0A0MTS7_HUMAN	Titin OS=Homo sapiens GN=TTN PE=1 SV=1	860.605	228719	95818.4	176156	1209.52	210806	16.8116	528877	547933	6.13611e+06	2575.6	278035
15037	35.8903	3	411.206	1230.6	-0.00361986	-2.94154	7.94	ITNYVIEKR	[3] Oxidation (N)|[4] Phospho (Y)	A0A0A0MTS7_HUMAN	Titin OS=Homo sapiens GN=TTN PE=1 SV=1	2.52795	620952	6.85602e+06	1.92292e+06	0.03835	293099	0	41188.8	5.12545e+06	38795.7	41.9133	3.87182
19109	35.5193	2	616.307	1230.6	-0.00168781	-1.37153	---	ITNYVIEKR	[3] Oxidation (N)|[4] Phospho (Y)	A0A0A0MTS7_HUMAN	Titin OS=Homo sapiens GN=TTN PE=1 SV=1	625274	3.49642e+06	171635	4.45263e+06	450043	24424.9	13461.4	2.35408e+06	160793	741405	745504	1.14403e+06
28357	36.4919	3	411.206	1230.6	-0.0046907	-3.81171	12.59	ITNYVIEKR	[3] Oxidation (N)|[4] Phospho (Y)	A0A0A0MTS7_HUMAN	Titin OS=Homo sapiens GN=TTN PE=1 SV=1	4232.2	9329.58	2788.74	13108.9	0	3.74404e+06	0	1088.65	112961	11948.2	1128.64	53534
38500	34.0312	3	411.206	1230.6	-0.00330978	-2.68956	9.53	ITNYVIEKR	[3] Oxidation (N)|[4] Phospho (Y)	A0A0A0MTS7_HUMAN	Titin OS=Homo sapiens GN=TTN PE=1 SV=1	3962.29	0	793.308	28788.9	1.40579e+06	161932	0	0	87147.2	877908	295211	2.20397e+06
7425	16.7044	2	600.832	1199.65	-0.00185184	-1.54365	---	VTEKAVTSPPR	[10] Oxidation (P)	A0A0A0MTS7_HUMAN	Titin OS=Homo sapiens GN=TTN PE=1 SV=1	1.15606e+06	8.06557e+06	5.52516e+06	5.9965e+06	2.09948e+06	3.32176e+06	101667	5.75114e+06	2.52625e+06	5.46547e+06	270301	4.36526e+06
20911	16.7398	3	400.89	1199.65	-0.00236852	-1.97434	25.61	VTEKAVTSPPR	[10] Oxidation (P)	A0A0A0MTS7_HUMAN	Titin OS=Homo sapiens GN=TTN PE=1 SV=1	213293	1.26927e+06	553705	1.07322e+06	303772	314438	65350.8	872598	474253	838558	81032.2	678600
51646	41.4855	2	600.831	1199.65	-0.00404258	-3.3698	10.56	VTEKAVTSPPR	[10] Oxidation (P)	A0A0A0MTS7_HUMAN	Titin OS=Homo sapiens GN=TTN PE=1 SV=1	49532.6	342481	338385	390776	15116.2	373808	3415.13	737557	72725	243473	47656.9	798310
7515	24.175	2	479.753	957.491	-0.0009667	-1.00962	6.09	LYPPSPPR	[3] Oxidation (P)|[7] Oxidation (P)	A0A0A0MTS7_HUMAN	Titin OS=Homo sapiens GN=TTN PE=1 SV=1	616268	4.57134e+06	5.17517e+06	2.94166e+06	1.10733e+06	368743	2.35652e+06	3.57528e+06	2.17725e+06	5.4705e+06	893272	5.28287e+06
7621	53.805	3	580.975	1739.9	-0.00324152	-1.86305	1.15	EPSPNLQLQIVQSQK	[2] Oxidation (P)|[4] Oxidation (P)	A0A0A0MTS7_HUMAN	Titin OS=Homo sapiens GN=TTN PE=1 SV=1	1.05938e+06	2.22364e+07	2.00172e+07	2.14897e+07	649619	1.52472e+07	61769.9	3.41015e+06	1.49761e+07	2.06583e+06	68696.1	243414
60625	53.6805	2	870.96	1739.9	-0.000818548	-0.470456	---	EPSPNLQLQIVQSQK	[2] Oxidation (P)|[4] Oxidation (P)	A0A0A0MTS7_HUMAN	Titin OS=Homo sapiens GN=TTN PE=1 SV=1	21777.1	2.47727e+06	24703.3	1.795e+06	9807.12	106377	7783.6	21312.1	31.3969	8447.23	0	0
7642	20.4297	2	559.283	1116.55	-0.00105958	-0.948973	5.21	NGINVTPSQR	[1] Oxidation (N)|[4] Oxidation (N)	A0A0A0MTS7_HUMAN	Titin OS=Homo sapiens GN=TTN PE=1 SV=1	286469	547829	528898	581112	324260	18883.1	148277	485017	8969.93	153771	513646	572662
7652	27.5518	2	343.198	684.382	0.00101492	1.48298	---	AVAPPAK	[4] Oxidation (P)|[5] Oxidation (P)	A0A0A0MTS7_HUMAN	Titin OS=Homo sapiens GN=TTN PE=1 SV=1	11908.4	1.03982e+06	864.61	805135	0	226.475	198982	2.92799e+06	2131.49	2.09245e+06	322615	1.78704e+06
30649	27.5696	1	685.39	684.382	0.00173696	2.538	11.62	AVAPPAK	[4] Oxidation (P)|[5] Oxidation (P)	A0A0A0MTS7_HUMAN	Titin OS=Homo sapiens GN=TTN PE=1 SV=1	318339	779266	40100.6	648961	1179.3	7113.4	312844	1.17327e+06	1.45886e+06	23544.7	424960	78326.7
59479	11.8303	2	343.197	684.379	-0.0016628	-2.42964	6.48	AVAPPAK	[4] Oxidation (P)|[5] Oxidation (P)	A0A0A0MTS7_HUMAN	Titin OS=Homo sapiens GN=TTN PE=1 SV=1	14165.4	88913.4	93020.2	87032.6	58646.6	123774	0	82391.2	85122.2	87417.8	0	100690
7678	80.3086	4	797.681	3186.69	-0.00886399	-2.78156	0.32	APEPISSKPVIVTGLQDTTVSSDSVAKFAVK	[17] Oxidation (D)	A0A0A0MTS7_HUMAN	Titin OS=Homo sapiens GN=TTN PE=1 SV=1	1.46345e+07	1.18893e+07	1.23282e+07	1.10813e+07	1.1451e+07	7.67452e+06	707043	1.32134e+07	9.42006e+06	8.61727e+06	1.0514e+06	1.63934e+07
7679	49.9595	2	441.268	880.522	0.00175989	1.99869	5.89	KMPLAPPK		A0A0A0MTS7_HUMAN	Titin OS=Homo sapiens GN=TTN PE=1 SV=1	9.46353e+06	2.28823e+07	1.95326e+07	1.36562e+07	6.8236e+06	1.03334e+07	46643.2	2.00271e+07	1.79827e+07	2.1029e+07	71028.9	1.63216e+07
7766	54.6579	3	864.073	2589.2	0.00150796	0.582403	8.45	AKLTVTLHPPPTDSTLRPMFK	[6] Phospho (ST)|[9] Oxidation (P)|[12] Phospho (ST)|[13] Oxidation (D)|[18] Oxidation (P)|[19] Oxidation (M)|[21] Oxidation (K)	A0A0A0MTS7_HUMAN	Titin OS=Homo sapiens GN=TTN PE=1 SV=1	1.36989e+07	1.83472e+07	1.89871e+07	1.25672e+07	1.27342e+07	1.57376e+07	6.28427e+06	1.97629e+07	1.74061e+07	1.58665e+07	11282	1.61678e+07
7813	36.7391	3	534.941	1601.8	-0.00414489	-2.58763	0.95	KPETPAAKVPEVPK	[4] Phospho (ST)|[5] Oxidation (P)|[13] Oxidation (P)	A0A0A0MTS7_HUMAN	Titin OS=Homo sapiens GN=TTN PE=1 SV=1	5.78469e+06	7.72052e+06	1.16624e+07	4.0519e+06	1.88355e+06	1.52127e+06	45437.6	4.0328e+06	7.37779e+06	2.54145e+06	1.82738e+06	1.2903e+06
36180	36.7214	2	801.906	1601.8	-0.00937404	-5.85217	---	KPETPAAKVPEVPK	[4] Phospho (ST)|[5] Oxidation (P)|[13] Oxidation (P)	A0A0A0MTS7_HUMAN	Titin OS=Homo sapiens GN=TTN PE=1 SV=1	155080	2.64884e+06	4.1588e+06	1.58402e+06	357093	475549	0	1.50127e+06	2.84751e+06	1.03171e+06	791288	381783
7843	35.4663	2	514.275	1026.54	0.0016379	1.59557	1.01	VGGDPIPNVK	[5] Oxidation (P)|[10] Oxidation (K)	A0A0A0MTS7_HUMAN	Titin OS=Homo sapiens GN=TTN PE=1 SV=1	1.64935e+06	8.01313e+06	6.93299e+06	7.96566e+06	3.07282e+06	5.42943e+06	344923	5.14899e+06	5.09285e+06	8.89635e+06	611399	8.01778e+06
7895	83.7218	3	689.01	2064.01	-0.00631511	-3.05963	11.18	AENKIGTGPPTESKPVIAK	[3] Oxidation (N)|[7] Phospho (ST)|[10] Oxidation (P)|[15] Oxidation (P)	A0A0A0MTS7_HUMAN	Titin OS=Homo sapiens GN=TTN PE=1 SV=1	1.33187e+07	5077.35	7106.61	0	1714.1	126.383	0	4161.08	2649.14	14416.4	25695.8	10013.5
8493	83.7073	2	1033.01	2064.01	-0.00617031	-2.98947	---	AENKIGTGPPTESKPVIAK	[3] Oxidation (N)|[7] Phospho (ST)|[10] Oxidation (P)|[15] Oxidation (P)	A0A0A0MTS7_HUMAN	Titin OS=Homo sapiens GN=TTN PE=1 SV=1	2.36953e+07	173948	173226	34320.4	72509.3	11208	758225	75476.1	91881.4	57752.1	290858	112975
8005	49.2321	2	873.435	1744.85	0.00406166	2.3278	5.03	QEQIQVTHGKVDVGK	[7] Phospho (ST)	A0A0A0MTS7_HUMAN	Titin OS=Homo sapiens GN=TTN PE=1 SV=1	6.27915e+06	1.87598e+07	1.69662e+07	8.16716e+06	7.68929e+06	1.07704e+07	356561	1.00956e+07	7.80879e+06	391970	273021	3.8216e+06
8044	37.0226	2	405.225	808.435	0.00166981	2.06549	0.5	ETVFSVK		A0A0A0MTS7_HUMAN	Titin OS=Homo sapiens GN=TTN PE=1 SV=1	1.43696e+06	2.35545e+06	2.35179e+06	1.11075e+06	0	107531	49.2387	161971	2.69007e+06	108946	96349	10352.5
8083	13.4801	2	450.263	898.511	-0.00119482	-1.32977	5.24	KVPAPVPK	[1] Oxidation (K)|[3] Oxidation (P)|[5] Oxidation (P)|[7] Oxidation (P)	A0A0A0MTS7_HUMAN	Titin OS=Homo sapiens GN=TTN PE=1 SV=1	167975	187609	190756	102313	168485	206674	1139.77	114966	209608	100490	0	7.23623e+06
8103	81.7835	2	922.398	1842.78	-0.00101741	-0.552106	3.49	EAEKTALSTIAVATAK	[5] Phospho (ST)|[8] Phospho (ST)|[14] Phospho (ST)	A0A0A0MTS7_HUMAN	Titin OS=Homo sapiens GN=TTN PE=1 SV=1	3.25918e+06	6984.37	7026.19	191114	1.22173e+06	49751.4	2.68111e+07	170777	72167.1	12107.4	57355.1	106535
8115	82.3895	2	722.887	1443.76	0.00159776	1.10667	5.54	LVSPDLQLDASVR	[5] Oxidation (D)|[9] Oxidation (D)	A0A0A0MTS7_HUMAN	Titin OS=Homo sapiens GN=TTN PE=1 SV=1	1.46119e+06	18894.7	212214	203619	191960	5117.39	420037	6.45208e+06	2524.77	388224	46813.3	5.51459e+06
14388	85.1966	2	722.886	1443.76	0.00154637	1.07107	3.98	LVSPDLQLDASVR	[5] Oxidation (D)|[9] Oxidation (D)	A0A0A0MTS7_HUMAN	Titin OS=Homo sapiens GN=TTN PE=1 SV=1	0	0	0	397.236	0	0	4.43075e+06	772.285	810.916	0	34304.8	674.165
15155	83.7218	2	722.887	1443.76	0.00236277	1.63654	3.61	LVSPDLQLDASVR	[5] Oxidation (D)|[9] Oxidation (D)	A0A0A0MTS7_HUMAN	Titin OS=Homo sapiens GN=TTN PE=1 SV=1	5.74691e+06	3506.23	2471.99	0	589.568	5722.63	0	6037.6	6113.37	2431.28	0	0
17504	84.5884	2	722.887	1443.76	0.00207451	1.43688	4.2	LVSPDLQLDASVR	[5] Oxidation (D)|[9] Oxidation (D)	A0A0A0MTS7_HUMAN	Titin OS=Homo sapiens GN=TTN PE=1 SV=1	4122.49	4309.07	1636.39	0	2465.56	0	307.552	0	17510	82.4027	4.32535e+06	2337.23
8158	40.1929	2	467.26	932.505	-0.00273702	-2.93512	7.14	LSFAVPQR	[6] Oxidation (P)	A0A0A0MTS7_HUMAN	Titin OS=Homo sapiens GN=TTN PE=1 SV=1	397150	9.86722e+06	209892	1.11439e+07	1.24308e+06	4.00213e+06	396420	5.19166e+06	508291	286610	575033	181493
8280	30.5094	3	621.965	1862.87	-0.000303197	-0.162758	---	YDAGKYILTLENSCGK	[12] Oxidation (N)|[16] Oxidation (K)	A0A0A0MTS7_HUMAN	Titin OS=Homo sapiens GN=TTN PE=1 SV=1	1.13881e+06	2.71233e+07	3.87425e+07	3.03016e+07	943199	3.36454e+07	355879	1.64136e+07	4.59964e+07	6.07143e+06	163444	3.90859e+06
22442	30.3675	2	932.443	1862.87	-0.00059577	-0.319813	1	YDAGKYILTLENSCGK	[12] Oxidation (N)|[16] Oxidation (K)	A0A0A0MTS7_HUMAN	Titin OS=Homo sapiens GN=TTN PE=1 SV=1	179997	1.61727e+07	1.97199e+07	1.72444e+07	95469.1	1.0155e+07	7642.69	1.63578e+07	1.31387e+07	2.32547e+07	438465	1.37164e+07
8297	17.3925	2	384.223	766.431	-0.00220054	-2.87114	6.32	EVAPPVR		A0A0A0MTS7_HUMAN	Titin OS=Homo sapiens GN=TTN PE=1 SV=1	2.27835e+06	3.78225e+06	3.26017e+06	3.87437e+06	3.12521e+06	3.67064e+06	24117.8	3.04437e+06	2.72532e+06	3.05058e+06	158459	2.75802e+06
30035	17.3925	1	767.44	766.433	-0.00112402	-1.46655	---	EVAPPVR		A0A0A0MTS7_HUMAN	Titin OS=Homo sapiens GN=TTN PE=1 SV=1	1.29368e+06	2.46106e+06	1.93983e+06	1.98825e+06	288597	1.73286e+06	0	1.83515e+06	1.11431e+06	2.06944e+06	4.7915	2.33017e+06
8340	69.5556	2	890.932	1779.85	0.0017437	0.97969	5.34	EQVTEPAAKVPMKPK	[4] Phospho (ST)|[9] Oxidation (K)|[11] Oxidation (P)|[12] Oxidation (M)	A0A0A0MTS7_HUMAN	Titin OS=Homo sapiens GN=TTN PE=1 SV=1	1.61518e+06	455041	260715	206038	173735	257595	3.48669e+06	1.86703e+06	527032	1.0317e+06	7.66665e+07	422194
8359	12.3618	2	359.209	716.404	-0.00320942	-4.47988	8.65	VVVAADK	[6] Oxidation (D)	A0A0A0MTS7_HUMAN	Titin OS=Homo sapiens GN=TTN PE=1 SV=1	730.69	496561	506983	755068	223913	603121	12468	350763	328646	662817	0	343100
33506	12.3618	1	717.413	716.406	-0.00132838	-1.85423	---	VVVAADK	[6] Oxidation (D)	A0A0A0MTS7_HUMAN	Titin OS=Homo sapiens GN=TTN PE=1 SV=1	13406.9	290133	50465.1	463053	109100	267216	0	217523	3059.65	482910	0	206108
8366	21.6856	2	415.207	828.399	9.45e-05	0.114037	1.56	VSITTTK	[6] Phospho (ST)	A0A0A0MTS7_HUMAN	Titin OS=Homo sapiens GN=TTN PE=1 SV=1	47354	2.0414e+06	2.16927e+06	1.88809e+06	783129	1.85845e+06	10521.9	1.32748e+06	1.54531e+06	1.47776e+06	433.696	1.38955e+06
8432	80.4526	2	827.356	1652.7	0.00083615	0.50593	7.38	IFEDVPEEPETPR	[11] Phospho (ST)|[12] Oxidation (P)	A0A0A0MTS7_HUMAN	Titin OS=Homo sapiens GN=TTN PE=1 SV=1	1.0745e+07	452567	452900	473094	1.96572e+07	296108	9.51673e+06	523093	191885	116930	1.89353e+07	733648
8483	73.5722	3	650.986	1949.94	0.000814505	0.417709	10.91	STVSLIWARPKHDGGSK	[10] Oxidation (P)|[13] Oxidation (D)|[16] Phospho (ST)	A0A0A0MTS7_HUMAN	Titin OS=Homo sapiens GN=TTN PE=1 SV=1	115765	9.67986e+06	1.40842e+07	19163895	209443	5.61894e+06	495833	7.03491e+06	7.6465e+06	1.70286e+07	465665	9.89395e+06
23620	73.5722	2	975.975	1949.94	-0.000310932	-0.159457	---	STVSLIWARPKHDGGSK	[10] Oxidation (P)|[13] Oxidation (D)|[16] Phospho (ST)	A0A0A0MTS7_HUMAN	Titin OS=Homo sapiens GN=TTN PE=1 SV=1	1.03772e+06	4.73969e+06	6.52306e+06	1.03476e+07	472423	2.7626e+06	384164	6.00765e+06	2.93697e+06	1.11238e+07	1.06726e+06	4.08816e+06
8483	73.5722	3	650.986	1949.94	0.000814505	0.417709	11.13	STVSLIWARPKHDGGSK	[11] Oxidation (K)|[13] Oxidation (D)|[16] Phospho (ST)	A0A0A0MTS7_HUMAN	Titin OS=Homo sapiens GN=TTN PE=1 SV=1	115765	9.67986e+06	1.40842e+07	19163895	209443	5.61894e+06	495833	7.03491e+06	7.6465e+06	1.70286e+07	465665	9.89395e+06
23620	73.5722	2	975.975	1949.94	-0.000310932	-0.159457	---	STVSLIWARPKHDGGSK	[11] Oxidation (K)|[13] Oxidation (D)|[16] Phospho (ST)	A0A0A0MTS7_HUMAN	Titin OS=Homo sapiens GN=TTN PE=1 SV=1	1.03772e+06	4.73969e+06	6.52306e+06	1.03476e+07	472423	2.7626e+06	384164	6.00765e+06	2.93697e+06	1.11238e+07	1.06726e+06	4.08816e+06
8484	27.8517	2	833.352	1664.69	0.00697361	4.18915	5.97	DDGGSEITNYILEK	[2] Oxidation (D)|[8] Phospho (ST)|[9] Oxidation (N)	A0A0A0MTS7_HUMAN	Titin OS=Homo sapiens GN=TTN PE=1 SV=1	1.00372e+07	1.82813e+07	1.21106e+07	1.2447e+07	1.48077e+07	950522	743820	1.13175e+07	9.4345e+06	1.15599e+07	7.49596e+06	7.95109e+06
79304	29.4094	2	833.35	1664.69	0.00387272	2.3264	5.75	DDGGSEITNYILEK	[2] Oxidation (D)|[8] Phospho (ST)|[9] Oxidation (N)	A0A0A0MTS7_HUMAN	Titin OS=Homo sapiens GN=TTN PE=1 SV=1	14982.7	0	0	0	120095	0	1.05928e+07	1653.48	0	92217.4	15393.3	11192.1
8584	27.3398	2	609.291	1216.57	-0.00179779	-1.47775	9.92	AENAAGISEPSR	[3] Oxidation (N)	A0A0A0MTS7_HUMAN	Titin OS=Homo sapiens GN=TTN PE=1 SV=1	3.07625e+06	4.69857e+06	7.46599e+06	3.92229e+06	2.94847e+06	6.31349e+06	387476	3.52019e+06	4.056e+06	1.48843e+06	377171	745121
8614	25.2004	2	462.762	923.509	0.00156999	1.70003	4.53	YSITAKNK		A0A0A0MTS7_HUMAN	Titin OS=Homo sapiens GN=TTN PE=1 SV=1	3.58998e+06	6.62488e+06	6.93034e+06	4.88689e+06	4.79759e+06	6.03072e+06	395397	5.15442e+06	5.99649e+06	7.0922e+06	890985	5.57093e+06
8636	57.4354	2	603.323	1204.63	0.00191623	1.59072	12.39	LNKTPIQDTK	[2] Oxidation (N)|[5] Oxidation (P)|[8] Oxidation (D)	A0A0A0MTS7_HUMAN	Titin OS=Homo sapiens GN=TTN PE=1 SV=1	206145	4.53309e+06	877328	1.03019e+07	6.31347e+06	571582	3.36589e+06	2.60011e+06	56253.3	6.79492e+06	30160.5	3.2086e+06
8691	17.5518	2	469.252	936.49	-0.00177613	-1.89658	7.58	GTPPFKVK	[3] Oxidation (P)|[4] Oxidation (P)|[6] Oxidation (K)|[8] Oxidation (K)	A0A0A0MTS7_HUMAN	Titin OS=Homo sapiens GN=TTN PE=1 SV=1	246593	420948	399571	236206	275684	390817	979258	253873	400805	165859	362370	182655
25390	17.534	3	313.171	936.49	-0.00140981	-1.50542	---	GTPPFKVK	[3] Oxidation (P)|[4] Oxidation (P)|[6] Oxidation (K)|[8] Oxidation (K)	A0A0A0MTS7_HUMAN	Titin OS=Homo sapiens GN=TTN PE=1 SV=1	0	17920.9	10839.5	22125.3	1851.64	58910.1	228989	11.6142	60129	0	3131.35	13.3254
29918	18.1157	2	469.253	936.492	0.000368595	0.393591	7.61	GTPPFKVK	[3] Oxidation (P)|[4] Oxidation (P)|[6] Oxidation (K)|[8] Oxidation (K)	A0A0A0MTS7_HUMAN	Titin OS=Homo sapiens GN=TTN PE=1 SV=1	1458.87	594744	892352	527921	0	157015	36046.5	563105	613931	1.02062e+06	186458	447301
8728	81.8987	3	933.443	2797.31	0.0136897	4.8939	3.5	ATNQGGSVSGTASLEVEVPAKIHLPK	[2] Phospho (ST)|[3] Oxidation (N)|[9] Phospho (ST)|[21] Oxidation (K)|[26] Oxidation (K)	A0A0A0MTS7_HUMAN	Titin OS=Homo sapiens GN=TTN PE=1 SV=1	5.90912e+06	929116	2.8792e+06	2.87351e+07	7.46872e+06	654711	7.51296e+06	2.39696e+07	1.1919e+07	2.23898e+06	3.07955e+06	1.2133e+07
94657	81.8987	2	1399.66	2797.31	0.0213194	7.62143	---	ATNQGGSVSGTASLEVEVPAKIHLPK	[2] Phospho (ST)|[3] Oxidation (N)|[9] Phospho (ST)|[21] Oxidation (K)|[26] Oxidation (K)	A0A0A0MTS7_HUMAN	Titin OS=Homo sapiens GN=TTN PE=1 SV=1	0	637381	92843.4	2.17697e+06	0	0	2.04644e+06	227766	175406	712165	0	9331.21
8733	21.0316	2	672.344	1342.67	-0.0058734	-4.37439	1.13	VMDVPGPPKDLK	[8] Oxidation (P)|[9] Oxidation (K)|[12] Oxidation (K)	A0A0A0MTS7_HUMAN	Titin OS=Homo sapiens GN=TTN PE=1 SV=1	3.17043e+06	1.90158e+06	2.45119e+06	1.30125e+06	72270.7	2.26411e+06	209572	1.14917e+06	2.4568e+06	992496	119625	706108
8743	48.4509	2	842.436	1682.86	0.00749496	4.45373	9.59	EAEKTALSTIAVATAK	[9] Phospho (ST)	A0A0A0MTS7_HUMAN	Titin OS=Homo sapiens GN=TTN PE=1 SV=1	3.96105e+06	1.13408e+07	1.40426e+07	1.08889e+07	588715	6.03852e+06	2.05804e+06	6.65555e+06	5.60895e+06	8.61534e+06	35753.2	7.97269e+06
68306	79.1752	4	421.719	1682.84	-0.00417959	-2.48364	4.21	EAEKTALSTIAVATAK	[9] Phospho (ST)	A0A0A0MTS7_HUMAN	Titin OS=Homo sapiens GN=TTN PE=1 SV=1	557148	0	0	0	263505	0	43227.7	0	0	0	71148.1	0
76989	50.8701	2	842.435	1682.86	0.00634404	3.76982	9.24	EAEKTALSTIAVATAK	[9] Phospho (ST)	A0A0A0MTS7_HUMAN	Titin OS=Homo sapiens GN=TTN PE=1 SV=1	0	0	15215.9	0	39235.7	0	8471.69	5436.07	0	0	51957.6	0
8750	46.3748	4	513.234	2048.91	-0.0086922	-4.24235	3.63	MAEILSGTESVPLTQVAK	[8] Phospho (ST)|[12] Oxidation (P)|[14] Phospho (ST)	A0A0A0MTS7_HUMAN	Titin OS=Homo sapiens GN=TTN PE=1 SV=1	20425.6	1.93717e+07	1.58844e+07	16974807	4410.89	69021.4	12331.3	1.66222e+07	99897.7	0	4814.72	3491.22
11839	46.357	3	683.977	2048.91	-0.00618198	-3.0172	---	MAEILSGTESVPLTQVAK	[8] Phospho (ST)|[12] Oxidation (P)|[14] Phospho (ST)	A0A0A0MTS7_HUMAN	Titin OS=Homo sapiens GN=TTN PE=1 SV=1	701844	2.18593e+07	1.7219e+07	1.88937e+07	31354.3	1.30641e+06	11937.2	1.7653e+07	444437	1.32511e+06	103823	95364.9
63418	46.2862	2	1025.46	2048.91	-0.00453888	-2.21526	---	MAEILSGTESVPLTQVAK	[8] Phospho (ST)|[12] Oxidation (P)|[14] Phospho (ST)	A0A0A0MTS7_HUMAN	Titin OS=Homo sapiens GN=TTN PE=1 SV=1	0	4.04609e+06	2.94693e+06	4.796e+06	22426	220805	0	2.76365e+06	242405	0	0	0
8753	44.797	2	744.867	1487.72	-0.00523519	-3.51892	1.14	ATGNPNPDIVWLK	[5] Oxidation (P)|[6] Oxidation (N)|[7] Oxidation (P)|[8] Oxidation (D)	A0A0A0MTS7_HUMAN	Titin OS=Homo sapiens GN=TTN PE=1 SV=1	97859.7	1.54462e+06	2.27883e+06	1.27147e+06	115307	1.97269e+06	223335	1.85216e+06	2.82196e+06	152929	2.91637e+07	1.53641e+06
8801	17.6928	3	482.27	1443.79	0.00498399	3.45204	5.02	GLSDPVTIGPITVK	[4] Oxidation (D)|[5] Oxidation (P)|[10] Oxidation (P)	A0A0A0MTS7_HUMAN	Titin OS=Homo sapiens GN=TTN PE=1 SV=1	862942	6.84495e+06	6.3644e+06	4.45929e+06	150026	5.18789e+06	12572.5	4.41269e+06	4.95394e+06	4.25145e+06	216447	4.80543e+06
27797	16.9512	3	482.268	1443.78	-0.000271508	-0.188054	0.16	GLSDPVTIGPITVK	[4] Oxidation (D)|[5] Oxidation (P)|[10] Oxidation (P)	A0A0A0MTS7_HUMAN	Titin OS=Homo sapiens GN=TTN PE=1 SV=1	378897	155952	108905	83610.3	1.0015e+06	96871.7	24556.9	105714	151406	94312.7	19210.9	172601
8916	42.4238	3	609.626	1825.86	0.00322944	1.76873	8.09	LKGEALLQTPDCEIK	[2] Oxidation (K)|[9] Phospho (ST)|[11] Oxidation (D)	A0A0A0MTS7_HUMAN	Titin OS=Homo sapiens GN=TTN PE=1 SV=1	1.4487e+06	1.03337e+07	1.11639e+07	6.75907e+06	6.65012e+06	5.86044e+06	208486	9.58734e+06	7.65163e+06	7.61399e+06	236079	329149
8924	15.7674	3	521.289	1560.85	0.00349447	2.23884	9.34	FPAIIRGVPVPTAK	[9] Oxidation (P)|[12] Phospho (ST)	A0A0A0MTS7_HUMAN	Titin OS=Homo sapiens GN=TTN PE=1 SV=1	1.8568e+06	8.37204e+06	1.24589e+07	7.13922e+06	1.76622e+06	1.06433e+07	1.21544e+06	6.12021e+06	1.26207e+07	1.78374e+06	1.54563e+06	2.29363e+06
31392	15.75	2	781.431	1560.85	0.00546776	3.50308	---	FPAIIRGVPVPTAK	[9] Oxidation (P)|[12] Phospho (ST)	A0A0A0MTS7_HUMAN	Titin OS=Homo sapiens GN=TTN PE=1 SV=1	120088	3.44425e+06	4.83483e+06	2.6869e+06	165475	1.98694e+06	3593.01	2.05713e+06	3.98003e+06	114164	10845.8	145651
8924	15.7674	3	521.289	1560.85	0.00349447	2.23884	0.89	FPAIIRGVPVPTAK	[11] Oxidation (P)|[12] Phospho (ST)	A0A0A0MTS7_HUMAN	Titin OS=Homo sapiens GN=TTN PE=1 SV=1	1.8568e+06	8.37204e+06	1.24589e+07	7.13922e+06	1.76622e+06	1.06433e+07	1.21544e+06	6.12021e+06	1.26207e+07	1.78374e+06	1.54563e+06	2.29363e+06
30376	18.7329	3	521.287	1560.84	-0.00237244	-1.51997	1.02	FPAIIRGVPVPTAK	[11] Oxidation (P)|[12] Phospho (ST)	A0A0A0MTS7_HUMAN	Titin OS=Homo sapiens GN=TTN PE=1 SV=1	23270.9	52229.3	48478.8	64432.4	0	50335.2	731723	3320.42	31734.8	6759.8	2.70534e+06	0
31392	15.75	2	781.431	1560.85	0.00546776	3.50308	---	FPAIIRGVPVPTAK	[11] Oxidation (P)|[12] Phospho (ST)	A0A0A0MTS7_HUMAN	Titin OS=Homo sapiens GN=TTN PE=1 SV=1	120088	3.44425e+06	4.83483e+06	2.6869e+06	165475	1.98694e+06	3593.01	2.05713e+06	3.98003e+06	114164	10845.8	145651
130643	18.7867	2	781.431	1560.85	0.00452773	2.90082	---	FPAIIRGVPVPTAK	[11] Oxidation (P)|[12] Phospho (ST)	A0A0A0MTS7_HUMAN	Titin OS=Homo sapiens GN=TTN PE=1 SV=1	55821.6	60332.2	71263.6	87981.4	8109.65	73151	399817	7763.36	44864.2	26202	931721	5704.76
8992	17.8158	2	501.781	1001.55	0.00476142	4.75409	8.94	IPPKPKSR	[7] Phospho (ST)	A0A0A0MTS7_HUMAN	Titin OS=Homo sapiens GN=TTN PE=1 SV=1	220570	445968	968565	147848	100401	408993	918170	123993	704242	79694	880582	442091
35319	17.8158	3	334.856	1001.55	0.00503996	5.0322	---	IPPKPKSR	[7] Phospho (ST)	A0A0A0MTS7_HUMAN	Titin OS=Homo sapiens GN=TTN PE=1 SV=1	592.678	24830.1	75575.8	19273.8	0	80976	90304.3	2521.97	97136	15322.4	69598.5	18087.5
9013	22.9393	2	530.278	1058.54	-2.04e-05	-0.0192372	0.56	KEYTIVVK	[4] Phospho (ST)	A0A0A0MTS7_HUMAN	Titin OS=Homo sapiens GN=TTN PE=1 SV=1	47165.7	103055	147999	167401	130864	706762	484266	218713	3.02048e+06	176102	58542.1	283859
9022	15.9096	2	387.229	772.443	-0.00179826	-2.32802	7.68	ISTSPIR		A0A0A0MTS7_HUMAN	Titin OS=Homo sapiens GN=TTN PE=1 SV=1	2.42441e+06	230047	313619	282330	83618.3	552718	31744.7	38399.7	57175.5	81852	268016	14276.6
21012	15.9272	1	773.45	772.443	-0.00179356	-2.32193	---	ISTSPIR		A0A0A0MTS7_HUMAN	Titin OS=Homo sapiens GN=TTN PE=1 SV=1	3.20844e+06	46758.6	12064.8	17445.2	46842.6	2854.42	16517.4	0	0	4341.83	0	0
9052	18.4856	2	469.731	937.447	-0.00320037	-3.41391	11.63	YEIVADGR	[6] Oxidation (D)	A0A0A0MTS7_HUMAN	Titin OS=Homo sapiens GN=TTN PE=1 SV=1	86000.2	3.11372e+06	2.15388e+06	2.45085e+06	835982	2.30074e+06	339424	2.46276e+06	1.87232e+06	1.45003e+06	549021	1.51272e+06
9125	20.9605	2	442.251	882.488	-0.00394198	-4.46687	5.86	GRPTPEVK		A0A0A0MTS7_HUMAN	Titin OS=Homo sapiens GN=TTN PE=1 SV=1	1.22532e+06	5.701e+06	5.39256e+06	5.67491e+06	1.82748e+06	4.90317e+06	266839	3.16471e+06	4.81495e+06	4.20167e+06	345253	3.41875e+06
9150	39.927	2	481.258	960.501	-0.00332758	-3.4644	0.18	KVPVTPPK	[3] Oxidation (P)|[5] Phospho (ST)	A0A0A0MTS7_HUMAN	Titin OS=Homo sapiens GN=TTN PE=1 SV=1	432640	1.09541e+06	428943	1.26319e+06	638731	973845	208589	319358	760836	1.01272e+06	522478	536158
9245	81.0553	3	650.669	1948.98	-0.00275855	-1.41538	13.8	VLDSPSAPVNLTIREVK	[3] Oxidation (D)|[12] Phospho (ST)|[17] Oxidation (K)	A0A0A0MTS7_HUMAN	Titin OS=Homo sapiens GN=TTN PE=1 SV=1	1.68788e+06	226925	7.52036e+06	1.12978e+07	329801	556028	173897	1.10488e+07	170345	99164.6	69308.8	2.7462e+06
11478	80.4884	3	650.668	1948.98	-0.00409496	-2.10107	12.08	VLDSPSAPVNLTIREVK	[3] Oxidation (D)|[12] Phospho (ST)|[17] Oxidation (K)	A0A0A0MTS7_HUMAN	Titin OS=Homo sapiens GN=TTN PE=1 SV=1	1.02563e+07	149652	315104	112002	8.3125e+06	131415	846213	53169.3	159550	557598	1.2586e+06	9.43629e+06
26055	81.4913	3	650.669	1948.98	-0.0024639	-1.2642	13.39	VLDSPSAPVNLTIREVK	[3] Oxidation (D)|[12] Phospho (ST)|[17] Oxidation (K)	A0A0A0MTS7_HUMAN	Titin OS=Homo sapiens GN=TTN PE=1 SV=1	504053	1365.82	516591	505608	246455	11963.8	44341.5	617877	5.17981e+06	529.795	30681.6	203978
44949	80.0749	3	650.669	1948.99	-0.000565686	-0.290246	12.65	VLDSPSAPVNLTIREVK	[3] Oxidation (D)|[12] Phospho (ST)|[17] Oxidation (K)	A0A0A0MTS7_HUMAN	Titin OS=Homo sapiens GN=TTN PE=1 SV=1	13319.1	19624.3	0	198730	28377.3	0	2.37337e+06	5134.4	0	9014.38	62205	31835.3
57404	79.607	3	650.669	1948.98	-0.00267575	-1.37289	15.93	VLDSPSAPVNLTIREVK	[3] Oxidation (D)|[12] Phospho (ST)|[17] Oxidation (K)	A0A0A0MTS7_HUMAN	Titin OS=Homo sapiens GN=TTN PE=1 SV=1	79.6058	0	20757.3	68545.8	28734.6	19987	23337.7	51400.7	16572.5	77969.6	1.65238e+06	9900.55
9251	73.2855	3	1173.86	3518.55	-0.00834956	-2.373	5.91	VMAVNKYGVGEPLESEPVLAVNPYGPPDPPK	[7] Phospho (Y)|[15] Phospho (ST)|[26] Oxidation (P)|[27] Oxidation (P)|[28] Oxidation (D)|[29] Oxidation (P)|[30] Oxidation (P)|[31] Oxidation (K)	A0A0A0MTS7_HUMAN	Titin OS=Homo sapiens GN=TTN PE=1 SV=1	1.59934e+07	1.67646e+07	1.44013e+07	5.49115e+06	9.67596e+06	9.67869e+06	7.72166e+06	1.41978e+07	1.01395e+07	1.67034e+07	127944	1.2217e+07
9313	23.1858	2	501.768	1001.52	-0.00392235	-3.91637	11.8	DNINLKNR	[7] Oxidation (N)	A0A0A0MTS7_HUMAN	Titin OS=Homo sapiens GN=TTN PE=1 SV=1	219887	1.65142e+06	1.04488e+06	1.30024e+06	2.32779e+06	1.21037e+06	62694.6	2.06483e+06	1.18514e+06	2.99329e+06	391715	1.71087e+06
9321	61.0661	2	484.231	966.446	0.0041778	4.32287	7.67	KVPSAPPK	[1] Oxidation (K)|[3] Oxidation (P)|[4] Phospho (ST)|[6] Oxidation (P)|[7] Oxidation (P)	A0A0A0MTS7_HUMAN	Titin OS=Homo sapiens GN=TTN PE=1 SV=1	4.39826e+06	6.54251e+06	6.62574e+06	6.66363e+06	6.24115e+06	6.01614e+06	504229	6.72935e+06	7.1045e+06	6.34528e+06	5.16249e+06	6.02724e+06
14111	61.0482	1	967.454	966.447	0.00482569	4.99326	---	KVPSAPPK	[1] Oxidation (K)|[3] Oxidation (P)|[4] Phospho (ST)|[6] Oxidation (P)|[7] Oxidation (P)	A0A0A0MTS7_HUMAN	Titin OS=Homo sapiens GN=TTN PE=1 SV=1	258317	1.36679e+07	1.53792e+07	1.25118e+07	2.73939e+06	1.12591e+07	17491	1.19946e+07	1.428e+07	1.41874e+07	5.40137e+06	1.11352e+07
9334	19.9341	2	515.791	1029.57	-0.00275371	-2.67462	9.5	DLTIQPSLK	[1] Oxidation (D)	A0A0A0MTS7_HUMAN	Titin OS=Homo sapiens GN=TTN PE=1 SV=1	1.17049e+07	560450	632558	637212	69542.9	469735	288792	725679	515095	563732	95951	173805
9485	21.4382	2	470.255	938.496	-0.0029536	-3.14715	---	WVKVISK	[6] Phospho (ST)	A0A0A0MTS7_HUMAN	Titin OS=Homo sapiens GN=TTN PE=1 SV=1	793092	2.16877e+06	2.1751e+06	4.77412e+06	201472	1.33636e+06	163902	214089	1.44076e+06	3.27267e+06	75458.5	82348.3
12916	21.4382	3	313.839	938.495	-0.00426818	-4.54788	0.75	WVKVISK	[6] Phospho (ST)	A0A0A0MTS7_HUMAN	Titin OS=Homo sapiens GN=TTN PE=1 SV=1	20784.3	1.0139e+06	1.06528e+06	2.14738e+06	112475	1.03448e+06	1458.99	1296.53	1.08831e+06	1.25175e+06	0	82792
40833	19.4054	2	470.256	938.497	-0.00225717	-2.40509	---	WVKVISK	[6] Phospho (ST)	A0A0A0MTS7_HUMAN	Titin OS=Homo sapiens GN=TTN PE=1 SV=1	1.32894e+06	18361.5	3519.28	15969.7	6901.89	6941.08	1242.38	6602.22	174.279	11934.9	0	9304.57
62099	19.4054	3	313.839	938.495	-0.00415472	-4.42699	2.44	WVKVISK	[6] Phospho (ST)	A0A0A0MTS7_HUMAN	Titin OS=Homo sapiens GN=TTN PE=1 SV=1	490708	7953.87	22858.5	3904.08	0	0	0	0	578.182	0	0	0
75287	21.4382	1	939.504	938.497	-0.00232877	-2.48137	---	WVKVISK	[6] Phospho (ST)	A0A0A0MTS7_HUMAN	Titin OS=Homo sapiens GN=TTN PE=1 SV=1	88054.7	521950	319940	955316	4745.93	0	40139.8	16715.3	19844.3	739127	305.191	0
9677	71.8791	2	687.856	1373.7	0.00514812	3.74765	8.24	QTHVVRAGASIR	[2] Phospho (ST)	A0A0A0MTS7_HUMAN	Titin OS=Homo sapiens GN=TTN PE=1 SV=1	86926	1.33535e+06	1.05133e+06	1.44346e+06	145534	87796	26333.7	2.53317e+06	40728.3	2.269e+07	30379.6	2.44563e+07
9692	71.5409	3	914.723	2741.15	0.00187325	0.683381	3.81	SVDVTEKDPMTLECVVAGTPELK	[1] Phospho (ST)|[3] Oxidation (D)|[7] Oxidation (K)|[9] Oxidation (P)|[19] Phospho (ST)|[20] Oxidation (P)	A0A0A0MTS7_HUMAN	Titin OS=Homo sapiens GN=TTN PE=1 SV=1	242629	9.52416e+06	9.19718e+06	1.09443e+07	594073	8.66162e+06	31590.4	1.20242e+07	9.21151e+06	8.57535e+06	1.0956e+06	1.48572e+07
35930	71.5588	2	1371.58	2741.14	-0.00236935	-0.864366	5.32	SVDVTEKDPMTLECVVAGTPELK	[1] Phospho (ST)|[3] Oxidation (D)|[7] Oxidation (K)|[9] Oxidation (P)|[19] Phospho (ST)|[20] Oxidation (P)	A0A0A0MTS7_HUMAN	Titin OS=Homo sapiens GN=TTN PE=1 SV=1	0	3.45687e+06	7.29814e+06	4.36468e+06	0	3.27535e+06	0	5.05819e+06	5.18048e+06	4.43278e+06	0	3.04142e+06
37642	66.5577	3	914.725	2741.15	0.00782602	2.85502	4.5	SVDVTEKDPMTLECVVAGTPELK	[1] Phospho (ST)|[3] Oxidation (D)|[7] Oxidation (K)|[9] Oxidation (P)|[19] Phospho (ST)|[20] Oxidation (P)	A0A0A0MTS7_HUMAN	Titin OS=Homo sapiens GN=TTN PE=1 SV=1	778021	2.08278e+06	3.22106e+06	1.39285e+06	36567.1	169275	727241	1.81567e+06	136897	0	2.41811e+07	0
53637	68.6818	3	914.726	2741.16	0.00891875	3.25366	4.48	SVDVTEKDPMTLECVVAGTPELK	[1] Phospho (ST)|[3] Oxidation (D)|[7] Oxidation (K)|[9] Oxidation (P)|[19] Phospho (ST)|[20] Oxidation (P)	A0A0A0MTS7_HUMAN	Titin OS=Homo sapiens GN=TTN PE=1 SV=1	1.91204e+06	1.15787e+06	1.21918e+06	881154	479358	479683	1.59797e+07	956818	657431	1.2285e+06	251927	171835
9692	71.5409	3	914.723	2741.15	0.00187325	0.683381	---	SVDVTEKDPMTLECVVAGTPELK	[3] Oxidation (D)|[5] Phospho (ST)|[8] Oxidation (D)|[9] Oxidation (P)|[19] Phospho (ST)|[20] Oxidation (P)	A0A0A0MTS7_HUMAN	Titin OS=Homo sapiens GN=TTN PE=1 SV=1	242629	9.52416e+06	9.19718e+06	1.09443e+07	594073	8.66162e+06	31590.4	1.20242e+07	9.21151e+06	8.57535e+06	1.0956e+06	1.48572e+07
35930	71.5588	2	1371.58	2741.14	-0.00236935	-0.864366	7.48	SVDVTEKDPMTLECVVAGTPELK	[3] Oxidation (D)|[5] Phospho (ST)|[8] Oxidation (D)|[9] Oxidation (P)|[19] Phospho (ST)|[20] Oxidation (P)	A0A0A0MTS7_HUMAN	Titin OS=Homo sapiens GN=TTN PE=1 SV=1	0	3.45687e+06	7.29814e+06	4.36468e+06	0	3.27535e+06	0	5.05819e+06	5.18048e+06	4.43278e+06	0	3.04142e+06
9787	16.6163	2	555.759	1109.5	-0.000889689	-0.801879	9.53	SPIRMSPAR	[1] Phospho (ST)|[7] Oxidation (P)	A0A0A0MTS7_HUMAN	Titin OS=Homo sapiens GN=TTN PE=1 SV=1	1.26702e+06	3.56269e+06	3.02099e+06	2.26921e+06	1.62439e+06	2.91444e+06	23116.8	1.77186e+06	2.56738e+06	84514.6	453446	102173
9845	50.2483	1	897.539	896.532	-0.00088749	-0.989913	---	KVPVTPPK	[6] Oxidation (P)|[7] Oxidation (P)	A0A0A0MTS7_HUMAN	Titin OS=Homo sapiens GN=TTN PE=1 SV=1	3.33976e+07	0	0	0	593938	40991.9	0	0	0	134979	707665	737054
12768	50.2483	2	449.273	896.532	-0.00119041	-1.3278	4.14	KVPVTPPK	[6] Oxidation (P)|[7] Oxidation (P)	A0A0A0MTS7_HUMAN	Titin OS=Homo sapiens GN=TTN PE=1 SV=1	9.87932e+06	1894.71	65758.8	0	166421	6.2306	247.878	0	0	7427.99	0	186375
9922	51.1904	2	555.265	1108.52	-0.000816581	-0.736643	9.02	TLEPADIVR	[1] Phospho (ST)|[6] Oxidation (D)	A0A0A0MTS7_HUMAN	Titin OS=Homo sapiens GN=TTN PE=1 SV=1	1.06004e+06	4.81669e+06	3.66848e+06	1.30816e+07	3.77416e+06	1.11658e+06	264286	4.28189e+06	3.1683e+06	2.80562e+06	1.57273e+06	3.45615e+06
9956	15.2013	2	416.731	831.447	0.00189568	2.27998	13.13	ELVKGDR	[4] Oxidation (K)	A0A0A0MTS7_HUMAN	Titin OS=Homo sapiens GN=TTN PE=1 SV=1	3.26771e+06	1.46291e+06	1505601	916568	662123	1.17469e+06	268463	712715	1.13503e+06	2.26127e+06	474574	1.12633e+06
10030	70.5588	4	1112.79	4447.13	0.0123916	2.78642	3.95	NAVGTISPPSQSSGIIMTRDENVPPIVEFGPEYFDGLIIK	[1] Oxidation (N)|[8] Oxidation (P)|[9] Oxidation (P)|[18] Phospho (ST)|[25] Oxidation (P)|[31] Oxidation (P)	A0A0A0MTS7_HUMAN	Titin OS=Homo sapiens GN=TTN PE=1 SV=1	2.65769e+07	2.87184e+07	2.26244e+07	2.24148e+07	4.0851e+07	2.62425e+07	512012	3.51362e+07	1.97029e+07	3.68209e+07	1.37375e+06	3.39748e+07
10030	70.5588	4	1112.79	4447.13	0.0123916	2.78642	3.92	NAVGTISPPSQSSGIIMTRDENVPPIVEFGPEYFDGLIIK	[1] Oxidation (N)|[8] Oxidation (P)|[9] Oxidation (P)|[17] Oxidation (M)|[18] Phospho (ST)|[31] Oxidation (P)	A0A0A0MTS7_HUMAN	Titin OS=Homo sapiens GN=TTN PE=1 SV=1	2.65769e+07	2.87184e+07	2.26244e+07	2.24148e+07	4.0851e+07	2.62425e+07	512012	3.51362e+07	1.97029e+07	3.68209e+07	1.37375e+06	3.39748e+07
68909	69.2518	4	1112.79	4447.13	0.0157101	3.53265	4.85	NAVGTISPPSQSSGIIMTRDENVPPIVEFGPEYFDGLIIK	[1] Oxidation (N)|[8] Oxidation (P)|[9] Oxidation (P)|[17] Oxidation (M)|[18] Phospho (ST)|[31] Oxidation (P)	A0A0A0MTS7_HUMAN	Titin OS=Homo sapiens GN=TTN PE=1 SV=1	294120	135893	797597	120743	84496.3	643641	1.07719e+07	198326	346746	0	68221.9	14307.8
10030	70.5588	4	1112.79	4447.13	0.0123916	2.78642	0.92	NAVGTISPPSQSSGIIMTRDENVPPIVEFGPEYFDGLIIK	[1] Oxidation (N)|[8] Oxidation (P)|[9] Oxidation (P)|[17] Oxidation (M)|[18] Phospho (ST)|[22] Oxidation (N)	A0A0A0MTS7_HUMAN	Titin OS=Homo sapiens GN=TTN PE=1 SV=1	2.65769e+07	2.87184e+07	2.26244e+07	2.24148e+07	4.0851e+07	2.62425e+07	512012	3.51362e+07	1.97029e+07	3.68209e+07	1.37375e+06	3.39748e+07
10031	15.13	2	484.264	966.513	-0.000368868	-0.381648	0.81	KAYANVSSK		A0A0A0MTS7_HUMAN	Titin OS=Homo sapiens GN=TTN PE=1 SV=1	4.48966e+06	24316.5	35186.7	8378.82	141797	54683.5	53919.4	20040.5	27457.2	459767	7829.72	148406
29940	15.13	3	323.178	966.511	-0.00210749	-2.1805	---	KAYANVSSK		A0A0A0MTS7_HUMAN	Titin OS=Homo sapiens GN=TTN PE=1 SV=1	735897	0	0	1695.19	14903.7	0	2692.18	3765.24	569.126	3516.49	3600.33	0
161377	15.13	1	967.519	966.512	-0.00132545	-1.37137	---	KAYANVSSK		A0A0A0MTS7_HUMAN	Titin OS=Homo sapiens GN=TTN PE=1 SV=1	154291	0	0	0	0	0	0	0	0	0	0	0
10050	12.237	3	703.656	2107.95	0.0100112	4.74929	4.11	AVNAAGVSKPSATVGPVTVK	[8] Phospho (ST)|[10] Oxidation (P)|[11] Phospho (ST)|[18] Phospho (ST)	A0A0A0MTS7_HUMAN	Titin OS=Homo sapiens GN=TTN PE=1 SV=1	1.95274e+06	2.57077e+06	3.06799e+06	2.30249e+06	1.70692e+06	3.20371e+06	1.08833e+07	1.95674e+06	2.17671e+06	2.52388e+06	1.03018e+06	2.41896e+06
78511	12.2195	2	1054.98	2107.94	0.00914283	4.33734	---	AVNAAGVSKPSATVGPVTVK	[8] Phospho (ST)|[10] Oxidation (P)|[11] Phospho (ST)|[18] Phospho (ST)	A0A0A0MTS7_HUMAN	Titin OS=Homo sapiens GN=TTN PE=1 SV=1	148056	453779	631400	351400	234562	497892	0	236165	243198	392208	0	318193
10050	12.237	3	703.656	2107.95	0.0100112	4.74929	11.39	AVNAAGVSKPSATVGPVTVK	[10] Oxidation (P)|[11] Phospho (ST)|[13] Phospho (ST)|[18] Phospho (ST)	A0A0A0MTS7_HUMAN	Titin OS=Homo sapiens GN=TTN PE=1 SV=1	1.95274e+06	2.57077e+06	3.06799e+06	2.30249e+06	1.70692e+06	3.20371e+06	1.08833e+07	1.95674e+06	2.17671e+06	2.52388e+06	1.03018e+06	2.41896e+06
78511	12.2195	2	1054.98	2107.94	0.00914283	4.33734	---	AVNAAGVSKPSATVGPVTVK	[10] Oxidation (P)|[11] Phospho (ST)|[13] Phospho (ST)|[18] Phospho (ST)	A0A0A0MTS7_HUMAN	Titin OS=Homo sapiens GN=TTN PE=1 SV=1	148056	453779	631400	351400	234562	497892	0	236165	243198	392208	0	318193
10195	69.234	2	616.332	1230.65	0.000254538	0.206832	8.81	DGSIHRLIIK	[3] Phospho (ST)	A0A0A0MTS7_HUMAN	Titin OS=Homo sapiens GN=TTN PE=1 SV=1	89008.2	515668	406472	188129	989649	1.24002e+06	65091.3	470187	705678	18967.8	117.161	458560
10214	14.0288	3	616.959	1847.86	-0.00627741	-3.39712	1.99	ETPMAAPLEIEIPPTK	[2] Phospho (ST)|[3] Oxidation (P)|[13] Oxidation (P)	A0A0A0MTS7_HUMAN	Titin OS=Homo sapiens GN=TTN PE=1 SV=1	8.15806e+06	1.93539e+06	1.45633e+06	1.34129e+06	91462.2	957864	61663.2	1.9821e+06	62054.2	92402.2	0	459272
60826	14.0288	4	462.969	1847.85	-0.0162632	-8.80106	---	ETPMAAPLEIEIPPTK	[2] Phospho (ST)|[3] Oxidation (P)|[13] Oxidation (P)	A0A0A0MTS7_HUMAN	Titin OS=Homo sapiens GN=TTN PE=1 SV=1	1.0534e+06	0	0	0	3391.91	511.359	8697.61	17074.9	0	0	0	4665.33
10218	62.8682	3	708.003	2120.99	-0.00170733	-0.804971	5.67	EPVNPPGPPTVVKVTDTSK	[2] Oxidation (P)|[5] Oxidation (P)|[6] Oxidation (P)|[8] Oxidation (P)|[9] Oxidation (P)|[18] Phospho (ST)	A0A0A0MTS7_HUMAN	Titin OS=Homo sapiens GN=TTN PE=1 SV=1	2.0653e+07	1.18439e+06	1.68463e+06	1.6152e+06	622993	1.93967e+06	32318.3	551535	943697	4.62544e+06	6.06683e+06	1.34341e+06
36216	62.8145	4	531.252	2120.98	-0.00991416	-4.67431	---	EPVNPPGPPTVVKVTDTSK	[2] Oxidation (P)|[5] Oxidation (P)|[6] Oxidation (P)|[8] Oxidation (P)|[9] Oxidation (P)|[18] Phospho (ST)	A0A0A0MTS7_HUMAN	Titin OS=Homo sapiens GN=TTN PE=1 SV=1	3.81693e+06	125453	179179	126505	3.48406e+06	923837	0	187993	456651	236914	72604.5	224470
10247	14.0111	2	500.214	998.413	0.00376858	3.77458	5.82	DTDQWYR	[3] Oxidation (D)	A0A0A0MTS7_HUMAN	Titin OS=Homo sapiens GN=TTN PE=1 SV=1	4.46538e+06	194536	194.571	234639	23483.1	0	16832.7	279950	0	45362	0	39137.4
69328	14.0111	1	999.419	998.411	0.00187726	1.88025	---	DTDQWYR	[3] Oxidation (D)	A0A0A0MTS7_HUMAN	Titin OS=Homo sapiens GN=TTN PE=1 SV=1	1.38809e+06	32034.7	17606.6	0	0	16542.9	0	5529.05	17694.5	0	0	0
10262	73.1065	2	662.86	1323.71	0.00251874	1.9028	4.19	EAPPAKVPEVQK	[6] Oxidation (K)|[8] Oxidation (P)	A0A0A0MTS7_HUMAN	Titin OS=Homo sapiens GN=TTN PE=1 SV=1	256036	1.84099e+06	658357	1.06241e+06	139018	628875	16013.1	2.11959e+06	468028	2.6149e+06	1.28982e+07	2.71606e+06
10332	79.5349	3	379.193	1134.56	0.00560877	4.9436	8.78	VPIPTMPIR	[2] Oxidation (P)|[5] Phospho (ST)|[7] Oxidation (P)	A0A0A0MTS7_HUMAN	Titin OS=Homo sapiens GN=TTN PE=1 SV=1	1.08756e+06	955708	1.14419e+06	634127	608338	1.00112e+06	546806	968344	659728	710379	596169	1.13041e+06
10432	36.4211	2	501.749	1001.48	0.00184285	1.84012	2.19	DPIHPYTK	[1] Oxidation (D)|[2] Oxidation (P)	A0A0A0MTS7_HUMAN	Titin OS=Homo sapiens GN=TTN PE=1 SV=1	5.53379e+06	7.3292e+06	8.09379e+06	6.77416e+06	3.59219e+06	4.90077e+06	542641	6.38852e+06	7.11649e+06	7.45582e+06	422449	4.25351e+06
10440	13.6046	2	460.248	918.482	0.000566498	0.616777	2.15	WSIVAESK		A0A0A0MTS7_HUMAN	Titin OS=Homo sapiens GN=TTN PE=1 SV=1	1.91555e+06	2.05149e+06	1.92038e+06	1.6461e+06	96193.3	1.74088e+06	35864.1	1.47595e+06	1.02569e+06	110208	0	560691
10505	32.9878	3	366.537	1096.59	-0.00271539	-2.47621	7.33	NPFVLPGPPK	[6] Oxidation (P)|[8] Oxidation (P)	A0A0A0MTS7_HUMAN	Titin OS=Homo sapiens GN=TTN PE=1 SV=1	21677.2	6.73188e+06	4.71839e+06	7.01161e+06	75389.1	105821	17649.2	355640	136321	336877	0	172307
10518	49.2143	2	505.268	1008.52	-0.00387685	-3.84407	2.08	SLAVPIVAK	[1] Phospho (ST)|[5] Oxidation (P)|[9] Oxidation (K)	A0A0A0MTS7_HUMAN	Titin OS=Homo sapiens GN=TTN PE=1 SV=1	140071	24458.8	423765	26706	36756.9	251179	27022.7	0	36322.2	0	302319	85011.7
10586	24.688	3	1224.87	3671.58	-0.0112988	-3.07735	7.75	EPGPPGTPFVTSISKDQMLVQWHEPVNDGGTK	[7] Phospho (ST)|[18] Oxidation (M)|[27] Oxidation (N)|[28] Oxidation (D)|[31] Phospho (ST)|[32] Oxidation (K)	A0A0A0MTS7_HUMAN	Titin OS=Homo sapiens GN=TTN PE=1 SV=1	0	0	0	0	1.0895e+08	0	0	0	0	0	7390.8	0
10603	34.5802	3	606.323	1815.95	0.00838713	4.61862	1.79	EAAVLYKPAVSTKTVK	[7] Oxidation (K)|[8] Oxidation (P)|[12] Phospho (ST)	A0A0A0MTS7_HUMAN	Titin OS=Homo sapiens GN=TTN PE=1 SV=1	175779	688157	746786	826473	974603	491906	310007	550211	764765	399938	9.9621e+06	135399
10633	28.574	2	445.234	888.454	-0.00149478	-1.68245	1.94	KPETPAAK	[2] Oxidation (P)|[5] Oxidation (P)|[8] Oxidation (K)	A0A0A0MTS7_HUMAN	Titin OS=Homo sapiens GN=TTN PE=1 SV=1	297082	987139	974067	1.09073e+06	1.137e+06	637158	185707	307073	621901	857214	5.7722e+06	621651
44986	28.574	1	889.462	888.455	-0.000625893	-0.704473	---	KPETPAAK	[2] Oxidation (P)|[5] Oxidation (P)|[8] Oxidation (K)	A0A0A0MTS7_HUMAN	Titin OS=Homo sapiens GN=TTN PE=1 SV=1	0	150762	157738	153637	0	463763	143439	40234.2	40344.9	152403	3.70739e+06	163398
10889	17.6046	2	424.2	846.386	-0.00287075	-3.39176	2.84	SAFVTVK	[1] Phospho (ST)|[7] Oxidation (K)	A0A0A0MTS7_HUMAN	Titin OS=Homo sapiens GN=TTN PE=1 SV=1	804436	1.10755e+06	1.21715e+06	803908	22203.4	1.4899e+06	41660.5	667517	1.30801e+06	174088	16409.6	245141
10897	43.2926	2	365.246	728.478	-0.00174367	-2.39357	8.23	LVVTGLK		A0A0A0MTS7_HUMAN	Titin OS=Homo sapiens GN=TTN PE=1 SV=1	3.55526e+06	0	0	0	1.30396e+06	234.306	1.39384e+06	0	0	6.54477e+06	979029	1.51713e+06
17658	44.0177	2	365.246	728.478	-0.00205851	-2.82576	5.58	LVVTGLK		A0A0A0MTS7_HUMAN	Titin OS=Homo sapiens GN=TTN PE=1 SV=1	25431	0	0	0	0	0	0	8010.53	0	77594	0	0
29658	46.6579	2	365.246	728.477	-0.00242638	-3.33075	4.34	LVVTGLK		A0A0A0MTS7_HUMAN	Titin OS=Homo sapiens GN=TTN PE=1 SV=1	0	3236.9	25120.3	0	0	2.09284e+06	0	0	2.46368e+06	0	0	0
37152	45.8075	2	365.246	728.477	-0.00219375	-3.01141	5.25	LVVTGLK		A0A0A0MTS7_HUMAN	Titin OS=Homo sapiens GN=TTN PE=1 SV=1	0	0	2.54667e+06	23260.3	0	0	0	0	10692.5	0	0	0
61697	17.8684	2	365.246	728.478	-0.00207142	-2.84349	7.81	LVVTGLK		A0A0A0MTS7_HUMAN	Titin OS=Homo sapiens GN=TTN PE=1 SV=1	469.568	214963	3193.1	234344	0	0	0	0	3430.37	0	15455.6	193981
80421	43.2749	1	729.486	728.479	-0.000450734	-0.618732	---	LVVTGLK		A0A0A0MTS7_HUMAN	Titin OS=Homo sapiens GN=TTN PE=1 SV=1	843764	0	0	0	0	0	0	0	0	1.73351e+06	16744.2	0
10906	18.6447	2	780.397	1558.78	0.00412735	2.64781	2.72	VPGPPGTPVVTLSSR	[5] Oxidation (P)|[7] Phospho (ST)	A0A0A0MTS7_HUMAN	Titin OS=Homo sapiens GN=TTN PE=1 SV=1	496001	1.92049e+07	1.45879e+07	1.11825e+07	358428	1.05404e+07	777693	1.19226e+07	8.85533e+06	1.32496e+07	1.19187e+06	7.99881e+06
11151	16.7929	3	520.601	1558.78	0.00474632	3.04491	---	VPGPPGTPVVTLSSR	[5] Oxidation (P)|[7] Phospho (ST)	A0A0A0MTS7_HUMAN	Titin OS=Homo sapiens GN=TTN PE=1 SV=1	2.50686e+06	159208	244337	155001	6.44555e+06	123803	48426.6	128225	36101.1	255669	143614	94083.8
11679	18.6975	4	390.702	1558.78	0.00401407	2.57514	---	VPGPPGTPVVTLSSR	[5] Oxidation (P)|[7] Phospho (ST)	A0A0A0MTS7_HUMAN	Titin OS=Homo sapiens GN=TTN PE=1 SV=1	2.15386e+06	6.2846e+06	5.87563e+06	4.36696e+06	281839	5.09808e+06	383426	5.00783e+06	4.58893e+06	5.01241e+06	262103	3.38896e+06
19605	16.7929	2	780.396	1558.78	0.00240787	1.54472	3.49	VPGPPGTPVVTLSSR	[5] Oxidation (P)|[7] Phospho (ST)	A0A0A0MTS7_HUMAN	Titin OS=Homo sapiens GN=TTN PE=1 SV=1	5.09454e+06	328252	146161	389108	8.65371e+06	122119	2612.48	509399	159946	536025	41972.7	162433
25572	21.4736	3	520.602	1558.78	0.0081988	5.25977	---	VPGPPGTPVVTLSSR	[5] Oxidation (P)|[7] Phospho (ST)	A0A0A0MTS7_HUMAN	Titin OS=Homo sapiens GN=TTN PE=1 SV=1	57813.9	151606	182700	180643	209208	210859	31000.3	10789.9	156161	184727	17800.7	3047.19
30797	17.0926	2	780.396	1558.78	0.00212978	1.36632	3.4	VPGPPGTPVVTLSSR	[5] Oxidation (P)|[7] Phospho (ST)	A0A0A0MTS7_HUMAN	Titin OS=Homo sapiens GN=TTN PE=1 SV=1	1.39862e+06	582427	538290	436068	439690	54242	0	274503	178907	483004	1144.74	350222
57351	21.4736	2	780.396	1558.78	0.000996721	0.639426	0.93	VPGPPGTPVVTLSSR	[5] Oxidation (P)|[7] Phospho (ST)	A0A0A0MTS7_HUMAN	Titin OS=Homo sapiens GN=TTN PE=1 SV=1	476.079	43358.5	39479.4	61636.9	106177	23158.9	10332.8	13063.8	23351.2	74318.3	11407.1	5118.28
10909	37.7839	2	744.87	1487.73	-0.00191402	-1.28654	2.11	EAAVLYKPAVSTK	[7] Oxidation (K)|[8] Oxidation (P)|[12] Phospho (ST)	A0A0A0MTS7_HUMAN	Titin OS=Homo sapiens GN=TTN PE=1 SV=1	1.53117e+06	1.73695e+07	6.11299e+06	1.4231e+07	4.20388e+06	8.13987e+06	736278	1.72819e+07	1.32767e+06	1.06268e+07	172474	3.70489e+06
10919	22.7452	3	493.251	1476.73	-0.00389737	-2.63919	8.05	ASVAVPKKPEAPR	[2] Phospho (ST)|[7] Oxidation (K)|[8] Oxidation (K)|[9] Oxidation (P)	A0A0A0MTS7_HUMAN	Titin OS=Homo sapiens GN=TTN PE=1 SV=1	0	3.31813e+06	3.11098e+06	3.99514e+06	1.32092e+06	893358	199988	1.4983e+06	938860	269796	165057	1.9256e+06
55694	22.7274	4	370.192	1476.74	0.00618204	4.18629	---	ASVAVPKKPEAPR	[2] Phospho (ST)|[7] Oxidation (K)|[8] Oxidation (K)|[9] Oxidation (P)	A0A0A0MTS7_HUMAN	Titin OS=Homo sapiens GN=TTN PE=1 SV=1	0	318888	365985	471572	583.221	8060.85	18047.3	0	16178	12931.2	10256.6	9296.26
10952	58.4312	3	303.496	907.467	0.00297928	3.28309	11.27	IRSLSPR	[3] Phospho (ST)	A0A0A0MTS7_HUMAN	Titin OS=Homo sapiens GN=TTN PE=1 SV=1	838911	1.96021e+06	2.29629e+06	1.83532e+06	3.28961e+06	2.55854e+06	958105	2.71571e+06	2.87311e+06	2.32059e+06	1.59218e+06	2.59167e+06
10968	53.8583	3	428.921	1283.74	0.00729566	5.68315	---	QLPPSFARQLK		A0A0A0MTS7_HUMAN	Titin OS=Homo sapiens GN=TTN PE=1 SV=1	14563	16437.2	43709.9	50379.2	0	5.45928e+06	8060.23	0	7.34187e+06	0	0	0
28338	53.8583	2	642.876	1283.74	0.00344152	2.68087	3.81	QLPPSFARQLK		A0A0A0MTS7_HUMAN	Titin OS=Homo sapiens GN=TTN PE=1 SV=1	134.117	11047	31255.2	38580.3	33411.3	3.29797e+06	54739.8	22.1049	5.13253e+06	59254.6	5891.77	147927
11212	46.6228	3	530.252	1587.73	-0.000113487	-0.0714775	1.25	WFKDGQELTLGSK	[12] Phospho (ST)	A0A0A0MTS7_HUMAN	Titin OS=Homo sapiens GN=TTN PE=1 SV=1	8.45089e+06	41444.5	182524	95340.4	4.99311e+06	363606	249261	22346.4	399583	335137	45052.2	79647.5
46104	46.5691	2	794.874	1587.73	-9.73e-05	-0.0613117	---	WFKDGQELTLGSK	[12] Phospho (ST)	A0A0A0MTS7_HUMAN	Titin OS=Homo sapiens GN=TTN PE=1 SV=1	2.58555e+06	378767	453320	1.07722e+06	866655	269787	0	341526	214636	356749	43332.7	850423
11401	32.1217	2	539.803	1077.59	-0.000552497	-0.512715	11.02	ADSSSILIIK	[2] Oxidation (D)|[10] Oxidation (K)	A0A0A0MTS7_HUMAN	Titin OS=Homo sapiens GN=TTN PE=1 SV=1	872570	8.67988e+06	3.49425e+06	3.96707e+06	164958	2.41368e+06	365607	5.05181e+06	2.31704e+06	4.45922e+06	2.32354e+06	2.08542e+06
11401	32.1217	2	539.803	1077.59	0.0245475	22.7805	1.89	DLKVSDITR	[1] Oxidation (D)|[3] Oxidation (K)	A0A0A0MTS7_HUMAN	Titin OS=Homo sapiens GN=TTN PE=1 SV=1	872570	8.67988e+06	3.49425e+06	3.96707e+06	164958	2.41368e+06	365607	5.05181e+06	2.31704e+06	4.45922e+06	2.32354e+06	2.08542e+06
11450	12.025	2	411.726	821.437	-0.00223706	-2.72334	0.36	TAFVNVR	[5] Oxidation (N)	A0A0A0MTS7_HUMAN	Titin OS=Homo sapiens GN=TTN PE=1 SV=1	16378.8	674121	462613	308621	477145	513530	0	432700	339373	344091	0	433454
11487	14.6159	2	413.244	824.474	-0.00198007	-2.40161	12.73	LHVETVK		A0A0A0MTS7_HUMAN	Titin OS=Homo sapiens GN=TTN PE=1 SV=1	2.78217e+06	943.013	17059.4	493.783	0	76748	48234.2	91.895	88460.8	2083.98	6292.61	24679.7
72851	14.6159	1	825.481	824.474	-0.00145358	-1.76303	---	LHVETVK		A0A0A0MTS7_HUMAN	Titin OS=Homo sapiens GN=TTN PE=1 SV=1	955780	0	0	0	0	0	0	0	0	18228.5	0	0
11505	67.5038	2	816.915	1631.82	-0.000971668	-0.595451	4.15	KPEVPPVKVPEASK	[1] Oxidation (K)|[2] Oxidation (P)|[8] Oxidation (K)|[13] Phospho (ST)	A0A0A0MTS7_HUMAN	Titin OS=Homo sapiens GN=TTN PE=1 SV=1	1.18422e+06	8.34806e+06	9.73661e+06	7.47135e+06	1.13954e+06	8.15773e+06	2.18997e+06	7.36287e+06	6.82173e+06	9.95122e+06	438836	1.11228e+07
11678	22.1275	2	395.238	788.462	-0.00195309	-2.47709	7.09	SIPITVK	[3] Oxidation (P)|[7] Oxidation (K)	A0A0A0MTS7_HUMAN	Titin OS=Homo sapiens GN=TTN PE=1 SV=1	633.909	498146	960790	14224.5	226827	834633	54.7921	308999	622078	143930	0	215483
58446	20.6423	2	395.238	788.461	-0.00306549	-3.88792	7.06	SIPITVK	[3] Oxidation (P)|[7] Oxidation (K)	A0A0A0MTS7_HUMAN	Titin OS=Homo sapiens GN=TTN PE=1 SV=1	802703	7551.23	0	30234.9	14982.8	6734.38	15615.1	82493	0	5309.55	1973.61	70737
11736	16.1395	3	320.855	959.543	-0.0012575	-1.31051	19.64	LSIPVPFR	[4] Oxidation (P)|[6] Oxidation (P)	A0A0A0MTS7_HUMAN	Titin OS=Homo sapiens GN=TTN PE=1 SV=1	16084.7	0	771.877	3283.96	5555.21	1624.83	104716	2468.56	6195.9	0	2.53009e+06	0
15384	16.1395	2	480.778	959.542	-0.00189987	-1.97997	---	LSIPVPFR	[4] Oxidation (P)|[6] Oxidation (P)	A0A0A0MTS7_HUMAN	Titin OS=Homo sapiens GN=TTN PE=1 SV=1	143142	80304.7	115179	59982	107114	178773	343.973	128671	57211.3	173179	3.16146e+06	114056
11750	14.4202	2	454.726	907.438	-0.00396785	-4.37257	0.8	VTGTPPIK	[4] Phospho (ST)|[6] Oxidation (P)	A0A0A0MTS7_HUMAN	Titin OS=Homo sapiens GN=TTN PE=1 SV=1	2.01442e+06	119492	214774	7147.89	71441.9	270314	20399.3	189660	410426	531959	0	4.21692e+06
44089	14.4202	1	908.444	907.437	-0.00478494	-5.27301	---	VTGTPPIK	[4] Phospho (ST)|[6] Oxidation (P)	A0A0A0MTS7_HUMAN	Titin OS=Homo sapiens GN=TTN PE=1 SV=1	106801	2012.59	1292.91	872.975	698.085	1117.11	0	1857.12	1512.63	44112.6	0	3.03331e+06
11927	84.0757	2	939.436	1876.86	-0.00397934	-2.12021	5.7	TQASTVATGPEVPPPWK	[8] Phospho (ST)|[13] Oxidation (P)|[14] Oxidation (P)	A0A0A0MTS7_HUMAN	Titin OS=Homo sapiens GN=TTN PE=1 SV=1	211987	21878.5	32849	24197	627791	32262.7	579692	17307.8	19438.6	33124.9	621457	52259.5
11954	37.4828	2	680.842	1359.67	-0.000247084	-0.181724	4.65	FLTPLKDVTAK	[3] Phospho (ST)|[4] Oxidation (P)|[7] Oxidation (D)|[11] Oxidation (K)	A0A0A0MTS7_HUMAN	Titin OS=Homo sapiens GN=TTN PE=1 SV=1	159990	6.77848e+06	3.51265e+06	1.00817e+07	1.57112e+06	2.37816e+06	932148	3.48421e+06	3.11528e+06	2.30374e+06	412906	171625
16337	37.4298	3	454.211	1359.61	-0.0571509	-42.033	---	FLTPLKDVTAK	[3] Phospho (ST)|[4] Oxidation (P)|[7] Oxidation (D)|[11] Oxidation (K)	A0A0A0MTS7_HUMAN	Titin OS=Homo sapiens GN=TTN PE=1 SV=1	87074.9	5.29372e+06	5.01657e+06	6.84621e+06	271155	385076	297072	1.8752e+06	4.33093e+06	242651	737821	1.59205e+06
11970	16.1217	2	491.247	980.479	-0.00201815	-2.05833	5.39	VFEKDEAK	[4] Oxidation (K)	A0A0A0MTS7_HUMAN	Titin OS=Homo sapiens GN=TTN PE=1 SV=1	1.34918e+06	2.20548e+06	2.24165e+06	1.76213e+06	753278	2.35664e+06	56069.9	1.40264e+06	2.14422e+06	1.28758e+06	132145	1.24769e+06
11970	16.1217	2	491.247	980.479	-0.00201815	-2.05833	5.53	VFEKDEAK	[5] Oxidation (D)	A0A0A0MTS7_HUMAN	Titin OS=Homo sapiens GN=TTN PE=1 SV=1	1.34918e+06	2.20548e+06	2.24165e+06	1.76213e+06	753278	2.35664e+06	56069.9	1.40264e+06	2.14422e+06	1.28758e+06	132145	1.24769e+06
12009	44.8325	3	487.903	1460.69	-0.00533236	-3.65057	7.11	TTPATLALEKIK	[1] Phospho (ST)|[2] Phospho (ST)|[3] Oxidation (P)	A0A0A0MTS7_HUMAN	Titin OS=Homo sapiens GN=TTN PE=1 SV=1	1.35212e+06	876697	9.31539e+06	1.15291e+06	152043	8.49698e+06	43491.1	1.58962e+06	1.07139e+07	87258.5	1.00246e+06	515269
15355	43.2394	3	487.904	1460.69	-0.00370924	-2.53937	16.95	TTPATLALEKIK	[1] Phospho (ST)|[2] Phospho (ST)|[3] Oxidation (P)	A0A0A0MTS7_HUMAN	Titin OS=Homo sapiens GN=TTN PE=1 SV=1	7.80196e+06	2.53835e+06	1.81933e+06	1.75951e+06	5.98059e+06	116710	1.17223e+06	495413	7326.43	1.42558e+07	2.00855e+06	276481
12026	16.3165	2	718.361	1434.71	0.00691766	4.82167	3.91	GPEISEKIIPPK	[5] Phospho (ST)|[7] Oxidation (K)|[10] Oxidation (P)|[11] Oxidation (P)	A0A0A0MTS7_HUMAN	Titin OS=Homo sapiens GN=TTN PE=1 SV=1	8.07071e+06	191188	289822	177081	5.64616e+06	295880	0	62316.4	532560	89722.3	440311	70392.3
13098	16.3343	3	479.243	1434.71	0.00734041	5.11634	---	GPEISEKIIPPK	[5] Phospho (ST)|[7] Oxidation (K)|[10] Oxidation (P)|[11] Oxidation (P)	A0A0A0MTS7_HUMAN	Titin OS=Homo sapiens GN=TTN PE=1 SV=1	2.83742e+06	41515.5	59381.6	50389.6	1.94035e+06	74448	21433	7056.27	39267.1	11595.4	11311	3856.25
12032	47.3668	3	646.651	1936.93	0.000532957	0.275155	8.47	AGSPFTIDVPISGRPAPK	[4] Oxidation (P)|[6] Phospho (ST)|[15] Oxidation (P)|[17] Oxidation (P)	A0A0A0MTS7_HUMAN	Titin OS=Homo sapiens GN=TTN PE=1 SV=1	779529	1.45257e+07	1.34405e+07	1.21767e+07	1.18167e+06	1.47908e+06	1.57704e+06	1.12188e+07	1.41787e+06	4.64643e+06	575981	1.94519e+06
12087	63.6722	3	601.971	1802.89	0.00681628	3.78076	2	VVIDNVGTKSELIIK	[4] Oxidation (D)|[8] Phospho (ST)|[10] Phospho (ST)	A0A0A0MTS7_HUMAN	Titin OS=Homo sapiens GN=TTN PE=1 SV=1	23062.2	206910	623179	84918.1	2.63282e+07	858882	68125.4	36061.9	584673	847905	545203	3.50368e+07
12761	62.44	3	601.971	1802.89	0.00860593	4.77342	7.52	VVIDNVGTKSELIIK	[4] Oxidation (D)|[8] Phospho (ST)|[10] Phospho (ST)	A0A0A0MTS7_HUMAN	Titin OS=Homo sapiens GN=TTN PE=1 SV=1	1.26209e+06	484395	516745	567076	88423	1.73155e+06	11470.1	492128	207728	15171.6	130485	185691
23306	60.6745	3	601.971	1802.89	0.00729141	4.04431	7.53	VVIDNVGTKSELIIK	[4] Oxidation (D)|[8] Phospho (ST)|[10] Phospho (ST)	A0A0A0MTS7_HUMAN	Titin OS=Homo sapiens GN=TTN PE=1 SV=1	246987	61213.1	16058.3	101216	72844.2	205274	181714	629123	155642	722193	9.09932e+06	351807
94697	62.44	2	902.447	1802.88	-0.00468874	-2.60069	---	VVIDNVGTKSELIIK	[4] Oxidation (D)|[8] Phospho (ST)|[10] Phospho (ST)	A0A0A0MTS7_HUMAN	Titin OS=Homo sapiens GN=TTN PE=1 SV=1	1.38796e+06	101905	1.174e+06	128234	142606	808342	0	314501	0	100353	0	14979.6
12100	52.7925	3	585.983	1754.93	-0.00304648	-1.73596	1.91	TASIEIVTLDKPDPPK	[12] Oxidation (P)|[13] Oxidation (D)	A0A0A0MTS7_HUMAN	Titin OS=Homo sapiens GN=TTN PE=1 SV=1	1.95773e+06	8.92264e+06	7.7731e+06	1.19181e+07	1.29214e+06	621667	9307.15	7.23099e+06	603791	7.65695e+06	65446.9	6.38898e+06
25345	53.5201	3	585.982	1754.92	-0.00663629	-3.78151	---	TASIEIVTLDKPDPPK	[12] Oxidation (P)|[13] Oxidation (D)	A0A0A0MTS7_HUMAN	Titin OS=Homo sapiens GN=TTN PE=1 SV=1	221252	116715	396145	89580.8	130416	7.63966e+06	24068.3	696828	5.00142e+06	1.94022e+06	39.6313	598803
138669	53.5381	2	878.469	1754.92	-0.00606116	-3.45379	11.27	TASIEIVTLDKPDPPK	[12] Oxidation (P)|[13] Oxidation (D)	A0A0A0MTS7_HUMAN	Titin OS=Homo sapiens GN=TTN PE=1 SV=1	0	5724.3	0	0	1754.96	786817	2674.52	0	478256	0	19558.2	0
12100	52.7925	3	585.983	1754.93	-0.00304648	-1.73596	9.51	TASIEIVTLDKPDPPK	[13] Oxidation (D)|[14] Oxidation (P)	A0A0A0MTS7_HUMAN	Titin OS=Homo sapiens GN=TTN PE=1 SV=1	1.95773e+06	8.92264e+06	7.7731e+06	1.19181e+07	1.29214e+06	621667	9307.15	7.23099e+06	603791	7.65695e+06	65446.9	6.38898e+06
25345	53.5201	3	585.982	1754.92	-0.00663629	-3.78151	---	TASIEIVTLDKPDPPK	[13] Oxidation (D)|[14] Oxidation (P)	A0A0A0MTS7_HUMAN	Titin OS=Homo sapiens GN=TTN PE=1 SV=1	221252	116715	396145	89580.8	130416	7.63966e+06	24068.3	696828	5.00142e+06	1.94022e+06	39.6313	598803
138669	53.5381	2	878.469	1754.92	-0.00606116	-3.45379	10.42	TASIEIVTLDKPDPPK	[13] Oxidation (D)|[14] Oxidation (P)	A0A0A0MTS7_HUMAN	Titin OS=Homo sapiens GN=TTN PE=1 SV=1	0	5724.3	0	0	1754.96	786817	2674.52	0	478256	0	19558.2	0
12113	44.4609	2	658.363	1314.71	-0.00337015	-2.56341	3.35	TVLISSEGKTHK	[12] Oxidation (K)	A0A0A0MTS7_HUMAN	Titin OS=Homo sapiens GN=TTN PE=1 SV=1	6.62422e+06	1.25383e+07	1.66007e+07	7.6757e+06	3.87415e+06	9.73451e+06	1.26894e+06	1.09258e+07	7.47959e+06	6.96278e+06	4.29265e+06	8.966e+06
12171	22.0922	2	399.739	797.463	-0.00198806	-2.49297	7.58	KPTPVPK	[2] Oxidation (P)|[4] Oxidation (P)	A0A0A0MTS7_HUMAN	Titin OS=Homo sapiens GN=TTN PE=1 SV=1	372366	3.53575e+06	3.52881e+06	3.00546e+06	1.65134e+06	2.65214e+06	548453	2.2831e+06	2.14658e+06	3.22279e+06	602609	2.11949e+06
12413	61.1195	2	483.773	965.532	0.000856105	0.886668	1.92	VVISAAKAK	[4] Phospho (ST)	A0A0A0MTS7_HUMAN	Titin OS=Homo sapiens GN=TTN PE=1 SV=1	208823	104565	89035.9	123744	0	402363	0	8.07849e+06	504298	641073	0	227747
21229	63.2076	2	483.773	965.532	0.000562594	0.582678	3.47	VVISAAKAK	[4] Phospho (ST)	A0A0A0MTS7_HUMAN	Titin OS=Homo sapiens GN=TTN PE=1 SV=1	0	2259	254536	4389.99	0	7.02845e+06	0	2160.33	226973	0	0	0
25166	60.5849	2	483.773	965.531	-7.11e-06	-0.00736144	4.61	VVISAAKAK	[4] Phospho (ST)	A0A0A0MTS7_HUMAN	Titin OS=Homo sapiens GN=TTN PE=1 SV=1	5.57584e+06	96528	170714	389320	2247.67	0	0	39143.4	0	306031	0	51431.4
12642	75.7813	3	891.397	2671.17	-0.00970502	-3.63323	2.99	VEAMGMSSEAKLTVLEGDPYFTGK	[8] Phospho (ST)|[18] Oxidation (D)|[24] Oxidation (K)	A0A0A0MTS7_HUMAN	Titin OS=Homo sapiens GN=TTN PE=1 SV=1	1.5849e+06	5.22373e+06	3.95229e+06	6.12504e+06	1.2361e+06	1.51125e+06	156244	4.78685e+06	956709	4.69617e+06	56378.6	3.94172e+06
12710	56.7769	3	636.968	1907.88	0.00316065	1.65663	---	IGVGPPLDSTPTVAKHK	[8] Oxidation (D)|[10] Phospho (ST)|[12] Phospho (ST)|[15] Oxidation (K)	A0A0A0MTS7_HUMAN	Titin OS=Homo sapiens GN=TTN PE=1 SV=1	341766	3.36656e+06	3.20188e+06	3.20346e+06	4.62706e+06	4.30251e+06	990108	3.43449e+06	3.14866e+06	3.08871e+06	808604	3.28555e+06
92274	56.8482	4	477.976	1907.87	-0.00488099	-2.55833	5.14	IGVGPPLDSTPTVAKHK	[8] Oxidation (D)|[10] Phospho (ST)|[12] Phospho (ST)|[15] Oxidation (K)	A0A0A0MTS7_HUMAN	Titin OS=Homo sapiens GN=TTN PE=1 SV=1	24391	132210	127289	58828.3	415048	385909	0	286891	248570	0	120829	0
12810	62.2607	2	487.769	973.524	0.00456682	4.69104	9.21	DGRPLVASK	[1] Oxidation (D)|[4] Oxidation (P)	A0A0A0MTS7_HUMAN	Titin OS=Homo sapiens GN=TTN PE=1 SV=1	628316	106113	225381	64024.9	15672.6	1.83438e+07	0	72730.5	228610	607693	11119.8	92924.5
12841	42.406	3	550.271	1647.79	-0.00226612	-1.37525	1.21	MKTPEAPQEIIPAK	[1] Oxidation (M)|[3] Phospho (ST)	A0A0A0MTS7_HUMAN	Titin OS=Homo sapiens GN=TTN PE=1 SV=1	59526.8	1.18119e+06	1.53781e+06	783358	3.21192e+06	1.66607e+06	2.44855e+06	2.07942e+06	1.08064e+06	1.7764e+06	3.903e+06	1.79893e+06
12865	36.4034	4	532.772	2127.06	-0.00469753	-2.20846	4.5	AGDTIVLNAISILGKPLPK	[4] Phospho (ST)|[8] Oxidation (N)|[11] Phospho (ST)|[16] Oxidation (P)|[19] Oxidation (K)	A0A0A0MTS7_HUMAN	Titin OS=Homo sapiens GN=TTN PE=1 SV=1	147987	409931	965341	501284	12721.3	1.90563e+06	112976	166628	2.14935e+06	2.08433e+06	6.33098e+06	335857
12869	62.886	4	770.359	3077.41	-0.000894406	-0.290636	5.85	TKGSMLVSWTPPLDNGGSPITGYWLEK	[5] Oxidation (M)|[12] Oxidation (P)|[19] Oxidation (P)|[21] Phospho (ST)|[27] Oxidation (K)	A0A0A0MTS7_HUMAN	Titin OS=Homo sapiens GN=TTN PE=1 SV=1	1.73233e+07	2.30787e+07	2.68198e+07	1.45516e+07	2.30125e+06	1.89241e+07	167813	2.27691e+07	1.80141e+07	1.6115e+06	4.75706e+06	708445
66469	62.9217	3	1026.81	3077.41	-0.00271469	-0.882134	---	TKGSMLVSWTPPLDNGGSPITGYWLEK	[5] Oxidation (M)|[12] Oxidation (P)|[19] Oxidation (P)|[21] Phospho (ST)|[27] Oxidation (K)	A0A0A0MTS7_HUMAN	Titin OS=Homo sapiens GN=TTN PE=1 SV=1	1.56938e+06	6.68073e+06	7.37575e+06	2.22574e+06	14630.8	4.47229e+06	331717	5.46647e+06	4.12154e+06	91370.4	365525	0
12967	42.601	2	785.916	1569.82	-0.00661267	-4.21236	15.58	EGVKITEKPSPPEK	[9] Oxidation (P)|[12] Oxidation (P)	A0A0A0MTS7_HUMAN	Titin OS=Homo sapiens GN=TTN PE=1 SV=1	124562	9.44829e+06	5.30432e+06	4.16399e+06	762362	7.93476e+06	523195	2.38308e+06	4.02863e+06	3.08647e+06	652909	2.0701e+06
12967	42.601	2	785.916	1569.82	-0.00661267	-4.21236	7.13	KPETPAAKVPEVPK	[2] Oxidation (P)|[5] Oxidation (P)|[8] Oxidation (K)|[10] Oxidation (P)|[13] Oxidation (P)	A0A0A0MTS7_HUMAN	Titin OS=Homo sapiens GN=TTN PE=1 SV=1	124562	9.44829e+06	5.30432e+06	4.16399e+06	762362	7.93476e+06	523195	2.38308e+06	4.02863e+06	3.08647e+06	652909	2.0701e+06
12981	17.3396	2	516.276	1030.54	-0.00392939	-3.81294	19.83	DGKQIVPSR	[3] Oxidation (K)|[7] Oxidation (P)	A0A0A0MTS7_HUMAN	Titin OS=Homo sapiens GN=TTN PE=1 SV=1	2168.76	219035	60945.6	208371	127890	53858.3	0	68424	75868.7	230578	41680.9	388621
30666	21.1199	2	516.276	1030.54	-0.0029902	-2.90158	28.38	DGKQIVPSR	[3] Oxidation (K)|[7] Oxidation (P)	A0A0A0MTS7_HUMAN	Titin OS=Homo sapiens GN=TTN PE=1 SV=1	53663.5	182333	11621	118158	12217.8	219880	965822	37195.4	218211	14522.5	1.03635e+06	71897.6
142466	17.3396	1	1031.55	1030.54	-0.00192108	-1.86415	---	DGKQIVPSR	[3] Oxidation (K)|[7] Oxidation (P)	A0A0A0MTS7_HUMAN	Titin OS=Homo sapiens GN=TTN PE=1 SV=1	0	0	0	0	0	0	0	0	0	0	0	0
13039	28.2579	3	421.177	1260.51	-0.00550176	-4.36469	---	APTVKPSETR	[2] Oxidation (P)|[7] Phospho (ST)|[9] Phospho (ST)	A0A0A0MTS7_HUMAN	Titin OS=Homo sapiens GN=TTN PE=1 SV=1	0	13813.9	166883	44187.3	0	6.33843e+06	6356.04	0	7.26914e+06	0	0	0
18268	28.2579	2	631.262	1260.51	-0.00563071	-4.46699	1.31	APTVKPSETR	[2] Oxidation (P)|[7] Phospho (ST)|[9] Phospho (ST)	A0A0A0MTS7_HUMAN	Titin OS=Homo sapiens GN=TTN PE=1 SV=1	1.24377e+06	496481	1.3196e+06	342332	635695	8.58444e+06	96650.6	602177	1.0354e+07	510350	199964	86321.6
13103	64.3157	2	569.761	1137.51	-0.000160415	-0.141023	6.35	AGDSSRLECK	[3] Oxidation (D)	A0A0A0MTS7_HUMAN	Titin OS=Homo sapiens GN=TTN PE=1 SV=1	15071.7	208245	224618	104873	152.474	148274	1071.74	1.33339e+07	118489	589445	22719.4	0
13108	26.7735	2	388.221	774.427	-0.000115458	-0.149089	3.48	EPAAFLK		A0A0A0MTS7_HUMAN	Titin OS=Homo sapiens GN=TTN PE=1 SV=1	11720.1	139773	433268	239598	1235.3	319.662	106094	19062.8	5493.8	950866	38910.7	423311
74821	26.7559	1	775.435	774.427	-0.000366916	-0.473791	---	EPAAFLK		A0A0A0MTS7_HUMAN	Titin OS=Homo sapiens GN=TTN PE=1 SV=1	11719.1	314.898	150717	824.08	6538.52	0.689093	22032.4	676.461	0	111203	0	10097.1
13129	47.1895	2	552.277	1102.54	0.00136219	1.2355	3.37	MSPARMSPAR		A0A0A0MTS7_HUMAN	Titin OS=Homo sapiens GN=TTN PE=1 SV=1	11617727	8.75242e+06	7.20317e+06	5.54907e+06	4.76853e+06	5.07763e+06	1.31524e+06	7.52105e+06	5.39266e+06	4.58792e+06	2.33716e+06	7.08396e+06
13206	42.0696	2	460.726	919.438	-0.00383808	-4.17436	2.59	YTVKGLK	[2] Phospho (ST)|[4] Oxidation (K)|[7] Oxidation (K)	A0A0A0MTS7_HUMAN	Titin OS=Homo sapiens GN=TTN PE=1 SV=1	31728.3	4.63761e+06	4.80579e+06	3.05822e+06	109009	3.71884e+06	400874	4.04427e+06	4.3015e+06	1.05181e+06	1.44117e+06	5.98265e+06
13228	21.9155	3	410.884	1229.63	0.00312999	2.54548	5.97	TATSAKLTVVK	[6] Oxidation (K)|[8] Phospho (ST)|[11] Oxidation (K)	A0A0A0MTS7_HUMAN	Titin OS=Homo sapiens GN=TTN PE=1 SV=1	22159.1	3.43032e+06	3.20362e+06	2.16303e+06	2.28925e+06	2.77906e+06	6110.59	3.06522e+06	1.94428e+06	2.66475e+06	7220.55	1.8467e+06
73669	30.7953	2	615.821	1229.63	0.0012011	0.976803	5.41	TATSAKLTVVK	[6] Oxidation (K)|[8] Phospho (ST)|[11] Oxidation (K)	A0A0A0MTS7_HUMAN	Titin OS=Homo sapiens GN=TTN PE=1 SV=1	6626.86	104699	144890	156563	34819	328398	58368.8	83230	192775	40457.2	43981.1	156881
13228	21.9155	3	410.884	1229.63	0.00312999	2.54548	7.96	TATSAKLTVVK	[4] Phospho (ST)|[6] Oxidation (K)|[11] Oxidation (K)	A0A0A0MTS7_HUMAN	Titin OS=Homo sapiens GN=TTN PE=1 SV=1	22159.1	3.43032e+06	3.20362e+06	2.16303e+06	2.28925e+06	2.77906e+06	6110.59	3.06522e+06	1.94428e+06	2.66475e+06	7220.55	1.8467e+06
13277	61.922	3	853.684	2558.03	-0.00214912	-0.840144	13.13	DLSIDDTSQIRVEAMGMSSEAK	[8] Phospho (ST)|[17] Oxidation (M)|[18] Phospho (ST)	A0A0A0MTS7_HUMAN	Titin OS=Homo sapiens GN=TTN PE=1 SV=1	1.32816e+07	1.38884e+07	1.18832e+07	7.58459e+06	2.67958e+06	5.26753e+06	29031.9	9.5114e+06	326198	1.42935e+07	126280	196358
34862	62.6542	3	853.684	2558.03	-0.000866594	-0.338774	5.49	DLSIDDTSQIRVEAMGMSSEAK	[8] Phospho (ST)|[17] Oxidation (M)|[18] Phospho (ST)	A0A0A0MTS7_HUMAN	Titin OS=Homo sapiens GN=TTN PE=1 SV=1	40833.3	307028	396991	37107.9	429.585	35726.8	0	428699	0	462381	8667.71	0
13317	75.0075	2	952.428	1902.84	-0.00620345	-3.26009	4.88	AVSVMVKVLDSPGPCGK	[3] Phospho (ST)|[5] Oxidation (M)|[7] Oxidation (K)|[12] Oxidation (P)|[14] Oxidation (P)|[17] Oxidation (K)	A0A0A0MTS7_HUMAN	Titin OS=Homo sapiens GN=TTN PE=1 SV=1	578630	4.60517e+06	3.25782e+06	5.16491e+06	240345	2.18693e+06	1.24948e+07	3.65739e+06	2.53873e+06	6.88103e+06	3.1517e+06	3.8683e+06
13466	38.7216	3	732.711	2195.11	0.00150281	0.684615	0.04	DTFTTPGPPYALAVVDVTKR	[9] Oxidation (P)|[16] Oxidation (D)|[19] Oxidation (K)	A0A0A0MTS7_HUMAN	Titin OS=Homo sapiens GN=TTN PE=1 SV=1	26717.6	3.1929e+06	2.05569e+06	2.14501e+06	1.92963e+06	29231.1	40782.6	822762	810556	16339.5	91899.3	72163.4
13490	31.3082	2	517.771	1033.53	-0.0044017	-4.25889	5.49	IPPKPKSR	[2] Oxidation (P)|[4] Oxidation (K)|[7] Phospho (ST)	A0A0A0MTS7_HUMAN	Titin OS=Homo sapiens GN=TTN PE=1 SV=1	1.17067e+06	2.25812e+06	2.07886e+06	1.45909e+06	1.37212e+06	1.30821e+06	610431	1.11363e+06	1.54983e+06	1.46691e+06	2569.95	400859
13616	23.4509	2	502.257	1002.5	0.00129132	1.28811	11.36	DGQKLPPGK	[1] Oxidation (D)|[4] Oxidation (K)|[6] Oxidation (P)|[7] Oxidation (P)	A0A0A0MTS7_HUMAN	Titin OS=Homo sapiens GN=TTN PE=1 SV=1	201751	308160	170112	528508	194088	461959	22773.6	2.41588e+06	159707	1.52034e+06	125096	2.5971e+06
13629	28.3104	2	603.774	1205.53	-0.00201716	-1.67325	13.19	CGCMATHLLK	[10] Oxidation (K)	A0A0A0MTS7_HUMAN	Titin OS=Homo sapiens GN=TTN PE=1 SV=1	2.68706e+06	2.30248e+06	1.7919e+06	2.75802e+06	0	1.77192e+06	179590	2.0382e+06	1.58346e+06	2.51494e+06	6810.11	1.31616e+06
71107	31.892	2	603.774	1205.53	-0.00200382	-1.66218	13.44	CGCMATHLLK	[10] Oxidation (K)	A0A0A0MTS7_HUMAN	Titin OS=Homo sapiens GN=TTN PE=1 SV=1	341080	26961.4	277414	226595	19306.1	635426	2259.87	79278.1	457295	0	0	0
13701	18.8045	2	533.779	1065.54	-0.00197104	-1.8498	4.15	SGVPLTTGYR	[4] Oxidation (P)	A0A0A0MTS7_HUMAN	Titin OS=Homo sapiens GN=TTN PE=1 SV=1	1.44148e+06	1.61663e+06	1.58453e+06	1.79609e+06	1.06095e+06	1.07477e+06	29527	1.21063e+06	1.49343e+06	675770	1.21816e+06	320552
13808	84.377	1	865.548	864.541	-0.00231437	-2.67698	1.22	KVPLAPPK	[7] Oxidation (P)	A0A0A0MTS7_HUMAN	Titin OS=Homo sapiens GN=TTN PE=1 SV=1	38747	9.12622e+06	6.1328e+06	3.32798e+06	2545.73	10108.1	10745	2.01278e+06	1.70021e+07	3.33795e+06	0	642471
89063	84.3808	2	433.277	864.54	-0.00294519	-3.40664	---	KVPLAPPK	[7] Oxidation (P)	A0A0A0MTS7_HUMAN	Titin OS=Homo sapiens GN=TTN PE=1 SV=1	0	539726	163119	97676.4	0	219.237	0	86445.4	351340	144058	0	12333.4
13932	53.6805	2	494.716	987.417	0.00296653	3.00434	2.42	MSGYPLPK	[2] Phospho (ST)|[5] Oxidation (P)	A0A0A0MTS7_HUMAN	Titin OS=Homo sapiens GN=TTN PE=1 SV=1	190.617	2.66036e+06	2.20839e+06	2.6836e+06	108.657	2.26809e+06	120590	2.41983e+06	1.73833e+06	3.68738e+06	4317.91	2.4937e+06
24988	53.7694	1	988.425	987.417	0.00352502	3.56995	---	MSGYPLPK	[2] Phospho (ST)|[5] Oxidation (P)	A0A0A0MTS7_HUMAN	Titin OS=Homo sapiens GN=TTN PE=1 SV=1	72399.1	4.66109e+06	3.91602e+06	4.21282e+06	18179.1	2.73015e+06	62779.7	3.36296e+06	2.09792e+06	6.0022e+06	10637.9	4.08846e+06
13953	31.3258	2	553.263	1104.51	-0.00547086	-4.95317	5.86	MSPARMSPGR	[6] Oxidation (M)	A0A0A0MTS7_HUMAN	Titin OS=Homo sapiens GN=TTN PE=1 SV=1	2.06851e+06	1.03249e+06	211165	564079	795861	73642.6	2.06124e+07	594591	107520	1.02111e+06	5393.7	551141
125075	31.3258	1	1105.52	1104.51	-0.00622683	-5.6376	---	MSPARMSPGR	[6] Oxidation (M)	A0A0A0MTS7_HUMAN	Titin OS=Homo sapiens GN=TTN PE=1 SV=1	43404.7	0	9330.86	0	13823.9	0	2.36257e+06	0	0	0	28863.7	0
13955	30.1951	2	564.305	1126.59	-0.00521823	-4.63184	3.9	GTKLVVTGLK	[3] Oxidation (K)|[7] Phospho (ST)|[10] Oxidation (K)	A0A0A0MTS7_HUMAN	Titin OS=Homo sapiens GN=TTN PE=1 SV=1	5.08429e+06	6.7431e+06	6.16756e+06	8.56953e+06	2.86792e+06	6.25095e+06	18314.6	2.24936e+06	2.29724e+06	8.99038e+06	941522	4.84467e+06
14086	18.2919	2	468.263	934.511	-0.00186367	-1.99427	---	GTPPFKIK	[3] Oxidation (P)|[4] Oxidation (P)|[6] Oxidation (K)	A0A0A0MTS7_HUMAN	Titin OS=Homo sapiens GN=TTN PE=1 SV=1	16298.7	37509.7	37206.4	22524.1	112199	4.11876e+06	81551.2	22424.8	309047	615211	95591.9	382342
17941	17.075	2	468.262	934.509	-0.00323907	-3.46606	3.89	GTPPFKIK	[3] Oxidation (P)|[4] Oxidation (P)|[6] Oxidation (K)	A0A0A0MTS7_HUMAN	Titin OS=Homo sapiens GN=TTN PE=1 SV=1	1.65566e+06	210273	227118	129226	270027	149352	0	113325	53135.6	8.27016	17605.1	6094.28
28409	18.2919	3	312.511	934.51	-0.00271196	-2.90201	8.47	GTPPFKIK	[3] Oxidation (P)|[4] Oxidation (P)|[6] Oxidation (K)	A0A0A0MTS7_HUMAN	Titin OS=Homo sapiens GN=TTN PE=1 SV=1	5526.49	0	0	0	0	1.22676e+06	19333	7091.58	3424.94	167745	20011.8	5328.95
35454	17.0397	3	312.51	934.509	-0.003194	-3.41783	---	GTPPFKIK	[3] Oxidation (P)|[4] Oxidation (P)|[6] Oxidation (K)	A0A0A0MTS7_HUMAN	Titin OS=Homo sapiens GN=TTN PE=1 SV=1	472311	0	0	0	38841.3	0	16012.8	33034.5	973.68	0	2711.26	3428.59
14119	16.3165	2	431.236	860.457	-0.00319035	-3.70772	5.15	AKEQELK	[2] Oxidation (K)	A0A0A0MTS7_HUMAN	Titin OS=Homo sapiens GN=TTN PE=1 SV=1	657076	1.01083e+06	900682	785017	200099	754455	391267	783073	56864.9	714294	62373.6	644184
14120	38.3685	3	482.939	1445.8	-0.00539952	-3.73463	3.25	VLVTQPQKTKPK	[9] Phospho (ST)	A0A0A0MTS7_HUMAN	Titin OS=Homo sapiens GN=TTN PE=1 SV=1	15205.7	4.38629e+06	4500805	3.46846e+06	676312	4.05615e+06	146625	3.23478e+06	3.64899e+06	4.48377e+06	295327	1.04201e+06
14125	78.0967	2	717.849	1433.68	0.00261744	1.82568	2.08	YILKLENSSGSK	[1] Phospho (Y)|[12] Oxidation (K)	A0A0A0MTS7_HUMAN	Titin OS=Homo sapiens GN=TTN PE=1 SV=1	410125	228736	36158.2	38110.2	0	225362	248374	3.19108e+06	14029.2	3.91861e+06	185346	110216
14151	23.2919	3	584.655	1750.94	-0.00347557	-1.98496	1.48	KPVLEEKPAVPVPER	[7] Oxidation (K)|[8] Oxidation (P)|[11] Oxidation (P)|[13] Oxidation (P)	A0A0A0MTS7_HUMAN	Titin OS=Homo sapiens GN=TTN PE=1 SV=1	138427	5.13526e+06	4.77101e+06	3.80442e+06	3.64109e+06	2.85344e+06	974287	4.60404e+06	3.02671e+06	7.23136e+06	1.84292e+06	4.43442e+06
25257	23.3096	4	438.742	1750.94	-0.00625827	-3.57422	0.36	KPVLEEKPAVPVPER	[7] Oxidation (K)|[8] Oxidation (P)|[11] Oxidation (P)|[13] Oxidation (P)	A0A0A0MTS7_HUMAN	Titin OS=Homo sapiens GN=TTN PE=1 SV=1	58287.8	1.31616e+06	1.23243e+06	937184	88825.2	1.15798e+06	155070	537801	935971	1.92507e+06	464575	405.92
65135	23.2919	2	876.479	1750.94	-0.00238769	-1.36366	---	KPVLEEKPAVPVPER	[7] Oxidation (K)|[8] Oxidation (P)|[11] Oxidation (P)|[13] Oxidation (P)	A0A0A0MTS7_HUMAN	Titin OS=Homo sapiens GN=TTN PE=1 SV=1	10033.1	1.6225e+06	508595	1.01843e+06	9010.37	66652.8	87374.8	838861	248661	2.46818e+06	241433	0
76675	25.3064	3	584.656	1750.95	-0.00108158	-0.61771	1.59	KPVLEEKPAVPVPER	[7] Oxidation (K)|[8] Oxidation (P)|[11] Oxidation (P)|[13] Oxidation (P)	A0A0A0MTS7_HUMAN	Titin OS=Homo sapiens GN=TTN PE=1 SV=1	92955.1	128385	130591	37828.2	56437.1	7482.26	0	151061	1188.8	2936.69	4727.4	137705
14151	23.2919	3	584.655	1750.94	-0.00347557	-1.98496	---	KPVLEEKPAVPVPER	[1] Oxidation (K)|[2] Oxidation (P)|[7] Oxidation (K)|[11] Oxidation (P)	A0A0A0MTS7_HUMAN	Titin OS=Homo sapiens GN=TTN PE=1 SV=1	138427	5.13526e+06	4.77101e+06	3.80442e+06	3.64109e+06	2.85344e+06	974287	4.60404e+06	3.02671e+06	7.23136e+06	1.84292e+06	4.43442e+06
25257	23.3096	4	438.742	1750.94	-0.00625827	-3.57422	---	KPVLEEKPAVPVPER	[1] Oxidation (K)|[2] Oxidation (P)|[7] Oxidation (K)|[11] Oxidation (P)	A0A0A0MTS7_HUMAN	Titin OS=Homo sapiens GN=TTN PE=1 SV=1	58287.8	1.31616e+06	1.23243e+06	937184	88825.2	1.15798e+06	155070	537801	935971	1.92507e+06	464575	405.92
65135	23.2919	2	876.479	1750.94	-0.00238769	-1.36366	3.72	KPVLEEKPAVPVPER	[1] Oxidation (K)|[2] Oxidation (P)|[7] Oxidation (K)|[11] Oxidation (P)	A0A0A0MTS7_HUMAN	Titin OS=Homo sapiens GN=TTN PE=1 SV=1	10033.1	1.6225e+06	508595	1.01843e+06	9010.37	66652.8	87374.8	838861	248661	2.46818e+06	241433	0
14272	58.3968	3	544.612	1630.81	0.00655127	4.01719	13.17	HILELSNLTIQDR	[6] Phospho (ST)	A0A0A0MTS7_HUMAN	Titin OS=Homo sapiens GN=TTN PE=1 SV=1	106067	1.56248e+06	4.76071e+06	2.34868e+06	72527.1	8.25575e+06	6811.4	1.77324e+06	7.31722e+06	3.34801e+06	3.40258e+06	3.05608e+06
47800	59.7488	3	544.612	1630.81	0.00627755	3.84935	3.37	HILELSNLTIQDR	[6] Phospho (ST)	A0A0A0MTS7_HUMAN	Titin OS=Homo sapiens GN=TTN PE=1 SV=1	1.83822e+06	18807	2414.65	55718.6	0	7160.25	510.685	11808.5	2876.01	14366.1	20944	10016.4
14278	76.2303	2	614.344	1226.67	-0.00213469	-1.74022	4.32	LVPPSVELDVK	[3] Oxidation (P)|[4] Oxidation (P)	A0A0A0MTS7_HUMAN	Titin OS=Homo sapiens GN=TTN PE=1 SV=1	155949	3.42957e+06	3.14237e+06	4.48213e+06	0	44919.6	602.972	2.49029e+06	84889.4	1.89684e+06	0	39912.8
14368	22.2509	2	545.767	1089.52	0.00141224	1.29621	5.8	DDVELVSGPK	[2] Oxidation (D)|[9] Oxidation (P)	A0A0A0MTS7_HUMAN	Titin OS=Homo sapiens GN=TTN PE=1 SV=1	71629.3	3.41264e+06	3.15079e+06	2.97027e+06	46365	1.44051e+06	80012.9	245257	309987	469886	81628.8	330254
14460	13.8872	2	408.251	814.488	-0.00292005	-3.58512	13.3	LLIPSTR	[4] Oxidation (P)	A0A0A0MTS7_HUMAN	Titin OS=Homo sapiens GN=TTN PE=1 SV=1	268639	1.53435e+06	1.08463e+06	1.09316e+06	825025	835010	163663	1.34062e+06	679509	1.12031e+06	0	1.26067e+06
14503	68.9851	3	511.955	1532.84	-0.00543254	-3.54408	0.71	MTLVENTATLTVLK		A0A0A0MTS7_HUMAN	Titin OS=Homo sapiens GN=TTN PE=1 SV=1	68835.6	19014.6	60398.3	3875.75	19099.1	172634	956155	16212.9	128477	65168.8	1.34265e+07	98821.7
150223	70.3256	3	511.955	1532.84	-0.00603434	-3.93668	1.05	MTLVENTATLTVLK		A0A0A0MTS7_HUMAN	Titin OS=Homo sapiens GN=TTN PE=1 SV=1	6552.5	1242.71	0	924.62	13509.8	7840.11	0	0	13528.7	0	82021.5	53969.4
14650	83.0068	3	833.09	2496.25	0.0066054	2.64614	1.76	IIARNAVGTISPPSQSSGIIMTR	[5] Oxidation (N)|[9] Phospho (ST)|[12] Oxidation (P)|[13] Oxidation (P)	A0A0A0MTS7_HUMAN	Titin OS=Homo sapiens GN=TTN PE=1 SV=1	1.9014e+07	707973	1.01391e+06	115889	583142	35981.9	2.15144e+06	1.12588e+06	484108	743045	8.07779e+06	884046
14854	22.8157	2	517.261	1032.51	-0.00426679	-4.13244	4.53	LTHSLNIR	[4] Phospho (ST)	A0A0A0MTS7_HUMAN	Titin OS=Homo sapiens GN=TTN PE=1 SV=1	418665	33285.6	57662.4	4651.63	3.70669e+06	42482.3	61666.9	9200.3	15379	39788	4104.27	3.35292e+06
14913	14.882	2	414.75	827.485	-0.00191411	-2.31317	14.05	REPVAIK	[3] Oxidation (P)	A0A0A0MTS7_HUMAN	Titin OS=Homo sapiens GN=TTN PE=1 SV=1	2.31013e+06	68214.4	87583.2	9089.29	48073.9	13275.9	10511	9698.62	36253.2	2738.21	5607.92	0
14931	65.0832	4	590.298	2357.16	0.00524686	2.22593	5.76	VTGYPQPKVNWYLNGQLIR	[4] Phospho (Y)|[5] Oxidation (P)|[7] Oxidation (P)	A0A0A0MTS7_HUMAN	Titin OS=Homo sapiens GN=TTN PE=1 SV=1	4.19734e+06	33280.7	16344.8	64701.4	36566.9	0	120750	69614.5	10650.1	6.46603e+06	472052	4.66323e+06
14980	65.6188	3	580.65	1738.93	-0.000275859	-0.158638	1.79	VPVTPPKKPEVPPVK	[4] Phospho (ST)|[6] Oxidation (P)|[7] Oxidation (K)|[9] Oxidation (P)	A0A0A0MTS7_HUMAN	Titin OS=Homo sapiens GN=TTN PE=1 SV=1	800282	1.60207e+07	1.76765e+07	1.17454e+07	96738	1.37533e+06	2.68219e+06	1.42561e+07	2.37287e+06	1.7336e+06	161289	1.11506e+06
69938	62.761	2	870.468	1738.92	-0.00470697	-2.70682	2.6	VPVTPPKKPEVPPVK	[4] Phospho (ST)|[6] Oxidation (P)|[7] Oxidation (K)|[9] Oxidation (P)	A0A0A0MTS7_HUMAN	Titin OS=Homo sapiens GN=TTN PE=1 SV=1	986257	100046	93041.5	32782.5	93762.7	1.09555e+06	0	47779.7	258714	253270	1.08436e+06	275500
15072	21.3674	2	682.315	1362.61	-0.00429425	-3.15147	6.92	DPIYPPDPPIK	[2] Oxidation (P)|[5] Oxidation (P)|[6] Oxidation (P)|[7] Oxidation (D)|[8] Oxidation (P)|[9] Oxidation (P)|[11] Oxidation (K)	A0A0A0MTS7_HUMAN	Titin OS=Homo sapiens GN=TTN PE=1 SV=1	1.12117e+06	3.24709e+06	3.06712e+06	2.70148e+06	60337.9	2.78752e+06	529614	2.17415e+06	2.51255e+06	398085	675521	17294
15166	68.7352	2	595.842	1189.67	-0.00178806	-1.50299	3.36	EPPAKVPEVPK		A0A0A0MTS7_HUMAN	Titin OS=Homo sapiens GN=TTN PE=1 SV=1	156218	515311	1.7529e+06	855374	6622.13	63908.1	15718.1	162751	211633	1.71008e+07	152986	9.91071e+06
20951	69.1452	2	595.842	1189.67	-0.00086874	-0.730236	4.62	EPPAKVPEVPK		A0A0A0MTS7_HUMAN	Titin OS=Homo sapiens GN=TTN PE=1 SV=1	59570.8	20864.6	0	0	0	6341.08	1446.84	7.05238e+06	72.2767	0	1.24693e+06	293551
21485	68.1993	2	595.842	1189.67	-0.000666744	-0.560444	6.63	EPPAKVPEVPK		A0A0A0MTS7_HUMAN	Titin OS=Homo sapiens GN=TTN PE=1 SV=1	597142	32033.4	1022.1	40864	0	1622.68	15701.2	198879	0	304058	2.65704	83.3804
24192	67.701	2	595.842	1189.67	-0.0010735	-0.902347	7.16	EPPAKVPEVPK		A0A0A0MTS7_HUMAN	Titin OS=Homo sapiens GN=TTN PE=1 SV=1	1.02405e+07	17.059	0	15253.8	380785	215634	3.20389e+06	87014.3	222639	31987.9	8958.59	3697.33
15170	42.2822	3	473.27	1416.79	0.00697312	4.9218	20.59	KDGTLLKPAEGIK	[2] Oxidation (D)|[8] Oxidation (P)|[13] Oxidation (K)	A0A0A0MTS7_HUMAN	Titin OS=Homo sapiens GN=TTN PE=1 SV=1	8.56081e+06	210874	1.00884e+06	249057	9.35914e+06	226324	163105	93002.4	4.00001e+06	261051	232415	1.28374e+07
23663	42.2646	2	709.402	1416.79	0.00798315	5.63471	---	KDGTLLKPAEGIK	[2] Oxidation (D)|[8] Oxidation (P)|[13] Oxidation (K)	A0A0A0MTS7_HUMAN	Titin OS=Homo sapiens GN=TTN PE=1 SV=1	4.98159e+06	195000	91473.8	165861	8.00287e+06	168930	3272.31	203643	66386.5	267018	25096.6	7.13119e+06
15194	38.5271	2	450.264	898.513	0.000856912	0.953701	10.62	KVPPPGLK	[1] Oxidation (K)|[3] Oxidation (P)|[4] Oxidation (P)|[5] Oxidation (P)	A0A0A0MTS7_HUMAN	Titin OS=Homo sapiens GN=TTN PE=1 SV=1	6864.76	3.19334e+06	9.33583e+06	1.02578e+06	521111	4.11454e+06	75842.8	19601.2	2.84172e+06	586713	71998.6	57511.7
15197	13.5508	2	428.729	855.443	-0.00320678	-3.74867	5.82	SATIKLK	[3] Phospho (ST)|[5] Oxidation (K)	A0A0A0MTS7_HUMAN	Titin OS=Homo sapiens GN=TTN PE=1 SV=1	179529	460866	438659	453983	322375	518348	8275.56	399359	274598	435875	0	826942
15205	12.2906	2	421.178	840.341	0.00351748	4.18579	3.14	EIAASDR	[5] Phospho (ST)	A0A0A0MTS7_HUMAN	Titin OS=Homo sapiens GN=TTN PE=1 SV=1	10408.9	616639	679669	429025	363932	634420	0	423324	538294	501329	0	441890
15442	74.1278	2	983.469	1964.92	-0.00224047	-1.14023	2.3	TPEAPQEIIPAKTVPSK	[1] Phospho (ST)|[13] Phospho (ST)	A0A0A0MTS7_HUMAN	Titin OS=Homo sapiens GN=TTN PE=1 SV=1	4.12754e+06	3.40072e+06	3.57433e+06	2.50983e+06	2.26336e+06	1.88758e+06	1.13929e+06	3.05941e+06	1.70908e+06	4.27591e+06	3.53108e+06	4.48328e+06
15442	74.1278	2	983.469	1964.92	-0.00224047	-1.14023	2.24	TPEAPQEIIPAKTVPSK	[1] Phospho (ST)|[16] Phospho (ST)	A0A0A0MTS7_HUMAN	Titin OS=Homo sapiens GN=TTN PE=1 SV=1	4.12754e+06	3.40072e+06	3.57433e+06	2.50983e+06	2.26336e+06	1.88758e+06	1.13929e+06	3.05941e+06	1.70908e+06	4.27591e+06	3.53108e+06	4.48328e+06
15475	13.2483	2	614.799	1227.58	-0.00608226	-4.95464	1.08	EKNSILWVK	[2] Oxidation (K)|[4] Phospho (ST)|[9] Oxidation (K)	A0A0A0MTS7_HUMAN	Titin OS=Homo sapiens GN=TTN PE=1 SV=1	70491.6	21910.3	40003.7	19562.3	323856	1942.83	0	30398.5	185.466	9.96015e+06	0	5.4672e+06
15530	54.4797	3	692.67	2074.99	-0.00836559	-4.03162	7.53	VDIPISGKPLPKVTLSR	[2] Oxidation (D)|[4] Oxidation (P)|[6] Phospho (ST)|[8] Oxidation (K)|[9] Oxidation (P)|[11] Oxidation (P)|[12] Oxidation (K)|[16] Phospho (ST)	A0A0A0MTS7_HUMAN	Titin OS=Homo sapiens GN=TTN PE=1 SV=1	9.53467e+06	4.43972e+06	4.4675e+06	3.69977e+06	1.1803e+07	3.25311e+06	2.24164e+06	2.90159e+06	2.03527e+06	4.13524e+06	1.38362e+06	2.08527e+06
15532	51.529	2	730.829	1459.64	-0.00035891	-0.245889	7.82	KAGMNDAGLYTCK	[4] Oxidation (M)|[13] Oxidation (K)	A0A0A0MTS7_HUMAN	Titin OS=Homo sapiens GN=TTN PE=1 SV=1	3.67231e+06	544208	8.46726e+06	314393	231195	6.95283e+06	1.25968e+06	94639.2	5.24995e+06	2.94447e+06	935086	397657
15541	55.9215	2	789.944	1577.87	0.00633651	4.01587	4.82	KPEVPPVKVPEAPK	[6] Oxidation (P)|[8] Oxidation (K)|[10] Oxidation (P)|[13] Oxidation (P)	A0A0A0MTS7_HUMAN	Titin OS=Homo sapiens GN=TTN PE=1 SV=1	5.18121e+06	8.94397e+06	7.63519e+06	5.37121e+06	4.28061e+06	5.51627e+06	1.21397e+06	7.56916e+06	5.18458e+06	7.45256e+06	0	6.57087e+06
15752	22.7452	3	724.955	2171.84	-0.00102407	-0.471523	5.78	DAAYPPGPPSNPHVTDTTK	[6] Oxidation (P)|[15] Phospho (ST)|[16] Oxidation (D)|[17] Phospho (ST)|[19] Oxidation (K)	A0A0A0MTS7_HUMAN	Titin OS=Homo sapiens GN=TTN PE=1 SV=1	23791.9	8210	0	26933.7	4.25759e+07	41159.4	115718	271.293	207.133	17137.2	722885	7.48462e+06
59316	22.7629	2	1086.93	2171.85	8.22e-05	0.0378267	---	DAAYPPGPPSNPHVTDTTK	[6] Oxidation (P)|[15] Phospho (ST)|[16] Oxidation (D)|[17] Phospho (ST)|[19] Oxidation (K)	A0A0A0MTS7_HUMAN	Titin OS=Homo sapiens GN=TTN PE=1 SV=1	88538.5	21422.7	0	0	1.50895e+07	0	0	43902.5	0	0	0	2.83779e+06
15752	22.7452	3	724.955	2171.84	-0.00102407	-0.471523	13.76	DAAYPPGPPSNPHVTDTTK	[8] Oxidation (P)|[9] Oxidation (P)|[12] Oxidation (P)|[15] Phospho (ST)|[17] Phospho (ST)	A0A0A0MTS7_HUMAN	Titin OS=Homo sapiens GN=TTN PE=1 SV=1	23791.9	8210	0	26933.7	4.25759e+07	41159.4	115718	271.293	207.133	17137.2	722885	7.48462e+06
57683	22.4449	3	724.956	2171.85	4.99e-05	0.0229938	12.85	DAAYPPGPPSNPHVTDTTK	[8] Oxidation (P)|[9] Oxidation (P)|[12] Oxidation (P)|[15] Phospho (ST)|[17] Phospho (ST)	A0A0A0MTS7_HUMAN	Titin OS=Homo sapiens GN=TTN PE=1 SV=1	17898.9	50746.9	75067.4	14715.4	151499	18495.5	436.128	14519.3	29006.1	13221.7	46776.1	221.307
59316	22.7629	2	1086.93	2171.85	8.22e-05	0.0378267	11.17	DAAYPPGPPSNPHVTDTTK	[8] Oxidation (P)|[9] Oxidation (P)|[12] Oxidation (P)|[15] Phospho (ST)|[17] Phospho (ST)	A0A0A0MTS7_HUMAN	Titin OS=Homo sapiens GN=TTN PE=1 SV=1	88538.5	21422.7	0	0	1.50895e+07	0	0	43902.5	0	0	0	2.83779e+06
120566	23.6277	2	1086.93	2171.85	0.00863542	3.97608	14.41	DAAYPPGPPSNPHVTDTTK	[8] Oxidation (P)|[9] Oxidation (P)|[12] Oxidation (P)|[15] Phospho (ST)|[17] Phospho (ST)	A0A0A0MTS7_HUMAN	Titin OS=Homo sapiens GN=TTN PE=1 SV=1	0	250439	55670.9	27961	0	47976.1	983884	733865	81209.3	685119	444056	81957.5
15752	22.7452	3	724.955	2171.84	-0.00102407	-0.471523	21.01	DAAYPPGPPSNPHVTDTTK	[8] Oxidation (P)|[9] Oxidation (P)|[16] Oxidation (D)|[17] Phospho (ST)|[18] Phospho (ST)	A0A0A0MTS7_HUMAN	Titin OS=Homo sapiens GN=TTN PE=1 SV=1	23791.9	8210	0	26933.7	4.25759e+07	41159.4	115718	271.293	207.133	17137.2	722885	7.48462e+06
38655	21.3144	3	724.956	2171.85	8.96e-05	0.0412339	23.11	DAAYPPGPPSNPHVTDTTK	[8] Oxidation (P)|[9] Oxidation (P)|[16] Oxidation (D)|[17] Phospho (ST)|[18] Phospho (ST)	A0A0A0MTS7_HUMAN	Titin OS=Homo sapiens GN=TTN PE=1 SV=1	1.29476e+07	5813.61	4985.97	7903.64	2101.28	5873.6	37241.9	3988.54	0	110062	38350.2	0
59316	22.7629	2	1086.93	2171.85	8.22e-05	0.0378267	---	DAAYPPGPPSNPHVTDTTK	[8] Oxidation (P)|[9] Oxidation (P)|[16] Oxidation (D)|[17] Phospho (ST)|[18] Phospho (ST)	A0A0A0MTS7_HUMAN	Titin OS=Homo sapiens GN=TTN PE=1 SV=1	88538.5	21422.7	0	0	1.50895e+07	0	0	43902.5	0	0	0	2.83779e+06
15752	22.7452	3	724.955	2171.84	-0.00102407	-0.471523	---	DAAYPPGPPSNPHVTDTTK	[8] Oxidation (P)|[9] Oxidation (P)|[12] Oxidation (P)|[17] Phospho (ST)|[18] Phospho (ST)	A0A0A0MTS7_HUMAN	Titin OS=Homo sapiens GN=TTN PE=1 SV=1	23791.9	8210	0	26933.7	4.25759e+07	41159.4	115718	271.293	207.133	17137.2	722885	7.48462e+06
59316	22.7629	2	1086.93	2171.85	8.22e-05	0.0378267	10.5	DAAYPPGPPSNPHVTDTTK	[8] Oxidation (P)|[9] Oxidation (P)|[12] Oxidation (P)|[17] Phospho (ST)|[18] Phospho (ST)	A0A0A0MTS7_HUMAN	Titin OS=Homo sapiens GN=TTN PE=1 SV=1	88538.5	21422.7	0	0	1.50895e+07	0	0	43902.5	0	0	0	2.83779e+06
100881	21.3144	2	1086.93	2171.85	0.00189318	0.871692	6.67	DAAYPPGPPSNPHVTDTTK	[8] Oxidation (P)|[9] Oxidation (P)|[12] Oxidation (P)|[17] Phospho (ST)|[18] Phospho (ST)	A0A0A0MTS7_HUMAN	Titin OS=Homo sapiens GN=TTN PE=1 SV=1	3.83549e+06	0	0	0	0	0	7564.94	0	0	0	6994.3	0
120566	23.6277	2	1086.93	2171.85	0.00863542	3.97608	9.75	DAAYPPGPPSNPHVTDTTK	[8] Oxidation (P)|[9] Oxidation (P)|[12] Oxidation (P)|[17] Phospho (ST)|[18] Phospho (ST)	A0A0A0MTS7_HUMAN	Titin OS=Homo sapiens GN=TTN PE=1 SV=1	0	250439	55670.9	27961	0	47976.1	983884	733865	81209.3	685119	444056	81957.5
15760	33.4821	2	614.848	1227.68	-0.00563517	-4.59008	3.93	GPFVETPKPIK	[9] Oxidation (P)	A0A0A0MTS7_HUMAN	Titin OS=Homo sapiens GN=TTN PE=1 SV=1	28568.4	2.8371e+06	2.66017e+06	2.48414e+06	5.14993e+06	2.20029e+06	148463	1.82838e+06	2.06212e+06	3.01881e+06	2.09792e+06	808105
15823	21.0138	2	609.248	1216.48	0.00493185	4.05421	---	LKGSDDWER	[2] Oxidation (K)|[4] Phospho (ST)|[5] Oxidation (D)	A0A0A0MTS7_HUMAN	Titin OS=Homo sapiens GN=TTN PE=1 SV=1	371254	9858.24	4.7809e+06	4.83484e+06	17496.9	3.9272e+06	102053	101347	3.88431e+06	4.87183e+06	78781.9	26742.8
26776	21.0138	3	406.5	1216.48	0.0033306	2.73791	4.43	LKGSDDWER	[2] Oxidation (K)|[4] Phospho (ST)|[5] Oxidation (D)	A0A0A0MTS7_HUMAN	Titin OS=Homo sapiens GN=TTN PE=1 SV=1	14987	9165.58	1.26405e+06	1.16065e+06	785.411	1335736	2966.63	15216.7	1.23369e+06	1.00661e+06	0	17962.2
15846	70.7556	4	712.328	2845.28	0.0134241	4.71804	7.28	ATNQGGSVSGTASLEVEVPAKIHLPK	[2] Phospho (ST)|[3] Oxidation (N)|[7] Phospho (ST)|[9] Phospho (ST)	A0A0A0MTS7_HUMAN	Titin OS=Homo sapiens GN=TTN PE=1 SV=1	424947	9.22716e+06	254338	6.30476e+06	232434	386549	12007.9	9.3792e+06	335905	1.56969e+07	18983.2	1.01329e+07
15853	37.5361	2	750.341	1498.67	-0.00438668	-2.92705	3.58	KPPPPTTLIPAK	[2] Oxidation (P)|[3] Oxidation (P)|[4] Oxidation (P)|[5] Oxidation (P)|[6] Phospho (ST)|[7] Phospho (ST)|[10] Oxidation (P)	A0A0A0MTS7_HUMAN	Titin OS=Homo sapiens GN=TTN PE=1 SV=1	35421.9	37671.5	207678	30795.6	46821.8	7646.76	9750.17	3018.74	2.19703e+07	128350	52048.1	16918.5
15936	25.7483	3	484.924	1451.75	0.000664891	0.457993	---	DVITVRVGQTIR	[1] Oxidation (D)|[10] Phospho (ST)	A0A0A0MTS7_HUMAN	Titin OS=Homo sapiens GN=TTN PE=1 SV=1	330495	519213	568807	587243	4363.22	19015.4	35441.1	805210	24812.5	147735	4.63592e+06	255155
33509	25.7131	2	726.88	1451.74	-0.00509334	-3.50841	1.02	DVITVRVGQTIR	[1] Oxidation (D)|[10] Phospho (ST)	A0A0A0MTS7_HUMAN	Titin OS=Homo sapiens GN=TTN PE=1 SV=1	149188	750585	817931	740983	65209.3	86189.7	73558	893224	75841.2	167583	3.35154e+06	62504.9
15937	18.151	2	522.257	1042.5	0.00507637	4.86944	3.56	ISEEITKK	[6] Phospho (ST)|[7] Oxidation (K)	A0A0A0MTS7_HUMAN	Titin OS=Homo sapiens GN=TTN PE=1 SV=1	760999	4.46166e+06	4.25867e+06	3.4748e+06	25899.2	3.14462e+06	1.52957e+06	3.03e+06	3.66728e+06	5.59281e+06	1.01683e+06	372061
21475	18.1862	3	348.507	1042.5	0.00394974	3.78874	---	ISEEITKK	[6] Phospho (ST)|[7] Oxidation (K)	A0A0A0MTS7_HUMAN	Titin OS=Homo sapiens GN=TTN PE=1 SV=1	212278	1.61001e+06	1.75206e+06	1.20659e+06	9050.63	1.70084e+06	4887.89	1.24539e+06	2.0116e+06	1.31034e+06	9612.36	1.73645e+06
16071	72.9808	2	681.831	1361.65	0.000150045	0.110194	4.93	VKYLDATPVTK	[5] Oxidation (D)|[8] Oxidation (P)|[10] Phospho (ST)|[11] Oxidation (K)	A0A0A0MTS7_HUMAN	Titin OS=Homo sapiens GN=TTN PE=1 SV=1	210060	2.33591e+06	2.84837e+06	2.73621e+06	42222.5	2.12963e+06	2.01019e+06	1.7599e+06	1.72227e+06	397036	3696.31	2.25364e+06
29213	72.4636	2	681.832	1361.65	0.00102695	0.754193	5.14	VKYLDATPVTK	[5] Oxidation (D)|[8] Oxidation (P)|[10] Phospho (ST)|[11] Oxidation (K)	A0A0A0MTS7_HUMAN	Titin OS=Homo sapiens GN=TTN PE=1 SV=1	1.35646e+06	91588.8	59165.9	225942	1.25919e+06	397116	56524	264404	608529	1.55997e+06	2.26118e+06	9176.94
16154	22.8333	2	686.32	1370.63	-0.00583531	-4.25739	15.07	YNLTLENNSGSK	[2] Oxidation (N)|[8] Oxidation (N)	A0A0A0MTS7_HUMAN	Titin OS=Homo sapiens GN=TTN PE=1 SV=1	48075.7	4.27899e+06	2.98533e+06	4.11165e+06	1.15036e+06	2.66443e+06	263303	1.88033e+06	1.81791e+06	154559	170687	4.64435e+06
16189	60.87	2	486.73	971.446	0.00360428	3.71023	5.36	KPHSDGGSR	[1] Oxidation (K)|[2] Oxidation (P)	A0A0A0MTS7_HUMAN	Titin OS=Homo sapiens GN=TTN PE=1 SV=1	25330.4	1.98709e+06	1.57677e+06	2.42142e+06	11419.2	1.83099e+06	233.686	1.76115e+06	1.66212e+06	2.32806e+06	0	1.84345e+06
16261	56.2063	3	569.277	1704.81	-0.000522215	-0.306319	6.52	LSNVGGTKSIPITVK	[2] Phospho (ST)|[7] Phospho (ST)|[8] Oxidation (K)|[15] Oxidation (K)	A0A0A0MTS7_HUMAN	Titin OS=Homo sapiens GN=TTN PE=1 SV=1	1.36423e+06	6.42744e+06	5.89227e+06	8.75564e+06	869721	929525	539444	5.10896e+06	1.87953e+06	8.96673e+06	56337.4	193866
16357	47.1542	4	513.234	2048.91	-0.00826992	-4.03624	4.08	MAEILSGTESVPLTQVAK	[1] Oxidation (M)|[8] Phospho (ST)|[10] Phospho (ST)	A0A0A0MTS7_HUMAN	Titin OS=Homo sapiens GN=TTN PE=1 SV=1	133304	136074	723385	199956	61203.3	1.23808e+07	606.345	136793	1.59996e+07	97217.6	47378.1	273215
23117	47.2425	3	683.978	2048.91	-0.0027639	-1.34896	---	MAEILSGTESVPLTQVAK	[1] Oxidation (M)|[8] Phospho (ST)|[10] Phospho (ST)	A0A0A0MTS7_HUMAN	Titin OS=Homo sapiens GN=TTN PE=1 SV=1	286356	1.28737e+06	1.80287e+06	1.19744e+06	348166	1.14626e+07	177605	792619	1.47616e+07	506182	172219	866412
37173	43.5229	4	513.236	2048.91	9.04e-05	0.0441296	1.16	MAEILSGTESVPLTQVAK	[1] Oxidation (M)|[8] Phospho (ST)|[10] Phospho (ST)	A0A0A0MTS7_HUMAN	Titin OS=Homo sapiens GN=TTN PE=1 SV=1	416773	632685	8097.44	914917	1.02621e+07	14751.5	407635	21126.3	5765.6	2.61036e+06	225307	702078
16357	47.1542	4	513.234	2048.91	-0.00826992	-4.03624	1.78	MAEILSGTESVPLTQVAK	[8] Phospho (ST)|[10] Phospho (ST)|[12] Oxidation (P)	A0A0A0MTS7_HUMAN	Titin OS=Homo sapiens GN=TTN PE=1 SV=1	133304	136074	723385	199956	61203.3	1.23808e+07	606.345	136793	1.59996e+07	97217.6	47378.1	273215
23117	47.2425	3	683.978	2048.91	-0.0027639	-1.34896	---	MAEILSGTESVPLTQVAK	[8] Phospho (ST)|[10] Phospho (ST)|[12] Oxidation (P)	A0A0A0MTS7_HUMAN	Titin OS=Homo sapiens GN=TTN PE=1 SV=1	286356	1.28737e+06	1.80287e+06	1.19744e+06	348166	1.14626e+07	177605	792619	1.47616e+07	506182	172219	866412
16365	43.9468	3	470.881	1409.62	-0.00203034	-1.44034	0.95	VKYLDATPVTK	[2] Oxidation (K)|[3] Phospho (Y)|[10] Phospho (ST)	A0A0A0MTS7_HUMAN	Titin OS=Homo sapiens GN=TTN PE=1 SV=1	2.29243e+06	3.26309e+06	2.74452e+06	4.80647e+06	54417.6	2.53724e+06	114501	2.61181e+06	2.37742e+06	1.02307e+06	20695	25524.7
16417	40.3522	2	489.255	976.495	-0.00480689	-4.92257	14.09	KVPVTPPK	[3] Oxidation (P)|[5] Phospho (ST)|[6] Oxidation (P)	A0A0A0MTS7_HUMAN	Titin OS=Homo sapiens GN=TTN PE=1 SV=1	532120	773639	94.6003	778295	138474	248547	697.082	1.1135e+06	5492.51	180579	16430.3	149434
16472	61.2798	2	716.358	1430.7	0.00125799	0.879285	4.95	ITGYLLEMRQK	[4] Phospho (Y)	A0A0A0MTS7_HUMAN	Titin OS=Homo sapiens GN=TTN PE=1 SV=1	3.74936e+06	7.4039e+06	7.02615e+06	4.95849e+06	704286	6.80211e+06	1.87574e+06	5.90974e+06	6.84062e+06	8.26059e+06	1.33009e+07	9.84263e+06
16596	21.7388	3	526.941	1577.8	-0.00285989	-1.81258	2.3	AADPIDPPGPPAKIR	[8] Oxidation (P)|[10] Oxidation (P)|[11] Oxidation (P)|[13] Oxidation (K)	A0A0A0MTS7_HUMAN	Titin OS=Homo sapiens GN=TTN PE=1 SV=1	1.30372e+06	2.98062e+06	3.1578e+06	2.74209e+06	1.12757e+06	2.28762e+06	4.41326e+06	1.59708e+06	2.65234e+06	3.45418e+06	4.29885e+06	7910.04
70682	22.1628	3	526.941	1577.8	-0.00268106	-1.69923	8.53	AADPIDPPGPPAKIR	[8] Oxidation (P)|[10] Oxidation (P)|[11] Oxidation (P)|[13] Oxidation (K)	A0A0A0MTS7_HUMAN	Titin OS=Homo sapiens GN=TTN PE=1 SV=1	27074.2	46197.6	55637.7	52658.9	4383.54	212641	388385	4898.45	152714	8192.24	610451	0
16596	21.7388	3	526.941	1577.8	-0.00285989	-1.81258	4.05	AADPIDPPGPPAKIR	[7] Oxidation (P)|[10] Oxidation (P)|[11] Oxidation (P)|[13] Oxidation (K)	A0A0A0MTS7_HUMAN	Titin OS=Homo sapiens GN=TTN PE=1 SV=1	1.30372e+06	2.98062e+06	3.1578e+06	2.74209e+06	1.12757e+06	2.28762e+06	4.41326e+06	1.59708e+06	2.65234e+06	3.45418e+06	4.29885e+06	7910.04
16739	41.9457	2	702.863	1403.71	0.00609443	4.34167	0.61	YTITLKNVAGTK	[2] Phospho (ST)|[7] Oxidation (N)	A0A0A0MTS7_HUMAN	Titin OS=Homo sapiens GN=TTN PE=1 SV=1	68102.2	4.77108e+06	4.31679e+06	5.63522e+06	373508	2.89589e+06	57816.9	2.61942e+06	1.31252e+06	2.3623e+06	52095.7	2.92728e+06
16750	38.5624	4	706.34	2821.33	0.00507464	1.79867	4.36	VVGKPGIPTGPIKFDEVTAEAMTLK	[4] Oxidation (K)|[5] Oxidation (P)|[8] Oxidation (P)|[15] Oxidation (D)|[18] Phospho (ST)|[23] Phospho (ST)	A0A0A0MTS7_HUMAN	Titin OS=Homo sapiens GN=TTN PE=1 SV=1	1.1618e+07	1.2822e+07	1.4903e+07	7.91094e+06	970185	8.77522e+06	4.05524e+06	7.32244e+06	1.26535e+07	1.52904e+06	2.10315e+06	1.10396e+07
16883	15.7674	2	457.212	912.409	-0.00166694	-1.82697	1.75	THSITFK	[3] Phospho (ST)	A0A0A0MTS7_HUMAN	Titin OS=Homo sapiens GN=TTN PE=1 SV=1	201757	1.15933e+06	895052	1.17563e+06	249593	779461	21709.5	956384	920240	266626	27560.6	288145
16967	41.3618	2	833.387	1664.76	-0.00685465	-4.11748	7.53	MSGYPLPKIAWYK	[2] Phospho (ST)|[7] Oxidation (P)|[8] Oxidation (K)	A0A0A0MTS7_HUMAN	Titin OS=Homo sapiens GN=TTN PE=1 SV=1	5.45014e+06	6.36962e+06	5.9737e+06	5.61293e+06	3.45612e+06	3.67156e+06	542413	5.22798e+06	2.53851e+06	4.33016e+06	1.18217e+06	7.85083e+06
16975	23.9629	2	521.751	1041.49	0.00261956	2.51522	0.24	GVKVSDVSR	[3] Oxidation (K)|[5] Phospho (ST)	A0A0A0MTS7_HUMAN	Titin OS=Homo sapiens GN=TTN PE=1 SV=1	149712	3.16585e+06	3.34053e+06	2.77979e+06	1.87433e+06	554795	19354.8	474477	2.72299e+06	3.33513e+06	55695.2	868398
17026	23.6452	2	1128.57	2255.13	-0.00505119	-2.23987	0.13	VKAVNAAGVSKPSATVGPVTVK	[13] Phospho (ST)|[15] Phospho (ST)|[22] Oxidation (K)	A0A0A0MTS7_HUMAN	Titin OS=Homo sapiens GN=TTN PE=1 SV=1	0	138758	132760	392035	138104	28819.8	58555.7	3.56857e+06	2.93184e+07	1.17898e+06	0	245348
35610	23.1152	2	1128.57	2255.13	-0.00530676	-2.35319	2.43	VKAVNAAGVSKPSATVGPVTVK	[13] Phospho (ST)|[15] Phospho (ST)|[22] Oxidation (K)	A0A0A0MTS7_HUMAN	Titin OS=Homo sapiens GN=TTN PE=1 SV=1	0	35188.2	0	0	230078	7.33192e+06	0	169339	0	394193	0	107264
17062	16.9868	2	445.251	888.487	-0.00430213	-4.84206	3.69	VKSPEAVK	[2] Oxidation (K)|[4] Oxidation (P)	A0A0A0MTS7_HUMAN	Titin OS=Homo sapiens GN=TTN PE=1 SV=1	99142.5	54171.1	344.06	23451.5	2.51736e+06	6856.72	0	7293.55	196262	27296.3	403.458	4969.57
17153	29.6941	2	695.341	1388.67	-0.00289755	-2.08656	6.29	RDTGQYVLTLK	[2] Oxidation (D)|[6] Phospho (Y)	A0A0A0MTS7_HUMAN	Titin OS=Homo sapiens GN=TTN PE=1 SV=1	83804.8	504555	435193	205666	51745.9	271431	6.50397e+06	66568.9	99528	141526	0	29101.2
23033	30.556	2	695.34	1388.66	-0.00553011	-3.98231	7.14	RDTGQYVLTLK	[2] Oxidation (D)|[6] Phospho (Y)	A0A0A0MTS7_HUMAN	Titin OS=Homo sapiens GN=TTN PE=1 SV=1	184776	102806	96531.8	66624	36214.5	87424	116062	247731	116071	145588	9.54963e+06	519544
17162	41.574	4	404.976	1615.88	-0.00261502	-1.61833	4.94	ADNSVGAVASSAVLVIK	[17] Oxidation (K)	A0A0A0MTS7_HUMAN	Titin OS=Homo sapiens GN=TTN PE=1 SV=1	0	4.53056e+06	3.10573e+06	4.47722e+06	33621.3	22642.1	1337.69	3.1387e+06	84871.7	97024.8	743.719	12177.6
19088	41.5916	3	539.632	1615.87	-0.0035152	-2.17541	---	ADNSVGAVASSAVLVIK	[17] Oxidation (K)	A0A0A0MTS7_HUMAN	Titin OS=Homo sapiens GN=TTN PE=1 SV=1	92346.7	4.638e+06	3.39663e+06	4.47813e+06	91948.3	90334.6	10185.3	2.17423e+06	855394	109086	10087	152928
115221	41.5563	2	808.946	1615.88	-0.000178321	-0.110356	---	ADNSVGAVASSAVLVIK	[17] Oxidation (K)	A0A0A0MTS7_HUMAN	Titin OS=Homo sapiens GN=TTN PE=1 SV=1	0	528288	0	360391	31.3044	0	0	0	13.2594	0	0	0
17289	61.7793	2	808.423	1614.83	-0.00804205	-4.98009	1.16	DVNAILGASVVLECR		A0A0A0MTS7_HUMAN	Titin OS=Homo sapiens GN=TTN PE=1 SV=1	357941	9.80273e+06	8.92904e+06	1.43368e+07	1.9016e+06	2.78594e+06	829944	7.52389e+06	7.58559e+06	1.245e+07	4.80752e+06	8.4573e+06
17292	11.8126	2	562.805	1123.6	0.00624133	5.55482	---	VLISEEVKK	[4] Phospho (ST)	A0A0A0MTS7_HUMAN	Titin OS=Homo sapiens GN=TTN PE=1 SV=1	1255.79	679792	786227	431645	556931	612475	0	493913	674113	487609	0	605484
22660	11.8126	3	375.539	1123.59	0.00536679	4.77648	11.26	VLISEEVKK	[4] Phospho (ST)	A0A0A0MTS7_HUMAN	Titin OS=Homo sapiens GN=TTN PE=1 SV=1	11913	365206	366373	238704	224272	417898	0	253583	326590	336021	0	375217
42610	16.2105	2	562.801	1123.59	-0.00240616	-2.14149	13.61	VLISEEVKK	[4] Phospho (ST)	A0A0A0MTS7_HUMAN	Titin OS=Homo sapiens GN=TTN PE=1 SV=1	8938.01	1.09806e+06	1.22699e+06	798826	3552.43	1.03742e+06	12866.5	336051	774814	356383	441658	402732
17334	16.7044	2	709.9	1417.78	0.00307635	2.16983	2.53	VEPPAPKVPEVPK	[3] Oxidation (P)|[4] Oxidation (P)	A0A0A0MTS7_HUMAN	Titin OS=Homo sapiens GN=TTN PE=1 SV=1	135269	250244	254510	195969	213687	66429	0	1.10191e+06	1.03803e+07	33359.9	1143.87	52600
24436	16.6869	3	473.603	1417.79	0.00474542	3.34708	4.7	VEPPAPKVPEVPK	[3] Oxidation (P)|[4] Oxidation (P)	A0A0A0MTS7_HUMAN	Titin OS=Homo sapiens GN=TTN PE=1 SV=1	14900.2	140955	152902	137463	23068.6	49726	0	378313	4.74952e+06	1550.6	27988.7	3342.43
17340	37.8549	3	502.215	1503.62	-0.00493014	-3.27883	---	EVSMTKASHSSTK	[4] Oxidation (M)|[6] Oxidation (K)|[11] Phospho (ST)	A0A0A0MTS7_HUMAN	Titin OS=Homo sapiens GN=TTN PE=1 SV=1	39296	4.51879e+06	358534	2.73912e+06	4415.7	17644.1	2.09282	519376	179261	492.374	0	4379.81
23548	39.0234	3	502.214	1503.62	-0.00613178	-4.07799	8.68	EVSMTKASHSSTK	[4] Oxidation (M)|[6] Oxidation (K)|[11] Phospho (ST)	A0A0A0MTS7_HUMAN	Titin OS=Homo sapiens GN=TTN PE=1 SV=1	173731	21244.9	22408.2	138984	3227.73	159035	2864.48	210851	32814.5	4.23749e+06	0	4.94823e+06
36490	41.857	3	502.214	1503.62	-0.00644715	-4.28773	12.46	EVSMTKASHSSTK	[4] Oxidation (M)|[6] Oxidation (K)|[11] Phospho (ST)	A0A0A0MTS7_HUMAN	Titin OS=Homo sapiens GN=TTN PE=1 SV=1	41599.7	72705.7	97396.8	81097.6	3.3301e+06	729592	6554.79	2889.64	935825	0	4629.27	12991.3
38150	43.8761	3	502.215	1503.62	-0.00451947	-3.00571	9.9	EVSMTKASHSSTK	[4] Oxidation (M)|[6] Oxidation (K)|[11] Phospho (ST)	A0A0A0MTS7_HUMAN	Titin OS=Homo sapiens GN=TTN PE=1 SV=1	0	0	0	0	0	0	0	0	0	576.303	3.48486e+06	0
42290	37.8549	2	752.82	1503.63	-0.00232263	-1.54469	7.93	EVSMTKASHSSTK	[4] Oxidation (M)|[6] Oxidation (K)|[11] Phospho (ST)	A0A0A0MTS7_HUMAN	Titin OS=Homo sapiens GN=TTN PE=1 SV=1	5226.08	2.87551e+06	121402	1.85754e+06	382198	62663.7	52579.1	210526	64678	688656	3409.67	94054.7
43188	43.0971	3	502.215	1503.62	-0.00513908	-3.41779	---	EVSMTKASHSSTK	[4] Oxidation (M)|[6] Oxidation (K)|[11] Phospho (ST)	A0A0A0MTS7_HUMAN	Titin OS=Homo sapiens GN=TTN PE=1 SV=1	38257.4	3033.99	0	0	70628.2	0	807739	0	0	0	0	0
47755	40.8661	3	502.214	1503.62	-0.00745119	-4.95548	10.63	EVSMTKASHSSTK	[4] Oxidation (M)|[6] Oxidation (K)|[11] Phospho (ST)	A0A0A0MTS7_HUMAN	Titin OS=Homo sapiens GN=TTN PE=1 SV=1	1.84292e+06	790794	120125	312993	39998.7	0	33384	281521	0	69345.1	85399.9	0
53514	39.0061	2	752.818	1503.62	-0.00544049	-3.61824	9.38	EVSMTKASHSSTK	[4] Oxidation (M)|[6] Oxidation (K)|[11] Phospho (ST)	A0A0A0MTS7_HUMAN	Titin OS=Homo sapiens GN=TTN PE=1 SV=1	7589.44	77615.5	401120	57647.9	28336.6	3655.51	17420.9	283357	0	28566.9	25702	2.44849e+06
79993	43.8939	2	752.824	1503.63	0.00504668	3.35633	8.59	EVSMTKASHSSTK	[4] Oxidation (M)|[6] Oxidation (K)|[11] Phospho (ST)	A0A0A0MTS7_HUMAN	Titin OS=Homo sapiens GN=TTN PE=1 SV=1	24164.5	255731	172927	448567	714.209	52067.1	242549	153755	53278.8	14911.1	2.09307e+06	0
86164	43.0971	2	752.82	1503.63	-0.00178971	-1.19026	10.01	EVSMTKASHSSTK	[4] Oxidation (M)|[6] Oxidation (K)|[11] Phospho (ST)	A0A0A0MTS7_HUMAN	Titin OS=Homo sapiens GN=TTN PE=1 SV=1	179147	179056	126149	26780.8	152215	12267.6	483149	55909.4	58396.5	75872	21944.8	95028.3
92498	41.91	2	752.819	1503.62	-0.00356396	-2.37024	---	EVSMTKASHSSTK	[4] Oxidation (M)|[6] Oxidation (K)|[11] Phospho (ST)	A0A0A0MTS7_HUMAN	Titin OS=Homo sapiens GN=TTN PE=1 SV=1	2409.86	673.006	32725.9	16265.4	2.34499e+06	68044.4	17691	2019.39	29585.3	568.758	25873.8	0
17419	80.3989	4	753.625	3010.47	-0.00813405	-2.70191	7.19	KPEAPAVTVPEVPQEATEKEIPVAPPK	[5] Oxidation (P)|[8] Phospho (ST)|[10] Oxidation (P)|[13] Oxidation (P)|[19] Oxidation (K)|[22] Oxidation (P)	A0A0A0MTS7_HUMAN	Titin OS=Homo sapiens GN=TTN PE=1 SV=1	1.93033e+06	4.84878e+06	2.07817e+06	3.62071e+06	416592	1.50557e+06	149693	3.28622e+06	1.42449e+06	3.35365e+06	58758.5	3.83876e+06
40886	80.3627	3	1004.48	3010.43	-0.0530088	-17.6081	---	KPEAPAVTVPEVPQEATEKEIPVAPPK	[5] Oxidation (P)|[8] Phospho (ST)|[10] Oxidation (P)|[13] Oxidation (P)|[19] Oxidation (K)|[22] Oxidation (P)	A0A0A0MTS7_HUMAN	Titin OS=Homo sapiens GN=TTN PE=1 SV=1	280018	876057	27007.9	484545	985966	15519.9	103842	106316	92711.5	432144	22510.5	90415.8
17423	28.3803	2	560.276	1118.54	0.00494533	4.42127	6.8	MSPARMSPAR	[6] Oxidation (M)	A0A0A0MTS7_HUMAN	Titin OS=Homo sapiens GN=TTN PE=1 SV=1	157891	317565	540055	164151	9247.42	1.54965e+06	265399	135961	1.03444e+06	807832	388999	566267
17425	12.4147	3	359.194	1074.56	-0.00534954	-4.97833	3.6	NASGSAKAEIK		A0A0A0MTS7_HUMAN	Titin OS=Homo sapiens GN=TTN PE=1 SV=1	2.80551e+06	235588	256894	224640	229609	333608	5770.3	274497	155645	496668	0	191287
17449	41.1671	3	441.924	1322.75	0.00638801	4.82936	2.78	VPEVPKVAVPEK	[5] Oxidation (P)|[6] Oxidation (K)	A0A0A0MTS7_HUMAN	Titin OS=Homo sapiens GN=TTN PE=1 SV=1	17994	24330.6	164652	37226.4	215320	94268.5	31631.2	5.63351e+06	30530.9	502523	24448.7	731650
21252	40.7771	3	441.924	1322.75	0.00498059	3.76534	0.76	VPEVPKVAVPEK	[5] Oxidation (P)|[6] Oxidation (K)	A0A0A0MTS7_HUMAN	Titin OS=Homo sapiens GN=TTN PE=1 SV=1	920874	7727.03	83096.4	0	726950	77740.9	22329	28246.8	74212.9	431506	44694.5	465301
43293	41.1671	2	662.383	1322.75	0.00672916	5.08727	---	VPEVPKVAVPEK	[5] Oxidation (P)|[6] Oxidation (K)	A0A0A0MTS7_HUMAN	Titin OS=Homo sapiens GN=TTN PE=1 SV=1	0	15006.6	201939	6567.72	24526.5	24641	1212.67	3.66426e+06	3085.07	143280	493.432	79079.9
56203	40.8482	2	662.383	1322.75	0.00664757	5.02559	---	VPEVPKVAVPEK	[5] Oxidation (P)|[6] Oxidation (K)	A0A0A0MTS7_HUMAN	Titin OS=Homo sapiens GN=TTN PE=1 SV=1	387275	0	239026	0	241834	0	0	0	8440.11	278609	32315.7	133682
17552	69.2696	4	648.602	2590.38	0.000302589	0.116813	2.61	AGDTIVLNAISILGKPLPKSSWSK	[21] Phospho (ST)|[24] Oxidation (K)	A0A0A0MTS7_HUMAN	Titin OS=Homo sapiens GN=TTN PE=1 SV=1	2.75977e+06	5.89013e+06	5.92542e+06	5.5247e+06	435560	5.01084e+06	115792	5.72524e+06	3.83401e+06	6.28415e+06	1.70589e+06	4.76364e+06
17564	54.1775	3	713.662	2137.96	-0.000656312	-0.30698	7.5	HTVTLKWAKPEYTGGFK	[4] Phospho (ST)|[13] Phospho (ST)|[17] Oxidation (K)	A0A0A0MTS7_HUMAN	Titin OS=Homo sapiens GN=TTN PE=1 SV=1	251253	8.2515e+06	5.38071e+06	6.78299e+06	350710	2.91707e+06	401772	3.50094e+06	3.70737e+06	504750	52735.2	170321
17577	71.6281	4	948.955	3791.79	-0.0156782	-4.13474	5.58	GSGKPSRPSKPIVAMDPIAPPGKPQNPRVTDTTR	[2] Phospho (ST)|[6] Phospho (ST)|[16] Oxidation (D)|[17] Oxidation (P)|[20] Oxidation (P)|[21] Oxidation (P)|[23] Oxidation (K)	A0A0A0MTS7_HUMAN	Titin OS=Homo sapiens GN=TTN PE=1 SV=1	8.59413e+06	7.82408e+06	8.0233e+06	1.47286e+07	3.68692e+06	8.68679e+06	350320	1.00149e+07	1.03447e+07	1.84873e+07	53930.8	4.94116e+06
17633	49.8531	2	909.43	1816.85	-0.0762054	-41.942	11.13	EPVPVTKKPEVLPEK	[2] Oxidation (P)|[6] Phospho (ST)|[13] Oxidation (P)|[15] Oxidation (K)	A0A0A0MTS7_HUMAN	Titin OS=Homo sapiens GN=TTN PE=1 SV=1	2.04473e+07	2.02267e+07	2.1577e+07	1.34246e+07	1.46514e+07	1.9938e+07	6.75455e+06	1.4776e+07	1.52572e+07	2.07127e+07	6.69341e+06	2.02337e+07
17744	77.1999	2	766.429	1530.84	0.00191555	1.2513	0.74	TKSSISLGWKPPAK	[11] Oxidation (P)|[14] Oxidation (K)	A0A0A0MTS7_HUMAN	Titin OS=Homo sapiens GN=TTN PE=1 SV=1	37201.7	202517	223069	103884	53109.3	187881	104962	159317	125756	6.74423e+06	440367	7.08793e+06
17854	20.7308	2	380.203	758.391	-0.00140657	-1.85467	14.32	AVTSPPR	[5] Oxidation (P)|[6] Oxidation (P)	A0A0A0MTS7_HUMAN	Titin OS=Homo sapiens GN=TTN PE=1 SV=1	793002	223474	335392	231794	1.10628e+06	434894	380184	179124	350088	1.56423e+06	536020	2.65213e+06
17910	19.0518	2	396.215	790.416	-0.00206228	-2.6091	7.87	LSNVGGTK	[3] Oxidation (N)	A0A0A0MTS7_HUMAN	Titin OS=Homo sapiens GN=TTN PE=1 SV=1	533075	835437	764037	724785	120144	364387	335194	408037	479986	169309	398082	265377
17960	48.5042	3	661.294	1980.86	0.00093471	0.471872	1.85	FDSGRYNLTLENNSGSK	[3] Phospho (ST)	A0A0A0MTS7_HUMAN	Titin OS=Homo sapiens GN=TTN PE=1 SV=1	4.0122e+06	2.26099e+06	2.20051e+06	2.62215e+06	3.29847e+06	15984.5	128566	1.95275e+06	1.35495e+06	2.84059e+06	22498	812078
17962	59.0904	3	482.928	1445.76	-0.00336658	-2.32858	4.07	SDPRVLGVPVIAK	[1] Phospho (ST)|[9] Oxidation (P)	A0A0A0MTS7_HUMAN	Titin OS=Homo sapiens GN=TTN PE=1 SV=1	614225	120255	10478.8	116655	61067.7	65708.1	161186	172486	153593	1.43235e+07	2.64747e+06	1.23493e+07
27164	58.9657	2	723.889	1445.76	-0.000381984	-0.264209	---	SDPRVLGVPVIAK	[1] Phospho (ST)|[9] Oxidation (P)	A0A0A0MTS7_HUMAN	Titin OS=Homo sapiens GN=TTN PE=1 SV=1	521019	328947	244332	523822	3.01842e+06	119524	365258	557217	175391	1.82352e+07	2.49235e+06	1.32668e+07
18067	22.4801	2	444.262	886.51	0.00444188	5.01055	9.84	VPMKPKR	[2] Oxidation (P)|[6] Oxidation (K)	A0A0A0MTS7_HUMAN	Titin OS=Homo sapiens GN=TTN PE=1 SV=1	2.64134e+06	336671	438740	421635	128498	411134	27603.1	291215	315771	81374	79771.6	225212
18185	59.9982	4	702.342	2805.34	0.00872982	3.11187	6.19	VVGKPGIPTGPIKFDEVTAEAMTLK	[4] Oxidation (K)|[9] Phospho (ST)|[13] Oxidation (K)|[18] Phospho (ST)|[22] Oxidation (M)	A0A0A0MTS7_HUMAN	Titin OS=Homo sapiens GN=TTN PE=1 SV=1	7.31774e+06	9.3818e+06	6.79313e+06	7.46801e+06	7.0604e+06	6.01109e+06	8.42704e+06	1.0366e+07	6.86213e+06	9.45841e+06	1.74433e+07	8.44519e+06
18246	69.074	3	608.675	1823	0.0192933	10.5833	1.99	VQILDKPGPPGGPIEFK	[6] Oxidation (K)|[13] Oxidation (P)	A0A0A0MTS7_HUMAN	Titin OS=Homo sapiens GN=TTN PE=1 SV=1	1.13889e+07	9287.64	53176.3	125492	1.02647e+07	555870	17824.4	430378	418713	39976.7	85101	400544
18257	18.6975	2	406.254	810.494	-0.0019068	-2.35264	7.44	GPIKGVPK	[4] Oxidation (K)	A0A0A0MTS7_HUMAN	Titin OS=Homo sapiens GN=TTN PE=1 SV=1	701399	879909	731244	2.10957e+06	42032.5	769816	117291	482945	494818	1.30856e+06	100447	417405
72594	22.5155	2	406.255	810.495	-0.00166095	-2.0493	3.33	GPIKGVPK	[4] Oxidation (K)	A0A0A0MTS7_HUMAN	Titin OS=Homo sapiens GN=TTN PE=1 SV=1	238.081	0	4278.64	4480.17	2485.43	0	0	12703.2	2764.75	93424.5	8183.56	0
18279	71.1664	2	458.249	914.484	0.001903	2.08096	3.82	GRPTPEVK	[5] Oxidation (P)|[8] Oxidation (K)	A0A0A0MTS7_HUMAN	Titin OS=Homo sapiens GN=TTN PE=1 SV=1	2.33611e+06	2.41001e+06	1.99593e+06	892217	2.93042e+06	1.77675e+06	0	2.36338e+06	1.67797e+06	2.96764e+06	0	3.04683e+06
85661	69.8964	2	458.249	914.484	0.00190756	2.08594	3.25	GRPTPEVK	[5] Oxidation (P)|[8] Oxidation (K)	A0A0A0MTS7_HUMAN	Titin OS=Homo sapiens GN=TTN PE=1 SV=1	0	0	62076.6	0	0	2026.23	3646.12	0	0	0	0	12285
102983	67.647	2	458.249	914.484	0.00219473	2.39997	4.29	GRPTPEVK	[5] Oxidation (P)|[8] Oxidation (K)	A0A0A0MTS7_HUMAN	Titin OS=Homo sapiens GN=TTN PE=1 SV=1	0	0	0	0	0	0	0	0	0	0	1.3528e+06	0
142396	69.0917	2	458.249	914.483	0.00116058	1.26911	4.15	GRPTPEVK	[5] Oxidation (P)|[8] Oxidation (K)	A0A0A0MTS7_HUMAN	Titin OS=Homo sapiens GN=TTN PE=1 SV=1	0	0	0	0	0	0	219664	24190.7	0	0	0	0
157764	69.502	2	458.248	914.481	-0.00125841	-1.37609	9.8	GRPTPEVK	[5] Oxidation (P)|[8] Oxidation (K)	A0A0A0MTS7_HUMAN	Titin OS=Homo sapiens GN=TTN PE=1 SV=1	0	20088.2	49383.1	0	0	7090.98	132599	0	2244.46	0	0	7116.05
18279	71.1664	2	458.249	914.484	0.001903	2.08096	10.39	GRPTPEVK	[3] Oxidation (P)|[8] Oxidation (K)	A0A0A0MTS7_HUMAN	Titin OS=Homo sapiens GN=TTN PE=1 SV=1	2.33611e+06	2.41001e+06	1.99593e+06	892217	2.93042e+06	1.77675e+06	0	2.36338e+06	1.67797e+06	2.96764e+06	0	3.04683e+06
18301	37.1819	2	699.367	1396.72	-0.00236415	-1.69264	0.89	TTPATLALEKIK	[3] Oxidation (P)|[5] Phospho (ST)|[12] Oxidation (K)	A0A0A0MTS7_HUMAN	Titin OS=Homo sapiens GN=TTN PE=1 SV=1	1.23964e+07	7.40174e+06	5.00988e+06	4.87786e+06	831717	6.02682e+06	2.38946e+06	4.68408e+06	3.30856e+06	5.22242e+06	3.97991e+06	1.81516e+07
18336	50.0887	2	648.343	1294.67	-0.00481025	-3.71541	1.21	VPEAAQEVVPEK		A0A0A0MTS7_HUMAN	Titin OS=Homo sapiens GN=TTN PE=1 SV=1	2.61688e+06	2.91856e+06	3.62685e+06	2.87109e+06	621159	5.92546e+06	426072	1.58122e+06	53519.9	751474	24964.8	3.07882e+06
18395	38.1562	3	646.651	1936.93	0.00010468	0.054044	2.03	AGSPFTIDVPISGRPAPK	[3] Phospho (ST)|[4] Oxidation (P)|[15] Oxidation (P)|[17] Oxidation (P)	A0A0A0MTS7_HUMAN	Titin OS=Homo sapiens GN=TTN PE=1 SV=1	4.1542e+06	5.31009e+06	5.68732e+06	7.12869e+06	1.41756e+06	3.97959e+06	636402	2.90436e+06	3.03514e+06	7.84852e+06	835557	3.82005e+06
18426	73.9843	3	602.308	1803.9	-0.000754029	-0.417998	6.35	GDATQLACKVTGTPPIK	[9] Oxidation (K)|[15] Oxidation (P)|[17] Oxidation (K)	A0A0A0MTS7_HUMAN	Titin OS=Homo sapiens GN=TTN PE=1 SV=1	791925	2.81784e+06	1.03672e+06	4.7526e+06	256692	30769.5	7933.44	1.1525e+06	134009	4.99199e+06	192535	120054
18463	29.4881	2	639.274	1276.53	-7.05e-05	-0.0552666	1.15	AEASTSYAELR	[4] Phospho (ST)	A0A0A0MTS7_HUMAN	Titin OS=Homo sapiens GN=TTN PE=1 SV=1	2.42405e+06	2.76563e+06	5.346e+06	2.82386e+06	1.85536e+06	2.70008e+06	0	2.59825e+06	619821	2.74928e+06	55455.1	4.87334e+06
38179	28.8816	2	639.274	1276.53	-0.000255241	-0.199948	6.82	AEASTSYAELR	[4] Phospho (ST)	A0A0A0MTS7_HUMAN	Titin OS=Homo sapiens GN=TTN PE=1 SV=1	56614.1	30972	0	4864.35	16.1776	1.6149e+06	104979	82407.8	3.82166e+06	56067.8	103404	42093.8
18488	53.0938	3	526.257	1575.75	-0.00570131	-3.61814	6.2	VPGPPGTPQVTAVTK	[2] Oxidation (P)|[4] Oxidation (P)|[7] Phospho (ST)|[15] Oxidation (K)	A0A0A0MTS7_HUMAN	Titin OS=Homo sapiens GN=TTN PE=1 SV=1	381806	419269	224357	503667	5137.91	77214.3	14351.8	316016	89939.6	942454	14627.5	13001.1
18523	33.8185	2	980.441	1958.87	0.00594973	3.03734	6.67	NTATIKWEKPESDGGSK	[9] Oxidation (K)|[10] Oxidation (P)|[12] Phospho (ST)	A0A0A0MTS7_HUMAN	Titin OS=Homo sapiens GN=TTN PE=1 SV=1	5.2708e+06	7.47704e+06	6.70405e+06	8.91577e+06	3.21756e+06	5.75272e+06	595199	5.84401e+06	4.21446e+06	8.83101e+06	695261	6.02311e+06
18601	71.8612	3	568.955	1703.84	0.00359117	2.1077	4.4	KPEVPPTKVPEVPK	[1] Oxidation (K)|[2] Oxidation (P)|[7] Phospho (ST)|[8] Oxidation (K)|[10] Oxidation (P)|[13] Oxidation (P)	A0A0A0MTS7_HUMAN	Titin OS=Homo sapiens GN=TTN PE=1 SV=1	23456.8	2.78354e+06	0	4.51352e+06	79109.5	0	0	724129	56759.3	136403	133710	1.46181e+06
18607	77.1103	4	952.713	3806.82	-0.0109826	-2.88496	3.22	EGTGPIFIKEVSNADISMGDVATLSVTVIGIPKPK	[5] Oxidation (P)|[9] Oxidation (K)|[13] Oxidation (N)|[17] Phospho (ST)|[23] Phospho (ST)|[32] Oxidation (P)	A0A0A0MTS7_HUMAN	Titin OS=Homo sapiens GN=TTN PE=1 SV=1	532474	1.20851e+07	1.3727e+07	7.17713e+06	894683	1.06885e+07	88068	6.55291e+06	5.76672e+06	7.57393e+06	5.5796e+06	2.7424e+06
18653	35.8374	2	468.262	934.51	0.00158785	1.69912	3.19	IRIADSTK	[5] Oxidation (D)|[8] Oxidation (K)	A0A0A0MTS7_HUMAN	Titin OS=Homo sapiens GN=TTN PE=1 SV=1	509647	1.7745e+06	1.48749e+06	1.90595e+06	865489	291046	171802	1.48962e+06	237708	2.2292e+06	306264	3.96747e+06
18689	20.6423	3	544.28	1629.82	0.00386424	2.37097	8.6	VAGSSPISVAWFHEK	[6] Oxidation (P)	A0A0A0MTS7_HUMAN	Titin OS=Homo sapiens GN=TTN PE=1 SV=1	858121	513979	980628	471132	157406	722179	8.31597e+06	690685	752763	368104	1.14955e+07	1.47027e+06
32964	20.6247	2	815.915	1629.82	0.00116381	0.714076	---	VAGSSPISVAWFHEK	[6] Oxidation (P)	A0A0A0MTS7_HUMAN	Titin OS=Homo sapiens GN=TTN PE=1 SV=1	146288	109837	187248	431538	288030	117658	6.2822e+06	91516.4	117999	1.01248e+06	1.09023e+07	1.57665e+06
18771	88.8585	2	895.948	1789.88	0.00937647	5.23863	---	AELDARLHGDLVTIR	[4] Oxidation (D)|[10] Oxidation (D)|[13] Phospho (ST)	A0A0A0MTS7_HUMAN	Titin OS=Homo sapiens GN=TTN PE=1 SV=1	171891	173600	160417	129014	99671.9	110503	49585.2	154201	97879.7	153538	82045.9	118524
167669	88.8585	3	597.634	1789.88	0.00711836	3.97702	3.63	AELDARLHGDLVTIR	[4] Oxidation (D)|[10] Oxidation (D)|[13] Phospho (ST)	A0A0A0MTS7_HUMAN	Titin OS=Homo sapiens GN=TTN PE=1 SV=1	8378.42	6919.37	5613.08	5193.48	2964.53	3096.15	13192.8	4167	3663.44	9081.75	674.67	5651.92
18781	40.2989	2	413.262	824.51	-0.00180957	-2.19472	2.59	KPVPEKK		A0A0A0MTS7_HUMAN	Titin OS=Homo sapiens GN=TTN PE=1 SV=1	3.61198e+06	132678	176851	51399	2.34066e+06	149189	375936	60776	163977	5.51999e+06	729868	4.57041e+06
18792	28.3803	2	404.216	806.417	0.00401629	4.98044	1.58	LSNVGGTK	[3] Oxidation (N)|[8] Oxidation (K)	A0A0A0MTS7_HUMAN	Titin OS=Homo sapiens GN=TTN PE=1 SV=1	5681.67	1.12396e+06	567709	837471	141402	1.13439e+06	151981	1.10397e+06	619102	1.21994e+06	163565	966939
18863	57.9326	2	512.266	1022.52	0.00203574	1.99092	1.81	ESRPVIVK	[2] Phospho (ST)|[4] Oxidation (P)	A0A0A0MTS7_HUMAN	Titin OS=Homo sapiens GN=TTN PE=1 SV=1	3.56772e+06	75817.6	95792.8	19876.6	133935	13574.8	599343	204401	153039	5.17262e+06	199805	204087
18910	64.7972	3	748.056	2241.15	-0.00997499	-4.45082	2.13	LLWTVVSEDIQSCRHVATK		A0A0A0MTS7_HUMAN	Titin OS=Homo sapiens GN=TTN PE=1 SV=1	0	30036.3	33705.9	213533	2.40782e+07	13768.1	36815.4	2139.84	52126	240693	103888	57273.8
18932	15.9978	3	428.238	1281.69	-0.00194122	-1.51457	6.87	YTLTVKNASGTK		A0A0A0MTS7_HUMAN	Titin OS=Homo sapiens GN=TTN PE=1 SV=1	2.08731e+06	1.0685e+06	1.21777e+06	856727	927071	995762	43969.5	878127	925900	449246	74049.3	361373
18938	40.2811	2	723.849	1445.68	-0.080377	-55.5948	5.35	IPAVVTGRPVPTK	[2] Oxidation (P)|[9] Oxidation (P)|[12] Phospho (ST)	A0A0A0MTS7_HUMAN	Titin OS=Homo sapiens GN=TTN PE=1 SV=1	1.38948e+06	2.19354e+06	1.50985e+06	2.17837e+06	1.48799e+07	1.3283e+06	1.76553e+06	1.74068e+06	1.56841e+06	4.49761e+06	4.80696e+06	1.89928e+06
18983	15.0947	2	698.85	1395.69	-0.0057486	-4.11882	9.54	DEGILTCISKTK	[1] Oxidation (D)|[10] Oxidation (K)	A0A0A0MTS7_HUMAN	Titin OS=Homo sapiens GN=TTN PE=1 SV=1	3.5253e+06	2.95516e+06	2.1697e+06	1.82793e+06	2.32499e+06	1.2441e+06	136264	856054	1.46235e+06	1.68536e+06	30234.6	7250.82
44990	18.3447	2	698.85	1395.69	-0.00534059	-3.82648	12.12	DEGILTCISKTK	[1] Oxidation (D)|[10] Oxidation (K)	A0A0A0MTS7_HUMAN	Titin OS=Homo sapiens GN=TTN PE=1 SV=1	16780.3	0	0	0	0	0	1.13753e+06	61292.1	13175.7	89024.5	1.61329e+06	3195.08
19028	83.8311	2	947.434	1892.85	-0.00262932	-1.38908	2.15	TQASTVATGPEVPPPWK	[5] Phospho (ST)|[10] Oxidation (P)|[13] Oxidation (P)|[14] Oxidation (P)	A0A0A0MTS7_HUMAN	Titin OS=Homo sapiens GN=TTN PE=1 SV=1	2.41951e+06	90868.9	64343.2	67057.5	358365	22486.2	2.68086e+06	47293.1	78368.2	40683.9	1.53184e+07	94839.2
19212	42.2111	2	940.962	1879.91	-0.00101591	-0.540401	5.89	EAAVLYKPAVSTKTVK	[7] Oxidation (K)|[12] Phospho (ST)|[14] Phospho (ST)	A0A0A0MTS7_HUMAN	Titin OS=Homo sapiens GN=TTN PE=1 SV=1	35486.7	449145	505461	452924	73658	89213.6	1.96737e+06	348261	72569.1	856530	3.30612e+06	6.04235e+07
130179	42.0872	3	627.623	1879.85	-0.0639981	-34.0432	---	EAAVLYKPAVSTKTVK	[7] Oxidation (K)|[12] Phospho (ST)|[14] Phospho (ST)	A0A0A0MTS7_HUMAN	Titin OS=Homo sapiens GN=TTN PE=1 SV=1	9418.57	0	9818.25	4277.83	945516	67245.6	32142.2	0	58012.9	0	112297	2.5902e+06
19302	14.082	2	560.808	1119.6	-0.00421653	-3.76609	10.52	KPSPVLVLR	[1] Oxidation (K)|[3] Phospho (ST)|[4] Oxidation (P)	A0A0A0MTS7_HUMAN	Titin OS=Homo sapiens GN=TTN PE=1 SV=1	109107	1.45401e+06	1.04547e+06	1.30421e+06	461927	320914	19707.8	2.03096e+06	17511.6	1.42346e+06	0	4613.13
19312	31.9275	2	465.267	928.52	-0.00282697	-3.04458	4.12	KPEVTPVK	[2] Oxidation (P)|[6] Oxidation (P)	A0A0A0MTS7_HUMAN	Titin OS=Homo sapiens GN=TTN PE=1 SV=1	660686	1.30906e+06	1.68887e+06	3.90224e+06	282305	2099082	170247	1.16373e+06	1.30932e+06	220576	218261	573799
19328	73.6798	2	514.802	1027.59	-0.00223045	-2.17056	8.43	AVPEEKVLK	[3] Oxidation (P)	A0A0A0MTS7_HUMAN	Titin OS=Homo sapiens GN=TTN PE=1 SV=1	1.41959e+06	1.31893e+06	8703.06	3.73203e+06	224135	0	0	0	0	132.727	0	0
20602	72.6577	2	514.802	1027.59	-0.00152147	-1.48062	9.06	AVPEEKVLK	[3] Oxidation (P)	A0A0A0MTS7_HUMAN	Titin OS=Homo sapiens GN=TTN PE=1 SV=1	237.203	83007.1	320145	214632	14.5918	327487	274439	56951.2	210966	4.93636e+06	0	1.1067e+06
25108	73.3393	2	514.802	1027.59	-0.00179117	-1.74308	13.69	AVPEEKVLK	[3] Oxidation (P)	A0A0A0MTS7_HUMAN	Titin OS=Homo sapiens GN=TTN PE=1 SV=1	8.53259	10609.4	23142.9	6257.54	0	4199.61	2630.12	1.23781e+06	0	0	0	0
26188	72.2257	2	514.802	1027.59	-0.00203655	-1.98187	8.45	AVPEEKVLK	[3] Oxidation (P)	A0A0A0MTS7_HUMAN	Titin OS=Homo sapiens GN=TTN PE=1 SV=1	0	4540.71	0	3499.75	1078.58	435479	5037.2	273153	915203	25198.6	5288.32	2506.25
40665	74.0739	2	514.802	1027.59	-0.00163795	-1.59397	8.57	AVPEEKVLK	[3] Oxidation (P)	A0A0A0MTS7_HUMAN	Titin OS=Homo sapiens GN=TTN PE=1 SV=1	105.419	0	1.80683e+06	0	0	0	131.404	931.405	968361	461815	5747.25	8744.2
57474	74.3794	2	514.802	1027.59	-0.00209108	-2.03493	8.45	AVPEEKVLK	[3] Oxidation (P)	A0A0A0MTS7_HUMAN	Titin OS=Homo sapiens GN=TTN PE=1 SV=1	0	0	3377.84	0	0	1.33305e+06	9616.38	0	0	0	0	0
19334	50.8524	3	530.297	1587.87	0.00642747	4.04788	0.6	GVEFNVPRLLEGVK	[7] Oxidation (P)|[14] Oxidation (K)	A0A0A0MTS7_HUMAN	Titin OS=Homo sapiens GN=TTN PE=1 SV=1	5.62237e+06	1.86774e+06	747986	2.25436e+06	2.54618e+06	1.74131e+06	1.41011e+06	844075	2.49869e+06	4.05297e+06	202658	377710
19490	25.2004	2	464.766	927.517	0.00292764	3.15643	1.34	NAVGVSLPR	[8] Oxidation (P)	A0A0A0MTS7_HUMAN	Titin OS=Homo sapiens GN=TTN PE=1 SV=1	9.29342e+06	163975	230909	236133	82095.9	907954	26533.1	168701	252449	610032	70812.6	302078
42977	25.2534	3	310.179	927.515	0.000888517	0.957956	---	NAVGVSLPR	[8] Oxidation (P)	A0A0A0MTS7_HUMAN	Titin OS=Homo sapiens GN=TTN PE=1 SV=1	2.45619e+06	7912.41	72902.8	22618.7	3210.22	682.827	27223.3	12115.6	7975.8	0	27645.2	924.476
19509	76.6256	3	855.42	2563.24	-0.00583746	-2.27737	3.24	VLVVKDATLQDMGTYVVMVGAAR	[6] Oxidation (D)|[12] Oxidation (M)|[15] Phospho (Y)|[18] Oxidation (M)	A0A0A0MTS7_HUMAN	Titin OS=Homo sapiens GN=TTN PE=1 SV=1	8.25567e+06	1.45112e+06	1.00346e+06	1.33503e+06	1.81849e+06	1.09734e+06	269709	6.21309e+06	1.1888e+06	5.68351e+06	4.25502e+06	8.32684e+06
22777	76.6256	2	1282.62	2563.22	-0.0178814	-6.97608	---	VLVVKDATLQDMGTYVVMVGAAR	[6] Oxidation (D)|[12] Oxidation (M)|[15] Phospho (Y)|[18] Oxidation (M)	A0A0A0MTS7_HUMAN	Titin OS=Homo sapiens GN=TTN PE=1 SV=1	1.06139e+07	1.32931e+06	483728	692611	1.7626e+06	486211	0	9.46013e+06	82839.4	8.19301e+06	150607	1.05573e+07
19567	84.0409	2	1035	2067.99	-0.00809835	-3.91603	0.25	VLDTPGPPVNVTVKEISK	[3] Oxidation (D)|[5] Oxidation (P)|[7] Oxidation (P)|[8] Oxidation (P)|[10] Oxidation (N)|[14] Oxidation (K)|[17] Phospho (ST)	A0A0A0MTS7_HUMAN	Titin OS=Homo sapiens GN=TTN PE=1 SV=1	590740	21315.2	17692.9	29060	9.41699e+06	4569.55	168984	62999.3	0	29400.6	494479	8896.34
94157	84.0409	3	690.339	2068	-0.00228744	-1.10611	---	VLDTPGPPVNVTVKEISK	[3] Oxidation (D)|[5] Oxidation (P)|[7] Oxidation (P)|[8] Oxidation (P)|[10] Oxidation (N)|[14] Oxidation (K)|[17] Phospho (ST)	A0A0A0MTS7_HUMAN	Titin OS=Homo sapiens GN=TTN PE=1 SV=1	1259.68	9258.9	0	6357.3	672741	0	0	5402.66	0	18512.2	17000.5	3473.05
19578	26.6321	2	457.27	912.526	-0.00155656	-1.70577	0.39	KVPVTPPK	[3] Oxidation (P)|[7] Oxidation (P)|[8] Oxidation (K)	A0A0A0MTS7_HUMAN	Titin OS=Homo sapiens GN=TTN PE=1 SV=1	51248	53882.1	4480.94	74275.3	19403.5	0	33565.6	32887.5	0	260507	45159.8	488101
19588	13.0001	2	355.196	708.378	-0.00250358	-3.53424	4.76	EPAAPPK		A0A0A0MTS7_HUMAN	Titin OS=Homo sapiens GN=TTN PE=1 SV=1	12888.7	443396	486681	607246	190490	431253	0	288825	320962	585921	0	344212
72848	14.2955	2	355.197	708.38	-0.000914152	-1.29048	12.3	EPAAPPK		A0A0A0MTS7_HUMAN	Titin OS=Homo sapiens GN=TTN PE=1 SV=1	425898	15977	25069.4	26690.4	10050.3	30397.6	2925.55	35154.4	54027.5	93636.4	0	204631
19611	44.1593	3	603.63	1807.87	-0.00742205	-4.1054	---	DRTANSIFLTWDPPK	[5] Oxidation (N)|[13] Oxidation (P)|[14] Oxidation (P)	A0A0A0MTS7_HUMAN	Titin OS=Homo sapiens GN=TTN PE=1 SV=1	310254	8.67757e+06	4.32018e+06	7.04236e+06	247470	93124.9	493170	3.6637e+06	71566.3	1.26477e+06	1.39569e+06	919753
62684	44.0708	2	904.94	1807.87	-0.00851818	-4.71171	1.4	DRTANSIFLTWDPPK	[5] Oxidation (N)|[13] Oxidation (P)|[14] Oxidation (P)	A0A0A0MTS7_HUMAN	Titin OS=Homo sapiens GN=TTN PE=1 SV=1	216844	2.60811e+06	171877	2.08775e+06	222570	16959.2	581.464	522457	12075.5	58805.1	192885	161670
19669	81.4544	3	866.767	2597.28	0.011224	4.32145	5.62	VPCGQNTRFILNVQSKPTAEVK	[2] Oxidation (P)|[6] Oxidation (N)|[18] Phospho (ST)	A0A0A0MTS7_HUMAN	Titin OS=Homo sapiens GN=TTN PE=1 SV=1	4.55523e+06	106649	3.04502e+06	2.66873e+06	5.8394e+06	448457	1.21889e+06	5.64086e+06	3.40134e+06	734638	2.99191e+06	9.43305e+06
170757	81.4913	2	1299.64	2597.27	0.00381174	1.4676	4.37	VPCGQNTRFILNVQSKPTAEVK	[2] Oxidation (P)|[6] Oxidation (N)|[18] Phospho (ST)	A0A0A0MTS7_HUMAN	Titin OS=Homo sapiens GN=TTN PE=1 SV=1	23552.2	188806	297478	268563	451866	93169.6	7093.8	332035	236144	311515	0	425775
19708	48.1129	4	576.539	2302.13	-0.00779665	-3.38671	7.69	VSAENEIGIGDPSPPSKPVFAK	[11] Oxidation (D)|[14] Oxidation (P)|[17] Oxidation (K)|[18] Oxidation (P)	A0A0A0MTS7_HUMAN	Titin OS=Homo sapiens GN=TTN PE=1 SV=1	731813	1.54066e+06	1.47853e+06	2.1641e+06	3.53683e+06	260514	96384.5	289893	279403	547374	80366.6	3.69952e+06
46242	47.9879	3	768.384	2302.13	-0.00215673	-0.936839	12.65	VSAENEIGIGDPSPPSKPVFAK	[11] Oxidation (D)|[14] Oxidation (P)|[17] Oxidation (K)|[18] Oxidation (P)	A0A0A0MTS7_HUMAN	Titin OS=Homo sapiens GN=TTN PE=1 SV=1	2.46628e+06	1.82201e+06	2.10896e+06	885807	3.31321e+06	1.06771e+06	479477	1.36026e+06	1.18073e+06	1.72436e+06	291867	3.31313e+06
51184	46.4104	4	576.539	2302.13	-0.00674256	-2.92883	6.84	VSAENEIGIGDPSPPSKPVFAK	[11] Oxidation (D)|[14] Oxidation (P)|[17] Oxidation (K)|[18] Oxidation (P)	A0A0A0MTS7_HUMAN	Titin OS=Homo sapiens GN=TTN PE=1 SV=1	25218.2	10561.7	26135.9	0	153276	23343	250392	0	0	195245	3556.28	51005.4
54718	50.0123	4	576.538	2302.12	-0.00905801	-3.93461	7.16	VSAENEIGIGDPSPPSKPVFAK	[11] Oxidation (D)|[14] Oxidation (P)|[17] Oxidation (K)|[18] Oxidation (P)	A0A0A0MTS7_HUMAN	Titin OS=Homo sapiens GN=TTN PE=1 SV=1	32045.9	0	0	0	10632	2.2647e+06	9622.69	0	0	25996.6	0	27096.8
20059	67.5038	2	631.326	1260.64	0.00166489	1.32068	1.59	AADPIDPPGPPAK	[8] Oxidation (P)	A0A0A0MTS7_HUMAN	Titin OS=Homo sapiens GN=TTN PE=1 SV=1	8.73898e+06	1.42674e+06	556165	1.41204e+06	2.31376e+06	1.89105e+06	1.6512e+06	1.48892e+06	3.0981e+06	1.66536e+06	61459.8	907102
20102	41.574	2	531.227	1060.44	0.00196796	1.8558	3.33	TRETMATR	[5] Oxidation (M)|[7] Phospho (ST)	A0A0A0MTS7_HUMAN	Titin OS=Homo sapiens GN=TTN PE=1 SV=1	1.1185e+06	1.85726e+06	242847	1.7339e+06	693370	421424	423113	1.48004e+06	259197	251320	780768	1.14317e+06
20169	43.0971	3	694.343	2080.01	-0.00211095	-1.01487	2.47	AENKIGTGPPTESKPVIAK	[7] Phospho (ST)|[10] Oxidation (P)|[14] Oxidation (K)|[15] Oxidation (P)|[19] Oxidation (K)	A0A0A0MTS7_HUMAN	Titin OS=Homo sapiens GN=TTN PE=1 SV=1	4.1963e+06	1.10933e+07	1.21642e+07	1.44002e+07	5.83957e+06	8.81813e+06	2.19037e+06	1.04171e+07	6.00576e+06	1.67028e+07	1712264	2.05935e+06
20249	24.175	4	713.602	2850.38	-0.00499964	-1.75403	5.39	DGLTIKAGDTIVLNAISILGKPLPK	[4] Phospho (ST)|[9] Oxidation (D)|[10] Phospho (ST)|[17] Phospho (ST)|[22] Oxidation (P)|[24] Oxidation (P)|[25] Oxidation (K)	A0A0A0MTS7_HUMAN	Titin OS=Homo sapiens GN=TTN PE=1 SV=1	11060.8	312406	664407	248689	35926	149631	118798	199075	388569	46548.9	140183	304254
20347	15.8033	2	401.724	801.433	-0.0014018	-1.74911	12.32	IAKGEER		A0A0A0MTS7_HUMAN	Titin OS=Homo sapiens GN=TTN PE=1 SV=1	17267	706479	391353	338198	2577	221790	16747.5	532737	67906.7	57094.9	10781	165020
20458	48.5751	3	518.241	1551.7	0.00326861	2.10647	1.07	EAAVLYKPAVSTK	[8] Oxidation (P)|[11] Phospho (ST)|[12] Phospho (ST)	A0A0A0MTS7_HUMAN	Titin OS=Homo sapiens GN=TTN PE=1 SV=1	1.72502e+06	53521.1	110277	87757.8	1.24224e+06	4012.34	1.1182e+06	226031	39445.8	752718	3.21897e+06	715253
20637	56.7947	2	791.941	1581.87	0.00610133	3.85706	2.81	KPEVTPVKVPEAPK	[2] Oxidation (P)|[10] Oxidation (P)|[13] Oxidation (P)|[14] Oxidation (K)	A0A0A0MTS7_HUMAN	Titin OS=Homo sapiens GN=TTN PE=1 SV=1	7085.77	1.61467e+06	6.15783e+06	3.01893e+06	0	1.23555e+06	1321.75	2.21518e+06	2.35112e+06	2.8534e+06	207428	5.6089e+06
20716	58.2599	3	845.4	2533.18	-0.00973793	-3.84414	16.48	VLAENLAGPGKPSKSTEPILIK	[9] Oxidation (P)|[13] Phospho (ST)|[14] Oxidation (K)|[15] Phospho (ST)|[16] Phospho (ST)	A0A0A0MTS7_HUMAN	Titin OS=Homo sapiens GN=TTN PE=1 SV=1	153155	0	267994	17748.2	242456	17759.1	5845.86	132444	30351.8	1.36548e+06	6059.61	196226
20798	18.5913	2	693.841	1385.67	0.00593682	4.28447	8.8	AEEVKIMTITR	[7] Oxidation (M)|[8] Phospho (ST)	A0A0A0MTS7_HUMAN	Titin OS=Homo sapiens GN=TTN PE=1 SV=1	902478	33546.1	107982	42977.3	13908.9	390497	266382	38150.2	63247.8	78060.7	8.50821e+06	5489.97
20881	34.0842	2	523.258	1044.5	8.98e-06	0.00859378	9.17	AITQGGKYK	[8] Phospho (Y)	A0A0A0MTS7_HUMAN	Titin OS=Homo sapiens GN=TTN PE=1 SV=1	559890	242947	258497	170190	750060	99370.1	46596.4	231007	100779	136923	128885	829364
21049	46.1801	2	950.466	1898.92	0.00196534	1.03498	4.1	IGTGPPTESKPVIAKTK	[7] Phospho (ST)|[9] Phospho (ST)|[15] Oxidation (K)	A0A0A0MTS7_HUMAN	Titin OS=Homo sapiens GN=TTN PE=1 SV=1	2.32538e+06	1.70501e+06	823339	615257	1.74251e+06	482050	17985	534827	248013	254273	1.23379e+06	696674
21249	30.9015	2	448.234	894.453	-0.00432135	-4.83125	0.14	KASVAVPK	[3] Phospho (ST)|[8] Oxidation (K)	A0A0A0MTS7_HUMAN	Titin OS=Homo sapiens GN=TTN PE=1 SV=1	55421.2	58414.2	190804	25991.8	70760.5	140867	364049	106254	148602	155868	348787	54669.1
21252	40.7771	3	441.924	1322.75	0.00498059	3.76534	1.33	VPEVPKVAVPEK	[5] Oxidation (P)|[10] Oxidation (P)	A0A0A0MTS7_HUMAN	Titin OS=Homo sapiens GN=TTN PE=1 SV=1	920874	7727.03	83096.4	0	726950	77740.9	22329	28246.8	74212.9	431506	44694.5	465301
56203	40.8482	2	662.383	1322.75	0.00664757	5.02559	---	VPEVPKVAVPEK	[5] Oxidation (P)|[10] Oxidation (P)	A0A0A0MTS7_HUMAN	Titin OS=Homo sapiens GN=TTN PE=1 SV=1	387275	0	239026	0	241834	0	0	0	8440.11	278609	32315.7	133682
21325	58.2421	2	488.294	974.574	0.0040838	4.19035	0.06	KLPPFFAR		A0A0A0MTS7_HUMAN	Titin OS=Homo sapiens GN=TTN PE=1 SV=1	640818	1891.39	1.82333e+06	5.8707	0	440544	0	147394	0	1.33769e+07	1.1114e+06	5.60783e+06
21392	83.868	2	1035	2067.99	0.00540803	2.61512	---	SSISLGWKPPAKDGGSPIK	[9] Oxidation (P)|[10] Oxidation (P)|[16] Phospho (ST)|[17] Oxidation (P)|[19] Oxidation (K)	A0A0A0MTS7_HUMAN	Titin OS=Homo sapiens GN=TTN PE=1 SV=1	9.28858e+06	45243.5	15373	0	72880.8	0	36202.7	24663.5	32567.3	10774.7	95958.6	27156.9
105847	83.868	3	690.338	2067.99	0.00299269	1.44715	6.52	SSISLGWKPPAKDGGSPIK	[9] Oxidation (P)|[10] Oxidation (P)|[16] Phospho (ST)|[17] Oxidation (P)|[19] Oxidation (K)	A0A0A0MTS7_HUMAN	Titin OS=Homo sapiens GN=TTN PE=1 SV=1	615687	3978.06	2926.17	0	12869.7	0	0	3386.44	4251	2260.99	17780.7	249.094
21454	23.4333	2	689.377	1376.74	0.00533012	3.87157	4.23	ANKILIADTQMK	[2] Oxidation (N)|[11] Oxidation (M)	A0A0A0MTS7_HUMAN	Titin OS=Homo sapiens GN=TTN PE=1 SV=1	453235	76924	276376	326795	1.41974e+06	85424.3	117289	5321.74	14132.2	227107	1.59635e+06	17907.3
21460	76.3916	4	861.654	3442.59	0.00328608	0.954539	5.82	DPIAKPSPPVNPEAIDTTCNSVDLTWQPPR	[1] Oxidation (D)|[2] Oxidation (P)|[12] Oxidation (P)|[16] Oxidation (D)|[20] Oxidation (N)|[23] Oxidation (D)|[28] Oxidation (P)|[29] Oxidation (P)	A0A0A0MTS7_HUMAN	Titin OS=Homo sapiens GN=TTN PE=1 SV=1	4.3516e+06	3.426e+06	3.18189e+06	3.87609e+06	2.2916e+06	2.50214e+06	421788	2.84162e+06	2.43722e+06	3.78759e+06	3.41158e+06	2.03798e+06
21505	22.9393	2	656.299	1310.58	0.00610747	4.66014	2.27	SSCTAVVDVSDR	[11] Oxidation (D)	A0A0A0MTS7_HUMAN	Titin OS=Homo sapiens GN=TTN PE=1 SV=1	106223	26286.7	2108.21	16863.7	107515	9194.24	8901.58	39773.2	151.752	33421.1	36959.2	334089
21538	68.5744	4	961.467	3841.84	0.00866195	2.25464	7.26	NRSSVTLYVNAPEPPQVLQELQPVTVQSGKPAR	[3] Phospho (ST)|[12] Oxidation (P)|[14] Oxidation (P)|[15] Oxidation (P)|[28] Phospho (ST)|[30] Oxidation (K)|[31] Oxidation (P)	A0A0A0MTS7_HUMAN	Titin OS=Homo sapiens GN=TTN PE=1 SV=1	8.19276e+06	5.45039e+06	8.53488e+06	5.44628e+06	7.99002e+06	643878	31208	7.1827e+06	2.28683e+06	1.11641e+07	958022	9.68305e+06
21663	70.3794	2	1037.5	2072.98	0.00127147	0.613356	3.18	AGSNLKVDIPISGKPLPK	[3] Phospho (ST)|[6] Oxidation (K)|[10] Oxidation (P)|[12] Phospho (ST)|[14] Oxidation (K)|[15] Oxidation (P)|[17] Oxidation (P)	A0A0A0MTS7_HUMAN	Titin OS=Homo sapiens GN=TTN PE=1 SV=1	4.19004e+06	5.01284e+06	4.28389e+06	5.51364e+06	1.15634e+06	3.70284e+06	55895.8	4.38076e+06	2.19746e+06	6.65745e+06	916906	4.29934e+06
21701	11.7772	3	474.233	1419.68	-0.00493327	-3.47491	7.24	LRMPYDVPEPR	[3] Oxidation (M)|[6] Oxidation (D)|[10] Oxidation (P)	A0A0A0MTS7_HUMAN	Titin OS=Homo sapiens GN=TTN PE=1 SV=1	89931.8	400357	356070	297680	504744	270296	0	308767	263046	698126	0	765062
21873	53.2895	3	520.926	1559.76	-0.00352879	-2.26239	5.24	VPGPPGTPQVTAVTK	[5] Oxidation (P)|[8] Oxidation (P)|[14] Phospho (ST)	A0A0A0MTS7_HUMAN	Titin OS=Homo sapiens GN=TTN PE=1 SV=1	6.37478e+06	1.93596e+06	1.54633e+06	1.87273e+06	4.38204e+06	2.08495e+06	308114	1.66573e+06	1.09642e+06	7.73298e+06	2876.79	7.89718e+06
22255	40.3168	3	481.58	1441.72	0.000998116	0.69231	2.46	KEVGVSITGTTVR	[1] Oxidation (K)|[6] Phospho (ST)	A0A0A0MTS7_HUMAN	Titin OS=Homo sapiens GN=TTN PE=1 SV=1	126129	1.87054e+06	118186	2.01135e+06	822515	1.24443e+06	5934.26	1.37541e+06	152298	2.10123e+06	244755	117364
22277	17.1809	3	517.917	1550.73	0.00755741	4.87349	13.61	TRPRSPSPVSSER	[6] Oxidation (P)|[10] Phospho (ST)	A0A0A0MTS7_HUMAN	Titin OS=Homo sapiens GN=TTN PE=1 SV=1	45893.1	41812.5	92015.2	22121.9	87600.3	39375.3	10353.7	29302.6	717092	53021.7	4.62042e+06	45371.5
22298	19.4054	2	393.265	784.515	-0.0019162	-2.44252	15.84	KVVAKPK	[6] Oxidation (P)	A0A0A0MTS7_HUMAN	Titin OS=Homo sapiens GN=TTN PE=1 SV=1	1712.39	1.29574e+06	1.57865e+06	1.11781e+06	0	0	987.179	37741.2	1.34345e+06	35.0752	470.969	0
27078	18.3447	2	393.265	784.515	-0.0021427	-2.73123	11.56	KVVAKPK	[6] Oxidation (P)	A0A0A0MTS7_HUMAN	Titin OS=Homo sapiens GN=TTN PE=1 SV=1	717732	0	0	0	0	0	0	0	0	1.06737e+06	0	4177.63
42137	17.8684	2	393.265	784.515	-0.00243863	-3.10845	12.78	KVVAKPK	[6] Oxidation (P)	A0A0A0MTS7_HUMAN	Titin OS=Homo sapiens GN=TTN PE=1 SV=1	0	0	0	0	871.106	0	0	0	0	0	179.147	2281.96
46664	19.828	2	393.265	784.515	-0.00245152	-3.12488	8.43	KVVAKPK	[6] Oxidation (P)	A0A0A0MTS7_HUMAN	Titin OS=Homo sapiens GN=TTN PE=1 SV=1	0	0	6766.14	0	0	1.22238e+06	0	0	3199.4	0	0	0
54130	18.1862	2	393.265	784.515	-0.00220511	-2.81079	14.09	KVVAKPK	[6] Oxidation (P)	A0A0A0MTS7_HUMAN	Titin OS=Homo sapiens GN=TTN PE=1 SV=1	24914.5	0	0	633.466	0	0	151.249	0	0	6688.31	770.707	918264
59309	22.1452	2	393.265	784.515	-0.00213455	-2.72085	13.39	KVVAKPK	[6] Oxidation (P)	A0A0A0MTS7_HUMAN	Titin OS=Homo sapiens GN=TTN PE=1 SV=1	0	0	0	0	0	0	0	935.904	0	0	0	0
60755	17.216	2	393.265	784.515	-0.00191029	-2.43499	17.77	KVVAKPK	[6] Oxidation (P)	A0A0A0MTS7_HUMAN	Titin OS=Homo sapiens GN=TTN PE=1 SV=1	0	245.135	0	306.063	556507	0	0	54.2886	0	351.103	0	35.383
82924	21.067	2	393.265	784.515	-0.0017509	-2.23181	12.5	KVVAKPK	[6] Oxidation (P)	A0A0A0MTS7_HUMAN	Titin OS=Homo sapiens GN=TTN PE=1 SV=1	0	0	0	0	0	0	230654	0	0	3.73173	0	0
22330	75.3673	3	766.408	2296.2	0.00627668	2.73351	3.56	KPEVPPVTVPEAPKEVVLEK	[8] Phospho (ST)|[14] Oxidation (K)|[20] Oxidation (K)	A0A0A0MTS7_HUMAN	Titin OS=Homo sapiens GN=TTN PE=1 SV=1	1.21621e+06	447712	646882	424686	443340	323014	47331.8	582722	273840	1.11389e+06	718220	4.41864e+06
22390	53.9115	4	628.051	2508.18	0.00438598	1.74868	7.32	ACDPIYKPGPPNNPKVIDITR	[8] Oxidation (P)|[10] Oxidation (P)|[15] Oxidation (K)|[18] Oxidation (D)|[20] Phospho (ST)	A0A0A0MTS7_HUMAN	Titin OS=Homo sapiens GN=TTN PE=1 SV=1	2.12532e+06	496675	724258	328815	8.79142e+06	690786	578773	496004	1.44226e+06	119904	539614	1.26945e+07
22495	65.101	3	506.943	1517.81	-0.00298767	-1.96841	---	VLDQNIPPSFTKK	[7] Oxidation (P)|[8] Oxidation (P)	A0A0A0MTS7_HUMAN	Titin OS=Homo sapiens GN=TTN PE=1 SV=1	7.41073e+06	28291.6	1975.66	9087.4	0	453.662	0	0	47712.1	497.222	0	0
41551	65.101	2	759.909	1517.8	-0.00511723	-3.37146	0.11	VLDQNIPPSFTKK	[7] Oxidation (P)|[8] Oxidation (P)	A0A0A0MTS7_HUMAN	Titin OS=Homo sapiens GN=TTN PE=1 SV=1	6.85685e+06	0	29472.9	0	0	0	36582.6	0	825.139	6971.28	6858.34	5494.2
22558	49.3386	2	493.785	985.556	-8.47e-05	-0.0859178	9.33	IPPKPKSR	[2] Oxidation (P)|[3] Oxidation (P)|[5] Oxidation (P)|[6] Oxidation (K)	A0A0A0MTS7_HUMAN	Titin OS=Homo sapiens GN=TTN PE=1 SV=1	8218.77	85907.3	465831	146367	2562.73	2.8347e+06	43213.8	306870	2.72928e+06	421677	231.964	322551
22629	81.6604	3	815.761	2444.26	-0.0119165	-4.87528	4.98	AGSDLVLDAAVGGKPEPKIIWTK	[22] Phospho (ST)	A0A0A0MTS7_HUMAN	Titin OS=Homo sapiens GN=TTN PE=1 SV=1	6.30047e+06	48359.3	439995	6.36195e+06	181252	187668	1.33431e+06	3.06085e+06	3.82129e+06	331870	32544.1	4.78958e+06
22674	71.4337	2	712.33	1422.65	0.00663328	4.66266	2.38	KTPSPTVPESPR	[1] Oxidation (K)|[2] Phospho (ST)|[3] Oxidation (P)|[11] Oxidation (P)	A0A0A0MTS7_HUMAN	Titin OS=Homo sapiens GN=TTN PE=1 SV=1	101232	429038	6.93794e+06	753591	696035	5.47904e+06	29974.8	779458	6.68063e+06	306673	80664.3	748168
22692	63.8147	4	652.838	2607.32	0.0126776	4.86233	3.04	KPAVPEPPPPKPVEEVEVPTVTK	[7] Oxidation (P)|[8] Oxidation (P)|[9] Oxidation (P)|[10] Oxidation (P)|[22] Phospho (ST)	A0A0A0MTS7_HUMAN	Titin OS=Homo sapiens GN=TTN PE=1 SV=1	218764	4.95201e+06	4.88084e+06	5.32432e+06	2.06248e+06	4.00887e+06	4.54282e+06	4.43126e+06	4.11945e+06	5.70134e+06	289490	903077
22836	13.266	2	437.74	873.465	-0.00206446	-2.36352	12.06	RPISETR	[2] Oxidation (P)	A0A0A0MTS7_HUMAN	Titin OS=Homo sapiens GN=TTN PE=1 SV=1	122727	477681	452882	375525	112386	337346	11769.1	329709	281750	242675	0	521643
22900	17.3749	2	575.795	1149.58	-0.0155958	-13.5664	2.16	DGRPLVASKK	[8] Phospho (ST)	A0A0A0MTS7_HUMAN	Titin OS=Homo sapiens GN=TTN PE=1 SV=1	239428	469708	337963	505329	596081	3.55758e+06	84546.2	87205.7	3.60434e+06	223326	628634	213496
22972	81.7689	3	619.681	1856.02	0.00236235	1.27281	0.91	LKDVNAILGASVVLECR		A0A0A0MTS7_HUMAN	Titin OS=Homo sapiens GN=TTN PE=1 SV=1	8.43565e+06	0	1341.48	419478	6.99791e+06	10660.7	1.09031e+06	4.68358e+06	11670.6	11596.8	144457	11503.2
23089	82.88	1	1251.59	1250.59	-0.00334895	-2.67789	---	LEPSDKVVPR	[3] Oxidation (P)|[4] Phospho (ST)|[9] Oxidation (P)	A0A0A0MTS7_HUMAN	Titin OS=Homo sapiens GN=TTN PE=1 SV=1	828084	7.4259e+06	5.70488e+06	1.26259e+06	292731	116655	2.96423e+06	6.68476e+06	3.61455e+06	5.59981e+06	8319.57	4.29259e+06
71523	82.88	2	626.3	1250.59	-0.00513085	-4.10274	1.72	LEPSDKVVPR	[3] Oxidation (P)|[4] Phospho (ST)|[9] Oxidation (P)	A0A0A0MTS7_HUMAN	Titin OS=Homo sapiens GN=TTN PE=1 SV=1	0	395758	408279	4729.11	0	1864.25	7318.57	394438	229569	307996	0	212088
23241	74.882	4	1001.24	4000.94	0.0163545	4.08769	1.82	SDSGPYPLTARNIVGEVGDVITIQVHDIPGPPTGPIK	[7] Oxidation (P)|[22] Phospho (ST)|[33] Phospho (ST)|[37] Oxidation (K)	A0A0A0MTS7_HUMAN	Titin OS=Homo sapiens GN=TTN PE=1 SV=1	3.93086e+06	3.84727e+06	3.04147e+06	2.81294e+06	228069	2.96335e+06	2.54592e+06	2.96103e+06	1.49083e+06	4.486e+06	15390.3	3.6279e+06
23269	39.3774	3	591.282	1770.82	-0.00803024	-4.53473	1.52	GISDPRQLSVPVIAK	[3] Phospho (ST)|[4] Oxidation (D)|[5] Oxidation (P)|[9] Phospho (ST)	A0A0A0MTS7_HUMAN	Titin OS=Homo sapiens GN=TTN PE=1 SV=1	537299	2.17871e+06	2.12685e+06	1.08767e+06	1.62706e+06	2.55354e+06	112241	1.47426e+06	672004	9.19075e+06	761064	1.26664e+06
125223	39.4483	4	443.713	1770.82	-0.0107893	-6.09281	---	GISDPRQLSVPVIAK	[3] Phospho (ST)|[4] Oxidation (D)|[5] Oxidation (P)|[9] Phospho (ST)	A0A0A0MTS7_HUMAN	Titin OS=Homo sapiens GN=TTN PE=1 SV=1	270280	16927.8	3261.69	68442.4	13053.5	4977.99	0	8436.76	0	369250	0	16867.4
23297	41.5916	2	511.771	1021.53	-0.000670088	-0.655966	7.68	DIKASDITK	[1] Oxidation (D)|[3] Oxidation (K)	A0A0A0MTS7_HUMAN	Titin OS=Homo sapiens GN=TTN PE=1 SV=1	99517.7	815253	1.51945e+06	1.06961e+06	204522	1.3578e+06	145704	112687	638766	243897	442677	7.17284e+06
23306	60.6745	3	601.971	1802.89	0.00899141	4.98724	0.02	AGSDLVLDAAVGGKPEPK	[3] Phospho (ST)	A0A0A0MTS7_HUMAN	Titin OS=Homo sapiens GN=TTN PE=1 SV=1	246987	61213.1	16058.3	101216	72844.2	205274	181714	629123	155642	722193	9.09932e+06	351807
23314	73.3213	2	881.944	1761.87	-0.00299402	-1.69933	5.46	VREPVISAVEQTAQR	[7] Phospho (ST)	A0A0A0MTS7_HUMAN	Titin OS=Homo sapiens GN=TTN PE=1 SV=1	518225	2.78022e+06	3.64756e+06	4.51717e+06	6386.18	2.13629e+06	655332	2.40219e+06	2.15934e+06	3.88209e+06	158480	3.92357e+06
23489	32.8637	4	623.283	2489.1	-0.0092692	-3.7239	5.31	QTDSTTWVELATTVIRTTYK	[18] Phospho (ST)|[19] Phospho (Y)|[20] Oxidation (K)	A0A0A0MTS7_HUMAN	Titin OS=Homo sapiens GN=TTN PE=1 SV=1	1.17504e+06	1.9554e+06	1.77909e+06	1.10927e+06	966113	1.28307e+06	42548.3	1.24439e+06	1.79225e+06	2.31788e+06	89919.5	114742
23551	36.9872	3	432.59	1294.75	-0.00281827	-2.17669	8.21	KPEVLPEKVPK	[2] Oxidation (P)|[8] Oxidation (K)	A0A0A0MTS7_HUMAN	Titin OS=Homo sapiens GN=TTN PE=1 SV=1	184428	2.97253e+06	4.4892e+06	2.20963e+06	25354.1	1.10261e+06	0	158373	2.99108e+06	249212	3985.02	11960.8
41300	36.0141	3	432.59	1294.75	-0.00272659	-2.10589	8.32	KPEVLPEKVPK	[2] Oxidation (P)|[8] Oxidation (K)	A0A0A0MTS7_HUMAN	Titin OS=Homo sapiens GN=TTN PE=1 SV=1	0	3397.3	279.602	1249.78	0	30.436	0	1.84054e+06	0	2.17882e+06	136.149	0
43215	36.9694	2	648.381	1294.75	-0.00267242	-2.06405	---	KPEVLPEKVPK	[2] Oxidation (P)|[8] Oxidation (K)	A0A0A0MTS7_HUMAN	Titin OS=Homo sapiens GN=TTN PE=1 SV=1	13633	2.09513e+06	3.09874e+06	1.45696e+06	0	107545	1.20814	69768.5	2.22762e+06	0	0	0
68420	35.9257	2	648.381	1294.75	-0.00299843	-2.31584	6.34	KPEVLPEKVPK	[2] Oxidation (P)|[8] Oxidation (K)	A0A0A0MTS7_HUMAN	Titin OS=Homo sapiens GN=TTN PE=1 SV=1	10607.2	0	0	0	0	0	0	1.31227e+06	0	1.9414e+06	0	0
71168	38.1739	3	432.59	1294.75	-0.00273769	-2.11445	5.81	KPEVLPEKVPK	[2] Oxidation (P)|[8] Oxidation (K)	A0A0A0MTS7_HUMAN	Titin OS=Homo sapiens GN=TTN PE=1 SV=1	673.108	29400.4	88685.6	3765.11	2061.97	2.73044e+06	30931.7	8663.91	0	574.131	0	195.562
91633	34.527	3	432.59	1294.75	-0.00214091	-1.65353	0.35	KPEVLPEKVPK	[2] Oxidation (P)|[8] Oxidation (K)	A0A0A0MTS7_HUMAN	Titin OS=Homo sapiens GN=TTN PE=1 SV=1	1.46472e+06	18718.9	98239.9	118471	1.00507e+06	96083	6022.32	57008.1	113047	43693.7	390398	22476
23551	36.9872	3	432.59	1294.75	-0.00281827	-2.17669	4.92	KPEVLPEKVPK	[6] Oxidation (P)|[8] Oxidation (K)	A0A0A0MTS7_HUMAN	Titin OS=Homo sapiens GN=TTN PE=1 SV=1	184428	2.97253e+06	4.4892e+06	2.20963e+06	25354.1	1.10261e+06	0	158373	2.99108e+06	249212	3985.02	11960.8
43215	36.9694	2	648.381	1294.75	-0.00267242	-2.06405	---	KPEVLPEKVPK	[6] Oxidation (P)|[8] Oxidation (K)	A0A0A0MTS7_HUMAN	Titin OS=Homo sapiens GN=TTN PE=1 SV=1	13633	2.09513e+06	3.09874e+06	1.45696e+06	0	107545	1.20814	69768.5	2.22762e+06	0	0	0
23551	36.9872	3	432.59	1294.75	-0.00281827	-2.17669	---	KPEVLPEKVPK	[2] Oxidation (P)|[11] Oxidation (K)	A0A0A0MTS7_HUMAN	Titin OS=Homo sapiens GN=TTN PE=1 SV=1	184428	2.97253e+06	4.4892e+06	2.20963e+06	25354.1	1.10261e+06	0	158373	2.99108e+06	249212	3985.02	11960.8
41300	36.0141	3	432.59	1294.75	-0.00272659	-2.10589	6.6	KPEVLPEKVPK	[2] Oxidation (P)|[11] Oxidation (K)	A0A0A0MTS7_HUMAN	Titin OS=Homo sapiens GN=TTN PE=1 SV=1	0	3397.3	279.602	1249.78	0	30.436	0	1.84054e+06	0	2.17882e+06	136.149	0
43215	36.9694	2	648.381	1294.75	-0.00267242	-2.06405	13.62	KPEVLPEKVPK	[2] Oxidation (P)|[11] Oxidation (K)	A0A0A0MTS7_HUMAN	Titin OS=Homo sapiens GN=TTN PE=1 SV=1	13633	2.09513e+06	3.09874e+06	1.45696e+06	0	107545	1.20814	69768.5	2.22762e+06	0	0	0
68420	35.9257	2	648.381	1294.75	-0.00299843	-2.31584	---	KPEVLPEKVPK	[2] Oxidation (P)|[11] Oxidation (K)	A0A0A0MTS7_HUMAN	Titin OS=Homo sapiens GN=TTN PE=1 SV=1	10607.2	0	0	0	0	0	0	1.31227e+06	0	1.9414e+06	0	0
71168	38.1739	3	432.59	1294.75	-0.00273769	-2.11445	6.85	KPEVLPEKVPK	[2] Oxidation (P)|[11] Oxidation (K)	A0A0A0MTS7_HUMAN	Titin OS=Homo sapiens GN=TTN PE=1 SV=1	673.108	29400.4	88685.6	3765.11	2061.97	2.73044e+06	30931.7	8663.91	0	574.131	0	195.562
23551	36.9872	3	432.59	1294.75	-0.00281827	-2.17669	---	KPEVLPEKVPK	[2] Oxidation (P)|[10] Oxidation (P)	A0A0A0MTS7_HUMAN	Titin OS=Homo sapiens GN=TTN PE=1 SV=1	184428	2.97253e+06	4.4892e+06	2.20963e+06	25354.1	1.10261e+06	0	158373	2.99108e+06	249212	3985.02	11960.8
43215	36.9694	2	648.381	1294.75	-0.00267242	-2.06405	14.03	KPEVLPEKVPK	[2] Oxidation (P)|[10] Oxidation (P)	A0A0A0MTS7_HUMAN	Titin OS=Homo sapiens GN=TTN PE=1 SV=1	13633	2.09513e+06	3.09874e+06	1.45696e+06	0	107545	1.20814	69768.5	2.22762e+06	0	0	0
142504	38.2091	2	648.381	1294.75	-0.0017696	-1.36675	18.13	KPEVLPEKVPK	[2] Oxidation (P)|[10] Oxidation (P)	A0A0A0MTS7_HUMAN	Titin OS=Homo sapiens GN=TTN PE=1 SV=1	6702.55	0	0	0	0	1.53384e+06	22419	0	0	0	0	0
23785	63.5471	2	807.437	1612.86	0.00760685	4.7164	1.6	IDLSVAMKSLLTVK	[8] Oxidation (K)|[12] Phospho (ST)	A0A0A0MTS7_HUMAN	Titin OS=Homo sapiens GN=TTN PE=1 SV=1	293004	366514	401595	442458	8.70336e+06	8.88207e+06	838998	135744	7.51259e+06	140991	94864.6	1.34233e+07
23895	12.1485	2	447.701	893.388	0.000218868	0.244986	0.46	QSGDSAWK	[8] Oxidation (K)	A0A0A0MTS7_HUMAN	Titin OS=Homo sapiens GN=TTN PE=1 SV=1	6641.93	477717	58500.8	312747	129172	416605	0	199753	42412	190036	0	146239
23950	13.9225	2	411.72	821.426	-0.00259144	-3.1548	9.37	SFPVNVK	[3] Oxidation (P)|[5] Oxidation (N)	A0A0A0MTS7_HUMAN	Titin OS=Homo sapiens GN=TTN PE=1 SV=1	128144	0	0	0	653467	14458.5	1281.89	6409.04	3709.73	4557.06	0	13713.9
23956	76.9125	3	717.699	2150.08	-0.00530104	-2.46551	7.93	LYPPSPPRWLEVINITK	[4] Oxidation (P)|[5] Phospho (ST)|[6] Oxidation (P)|[7] Oxidation (P)	A0A0A0MTS7_HUMAN	Titin OS=Homo sapiens GN=TTN PE=1 SV=1	1.02941e+06	1.21188e+06	2.85119e+06	1.09617e+06	308307	2.00234e+06	298108	850352	1.83735e+06	822409	2.8657e+06	2.57777e+06
27283	76.9125	4	538.526	2150.08	-0.00581075	-2.70257	7.87	LYPPSPPRWLEVINITK	[4] Oxidation (P)|[5] Phospho (ST)|[6] Oxidation (P)|[7] Oxidation (P)	A0A0A0MTS7_HUMAN	Titin OS=Homo sapiens GN=TTN PE=1 SV=1	818727	488134	1.29842e+06	421354	230340	881288	197958	339219	750585	357491	619300	1.35743e+06
23956	76.9125	3	717.699	2150.08	-0.00530104	-2.46551	9.65	LYPPSPPRWLEVINITK	[4] Oxidation (P)|[6] Oxidation (P)|[7] Oxidation (P)|[16] Phospho (ST)	A0A0A0MTS7_HUMAN	Titin OS=Homo sapiens GN=TTN PE=1 SV=1	1.02941e+06	1.21188e+06	2.85119e+06	1.09617e+06	308307	2.00234e+06	298108	850352	1.83735e+06	822409	2.8657e+06	2.57777e+06
27283	76.9125	4	538.526	2150.08	-0.00581075	-2.70257	---	LYPPSPPRWLEVINITK	[4] Oxidation (P)|[6] Oxidation (P)|[7] Oxidation (P)|[16] Phospho (ST)	A0A0A0MTS7_HUMAN	Titin OS=Homo sapiens GN=TTN PE=1 SV=1	818727	488134	1.29842e+06	421354	230340	881288	197958	339219	750585	357491	619300	1.35743e+06
23957	80.3989	2	1110.51	2219	0.00265834	1.19799	5.49	AENSVGEVSASTFLTVQEQK	[15] Phospho (ST)|[20] Oxidation (K)	A0A0A0MTS7_HUMAN	Titin OS=Homo sapiens GN=TTN PE=1 SV=1	3.69271e+06	5.75476e+06	3.72816e+06	5.193e+06	5.2719e+06	3.81742e+06	100738	5.34904e+06	3.39276e+06	1.39074e+06	5.20156e+06	4.89124e+06
24025	71.6281	3	645.916	1934.73	0.00754372	3.89913	8.69	KDSGDYTITAENSSGSK	[12] Oxidation (N)|[14] Phospho (ST)|[16] Phospho (ST)	A0A0A0MTS7_HUMAN	Titin OS=Homo sapiens GN=TTN PE=1 SV=1	2.86328e+06	2.15386e+06	2.27063e+06	1.08049e+06	4.29099e+06	2.41924e+06	2.63388e+06	2.69719e+06	2.34839e+06	2.06492e+06	20913.8	2.26743e+06
24086	17.8508	2	719.891	1437.77	-0.00461125	-3.20722	8.11	EPEPEKVIEKPK	[2] Oxidation (P)	A0A0A0MTS7_HUMAN	Titin OS=Homo sapiens GN=TTN PE=1 SV=1	2.80636e+06	5.27406e+06	4.49739e+06	3.09234e+06	167782	2.5893e+06	184282	3.19765e+06	2.48607e+06	6.42798e+06	303571	5.33408e+06
24130	14.74	2	903.865	1805.72	-0.00321459	-1.78023	4.27	CSSTSFKLIDLSEK	[4] Phospho (ST)|[5] Phospho (ST)|[10] Oxidation (D)|[14] Oxidation (K)	A0A0A0MTS7_HUMAN	Titin OS=Homo sapiens GN=TTN PE=1 SV=1	1.36865e+06	5.45886e+06	3.13844e+06	2.29068e+06	2.3675e+06	1.65539e+06	791.289	4.48202e+06	1.43698e+06	3.87985e+06	2805.43	556021
72601	13.9402	2	903.865	1805.72	-0.00406381	-2.25052	3.96	CSSTSFKLIDLSEK	[4] Phospho (ST)|[5] Phospho (ST)|[10] Oxidation (D)|[14] Oxidation (K)	A0A0A0MTS7_HUMAN	Titin OS=Homo sapiens GN=TTN PE=1 SV=1	9756.87	0	0	23801.5	757.796	131.251	6373.39	1388.98	7124.64	0	44.3908	5.53184e+06
229459	19.2464	2	903.866	1805.72	-0.00299397	-1.65805	4.83	CSSTSFKLIDLSEK	[4] Phospho (ST)|[5] Phospho (ST)|[10] Oxidation (D)|[14] Oxidation (K)	A0A0A0MTS7_HUMAN	Titin OS=Homo sapiens GN=TTN PE=1 SV=1	30564.3	7894.42	0	0	0	0	0	0	0	0	0	0
24132	33.041	2	549.302	1096.59	-0.0019789	-1.80459	1.72	NPFVLPGPPK	[1] Oxidation (N)|[9] Oxidation (P)	A0A0A0MTS7_HUMAN	Titin OS=Homo sapiens GN=TTN PE=1 SV=1	74794.9	3.68232e+06	312113	2.32237e+06	21865.4	88712.6	43469.7	3.37438e+06	111863	622067	12870.7	784596
25521	33.9603	3	366.537	1096.59	-0.00279847	-2.55197	---	NPFVLPGPPK	[1] Oxidation (N)|[9] Oxidation (P)	A0A0A0MTS7_HUMAN	Titin OS=Homo sapiens GN=TTN PE=1 SV=1	768.266	140082	2.6096e+06	105093	3197.18	5.7666e+06	0	15913.4	7.12558e+06	23169.8	35342.1	48064.6
44817	33.8896	2	549.302	1096.59	-0.00145713	-1.32878	3.41	NPFVLPGPPK	[1] Oxidation (N)|[9] Oxidation (P)	A0A0A0MTS7_HUMAN	Titin OS=Homo sapiens GN=TTN PE=1 SV=1	333683	645691	1.65833e+06	1.07774e+06	209411	3.32096e+06	16881.9	894653	3.16156e+06	1.00385e+06	447715	451699
24299	78.6178	3	762.021	2283.04	0.0060359	2.6438	3.59	KTSFHVTNLVPGNEYYFR	[11] Oxidation (P)|[13] Oxidation (N)|[16] Phospho (Y)	A0A0A0MTS7_HUMAN	Titin OS=Homo sapiens GN=TTN PE=1 SV=1	866886	1.43493e+06	1.56626e+06	1.20295e+06	781722	902206	9.01411e+06	1.61062e+06	917640	1.53531e+06	7.18606e+06	797057
24314	60.3005	4	726.346	2901.35	-0.0124357	-4.28614	16.68	APEPISSKPVIVTGLQDTTVSSDSVAK	[2] Oxidation (P)|[13] Phospho (ST)|[18] Phospho (ST)	A0A0A0MTS7_HUMAN	Titin OS=Homo sapiens GN=TTN PE=1 SV=1	2.10662e+06	4.24764e+06	3.17111e+06	2.82555e+06	669177	932699	1.74279e+06	5.18233e+06	930808	2.51093e+06	1.36943e+06	834654
24314	60.3005	4	726.346	2901.35	-0.0124357	-4.28614	6.27	APEPISSKPVIVTGLQDTTVSSDSVAK	[4] Oxidation (P)|[13] Phospho (ST)|[18] Phospho (ST)	A0A0A0MTS7_HUMAN	Titin OS=Homo sapiens GN=TTN PE=1 SV=1	2.10662e+06	4.24764e+06	3.17111e+06	2.82555e+06	669177	932699	1.74279e+06	5.18233e+06	930808	2.51093e+06	1.36943e+06	834654
24322	20.0938	3	668.675	2003	0.000593482	0.296296	10.14	VKELPLIFITPLSDVK	[2] Oxidation (K)|[5] Oxidation (P)|[10] Phospho (ST)|[13] Phospho (ST)	A0A0A0MTS7_HUMAN	Titin OS=Homo sapiens GN=TTN PE=1 SV=1	189956	3.47671e+06	3.5094e+06	4.54721e+06	17869.8	8875.42	4027.88	193713	52399.6	102454	454978	36589.8
24336	74.0739	2	735.848	1469.68	0.00101085	0.687801	3.04	VLDQNIPPSFTK	[3] Oxidation (D)|[8] Oxidation (P)|[11] Phospho (ST)	A0A0A0MTS7_HUMAN	Titin OS=Homo sapiens GN=TTN PE=1 SV=1	393940	14385.3	196483	109188	1.97715e+06	150632	2.28829e+06	9201.1	102490	1.33025e+06	3.49711e+06	135053
24339	31.9097	2	756.838	1511.66	-0.00116516	-0.770781	6.63	VSAQNEKGISDPR	[7] Oxidation (K)|[10] Phospho (ST)|[12] Oxidation (P)	A0A0A0MTS7_HUMAN	Titin OS=Homo sapiens GN=TTN PE=1 SV=1	235599	4.44547e+06	5.07154e+06	2.55366e+06	1560.09	10160.5	268.136	59736.7	67837.2	5634.71	34814.8	3230.76
45589	31.1137	2	756.838	1511.66	5.02e-05	0.0331891	7.25	VSAQNEKGISDPR	[7] Oxidation (K)|[10] Phospho (ST)|[12] Oxidation (P)	A0A0A0MTS7_HUMAN	Titin OS=Homo sapiens GN=TTN PE=1 SV=1	26492	130171	135045	106334	17906.9	4.99756e+06	871238	99785.6	3.63053e+06	154016	0	42358.6
60295	29.9371	2	756.838	1511.66	-0.000989764	-0.654752	9.59	VSAQNEKGISDPR	[7] Oxidation (K)|[10] Phospho (ST)|[12] Oxidation (P)	A0A0A0MTS7_HUMAN	Titin OS=Homo sapiens GN=TTN PE=1 SV=1	2.96337e+06	2527.02	67058.1	10533.6	2.10597e+06	0	0	0	33724.4	60061.3	26799.6	1.0986e+06
24573	24.6351	2	429.751	857.487	0.000760188	0.886531	3.49	KIVPEEK	[1] Oxidation (K)	A0A0A0MTS7_HUMAN	Titin OS=Homo sapiens GN=TTN PE=1 SV=1	929708	416510	440885	792474	420374	4.14198e+06	33204.2	84585.7	101839	614431	84311.7	85314.3
24619	30.7067	4	639.563	2554.22	0.00896415	3.50955	5.65	KPPPPTTLIPAKAPEIIDVSSK	[6] Phospho (ST)|[7] Phospho (ST)|[14] Oxidation (P)|[20] Phospho (ST)	A0A0A0MTS7_HUMAN	Titin OS=Homo sapiens GN=TTN PE=1 SV=1	147563	4.78139e+06	951599	5.56898e+06	4228.48	722556	89866.2	2.3769e+06	12862.6	1.01984e+06	16957.7	511453
24630	52.5618	2	628.305	1254.6	-0.00052474	-0.418254	1.27	VTNDNLLSRK	[2] Phospho (ST)|[10] Oxidation (K)	A0A0A0MTS7_HUMAN	Titin OS=Homo sapiens GN=TTN PE=1 SV=1	245898	2.99046e+06	2.44498e+06	2.60521e+06	570222	2.03143e+06	3558.28	497878	513740	330753	15680.8	351404
24664	73.7336	2	842.952	1683.89	0.00250858	1.48976	1.07	EQVTEPAAKVPMKPK	[6] Oxidation (P)|[9] Oxidation (K)	A0A0A0MTS7_HUMAN	Titin OS=Homo sapiens GN=TTN PE=1 SV=1	1.35428e+06	978149	1.33232e+06	893515	650754	913455	700113	832742	724833	1.67521e+06	623741	663757
32649	35.9612	3	562.301	1683.88	-0.00384592	-2.28395	8.96	EQVTEPAAKVPMKPK	[6] Oxidation (P)|[9] Oxidation (K)	A0A0A0MTS7_HUMAN	Titin OS=Homo sapiens GN=TTN PE=1 SV=1	3.34233e+06	838906	145065	1.0345e+06	1.26647e+06	119377	13179.1	1.10499e+06	491759	1.88023e+06	1.01064e+06	3.08212e+06
24732	59.7665	2	816.917	1631.82	0.001478	0.905741	4.54	KPEVPPVKVPEASK	[6] Oxidation (P)|[8] Oxidation (K)|[13] Phospho (ST)|[14] Oxidation (K)	A0A0A0MTS7_HUMAN	Titin OS=Homo sapiens GN=TTN PE=1 SV=1	5.61748e+06	3.29495e+06	238192	860152	2.27294e+06	60088.9	5.29865e+06	2.99736e+06	17855.8	1.08223e+06	1.3155e+06	107823
24736	20.9074	2	655.347	1308.68	-0.00131521	-1.00499	15.12	ANVTVEARLIK	[2] Oxidation (N)|[4] Phospho (ST)	A0A0A0MTS7_HUMAN	Titin OS=Homo sapiens GN=TTN PE=1 SV=1	1.19477e+06	180592	243863	141664	1.14402e+06	278107	59502	3.53279e+06	103900	119906	59664	3.31068e+06
24831	77.1999	2	487.789	973.563	0.00363386	3.73254	4.57	ALVPGNIFK	[4] Oxidation (P)	A0A0A0MTS7_HUMAN	Titin OS=Homo sapiens GN=TTN PE=1 SV=1	0	0	0	0	2055.32	1908.91	0	0	0	5259.19	377222	0
36204	78.1867	2	487.786	973.558	-0.00165467	-1.6996	0.04	ALVPGNIFK	[4] Oxidation (P)	A0A0A0MTS7_HUMAN	Titin OS=Homo sapiens GN=TTN PE=1 SV=1	970876	733198	878451	497437	0	851338	0	690358	4828.19	926937	0	996969
24886	68.1993	2	516.253	1030.49	-0.00259421	-2.51744	0.78	TKEVITTK	[2] Oxidation (K)|[6] Phospho (ST)|[8] Oxidation (K)	A0A0A0MTS7_HUMAN	Titin OS=Homo sapiens GN=TTN PE=1 SV=1	393259	114704	51774.3	200922	462079	0	4.01425e+06	16642.9	0	2963.3	555.304	4907.26
24917	33.7654	4	544.505	2173.99	-0.0236002	-10.8556	4.54	VLDTPSPPVNLKVTEITK	[7] Oxidation (P)|[8] Oxidation (P)|[10] Oxidation (N)|[14] Phospho (ST)|[17] Phospho (ST)|[18] Oxidation (K)	A0A0A0MTS7_HUMAN	Titin OS=Homo sapiens GN=TTN PE=1 SV=1	342141	3.78277e+06	4.08981e+06	3.56251e+06	261212	1.58182e+06	7016.84	3.21514e+06	124319	3.46179e+06	6.88615e+06	257983
24964	81.6418	3	851.766	2552.28	-0.0069315	-2.7158	5.18	AGASLRLMVSVSGRPPPVITWSK	[10] Phospho (ST)|[15] Oxidation (P)|[16] Oxidation (P)|[17] Oxidation (P)|[23] Oxidation (K)	A0A0A0MTS7_HUMAN	Titin OS=Homo sapiens GN=TTN PE=1 SV=1	4.79526e+06	138378	3.26922e+06	7.20618e+06	2.38832e+06	537945	491802	1.33183e+07	3.15346e+06	496239	632175	1.71156e+07
24972	63.7432	2	978	1953.98	0.00164034	0.839485	6.45	IAVPITVITLGPPSKPK	[4] Oxidation (P)|[6] Phospho (ST)|[12] Oxidation (P)|[13] Oxidation (P)|[14] Phospho (ST)|[17] Oxidation (K)	A0A0A0MTS7_HUMAN	Titin OS=Homo sapiens GN=TTN PE=1 SV=1	3.55495e+06	8.98045e+06	1.0169e+07	4.51123e+06	2.92777e+06	1.07247e+06	321392	7.44516e+06	6.77216e+06	4.12346e+06	63404.3	1.81918e+07
25057	12.025	2	406.254	810.494	-0.00213609	-2.63554	1.04	GPIKGVPK	[2] Oxidation (P)	A0A0A0MTS7_HUMAN	Titin OS=Homo sapiens GN=TTN PE=1 SV=1	1510.45	280482	275616	137776	121379	294772	0	214216	244141	198125	0	231391
65274	16.4403	2	406.254	810.494	-0.00187013	-2.30738	1.11	GPIKGVPK	[2] Oxidation (P)	A0A0A0MTS7_HUMAN	Titin OS=Homo sapiens GN=TTN PE=1 SV=1	7441.2	197.883	0	250.429	0	0	0	0	1111.35	158693	183258	76107.6
25167	56.7947	2	559.267	1116.52	-0.00158896	-1.42313	3.39	NDAGKYILK	[5] Oxidation (K)|[6] Phospho (Y)	A0A0A0MTS7_HUMAN	Titin OS=Homo sapiens GN=TTN PE=1 SV=1	405031	769584	876647	772076	320218	89568.1	2.32845e+06	539237	46240.2	252885	26837.4	402612
25299	44.7088	4	376.718	1502.84	0.00699033	4.65143	8.55	KPEVPPVTVPEAPK	[10] Oxidation (P)	A0A0A0MTS7_HUMAN	Titin OS=Homo sapiens GN=TTN PE=1 SV=1	72344	2.29184e+06	1.86693e+06	2.12044e+06	33.7416	5097.65	27847.3	1.53945e+06	53532.5	0	2945.55	286.494
40154	44.6558	3	501.955	1502.84	0.00808876	5.38233	---	KPEVPPVTVPEAPK	[10] Oxidation (P)	A0A0A0MTS7_HUMAN	Titin OS=Homo sapiens GN=TTN PE=1 SV=1	232446	2.35475e+06	1.80232e+06	2.07385e+06	72204.7	55145.2	595.865	1.61022e+06	59740.8	428.265	57716.3	244555
82688	42.7958	4	376.718	1502.84	0.00750812	4.99597	5.62	KPEVPPVTVPEAPK	[10] Oxidation (P)	A0A0A0MTS7_HUMAN	Titin OS=Homo sapiens GN=TTN PE=1 SV=1	0	0	0	0	0	0	105610	0	0	0	270157	41018.8
89366	43.0436	4	376.718	1502.84	0.00682845	4.54372	7.7	KPEVPPVTVPEAPK	[10] Oxidation (P)	A0A0A0MTS7_HUMAN	Titin OS=Homo sapiens GN=TTN PE=1 SV=1	9084.72	0	0	1345.5	1.11845e+06	16677.3	7780.97	0	0	18348.2	2650.75	1.14744e+06
126253	43.0258	3	501.955	1502.84	0.00877284	5.83753	---	KPEVPPVTVPEAPK	[10] Oxidation (P)	A0A0A0MTS7_HUMAN	Titin OS=Homo sapiens GN=TTN PE=1 SV=1	98723.6	4920.98	2752.1	53473.1	1.69738e+06	8023.28	66393.8	33842.1	894.809	184092	79069	1.00119e+06
25299	44.7088	4	376.718	1502.84	0.00699033	4.65143	3.16	LKPPPPKVPEEPK	[2] Oxidation (K)|[3] Oxidation (P)|[4] Oxidation (P)	A0A0A0MTS7_HUMAN	Titin OS=Homo sapiens GN=TTN PE=1 SV=1	72344	2.29184e+06	1.86693e+06	2.12044e+06	33.7416	5097.65	27847.3	1.53945e+06	53532.5	0	2945.55	286.494
40154	44.6558	3	501.955	1502.84	0.00808876	5.38233	---	LKPPPPKVPEEPK	[2] Oxidation (K)|[3] Oxidation (P)|[4] Oxidation (P)	A0A0A0MTS7_HUMAN	Titin OS=Homo sapiens GN=TTN PE=1 SV=1	232446	2.35475e+06	1.80232e+06	2.07385e+06	72204.7	55145.2	595.865	1.61022e+06	59740.8	428.265	57716.3	244555
25309	51.3329	4	524.27	2093.05	0.00762603	3.64351	3.04	NAFVTPGPPGIPEVTKITK	[1] Oxidation (N)|[12] Oxidation (P)|[16] Oxidation (K)|[18] Phospho (ST)	A0A0A0MTS7_HUMAN	Titin OS=Homo sapiens GN=TTN PE=1 SV=1	1.00031e+06	555474	1.48514e+06	917242	806527	2.63905e+06	566146	138585	3.30614e+06	211555	1.83455e+06	238498
25345	53.5201	3	585.982	1754.92	0.00156371	0.891041	7.25	VPVTPPKKPEVPPVK	[2] Oxidation (P)|[4] Phospho (ST)|[5] Oxidation (P)|[6] Oxidation (P)|[9] Oxidation (P)	A0A0A0MTS7_HUMAN	Titin OS=Homo sapiens GN=TTN PE=1 SV=1	221252	116715	396145	89580.8	130416	7.63966e+06	24068.3	696828	5.00142e+06	1.94022e+06	39.6313	598803
138669	53.5381	2	878.469	1754.92	0.00213884	1.21877	---	VPVTPPKKPEVPPVK	[2] Oxidation (P)|[4] Phospho (ST)|[5] Oxidation (P)|[6] Oxidation (P)|[9] Oxidation (P)	A0A0A0MTS7_HUMAN	Titin OS=Homo sapiens GN=TTN PE=1 SV=1	0	5724.3	0	0	1754.96	786817	2674.52	0	478256	0	19558.2	0
25345	53.5201	3	585.982	1754.92	-0.00663629	-3.78151	3.87	TASIEIVTLDKPDPPK	[14] Oxidation (P)|[15] Oxidation (P)	A0A0A0MTS7_HUMAN	Titin OS=Homo sapiens GN=TTN PE=1 SV=1	221252	116715	396145	89580.8	130416	7.63966e+06	24068.3	696828	5.00142e+06	1.94022e+06	39.6313	598803
78958	52.881	2	878.47	1754.93	-0.00434486	-2.4758	2.13	TASIEIVTLDKPDPPK	[14] Oxidation (P)|[15] Oxidation (P)	A0A0A0MTS7_HUMAN	Titin OS=Homo sapiens GN=TTN PE=1 SV=1	35662.4	1.27524e+06	1.07315e+06	1.21757e+06	15303.6	0	7755.06	444125	0	94427.2	0	19123.8
138669	53.5381	2	878.469	1754.92	-0.00606116	-3.45379	---	TASIEIVTLDKPDPPK	[14] Oxidation (P)|[15] Oxidation (P)	A0A0A0MTS7_HUMAN	Titin OS=Homo sapiens GN=TTN PE=1 SV=1	0	5724.3	0	0	1754.96	786817	2674.52	0	478256	0	19558.2	0
25371	22.339	3	505.929	1514.76	0.0010031	0.662216	7.71	VSVYSVDVITPLK	[2] Phospho (ST)|[11] Oxidation (P)	A0A0A0MTS7_HUMAN	Titin OS=Homo sapiens GN=TTN PE=1 SV=1	76853.3	2.64429e+06	2.66032e+06	2.38493e+06	1.36831e+06	2.02435e+06	1.17588e+06	1.74559e+06	1.67537e+06	1.4325e+06	929263	1.67361e+06
25374	70.5051	4	576.793	2303.14	-0.00942465	-4.09207	3.54	AEDPVFLPSPPSKPKIVDSGK	[11] Oxidation (P)|[13] Oxidation (K)|[14] Oxidation (P)|[15] Oxidation (K)|[18] Oxidation (D)|[21] Oxidation (K)	A0A0A0MTS7_HUMAN	Titin OS=Homo sapiens GN=TTN PE=1 SV=1	429830	54809.6	19393.4	14636.7	135724	59255.5	245309	0	39708.6	0	0	1.94023e+07
25405	11.0989	2	373.712	745.409	0.00128232	1.72029	10.92	EIRSGGK		A0A0A0MTS7_HUMAN	Titin OS=Homo sapiens GN=TTN PE=1 SV=1	0	1.02872e+06	1.27504e+06	667964	612637	949685	89618.2	774398	965296	663010	0	890310
25428	71.3627	2	542.276	1082.54	8.17e-05	0.075461	6.87	GTDQVLVKK	[2] Phospho (ST)|[3] Oxidation (D)	A0A0A0MTS7_HUMAN	Titin OS=Homo sapiens GN=TTN PE=1 SV=1	13628.6	1.42045e+06	1.01035e+06	1.78567e+06	167449	587674	0	1.73414e+06	791272	2.26207e+06	66950.3	1.02427e+06
27530	16.1041	2	542.274	1082.53	-0.00333676	-3.08235	8.25	GTDQVLVKK	[2] Phospho (ST)|[3] Oxidation (D)	A0A0A0MTS7_HUMAN	Titin OS=Homo sapiens GN=TTN PE=1 SV=1	298330	1.27559e+06	1.14157e+06	896369	207655	912232	118975	863012	229523	780128	373517	692090
62176	16.1041	3	361.851	1082.53	-0.00488826	-4.51556	5.79	GTDQVLVKK	[2] Phospho (ST)|[3] Oxidation (D)	A0A0A0MTS7_HUMAN	Titin OS=Homo sapiens GN=TTN PE=1 SV=1	6052.21	224838	201084	120983	4295.83	182118	28871.9	140253	1653.61	0	13240.4	5381.31
136794	16.4756	3	361.851	1082.53	-0.00506542	-4.67921	5.08	GTDQVLVKK	[2] Phospho (ST)|[3] Oxidation (D)	A0A0A0MTS7_HUMAN	Titin OS=Homo sapiens GN=TTN PE=1 SV=1	15134.5	0	10068.4	14.7738	19100.3	15810.2	0	7573.92	210792	3060.95	1520.74	11176.6
25530	21.5445	2	417.223	832.432	-0.00126859	-1.52396	11.94	EPPTFVK	[2] Oxidation (P)	A0A0A0MTS7_HUMAN	Titin OS=Homo sapiens GN=TTN PE=1 SV=1	432934	988059	660384	654392	623731	293380	489066	535350	297696	610909	594880	229227
25554	79.1752	4	425.215	1696.83	0.00702544	4.14035	4.87	AGISGKPAPTIEWYK	[4] Phospho (ST)	A0A0A0MTS7_HUMAN	Titin OS=Homo sapiens GN=TTN PE=1 SV=1	2836360	12840.5	74131	13499.6	1.36473e+06	36542.3	457217	44453.9	23821.5	61636.3	532127	188468
25558	41.2557	2	868.914	1735.81	0.0073509	4.23486	4.83	AEDPVFLPSPPSKPK	[4] Oxidation (P)|[8] Oxidation (P)|[9] Phospho (ST)|[13] Oxidation (K)	A0A0A0MTS7_HUMAN	Titin OS=Homo sapiens GN=TTN PE=1 SV=1	36056.1	1.81449e+06	1.39076e+06	1.56605e+06	273931	70536.2	14278.7	1.27988e+06	548429	0	16147	20614.9
25569	71.8255	4	1108.79	4431.14	0.0134832	3.04285	4.26	NAVGTISPPSQSSGIIMTRDENVPPIVEFGPEYFDGLIIK	[1] Oxidation (N)|[8] Oxidation (P)|[9] Oxidation (P)|[17] Oxidation (M)|[18] Phospho (ST)	A0A0A0MTS7_HUMAN	Titin OS=Homo sapiens GN=TTN PE=1 SV=1	1.06273e+07	5.75415e+06	3.82571e+06	4.10154e+06	8.55753e+06	4.10295e+06	23121	6.92628e+06	3.67678e+06	1.41436e+07	357892	7.98693e+06
25687	21.4382	2	465.267	928.52	-0.00345328	-3.71911	0.96	KVPVTPPK	[3] Oxidation (P)|[6] Oxidation (P)|[7] Oxidation (P)|[8] Oxidation (K)	A0A0A0MTS7_HUMAN	Titin OS=Homo sapiens GN=TTN PE=1 SV=1	1.92173e+06	620027	701588	657810	215392	546156	216688	15389.7	688438	242142	196666	93934.8
25817	42.1579	3	633.61	1897.81	0.00342658	1.80555	2.52	EEMTVVWNPPEYDGGK	[3] Oxidation (M)|[8] Oxidation (N)|[9] Oxidation (P)	A0A0A0MTS7_HUMAN	Titin OS=Homo sapiens GN=TTN PE=1 SV=1	5.52723e+06	1.9444e+07	1.69494e+07	1.21893e+07	1.14602e+07	1.44632e+07	3.91739e+06	1.50411e+07	1.21e+07	1.845e+07	1.87511e+06	1.44696e+07
25836	43.7528	2	522.278	1042.54	0.00071374	0.684616	6.91	KPVSEVGDGR		A0A0A0MTS7_HUMAN	Titin OS=Homo sapiens GN=TTN PE=1 SV=1	86591.6	288771	46468.7	215552	4.15182e+06	80549.9	176769	25607.4	43943.5	3.36986e+06	76165.7	516086
25887	66.1541	3	725.339	2173	0.0105698	4.8642	5.82	AVNKYGPGVPVESEPIVAR	[5] Phospho (Y)|[7] Oxidation (P)|[10] Oxidation (P)|[13] Phospho (ST)	A0A0A0MTS7_HUMAN	Titin OS=Homo sapiens GN=TTN PE=1 SV=1	938517	3.80494e+06	4.59164e+06	3.5101e+06	814687	1.68731e+06	317515	3.21913e+06	1.23137e+06	3.47983e+06	366471	2.42139e+06
25887	66.1541	3	725.339	2173	0.0105698	4.8642	6.76	AVNKYGPGVPVESEPIVAR	[5] Phospho (Y)|[7] Oxidation (P)|[13] Phospho (ST)|[15] Oxidation (P)	A0A0A0MTS7_HUMAN	Titin OS=Homo sapiens GN=TTN PE=1 SV=1	938517	3.80494e+06	4.59164e+06	3.5101e+06	814687	1.68731e+06	317515	3.21913e+06	1.23137e+06	3.47983e+06	366471	2.42139e+06
25931	76.1944	4	687.608	2746.4	0.00848423	3.08922	2.46	VTETARVPAPVEIPVTPPTLVSGLK	[4] Phospho (ST)|[8] Oxidation (P)|[16] Phospho (ST)	A0A0A0MTS7_HUMAN	Titin OS=Homo sapiens GN=TTN PE=1 SV=1	269392	2.48156e+06	3.67185e+06	2.40544e+06	21527.2	340932	87478.9	3.16656e+06	363340	3.60697e+06	366155	189843
27110	76.1589	3	916.476	2746.41	0.00940555	3.42469	---	VTETARVPAPVEIPVTPPTLVSGLK	[4] Phospho (ST)|[8] Oxidation (P)|[16] Phospho (ST)	A0A0A0MTS7_HUMAN	Titin OS=Homo sapiens GN=TTN PE=1 SV=1	234342	5.13838e+06	5.80815e+06	4.36655e+06	51552.5	2.37906e+06	131403	4.56445e+06	3.4361e+06	4.60645e+06	449198	120577
25994	34.8996	2	448.236	894.458	0.000555524	0.621074	1.19	KASVAVPK	[3] Phospho (ST)|[7] Oxidation (P)	A0A0A0MTS7_HUMAN	Titin OS=Homo sapiens GN=TTN PE=1 SV=1	36367.8	457626	130101	165113	53629	602048	65549.1	31076.1	1.10045e+06	137927	14395.2	63806.3
26083	52.5085	2	473.256	944.498	-0.00173557	-1.83755	26.27	KMPLAPPK	[2] Oxidation (M)|[3] Oxidation (P)|[6] Oxidation (P)|[7] Oxidation (P)	A0A0A0MTS7_HUMAN	Titin OS=Homo sapiens GN=TTN PE=1 SV=1	161285	11520.6	43128	19621	188397	89446.5	9.8446	459499	412369	232.477	13.5727	13352.1
26328	42.3	3	677.96	2030.86	-0.00658714	-3.24352	1.69	AKSTPEAPEDFPQTPLK	[4] Phospho (ST)|[14] Phospho (ST)|[17] Oxidation (K)	A0A0A0MTS7_HUMAN	Titin OS=Homo sapiens GN=TTN PE=1 SV=1	12782.9	3.39844e+06	3.55562e+06	2.07018e+06	34740.4	439142	5003.48	3.05136e+06	3.55451e+06	2.24504e+06	6651.62	45754.2
53088	42.9724	3	677.96	2030.86	-0.00636042	-3.13188	0.99	AKSTPEAPEDFPQTPLK	[4] Phospho (ST)|[14] Phospho (ST)|[17] Oxidation (K)	A0A0A0MTS7_HUMAN	Titin OS=Homo sapiens GN=TTN PE=1 SV=1	2.12616e+06	50169.1	8831	170.728	2.47177e+06	17756.3	1.91409e+06	41123.3	0	16585	86043.3	0
67577	44.8325	3	677.96	2030.86	-0.00447285	-2.20244	2.24	AKSTPEAPEDFPQTPLK	[4] Phospho (ST)|[14] Phospho (ST)|[17] Oxidation (K)	A0A0A0MTS7_HUMAN	Titin OS=Homo sapiens GN=TTN PE=1 SV=1	103891	332.712	218516	42131.9	203557	196512	39592.5	149268	327475	62856.4	87657.4	76645.6
72245	41.7505	3	677.96	2030.86	-0.00641308	-3.15781	5.18	AKSTPEAPEDFPQTPLK	[4] Phospho (ST)|[14] Phospho (ST)|[17] Oxidation (K)	A0A0A0MTS7_HUMAN	Titin OS=Homo sapiens GN=TTN PE=1 SV=1	5360.17	13874.1	16869	15379.9	233541	2.74157e+06	4470.11	205.253	40094.5	89474.7	6369.89	2.24248e+06
26331	46.5869	3	590.273	1767.8	0.00102748	0.581221	4.89	AEDPVFLPSPPSKPK	[3] Oxidation (D)|[4] Oxidation (P)|[9] Phospho (ST)|[11] Oxidation (P)|[13] Oxidation (K)|[14] Oxidation (P)	A0A0A0MTS7_HUMAN	Titin OS=Homo sapiens GN=TTN PE=1 SV=1	2.78129e+06	2.96785e+06	3.18311e+06	2.38415e+06	1.50551e+06	2.66319e+06	1.06185e+06	2.54377e+06	2.62103e+06	3.04967e+06	1.28776e+06	2.61632e+06
26341	50.8167	2	810.415	1618.82	0.00780203	4.81961	9.52	SPTPPSIAAKAQLAR	[2] Oxidation (P)|[3] Phospho (ST)|[10] Oxidation (K)	A0A0A0MTS7_HUMAN	Titin OS=Homo sapiens GN=TTN PE=1 SV=1	1.33992e+06	2.06399e+06	2.01235e+06	1.03619e+06	724639	501053	384025	1.55157e+06	105278	628015	581497	1.62525e+06
26356	78.8694	2	979.426	1956.84	0.000729697	0.372896	5.28	NSVGKSNCTVSVHVSDR	[5] Oxidation (K)|[15] Phospho (ST)|[16] Oxidation (D)	A0A0A0MTS7_HUMAN	Titin OS=Homo sapiens GN=TTN PE=1 SV=1	4.62677e+06	78899.6	30163.7	150114	3.27164e+06	11881	42188.5	37492.2	72133.2	872720	6934.91	4.60646e+06
26397	87.7112	2	453.755	905.494	-0.00263272	-2.90748	0.66	KPVYDLR	[5] Oxidation (D)	A0A0A0MTS7_HUMAN	Titin OS=Homo sapiens GN=TTN PE=1 SV=1	4113.34	2344.62	3049.21	1362.84	4150.84	2130.54	791083	675.413	3048.33	1405.15	1134.24	1064.53
26442	51.6897	3	524.279	1569.81	-0.00211558	-1.34766	3.71	KPETPAAKVPEVPK	[4] Phospho (ST)	A0A0A0MTS7_HUMAN	Titin OS=Homo sapiens GN=TTN PE=1 SV=1	5030.06	71457.3	232346	98934.1	215454	452262	310495	5867.86	568940	14425.6	2.85449e+06	209253
26442	51.6897	3	524.279	1569.81	0.00728442	4.64033	0.71	KPEVPPAKVPGMPK	[1] Oxidation (K)|[2] Oxidation (P)|[5] Oxidation (P)|[6] Oxidation (P)|[10] Oxidation (P)|[12] Oxidation (M)	A0A0A0MTS7_HUMAN	Titin OS=Homo sapiens GN=TTN PE=1 SV=1	5030.06	71457.3	232346	98934.1	215454	452262	310495	5867.86	568940	14425.6	2.85449e+06	209253
26544	18.3623	2	657.814	1313.61	0.00140066	1.06627	---	SEAKTELSIPK	[4] Oxidation (K)|[5] Phospho (ST)|[11] Oxidation (K)	A0A0A0MTS7_HUMAN	Titin OS=Homo sapiens GN=TTN PE=1 SV=1	161524	1.12682e+06	773717	967587	3326.6	884855	26402.5	137694	602726	482122	1237.99	34702.9
36744	18.3799	3	438.877	1313.61	-0.00152672	-1.16223	5.22	SEAKTELSIPK	[4] Oxidation (K)|[5] Phospho (ST)|[11] Oxidation (K)	A0A0A0MTS7_HUMAN	Titin OS=Homo sapiens GN=TTN PE=1 SV=1	0	421581	428336	346589	4828.62	0	2419.82	5508.74	44672.1	0	0	0
26554	34.1019	3	626.322	1875.94	0.00310529	1.65532	9.32	AGEPVHIPADVTGLPMPK	[4] Oxidation (P)|[8] Oxidation (P)|[16] Oxidation (M)	A0A0A0MTS7_HUMAN	Titin OS=Homo sapiens GN=TTN PE=1 SV=1	776585	69143	67763.3	68078.9	3.78022e+06	58349.5	12057.8	31613.6	33527	112943	181867	5.76413e+06
50728	31.0785	3	626.322	1875.94	0.00410441	2.18792	9.3	AGEPVHIPADVTGLPMPK	[4] Oxidation (P)|[8] Oxidation (P)|[16] Oxidation (M)	A0A0A0MTS7_HUMAN	Titin OS=Homo sapiens GN=TTN PE=1 SV=1	76484.4	334950	338201	414540	0	165644	414309	105852	293648	71267.3	3704.76	3499.98
26657	47.8992	2	475.745	949.476	0.00405694	4.27284	4.02	ITVDDVTR	[4] Oxidation (D)|[5] Oxidation (D)	A0A0A0MTS7_HUMAN	Titin OS=Homo sapiens GN=TTN PE=1 SV=1	513168	1.93641e+06	1.13058e+06	3.09185e+06	386164	314260	13027	785976	177125	1.43063e+06	125838	41249.7
26797	73.5362	3	826.399	2476.18	-0.00072957	-0.294636	0.69	TAFVNVRVLDSPSAPVNLTIR	[1] Phospho (ST)|[12] Oxidation (P)|[15] Oxidation (P)|[17] Oxidation (N)|[19] Phospho (ST)	A0A0A0MTS7_HUMAN	Titin OS=Homo sapiens GN=TTN PE=1 SV=1	0	1.35213e+06	2.55987e+06	836783	0	1.68958e+06	566144	2.07212e+06	224196	125938	810052	1.44507e+06
26908	28.3276	3	908.77	2723.29	-0.0130495	-4.7918	11.71	EIRPGGNYKMTLVENTATLTVLK	[4] Oxidation (P)|[11] Phospho (ST)|[18] Phospho (ST)	A0A0A0MTS7_HUMAN	Titin OS=Homo sapiens GN=TTN PE=1 SV=1	843536	1.02246e+07	1.23494e+07	4.69981e+06	203180	1.16335e+07	6.43143e+06	5.16069e+06	1.11268e+07	6.36124e+06	7.62174e+06	6.36308e+06
27116	32.9171	3	492.231	1473.67	-0.00296052	-2.00894	---	EPVNPPGPPTVVK	[2] Oxidation (P)|[4] Oxidation (N)|[6] Oxidation (P)|[8] Oxidation (P)|[10] Phospho (ST)	A0A0A0MTS7_HUMAN	Titin OS=Homo sapiens GN=TTN PE=1 SV=1	28006.9	1.71838e+06	1.94613e+06	1.15553e+06	491186	2.20194e+06	138924	1.16953e+06	2.52392e+06	1.64397e+06	658342	812058
43472	32.9171	2	737.845	1473.68	0.000175208	0.118892	4.21	EPVNPPGPPTVVK	[2] Oxidation (P)|[4] Oxidation (N)|[6] Oxidation (P)|[8] Oxidation (P)|[10] Phospho (ST)	A0A0A0MTS7_HUMAN	Titin OS=Homo sapiens GN=TTN PE=1 SV=1	86383.1	1.47593e+06	1.35973e+06	827188	499261	651452	40233.9	889453	731301	1.14415e+06	251666	758006
27116	32.9171	3	492.231	1473.67	-0.00296052	-2.00894	---	EPVNPPGPPTVVK	[2] Oxidation (P)|[4] Oxidation (N)|[5] Oxidation (P)|[6] Oxidation (P)|[10] Phospho (ST)	A0A0A0MTS7_HUMAN	Titin OS=Homo sapiens GN=TTN PE=1 SV=1	28006.9	1.71838e+06	1.94613e+06	1.15553e+06	491186	2.20194e+06	138924	1.16953e+06	2.52392e+06	1.64397e+06	658342	812058
43472	32.9171	2	737.845	1473.68	0.000175208	0.118892	3.41	EPVNPPGPPTVVK	[2] Oxidation (P)|[4] Oxidation (N)|[5] Oxidation (P)|[6] Oxidation (P)|[10] Phospho (ST)	A0A0A0MTS7_HUMAN	Titin OS=Homo sapiens GN=TTN PE=1 SV=1	86383.1	1.47593e+06	1.35973e+06	827188	499261	651452	40233.9	889453	731301	1.14415e+06	251666	758006
27148	66.1363	3	508.555	1522.64	0.00548498	3.60229	6.92	LRNAMGSASATIR	[5] Oxidation (M)|[7] Phospho (ST)|[11] Phospho (ST)	A0A0A0MTS7_HUMAN	Titin OS=Homo sapiens GN=TTN PE=1 SV=1	0	0	0	0	0	100394	0	0	11090.8	0	8.00265e+06	8202.84
27231	21.067	2	573.822	1145.63	-0.000547936	-0.478284	1.75	VNKTPIADLK	[2] Oxidation (N)|[8] Oxidation (D)|[10] Oxidation (K)	A0A0A0MTS7_HUMAN	Titin OS=Homo sapiens GN=TTN PE=1 SV=1	302453	0	695.584	5769.22	170.241	704330	1.96082e+06	25202.3	628960	40360.7	76345	158343
27349	59.5885	4	712.093	2844.34	0.00912173	3.20698	4.2	VCEGDIVQLEVKVSLESVEGVWMK	[12] Oxidation (K)|[17] Phospho (ST)|[23] Oxidation (M)	A0A0A0MTS7_HUMAN	Titin OS=Homo sapiens GN=TTN PE=1 SV=1	141677	630890	133296	2.29573e+06	4.06717e+06	1.02187e+06	128438	1.12956e+06	1.26868e+06	4408.69	40295.7	225901
27476	79.8411	2	835.869	1669.72	-0.00289625	-1.73457	1.52	AGIGPPSEASDSVLMK	[7] Phospho (ST)|[11] Oxidation (D)|[15] Oxidation (M)	A0A0A0MTS7_HUMAN	Titin OS=Homo sapiens GN=TTN PE=1 SV=1	240766	3.06045e+06	2.61173e+06	2.84814e+06	65785.4	2.50474e+06	150543	2.97932e+06	2.60733e+06	1.11034e+06	23052.2	756626
27769	46.6932	4	527.212	2104.82	-0.00403073	-1.915	9.95	DATLQDMGTYVVMVGAAR	[1] Oxidation (D)|[7] Oxidation (M)|[9] Phospho (ST)|[10] Phospho (Y)|[13] Oxidation (M)	A0A0A0MTS7_HUMAN	Titin OS=Homo sapiens GN=TTN PE=1 SV=1	641703	1.78656e+06	1.65076e+06	1.31068e+06	0	1.33689e+06	251255	681786	1.08728e+06	1.87757e+06	0	2.04792e+06
27769	46.6932	4	527.212	2104.82	-0.00403073	-1.915	10.43	DATLQDMGTYVVMVGAAR	[1] Oxidation (D)|[6] Oxidation (D)|[9] Phospho (ST)|[10] Phospho (Y)|[13] Oxidation (M)	A0A0A0MTS7_HUMAN	Titin OS=Homo sapiens GN=TTN PE=1 SV=1	641703	1.78656e+06	1.65076e+06	1.31068e+06	0	1.33689e+06	251255	681786	1.08728e+06	1.87757e+06	0	2.04792e+06
27805	55.4051	2	776.37	1550.73	0.00606895	3.91363	2.24	TRPRSPSPVSSER	[8] Oxidation (P)|[11] Phospho (ST)	A0A0A0MTS7_HUMAN	Titin OS=Homo sapiens GN=TTN PE=1 SV=1	874283	340086	418562	479016	7.00878e+06	633056	236467	349638	389696	739099	682012	349167
27884	43.9646	3	592.272	1773.8	-0.00575872	-3.24654	6.28	KVDPSYLMLPGESAR	[5] Phospho (ST)|[8] Oxidation (M)|[10] Oxidation (P)	A0A0A0MTS7_HUMAN	Titin OS=Homo sapiens GN=TTN PE=1 SV=1	1.37068e+06	1.10273e+06	1.14784e+06	556088	17829.1	185364	325735	573721	328333	74890.7	438184	368861
28044	82.3342	2	868.907	1735.8	-0.00836616	-4.81975	2.47	AEDPVFLPSPPSKPK	[8] Oxidation (P)|[9] Phospho (ST)|[10] Oxidation (P)|[13] Oxidation (K)	A0A0A0MTS7_HUMAN	Titin OS=Homo sapiens GN=TTN PE=1 SV=1	1.06893e+06	5653.15	25783.9	226231	694077	7469.47	417234	1.27643e+06	41430.6	56098.9	1.56417e+06	1.22432e+06
28071	13.7104	1	689.344	688.337	-0.00251975	-3.66063	0.99	DGGSPIK	[5] Oxidation (P)	A0A0A0MTS7_HUMAN	Titin OS=Homo sapiens GN=TTN PE=1 SV=1	311396	494452	100641	340452	235500	94859.8	6390.84	391403	30390.6	64464.7	0	4.20289e+06
28073	11.6344	2	366.686	731.358	0.00224073	3.0638	2.14	NLGSDAR		A0A0A0MTS7_HUMAN	Titin OS=Homo sapiens GN=TTN PE=1 SV=1	28757.1	400609	340990	313486	260710	343841	0	288402	349896	291217	0	260960
28221	66.7539	4	641.829	2563.29	-0.00645108	-2.51671	5.39	ICAINKAGVGEHADVPGPIIVEEK	[6] Oxidation (K)|[14] Oxidation (D)|[16] Oxidation (P)	A0A0A0MTS7_HUMAN	Titin OS=Homo sapiens GN=TTN PE=1 SV=1	2.79645e+06	2.80692e+06	2.70465e+06	2.70797e+06	311272	1.75686e+06	684674	2.56701e+06	1.4777e+06	2.44235e+06	3.76799e+06	1.16963e+06
28274	77.4511	3	1471.6	4411.78	0.00179757	0.407447	6.9	VMAENEYGIGEPTETTEPVKASEAPSPPDSLNIMDITK	[13] Phospho (ST)|[15] Phospho (ST)|[25] Oxidation (P)|[27] Oxidation (P)|[28] Oxidation (P)|[29] Oxidation (D)|[32] Oxidation (N)|[35] Oxidation (D)|[37] Phospho (ST)|[38] Oxidation (K)	A0A0A0MTS7_HUMAN	Titin OS=Homo sapiens GN=TTN PE=1 SV=1	0	38593.3	0	0	7.16829e+06	0	0	8.78156e+06	0	1.4002e+07	652797	8.21724e+06
64293	77.4511	4	1103.95	4411.78	0.000463321	0.105019	---	VMAENEYGIGEPTETTEPVKASEAPSPPDSLNIMDITK	[13] Phospho (ST)|[15] Phospho (ST)|[25] Oxidation (P)|[27] Oxidation (P)|[28] Oxidation (P)|[29] Oxidation (D)|[32] Oxidation (N)|[35] Oxidation (D)|[37] Phospho (ST)|[38] Oxidation (K)	A0A0A0MTS7_HUMAN	Titin OS=Homo sapiens GN=TTN PE=1 SV=1	26522.3	36.8867	0	0	1.92948e+06	0	97562.8	2.01864e+06	26554.2	3.9954e+06	207923	3.10963e+06
28302	82.5177	3	772.36	2314.06	0.00980912	4.23894	11.49	YSLKATNGSGQATSTAELLVK	[9] Phospho (ST)|[13] Phospho (ST)|[21] Oxidation (K)	A0A0A0MTS7_HUMAN	Titin OS=Homo sapiens GN=TTN PE=1 SV=1	178588	131794	1.33641e+06	30777.5	106178	3009.39	28939	3.45085e+06	55473.5	1.84618e+06	213779	4.3583e+06
28474	46.8709	3	760.359	2278.06	-0.01102	-4.83743	7.72	EGTISIKVVGKPGIPTGPIK	[3] Phospho (ST)|[5] Phospho (ST)|[7] Oxidation (K)|[11] Oxidation (K)|[12] Oxidation (P)|[16] Phospho (ST)	A0A0A0MTS7_HUMAN	Titin OS=Homo sapiens GN=TTN PE=1 SV=1	494690	3.05334e+06	3.50048e+06	1.37039e+06	412824	1.64419e+06	250464	1.87833e+06	1.90658e+06	1.3867e+06	439087	3.42279e+06
28477	26.261	2	499.246	996.478	0.00229491	2.30302	0.46	SVSRSPIR	[1] Phospho (ST)|[6] Oxidation (P)	A0A0A0MTS7_HUMAN	Titin OS=Homo sapiens GN=TTN PE=1 SV=1	36557.4	239962	8006.22	549436	74910.3	252903	0	242343	294279	29377.2	1104.36	319347
28481	37.3413	3	531.606	1591.8	0.00874434	5.49341	---	NDAGTASCSIELKVK		A0A0A0MTS7_HUMAN	Titin OS=Homo sapiens GN=TTN PE=1 SV=1	2.33627e+06	3.91463e+06	2.1228e+06	4.07538e+06	846716	1.32025e+06	296107	2.07325e+06	2.50531e+06	3.41665e+06	667410	212525
30214	37.4651	4	398.956	1591.8	0.00766821	4.81736	4.56	NDAGTASCSIELKVK		A0A0A0MTS7_HUMAN	Titin OS=Homo sapiens GN=TTN PE=1 SV=1	51065.1	2.8106e+06	2.29257e+06	3.04633e+06	72916.5	1.2042e+06	4846.56	1.62493e+06	1.68602e+06	2.85673e+06	4984.93	36524
28492	51.6897	3	585.986	1754.94	0.00522572	2.97774	5.06	TASIEIVTLDKPDPPK	[11] Oxidation (K)|[12] Oxidation (P)	A0A0A0MTS7_HUMAN	Titin OS=Homo sapiens GN=TTN PE=1 SV=1	1.7154e+06	787388	716860	320894	1.76125e+06	253962	25076.6	209416	82873.4	2.70154e+06	373510	498419
28809	16.5283	2	645.737	1289.46	0.000981247	0.760976	1.76	LSDISTVVGK	[2] Phospho (ST)|[3] Oxidation (D)|[5] Phospho (ST)|[6] Phospho (ST)|[10] Oxidation (K)	A0A0A0MTS7_HUMAN	Titin OS=Homo sapiens GN=TTN PE=1 SV=1	0	160160	103525	207302	23298.2	51291.8	206.188	1.48642e+06	0	2.61537e+06	0	2.29123e+06
49300	15.3429	2	645.737	1289.46	0.000417037	0.32342	10.25	LSDISTVVGK	[2] Phospho (ST)|[3] Oxidation (D)|[5] Phospho (ST)|[6] Phospho (ST)|[10] Oxidation (K)	A0A0A0MTS7_HUMAN	Titin OS=Homo sapiens GN=TTN PE=1 SV=1	17264.7	47839.8	0	10721.2	478.955	0	0	61.2852	7595.76	0	0	0
49921	17.0045	2	645.738	1289.46	0.00123662	0.959025	0.42	LSDISTVVGK	[2] Phospho (ST)|[3] Oxidation (D)|[5] Phospho (ST)|[6] Phospho (ST)|[10] Oxidation (K)	A0A0A0MTS7_HUMAN	Titin OS=Homo sapiens GN=TTN PE=1 SV=1	0	1.58011e+06	35159.5	1.05548e+06	16267.8	0	0	1373.78	46602.1	0	0	0
53679	16.0156	2	645.737	1289.46	0.000940001	0.728989	0.26	LSDISTVVGK	[2] Phospho (ST)|[3] Oxidation (D)|[5] Phospho (ST)|[6] Phospho (ST)|[10] Oxidation (K)	A0A0A0MTS7_HUMAN	Titin OS=Homo sapiens GN=TTN PE=1 SV=1	120009	0	0	0	89376	0	1236.8	29.2512	0	0	123.648	0
61086	19.2109	2	645.738	1289.46	0.00150149	1.16443	2	LSDISTVVGK	[2] Phospho (ST)|[3] Oxidation (D)|[5] Phospho (ST)|[6] Phospho (ST)|[10] Oxidation (K)	A0A0A0MTS7_HUMAN	Titin OS=Homo sapiens GN=TTN PE=1 SV=1	0	0	2252.65	0	0	0	0	0	1574.77	0	1.76238e+06	0
28910	38.3331	2	726.354	1450.69	0.00655263	4.51691	6.86	KPPPPTTLIPAK	[4] Oxidation (P)|[6] Phospho (ST)|[7] Phospho (ST)|[10] Oxidation (P)	A0A0A0MTS7_HUMAN	Titin OS=Homo sapiens GN=TTN PE=1 SV=1	129947	93283.4	58005.4	77989.8	69571.3	931469	2.21206e+06	338378	169414	728379	0	182140
28959	12.3794	2	377.212	752.41	0.00307735	4.09001	10.45	VEPPAPK	[6] Oxidation (P)	A0A0A0MTS7_HUMAN	Titin OS=Homo sapiens GN=TTN PE=1 SV=1	5631.08	337910	325122	327480	201063	271407	0	299508	193409	365869	0	268423
28968	53.3604	3	979.499	2935.47	-0.00320872	-1.09308	1.96	ATNSVGSKDSSGALIVQEPPSFVTKPGSK	[3] Oxidation (N)|[8] Oxidation (K)|[9] Oxidation (D)	A0A0A0MTS7_HUMAN	Titin OS=Homo sapiens GN=TTN PE=1 SV=1	1.11572e+07	12986779	1.12636e+07	9.19591e+06	8.28234e+06	8.92241e+06	2.91738e+06	1.4146e+07	8.88345e+06	1.70807e+07	2.11527e+06	1.18499e+07
29053	57.0264	4	495.261	1977.02	-0.00236828	-1.19791	1.65	AGSNLKVDIPISGKPLPK	[4] Oxidation (N)|[6] Oxidation (K)|[12] Phospho (ST)|[14] Oxidation (K)|[15] Oxidation (P)	A0A0A0MTS7_HUMAN	Titin OS=Homo sapiens GN=TTN PE=1 SV=1	2.09465e+06	123435	14305.7	298451	674384	117278	0	372899	46008	684816	666892	294335
29167	87.0006	2	830.451	1658.89	0.0112804	6.80003	---	GISDPRQLSVPVIAK	[9] Phospho (ST)	A0A0A0MTS7_HUMAN	Titin OS=Homo sapiens GN=TTN PE=1 SV=1	628277	640818	705150	455788	209081	428101	260708	364227	501749	546973	15942.1	4.01046e+06
78863	87.0006	3	553.968	1658.88	0.00791312	4.77017	0.75	GISDPRQLSVPVIAK	[9] Phospho (ST)	A0A0A0MTS7_HUMAN	Titin OS=Homo sapiens GN=TTN PE=1 SV=1	8751.62	11928.8	18080.3	5697.8	0	9863.97	13551.8	4759.91	13721.6	13031.2	0	625494
29182	17.534	2	512.755	1023.49	-0.00382863	-3.74073	8.82	TAYVGENVR	[7] Oxidation (N)	A0A0A0MTS7_HUMAN	Titin OS=Homo sapiens GN=TTN PE=1 SV=1	487158	952998	1.72003e+06	742588	184033	2.02282e+06	900471	629377	4.56679e+06	2.03624e+06	930872	2.3238e+06
29256	48.2195	3	482.615	1444.82	-0.00266695	-1.84586	16.84	LSGVLTVKAGDTIR	[8] Oxidation (K)	A0A0A0MTS7_HUMAN	Titin OS=Homo sapiens GN=TTN PE=1 SV=1	0	3.44543e+06	2.97805e+06	2.34434e+06	41301.3	0.159389	15713.2	28.9615	480.385	0	0	0
42046	47.491	3	482.615	1444.82	-0.00249457	-1.72656	15.18	LSGVLTVKAGDTIR	[8] Oxidation (K)	A0A0A0MTS7_HUMAN	Titin OS=Homo sapiens GN=TTN PE=1 SV=1	0	0	0	0	0	4.99196	0	2.3991e+06	0	0	1712.28	0
47327	46.6756	3	482.615	1444.82	-0.00270837	-1.87453	12.78	LSGVLTVKAGDTIR	[8] Oxidation (K)	A0A0A0MTS7_HUMAN	Titin OS=Homo sapiens GN=TTN PE=1 SV=1	40659.4	5124.49	17295.8	45056.7	1790.98	17265.3	244868	8419.58	21547.7	2.86155e+06	192028	2.46793e+06
50111	48.3443	2	723.419	1444.82	-0.00162936	-1.12772	---	LSGVLTVKAGDTIR	[8] Oxidation (K)	A0A0A0MTS7_HUMAN	Titin OS=Homo sapiens GN=TTN PE=1 SV=1	1291.44	3.57344e+06	2.53826e+06	2.49493e+06	0.789815	0	4030.16	261.812	2.16876	41.3534	35894.1	0
65029	42.9019	3	482.615	1444.82	-0.00290695	-2.01197	16.47	LSGVLTVKAGDTIR	[8] Oxidation (K)	A0A0A0MTS7_HUMAN	Titin OS=Homo sapiens GN=TTN PE=1 SV=1	0	15767.4	0	0	45467.5	0	0	7760.42	0	0	2724.63	0
77932	46.1265	3	482.615	1444.82	-0.0029133	-2.01637	10.14	LSGVLTVKAGDTIR	[8] Oxidation (K)	A0A0A0MTS7_HUMAN	Titin OS=Homo sapiens GN=TTN PE=1 SV=1	0	4992.66	26.7274	0	0	0	0	13455.7	1056.26	0	27385.8	19238.7
97632	49.6754	2	723.417	1444.82	-0.00535259	-3.70467	8.37	LSGVLTVKAGDTIR	[8] Oxidation (K)	A0A0A0MTS7_HUMAN	Titin OS=Homo sapiens GN=TTN PE=1 SV=1	0	47327.7	0	44117.8	0	225273	580.843	388.545	2.18479e+06	1074.84	83717.9	0
105261	46.1265	2	723.419	1444.82	-0.00190782	-1.32045	---	LSGVLTVKAGDTIR	[8] Oxidation (K)	A0A0A0MTS7_HUMAN	Titin OS=Homo sapiens GN=TTN PE=1 SV=1	0	0	0	0	0	0	0	0	814.178	0	0	15970.5
29256	48.2195	3	482.615	1444.82	-0.00266695	-1.84586	---	LSGVLTVKAGDTIR	[11] Oxidation (D)	A0A0A0MTS7_HUMAN	Titin OS=Homo sapiens GN=TTN PE=1 SV=1	0	3.44543e+06	2.97805e+06	2.34434e+06	41301.3	0.159389	15713.2	28.9615	480.385	0	0	0
50111	48.3443	2	723.419	1444.82	-0.00162936	-1.12772	13.96	LSGVLTVKAGDTIR	[11] Oxidation (D)	A0A0A0MTS7_HUMAN	Titin OS=Homo sapiens GN=TTN PE=1 SV=1	1291.44	3.57344e+06	2.53826e+06	2.49493e+06	0.789815	0	4030.16	261.812	2.16876	41.3534	35894.1	0
97632	49.6754	2	723.417	1444.82	-0.00535259	-3.70467	7.37	LSGVLTVKAGDTIR	[11] Oxidation (D)	A0A0A0MTS7_HUMAN	Titin OS=Homo sapiens GN=TTN PE=1 SV=1	0	47327.7	0	44117.8	0	225273	580.843	388.545	2.18479e+06	1074.84	83717.9	0
125220	43.5405	2	723.418	1444.82	-0.00278231	-1.92571	6.38	LSGVLTVKAGDTIR	[11] Oxidation (D)	A0A0A0MTS7_HUMAN	Titin OS=Homo sapiens GN=TTN PE=1 SV=1	0	0	75670.3	0	0	107950	3260.94	121.17	248415	0	636097	0
29277	53.4847	2	541.76	1081.5	-0.00115274	-1.06586	---	SVEIKPSDK	[1] Phospho (ST)	A0A0A0MTS7_HUMAN	Titin OS=Homo sapiens GN=TTN PE=1 SV=1	427480	901933	1.32647e+06	1.29903e+06	275784	1.47883e+06	685554	702236	1.479e+06	896505	9.8521e+06	237731
62484	53.5024	1	1082.51	1081.5	-0.0033489	-3.09652	4.4	SVEIKPSDK	[1] Phospho (ST)	A0A0A0MTS7_HUMAN	Titin OS=Homo sapiens GN=TTN PE=1 SV=1	75520.2	21282.7	17757.2	0	44241.9	50358.6	750159	0	26544.7	22749.2	5.18113e+06	19276.4
29366	29.5294	2	424.229	846.443	-0.00122581	-1.44819	4.11	KSVQEEK		A0A0A0MTS7_HUMAN	Titin OS=Homo sapiens GN=TTN PE=1 SV=1	242446	122378	138814	0	32431.1	142124	0	0	61675.3	149517	2775.95	79406
29397	32.316	3	466.936	1397.78	-0.00297565	-2.12883	---	VSAENIVGIGKPSK		A0A0A0MTS7_HUMAN	Titin OS=Homo sapiens GN=TTN PE=1 SV=1	12982	2.56978e+06	3.06225e+06	2.99993e+06	220932	0	5983.61	51614.7	227.577	0	11412.8	363564
31181	32.3335	2	699.9	1397.78	-0.00325073	-2.32563	11.72	VSAENIVGIGKPSK		A0A0A0MTS7_HUMAN	Titin OS=Homo sapiens GN=TTN PE=1 SV=1	309504	4.1569e+06	4.93926e+06	5.12284e+06	0	13159.2	5.27871	246279	11249.5	10893.2	0	44565.5
36657	31.2374	3	466.936	1397.79	-0.0022554	-1.61355	---	VSAENIVGIGKPSK		A0A0A0MTS7_HUMAN	Titin OS=Homo sapiens GN=TTN PE=1 SV=1	156366	0	0	0	0.869215	1279.78	19353.5	2358.94	13956	3.16737e+06	4106.61	0
39373	31.2018	2	699.9	1397.79	-0.00184686	-1.32127	12.52	VSAENIVGIGKPSK		A0A0A0MTS7_HUMAN	Titin OS=Homo sapiens GN=TTN PE=1 SV=1	0	306757	0	0	1737.47	186032	0	1454.92	0	5.64847e+06	518.657	0
40500	31.9451	2	699.9	1397.79	-0.00145962	-1.04424	9.16	VSAENIVGIGKPSK		A0A0A0MTS7_HUMAN	Titin OS=Homo sapiens GN=TTN PE=1 SV=1	0	0	10209.2	0	0	6865.05	0	2.14853e+06	21596.5	391046	0	0
40905	32.8993	3	466.936	1397.78	-0.00281828	-2.01624	---	VSAENIVGIGKPSK		A0A0A0MTS7_HUMAN	Titin OS=Homo sapiens GN=TTN PE=1 SV=1	0	9737.91	115270	23462.5	15748.3	2.29944e+06	2345.05	92147.9	2.17507e+06	193801	25407.5	4819.92
45770	32.9878	2	699.9	1397.79	-0.00217762	-1.55791	10.33	VSAENIVGIGKPSK		A0A0A0MTS7_HUMAN	Titin OS=Homo sapiens GN=TTN PE=1 SV=1	0	1677.25	70449.1	4192.09	0	3.07557e+06	7889.7	51.185	3.32499e+06	350141	0	423082
48836	30.6711	2	699.9	1397.79	-0.00198754	-1.42192	12.97	VSAENIVGIGKPSK		A0A0A0MTS7_HUMAN	Titin OS=Homo sapiens GN=TTN PE=1 SV=1	13442.8	0	0	0	28070.5	0	0	0	0	0	0	1.85181e+06
49441	30.6711	3	466.935	1397.78	-0.00329279	-2.35572	---	VSAENIVGIGKPSK		A0A0A0MTS7_HUMAN	Titin OS=Homo sapiens GN=TTN PE=1 SV=1	0	10132.7	1822.6	14919.4	0	9160.28	0	3746.76	3963.7	14590.2	0	1.04276e+06
50330	31.9451	3	466.936	1397.79	-0.00250908	-1.79504	---	VSAENIVGIGKPSK		A0A0A0MTS7_HUMAN	Titin OS=Homo sapiens GN=TTN PE=1 SV=1	150.748	10654.6	0	143193	0	0	59914.3	1.5321e+06	0	2525.52	2034.72	0
63053	29.5294	3	466.936	1397.78	-0.00284944	-2.03853	---	VSAENIVGIGKPSK		A0A0A0MTS7_HUMAN	Titin OS=Homo sapiens GN=TTN PE=1 SV=1	1.86152e+06	0	0	0	26445	0	38513.4	0	0	0	1133.77	0
78078	29.5294	2	699.9	1397.79	-0.00182158	-1.30319	8.85	VSAENIVGIGKPSK		A0A0A0MTS7_HUMAN	Titin OS=Homo sapiens GN=TTN PE=1 SV=1	2.45164e+06	0	6988.11	0	51012	0	212322	0.732833	429.525	0	0	0
91529	29.8722	3	466.936	1397.79	-0.00163997	-1.17326	---	VSAENIVGIGKPSK		A0A0A0MTS7_HUMAN	Titin OS=Homo sapiens GN=TTN PE=1 SV=1	21654.7	0	0	0	847138	0	13956.1	0	0	0	0	0
101346	29.8989	2	699.901	1397.79	-0.00110281	-0.788967	13.69	VSAENIVGIGKPSK		A0A0A0MTS7_HUMAN	Titin OS=Homo sapiens GN=TTN PE=1 SV=1	4931.89	26923.3	0	0	1.51304e+06	42.3814	0	0	100.114	0	0	0
29408	14.4202	2	660.792	1319.57	-0.00239201	-1.81272	3.29	VNKVPVTMTR	[7] Phospho (ST)|[8] Oxidation (M)|[9] Phospho (ST)	A0A0A0MTS7_HUMAN	Titin OS=Homo sapiens GN=TTN PE=1 SV=1	50221.5	910091	1.19781e+06	777953	23951	780157	33614	536279	473743	26949.9	0	28626
42856	35.5018	2	660.807	1319.6	0.0290351	22.0035	1.39	VNKVPVTMTR	[7] Phospho (ST)|[8] Oxidation (M)|[9] Phospho (ST)	A0A0A0MTS7_HUMAN	Titin OS=Homo sapiens GN=TTN PE=1 SV=1	437638	3.32089e+06	1.36446e+06	3.32692e+06	636220	991397	107409	2.09995e+06	1.99299e+06	2.80334e+06	439385	7.55165e+06
103199	35.5018	3	440.89	1319.65	0.0784683	59.465	---	VNKVPVTMTR	[7] Phospho (ST)|[8] Oxidation (M)|[9] Phospho (ST)	A0A0A0MTS7_HUMAN	Titin OS=Homo sapiens GN=TTN PE=1 SV=1	50177.6	83168.4	76513.9	315780	9731.47	32223.9	75323.9	408995	12462.1	663854	4636.36	123218
29488	14.0999	3	642.961	1925.86	0.00603316	3.13272	4.3	TDGGQYILKLSNVGGTK	[1] Phospho (ST)|[9] Oxidation (K)|[16] Phospho (ST)	A0A0A0MTS7_HUMAN	Titin OS=Homo sapiens GN=TTN PE=1 SV=1	414941	1.07271e+06	1.02036e+06	832757	193261	530127	117646	2.09542e+06	1.05189e+06	2.05344e+06	0	30807
90825	14.153	4	482.472	1925.86	0.00535986	2.78311	---	TDGGQYILKLSNVGGTK	[1] Phospho (ST)|[9] Oxidation (K)|[16] Phospho (ST)	A0A0A0MTS7_HUMAN	Titin OS=Homo sapiens GN=TTN PE=1 SV=1	104291	282218	296684	200856	2875.93	130308	22460.2	173381	279546	230850	0	0
29733	52.0101	2	512.724	1023.43	0.00373673	3.65119	0.83	TVTSLSIK	[3] Phospho (ST)|[4] Phospho (ST)|[8] Oxidation (K)	A0A0A0MTS7_HUMAN	Titin OS=Homo sapiens GN=TTN PE=1 SV=1	1155.52	91723.5	0	116322	1124.76	6.17709e+06	16707.4	127065	7.00158e+06	531478	737336	14716.4
105567	52.0101	1	1024.44	1023.43	0.00265876	2.5979	---	TVTSLSIK	[3] Phospho (ST)|[4] Phospho (ST)|[8] Oxidation (K)	A0A0A0MTS7_HUMAN	Titin OS=Homo sapiens GN=TTN PE=1 SV=1	0	22253.4	8230.87	77954.4	59029.6	2.80853e+06	2469.85	0	2.83267e+06	5936.42	419625	0
29811	48.664	4	576.538	2302.12	-0.0105969	-4.60308	4.07	VSAENEIGIGDPSPPSKPVFAK	[11] Oxidation (D)|[14] Oxidation (P)|[15] Oxidation (P)|[18] Oxidation (P)	A0A0A0MTS7_HUMAN	Titin OS=Homo sapiens GN=TTN PE=1 SV=1	34072	211278	317927	196547	5190.19	161938	114827	4.32286e+06	516397	4.91375e+06	45971.5	5772.84
46242	47.9879	3	768.384	2302.13	-0.00215673	-0.936839	6.2	VSAENEIGIGDPSPPSKPVFAK	[11] Oxidation (D)|[14] Oxidation (P)|[15] Oxidation (P)|[18] Oxidation (P)	A0A0A0MTS7_HUMAN	Titin OS=Homo sapiens GN=TTN PE=1 SV=1	2.46628e+06	1.82201e+06	2.10896e+06	885807	3.31321e+06	1.06771e+06	479477	1.36026e+06	1.18073e+06	1.72436e+06	291867	3.31313e+06
51184	46.4104	4	576.539	2302.13	-0.00674256	-2.92883	5.91	VSAENEIGIGDPSPPSKPVFAK	[11] Oxidation (D)|[14] Oxidation (P)|[15] Oxidation (P)|[18] Oxidation (P)	A0A0A0MTS7_HUMAN	Titin OS=Homo sapiens GN=TTN PE=1 SV=1	25218.2	10561.7	26135.9	0	153276	23343	250392	0	0	195245	3556.28	51005.4
69109	48.6996	3	768.379	2302.11	-0.0186814	-8.1148	---	VSAENEIGIGDPSPPSKPVFAK	[11] Oxidation (D)|[14] Oxidation (P)|[15] Oxidation (P)|[18] Oxidation (P)	A0A0A0MTS7_HUMAN	Titin OS=Homo sapiens GN=TTN PE=1 SV=1	258453	414920	607020	576681	151355	91819.9	85767.3	2.18262e+06	826909	3.09166e+06	15353.6	215184
29811	48.664	4	576.538	2302.12	-0.0105969	-4.60308	14.16	VSAENEIGIGDPSPPSKPVFAK	[11] Oxidation (D)|[12] Oxidation (P)|[17] Oxidation (K)|[18] Oxidation (P)	A0A0A0MTS7_HUMAN	Titin OS=Homo sapiens GN=TTN PE=1 SV=1	34072	211278	317927	196547	5190.19	161938	114827	4.32286e+06	516397	4.91375e+06	45971.5	5772.84
54718	50.0123	4	576.538	2302.12	-0.00905801	-3.93461	11.1	VSAENEIGIGDPSPPSKPVFAK	[11] Oxidation (D)|[12] Oxidation (P)|[17] Oxidation (K)|[18] Oxidation (P)	A0A0A0MTS7_HUMAN	Titin OS=Homo sapiens GN=TTN PE=1 SV=1	32045.9	0	0	0	10632	2.2647e+06	9622.69	0	0	25996.6	0	27096.8
69109	48.6996	3	768.379	2302.11	-0.0186814	-8.1148	---	VSAENEIGIGDPSPPSKPVFAK	[11] Oxidation (D)|[12] Oxidation (P)|[17] Oxidation (K)|[18] Oxidation (P)	A0A0A0MTS7_HUMAN	Titin OS=Homo sapiens GN=TTN PE=1 SV=1	258453	414920	607020	576681	151355	91819.9	85767.3	2.18262e+06	826909	3.09166e+06	15353.6	215184
29879	54.9961	3	834.076	2499.21	0.0112763	4.51197	3.69	MTFENNVASLYLSGIEVKHDGK	[1] Oxidation (M)|[6] Oxidation (N)|[20] Oxidation (D)	A0A0A0MTS7_HUMAN	Titin OS=Homo sapiens GN=TTN PE=1 SV=1	685392	51787.5	0	3603.18	469394	2.01952e+07	22599.1	42580.3	1.49375e+07	24789.3	21847.7	39705.7
117533	55.0318	2	1250.61	2499.21	0.0157319	6.29477	---	MTFENNVASLYLSGIEVKHDGK	[1] Oxidation (M)|[6] Oxidation (N)|[20] Oxidation (D)	A0A0A0MTS7_HUMAN	Titin OS=Homo sapiens GN=TTN PE=1 SV=1	0	0	0	0	0	5.9977e+06	0	0	3.35768e+06	0	0	3969.63
29915	27.8341	3	372.222	1113.64	0.00452868	4.06656	22.19	VNKTPIADLK	[5] Oxidation (P)	A0A0A0MTS7_HUMAN	Titin OS=Homo sapiens GN=TTN PE=1 SV=1	112022	573831	714030	596109	209985	16445.6	711.542	0	200818	1158.87	953.089	0
29982	16.8282	3	915.442	2743.3	0.0101616	3.70415	5.38	IKMSFSNGVAVLIIPDVQISFGGK	[2] Oxidation (K)|[3] Oxidation (M)|[4] Phospho (ST)|[6] Phospho (ST)|[7] Oxidation (N)|[24] Oxidation (K)	A0A0A0MTS7_HUMAN	Titin OS=Homo sapiens GN=TTN PE=1 SV=1	1.70061e+06	3.67894e+06	3.18936e+06	3.43987e+06	4.11967e+06	2.5403e+06	0	2.81877e+06	2.7369e+06	1.18064e+06	2248.82	1.60331e+06
29989	82.88	2	790.4	1578.78	0.00400086	2.53415	10.7	ETITLKWNPPLR	[4] Phospho (ST)|[8] Oxidation (N)|[9] Oxidation (P)	A0A0A0MTS7_HUMAN	Titin OS=Homo sapiens GN=TTN PE=1 SV=1	1.2873e+06	1.62316e+06	1.1975e+06	21250.1	30216.9	4458.25	416770	1.38575e+06	775879	811947	139887	488039
30008	13.7104	2	488.75	975.486	-0.00101519	-1.0407	4.81	DLEVSEIR	[1] Oxidation (D)	A0A0A0MTS7_HUMAN	Titin OS=Homo sapiens GN=TTN PE=1 SV=1	145836	328313	198118	689144	79730.4	259858	10216.6	275624	7057.21	421539	0	25096.9
30108	75.1689	2	915.453	1828.89	0.00637233	3.48427	1.89	KDAGEYTITATNPFGTK	[13] Oxidation (P)	A0A0A0MTS7_HUMAN	Titin OS=Homo sapiens GN=TTN PE=1 SV=1	2.18043e+06	4.68154e+06	5.61177e+06	3.23349e+06	958988	4.04332e+06	1.58122e+06	2.51745e+06	5.55691e+06	3.64798e+06	574148	3.4903e+06
30159	66.9143	2	950.373	1898.73	-0.00544139	-2.86579	7.62	ATNDVGSDTCVGSIALK	[2] Phospho (ST)|[4] Oxidation (D)|[8] Oxidation (D)|[13] Phospho (ST)	A0A0A0MTS7_HUMAN	Titin OS=Homo sapiens GN=TTN PE=1 SV=1	4.00052e+06	477183	207837	57817.3	611335	20538.4	68593.1	3.48401e+06	56426.3	117715	196961	424350
53183	67.3606	2	950.374	1898.73	-0.0037197	-1.95904	4.61	ATNDVGSDTCVGSIALK	[2] Phospho (ST)|[4] Oxidation (D)|[8] Oxidation (D)|[13] Phospho (ST)	A0A0A0MTS7_HUMAN	Titin OS=Homo sapiens GN=TTN PE=1 SV=1	335313	3422.09	51497.4	30049.8	72368.3	0	251268	724.169	12774.7	4.26971e+06	250833	2.543e+06
30196	82.9161	2	1003.48	2004.95	0.00325866	1.62531	5.34	EISIEAMDFVDRLLVK	[3] Phospho (ST)|[8] Oxidation (D)|[11] Oxidation (D)|[16] Oxidation (K)	A0A0A0MTS7_HUMAN	Titin OS=Homo sapiens GN=TTN PE=1 SV=1	649562	4.58061e+06	3.98738e+06	495189	47476.5	27010.6	316311	3.2002e+06	3.08555e+06	2.60466e+06	644856	2.65536e+06
30276	13.4446	2	471.739	941.463	0.00453374	4.81565	2.24	KTLTDLR	[1] Oxidation (K)|[2] Phospho (ST)	A0A0A0MTS7_HUMAN	Titin OS=Homo sapiens GN=TTN PE=1 SV=1	214070	11152.7	25.4798	17369.6	35575.9	19.8031	0	234594	11388.3	134125	621.571	838321
30528	15.1653	3	301.185	900.532	0.00368074	4.08732	12.23	KVSVVPPK	[1] Oxidation (K)|[6] Oxidation (P)|[7] Oxidation (P)	A0A0A0MTS7_HUMAN	Titin OS=Homo sapiens GN=TTN PE=1 SV=1	197246	97239.8	91266.6	91334.7	695.653	13.9012	814.741	47764.3	36839.3	0	6708.36	0
30643	50.0887	3	687.315	2058.92	-0.00743892	-3.61301	13.91	VSAINGAGKGDSCEVTGTIK	[5] Oxidation (N)|[16] Phospho (ST)	A0A0A0MTS7_HUMAN	Titin OS=Homo sapiens GN=TTN PE=1 SV=1	2.165e+06	0	656846	285280	910268	2.96054e+06	3624.85	23686.1	13241.8	3.25513e+06	69925.3	1.12606e+06
30731	42.7604	3	992.787	2975.34	0.0107669	3.61872	3.6	DAAIIDVTSSFTSLVLDNVNRYDSGK	[1] Oxidation (D)|[6] Oxidation (D)|[13] Phospho (ST)|[17] Oxidation (D)|[18] Oxidation (N)|[20] Oxidation (N)|[23] Oxidation (D)	A0A0A0MTS7_HUMAN	Titin OS=Homo sapiens GN=TTN PE=1 SV=1	5.95602e+06	5.66044e+06	4.77966e+06	3.64443e+06	4.49318e+06	5.60576e+06	5594.99	5.74769e+06	4.78248e+06	6.23141e+06	13945.5	1.00216e+06
30881	19.6871	2	582.275	1162.53	-0.00372305	-3.20252	0.92	APPPRAEVSK	[2] Oxidation (P)|[3] Oxidation (P)|[9] Phospho (ST)	A0A0A0MTS7_HUMAN	Titin OS=Homo sapiens GN=TTN PE=1 SV=1	1.5929e+06	526721	525104	535131	166844	482044	1.23329e+06	423553	472559	209744	196820	92590.4
30935	46.7286	3	702.614	2104.82	-0.00370036	-1.75804	7.45	DATLQDMGTYVVMVGAAR	[1] Oxidation (D)|[3] Phospho (ST)|[6] Oxidation (D)|[7] Oxidation (M)|[9] Phospho (ST)	A0A0A0MTS7_HUMAN	Titin OS=Homo sapiens GN=TTN PE=1 SV=1	186685	1.27309e+06	1.34097e+06	1.15476e+06	0	902189	3258.02	329892	808064	1.32714e+06	36022	1.19376e+06
30936	73.0167	2	1005.47	2008.93	-0.00971017	-4.83348	4.78	NEEAIFDSSKYIILQK	[1] Oxidation (N)|[8] Phospho (ST)|[10] Oxidation (K)	A0A0A0MTS7_HUMAN	Titin OS=Homo sapiens GN=TTN PE=1 SV=1	671007	2.12684e+06	2.7376e+06	2.89611e+06	290131	1.8691e+06	179600	361931	1.93125e+06	192569	56024.2	1.85491e+06
30936	73.0167	2	1005.47	2008.93	-0.00971017	-4.83348	1.96	NEEAIFDSSKYIILQK	[1] Oxidation (N)|[9] Phospho (ST)|[10] Oxidation (K)	A0A0A0MTS7_HUMAN	Titin OS=Homo sapiens GN=TTN PE=1 SV=1	671007	2.12684e+06	2.7376e+06	2.89611e+06	290131	1.8691e+06	179600	361931	1.93125e+06	192569	56024.2	1.85491e+06
30945	73.6261	2	652.354	1302.69	-0.00244023	-1.87322	1.11	VVAKPKEMTPR	[6] Oxidation (K)|[8] Oxidation (M)|[10] Oxidation (P)	A0A0A0MTS7_HUMAN	Titin OS=Homo sapiens GN=TTN PE=1 SV=1	118018	3.99515e+06	4.27285e+06	6.65041e+06	209898	2.72039e+06	118971	65269.4	2.80745e+06	87133.7	140215	215537
43818	71.5409	2	652.358	1302.7	0.00400658	3.07561	0.24	VVAKPKEMTPR	[6] Oxidation (K)|[8] Oxidation (M)|[10] Oxidation (P)	A0A0A0MTS7_HUMAN	Titin OS=Homo sapiens GN=TTN PE=1 SV=1	4.34871e+06	425892	801683	139532	3.37436e+06	211325	0	856561	213584	4.64788e+06	6638.02	1.95999e+06
31286	63.7611	4	641.059	2560.21	-0.00569895	-2.22597	5.51	IIARNAVGTISPPSQSSGIIMTR	[5] Oxidation (N)|[11] Phospho (ST)|[21] Oxidation (M)|[22] Phospho (ST)	A0A0A0MTS7_HUMAN	Titin OS=Homo sapiens GN=TTN PE=1 SV=1	66551.1	2.3715e+06	2.23825e+06	3.59221e+06	738097	1.86796e+06	36499.8	2.09866e+06	1.9479e+06	833546	116718	409593
83230	62.5114	4	641.06	2560.21	-0.00317496	-1.24011	6.53	IIARNAVGTISPPSQSSGIIMTR	[5] Oxidation (N)|[11] Phospho (ST)|[21] Oxidation (M)|[22] Phospho (ST)	A0A0A0MTS7_HUMAN	Titin OS=Homo sapiens GN=TTN PE=1 SV=1	2.64576e+06	111190	181058	211802	414358	369429	2254.87	57335.8	3753.86	52206.3	35098.2	1.20178e+06
31286	63.7611	4	641.059	2560.21	-0.00569895	-2.22597	8.91	IIARNAVGTISPPSQSSGIIMTR	[5] Oxidation (N)|[14] Phospho (ST)|[21] Oxidation (M)|[22] Phospho (ST)	A0A0A0MTS7_HUMAN	Titin OS=Homo sapiens GN=TTN PE=1 SV=1	66551.1	2.3715e+06	2.23825e+06	3.59221e+06	738097	1.86796e+06	36499.8	2.09866e+06	1.9479e+06	833546	116718	409593
31450	20.253	3	580.647	1738.92	0.0093931	5.40172	---	AGSDLVLDAAVGGKPEPK	[17] Oxidation (P)	A0A0A0MTS7_HUMAN	Titin OS=Homo sapiens GN=TTN PE=1 SV=1	16192.2	1.33894e+06	1.47899e+06	883122	11431.8	850656	119217	1.13246e+06	1.4725e+06	1.16036e+06	118174	979452
54241	20.253	4	435.736	1738.92	0.00605022	3.47932	3.98	AGSDLVLDAAVGGKPEPK	[17] Oxidation (P)	A0A0A0MTS7_HUMAN	Titin OS=Homo sapiens GN=TTN PE=1 SV=1	7451.48	467821	501309	203271	0	415479	75041.1	40457.2	483844	210459	91058.5	169389
101505	20.2883	2	870.467	1738.92	0.00843751	4.85218	---	AGSDLVLDAAVGGKPEPK	[17] Oxidation (P)	A0A0A0MTS7_HUMAN	Titin OS=Homo sapiens GN=TTN PE=1 SV=1	34633.7	405927	440555	22303.7	146.293	4101.42	4592.12	301522	14803.7	334795	0	299859
31683	59.9805	2	896.931	1791.85	0.00349403	1.94996	1.18	TTARDPIYPPDPPIK	[2] Phospho (ST)|[5] Oxidation (D)|[6] Oxidation (P)	A0A0A0MTS7_HUMAN	Titin OS=Homo sapiens GN=TTN PE=1 SV=1	0	219186	0	198402	233033	435701	1.66024e+07	436223	700442	482858	998653	230407
31687	34.155	2	837.389	1672.76	0.00437619	2.61615	3.53	DGEEIVPSPKYSIK	[1] Oxidation (D)|[7] Oxidation (P)|[12] Phospho (ST)	A0A0A0MTS7_HUMAN	Titin OS=Homo sapiens GN=TTN PE=1 SV=1	2.96316e+06	7.34011e+06	6.99906e+06	4.93186e+06	3.60804e+06	4.70686e+06	1.09553e+06	4.90747e+06	5.82317e+06	4.53873e+06	1.24563e+06	5.43274e+06
31779	83.4005	3	531.317	1590.93	-0.00464448	-2.91934	0.04	APAVVAKKPELPPVK	[8] Oxidation (K)|[13] Oxidation (P)|[15] Oxidation (K)	A0A0A0MTS7_HUMAN	Titin OS=Homo sapiens GN=TTN PE=1 SV=1	549513	507750	610558	477098	0	1399.91	0	388193	586619	497704	0	439117
78834	86.3614	3	531.318	1590.93	-0.00284234	-1.78659	1.49	APAVVAKKPELPPVK	[8] Oxidation (K)|[13] Oxidation (P)|[15] Oxidation (K)	A0A0A0MTS7_HUMAN	Titin OS=Homo sapiens GN=TTN PE=1 SV=1	0	0	0	131.088	0	0	393290	0	0	584.906	111.484	0
105885	85.0163	3	531.318	1590.93	-0.00162254	-1.01987	1.44	APAVVAKKPELPPVK	[8] Oxidation (K)|[13] Oxidation (P)|[15] Oxidation (K)	A0A0A0MTS7_HUMAN	Titin OS=Homo sapiens GN=TTN PE=1 SV=1	995.451	863.861	0	0	299376	0	0	0	0	0	21878.4	0
31862	15.0947	3	611.609	1831.81	-0.00664802	-3.6292	7.35	VTAINKAGPGKPSDASK	[6] Oxidation (K)|[9] Oxidation (P)|[13] Phospho (ST)|[16] Phospho (ST)	A0A0A0MTS7_HUMAN	Titin OS=Homo sapiens GN=TTN PE=1 SV=1	2.24499e+06	1.10153e+06	1.23236e+06	836025	699666	944718	13742.6	410789	1.13031e+06	321459	5377.9	1668.89
99714	15.0947	2	916.91	1831.81	-0.00582297	-3.1788	---	VTAINKAGPGKPSDASK	[6] Oxidation (K)|[9] Oxidation (P)|[13] Phospho (ST)|[16] Phospho (ST)	A0A0A0MTS7_HUMAN	Titin OS=Homo sapiens GN=TTN PE=1 SV=1	675090	586397	508318	270355	51.3003	260890	468.631	0	329220	0	0	55.7963
31862	15.0947	3	611.609	1831.81	-0.00664802	-3.6292	8.97	VTAINKAGPGKPSDASK	[2] Phospho (ST)|[5] Oxidation (N)|[9] Oxidation (P)|[16] Phospho (ST)	A0A0A0MTS7_HUMAN	Titin OS=Homo sapiens GN=TTN PE=1 SV=1	2.24499e+06	1.10153e+06	1.23236e+06	836025	699666	944718	13742.6	410789	1.13031e+06	321459	5377.9	1668.89
99714	15.0947	2	916.91	1831.81	-0.00582297	-3.1788	---	VTAINKAGPGKPSDASK	[2] Phospho (ST)|[5] Oxidation (N)|[9] Oxidation (P)|[16] Phospho (ST)	A0A0A0MTS7_HUMAN	Titin OS=Homo sapiens GN=TTN PE=1 SV=1	675090	586397	508318	270355	51.3003	260890	468.631	0	329220	0	0	55.7963
31877	34.5979	4	741.591	2962.34	0.0306055	10.3316	---	DLTIQPSLKLPFNTYSIQAGEDLK	[1] Oxidation (D)|[6] Oxidation (P)|[7] Phospho (ST)|[14] Phospho (ST)|[16] Phospho (ST)	A0A0A0MTS7_HUMAN	Titin OS=Homo sapiens GN=TTN PE=1 SV=1	65489.3	181974	224199	237084	89381.2	144901	3493.59	375544	96088.8	36906.4	57021.2	35960.9
71227	34.6156	3	988.44	2962.3	-0.00880429	-2.97211	4.57	DLTIQPSLKLPFNTYSIQAGEDLK	[1] Oxidation (D)|[6] Oxidation (P)|[7] Phospho (ST)|[14] Phospho (ST)|[16] Phospho (ST)	A0A0A0MTS7_HUMAN	Titin OS=Homo sapiens GN=TTN PE=1 SV=1	26318.9	1.38962e+06	1.44322e+06	817018	44849.7	1.22702e+06	0	633101	648936	0	50491.7	20376.6
31899	19.2464	2	377.749	753.484	-0.00197318	-2.61873	1.21	AAPVIKR		A0A0A0MTS7_HUMAN	Titin OS=Homo sapiens GN=TTN PE=1 SV=1	92376.9	0	178.015	557.841	63914.7	0	313.451	0	0	10451.4	0	0
32009	42.9372	3	562.302	1683.88	-0.0023035	-1.36797	1.47	EQVTEPAAKVPMKPK	[11] Oxidation (P)|[15] Oxidation (K)	A0A0A0MTS7_HUMAN	Titin OS=Homo sapiens GN=TTN PE=1 SV=1	195546	8017.66	9108.31	44498.5	1.70171e+06	0	281762	1.14309e+06	9880.95	3.89911e+06	436806	12321.6
32084	38.2977	2	486.297	970.579	-0.00215842	-2.22385	9.25	IVVEEKVR		A0A0A0MTS7_HUMAN	Titin OS=Homo sapiens GN=TTN PE=1 SV=1	41949	761046	313027	730653	421564	392697	102030	967477	665017	684115	0	48084.7
32101	65.5298	2	543.823	1085.63	0.00410589	3.78204	5.6	IVPGVIGLMR	[3] Oxidation (P)|[9] Oxidation (M)	A0A0A0MTS7_HUMAN	Titin OS=Homo sapiens GN=TTN PE=1 SV=1	21334.6	21956.7	7863.54	15188.8	2.30141e+06	54425.9	4781.78	214715	41161.5	1.60065e+06	57.9289	2.61094e+06
32184	39.5548	2	523.282	1044.55	0.003664	3.50774	10.15	DKPAVAPATK	[2] Oxidation (K)|[3] Oxidation (P)|[7] Oxidation (P)	A0A0A0MTS7_HUMAN	Titin OS=Homo sapiens GN=TTN PE=1 SV=1	2652.93	1.4975e+06	1.3863e+06	1.59526e+06	4933.94	2.02571e+06	11597.6	1.12952e+06	991730	1.89128e+06	93496.6	74749.1
67186	40.6711	2	523.282	1044.55	0.00352847	3.37799	10.2	DKPAVAPATK	[2] Oxidation (K)|[3] Oxidation (P)|[7] Oxidation (P)	A0A0A0MTS7_HUMAN	Titin OS=Homo sapiens GN=TTN PE=1 SV=1	903643	265989	111189	227815	655559	29555.5	260.609	5248.44	249333	0	206.144	0
72748	41.1316	2	523.28	1044.55	0.000647791	0.620166	9.39	DKPAVAPATK	[2] Oxidation (K)|[3] Oxidation (P)|[7] Oxidation (P)	A0A0A0MTS7_HUMAN	Titin OS=Homo sapiens GN=TTN PE=1 SV=1	31.541	10888.1	396213	2495.23	3794.03	3824.96	0	17159.8	9233.95	10052.2	0	20853
32292	64.7972	2	538.704	1075.39	0.00303619	2.82334	1.56	YRMHSDR	[3] Oxidation (M)|[5] Phospho (ST)|[6] Oxidation (D)	A0A0A0MTS7_HUMAN	Titin OS=Homo sapiens GN=TTN PE=1 SV=1	0	5.12323e+06	414984	4.65775e+06	6.69983	0	0	0	0	34055.6	0	0
40125	63.8147	2	538.704	1075.39	0.0037314	3.4698	1.28	YRMHSDR	[3] Oxidation (M)|[5] Phospho (ST)|[6] Oxidation (D)	A0A0A0MTS7_HUMAN	Titin OS=Homo sapiens GN=TTN PE=1 SV=1	0	0	6.50406e+06	0	88.0456	0	0	0	0	0	1.11348	0
32330	64.8508	2	1029.99	2057.96	-0.0393844	-19.1372	1.06	HTVTLKWAKPEYTGGFK	[2] Phospho (ST)|[10] Oxidation (P)	A0A0A0MTS7_HUMAN	Titin OS=Homo sapiens GN=TTN PE=1 SV=1	5.6026e+06	5.44007e+06	4.52186e+06	7.11312e+06	1.43167e+06	1.38131e+06	28838.3	4.62174e+06	1.52503e+06	9.86927e+06	181413	239308
32386	26.314	3	533.242	1596.7	-0.00287971	-1.80353	---	EPGPPGTPFATAISK	[2] Oxidation (P)|[4] Oxidation (P)|[5] Oxidation (P)|[11] Phospho (ST)	A0A0A0MTS7_HUMAN	Titin OS=Homo sapiens GN=TTN PE=1 SV=1	1.04555e+06	21399.5	6007.95	19387.8	107448	3855.33	1.3757e+06	2.82206e+06	0	3.7531e+06	34229.8	2.04357e+06
75143	26.4027	2	799.359	1596.7	-0.00295574	-1.85115	4.66	EPGPPGTPFATAISK	[2] Oxidation (P)|[4] Oxidation (P)|[5] Oxidation (P)|[11] Phospho (ST)	A0A0A0MTS7_HUMAN	Titin OS=Homo sapiens GN=TTN PE=1 SV=1	84513.5	13099	0	0	102222	5549.62	555432	1.60627e+06	11711.5	1.64338e+06	11133.6	741967
32399	16.4756	3	607.298	1818.87	-0.00566788	-3.11614	2.43	AGSDLVLDAAVGGKPEPK	[3] Phospho (ST)|[14] Oxidation (K)	A0A0A0MTS7_HUMAN	Titin OS=Homo sapiens GN=TTN PE=1 SV=1	183196	1.61522e+06	1.05453e+06	877528	181157	889592	32970.3	819079	423995	656672	183293	677470
32449	23.6277	3	752.695	2255.06	-0.00910564	-4.03785	1.47	DSSGALIVQEPPSFVTKPGSK	[1] Oxidation (D)|[11] Oxidation (P)|[16] Phospho (ST)	A0A0A0MTS7_HUMAN	Titin OS=Homo sapiens GN=TTN PE=1 SV=1	26126.2	5.85752e+06	4.3219e+06	9.15962e+06	191952	555445	15023.7	89877.4	2.36674e+06	597067	66768.2	157377
32539	58.0568	3	375.498	1123.47	0.00194452	1.73081	4.24	KVTVTWSK	[1] Oxidation (K)|[3] Phospho (ST)|[5] Phospho (ST)	A0A0A0MTS7_HUMAN	Titin OS=Homo sapiens GN=TTN PE=1 SV=1	0	0	0	0	0	0	0	0	0	0	2.3006e+06	0
32885	56.6703	3	567.272	1698.79	-0.00457521	-2.6932	5.15	THIKTTPATLALEK	[6] Phospho (ST)|[9] Phospho (ST)|[14] Oxidation (K)	A0A0A0MTS7_HUMAN	Titin OS=Homo sapiens GN=TTN PE=1 SV=1	281633	12199.5	62092.2	15611.9	0	218343	40826.9	1047.61	18593.2	47975.4	0	619.912
32898	45.0632	2	656.278	1310.54	0.00270999	2.06784	0.43	TPSPTVPESPR	[2] Oxidation (P)|[4] Oxidation (P)|[5] Phospho (ST)|[7] Oxidation (P)|[10] Oxidation (P)	A0A0A0MTS7_HUMAN	Titin OS=Homo sapiens GN=TTN PE=1 SV=1	151555	2.50065e+06	3.34129e+06	2.32519e+06	352169	2.64162e+06	65800.1	922982	2.98156e+06	1.21212e+06	355290	70729.1
32998	35.731	2	388.736	775.457	-0.00259917	-3.35178	5.59	APAKFVK	[7] Oxidation (K)	A0A0A0MTS7_HUMAN	Titin OS=Homo sapiens GN=TTN PE=1 SV=1	2888.75	131642	22879.8	11275.1	0	384.923	0	0	10725.5	69.2719	1172.14	0
32999	21.7565	2	576.792	1151.57	-0.000608646	-0.528536	0.95	NNTLVLQVR	[2] Oxidation (N)|[3] Phospho (ST)	A0A0A0MTS7_HUMAN	Titin OS=Homo sapiens GN=TTN PE=1 SV=1	23851.3	551915	353409	449602	260819	196593	239278	265594	337569	85034.7	2.29817e+06	17734.7
33015	28.451	2	649.82	1297.63	-0.00151755	-1.16948	3.56	EVGVSITGTTVR	[5] Phospho (ST)	A0A0A0MTS7_HUMAN	Titin OS=Homo sapiens GN=TTN PE=1 SV=1	0	0	0	18674.4	0	130925	334139	0	0	16442.1	1.06234e+06	2.16828e+06
33062	83.2039	2	1135.07	2268.13	-0.0034908	-1.53906	3.83	IELPATVTGKPEPKITWTK	[4] Oxidation (P)|[6] Phospho (ST)|[11] Oxidation (P)|[13] Oxidation (P)|[14] Oxidation (K)|[19] Oxidation (K)	A0A0A0MTS7_HUMAN	Titin OS=Homo sapiens GN=TTN PE=1 SV=1	7.89017e+06	2.77029e+06	2.22529e+06	531535	102978	153535	203933	2.03241e+06	1.56316e+06	2.10182e+06	11775.8	1.7451e+06
33062	83.2039	2	1135.07	2268.13	-0.0034908	-1.53906	5.91	IELPATVTGKPEPKITWTK	[8] Phospho (ST)|[10] Oxidation (K)|[11] Oxidation (P)|[13] Oxidation (P)|[14] Oxidation (K)|[19] Oxidation (K)	A0A0A0MTS7_HUMAN	Titin OS=Homo sapiens GN=TTN PE=1 SV=1	7.89017e+06	2.77029e+06	2.22529e+06	531535	102978	153535	203933	2.03241e+06	1.56316e+06	2.10182e+06	11775.8	1.7451e+06
33107	77.5586	3	775.048	2322.12	-0.00113344	-0.488105	4.22	VAAENAIGQSDYTEIEDSVLAK		A0A0A0MTS7_HUMAN	Titin OS=Homo sapiens GN=TTN PE=1 SV=1	511591	1.82308e+06	1.38745e+06	1.29317e+06	528502	312728	227947	923518	250154	1.26256e+06	934765	857735
33127	71.8612	3	790.736	2369.19	-0.00487732	-2.05864	4.43	GKPLILEGTFTGTPPISVTWK	[14] Oxidation (P)|[15] Oxidation (P)|[17] Phospho (ST)|[21] Oxidation (K)	A0A0A0MTS7_HUMAN	Titin OS=Homo sapiens GN=TTN PE=1 SV=1	254850	1.13369e+06	953053	931873	133948	442656	287777	1.15931e+06	809506	3.35925e+06	1.81313e+06	3.4748e+06
33234	38.6686	3	461.244	1380.71	-0.0018435	-1.33518	3.76	VISKRPISETR	[6] Oxidation (P)|[10] Phospho (ST)	A0A0A0MTS7_HUMAN	Titin OS=Homo sapiens GN=TTN PE=1 SV=1	55119.5	503326	2.06108e+06	457815	171095	143128	19858.2	59626.8	1.48059e+06	363792	8068.27	27259.3
33246	50.3016	3	449.88	1346.62	0.00289678	2.15115	5.62	DPIYPPDPPIK	[4] Phospho (Y)|[6] Oxidation (P)	A0A0A0MTS7_HUMAN	Titin OS=Homo sapiens GN=TTN PE=1 SV=1	0	2.19752e+06	762468	2.12144e+06	966.482	290511	174.424	40726.2	359169	238894	0	881.925
33292	80.1286	2	699.371	1396.73	0.00608702	4.35808	0.98	TTPATLALEKIK	[2] Phospho (ST)|[10] Oxidation (K)|[12] Oxidation (K)	A0A0A0MTS7_HUMAN	Titin OS=Homo sapiens GN=TTN PE=1 SV=1	153764	663541	352859	550884	63262.2	496307	103322	648301	264168	225934	39468.8	35453.8
33350	15.6437	3	414.216	1239.63	0.00350759	2.82956	8.34	LTVSRVTQEK	[2] Phospho (ST)	A0A0A0MTS7_HUMAN	Titin OS=Homo sapiens GN=TTN PE=1 SV=1	121393	0	7204.09	3534.54	57079.5	33999.4	359872	22107	26894.1	196110	3010.77	136103
33350	15.6437	3	414.216	1239.63	0.00350759	2.82956	6.42	LTVSRVTQEK	[4] Phospho (ST)	A0A0A0MTS7_HUMAN	Titin OS=Homo sapiens GN=TTN PE=1 SV=1	121393	0	7204.09	3534.54	57079.5	33999.4	359872	22107	26894.1	196110	3010.77	136103
33433	63.779	3	776.332	2325.98	0.00695861	2.99171	3.55	YILTVENSSGSKSAFVNVR	[4] Phospho (ST)|[8] Phospho (ST)|[9] Phospho (ST)|[12] Oxidation (K)	A0A0A0MTS7_HUMAN	Titin OS=Homo sapiens GN=TTN PE=1 SV=1	38498.8	3.64629e+06	4.52412e+06	2.00089e+06	573062	2.8492e+06	26436.7	3.21351e+06	3.79675e+06	2.0694e+06	328448	1.2744e+06
33433	63.779	3	776.332	2325.98	0.00695861	2.99171	5.47	YILTVENSSGSKSAFVNVR	[4] Phospho (ST)|[9] Phospho (ST)|[12] Oxidation (K)|[13] Phospho (ST)	A0A0A0MTS7_HUMAN	Titin OS=Homo sapiens GN=TTN PE=1 SV=1	38498.8	3.64629e+06	4.52412e+06	2.00089e+06	573062	2.8492e+06	26436.7	3.21351e+06	3.79675e+06	2.0694e+06	328448	1.2744e+06
33457	73.859	4	669.361	2673.42	0.000954363	0.356983	2.36	IEVPISGRPKPTITWTKDGLPLK	[4] Oxidation (P)|[9] Oxidation (P)|[11] Oxidation (P)|[16] Phospho (ST)	A0A0A0MTS7_HUMAN	Titin OS=Homo sapiens GN=TTN PE=1 SV=1	41941.2	60789	59925.1	63930.5	32613.4	31342	17688.3	0	224570	3.93725e+06	12020	122581
33460	21.067	3	513.586	1537.74	0.00462326	3.00655	---	YVCQAKNDAGIQR	[7] Oxidation (N)	A0A0A0MTS7_HUMAN	Titin OS=Homo sapiens GN=TTN PE=1 SV=1	746716	3.48045e+06	3.11855e+06	2.21782e+06	212715	2.24628e+06	120185	485006	1.57959e+06	1.46455e+06	268119	1.36242e+06
61241	21.067	2	769.874	1537.73	0.00228115	1.48345	3.23	YVCQAKNDAGIQR	[7] Oxidation (N)	A0A0A0MTS7_HUMAN	Titin OS=Homo sapiens GN=TTN PE=1 SV=1	307745	1.89376e+06	1.6422e+06	1.00199e+06	284947	929980	259020	527412	735362	857992	230785	1.37213e+06
33603	29.4881	3	567.901	1700.68	0.00226592	1.33237	0.3	VGASDPSDSSDPQIAK	[8] Oxidation (D)|[10] Phospho (ST)|[11] Oxidation (D)|[12] Oxidation (P)	A0A0A0MTS7_HUMAN	Titin OS=Homo sapiens GN=TTN PE=1 SV=1	0	5.84512e+06	96009.9	0	6535.82	0	0	106495	0	0	44.1022	0
36870	30.0777	3	567.9	1700.68	0.00171858	1.01053	0.24	VGASDPSDSSDPQIAK	[8] Oxidation (D)|[10] Phospho (ST)|[11] Oxidation (D)|[12] Oxidation (P)	A0A0A0MTS7_HUMAN	Titin OS=Homo sapiens GN=TTN PE=1 SV=1	0	253499	3.20175e+06	5.22258e+06	0	0	0	0	0	22312.7	0	10569.8
52101	29.0075	3	567.901	1700.68	0.00254406	1.49591	0.92	VGASDPSDSSDPQIAK	[8] Oxidation (D)|[10] Phospho (ST)|[11] Oxidation (D)|[12] Oxidation (P)	A0A0A0MTS7_HUMAN	Titin OS=Homo sapiens GN=TTN PE=1 SV=1	0	0	0	444.708	4521.49	545.58	390.443	3.63869e+06	0	2.19499e+06	28117.2	1.55984e+06
60018	30.6357	3	567.9	1700.68	0.00146161	0.859427	0.87	VGASDPSDSSDPQIAK	[8] Oxidation (D)|[10] Phospho (ST)|[11] Oxidation (D)|[12] Oxidation (P)	A0A0A0MTS7_HUMAN	Titin OS=Homo sapiens GN=TTN PE=1 SV=1	0	0	8654.38	7577.73	0	3.15789e+06	0	13201.7	2.8284e+06	0	0	1752.64
81449	29.5022	2	851.347	1700.68	0.0019854	1.16742	---	VGASDPSDSSDPQIAK	[8] Oxidation (D)|[10] Phospho (ST)|[11] Oxidation (D)|[12] Oxidation (P)	A0A0A0MTS7_HUMAN	Titin OS=Homo sapiens GN=TTN PE=1 SV=1	0	1.25591e+06	0	0	0	0	0	0	0	0	4919.63	0
33614	78.8515	2	795.857	1589.7	0.00287229	1.80681	1.66	GWQTVDTTVKDTK	[10] Oxidation (K)|[11] Oxidation (D)|[12] Phospho (ST)	A0A0A0MTS7_HUMAN	Titin OS=Homo sapiens GN=TTN PE=1 SV=1	43080	50018.8	48746.5	29185.3	30678.2	37704.9	433052	85800.2	4631.47	113174	901864	4.21965e+06
33633	83.9849	2	488.295	974.575	0.00460352	4.72364	0.18	LPPFFARK		A0A0A0MTS7_HUMAN	Titin OS=Homo sapiens GN=TTN PE=1 SV=1	3005.85	887810	321763	264469	4156.28	2122.63	0	299495	1.0821e+06	662654	0	207094
33697	23.1152	3	537.922	1610.74	0.00710654	4.41198	0.71	IGVGPPLDSTPTVAK	[9] Phospho (ST)|[12] Phospho (ST)	A0A0A0MTS7_HUMAN	Titin OS=Homo sapiens GN=TTN PE=1 SV=1	35798.5	17646.7	719.76	3447.92	247724	753470	102056	54415	2815.62	10184.2	8721.82	39284.6
53082	23.1152	2	806.375	1610.74	0.000312524	0.194025	---	IGVGPPLDSTPTVAK	[9] Phospho (ST)|[12] Phospho (ST)	A0A0A0MTS7_HUMAN	Titin OS=Homo sapiens GN=TTN PE=1 SV=1	0	30974.1	5521.53	11934.6	275387	147447	7288.61	41880.4	30540.5	31222.8	39519.8	0
33784	43.3634	4	659.041	2632.14	0.0111858	4.24974	8.38	DSGAYTLTATNPGGFAKHIFNVK	[1] Oxidation (D)|[2] Phospho (ST)|[6] Phospho (ST)|[12] Oxidation (P)|[21] Oxidation (N)|[23] Oxidation (K)	A0A0A0MTS7_HUMAN	Titin OS=Homo sapiens GN=TTN PE=1 SV=1	1.57153e+06	2.05696e+06	2.18828e+06	2.01152e+06	3.11336e+06	964736	61494.3	1.61912e+06	766722	3.50485e+06	122567	518924
33867	54.0534	3	777.361	2329.06	-0.00519807	-2.23183	4.34	ANIENTESFTLLIIPECNR	[5] Oxidation (N)|[10] Phospho (ST)	A0A0A0MTS7_HUMAN	Titin OS=Homo sapiens GN=TTN PE=1 SV=1	5.51925e+06	5.50293e+06	5.25567e+06	4.2889e+06	3.99148e+06	5.33231e+06	1.25725e+06	5.06221e+06	5.10286e+06	5.1611e+06	528846	5.48162e+06
59657	54.0004	2	1165.53	2329.05	-0.0117851	-5.06002	---	ANIENTESFTLLIIPECNR	[5] Oxidation (N)|[10] Phospho (ST)	A0A0A0MTS7_HUMAN	Titin OS=Homo sapiens GN=TTN PE=1 SV=1	0	3.8958e+06	4.05563e+06	2.32799e+06	0	2.65383e+06	0	2.51962e+06	2.51945e+06	2.65812e+06	0	2.79416e+06
33908	23.6277	3	346.857	1037.55	-0.00212879	-2.05174	15.6	YSIKADGLR	[6] Oxidation (D)	A0A0A0MTS7_HUMAN	Titin OS=Homo sapiens GN=TTN PE=1 SV=1	878596	467449	169921	443129	365656	207770	16259.9	134212	408018	324250	8118.9	108013
34083	62.7075	3	580.65	1738.93	8.95e-05	0.051446	1.48	VPVTPPKKPEVPPVK	[4] Phospho (ST)|[7] Oxidation (K)|[8] Oxidation (K)|[12] Oxidation (P)	A0A0A0MTS7_HUMAN	Titin OS=Homo sapiens GN=TTN PE=1 SV=1	1.96441e+06	278947	172860	144808	77463.5	94725.3	0	69467.7	117894	456285	0	181062
34111	26.7382	3	667.295	1998.86	0.001228	0.614352	4.11	MSDAGKYTVVAGGNVSTAK	[1] Oxidation (M)|[2] Phospho (ST)|[3] Oxidation (D)|[14] Oxidation (N)|[19] Oxidation (K)	A0A0A0MTS7_HUMAN	Titin OS=Homo sapiens GN=TTN PE=1 SV=1	275557	4.95875e+06	6.77763e+06	4.85977e+06	302685	83110.1	104979	957145	109321	489013	111355	191953
34118	82.9343	2	1068.52	2135.02	-0.00536043	-2.51071	1.57	AENRFGPGPPCVSKPLVAK	[9] Oxidation (P)|[13] Phospho (ST)|[15] Oxidation (P)	A0A0A0MTS7_HUMAN	Titin OS=Homo sapiens GN=TTN PE=1 SV=1	3.74652e+06	7.91071e+06	5.53313e+06	931719	163427	50264.6	754030	5.87882e+06	3.2701e+06	4.69885e+06	1.85087e+06	3.29022e+06
34197	19.1756	2	693.841	1385.67	0.00445803	3.21726	7.83	AEEVKIMTITR	[7] Oxidation (M)|[10] Phospho (ST)	A0A0A0MTS7_HUMAN	Titin OS=Homo sapiens GN=TTN PE=1 SV=1	827453	2.53361e+06	2.89638e+06	2.49284e+06	433210	160742	1.07276e+06	724960	1.34748e+06	568077	215790	588168
34300	78.9775	3	745.99	2234.95	-0.0003052	-0.136558	7.69	TANSIFLTWDPPKNDGGSR	[3] Oxidation (N)|[8] Phospho (ST)|[11] Oxidation (P)|[12] Oxidation (P)|[13] Oxidation (K)|[14] Oxidation (N)	A0A0A0MTS7_HUMAN	Titin OS=Homo sapiens GN=TTN PE=1 SV=1	489782	2.28655e+06	477130	2.88313e+06	432876	54068.7	5973.37	1.20272e+06	97073.6	1.98304e+06	0	777560
65038	78.9955	4	559.745	2234.95	0.00142117	0.635887	3.63	TANSIFLTWDPPKNDGGSR	[3] Oxidation (N)|[8] Phospho (ST)|[11] Oxidation (P)|[12] Oxidation (P)|[13] Oxidation (K)|[14] Oxidation (N)	A0A0A0MTS7_HUMAN	Titin OS=Homo sapiens GN=TTN PE=1 SV=1	0	563410	159847	712524	0	4559.37	0	272534	7581.25	787657	0	356455
34379	22.9216	2	611.264	1220.51	0.001669	1.36746	5.66	YSTYHIPTK	[1] Phospho (Y)|[7] Oxidation (P)|[9] Oxidation (K)	A0A0A0MTS7_HUMAN	Titin OS=Homo sapiens GN=TTN PE=1 SV=1	3.71198e+06	118087	332009	64666	3.93692e+06	1.63621e+06	91790.1	382569	428696	235063	141999	1.1571e+06
34501	31.0785	1	924.441	923.433	-0.00322183	-3.48895	---	KIPEPTK	[1] Oxidation (K)|[6] Phospho (ST)|[7] Oxidation (K)	A0A0A0MTS7_HUMAN	Titin OS=Homo sapiens GN=TTN PE=1 SV=1	2.8936e+06	456001	120739	181513	2.60034e+06	0	464266	137001	0	3.82559e+06	0	1.88796e+06
42732	31.0785	2	462.724	923.433	-0.00352451	-3.81673	2.97	KIPEPTK	[1] Oxidation (K)|[6] Phospho (ST)|[7] Oxidation (K)	A0A0A0MTS7_HUMAN	Titin OS=Homo sapiens GN=TTN PE=1 SV=1	614032	4997.93	1824.68	15469.7	418901	0	6457.02	3036.18	0	733069	0	330676
34532	32.404	3	542.623	1624.85	0.00258655	1.59188	1.9	LSNVGGTKSIPITVK	[11] Oxidation (P)|[13] Phospho (ST)|[15] Oxidation (K)	A0A0A0MTS7_HUMAN	Titin OS=Homo sapiens GN=TTN PE=1 SV=1	757430	1.89649e+06	2.19308e+06	1.0404e+06	216947	1.61405e+06	217195	1.24334e+06	1.37424e+06	1.77164e+06	147238	680197
34862	62.6542	3	853.684	2558.03	-0.000866594	-0.338774	0.23	DLSIDDTSQIRVEAMGMSSEAK	[6] Oxidation (D)|[8] Phospho (ST)|[18] Phospho (ST)	A0A0A0MTS7_HUMAN	Titin OS=Homo sapiens GN=TTN PE=1 SV=1	40833.3	307028	396991	37107.9	429.585	35726.8	0	428699	0	462381	8667.71	0
34905	22.3744	3	547.918	1640.73	-0.000187175	-0.11408	8.87	EPGPPGTPFVTSISK	[2] Oxidation (P)|[4] Oxidation (P)|[5] Oxidation (P)|[7] Phospho (ST)	A0A0A0MTS7_HUMAN	Titin OS=Homo sapiens GN=TTN PE=1 SV=1	1025.91	1.35042e+06	1.04287e+06	1.73076e+06	528372	1.22258e+06	13002.3	1.03865e+06	1.03284e+06	177692	3439.62	51253.7
46893	22.4801	2	821.375	1640.73	0.00122688	0.747765	---	EPGPPGTPFVTSISK	[2] Oxidation (P)|[4] Oxidation (P)|[5] Oxidation (P)|[7] Phospho (ST)	A0A0A0MTS7_HUMAN	Titin OS=Homo sapiens GN=TTN PE=1 SV=1	468032	2.38206e+06	1.13906e+06	2.60226e+06	843898	1.20717e+06	5351.85	1.26124e+06	910522	7380.89	0	0
34943	70.6124	3	611.327	1830.96	-0.00504325	-2.75443	8.9	VTGTPPIKITWFANDR	[6] Oxidation (P)	A0A0A0MTS7_HUMAN	Titin OS=Homo sapiens GN=TTN PE=1 SV=1	2.75752e+06	1.10566e+06	21901.7	866252	52942.5	48836.6	371747	1.06956e+06	40272.7	455088	19702.3	460832
34952	36.7745	3	488.593	1462.76	-0.00452862	-3.09594	1.2	SVKAPTVKPSETR	[3] Oxidation (K)|[5] Oxidation (P)|[8] Oxidation (K)|[9] Oxidation (P)	A0A0A0MTS7_HUMAN	Titin OS=Homo sapiens GN=TTN PE=1 SV=1	3.60985e+06	3.22856e+06	3.09445e+06	2.0367e+06	287342	1.18283e+06	453525	369164	2.27409e+06	239546	91727.5	417333
34980	72.1867	3	772.357	2314.05	0.000654207	0.282711	2.5	YSLKATNGSGQATSTAELLVK	[2] Phospho (ST)|[15] Phospho (ST)|[21] Oxidation (K)	A0A0A0MTS7_HUMAN	Titin OS=Homo sapiens GN=TTN PE=1 SV=1	258967	139637	29905.4	327993	226144	250178	253677	3.02548e+06	339983	452872	48103.6	102223
35001	69.0385	4	729.862	2915.42	0.00207531	0.711841	6	NVTGTTSETIKVIILDKPGPPTGPIK	[5] Phospho (ST)|[6] Phospho (ST)|[11] Oxidation (K)|[17] Oxidation (K)|[18] Oxidation (P)|[24] Oxidation (P)|[26] Oxidation (K)	A0A0A0MTS7_HUMAN	Titin OS=Homo sapiens GN=TTN PE=1 SV=1	255621	2.26952e+06	1.50302e+06	846501	106740	577981	302918	2.64561e+06	425640	8.42156e+06	251414	2.52499e+06
35016	74.4516	4	911.678	3642.68	0.0121808	3.34392	7.69	FGCGPPVEIGPILAVDPLGPPTSPERLTYTER	[5] Oxidation (P)|[6] Oxidation (P)|[16] Oxidation (D)|[28] Phospho (ST)|[30] Phospho (ST)	A0A0A0MTS7_HUMAN	Titin OS=Homo sapiens GN=TTN PE=1 SV=1	1.43706e+06	1.73869e+06	2.01164e+06	1.37508e+06	357890	1.11257e+06	40237	1.78121e+06	414137	2.1337e+06	194246	1.24765e+06
35016	74.4516	4	911.678	3642.68	0.0121808	3.34392	8.64	FGCGPPVEIGPILAVDPLGPPTSPERLTYTER	[5] Oxidation (P)|[6] Oxidation (P)|[11] Oxidation (P)|[28] Phospho (ST)|[30] Phospho (ST)	A0A0A0MTS7_HUMAN	Titin OS=Homo sapiens GN=TTN PE=1 SV=1	1.43706e+06	1.73869e+06	2.01164e+06	1.37508e+06	357890	1.11257e+06	40237	1.78121e+06	414137	2.1337e+06	194246	1.24765e+06
35082	36.3325	2	375.23	748.446	-0.00211094	-2.82043	4.82	VPVPPPK	[4] Oxidation (P)	A0A0A0MTS7_HUMAN	Titin OS=Homo sapiens GN=TTN PE=1 SV=1	0	1.39431e+06	1.23002e+06	1.14131e+06	33.4214	4853.81	18454.6	105729	956248	105518	19742	0
35133	40.2989	2	664.849	1327.68	0.00379422	2.85778	2.36	FLTPLKDVTAK	[7] Oxidation (D)|[9] Phospho (ST)	A0A0A0MTS7_HUMAN	Titin OS=Homo sapiens GN=TTN PE=1 SV=1	73102.3	32428.5	67166.4	312737	318208	1153.63	442014	208826	90031.5	27247.2	689876	28978.3
35136	38.9349	3	433.221	1296.64	-0.00129905	-1.00186	0.31	VNSRPIKDLK	[2] Oxidation (N)|[3] Phospho (ST)|[5] Oxidation (P)|[10] Oxidation (K)	A0A0A0MTS7_HUMAN	Titin OS=Homo sapiens GN=TTN PE=1 SV=1	0	1.04643e+06	1.69437e+06	550824	282676	1.01411e+06	20730.8	916988	855172	1.71967e+06	27.2811	23067.4
35164	61.4042	3	701.342	2101	0.00488392	2.32457	19.29	KPEAPAVTVPEVPQEAAEK	[5] Oxidation (P)|[8] Phospho (ST)|[10] Oxidation (P)	A0A0A0MTS7_HUMAN	Titin OS=Homo sapiens GN=TTN PE=1 SV=1	194563	1.00935e+06	1.93091e+06	556916	107792	280363	13100.1	294312	78458.2	3.06491e+06	166073	1.08362e+06
35297	66.1004	2	822.405	1642.8	-0.0010647	-0.648102	2.96	TKSSISLGWKPPAK	[1] Phospho (ST)|[2] Oxidation (K)|[11] Oxidation (P)|[12] Oxidation (P)|[14] Oxidation (K)	A0A0A0MTS7_HUMAN	Titin OS=Homo sapiens GN=TTN PE=1 SV=1	12258.9	6.3058e+06	5.79169e+06	2.86271e+06	48247.4	1.29713e+06	1.91663e+06	1.2726e+06	1.44823e+06	191929	580312	784734
41147	66.9321	2	822.405	1642.79	-0.00202658	-1.23362	1.85	TKSSISLGWKPPAK	[1] Phospho (ST)|[2] Oxidation (K)|[11] Oxidation (P)|[12] Oxidation (P)|[14] Oxidation (K)	A0A0A0MTS7_HUMAN	Titin OS=Homo sapiens GN=TTN PE=1 SV=1	2.8918e+06	225028	616319	272336	2.91592e+06	217644	653550	416118	288351	3.44474e+06	402993	240958
111179	67.4682	2	822.404	1642.79	-0.00311953	-1.89891	3.69	TKSSISLGWKPPAK	[1] Phospho (ST)|[2] Oxidation (K)|[11] Oxidation (P)|[12] Oxidation (P)|[14] Oxidation (K)	A0A0A0MTS7_HUMAN	Titin OS=Homo sapiens GN=TTN PE=1 SV=1	31852.8	1505.83	0	0	6580.54	0	4369.37	13568.6	0	98322.4	35762.7	2.0518e+06
35390	33.6769	2	923.45	1844.89	0.00311077	1.68616	13.75	SDVPIQAPHFKEELR	[1] Phospho (ST)	A0A0A0MTS7_HUMAN	Titin OS=Homo sapiens GN=TTN PE=1 SV=1	1.13069e+06	2.5299e+06	2.19201e+06	2.50161e+06	603393	5.93729e+06	18930.9	2.20118e+06	1.1012e+06	4.59215e+06	383046	151998
35461	52.739	3	523.277	1566.81	-0.00387366	-2.47232	3.22	KPEVPPVTVPEAPK	[2] Oxidation (P)|[5] Oxidation (P)|[6] Oxidation (P)|[10] Oxidation (P)|[13] Oxidation (P)	A0A0A0MTS7_HUMAN	Titin OS=Homo sapiens GN=TTN PE=1 SV=1	284489	169914	145328	206236	241542	95597.6	42324.6	35370.1	196476	96576.6	63616.8	358552
35597	30.012	3	458.91	1373.71	0.00525309	3.82403	0.31	IMGYIIEKIAK	[2] Oxidation (M)|[4] Phospho (Y)	A0A0A0MTS7_HUMAN	Titin OS=Homo sapiens GN=TTN PE=1 SV=1	43988.3	1.4065e+06	6724.04	1.77153e+06	5790.67	5697.74	0	138510	34861.9	209178	0	39988.4
50585	30.012	2	687.864	1373.71	0.00960802	6.99425	---	IMGYIIEKIAK	[2] Oxidation (M)|[4] Phospho (Y)	A0A0A0MTS7_HUMAN	Titin OS=Homo sapiens GN=TTN PE=1 SV=1	2456.63	1.69582e+06	0	1.76467e+06	6487.49	0	0	36564.1	0	6.93815	156556	220886
35739	75.1689	2	958.98	1915.95	0.00763192	3.98339	7.76	NAADSVSEPSESTGPIIVK	[9] Oxidation (P)	A0A0A0MTS7_HUMAN	Titin OS=Homo sapiens GN=TTN PE=1 SV=1	38329.1	1.97893e+06	1.2362e+06	1.42937e+06	21393.1	713611	90698.6	1.28276e+06	527193	1.15198e+06	17416.1	1.29703e+06
35769	72.0226	2	526.215	1050.42	-0.00100754	-0.959178	2.45	NNEYIFR	[1] Oxidation (N)|[4] Phospho (Y)	A0A0A0MTS7_HUMAN	Titin OS=Homo sapiens GN=TTN PE=1 SV=1	0	0	0	0	0	0	423.993	21536.9	0	2.65146e+06	0	0
35780	12.841	2	580.761	1159.51	-0.00539352	-4.65154	7.81	KTTDLTTER	[3] Phospho (ST)|[4] Oxidation (D)	A0A0A0MTS7_HUMAN	Titin OS=Homo sapiens GN=TTN PE=1 SV=1	80058.6	307195	472968	424740	6313.78	627016	119.853	229465	557590	355789	1015.81	118288
35890	14.1708	3	797.362	2389.06	0.00817839	3.42328	8.02	MFFASHTEEEVSVTVPEVQK	[1] Oxidation (M)|[12] Phospho (ST)	A0A0A0MTS7_HUMAN	Titin OS=Homo sapiens GN=TTN PE=1 SV=1	2.65874e+06	732439	649885	598060	2.23636e+06	322977	5685.87	1.94816e+06	610807	3.20655e+06	0	0
36011	22.7097	3	333.193	996.558	-0.00414639	-4.1607	---	LKIGLITK	[2] Oxidation (K)|[7] Phospho (ST)|[8] Oxidation (K)	A0A0A0MTS7_HUMAN	Titin OS=Homo sapiens GN=TTN PE=1 SV=1	4910.58	0	1385.89	0	85806.7	2206.96	756136	0	27389.9	2110.15	695285	79540.9
98308	22.6918	2	499.286	996.557	-0.00495196	-4.96904	5.26	LKIGLITK	[2] Oxidation (K)|[7] Phospho (ST)|[8] Oxidation (K)	A0A0A0MTS7_HUMAN	Titin OS=Homo sapiens GN=TTN PE=1 SV=1	127437	20.4086	4.21954	0	360058	0	318280	0	261.297	188932	302810	290326
36178	37.1998	4	469.994	1875.95	0.00687608	3.6654	0.4	AGEPVHIPADVTGLPMPK	[4] Oxidation (P)|[10] Oxidation (D)|[16] Oxidation (M)	A0A0A0MTS7_HUMAN	Titin OS=Homo sapiens GN=TTN PE=1 SV=1	57373.7	240536	86084.5	389751	0	397722	2060.04	43062.4	111572	168393	15960.6	12382.8
125839	34.1196	2	938.977	1875.94	-0.00102707	-0.547498	2.59	AGEPVHIPADVTGLPMPK	[4] Oxidation (P)|[10] Oxidation (D)|[16] Oxidation (M)	A0A0A0MTS7_HUMAN	Titin OS=Homo sapiens GN=TTN PE=1 SV=1	0	65313.2	12736.4	0	800151	0	0	0	12939.7	0	0	1.43468e+06
36350	70.9702	2	606.324	1210.63	-0.00150271	-1.24126	3.16	EKQQKPFFK	[5] Oxidation (K)|[6] Oxidation (P)	A0A0A0MTS7_HUMAN	Titin OS=Homo sapiens GN=TTN PE=1 SV=1	1.20897e+06	1.8438e+06	1.77706e+06	703641	510301	702330	259623	27965.1	1.349e+06	386243	21960.4	5.4326e+06
36476	44.0885	2	440.249	878.484	-0.00243072	-2.76694	3.11	KPEAPPPK	[7] Oxidation (P)	A0A0A0MTS7_HUMAN	Titin OS=Homo sapiens GN=TTN PE=1 SV=1	14381.1	1.98644e+06	16509.9	1.71397e+06	43075.8	28028.6	34861.7	42331.7	4226.71	45940.9	126479	4704.17
60227	41.9986	2	440.249	878.484	-0.0018918	-2.15347	9.07	KPEAPPPK	[7] Oxidation (P)	A0A0A0MTS7_HUMAN	Titin OS=Homo sapiens GN=TTN PE=1 SV=1	3029.86	3704.15	8272.58	0	630.61	14960.5	34535	3994.62	79727	12480.5	8934.78	1.88324e+06
65472	45.0276	2	440.249	878.484	-0.0025863	-2.94404	11.73	KPEAPPPK	[7] Oxidation (P)	A0A0A0MTS7_HUMAN	Titin OS=Homo sapiens GN=TTN PE=1 SV=1	569985	9099.86	18468.6	5974.43	122861	1.37936e+06	2053.05	2045.02	1.29831e+06	69867.2	51691.1	41933
36490	41.857	3	502.214	1503.62	-0.00784715	-5.21881	---	AGHNQCSGHLTVK	[4] Oxidation (N)|[11] Phospho (ST)	A0A0A0MTS7_HUMAN	Titin OS=Homo sapiens GN=TTN PE=1 SV=1	41599.7	72705.7	97396.8	81097.6	3.3301e+06	729592	6554.79	2889.64	935825	0	4629.27	12991.3
92498	41.91	2	752.819	1503.62	-0.00496396	-3.30132	3.3	AGHNQCSGHLTVK	[4] Oxidation (N)|[11] Phospho (ST)	A0A0A0MTS7_HUMAN	Titin OS=Homo sapiens GN=TTN PE=1 SV=1	2409.86	673.006	32725.9	16265.4	2.34499e+06	68044.4	17691	2019.39	29585.3	568.758	25873.8	0
36490	41.857	3	502.214	1503.62	-0.00644715	-4.28773	---	EVSMTKASHSSTK	[4] Oxidation (M)|[6] Oxidation (K)|[10] Phospho (ST)	A0A0A0MTS7_HUMAN	Titin OS=Homo sapiens GN=TTN PE=1 SV=1	41599.7	72705.7	97396.8	81097.6	3.3301e+06	729592	6554.79	2889.64	935825	0	4629.27	12991.3
92498	41.91	2	752.819	1503.62	-0.00356396	-2.37024	1.99	EVSMTKASHSSTK	[4] Oxidation (M)|[6] Oxidation (K)|[10] Phospho (ST)	A0A0A0MTS7_HUMAN	Titin OS=Homo sapiens GN=TTN PE=1 SV=1	2409.86	673.006	32725.9	16265.4	2.34499e+06	68044.4	17691	2019.39	29585.3	568.758	25873.8	0
36560	15.8033	2	632.309	1262.6	-0.00295011	-2.33652	1	EKLYPPSPPR	[7] Phospho (ST)	A0A0A0MTS7_HUMAN	Titin OS=Homo sapiens GN=TTN PE=1 SV=1	57634.5	632709	94990.1	204006	0	119078	1.46848e+06	105785	11768.7	8304.03	9877.72	22180.7
36589	72.2806	3	659.687	1976.04	-0.000290773	-0.14715	2.47	EPPTFIRELKPVEVVK	[4] Phospho (ST)|[11] Oxidation (P)	A0A0A0MTS7_HUMAN	Titin OS=Homo sapiens GN=TTN PE=1 SV=1	35237.7	494.777	1744.68	39515.8	9167.87	26713	2766.61	1.29507e+06	44075.6	1.65975e+06	424.72	2.0671e+06
36635	82.2605	2	1239.6	2477.19	0.00681955	2.75295	5.27	IYALNKAGSSPPSKPTEYVTAR	[6] Oxidation (K)|[12] Oxidation (P)|[15] Oxidation (P)|[16] Phospho (ST)	A0A0A0MTS7_HUMAN	Titin OS=Homo sapiens GN=TTN PE=1 SV=1	848587	571497	2.73395e+06	5.60949e+06	651831	41026.4	505493	5.0848e+06	415361	1.61799e+06	487521	4.66186e+06
101861	83.8311	2	1239.6	2477.19	0.010501	4.23908	9.47	IYALNKAGSSPPSKPTEYVTAR	[6] Oxidation (K)|[12] Oxidation (P)|[15] Oxidation (P)|[16] Phospho (ST)	A0A0A0MTS7_HUMAN	Titin OS=Homo sapiens GN=TTN PE=1 SV=1	2.73302e+06	39217.3	39417	21784	331997	0	18417.4	38738.9	49785.6	13282.5	16436	38006.3
36635	82.2605	2	1239.6	2477.19	0.00681955	2.75295	6.71	IYALNKAGSSPPSKPTEYVTAR	[6] Oxidation (K)|[14] Oxidation (K)|[15] Oxidation (P)|[16] Phospho (ST)	A0A0A0MTS7_HUMAN	Titin OS=Homo sapiens GN=TTN PE=1 SV=1	848587	571497	2.73395e+06	5.60949e+06	651831	41026.4	505493	5.0848e+06	415361	1.61799e+06	487521	4.66186e+06
49779	83.4703	2	1239.61	2477.2	0.012314	4.97095	6.85	IYALNKAGSSPPSKPTEYVTAR	[6] Oxidation (K)|[14] Oxidation (K)|[15] Oxidation (P)|[16] Phospho (ST)	A0A0A0MTS7_HUMAN	Titin OS=Homo sapiens GN=TTN PE=1 SV=1	4.85963e+06	46056.7	186231	29500.5	49294.8	26017.7	30557.4	0	35622.7	24593.3	0	24116.9
76478	83.4882	3	826.739	2477.2	0.0119705	4.83229	---	IYALNKAGSSPPSKPTEYVTAR	[6] Oxidation (K)|[14] Oxidation (K)|[15] Oxidation (P)|[16] Phospho (ST)	A0A0A0MTS7_HUMAN	Titin OS=Homo sapiens GN=TTN PE=1 SV=1	1.33265e+06	0	5676.44	0	1104.69	680.809	58224.2	3881.06	251.842	0	0	1782.26
101861	83.8311	2	1239.6	2477.19	0.010501	4.23908	7.43	IYALNKAGSSPPSKPTEYVTAR	[6] Oxidation (K)|[14] Oxidation (K)|[15] Oxidation (P)|[16] Phospho (ST)	A0A0A0MTS7_HUMAN	Titin OS=Homo sapiens GN=TTN PE=1 SV=1	2.73302e+06	39217.3	39417	21784	331997	0	18417.4	38738.9	49785.6	13282.5	16436	38006.3
36684	30.6043	1	924.441	923.433	-0.00305885	-3.31247	6	KIPEPTK	[3] Oxidation (P)|[5] Oxidation (P)|[6] Phospho (ST)	A0A0A0MTS7_HUMAN	Titin OS=Homo sapiens GN=TTN PE=1 SV=1	1.13025e+06	5.8305e+06	3.55238e+06	4.30996e+06	335539	271126	0	3.69589e+06	186127	1.36226e+06	88084.4	1.39082e+06
63376	30.7245	2	462.723	923.432	-0.00475988	-5.15452	---	KIPEPTK	[3] Oxidation (P)|[5] Oxidation (P)|[6] Phospho (ST)	A0A0A0MTS7_HUMAN	Titin OS=Homo sapiens GN=TTN PE=1 SV=1	0.0390395	653504	0	241527	21.1199	0	0	749099	0	49949.9	0	44447.2
36687	32.2098	2	476.794	951.572	-0.00284909	-2.99408	4.42	KLKPPPPK	[1] Oxidation (K)|[3] Oxidation (K)|[7] Oxidation (P)	A0A0A0MTS7_HUMAN	Titin OS=Homo sapiens GN=TTN PE=1 SV=1	64995.6	1.10187e+06	1.12544e+06	1.82014e+06	0	1.05475e+06	0	572334	754603	1.3313e+06	16281.7	447413
36950	69.3409	4	538.746	2150.96	0.00255218	1.18653	14.93	AVNKYGIGEPLESDSVVAK	[13] Phospho (ST)|[14] Oxidation (D)|[15] Phospho (ST)	A0A0A0MTS7_HUMAN	Titin OS=Homo sapiens GN=TTN PE=1 SV=1	2111.28	1.10966e+06	1.25536e+06	702835	9813.26	1.05335e+06	0	1.35588e+06	952098	1.10536e+06	0	1.70731e+06
175047	68.038	4	538.747	2150.96	0.00339634	1.57899	8.52	AVNKYGIGEPLESDSVVAK	[13] Phospho (ST)|[14] Oxidation (D)|[15] Phospho (ST)	A0A0A0MTS7_HUMAN	Titin OS=Homo sapiens GN=TTN PE=1 SV=1	7131.73	15091.1	16601.4	11092.6	2940.27	0	0	25626.9	0	0	964.699	0
37087	21.1905	2	816.399	1630.78	-0.00281087	-1.72363	8.27	KPEVPPVTVPEAPK	[2] Oxidation (P)|[6] Oxidation (P)|[8] Phospho (ST)|[10] Oxidation (P)|[13] Oxidation (P)	A0A0A0MTS7_HUMAN	Titin OS=Homo sapiens GN=TTN PE=1 SV=1	6.15412e+06	1.00339e+06	816315	704498	877633	373490	1.38371e+06	500011	512981	125878	23657.9	439008
37363	46.0913	3	837.068	2508.18	0.00881848	3.5159	6.3	ACDPIYKPGPPNNPKVIDITR	[6] Phospho (Y)|[10] Oxidation (P)|[11] Oxidation (P)|[12] Oxidation (N)|[13] Oxidation (N)	A0A0A0MTS7_HUMAN	Titin OS=Homo sapiens GN=TTN PE=1 SV=1	0	0	0	90029.2	10271.5	138726	4037.45	22873.8	20756.2	432700	1874.76	291280
37407	74.4332	3	688.016	2061.03	-0.00322735	-1.56589	5.66	AVNKYGPGVPVESEPIVAR	[13] Phospho (ST)	A0A0A0MTS7_HUMAN	Titin OS=Homo sapiens GN=TTN PE=1 SV=1	412555	594355	925804	2.31185e+06	1.94967e+06	144084	1.24942e+06	450733	119070	288593	1.27254e+06	639616
37687	40.6178	2	493.253	984.492	-0.00310792	-3.15687	2.86	AMTLGVSYK	[2] Oxidation (M)	A0A0A0MTS7_HUMAN	Titin OS=Homo sapiens GN=TTN PE=1 SV=1	195405	11716.9	30337.6	16781.9	296958	0	14761.7	173598	10965.8	147055	0	87562.2
37827	57.6847	2	460.265	918.515	-0.00265026	-2.88536	8.68	GTPPFKIK	[4] Oxidation (P)|[6] Oxidation (K)	A0A0A0MTS7_HUMAN	Titin OS=Homo sapiens GN=TTN PE=1 SV=1	67656	1.67912e+06	167.795	2.44781e+06	0	0	650.845	0	0	0	0	0
79650	57.4537	2	460.265	918.515	-0.00251843	-2.74184	3.81	GTPPFKIK	[4] Oxidation (P)|[6] Oxidation (K)	A0A0A0MTS7_HUMAN	Titin OS=Homo sapiens GN=TTN PE=1 SV=1	21171.7	0	472.17	0	0	0	3681.36	90021.3	0	0	0	0
37846	80.9429	3	804.432	2410.27	-0.0021907	-0.908901	1.79	KPPPPTTLIPAKAPEIIDVSSK	[3] Oxidation (P)|[4] Oxidation (P)|[21] Phospho (ST)	A0A0A0MTS7_HUMAN	Titin OS=Homo sapiens GN=TTN PE=1 SV=1	645.068	2969.3	15424.5	27691.2	15610.9	306686	226.88	7168.03	51191.3	6764.25	6.69809e+06	9074.29
51200	81.3972	3	804.432	2410.27	-0.00157266	-0.65248	0.41	KPPPPTTLIPAKAPEIIDVSSK	[3] Oxidation (P)|[4] Oxidation (P)|[21] Phospho (ST)	A0A0A0MTS7_HUMAN	Titin OS=Homo sapiens GN=TTN PE=1 SV=1	106717	103095	31.3813	303745	179048	34650.9	26761	302191	37667.2	35015.9	49093.4	2.40639e+06
37880	33.2176	2	471.765	941.516	-0.00214244	-2.27552	6.2	SPEAVKSPK		A0A0A0MTS7_HUMAN	Titin OS=Homo sapiens GN=TTN PE=1 SV=1	101489	301693	339391	699358	552640	430046	89393.6	103543	423545	1.85135e+06	220774	16003.4
38007	71.1486	4	645.334	2577.31	-0.0045563	-1.76785	3.98	AGDNIKVEIPVLGRPKPTVTWK	[18] Phospho (ST)|[20] Phospho (ST)	A0A0A0MTS7_HUMAN	Titin OS=Homo sapiens GN=TTN PE=1 SV=1	5.80165e+06	568759	121242	719032	135562	937723	609361	136971	1.13269e+06	396235	17076	161566
38085	48.593	3	638.631	1912.87	-0.00672562	-3.51597	5.16	NAAGAISKPSDSTGPITAK	[11] Oxidation (D)|[13] Phospho (ST)|[15] Oxidation (P)|[19] Oxidation (K)	A0A0A0MTS7_HUMAN	Titin OS=Homo sapiens GN=TTN PE=1 SV=1	39483.1	874374	1.16777e+06	4.80677e+06	93447.5	1.04139e+06	93391.8	107871	568330	297883	13421.4	56567.9
38163	12.3259	2	461.227	920.439	0.00172685	1.87612	5.83	LHVETVK	[5] Phospho (ST)|[7] Oxidation (K)	A0A0A0MTS7_HUMAN	Titin OS=Homo sapiens GN=TTN PE=1 SV=1	46662.6	288718	172079	255633	185528	295809	34912.8	224080	84939.5	340866	0	201499
38167	46.4104	3	851.087	2550.24	0.0120158	4.71165	4.83	VSVYSVDVITPLKDVNVIEGTK	[4] Phospho (Y)|[5] Phospho (ST)|[16] Oxidation (N)	A0A0A0MTS7_HUMAN	Titin OS=Homo sapiens GN=TTN PE=1 SV=1	2.35081e+06	14585.1	386896	12504.2	3.0418e+06	4.15939e+06	103999	956359	3.38554e+06	55700.9	7.73544e+06	5.10446e+06
38203	50.6572	3	1042.51	3124.49	0.0147763	4.72921	0.96	AGVSDPSEILGPLTADDAFVEPTMDLSAFK	[16] Oxidation (D)|[17] Oxidation (D)	A0A0A0MTS7_HUMAN	Titin OS=Homo sapiens GN=TTN PE=1 SV=1	6.25248e+06	4.36128e+06	4.00167e+06	3.41896e+06	4.39867e+06	4.62573e+06	2.35879e+06	5.14127e+06	8.85285e+06	9.04026e+06	6.1254e+06	7.20451e+06
38243	4.62103	3	359.191	1074.55	-0.00380037	-3.53669	6.38	DIENQTVLK	[4] Oxidation (N)	A0A0A0MTS7_HUMAN	Titin OS=Homo sapiens GN=TTN PE=1 SV=1	4955.37	2.08409e+06	1.6558e+06	1.87799e+06	2.21129e+06	391030	0	1.86316e+06	1.29049e+06	2415.21	0	1.75414e+06
38505	25.7661	2	477.731	953.448	0.00219511	2.3023	3.67	KPAYDGGSK	[1] Oxidation (K)|[2] Oxidation (P)	A0A0A0MTS7_HUMAN	Titin OS=Homo sapiens GN=TTN PE=1 SV=1	63906.6	95687.6	44273.8	145264	17946	110597	0	321790	66447.4	10339	40788.8	358811
38506	20.5184	2	603.842	1205.67	0.00303319	2.51578	1.53	EPPAKVPEVPK	[5] Oxidation (K)	A0A0A0MTS7_HUMAN	Titin OS=Homo sapiens GN=TTN PE=1 SV=1	1.81941	65858.5	63820.3	96970.6	635.497	23563.1	23835.6	1.13343e+06	3154.84	1.61928e+06	0	809423
38619	71.7717	2	849.37	1696.73	0.00707127	4.16761	9.42	ESTKSQAVADSSFTK	[4] Oxidation (K)|[10] Oxidation (D)|[14] Phospho (ST)	A0A0A0MTS7_HUMAN	Titin OS=Homo sapiens GN=TTN PE=1 SV=1	56760.2	22286.2	0	28732.5	262175	25.7884	435062	36048.6	6.42774	0	2.8342e+06	449934
38637	25.0411	2	446.746	891.478	0.00431337	4.83848	5.81	IDLSVAMK	[7] Oxidation (M)	A0A0A0MTS7_HUMAN	Titin OS=Homo sapiens GN=TTN PE=1 SV=1	66776.3	441145	459205	403249	195343	429219	9497.7	122421	357923	34569.5	16897.2	211587
38655	21.3144	3	724.956	2171.85	8.96e-05	0.0412339	6.14	DAAYPPGPPSNPHVTDTTK	[8] Oxidation (P)|[9] Oxidation (P)|[10] Phospho (ST)|[15] Phospho (ST)|[16] Oxidation (D)	A0A0A0MTS7_HUMAN	Titin OS=Homo sapiens GN=TTN PE=1 SV=1	1.29476e+07	5813.61	4985.97	7903.64	2101.28	5873.6	37241.9	3988.54	0	110062	38350.2	0
38762	31.0785	3	666.979	1997.92	0.00269767	1.35024	---	STVSLIWARPKHDGGSK	[2] Phospho (ST)|[16] Phospho (ST)	A0A0A0MTS7_HUMAN	Titin OS=Homo sapiens GN=TTN PE=1 SV=1	361642	1.79618e+06	2.54172e+06	1.97942e+06	54983.9	95763.4	177558	518539	204799	9.65588e+06	403104	3.45962e+06
60561	31.0785	4	500.486	1997.91	0.00246787	1.23522	3.08	STVSLIWARPKHDGGSK	[2] Phospho (ST)|[16] Phospho (ST)	A0A0A0MTS7_HUMAN	Titin OS=Homo sapiens GN=TTN PE=1 SV=1	39313.3	86901.2	170393	137823	0	32905.2	5002.85	9366.29	113063	3.13049e+06	0	801801
38794	32.7049	3	840.409	2518.21	0.0101266	4.02138	0.59	VSAVNIVGQGKPSFCTKPITCK	[11] Oxidation (K)|[12] Oxidation (P)|[18] Oxidation (P)|[20] Phospho (ST)	A0A0A0MTS7_HUMAN	Titin OS=Homo sapiens GN=TTN PE=1 SV=1	9.94918e+06	1.28377e+07	1.15905e+07	9.91693e+06	3.45471e+06	7.5071e+06	8.4759e+06	9.83738e+06	7.20757e+06	1.12671e+07	1.51016e+06	1.37435e+07
38896	41.3974	3	427.546	1279.62	-0.000612003	-0.47827	8.25	VTEKAVTSPPR	[8] Phospho (ST)|[10] Oxidation (P)	A0A0A0MTS7_HUMAN	Titin OS=Homo sapiens GN=TTN PE=1 SV=1	85622.9	757955	879359	820806	357038	802284	0	47254.9	158779	24.7131	8902.93	194068
39171	62.672	3	788.048	2361.12	0.010602	4.49026	4.73	DAAIIDVTSSFTSLVLDNVNR	[6] Oxidation (D)|[13] Phospho (ST)|[18] Oxidation (N)	A0A0A0MTS7_HUMAN	Titin OS=Homo sapiens GN=TTN PE=1 SV=1	5.15188e+06	5.58439e+06	6.55457e+06	2.66825e+06	5.40325e+06	1.71583e+07	5.04762e+06	4.75486e+06	4.50611e+06	2.12388e+06	1.24674e+07	7.01177e+06
39203	49.9239	3	558.261	1671.76	-0.00826915	-4.94635	3.46	ASCTTHLYIKAPAK	[2] Phospho (ST)|[10] Oxidation (K)|[12] Oxidation (P)	A0A0A0MTS7_HUMAN	Titin OS=Homo sapiens GN=TTN PE=1 SV=1	679959	20859.3	105783	33577.7	1.21032e+06	241590	14173.6	25.0616	1.18193e+06	1.85238e+06	35101.6	960531
39438	41.7329	2	750.335	1498.66	-0.00418968	-2.79561	6.29	CNLPQNLQKTR	[2] Oxidation (N)|[4] Oxidation (P)|[9] Oxidation (K)|[10] Phospho (ST)	A0A0A0MTS7_HUMAN	Titin OS=Homo sapiens GN=TTN PE=1 SV=1	5641.93	701457	445436	510936	194843	436637	2.76682e+06	380956	197755	639191	2.5772e+06	32991.3
39593	50.6751	3	590.292	1767.85	0.014079	7.96398	8.75	VTAINKAGPGKPSDASK	[9] Oxidation (P)|[12] Oxidation (P)|[14] Oxidation (D)|[16] Phospho (ST)	A0A0A0MTS7_HUMAN	Titin OS=Homo sapiens GN=TTN PE=1 SV=1	447612	53931.7	89253.9	17768.7	5885.42	18680.1	1.42862e+06	501594	1.04931e+06	1.54977e+06	9381.14	215751
39958	25.324	3	392.885	1175.63	0.00114369	0.972827	3.5	VNKVPVTMTR	[3] Oxidation (K)|[5] Oxidation (P)	A0A0A0MTS7_HUMAN	Titin OS=Homo sapiens GN=TTN PE=1 SV=1	376931	1.59729e+06	848456	2.27193e+06	34914.1	82910.2	40095.4	236388	102790	951612	116915	272584
40013	81.9356	3	1077.12	3228.34	0.00131122	0.406158	3.53	YKSTFEISSVQASDEGNYSVVVENSEGK	[1] Phospho (Y)|[2] Oxidation (K)|[25] Phospho (ST)	A0A0A0MTS7_HUMAN	Titin OS=Homo sapiens GN=TTN PE=1 SV=1	807473	217172	283575	5.77169e+06	536205	40098.8	57062.1	5.29341e+06	3.13233e+06	1.21299e+06	271490	3.31847e+06
40127	11.7242	2	471.252	940.489	0.00245428	2.60958	---	AVDPIDAPK	[6] Oxidation (D)	A0A0A0MTS7_HUMAN	Titin OS=Homo sapiens GN=TTN PE=1 SV=1	19988.1	392018	368560	444677	270413	212432	0	291306	350830	431046	0	275432
97755	11.7066	3	314.503	940.488	0.00166424	1.76955	0.83	AVDPIDAPK	[6] Oxidation (D)	A0A0A0MTS7_HUMAN	Titin OS=Homo sapiens GN=TTN PE=1 SV=1	4056.82	23945.5	30723	41602.1	10370.2	829.613	0	18846.1	31097.5	41038.7	0	15485.6
40156	54.9427	2	663.318	1324.62	0.00621152	4.6893	2.24	AADPIDPPGPPAK	[4] Oxidation (P)|[7] Oxidation (P)|[8] Oxidation (P)|[10] Oxidation (P)|[11] Oxidation (P)	A0A0A0MTS7_HUMAN	Titin OS=Homo sapiens GN=TTN PE=1 SV=1	3.26722e+06	372708	354766	186099	4.01526e+06	499802	47918.7	408750	412905	154329	69023.4	4.87e+06
40207	70.7733	2	477.223	952.431	0.00388789	4.08209	6.44	KPETPAAK	[2] Oxidation (P)|[4] Phospho (ST)|[5] Oxidation (P)	A0A0A0MTS7_HUMAN	Titin OS=Homo sapiens GN=TTN PE=1 SV=1	1.25997e+06	146083	77504.2	21731.8	1.97064e+06	157651	1463.47	205450	148722	358314	1.79325e+06	441169
47143	66.0289	2	477.222	952.43	0.00309193	3.24637	4.14	KPETPAAK	[2] Oxidation (P)|[4] Phospho (ST)|[5] Oxidation (P)	A0A0A0MTS7_HUMAN	Titin OS=Homo sapiens GN=TTN PE=1 SV=1	32971.6	0	23002.3	0	4703.76	1.40939e+06	2.12113	11446.3	1.3324e+06	338207	0	6393.93
70485	67.7688	2	477.222	952.43	0.00349722	3.6719	3.6	KPETPAAK	[2] Oxidation (P)|[4] Phospho (ST)|[5] Oxidation (P)	A0A0A0MTS7_HUMAN	Titin OS=Homo sapiens GN=TTN PE=1 SV=1	0	0	0	0	0	0	0	0	0	0	9246.04	0
40291	15.3783	2	420.24	838.464	-0.0016517	-1.96991	2.58	QAVHKEK		A0A0A0MTS7_HUMAN	Titin OS=Homo sapiens GN=TTN PE=1 SV=1	8443.87	446059	386778	280164	2121	2276.42	13798.3	14214	2154.5	1922.37	21366.9	0
40296	35.4663	3	425.887	1274.64	-0.00740484	-5.80933	1.66	SRSPTPPSIAAK	[4] Oxidation (P)|[6] Oxidation (P)|[7] Oxidation (P)|[12] Oxidation (K)	A0A0A0MTS7_HUMAN	Titin OS=Homo sapiens GN=TTN PE=1 SV=1	3.34949e+06	361869	14198.2	598958	2.117e+06	369950	6928.96	383818	51419.8	619271	58345.6	3.33015e+06
40361	14.4913	2	589.323	1176.63	-0.00392543	-3.33615	4.67	QNLTVKDVTK	[2] Oxidation (N)|[7] Oxidation (D)	A0A0A0MTS7_HUMAN	Titin OS=Homo sapiens GN=TTN PE=1 SV=1	381323	909297	1.21662e+06	943173	842334	900188	96886	1.59843e+06	1.48664e+06	1.76378e+06	0	5288.08
40431	71.8971	3	592.276	1773.81	-0.00301929	-1.70215	3.29	TASPHFTVSKISVPK	[3] Phospho (ST)|[7] Phospho (ST)|[10] Oxidation (K)	A0A0A0MTS7_HUMAN	Titin OS=Homo sapiens GN=TTN PE=1 SV=1	5464.85	242268	157644	569210	44759.3	118432	641204	526280	124555	2.96493e+06	98645	4.40829e+06
40441	76.4998	3	613.626	1837.85	-0.0079559	-4.32889	6.25	DSVNNKWVTCASAVQK	[5] Oxidation (N)|[6] Oxidation (K)	A0A0A0MTS7_HUMAN	Titin OS=Homo sapiens GN=TTN PE=1 SV=1	2.15678e+06	410983	179767	278893	1.07552e+06	167527	0	393580	129578	492036	1.25581e+06	1.80106e+06
40490	58.7693	2	998.994	1995.97	0.00418371	2.09608	0.93	AGTKIELPATVTGKPEPK	[10] Phospho (ST)|[12] Phospho (ST)	A0A0A0MTS7_HUMAN	Titin OS=Homo sapiens GN=TTN PE=1 SV=1	0	173047	6.64769e+06	5.25413e+06	2.4394e+06	15247.5	4199.12	0	36633.1	8.30781e+06	1.25677e+06	0
40490	58.7693	2	998.994	1995.97	0.00418371	2.09608	0.45	AGTKIELPATVTGKPEPK	[3] Phospho (ST)|[10] Phospho (ST)	A0A0A0MTS7_HUMAN	Titin OS=Homo sapiens GN=TTN PE=1 SV=1	0	173047	6.64769e+06	5.25413e+06	2.4394e+06	15247.5	4199.12	0	36633.1	8.30781e+06	1.25677e+06	0
40613	31.3082	4	485.983	1939.9	-0.00707778	-3.64851	13.55	AGEPVHIPADVTGLPMPK	[12] Phospho (ST)|[16] Oxidation (M)|[17] Oxidation (P)	A0A0A0MTS7_HUMAN	Titin OS=Homo sapiens GN=TTN PE=1 SV=1	1.18332e+06	2.34369e+06	2.22122e+06	3.59559e+06	47659.9	87575.1	14566.9	342150	98182.4	111115	106889	225847
40624	67.4504	3	509.618	1525.83	-0.00400048	-2.62183	1.13	IGTGPPTESKPVIAK	[6] Oxidation (P)|[11] Oxidation (P)	A0A0A0MTS7_HUMAN	Titin OS=Homo sapiens GN=TTN PE=1 SV=1	17581.4	1.75406e+06	779897	1.01737e+06	10952.2	360249	0	2.93204e+06	414550	2.78565e+06	89374.7	1.89398e+06
40707	34.4739	3	381.536	1141.58	-0.00488686	-4.28075	3.71	KPHPIETLK	[7] Phospho (ST)	A0A0A0MTS7_HUMAN	Titin OS=Homo sapiens GN=TTN PE=1 SV=1	1545.49	1024.51	203429	0	4379.14	1.36412e+06	0	0	1.44914e+06	120733	0	44177.8
44194	11.742	2	571.805	1141.59	0.00523945	4.58961	9.05	KPHPIETLK	[7] Phospho (ST)	A0A0A0MTS7_HUMAN	Titin OS=Homo sapiens GN=TTN PE=1 SV=1	17025.3	326587	29308.4	167781	288289	326122	0	207915	7747.32	203213	0	303765
46109	32.1217	3	381.536	1141.59	-0.00413038	-3.6181	5.53	KPHPIETLK	[7] Phospho (ST)	A0A0A0MTS7_HUMAN	Titin OS=Homo sapiens GN=TTN PE=1 SV=1	315913	44608.2	67610.2	120521	4074.48	0	0	25410.6	0	718.901	1294.73	1.02262e+06
89289	11.742	3	381.539	1141.59	0.00488533	4.27941	6.08	KPHPIETLK	[7] Phospho (ST)	A0A0A0MTS7_HUMAN	Titin OS=Homo sapiens GN=TTN PE=1 SV=1	15946.4	74242.3	72775.8	38991.6	59793.5	74094	0	64693.1	63992.7	60312.5	0	71793.7
115314	11.5991	2	571.804	1141.59	0.00451503	3.95503	8.94	KPHPIETLK	[7] Phospho (ST)	A0A0A0MTS7_HUMAN	Titin OS=Homo sapiens GN=TTN PE=1 SV=1	16107.4	80807.4	309068	69026	60447.1	32153.6	0	74514.7	293050	97955	9555.19	46553.4
40903	78.8873	2	766.399	1530.78	-0.00214527	-1.40142	3.84	VSGIPPPTLKWEK	[2] Phospho (ST)	A0A0A0MTS7_HUMAN	Titin OS=Homo sapiens GN=TTN PE=1 SV=1	1.63693e+06	2.7715e+06	2.36114e+06	2.75392e+06	68450.5	1.88675e+06	129230	2.22799e+06	1.76532e+06	2.95303e+06	130628	806395
40914	32.7756	2	453.276	904.538	-0.000597762	-0.660848	10.16	EKIFQLK		A0A0A0MTS7_HUMAN	Titin OS=Homo sapiens GN=TTN PE=1 SV=1	9332.22	473013	32597.8	476310	0	0	0	587.068	0	3960.32	0	24314.1
40949	13.6928	2	624.788	1247.56	-0.00058492	-0.46885	3.54	DDQELQITDR	[2] Oxidation (D)	A0A0A0MTS7_HUMAN	Titin OS=Homo sapiens GN=TTN PE=1 SV=1	241745	2.15255e+06	2.45225e+06	1.47885e+06	46955.4	516787	61656.4	1.21892e+06	72381.5	172249	0	58035.9
40985	15.1476	2	457.252	912.489	-0.00301199	-3.30084	7.08	KPEVPPAK	[1] Oxidation (K)|[2] Oxidation (P)|[6] Oxidation (P)	A0A0A0MTS7_HUMAN	Titin OS=Homo sapiens GN=TTN PE=1 SV=1	923018	618353	569755	309260	228679	387008	4076.85	203610	367461	41139.2	17076.4	7029.1
40985	15.1476	2	457.252	912.489	-0.00301199	-3.30084	13.22	KVEAPPPK	[6] Oxidation (P)|[7] Oxidation (P)|[8] Oxidation (K)	A0A0A0MTS7_HUMAN	Titin OS=Homo sapiens GN=TTN PE=1 SV=1	923018	618353	569755	309260	228679	387008	4076.85	203610	367461	41139.2	17076.4	7029.1
40987	30.5395	3	496.261	1485.76	0.00382017	2.5712	---	EPEPEKVIEKPK	[2] Oxidation (P)|[6] Oxidation (K)|[10] Oxidation (K)|[11] Oxidation (P)	A0A0A0MTS7_HUMAN	Titin OS=Homo sapiens GN=TTN PE=1 SV=1	44116.6	0	14597.1	3073.94	2016.55	0	27682.1	0	0	2.85134e+06	367229	8127.2
62591	30.5094	2	743.886	1485.76	0.00110225	0.741875	5.14	EPEPEKVIEKPK	[2] Oxidation (P)|[6] Oxidation (K)|[10] Oxidation (K)|[11] Oxidation (P)	A0A0A0MTS7_HUMAN	Titin OS=Homo sapiens GN=TTN PE=1 SV=1	688235	3.24331	27477.4	0	0	0	3.2065e+06	217709	0	4.75036e+06	474698	3.04452e+06
41300	36.0141	3	432.59	1294.75	-0.00272659	-2.10589	---	KPEVLPEKVPK	[2] Oxidation (P)|[6] Oxidation (P)	A0A0A0MTS7_HUMAN	Titin OS=Homo sapiens GN=TTN PE=1 SV=1	0	3397.3	279.602	1249.78	0	30.436	0	1.84054e+06	0	2.17882e+06	136.149	0
68420	35.9257	2	648.381	1294.75	-0.00299843	-2.31584	4.91	KPEVLPEKVPK	[2] Oxidation (P)|[6] Oxidation (P)	A0A0A0MTS7_HUMAN	Titin OS=Homo sapiens GN=TTN PE=1 SV=1	10607.2	0	0	0	0	0	0	1.31227e+06	0	1.9414e+06	0	0
71168	38.1739	3	432.59	1294.75	-0.00273769	-2.11445	9.2	KPEVLPEKVPK	[2] Oxidation (P)|[6] Oxidation (P)	A0A0A0MTS7_HUMAN	Titin OS=Homo sapiens GN=TTN PE=1 SV=1	673.108	29400.4	88685.6	3765.11	2061.97	2.73044e+06	30931.7	8663.91	0	574.131	0	195.562
41311	13.586	2	602.261	1202.51	0.00311342	2.58911	2.25	DLPSKSWMK	[3] Oxidation (P)|[5] Oxidation (K)|[6] Phospho (ST)	A0A0A0MTS7_HUMAN	Titin OS=Homo sapiens GN=TTN PE=1 SV=1	763288	305703	174891	447490	47138.7	226856	2093.01	250182	69369.9	294659	2393.22	28863.8
41462	33.553	2	573.296	1144.58	0.00113344	0.990269	0.16	NPFVLPGPPK	[1] Oxidation (N)|[6] Oxidation (P)|[8] Oxidation (P)|[9] Oxidation (P)|[10] Oxidation (K)	A0A0A0MTS7_HUMAN	Titin OS=Homo sapiens GN=TTN PE=1 SV=1	36819.1	228054	786838	753175	591210	382856	113637	2.50527e+06	71404.9	1.90207e+06	437066	289765
41564	34.7397	2	850.428	1698.84	-0.00353102	-2.07848	4.76	EAEKTALSTIAVATAK	[14] Phospho (ST)|[16] Oxidation (K)	A0A0A0MTS7_HUMAN	Titin OS=Homo sapiens GN=TTN PE=1 SV=1	160678	3.4564e+06	2.62761e+06	1.47962e+06	1.68948e+06	1.51832e+06	367730	1.79478e+06	1.73554e+06	2.50227e+06	1.12896e+06	2.27413e+06
41584	24.6173	2	396.703	791.391	0.00247329	3.12526	5.68	AGRDTTR	[4] Oxidation (D)	A0A0A0MTS7_HUMAN	Titin OS=Homo sapiens GN=TTN PE=1 SV=1	596.635	18898.7	2765.72	14541.6	179759	2.02676e+06	75452.9	765.008	0	58730.5	18532.7	0
41683	27.1811	2	527.779	1053.54	-0.00272212	-2.58376	1.13	APITKVGLK	[2] Oxidation (P)|[4] Phospho (ST)|[5] Oxidation (K)|[9] Oxidation (K)	A0A0A0MTS7_HUMAN	Titin OS=Homo sapiens GN=TTN PE=1 SV=1	349632	474533	314444	408446	898173	69.0331	0	214444	6300.78	165535	0	170138
41719	30.6043	2	627.857	1253.7	0.00103584	0.826225	0.88	VVAEEKVPVPR	[8] Oxidation (P)|[10] Oxidation (P)	A0A0A0MTS7_HUMAN	Titin OS=Homo sapiens GN=TTN PE=1 SV=1	69559.2	0	0	0	252050	0	360555	58159.4	0	5.41821e+06	3.12077e+07	209966
41736	64.2446	3	724.957	2171.85	0.00456196	2.1005	3.52	DAAYPPGPPSNPHVTDTTK	[4] Phospho (Y)|[6] Oxidation (P)|[8] Oxidation (P)|[16] Oxidation (D)|[18] Phospho (ST)	A0A0A0MTS7_HUMAN	Titin OS=Homo sapiens GN=TTN PE=1 SV=1	160606	842333	1.42705e+06	678243	0	542508	214.63	106638	382739	24980	193381	0
41903	32.9524	3	461.255	1380.74	0.00548081	3.96948	9.01	VGDTLRLSAIIK	[4] Phospho (ST)|[12] Oxidation (K)	A0A0A0MTS7_HUMAN	Titin OS=Homo sapiens GN=TTN PE=1 SV=1	0	6076.52	170512	49846.7	79210.5	246482	8702.87	174687	182383	1.27326e+06	91388.3	238343
42041	36.8628	4	539.969	2155.85	0.00878566	4.07529	---	NAADSVSEPSESTGPIIVK	[5] Phospho (ST)|[9] Oxidation (P)|[12] Phospho (ST)|[13] Phospho (ST)	A0A0A0MTS7_HUMAN	Titin OS=Homo sapiens GN=TTN PE=1 SV=1	10504.2	2.22747e+06	2.34621e+06	3.18546e+06	43077.4	37798.7	52772.9	128710	1.97241e+06	21710.1	28610.7	7972.78
45515	36.8806	3	719.623	2155.85	0.0107934	5.00661	2.87	NAADSVSEPSESTGPIIVK	[5] Phospho (ST)|[9] Oxidation (P)|[12] Phospho (ST)|[13] Phospho (ST)	A0A0A0MTS7_HUMAN	Titin OS=Homo sapiens GN=TTN PE=1 SV=1	19086.5	3.01882e+06	4.06793e+06	3.79463e+06	0	38434.4	0	249557	2.29464e+06	7959.56	15797.3	0
42067	66.611	3	663.681	1988.02	-0.000128117	-0.0644446	5.03	SSISLGWKPPAKDGGSPIK	[8] Oxidation (K)|[9] Oxidation (P)|[10] Oxidation (P)|[19] Oxidation (K)	A0A0A0MTS7_HUMAN	Titin OS=Homo sapiens GN=TTN PE=1 SV=1	0	737760	812417	1.59253e+06	29397.1	794376	539783	311913	265664	204204	11733.1	141976
42069	80.5604	3	868.435	2602.28	0.000166094	0.0638263	1.39	VPEAIPPKPESPPPEVPEVLPPK	[11] Phospho (ST)|[12] Oxidation (P)|[13] Oxidation (P)|[14] Oxidation (P)|[17] Oxidation (P)|[21] Oxidation (P)	A0A0A0MTS7_HUMAN	Titin OS=Homo sapiens GN=TTN PE=1 SV=1	356162	50113.2	91479.7	123815	1.97579e+06	92735.1	39700.1	107305	16578.1	19521.6	172645	148879
42147	13.0533	2	595.215	1188.42	0.00340659	2.86651	8.27	TVLISSEGK	[1] Phospho (ST)|[5] Phospho (ST)|[6] Phospho (ST)|[9] Oxidation (K)	A0A0A0MTS7_HUMAN	Titin OS=Homo sapiens GN=TTN PE=1 SV=1	1849.9	627668	894312	546609	350517	615056	0	351036	675384	525346	0	418440
42219	35.5018	2	853.412	1704.81	0.000440652	0.258476	10.97	LSNVGGTKSIPITVK	[3] Oxidation (N)|[7] Phospho (ST)|[8] Oxidation (K)|[9] Phospho (ST)	A0A0A0MTS7_HUMAN	Titin OS=Homo sapiens GN=TTN PE=1 SV=1	5901.84	2.40604e+06	468399	1.43793e+06	100641	18409.1	308043	1.61667e+06	0	115626	223419	3.22385e+06
42255	84.6089	2	1001.03	2000.05	0.0060745	3.03719	---	AENKIGTGPPTESKPVIAK	[3] Oxidation (N)|[4] Oxidation (K)|[9] Oxidation (P)|[10] Oxidation (P)	A0A0A0MTS7_HUMAN	Titin OS=Homo sapiens GN=TTN PE=1 SV=1	30193	0	17617.1	0	280004	0	175166	23147.8	19543.5	17260.4	3.30053e+06	597.449
44498	85.2138	3	667.69	2000.05	0.00666059	3.33023	---	AENKIGTGPPTESKPVIAK	[3] Oxidation (N)|[4] Oxidation (K)|[9] Oxidation (P)|[10] Oxidation (P)	A0A0A0MTS7_HUMAN	Titin OS=Homo sapiens GN=TTN PE=1 SV=1	0	0	0	397.532	0	0	1.18488e+06	533.882	0	1851	8748.44	0
45445	85.2082	2	1001.03	2000.05	0.00443585	2.21788	4.55	AENKIGTGPPTESKPVIAK	[3] Oxidation (N)|[4] Oxidation (K)|[9] Oxidation (P)|[10] Oxidation (P)	A0A0A0MTS7_HUMAN	Titin OS=Homo sapiens GN=TTN PE=1 SV=1	3407.43	9124.49	0	0	3308.49	0	2.39621e+06	0	0	1211.77	200876	2744.86
46073	84.6089	3	667.69	2000.05	0.0063148	3.15733	8.53	AENKIGTGPPTESKPVIAK	[3] Oxidation (N)|[4] Oxidation (K)|[9] Oxidation (P)|[10] Oxidation (P)	A0A0A0MTS7_HUMAN	Titin OS=Homo sapiens GN=TTN PE=1 SV=1	4799.39	0	0	0	2360.28	0	0	0	2400.81	0	1.35239e+06	282.108
42350	80.4526	4	938.968	3751.84	0.0163574	4.35984	5.02	SLAVPIVAKDLVIEPDVKPAFSSYSVQVGQDLK	[10] Oxidation (D)|[15] Oxidation (P)|[16] Oxidation (D)|[22] Phospho (ST)|[24] Phospho (Y)|[31] Oxidation (D)|[33] Oxidation (K)	A0A0A0MTS7_HUMAN	Titin OS=Homo sapiens GN=TTN PE=1 SV=1	1.35293e+07	170177	202342	253652	9.90038e+06	109395	38775.8	132281	197588	53308.1	9.24464e+06	571602
42413	67.7688	2	464.74	927.466	-0.00164742	-1.77625	1	TVTSLSIK	[6] Phospho (ST)	A0A0A0MTS7_HUMAN	Titin OS=Homo sapiens GN=TTN PE=1 SV=1	29514.7	0	0	0	10890.6	5628.15	0	69312.2	11025.4	47654.2	3.9897e+06	0
42502	13.1068	2	448.746	895.478	0.00189903	2.1207	0.28	KYTLTDR		A0A0A0MTS7_HUMAN	Titin OS=Homo sapiens GN=TTN PE=1 SV=1	251838	235877	264337	277468	158699	200123	38.219	197587	177361	213511	0	124181
42537	80.4167	3	653.286	1956.84	0.00821821	4.19976	5.02	TQASTVATGPEVPPPWK	[4] Phospho (ST)|[5] Phospho (ST)|[13] Oxidation (P)|[14] Oxidation (P)	A0A0A0MTS7_HUMAN	Titin OS=Homo sapiens GN=TTN PE=1 SV=1	2.01585e+06	1.12884e+06	1.40091e+06	650147	1.67195e+06	1.05753e+06	808950	812069	951930	568067	2.07438e+06	1.07067e+06
85930	80.4705	2	979.428	1956.84	0.0149069	7.61789	---	TQASTVATGPEVPPPWK	[4] Phospho (ST)|[5] Phospho (ST)|[13] Oxidation (P)|[14] Oxidation (P)	A0A0A0MTS7_HUMAN	Titin OS=Homo sapiens GN=TTN PE=1 SV=1	353299	838257	854798	546888	580721	617938	125703	391407	750081	319093	656841	301097
42610	16.2105	2	562.801	1123.59	-0.00240616	-2.14149	1.35	DLSLVVTGLK	[7] Phospho (ST)	A0A0A0MTS7_HUMAN	Titin OS=Homo sapiens GN=TTN PE=1 SV=1	8938.01	1.09806e+06	1.22699e+06	798826	3552.43	1.03742e+06	12866.5	336051	774814	356383	441658	402732
42767	11.8836	2	744.852	1487.69	-0.000973212	-0.654176	1.67	ADAGIYTITLENK	[9] Phospho (ST)	A0A0A0MTS7_HUMAN	Titin OS=Homo sapiens GN=TTN PE=1 SV=1	109800	702953	771262	380086	457424	550190	0	406059	467562	575200	0	531490
43832	11.8836	3	496.904	1487.69	-0.00110442	-0.74237	---	ADAGIYTITLENK	[9] Phospho (ST)	A0A0A0MTS7_HUMAN	Titin OS=Homo sapiens GN=TTN PE=1 SV=1	205361	420235	558959	270361	315961	177356	0	285683	411340	560790	0	359923
42807	63.0645	3	519.614	1555.82	0.00606935	3.90108	8.44	DPIYPPDPPIKLK	[7] Oxidation (D)|[8] Oxidation (P)|[9] Oxidation (P)|[11] Oxidation (K)	A0A0A0MTS7_HUMAN	Titin OS=Homo sapiens GN=TTN PE=1 SV=1	1.16086e+06	1.55036e+06	1.5696e+06	2.07145e+06	14164.4	2.23783e+06	697054	1.3731e+06	1.26615e+06	107670	792520	9163.38
42830	65.7256	3	541.607	1621.8	-0.00198617	-1.22467	2.29	KPEAPPPKEPEMPK	[2] Oxidation (P)|[12] Oxidation (M)|[13] Oxidation (P)	A0A0A0MTS7_HUMAN	Titin OS=Homo sapiens GN=TTN PE=1 SV=1	171211	1.41805e+06	2.21335e+06	1.39699e+06	752.16	1.26105e+06	2440.44	76532	1.34897e+06	253339	15042.7	8230.22
42993	14.2068	2	622.272	1242.53	-0.00296802	-2.38868	1.97	DGTKHSMVIK	[4] Oxidation (K)|[6] Phospho (ST)|[7] Oxidation (M)|[10] Oxidation (K)	A0A0A0MTS7_HUMAN	Titin OS=Homo sapiens GN=TTN PE=1 SV=1	301323	585417	305325	454685	681688	555801	195011	1.02805e+06	445390	645536	0	202136
43056	26.2081	2	676.785	1351.55	0.00114473	0.846976	7.07	ESSSSASRLLR	[4] Phospho (ST)|[7] Phospho (ST)	A0A0A0MTS7_HUMAN	Titin OS=Homo sapiens GN=TTN PE=1 SV=1	10030.9	22097.8	50461.7	0	0	35809.5	8589.25	1.71189e+06	28413.3	2.06302e+06	59709.9	212708
44557	25.5362	2	676.785	1351.55	0.00150779	1.11559	4.72	ESSSSASRLLR	[4] Phospho (ST)|[7] Phospho (ST)	A0A0A0MTS7_HUMAN	Titin OS=Homo sapiens GN=TTN PE=1 SV=1	82041.6	2.74636e+06	42155.8	1.77325e+06	3702.02	101.45	153060	47871.6	0	104321	126.68	144706
55153	27.1103	2	676.785	1351.56	0.00201219	1.48879	6.78	ESSSSASRLLR	[4] Phospho (ST)|[7] Phospho (ST)	A0A0A0MTS7_HUMAN	Titin OS=Homo sapiens GN=TTN PE=1 SV=1	1.79324e+06	4142.16	201.645	5858.5	1.35051e+06	462.694	0	32.7729	0	50.8036	50790	23663.2
67917	25.1474	2	676.785	1351.55	0.00121768	0.90095	4.71	ESSSSASRLLR	[4] Phospho (ST)|[7] Phospho (ST)	A0A0A0MTS7_HUMAN	Titin OS=Homo sapiens GN=TTN PE=1 SV=1	168748	20591.8	2.55372e+06	7109.28	1362.15	0	37853.9	10914.5	18705	9095.85	3619.47	9476.25
71769	24.3694	2	676.784	1351.55	-0.000573966	-0.424671	6.35	ESSSSASRLLR	[4] Phospho (ST)|[7] Phospho (ST)	A0A0A0MTS7_HUMAN	Titin OS=Homo sapiens GN=TTN PE=1 SV=1	0	2132.04	4462.24	0	11072.7	9165.58	23433.8	90550.4	1.80408e+06	0	4908.69	361337
74385	25.8546	2	676.785	1351.56	0.00283324	2.09628	4.69	ESSSSASRLLR	[4] Phospho (ST)|[7] Phospho (ST)	A0A0A0MTS7_HUMAN	Titin OS=Homo sapiens GN=TTN PE=1 SV=1	0	71030.6	0	54318.2	0	0	2767.51	41800.3	0	28673	258054	146.297
43123	55.8322	3	864.071	2589.19	-0.00393246	-1.5188	6.61	AKLTVTLHPPPTDSTLRPMFK	[6] Phospho (ST)|[9] Oxidation (P)|[10] Oxidation (P)|[11] Oxidation (P)|[14] Phospho (ST)|[18] Oxidation (P)|[19] Oxidation (M)	A0A0A0MTS7_HUMAN	Titin OS=Homo sapiens GN=TTN PE=1 SV=1	3901.78	1.01392e+06	739893	888903	20772.9	449774	554375	454295	337041	371324	7.22853e+06	91414.2
43176	43.9646	4	520.249	2076.97	-0.00968741	-4.66419	6.4	HPFDVPDAPPPPNIVDVR	[2] Oxidation (P)|[4] Oxidation (D)|[6] Oxidation (P)|[9] Oxidation (P)|[13] Oxidation (N)|[16] Oxidation (D)	A0A0A0MTS7_HUMAN	Titin OS=Homo sapiens GN=TTN PE=1 SV=1	67376.5	244706	362818	199720	2.53635e+06	123555	15609.4	192440	246148	4.34297e+06	1.57865e+06	24471.8
43188	43.0971	3	502.215	1503.62	-0.00513908	-3.41779	8	EVSMTKASHSSTK	[4] Oxidation (M)|[6] Oxidation (K)|[8] Phospho (ST)	A0A0A0MTS7_HUMAN	Titin OS=Homo sapiens GN=TTN PE=1 SV=1	38257.4	3033.99	0	0	70628.2	0	807739	0	0	0	0	0
86164	43.0971	2	752.82	1503.63	-0.00178971	-1.19026	---	EVSMTKASHSSTK	[4] Oxidation (M)|[6] Oxidation (K)|[8] Phospho (ST)	A0A0A0MTS7_HUMAN	Titin OS=Homo sapiens GN=TTN PE=1 SV=1	179147	179056	126149	26780.8	152215	12267.6	483149	55909.4	58396.5	75872	21944.8	95028.3
43188	43.0971	3	502.215	1503.62	-0.00513908	-3.41779	8.72	EVSMTKASHSSTK	[4] Oxidation (M)|[5] Phospho (ST)|[6] Oxidation (K)	A0A0A0MTS7_HUMAN	Titin OS=Homo sapiens GN=TTN PE=1 SV=1	38257.4	3033.99	0	0	70628.2	0	807739	0	0	0	0	0
86164	43.0971	2	752.82	1503.63	-0.00178971	-1.19026	---	EVSMTKASHSSTK	[4] Oxidation (M)|[5] Phospho (ST)|[6] Oxidation (K)	A0A0A0MTS7_HUMAN	Titin OS=Homo sapiens GN=TTN PE=1 SV=1	179147	179056	126149	26780.8	152215	12267.6	483149	55909.4	58396.5	75872	21944.8	95028.3
43207	28.0638	3	696.326	2085.96	-0.00879487	-4.21621	6.15	KDSAFLVWEPPIIDGGAK	[2] Oxidation (D)|[3] Phospho (ST)|[10] Oxidation (P)|[11] Oxidation (P)|[14] Oxidation (D)	A0A0A0MTS7_HUMAN	Titin OS=Homo sapiens GN=TTN PE=1 SV=1	0	15478.7	0	27958.9	0	119179	229915	0	220485	0	0	0
43256	72.0942	4	919.702	3674.78	0.0168837	4.5945	10.43	VTGLIEGSDYQFRVYAINAAGVGPASLPSDPATAR	[24] Oxidation (P)|[26] Phospho (ST)|[28] Oxidation (P)	A0A0A0MTS7_HUMAN	Titin OS=Homo sapiens GN=TTN PE=1 SV=1	5.57554e+06	1.22818e+06	219552	929372	4.38295e+06	813320	63196.3	2.3287e+06	1.11012e+06	6.78423e+06	12253.3	966404
43304	35.3075	2	1052.49	2102.98	-0.00609477	-2.89816	5.9	DTFTTPGPPYALAVVDVTK	[1] Oxidation (D)|[4] Phospho (ST)|[6] Oxidation (P)	A0A0A0MTS7_HUMAN	Titin OS=Homo sapiens GN=TTN PE=1 SV=1	5.23843e+06	0	0	17185.8	1.52848e+06	473779	3789.35	24866.6	433814	4.78664e+06	1.58433e+07	2.65564e+06
56412	35.2898	3	702	2102.98	-0.00382141	-1.81714	---	DTFTTPGPPYALAVVDVTK	[1] Oxidation (D)|[4] Phospho (ST)|[6] Oxidation (P)	A0A0A0MTS7_HUMAN	Titin OS=Homo sapiens GN=TTN PE=1 SV=1	15739.7	5781.5	24911.1	0	36028.4	183706	45468.8	13667.5	235382	30060.4	5.75677e+06	226004
43492	79.7332	4	421.719	1682.85	-0.00221448	-1.31591	5.2	EAEKTALSTIAVATAK	[8] Phospho (ST)	A0A0A0MTS7_HUMAN	Titin OS=Homo sapiens GN=TTN PE=1 SV=1	15177.3	449618	789506	210941	0	537818	0	266456	512707	366749	0	547621
43527	67.2713	2	856.444	1710.87	-0.0035621	-2.08203	2.08	SLEKLGGPCPPHFLK	[11] Oxidation (P)|[15] Oxidation (K)	A0A0A0MTS7_HUMAN	Titin OS=Homo sapiens GN=TTN PE=1 SV=1	1.62732e+06	294325	815094	194683	627700	434564	5305.55	864135	581875	1.37371e+06	1.16076e+07	1.12798e+06
43619	77.7918	3	670.306	2007.9	0.00158159	0.787686	1	DSVTLHWDLPLIDGGSR	[1] Oxidation (D)|[8] Oxidation (D)|[13] Oxidation (D)|[16] Phospho (ST)	A0A0A0MTS7_HUMAN	Titin OS=Homo sapiens GN=TTN PE=1 SV=1	638062	766856	992941	1.95448e+06	0	746630	138481	391186	701509	956729	15108.5	517302
43634	24.9352	2	530.775	1059.53	-0.0019855	-1.87393	4.55	QFTVTKLK	[3] Phospho (ST)|[6] Oxidation (K)	A0A0A0MTS7_HUMAN	Titin OS=Homo sapiens GN=TTN PE=1 SV=1	29632.6	84926.8	151988	370196	3797.25	133823	10265	269806	96467.4	42894.8	219137	110887
43728	16.6694	2	402.216	802.417	-0.00112104	-1.39708	12.31	LTPESTR		A0A0A0MTS7_HUMAN	Titin OS=Homo sapiens GN=TTN PE=1 SV=1	610184	375630	299662	302024	310695	353865	85882.8	192381	69233.3	154017	101304	92850.7
43840	76.9306	3	740.005	2216.99	0.00229903	1.037	3.5	VMAENEFGVGVPVETVDAVK	[2] Oxidation (M)|[12] Oxidation (P)|[15] Phospho (ST)|[20] Oxidation (K)	A0A0A0MTS7_HUMAN	Titin OS=Homo sapiens GN=TTN PE=1 SV=1	9112.02	857480	935823	981876	29745.2	25173.8	11673.3	796051	363224	1.56442e+06	143377	866889
43996	17.6046	2	660.803	1319.59	0.0032792	2.48502	9.21	LTVSRVTQEK	[4] Phospho (ST)|[7] Phospho (ST)	A0A0A0MTS7_HUMAN	Titin OS=Homo sapiens GN=TTN PE=1 SV=1	35132.1	138800	125227	229702	21285.9	52919.3	20427.6	34724.4	141157	784864	84773.7	2.41762e+06
43999	81.8987	3	799.106	2394.3	0.00656983	2.74396	3.98	KPPPPTTLIPAKAPEIIDVSSK	[4] Oxidation (P)|[5] Oxidation (P)|[10] Oxidation (P)|[14] Oxidation (P)|[18] Oxidation (D)|[22] Oxidation (K)	A0A0A0MTS7_HUMAN	Titin OS=Homo sapiens GN=TTN PE=1 SV=1	23749.6	31059.6	18548.4	1.6279e+06	94169.2	13141.9	82226.4	82900	669584	70102.1	18278.1	172468
44029	28.4861	3	570.612	1708.81	0.0017457	1.02159	5.4	IDLSVAMKSLLTVK	[2] Oxidation (D)|[7] Oxidation (M)|[9] Phospho (ST)|[12] Phospho (ST)	A0A0A0MTS7_HUMAN	Titin OS=Homo sapiens GN=TTN PE=1 SV=1	519928	0	58383.4	0	6318.52	58955.9	196036	13326.5	60895.8	14148.4	61165.9	20683.2
44186	47.2071	3	493.592	1477.75	-0.000694176	-0.469751	10.29	SDPRVLGVPVIAK	[1] Phospho (ST)|[2] Oxidation (D)|[3] Oxidation (P)|[9] Oxidation (P)	A0A0A0MTS7_HUMAN	Titin OS=Homo sapiens GN=TTN PE=1 SV=1	154083	156110	938346	15684.3	21393.2	943695	195638	316996	1.56558e+06	28564.2	26738.9	25971.7
44202	14.3133	3	474.234	1419.68	-0.00181131	-1.27586	1.67	LRMPYDVPEPR	[4] Oxidation (P)|[8] Oxidation (P)|[10] Oxidation (P)	A0A0A0MTS7_HUMAN	Titin OS=Homo sapiens GN=TTN PE=1 SV=1	74242.4	182819	161263	137611	111772	183150	756.011	297001	194599	283191	27.7846	39245.7
44202	14.3133	3	474.234	1419.68	-0.00181131	-1.27586	0.33	LRMPYDVPEPR	[4] Oxidation (P)|[6] Oxidation (D)|[8] Oxidation (P)	A0A0A0MTS7_HUMAN	Titin OS=Homo sapiens GN=TTN PE=1 SV=1	74242.4	182819	161263	137611	111772	183150	756.011	297001	194599	283191	27.7846	39245.7
44275	81.2677	3	897.057	2688.15	0.0113934	4.23838	7.63	VSAENQFGISKPLKSEEPVTPK	[2] Phospho (ST)|[10] Phospho (ST)|[12] Oxidation (P)|[14] Oxidation (K)|[15] Phospho (ST)|[18] Oxidation (P)|[22] Oxidation (K)	A0A0A0MTS7_HUMAN	Titin OS=Homo sapiens GN=TTN PE=1 SV=1	118574	139797	2.61495e+06	2.12496e+06	150060	27488.4	25469.9	3.1586e+06	642805	487678	392881	3.64963e+06
44908	16.722	2	522.76	1043.51	-0.00481303	-4.61234	3.47	NDGGRPIQR	[1] Oxidation (N)|[6] Oxidation (P)	A0A0A0MTS7_HUMAN	Titin OS=Homo sapiens GN=TTN PE=1 SV=1	534231	195984	125700	294486	812554	98187.9	150817	196402	891417	218273	68155	46401
44908	16.722	2	522.76	1043.51	0.000686969	0.658328	10.2	KVTVTWSK	[1] Oxidation (K)|[3] Phospho (ST)	A0A0A0MTS7_HUMAN	Titin OS=Homo sapiens GN=TTN PE=1 SV=1	534231	195984	125700	294486	812554	98187.9	150817	196402	891417	218273	68155	46401
44962	80.6326	2	703.883	1405.75	0.00635753	4.52253	1.04	EPAAPPKVPEVPK	[2] Oxidation (P)|[7] Oxidation (K)|[12] Oxidation (P)	A0A0A0MTS7_HUMAN	Titin OS=Homo sapiens GN=TTN PE=1 SV=1	21528.6	237608	12372.4	85500.8	639540	20047.7	22595.5	209013	12884.2	10918.8	0	0
44999	33.3234	3	612.984	1835.93	0.00714357	3.891	8.03	LKGELLRPSPTCEIK	[2] Oxidation (K)|[11] Phospho (ST)	A0A0A0MTS7_HUMAN	Titin OS=Homo sapiens GN=TTN PE=1 SV=1	132870	1.20583e+06	900125	1.19945e+06	77908.6	1.02666e+06	286995	1.00518e+06	576747	1.46117e+06	326724	835036
45033	15.5378	2	962.884	1923.75	-0.000308839	-0.16054	4.08	TSVSLAWSVPEDEGGSK	[8] Phospho (ST)|[10] Oxidation (P)|[16] Phospho (ST)	A0A0A0MTS7_HUMAN	Titin OS=Homo sapiens GN=TTN PE=1 SV=1	4.04131e+06	451506	179004	356030	106212	0	62365.6	28173.7	5809.14	240511	0	120834
45117	13.6752	2	421.259	840.504	-0.00247276	-2.94198	4.73	KPVPEKK	[2] Oxidation (P)	A0A0A0MTS7_HUMAN	Titin OS=Homo sapiens GN=TTN PE=1 SV=1	11831.8	275077	213493	206980	100.621	8215.25	935.862	203941	13.5725	4.45949	0	76971.6
45206	60.8877	2	607.338	1212.66	0.00307809	2.5383	3.59	KNGINVTPSQR		A0A0A0MTS7_HUMAN	Titin OS=Homo sapiens GN=TTN PE=1 SV=1	13422.5	10148	8147.19	57264.8	0	284586	0	366.232	76738.6	468786	0	1.33027e+06
45440	60.3182	2	750.366	1498.72	-0.00453203	-3.02393	6.63	VSGSLPISAQWFK	[8] Phospho (ST)	A0A0A0MTS7_HUMAN	Titin OS=Homo sapiens GN=TTN PE=1 SV=1	20802.9	172281	178698	85657	171687	166754	152726	1.03677e+06	78812.2	8.88208e+06	123530	174132
45541	85.2195	2	743.848	1485.68	0.0052702	3.54734	7.57	VLDQNIPPSFTK	[7] Oxidation (P)|[8] Oxidation (P)|[11] Phospho (ST)|[12] Oxidation (K)	A0A0A0MTS7_HUMAN	Titin OS=Homo sapiens GN=TTN PE=1 SV=1	6711.85	0	3196.33	0	5249.97	2835.99	421316	1842.09	0	1685.05	1.57318e+06	1287.65
45546	52.5796	3	614.664	1840.97	0.00177629	0.964867	5.53	AGSPFTIDVPISGRPAPK	[4] Oxidation (P)|[15] Oxidation (P)	A0A0A0MTS7_HUMAN	Titin OS=Homo sapiens GN=TTN PE=1 SV=1	56255.1	226687	68617	251307	8.96888e+06	113461	280.863	118372	204301	54726.7	64411	570739
45566	14.8465	2	494.296	986.577	0.00061215	0.620479	7.99	IVVEEKVR	[6] Oxidation (K)	A0A0A0MTS7_HUMAN	Titin OS=Homo sapiens GN=TTN PE=1 SV=1	212645	369723	400057	144553	127091	205463	960.231	0	199617	51557.5	62236.7	0
45752	88.7503	3	400.239	1197.69	-0.00194837	-1.62676	0.55	IIPPKKPPTK	[3] Oxidation (P)|[4] Oxidation (P)|[5] Oxidation (K)|[6] Oxidation (K)|[10] Oxidation (K)	A0A0A0MTS7_HUMAN	Titin OS=Homo sapiens GN=TTN PE=1 SV=1	13539.5	29381.2	31600.6	14504.3	8571.83	14700	5555.77	22080.8	28239.3	23018.1	2956.91	14936.8
45791	15.9978	2	454.246	906.478	-0.00344958	-3.80546	5.51	AEGFINLK	[8] Oxidation (K)	A0A0A0MTS7_HUMAN	Titin OS=Homo sapiens GN=TTN PE=1 SV=1	852170	30183.1	26457.4	52329.1	432414	55675.7	544.375	23995.4	39973.2	114834	1856.77	62129.4
45811	77.1463	3	428.168	1281.48	-0.00567406	-4.42771	2.42	NGVEIKSTDK	[7] Phospho (ST)|[8] Phospho (ST)|[9] Oxidation (D)|[10] Oxidation (K)	A0A0A0MTS7_HUMAN	Titin OS=Homo sapiens GN=TTN PE=1 SV=1	0	312819	452292	436940	70689	577859	0	373650	370650	420542	0	518601
56084	77.1463	2	641.749	1281.48	-0.00467837	-3.65073	---	NGVEIKSTDK	[7] Phospho (ST)|[8] Phospho (ST)|[9] Oxidation (D)|[10] Oxidation (K)	A0A0A0MTS7_HUMAN	Titin OS=Homo sapiens GN=TTN PE=1 SV=1	24714.9	672114	778844	777931	195381	833406	1959.69	557977	506085	694095	14141.1	624350
56626	77.684	3	428.169	1281.48	-0.00538493	-4.20209	---	NGVEIKSTDK	[7] Phospho (ST)|[8] Phospho (ST)|[9] Oxidation (D)|[10] Oxidation (K)	A0A0A0MTS7_HUMAN	Titin OS=Homo sapiens GN=TTN PE=1 SV=1	476880	0	63302.8	0	71421.5	0	0	0	0	0	128150	0
68006	77.684	2	641.75	1281.49	-0.00382852	-2.98755	0.8	NGVEIKSTDK	[7] Phospho (ST)|[8] Phospho (ST)|[9] Oxidation (D)|[10] Oxidation (K)	A0A0A0MTS7_HUMAN	Titin OS=Homo sapiens GN=TTN PE=1 SV=1	723459	48.13	305.589	495.011	10068.1	418.176	5243.87	2805.46	158.018	78.683	154271	178.124
46094	11.3137	2	547.268	1092.52	-0.000992808	-0.908731	---	DKPAVAPATK	[3] Oxidation (P)|[9] Phospho (ST)	A0A0A0MTS7_HUMAN	Titin OS=Homo sapiens GN=TTN PE=1 SV=1	4126.78	260980	656183	207843	156704	265484	0	224263	517515	252710	0	205613
56060	11.3137	3	365.181	1092.52	-0.000223605	-0.204669	1.82	DKPAVAPATK	[3] Oxidation (P)|[9] Phospho (ST)	A0A0A0MTS7_HUMAN	Titin OS=Homo sapiens GN=TTN PE=1 SV=1	0	99412.4	110250	84313	57227.9	114065	0	91919.3	77527.1	92534.5	0	71684.5
46180	56.51	3	603.322	1806.94	-0.00835863	-4.62582	4.38	LILTEGKNPPFFDIR	[7] Oxidation (K)|[9] Oxidation (P)|[10] Oxidation (P)	A0A0A0MTS7_HUMAN	Titin OS=Homo sapiens GN=TTN PE=1 SV=1	1.62966e+06	103151	132884	114664	1.27127e+06	558070	43796.4	5748.81	2.08967e+06	61459.1	0	0
46600	50.7814	3	535.285	1602.83	-0.00584621	-3.64741	1.77	THIKTTPATLALEK	[1] Phospho (ST)	A0A0A0MTS7_HUMAN	Titin OS=Homo sapiens GN=TTN PE=1 SV=1	1.09544e+06	2.08486e+06	1.77761e+06	1.05885e+06	118862	1.51234e+06	32521.3	2.37631e+06	2.51826e+06	1.42491e+06	68468.9	1.6795e+06
46707	63.4577	4	666.576	2662.27	-0.000526839	-0.197891	14.02	NVHVEVYDRPSPPRNLAVTDIK	[1] Oxidation (N)|[12] Oxidation (P)|[13] Oxidation (P)|[19] Phospho (ST)|[22] Oxidation (K)	A0A0A0MTS7_HUMAN	Titin OS=Homo sapiens GN=TTN PE=1 SV=1	5.01249e+06	19366.6	109667	61715.8	5128.52	67433.4	3357.92	46322.7	107338	23003.7	76538.6	4.45685e+06
46848	21.3144	2	790.36	1578.7	0.00489287	3.0993	1.29	WYKDGRPLVASK	[2] Phospho (Y)|[11] Phospho (ST)	A0A0A0MTS7_HUMAN	Titin OS=Homo sapiens GN=TTN PE=1 SV=1	145436	1.21929e+06	646624	714430	42117.9	264407	0	5063.73	296417	3807.56	0	7520.73
46880	21.5445	2	691.851	1381.69	0.00285939	2.0695	1.14	TSFRVANLEEGK	[7] Oxidation (N)|[12] Oxidation (K)	A0A0A0MTS7_HUMAN	Titin OS=Homo sapiens GN=TTN PE=1 SV=1	0	1.00389e+06	714435	2.13953e+06	535320	64978.2	98131.3	27384.8	25861.3	620923	32380.3	24287.1
47151	84.154	3	1020.14	3057.4	0.00645859	2.11245	3.99	DYMVISWKPPLDDGGSKITNYIIEK	[8] Oxidation (K)|[9] Oxidation (P)|[10] Oxidation (P)|[12] Oxidation (D)|[13] Oxidation (D)|[17] Oxidation (K)|[19] Phospho (ST)	A0A0A0MTS7_HUMAN	Titin OS=Homo sapiens GN=TTN PE=1 SV=1	314171	20341.5	0	0	201679	24616.7	44464.4	14237.5	0	9265.62	4.64439e+06	7098.76
47164	42.654	2	1039.43	2076.84	0.0057773	2.78178	3.4	ASEAPSPPDSLNIMDITK	[10] Phospho (ST)|[14] Oxidation (M)|[15] Oxidation (D)|[17] Phospho (ST)	A0A0A0MTS7_HUMAN	Titin OS=Homo sapiens GN=TTN PE=1 SV=1	13941.8	3.33551e+06	130595	1.57989e+06	154656	84942.6	0	3.13347e+06	68056.7	3.46264e+06	4.04059	4.22336e+06
47301	71.3096	2	743.349	1484.68	0.000743167	0.500556	2.29	HIMCMYLVTSAK	[3] Oxidation (M)|[12] Oxidation (K)	A0A0A0MTS7_HUMAN	Titin OS=Homo sapiens GN=TTN PE=1 SV=1	2.62407e+06	1.24084e+06	567796	330378	2.72485e+06	263998	53202.6	708108	546737	2.1564e+06	283501	218940
47311	37.5891	3	564.63	1690.87	0.0034764	2.05599	3.67	GISDPRQLSVPVIAK	[3] Phospho (ST)|[4] Oxidation (D)|[11] Oxidation (P)	A0A0A0MTS7_HUMAN	Titin OS=Homo sapiens GN=TTN PE=1 SV=1	48773.5	1.9594e+06	1.07212e+06	1635442	17376.5	440297	5701.49	848774	1.55174e+06	366962	81685.2	225825
47311	37.5891	3	564.63	1690.87	0.0034764	2.05599	2.51	GISDPRQLSVPVIAK	[4] Oxidation (D)|[9] Phospho (ST)|[11] Oxidation (P)	A0A0A0MTS7_HUMAN	Titin OS=Homo sapiens GN=TTN PE=1 SV=1	48773.5	1.9594e+06	1.07212e+06	1635442	17376.5	440297	5701.49	848774	1.55174e+06	366962	81685.2	225825
47474	21.2082	2	777.31	1552.61	0.0553891	35.6762	7.94	YTLTLENSSGTK	[4] Phospho (ST)|[9] Phospho (ST)|[11] Phospho (ST)	A0A0A0MTS7_HUMAN	Titin OS=Homo sapiens GN=TTN PE=1 SV=1	276438	155280	64.0042	137790	2631.68	244193	920.595	1.92738e+06	95897.9	23599.7	581.033	26506.6
47625	46.5514	2	438.751	875.487	-0.00247769	-2.83006	0.65	SPLLMRK	[2] Oxidation (P)|[5] Oxidation (M)	A0A0A0MTS7_HUMAN	Titin OS=Homo sapiens GN=TTN PE=1 SV=1	113995	0	115867	4871.71	15778.1	0	12307.4	646228	0	5597.39	472702	106236
47738	17.6576	2	868.921	1735.83	-0.000360198	-0.207508	5.08	KPEVPPTKVPEVPK	[1] Oxidation (K)|[2] Oxidation (P)|[5] Oxidation (P)|[6] Oxidation (P)|[7] Phospho (ST)|[8] Oxidation (K)|[10] Oxidation (P)|[14] Oxidation (K)	A0A0A0MTS7_HUMAN	Titin OS=Homo sapiens GN=TTN PE=1 SV=1	550428	3.52625e+06	4.31633e+06	3.13958e+06	917760	4.93433e+06	15177.9	2.6667e+06	4.9042e+06	2.06675e+06	171695	2.17393e+06
47903	27.5165	2	552.3	1102.58	0.0043636	3.95762	7.61	DGVPLKATMR	[4] Oxidation (P)	A0A0A0MTS7_HUMAN	Titin OS=Homo sapiens GN=TTN PE=1 SV=1	0	104354	8133.66	97259.7	0	110519	26886.2	441908	117690	103661	23274.9	102461
76622	27.5165	3	368.536	1102.59	0.00452542	4.10439	---	DGVPLKATMR	[4] Oxidation (P)	A0A0A0MTS7_HUMAN	Titin OS=Homo sapiens GN=TTN PE=1 SV=1	0	1541.74	0	3937.52	0	0	0	110149	0	24057.6	0	13545.7
47949	22.0215	3	311.842	932.505	-0.00445081	-4.77294	6.27	KVSVVPPK	[3] Phospho (ST)	A0A0A0MTS7_HUMAN	Titin OS=Homo sapiens GN=TTN PE=1 SV=1	1388.57	451595	442762	496776	29431.3	13589.5	12058.8	235575	3741.83	361078	9095.03	0
48057	82.9161	2	1021	2039.99	-0.00203371	-0.99692	2.65	EPLGQKPSFIQPLSSLR	[2] Oxidation (P)|[6] Oxidation (K)|[7] Oxidation (P)|[12] Oxidation (P)|[15] Phospho (ST)	A0A0A0MTS7_HUMAN	Titin OS=Homo sapiens GN=TTN PE=1 SV=1	361097	1.97892e+06	896707	40241.8	20455.9	0	0	1.57137e+06	355705	522259	40029.1	310861
48252	59.3219	2	998.997	1995.98	0.00237072	1.18775	0.37	AGTKIELPATVTGKPEPK	[4] Oxidation (K)|[8] Oxidation (P)|[12] Phospho (ST)|[14] Oxidation (K)|[15] Oxidation (P)|[18] Oxidation (K)	A0A0A0MTS7_HUMAN	Titin OS=Homo sapiens GN=TTN PE=1 SV=1	264.849	3.7754e+06	987198	1.84117e+06	117954	7.53265e+06	27079.9	4.29356e+06	6.62843e+06	2.56562e+06	51.1336	6.94433e+06
48299	16.6869	3	397.197	1188.57	0.00591326	4.97514	3.82	KRPEEEEPK	[1] Oxidation (K)|[3] Oxidation (P)|[8] Oxidation (P)	A0A0A0MTS7_HUMAN	Titin OS=Homo sapiens GN=TTN PE=1 SV=1	198393	919941	462714	929429	61351.7	376270	28117.1	1.02508e+06	282525	876160	227891	687146
48412	39.4483	3	993.168	2976.48	-0.00138961	-0.466863	6.38	KPKDVTALENATVAFEVSVSHDTVPVK	[4] Oxidation (D)|[18] Phospho (ST)	A0A0A0MTS7_HUMAN	Titin OS=Homo sapiens GN=TTN PE=1 SV=1	35608.5	2.29107e+06	3.40816e+06	824404	0	3.37589e+06	810304	1.73144e+06	1.93988e+06	2.04556e+06	2.91245e+06	3.72005e+06
157125	40.7419	3	993.167	2976.48	-0.00511242	-1.7176	5.18	KPKDVTALENATVAFEVSVSHDTVPVK	[4] Oxidation (D)|[18] Phospho (ST)	A0A0A0MTS7_HUMAN	Titin OS=Homo sapiens GN=TTN PE=1 SV=1	11079.4	0	0	0	559700	0	0	13733.1	0	37409.5	96480.5	0
48412	39.4483	3	993.168	2976.48	-0.00138961	-0.466863	8.85	KPKDVTALENATVAFEVSVSHDTVPVK	[10] Oxidation (N)|[18] Phospho (ST)	A0A0A0MTS7_HUMAN	Titin OS=Homo sapiens GN=TTN PE=1 SV=1	35608.5	2.29107e+06	3.40816e+06	824404	0	3.37589e+06	810304	1.73144e+06	1.93988e+06	2.04556e+06	2.91245e+06	3.72005e+06
48412	39.4483	3	993.168	2976.48	-0.00138961	-0.466863	9.83	KPKDVTALENATVAFEVSVSHDTVPVK	[4] Oxidation (D)|[20] Phospho (ST)	A0A0A0MTS7_HUMAN	Titin OS=Homo sapiens GN=TTN PE=1 SV=1	35608.5	2.29107e+06	3.40816e+06	824404	0	3.37589e+06	810304	1.73144e+06	1.93988e+06	2.04556e+06	2.91245e+06	3.72005e+06
48508	41.857	3	701.341	2101	0.00295475	1.40635	22.36	SPFEKPGAPGKPTITAVTK	[2] Oxidation (P)|[5] Oxidation (K)|[6] Oxidation (P)|[9] Oxidation (P)|[11] Oxidation (K)|[12] Oxidation (P)|[13] Phospho (ST)	A0A0A0MTS7_HUMAN	Titin OS=Homo sapiens GN=TTN PE=1 SV=1	4838.76	136124	681321	48709	352962	1.76634e+06	13074.2	8551.84	138788	102054	32575.2	2.16981e+06
48513	19.5462	3	485.596	1453.77	-0.00118362	-0.814177	19.42	EPEPEKVIEKPK	[6] Oxidation (K)|[11] Oxidation (P)	A0A0A0MTS7_HUMAN	Titin OS=Homo sapiens GN=TTN PE=1 SV=1	13621.6	605021	598382	323361	0	433364	91608.3	421965	580995	336350	0	339958
50534	19.5287	2	727.89	1453.77	-0.00121169	-0.833483	---	EPEPEKVIEKPK	[6] Oxidation (K)|[11] Oxidation (P)	A0A0A0MTS7_HUMAN	Titin OS=Homo sapiens GN=TTN PE=1 SV=1	328791	990015	842163	463217	3213.33	455679	256216	846653	650355	664368	10369.3	679165
48513	19.5462	3	485.596	1453.77	-0.00118362	-0.814177	9.37	EPEPEKVIEKPK	[10] Oxidation (K)|[11] Oxidation (P)	A0A0A0MTS7_HUMAN	Titin OS=Homo sapiens GN=TTN PE=1 SV=1	13621.6	605021	598382	323361	0	433364	91608.3	421965	580995	336350	0	339958
50534	19.5287	2	727.89	1453.77	-0.00121169	-0.833483	---	EPEPEKVIEKPK	[10] Oxidation (K)|[11] Oxidation (P)	A0A0A0MTS7_HUMAN	Titin OS=Homo sapiens GN=TTN PE=1 SV=1	328791	990015	842163	463217	3213.33	455679	256216	846653	650355	664368	10369.3	679165
48513	19.5462	3	485.596	1453.77	-0.00118362	-0.814177	---	EPEPEKVIEKPK	[11] Oxidation (P)|[12] Oxidation (K)	A0A0A0MTS7_HUMAN	Titin OS=Homo sapiens GN=TTN PE=1 SV=1	13621.6	605021	598382	323361	0	433364	91608.3	421965	580995	336350	0	339958
50534	19.5287	2	727.89	1453.77	-0.00121169	-0.833483	15	EPEPEKVIEKPK	[11] Oxidation (P)|[12] Oxidation (K)	A0A0A0MTS7_HUMAN	Titin OS=Homo sapiens GN=TTN PE=1 SV=1	328791	990015	842163	463217	3213.33	455679	256216	846653	650355	664368	10369.3	679165
210167	22.8333	3	485.597	1453.77	0.00233999	1.60961	14.79	EPEPEKVIEKPK	[11] Oxidation (P)|[12] Oxidation (K)	A0A0A0MTS7_HUMAN	Titin OS=Homo sapiens GN=TTN PE=1 SV=1	2812.26	0	0	5600.8	0	0	32259.3	11593.2	7684.2	0	0	10030.3
48513	19.5462	3	485.596	1453.77	-0.00118362	-0.814177	---	EPEPEKVIEKPK	[6] Oxidation (K)|[10] Oxidation (K)	A0A0A0MTS7_HUMAN	Titin OS=Homo sapiens GN=TTN PE=1 SV=1	13621.6	605021	598382	323361	0	433364	91608.3	421965	580995	336350	0	339958
50534	19.5287	2	727.89	1453.77	-0.00121169	-0.833483	16.21	EPEPEKVIEKPK	[6] Oxidation (K)|[10] Oxidation (K)	A0A0A0MTS7_HUMAN	Titin OS=Homo sapiens GN=TTN PE=1 SV=1	328791	990015	842163	463217	3213.33	455679	256216	846653	650355	664368	10369.3	679165
48513	19.5462	3	485.596	1453.77	-0.00118362	-0.814177	---	EPEPEKVIEKPK	[4] Oxidation (P)|[6] Oxidation (K)	A0A0A0MTS7_HUMAN	Titin OS=Homo sapiens GN=TTN PE=1 SV=1	13621.6	605021	598382	323361	0	433364	91608.3	421965	580995	336350	0	339958
50534	19.5287	2	727.89	1453.77	-0.00121169	-0.833483	26.12	EPEPEKVIEKPK	[4] Oxidation (P)|[6] Oxidation (K)	A0A0A0MTS7_HUMAN	Titin OS=Homo sapiens GN=TTN PE=1 SV=1	328791	990015	842163	463217	3213.33	455679	256216	846653	650355	664368	10369.3	679165
48573	57.8272	3	708.003	2120.99	-0.00194644	-0.917703	2.56	EPVNPPGPPTVVKVTDTSK	[2] Oxidation (P)|[5] Oxidation (P)|[6] Oxidation (P)|[8] Oxidation (P)|[9] Oxidation (P)|[17] Phospho (ST)	A0A0A0MTS7_HUMAN	Titin OS=Homo sapiens GN=TTN PE=1 SV=1	30605.2	120494	110755	247742	638.086	21692.8	6.03415e+06	25982	21242	91165	4323.11	88171
48753	77.0209	3	976.753	2927.24	0.00200729	0.685729	3.93	AMLSWEPPLEDGGSEITNYIVDKR	[14] Phospho (ST)|[17] Phospho (ST)|[18] Oxidation (N)|[22] Oxidation (D)|[23] Oxidation (K)	A0A0A0MTS7_HUMAN	Titin OS=Homo sapiens GN=TTN PE=1 SV=1	1.20422e+06	1.35725e+06	1.25325e+06	2.46959e+06	1.09244e+06	1.19818e+06	446227	1.18275e+06	904631	1.97013e+06	3.71439e+06	537573
48825	68.628	3	917.106	2748.3	-0.0106421	-3.87223	4.45	STEPILIKDPIDPPWPPGKPTVK	[2] Phospho (ST)|[4] Oxidation (P)|[8] Oxidation (K)|[19] Oxidation (K)|[20] Oxidation (P)|[21] Phospho (ST)	A0A0A0MTS7_HUMAN	Titin OS=Homo sapiens GN=TTN PE=1 SV=1	2.22925e+06	123400	181842	257360	447960	62394.6	13309.8	216846	17379	582413	4299.35	531134
48877	60.5138	2	689.335	1376.66	0.00618222	4.49078	0.06	KTWVHVSSEPK	[2] Phospho (ST)	A0A0A0MTS7_HUMAN	Titin OS=Homo sapiens GN=TTN PE=1 SV=1	959285	8816.77	0	989292	0.281187	609059	1.42364e+06	206491	254743	9743.16	73145.2	48662.7
48966	70.4691	3	561.274	1680.8	0.0065118	3.87424	14.03	FGPGPPCVSKPLVAK	[3] Oxidation (P)|[6] Oxidation (P)|[9] Phospho (ST)|[11] Oxidation (P)	A0A0A0MTS7_HUMAN	Titin OS=Homo sapiens GN=TTN PE=1 SV=1	164354	398363	251283	377058	35933.9	3.16479e+06	0	505489	1.35819e+06	264072	49798.3	106073
48980	63.886	2	556.758	1111.5	-0.000241005	-0.216828	8.66	NVNIKEGSR	[5] Oxidation (K)|[8] Phospho (ST)	A0A0A0MTS7_HUMAN	Titin OS=Homo sapiens GN=TTN PE=1 SV=1	213656	2.22902e+06	2.16045e+06	1.50376e+06	93669.5	82089.3	0	9440.2	449293	173136	1.0555e+06	823512
123855	67.2177	2	556.758	1111.5	-0.00023438	-0.210868	3.09	NVNIKEGSR	[5] Oxidation (K)|[8] Phospho (ST)	A0A0A0MTS7_HUMAN	Titin OS=Homo sapiens GN=TTN PE=1 SV=1	20731.9	46.1551	0	3558.23	0	5091	210574	128475	20719.9	315.125	8748.63	0
49200	14.0642	3	381.527	1141.56	-0.00512699	-4.4912	7.96	ADSSSILIIK	[3] Phospho (ST)|[10] Oxidation (K)	A0A0A0MTS7_HUMAN	Titin OS=Homo sapiens GN=TTN PE=1 SV=1	6806.46	0	0	0	185299	9792.27	120.496	528.856	5877.17	0	0	2992.12
66104	14.0288	2	571.787	1141.56	-0.00457411	-4.00688	---	ADSSSILIIK	[3] Phospho (ST)|[10] Oxidation (K)	A0A0A0MTS7_HUMAN	Titin OS=Homo sapiens GN=TTN PE=1 SV=1	169875	40941.6	21310.4	59759.7	471412	5873.65	9724.3	127859	0	34227.6	0	169838
49211	81.3418	3	629.304	1884.89	0.000957053	0.50775	3.48	NFPSHTVYVRAGSNLK	[3] Oxidation (P)|[4] Phospho (ST)	A0A0A0MTS7_HUMAN	Titin OS=Homo sapiens GN=TTN PE=1 SV=1	389614	0	249399	356532	268277	6506.07	6358.45	446319	15481.3	15259.4	8367.93	683421
49243	60.7455	4	607.32	2425.25	0.0109467	4.51367	0.65	EAIKPKEILEPPEIDLDASMR	[17] Oxidation (D)|[20] Oxidation (M)	A0A0A0MTS7_HUMAN	Titin OS=Homo sapiens GN=TTN PE=1 SV=1	155131	115517	97553.6	96127.2	1515.61	973713	2697.14	8835.15	1.30787e+06	592138	0	425539
49430	35.5018	2	384.254	766.493	-0.00192677	-2.51374	13.41	VPLVVPK	[2] Oxidation (P)	A0A0A0MTS7_HUMAN	Titin OS=Homo sapiens GN=TTN PE=1 SV=1	0	197296	0	195612	0	0	0	754689	0	842654	30836.4	612763
92506	36.9516	2	384.254	766.494	-0.0015298	-1.99584	0.96	VPLVVPK	[2] Oxidation (P)	A0A0A0MTS7_HUMAN	Titin OS=Homo sapiens GN=TTN PE=1 SV=1	0	0	0	0	0	657244	0	0	0	0	0	198.261
49447	35.7664	2	754.37	1506.73	0.00271541	1.80219	1.62	WVPVNKSAIPER	[3] Oxidation (P)|[7] Phospho (ST)|[10] Oxidation (P)	A0A0A0MTS7_HUMAN	Titin OS=Homo sapiens GN=TTN PE=1 SV=1	854063	1.18987e+06	1.43243e+06	1.5357e+06	261116	514619	164473	2.25874e+06	660722	2.93054e+06	45747.6	3.26088e+06
49532	62.5827	2	536.772	1071.53	0.0019362	1.80696	1.4	YESMKAALK	[4] Oxidation (M)|[5] Oxidation (K)	A0A0A0MTS7_HUMAN	Titin OS=Homo sapiens GN=TTN PE=1 SV=1	1.98428e+06	42374.7	9503.51	50113.8	445938	325444	0	292053	8108.23	37461.1	34678.1	43634.1
49905	22.7452	2	739.375	1476.74	0.00255894	1.73284	10.07	VQDTPGKVVGPIR	[3] Oxidation (D)|[4] Phospho (ST)|[11] Oxidation (P)	A0A0A0MTS7_HUMAN	Titin OS=Homo sapiens GN=TTN PE=1 SV=1	32374.8	1.4031e+06	1.31514e+06	1.51543e+06	3.40566e+06	662172	1.06065e+06	2.06162e+06	693813	1.53071e+06	4.22494e+06	4.45661e+06
49905	22.7452	2	739.375	1476.74	0.00255894	1.73284	4.31	VQDTPGKVVGPIR	[3] Oxidation (D)|[4] Phospho (ST)|[5] Oxidation (P)	A0A0A0MTS7_HUMAN	Titin OS=Homo sapiens GN=TTN PE=1 SV=1	32374.8	1.4031e+06	1.31514e+06	1.51543e+06	3.40566e+06	662172	1.06065e+06	2.06162e+06	693813	1.53071e+06	4.22494e+06	4.45661e+06
49906	69.1274	2	641.276	1280.54	-0.00252114	-1.96881	0.23	AENAAGISEPSR	[11] Phospho (ST)	A0A0A0MTS7_HUMAN	Titin OS=Homo sapiens GN=TTN PE=1 SV=1	5721.11	166106	0	0	3575.95	611964	6082.14	121198	482907	10546.9	101725	116254
50020	81.8426	3	779.056	2334.15	-0.00369643	-1.58363	5.04	LRPGSGGEKPPDEAPFTYQLK	[3] Oxidation (P)|[15] Oxidation (P)|[21] Oxidation (K)	A0A0A0MTS7_HUMAN	Titin OS=Homo sapiens GN=TTN PE=1 SV=1	91217.6	16540.2	10321.8	1.22995e+06	29566.9	33886.8	403907	399126	484676	6720.7	9837.57	296402
50122	35.9966	3	526.903	1577.69	-0.00157915	-1.00092	2.94	DEVDPPRISMDPK	[1] Oxidation (D)|[5] Oxidation (P)|[6] Oxidation (P)|[10] Oxidation (M)|[12] Oxidation (P)	A0A0A0MTS7_HUMAN	Titin OS=Homo sapiens GN=TTN PE=1 SV=1	2.75595e+06	518452	730833	491184	1.29206e+06	341743	55940.5	80441.3	212096	525758	21162.1	55342.9
50153	26.4027	2	429.262	856.51	-0.00341499	-3.98708	3.6	EQALIRK		A0A0A0MTS7_HUMAN	Titin OS=Homo sapiens GN=TTN PE=1 SV=1	196741	20178.4	667423	5608.54	227633	415512	44404.4	12501.6	385792	44096.7	4238.59	39994.7
50217	29.9511	4	490.014	1956.03	0.00299505	1.53119	13.84	VVIQDPYRLPGPPGKPK	[7] Phospho (Y)|[13] Oxidation (P)	A0A0A0MTS7_HUMAN	Titin OS=Homo sapiens GN=TTN PE=1 SV=1	131326	62912.9	265589	5.45218e+06	54560.5	651928	0	211090	61065	260419	218749	302357
50252	60.0158	4	648.84	2591.33	0.00964162	3.72073	2.51	KPAVPEPPPPKPVEEVEVPTVTK	[7] Oxidation (P)|[8] Oxidation (P)|[9] Oxidation (P)|[10] Oxidation (P)|[11] Oxidation (K)|[12] Oxidation (P)|[19] Oxidation (P)|[23] Oxidation (K)	A0A0A0MTS7_HUMAN	Titin OS=Homo sapiens GN=TTN PE=1 SV=1	0	5134.75	404.18	47053.4	191039	176760	4093.21	65544	130795	8.02295e+06	54640.1	28884.7
50277	69.9142	2	551.735	1101.45	-0.00434528	-3.94502	4.69	DVNVIEGTK	[1] Oxidation (D)|[3] Oxidation (N)|[8] Phospho (ST)|[9] Oxidation (K)	A0A0A0MTS7_HUMAN	Titin OS=Homo sapiens GN=TTN PE=1 SV=1	57396.4	307980	269185	321162	254955	118476	18.9908	215915	97567	222295	0	133968
50439	61.8864	2	948.928	1895.84	-0.00494296	-2.60726	2.98	IFEDVPEEPETPRMK	[4] Oxidation (D)|[9] Oxidation (P)|[12] Oxidation (P)|[14] Oxidation (M)|[15] Oxidation (K)	A0A0A0MTS7_HUMAN	Titin OS=Homo sapiens GN=TTN PE=1 SV=1	3.07064e+06	4.03698e+06	3.86639e+06	3.01025e+06	1.47771e+06	2.81353e+06	763793	3.67994e+06	1.82587e+06	3.74403e+06	607107	1.39272e+06
50462	70.5051	3	823.41	2467.21	-0.00722757	-2.92945	0.78	AGSPFTIDVPISGRPAPKVTWK	[4] Oxidation (P)|[10] Oxidation (P)|[18] Oxidation (K)|[20] Phospho (ST)|[22] Oxidation (K)	A0A0A0MTS7_HUMAN	Titin OS=Homo sapiens GN=TTN PE=1 SV=1	161660	498357	223946	742724	21867.4	654523	37163.7	667002	470059	1.43183e+06	2.91264e+06	854861
50590	80.1646	4	938.967	3751.84	0.014712	3.9213	2.73	SLAVPIVAKDLVIEPDVKPAFSSYSVQVGQDLK	[10] Oxidation (D)|[15] Oxidation (P)|[16] Oxidation (D)|[23] Phospho (ST)|[24] Phospho (Y)|[31] Oxidation (D)|[33] Oxidation (K)	A0A0A0MTS7_HUMAN	Titin OS=Homo sapiens GN=TTN PE=1 SV=1	236949	15998.4	0	12635.1	29088.6	17780.6	54687.8	34882.6	255174	2.81304e+06	23780.3	9.49124e+06
50939	20.2352	2	433.736	865.457	0.00263852	3.04871	2.51	GVYTVEAK		A0A0A0MTS7_HUMAN	Titin OS=Homo sapiens GN=TTN PE=1 SV=1	96938.4	798828	884479	1.00062e+06	6930.08	235117	41355.4	123104	285031	16870.1	96122.9	38605
74342	19.3523	2	433.734	865.454	-6.96e-05	-0.0804332	3.68	GVYTVEAK		A0A0A0MTS7_HUMAN	Titin OS=Homo sapiens GN=TTN PE=1 SV=1	175210	21943.8	41289.2	1857.73	3995.05	0	37255.5	23707.8	11479.8	1.00318e+06	0	235078
51100	30.1951	2	669.854	1337.69	-0.00262979	-1.96591	2.82	EIKPSKNAVIK	[3] Oxidation (K)|[4] Oxidation (P)|[5] Phospho (ST)	A0A0A0MTS7_HUMAN	Titin OS=Homo sapiens GN=TTN PE=1 SV=1	3.16773e+06	421227	501890	193909	1.97186e+06	24190.2	0	436127	81855.9	1.41259e+06	146996	237985
51232	11.8479	3	361.207	1080.6	0.00311529	2.88294	10.16	NPFVLPGPPK	[2] Oxidation (P)	A0A0A0MTS7_HUMAN	Titin OS=Homo sapiens GN=TTN PE=1 SV=1	10930.9	145530	162462	256576	57667.2	132106	0	101648	145961	220867	0	96800.9
126227	11.742	2	541.308	1080.6	0.00422494	3.90982	---	NPFVLPGPPK	[2] Oxidation (P)	A0A0A0MTS7_HUMAN	Titin OS=Homo sapiens GN=TTN PE=1 SV=1	13034.3	99433.5	106854	175031	55959.3	84313.2	0	72557.7	70218.8	228469	0	103227
51491	78.7796	4	935.695	3738.75	0.00991728	2.65257	6.35	TADQDLVVDVGKPLTMVVPYDAYPKAEAEWFK	[12] Oxidation (K)|[15] Phospho (ST)|[16] Oxidation (M)|[19] Oxidation (P)|[21] Oxidation (D)	A0A0A0MTS7_HUMAN	Titin OS=Homo sapiens GN=TTN PE=1 SV=1	308635	868314	194933	445754	93423.4	378425	18058.1	646055	206957	310503	150558	225380
51514	55.9038	2	858.439	1714.86	-0.00116934	-0.681885	0.14	LVINRTHASDEGPYK	[15] Oxidation (K)	A0A0A0MTS7_HUMAN	Titin OS=Homo sapiens GN=TTN PE=1 SV=1	662955	529929	411583	282137	131864	260561	899886	450444	363783	294478	135845	61493.2
51803	22.9568	2	490.186	978.357	-0.0016368	-1.67301	0.2	EIYESDK	[3] Phospho (Y)|[6] Oxidation (D)	A0A0A0MTS7_HUMAN	Titin OS=Homo sapiens GN=TTN PE=1 SV=1	22825.1	7989.05	865067	0	1.01206e+06	63343.9	0	0	8657.56	0	50780.3	0
52143	60.7455	2	902.412	1802.81	-0.0034451	-1.91096	3.95	DPIDPPWPPGKPTVK	[1] Oxidation (D)|[2] Oxidation (P)|[9] Oxidation (P)|[11] Oxidation (K)|[12] Oxidation (P)|[13] Phospho (ST)	A0A0A0MTS7_HUMAN	Titin OS=Homo sapiens GN=TTN PE=1 SV=1	654233	1.13368e+06	995208	608274	47170.3	703881	337733	617074	529764	571450	1.30702e+06	1.05901e+06
52149	23.1329	2	774.388	1546.76	-0.00559531	-3.61742	2.22	WFKDGEEIVPSPK	[4] Oxidation (D)	A0A0A0MTS7_HUMAN	Titin OS=Homo sapiens GN=TTN PE=1 SV=1	896582	128502	1.01135e+06	209352	618976	4.89406e+06	113005	142441	1.38964e+06	0	28900.1	434044
52149	23.1329	2	774.388	1546.76	-0.0031953	-2.0658	5.2	VLDTPGPPVNVTVK	[4] Phospho (ST)|[7] Oxidation (P)|[8] Oxidation (P)	A0A0A0MTS7_HUMAN	Titin OS=Homo sapiens GN=TTN PE=1 SV=1	896582	128502	1.01135e+06	209352	618976	4.89406e+06	113005	142441	1.38964e+06	0	28900.1	434044
52268	43.008	3	385.208	1152.6	-0.0015268	-1.32465	7.58	AVPEAPTPVPK	[8] Oxidation (P)|[10] Oxidation (P)|[11] Oxidation (K)	A0A0A0MTS7_HUMAN	Titin OS=Homo sapiens GN=TTN PE=1 SV=1	529130	63736	0	71752.6	565325	0	57560.8	4791	0	1.00237e+06	85858.9	278590
52289	47.8458	4	482.253	1924.98	-0.00566614	-2.94346	6.09	KTQASTVATGPEVPPPWK	[14] Oxidation (P)|[15] Oxidation (P)	A0A0A0MTS7_HUMAN	Titin OS=Homo sapiens GN=TTN PE=1 SV=1	97005	906468	901734	1.59057e+06	41829.6	515498	33964.5	243184	427673	36491.7	0	25832.8
52298	63.4756	4	525.756	2099	0.00260448	1.24082	3.18	NLFSVPGAPDKPTVSSVTR	[1] Oxidation (N)|[11] Oxidation (K)|[12] Oxidation (P)|[15] Phospho (ST)	A0A0A0MTS7_HUMAN	Titin OS=Homo sapiens GN=TTN PE=1 SV=1	12912.9	128.249	114758	630.82	0	20299.3	2.12748e+06	7971.23	435342	2550.56	0	27301.9
52359	15.6437	2	622.345	1242.68	0.0052627	4.23499	0.12	LVPPSVELDVK	[3] Oxidation (P)|[4] Oxidation (P)|[9] Oxidation (D)	A0A0A0MTS7_HUMAN	Titin OS=Homo sapiens GN=TTN PE=1 SV=1	0	157883	196745	96529.4	0	312674	16100.5	319088	263826	0.357582	9128.92	35.5614
52495	38.3155	2	614.304	1226.59	0.00105476	0.859911	3.48	LTEGNEYVFR		A0A0A0MTS7_HUMAN	Titin OS=Homo sapiens GN=TTN PE=1 SV=1	136860	909392	1.26856e+06	730682	51224.8	2.04229e+06	208881	1.04612e+06	473054	72545.4	65891.5	1.09249e+06
52516	43.0971	3	476.263	1425.77	0.00561956	3.94145	1.48	NSDIIVPHKYPK	[12] Oxidation (K)	A0A0A0MTS7_HUMAN	Titin OS=Homo sapiens GN=TTN PE=1 SV=1	152346	117767	12091.6	61249.8	4.45572e+06	0	39604.4	39705.4	0	2514.65	19231.1	93891.8
52581	22.2509	2	758.386	1514.76	-0.00504824	-3.33269	8.07	VSVYSVDVITPLK	[5] Phospho (ST)|[11] Oxidation (P)	A0A0A0MTS7_HUMAN	Titin OS=Homo sapiens GN=TTN PE=1 SV=1	66374.9	705708	1.13328e+06	24506.5	0	37005.9	147883	562822	283603	226326	19242.6	105232
[truncated: 128,781 more rows]
