# Supplementary material for: Nuclear decoupling is part of a rapid protein-level cellular response to high-intensity mechanical loading
Source: Nat Commun. 2019 Sep 12;10:4149. doi: 10.1038/s41467-019-11923-1 (PMC6742657; doi:10.1038/s41467-019-11923-1)
Supplement: Supplementary file 14 — Supplementary Data 11 [file 41467_2019_11923_MOESM14_ESM.xlsx]

## Sheet: Sheet1
Protein fold-changes SUN2 KD in hMSCs (n = 3 donors)				LOG2(EFFECT SIZE) vs scrambled control		SE		Corrected p-value
IDENTIFIER USED DURING ANALYSIS	NUMBER OF PEPTIDES	Protein Name	GENE NAME	SUN2 siRNA 1	SUN2 siRNA 2	SUN2 siRNA 1	SUN2 siRNA 2	SUN2 siRNA 1	SUN2 siRNA 2
ANXA2_HUMAN	23	Annexin A2 (Annexin II) (Annexin-2) (Calpactin I heavy chain) (Calpactin-1 heavy chain) (Chromobindin-8) (Lipocortin II) (Placental anticoagulant protein IV) (PAP-IV) (Protein I) (p36)	ANXA2 ANX2 ANX2L4 CAL1H LPC2D	0.04741	0.25829	0.0907132	0.0924598	0.816705	0.0267451
EF1A3_HUMAN	12	Putative elongation factor 1-alpha-like 3 (EF-1-alpha-like 3) (Eukaryotic elongation factor 1 A-like 3) (eEF1A-like 3) (Eukaryotic translation elongation factor 1 alpha-1 pseudogene 5)	EEF1A1P5 EEF1AL3	-0.649827	-0.215294	0.147705	0.139247	0.000665379	0.268002
HS90B_HUMAN	4	Heat shock protein HSP 90-beta (HSP 90) (Heat shock 84 kDa) (HSP 84) (HSP84)	HSP90AB1 HSP90B HSPC2 HSPCB	-0.312964	-0.639472	0.177001	0.19194	0.268761	0.0105065
HSP72_HUMAN	15	Heat shock-related 70 kDa protein 2 (Heat shock 70 kDa protein 2)	HSPA2	0.790371	0.377805	0.361726	0.383111	0.149307	0.520619
HS71L_HUMAN	5	Heat shock 70 kDa protein 1-like (Heat shock 70 kDa protein 1L) (Heat shock 70 kDa protein 1-Hom) (HSP70-Hom)	HSPA1L	-0.104784	0.173792	0.502999	0.439108	0.944106	0.825117
PSMD4_HUMAN	7	26S proteasome non-ATPase regulatory subunit 4 (26S proteasome regulatory subunit RPN10) (26S proteasome regulatory subunit S5A) (Antisecretory factor 1) (AF) (ASF) (Multiubiquitin chain-binding protein)	PSMD4 MCB1	-0.545171	-0.368042	0.281886	0.292859	0.21149	0.389301
POK7_HUMAN	4	Endogenous retrovirus group K member 7 Pol protein (HERV-K(III) Pol protein) (HERV-K102 Pol protein) (HERV-K_1q22 provirus ancestral Pol protein) [Includes: Reverse transcriptase (RT) (EC 2.7.7.49); Ribonuclease H (RNase H) (EC 3.1.26.4); Integrase (IN)]	ERVK-7	-1.09373	0.0770943	0.310909	0.343234	0.011435	0.901378
PTPRQ_HUMAN	5	Phosphatidylinositol phosphatase PTPRQ (EC 3.1.3.-) (Receptor-type tyrosine-protein phosphatase Q) (PTP-RQ) (R-PTP-Q) (EC 3.1.3.48)	PTPRQ	-0.229627	-0.0182465	0.277446	0.24412	0.679624	0.975755
RL37A_HUMAN	6	60S ribosomal protein L37a (Large ribosomal subunit protein eL43)	RPL37A	0.142825	0.312832	0.162945	0.19688	0.655883	0.257759
YJ005_HUMAN	3	Uncharacterized protein FLJ45252		0.359978	0.454374	0.354296	0.384926	0.597523	0.431811
YM012_HUMAN	8	Uncharacterized protein DKFZp434B061		-0.561394	-0.772364	0.259639	0.241022	0.156037	0.0118674
HDAC5_HUMAN	7	Histone deacetylase 5 (HD5) (EC 3.5.1.98) (Antigen NY-CO-9)	HDAC5 KIAA0600	0.315172	-0.00666636	0.154957	0.16056	0.183591	0.982642
PDC6I_HUMAN	8	Programmed cell death 6-interacting protein (PDCD6-interacting protein) (ALG-2-interacting protein 1) (ALG-2-interacting protein X) (Hp95)	PDCD6IP AIP1 ALIX KIAA1375	-0.17003	0.310875	0.126972	0.134911	0.441081	0.0791831
TOM1_HUMAN	4	Target of Myb protein 1	TOM1	-0.185779	-0.581818	0.300974	0.342731	0.774622	0.221913
SAE2_HUMAN	5	SUMO-activating enzyme subunit 2 (EC 2.3.2.-) (Anthracycline-associated resistance ARX) (Ubiquitin-like 1-activating enzyme E1B) (Ubiquitin-like modifier-activating enzyme 2)	UBA2 SAE2 UBLE1B HRIHFB2115	-0.169803	-0.593796	0.308396	0.274672	0.805045	0.10827
SYFB_HUMAN	3	Phenylalanine--tRNA ligase beta subunit (EC 6.1.1.20) (Phenylalanyl-tRNA synthetase beta subunit) (PheRS)	FARSB FARSLB FRSB HSPC173	0.572924	0.293515	0.38374	0.393104	0.379886	0.642347
ABCB6_HUMAN	3	ATP-binding cassette sub-family B member 6, mitochondrial (Mitochondrial ABC transporter 3) (Mt-ABC transporter 3) (P-glycoprotein-related protein) (Ubiquitously-expressed mammalian ABC half transporter)	ABCB6 MTABC3 PRP UMAT	-0.273914	0.713867	0.423241	0.372771	0.76008	0.161959
DNM1L_HUMAN	10	Dynamin-1-like protein (EC 3.6.5.5) (Dnm1p/Vps1p-like protein) (DVLP) (Dynamin family member proline-rich carboxyl-terminal domain less) (Dymple) (Dynamin-like protein) (Dynamin-like protein 4) (Dynamin-like protein IV) (HdynIV) (Dynamin-related protein 1)	DNM1L DLP1 DRP1	-0.219445	-0.229081	0.0928412	0.158031	0.113399	0.306355
SCAM3_HUMAN	7	Secretory carrier-associated membrane protein 3 (Secretory carrier membrane protein 3)	SCAMP3 C1orf3 PROPIN1	0.304286	0.507322	0.196891	0.186165	0.347835	0.0354609
HUWE1_HUMAN	15	E3 ubiquitin-protein ligase HUWE1 (EC 2.3.2.26) (ARF-binding protein 1) (ARF-BP1) (HECT, UBA and WWE domain-containing protein 1) (HECT-type E3 ubiquitin transferase HUWE1) (Homologous to E6AP carboxyl terminus homologous protein 9) (HectH9) (Large structure of UREB1) (LASU1) (Mcl-1 ubiquitin ligase E3) (Mule) (Upstream regulatory element-binding protein 1) (URE-B1) (URE-binding protein 1)	HUWE1 KIAA0312 KIAA1578 UREB1 HSPC272	0.44974	0.297204	0.153798	0.179027	0.0379571	0.227638
EDIL3_HUMAN	4	EGF-like repeat and discoidin I-like domain-containing protein 3 (Developmentally-regulated endothelial cell locus 1 protein) (Integrin-binding protein DEL1)	EDIL3 DEL1	0.245638	0.18891	0.353613	0.357919	0.738051	0.755024
ARPC4_HUMAN	7	Actin-related protein 2/3 complex subunit 4 (Arp2/3 complex 20 kDa subunit) (p20-ARC)	ARPC4 ARC20	-0.59917	-0.582984	0.600862	0.636872	0.597927	0.562221
ARC1B_HUMAN	10	Actin-related protein 2/3 complex subunit 1B (Arp2/3 complex 41 kDa subunit) (p41-ARC)	ARPC1B ARC41	-0.0428237	0.328119	0.164006	0.169509	0.928184	0.149206
ARP3_HUMAN	7	Actin-related protein 3 (Actin-like protein 3)	ACTR3 ARP3	0.0814569	0.471565	0.764141	0.69313	0.975509	0.679438
ARP2_HUMAN	6	Actin-related protein 2 (Actin-like protein 2)	ACTR2 ARP2	-0.130258	-0.0220456	0.283961	0.344405	0.84129	0.9761
ARPC2_HUMAN	6	Actin-related protein 2/3 complex subunit 2 (Arp2/3 complex 34 kDa subunit) (p34-ARC)	ARPC2 ARC34 PRO2446	0.919624	1.12715	0.157984	0.152142	1.19823e-05	2.96927e-08
RAD50_HUMAN	9	DNA repair protein RAD50 (hRAD50) (EC 3.6.-.-)	RAD50	-0.463916	-0.347186	0.260214	0.262465	0.258715	0.362257
ACTZ_HUMAN	3	Alpha-centractin (Centractin) (ARP1) (Actin-RPV) (Centrosome-associated actin homolog)	ACTR1A CTRN1	-0.0721784	-1.26177	0.310782	0.349313	0.939524	0.00582614
LPPRC_HUMAN	6	Leucine-rich PPR motif-containing protein, mitochondrial (130 kDa leucine-rich protein) (LRP 130) (GP130)	LRPPRC LRP130	-0.268952	-0.125283	0.199247	0.206816	0.438415	0.714684
PDIA6_HUMAN	7	Protein disulfide-isomerase A6 (EC 5.3.4.1) (Endoplasmic reticulum protein 5) (ER protein 5) (ERp5) (Protein disulfide isomerase P5) (Thioredoxin domain-containing protein 7)	PDIA6 ERP5 P5 TXNDC7	-1.29131	0.160511	0.507655	0.560318	0.0846903	0.868804
OPTN_HUMAN	3	Optineurin (E3-14.7K-interacting protein) (FIP-2) (Huntingtin yeast partner L) (Huntingtin-interacting protein 7) (HIP-7) (Huntingtin-interacting protein L) (NEMO-related protein) (Optic neuropathy-inducing protein) (Transcription factor IIIA-interacting protein) (TFIIIA-IntP)	OPTN FIP2 GLC1E HIP7 HYPL NRP	-0.925578	0.00131969	0.330301	0.26551	0.0583033	0.996059
BAP31_HUMAN	3	B-cell receptor-associated protein 31 (BCR-associated protein 31) (Bap31) (6C6-AG tumor-associated antigen) (Protein CDM) (p28)	BCAP31 BAP31 DXS1357E	-0.305872	-0.936801	0.420984	0.351704	0.723286	0.0443802
RBM12_HUMAN	3	RNA-binding protein 12 (RNA-binding motif protein 12) (SH3/WW domain anchor protein in the nucleus) (SWAN)	RBM12 KIAA0765 HRIHFB2091	-0.267582	-0.0217978	0.432731	0.331257	0.774622	0.9761
G3BP1_HUMAN	4	Ras GTPase-activating protein-binding protein 1 (G3BP-1) (EC 3.6.4.12) (EC 3.6.4.13) (ATP-dependent DNA helicase VIII) (hDH VIII) (GAP SH3 domain-binding protein 1)	G3BP1 G3BP	-0.0774029	-0.100548	0.29882	0.315883	0.92822	0.85893
ABI2_HUMAN	4	Abl interactor 2 (Abelson interactor 2) (Abi-2) (Abl-binding protein 3) (AblBP3) (Arg-binding protein 1) (ArgBP1)	ABI2 ARGBPIA	1.9036	0.323169	0.194099	0.265763	2.18236e-11	0.412128
CEBPZ_HUMAN	5	CCAAT/enhancer-binding protein zeta (CCAAT-box-binding transcription factor) (CBF) (CCAAT-binding factor)	CEBPZ CBF2	0.0105734	-0.419821	0.298079	0.309848	0.987033	0.350433
PLXC1_HUMAN	3	Plexin-C1 (Virus-encoded semaphorin protein receptor) (CD antigen CD232)	PLXNC1 VESPR	0.254077	-0.321839	0.360027	0.386147	0.736002	0.59847
TIF1B_HUMAN	9	Transcription intermediary factor 1-beta (TIF1-beta) (E3 SUMO-protein ligase TRIM28) (EC 2.3.2.27) (KRAB-associated protein 1) (KAP-1) (KRAB-interacting protein 1) (KRIP-1) (Nuclear corepressor KAP-1) (RING finger protein 96) (RING-type E3 ubiquitin transferase TIF1-beta) (Tripartite motif-containing protein 28)	TRIM28 KAP1 RNF96 TIF1B	0.57601	0.711267	0.191897	0.181149	0.0337874	0.00145366
FLOT1_HUMAN	5	Flotillin-1	FLOT1	0.289042	-0.118677	0.256833	0.301522	0.5436	0.825117
DX39B_HUMAN	7	Spliceosome RNA helicase DDX39B (EC 3.6.4.13) (56 kDa U2AF65-associated protein) (ATP-dependent RNA helicase p47) (DEAD box protein UAP56) (HLA-B-associated transcript 1 protein)	DDX39B BAT1 UAP56	0.094719	2.15944	0.499375	0.551403	0.951208	0.00152941
PLIN3_HUMAN	6	Perilipin-3 (47 kDa mannose 6-phosphate receptor-binding protein) (47 kDa MPR-binding protein) (Cargo selection protein TIP47) (Mannose-6-phosphate receptor-binding protein 1) (Placental protein 17) (PP17)	PLIN3 M6PRBP1 TIP47	-0.238476	-0.313608	0.349794	0.370788	0.745787	0.594411
CDK7_HUMAN	4	Cyclin-dependent kinase 7 (EC 2.7.11.22) (EC 2.7.11.23) (39 kDa protein kinase) (p39 Mo15) (CDK-activating kinase 1) (Cell division protein kinase 7) (Serine/threonine-protein kinase 1) (TFIIH basal transcription factor complex kinase subunit)	CDK7 CAK CAK1 CDKN7 MO15 STK1	-0.121647	-0.0486587	0.35539	0.340252	0.892312	0.94625
HNRPR_HUMAN	4	Heterogeneous nuclear ribonucleoprotein R (hnRNP R)	HNRNPR HNRPR	0.988425	0.105477	0.259491	0.263379	0.00608273	0.824445
FACE1_HUMAN	4	CAAX prenyl protease 1 homolog (EC 3.4.24.84) (Farnesylated proteins-converting enzyme 1) (FACE-1) (Prenyl protein-specific endoprotease 1) (Zinc metalloproteinase Ste24 homolog)	ZMPSTE24 FACE1 STE24	-0.532656	-0.5748	0.331614	0.305711	0.329577	0.169382
PDXD1_HUMAN	5	Pyridoxal-dependent decarboxylase domain-containing protein 1 (EC 4.1.1.-)	PDXDC1 KIAA0251	0.640149	0.353941	0.301542	0.367128	0.169828	0.537483
SF3A1_HUMAN	8	Splicing factor 3A subunit 1 (SF3a120) (Spliceosome-associated protein 114) (SAP 114)	SF3A1 SAP114	0.084093	0.672235	0.15341	0.145829	0.805045	0.000216825
DNJA2_HUMAN	4	DnaJ homolog subfamily A member 2 (Cell cycle progression restoration gene 3 protein) (Dnj3) (Dj3) (HIRA-interacting protein 4) (Renal carcinoma antigen NY-REN-14)	DNAJA2 CPR3 HIRIP4	-0.198249	-0.848245	0.296168	0.3036	0.752873	0.0336845
PAK4_HUMAN	5	Serine/threonine-protein kinase PAK 4 (EC 2.7.11.1) (p21-activated kinase 4) (PAK-4)	PAK4 KIAA1142	-0.333425	-0.0981434	0.309338	0.292483	0.567298	0.850818
AK1A1_HUMAN	5	Alcohol dehydrogenase [NADP(+)] (EC 1.1.1.2) (Aldehyde reductase) (Aldo-keto reductase family 1 member A1)	AKR1A1 ALDR1 ALR	0.144678	-0.80681	0.291716	0.273706	0.828016	0.0227693
TBA1B_HUMAN	14	Tubulin alpha-1B chain (Alpha-tubulin ubiquitous) (Tubulin K-alpha-1) (Tubulin alpha-ubiquitous chain) [Cleaved into: Detyrosinated tubulin alpha-1B chain]	TUBA1B	-0.120159	0.689914	0.609814	0.664701	0.94749	0.499842
TBB5_HUMAN	13	Tubulin beta chain (Tubulin beta-5 chain)	TUBB TUBB5 OK/SW-cl.56	0.271989	0.0430035	0.269401	0.293401	0.597523	0.943682
TBB4B_HUMAN	6	Tubulin beta-4B chain (Tubulin beta-2 chain) (Tubulin beta-2C chain)	TUBB4B TUBB2C	0.0399427	0.455021	1.0988	1.08021	0.987033	0.815827
TBB6_HUMAN	8	Tubulin beta-6 chain (Tubulin beta class V)	TUBB6	-0.0118087	-0.0299756	0.573818	0.565319	0.991578	0.980523
DSRAD_HUMAN	4	Double-stranded RNA-specific adenosine deaminase (DRADA) (EC 3.5.4.37) (136 kDa double-stranded RNA-binding protein) (p136) (Interferon-inducible protein 4) (IFI-4) (K88DSRBP)	ADAR ADAR1 DSRAD G1P1 IFI4	-0.788061	-0.0855175	0.273212	0.312718	0.0475694	0.875344
BASP1_HUMAN	9	Brain acid soluble protein 1 (22 kDa neuronal tissue-enriched acidic protein) (Neuronal axonal membrane protein NAP-22)	BASP1 NAP22	0.0496323	-0.255288	0.178173	0.193384	0.922088	0.362792
YAP1_HUMAN	6	Transcriptional coactivator YAP1 (Yes-associated protein 1) (Protein yorkie homolog) (Yes-associated protein YAP65 homolog)	YAP1 YAP65	1.04549	0.467071	0.228983	0.277793	0.000529345	0.222901
CAP1_HUMAN	11	Adenylyl cyclase-associated protein 1 (CAP 1)	CAP1 CAP	-0.0659649	-0.072694	0.312424	0.304677	0.943552	0.89457
CRTAP_HUMAN	3	Cartilage-associated protein	CRTAP CASP	-0.0678924	-0.531523	0.439845	0.312691	0.960231	0.223194
HNRPQ_HUMAN	3	Heterogeneous nuclear ribonucleoprotein Q (hnRNP Q) (Glycine- and tyrosine-rich RNA-binding protein) (GRY-RBP) (NS1-associated protein 1) (Synaptotagmin-binding, cytoplasmic RNA-interacting protein)	SYNCRIP HNRPQ NSAP1	-1.17644	-0.484663	0.16292	0.207972	6.67911e-07	0.0819368
VAT1_HUMAN	8	Synaptic vesicle membrane protein VAT-1 homolog (EC 1.-.-.-)	VAT1	0.313217	0.138579	0.284222	0.336921	0.552859	0.821437
DDX17_HUMAN	11	Probable ATP-dependent RNA helicase DDX17 (EC 3.6.4.13) (DEAD box protein 17) (DEAD box protein p72) (DEAD box protein p82) (RNA-dependent helicase p72)	DDX17	0.606569	-0.153895	0.245941	0.261869	0.0937041	0.723285
KAT5_HUMAN	3	Histone acetyltransferase KAT5 (EC 2.3.1.48) (60 kDa Tat-interactive protein) (Tip60) (Histone acetyltransferase HTATIP) (HIV-1 Tat interactive protein) (Lysine acetyltransferase 5) (cPLA(2)-interacting protein)	KAT5 HTATIP TIP60	0.15016	0.0693939	0.331931	0.373013	0.843142	0.922633
HYOU1_HUMAN	6	Hypoxia up-regulated protein 1 (150 kDa oxygen-regulated protein) (ORP-150) (170 kDa glucose-regulated protein) (GRP-170)	HYOU1 GRP170 ORP150	0.264093	0.759348	0.310708	0.294648	0.670451	0.0483608
NOP56_HUMAN	4	Nucleolar protein 56 (Nucleolar protein 5A)	NOP56 NOL5A	0.121949	-0.421342	0.263909	0.242631	0.840552	0.208181
P3H3_HUMAN	5	Prolyl 3-hydroxylase 3 (EC 1.14.11.7) (Leprecan-like protein 2) (Protein B)	P3H3 LEPREL2	-0.380465	0.448039	0.266012	0.305004	0.405922	0.302721
DCTN2_HUMAN	4	Dynactin subunit 2 (50 kDa dynein-associated polypeptide) (Dynactin complex 50 kDa subunit) (DCTN-50) (p50 dynamitin)	DCTN2 DCTN50	-1.30842	-0.765857	0.236582	0.2576	5.76287e-05	0.0226479
PRDX1_HUMAN	13	Peroxiredoxin-1 (EC 1.11.1.15) (Natural killer cell-enhancing factor A) (NKEF-A) (Proliferation-associated gene protein) (PAG) (Thioredoxin peroxidase 2) (Thioredoxin-dependent peroxide reductase 2)	PRDX1 PAGA PAGB TDPX2	0.263383	0.318798	0.0691058	0.0809675	0.00391108	0.00135649
PRAF3_HUMAN	3	PRA1 family protein 3 (ADP-ribosylation factor-like protein 6-interacting protein 5) (ARL-6-interacting protein 5) (Aip-5) (Cytoskeleton-related vitamin A-responsive protein) (Dermal papilla-derived protein 11) (GTRAP3-18) (Glutamate transporter EAAC1-interacting protein) (JM5) (Prenylated Rab acceptor protein 2) (Protein JWa) (Putative MAPK-activating protein PM27)	ARL6IP5 DERP11 JWA PRA2 PRAF3 HSPC127	1.34174	0.278608	0.378217	0.391948	0.012865	0.664472
BIG1_HUMAN	5	Brefeldin A-inhibited guanine nucleotide-exchange protein 1 (Brefeldin A-inhibited GEP 1) (ADP-ribosylation factor guanine nucleotide-exchange factor 1) (p200 ARF guanine nucleotide exchange factor) (p200 ARF-GEP1)	ARFGEF1 ARFGEP1 BIG1	-0.646815	-0.678186	0.23135	0.284834	0.0549947	0.0730891
TCPH_HUMAN	7	T-complex protein 1 subunit eta (TCP-1-eta) (CCT-eta) (HIV-1 Nef-interacting protein) [Cleaved into: T-complex protein 1 subunit eta, N-terminally processed]	CCT7 CCTH NIP7-1	0.484092	0.0451676	0.175943	0.185775	0.0569186	0.892741
TCPD_HUMAN	9	T-complex protein 1 subunit delta (TCP-1-delta) (CCT-delta) (Stimulator of TAR RNA-binding)	CCT4 CCTD SRB	-0.462869	-0.517292	0.249878	0.29839	0.234605	0.205372
SRBS1_HUMAN	9	Sorbin and SH3 domain-containing protein 1 (Ponsin) (SH3 domain protein 5) (SH3P12) (c-Cbl-associated protein) (CAP)	SORBS1 KIAA0894 KIAA1296 SH3D5	-0.224566	-0.527354	0.28472	0.296269	0.699248	0.19138
SMC2_HUMAN	9	Structural maintenance of chromosomes protein 2 (SMC protein 2) (SMC-2) (Chromosome-associated protein E) (hCAP-E) (XCAP-E homolog)	SMC2 CAPE SMC2L1 PRO0324	0.472898	0.449295	0.234553	0.233119	0.184926	0.150719
PRP8_HUMAN	8	Pre-mRNA-processing-splicing factor 8 (220 kDa U5 snRNP-specific protein) (PRP8 homolog) (Splicing factor Prp8) (p220)	PRPF8 PRPC8	0.0667695	0.521216	0.182902	0.196457	0.88327	0.0399167
AHSA1_HUMAN	3	Activator of 90 kDa heat shock protein ATPase homolog 1 (AHA1) (p38)	AHSA1 C14orf3 HSPC322	0.0932567	-0.386357	0.293092	0.298143	0.904396	0.375418
PDLI5_HUMAN	19	PDZ and LIM domain protein 5 (Enigma homolog) (Enigma-like PDZ and LIM domains protein)	PDLIM5 ENH L9	-0.0072885	0.126867	0.0884084	0.0831582	0.979603	0.273284
TGON2_HUMAN	3	Trans-Golgi network integral membrane protein 2 (TGN38 homolog) (TGN46) (TGN48) (Trans-Golgi network protein TGN51)	TGOLN2 TGN46 TGN51	-1.00291	-1.17714	0.462982	0.452651	0.165536	0.0503916
POSTN_HUMAN	4	Periostin (PN) (Osteoblast-specific factor 2) (OSF-2)	POSTN OSF2	-0.538453	0.395272	0.277366	0.239724	0.213497	0.239771
CENPF_HUMAN	11	Centromere protein F (CENP-F) (AH antigen) (Kinetochore protein CENPF) (Mitosin)	CENPF	0.702768	-0.0664082	0.274999	0.225053	0.0784684	0.867601
IF2B3_HUMAN	4	Insulin-like growth factor 2 mRNA-binding protein 3 (IGF2 mRNA-binding protein 3) (IMP-3) (IGF-II mRNA-binding protein 3) (KH domain-containing protein overexpressed in cancer) (hKOC) (VICKZ family member 3)	IGF2BP3 IMP3 KOC1 VICKZ3	-0.730808	-0.814323	0.397166	0.356431	0.245045	0.0879347
IF2B2_HUMAN	3	Insulin-like growth factor 2 mRNA-binding protein 2 (IGF2 mRNA-binding protein 2) (IMP-2) (Hepatocellular carcinoma autoantigen p62) (IGF-II mRNA-binding protein 2) (VICKZ family member 2)	IGF2BP2 IMP2 VICKZ2	-0.580551	-0.981041	0.418035	0.38336	0.429201	0.0549291
KHDR1_HUMAN	5	KH domain-containing, RNA-binding, signal transduction-associated protein 1 (GAP-associated tyrosine phosphoprotein p62) (Src-associated in mitosis 68 kDa protein) (Sam68) (p21 Ras GTPase-activating protein-associated p62) (p68)	KHDRBS1 SAM68	0.705826	1.75235	0.325084	0.279887	0.156037	1.71734e-06
GNA13_HUMAN	3	Guanine nucleotide-binding protein subunit alpha-13 (G alpha-13) (G-protein subunit alpha-13)	GNA13	0.0123143	0.167317	0.237477	0.20962	0.984971	0.617194
TCPQ_HUMAN	9	T-complex protein 1 subunit theta (TCP-1-theta) (CCT-theta) (Chaperonin containing T-complex polypeptide 1 subunit 8) (Renal carcinoma antigen NY-REN-15)	CCT8 C21orf112 CCTQ KIAA0002	-0.0641392	0.0532019	0.303824	0.277715	0.943552	0.91995
COF1_HUMAN	12	Cofilin-1 (18 kDa phosphoprotein) (p18) (Cofilin, non-muscle isoform)	CFL1 CFL	0.139735	0.0930552	0.187187	0.214919	0.716968	0.807951
COF2_HUMAN	4	Cofilin-2 (Cofilin, muscle isoform)	CFL2	0.478588	0.496733	0.28234	0.325614	0.294473	0.281228
RAI1_HUMAN	9	Retinoic acid-induced protein 1	RAI1 KIAA1820	0.372216	0.663853	0.266363	0.274333	0.418627	0.0645696
NEST_HUMAN	5	Nestin	NES Nbla00170	-0.0719324	0.617978	0.362458	0.312109	0.94749	0.142882
NCKP1_HUMAN	4	Nck-associated protein 1 (NAP 1) (Membrane-associated protein HEM-2) (p125Nap1)	NCKAP1 HEM2 KIAA0587 NAP1	0.0656324	0.0720862	0.320548	0.341219	0.944961	0.907548
BOLA2_HUMAN	4	BolA-like protein 2	BOLA2 BOLA2A My016; BOLA2B	0.667877	0.485717	0.32235	0.308632	0.180184	0.263389
IF1AX_HUMAN	3	Eukaryotic translation initiation factor 1A, X-chromosomal (eIF-1A X isoform) (Eukaryotic translation initiation factor 4C) (eIF-4C)	EIF1AX EIF1A EIF4C	1.09911	0.746488	0.319474	0.41049	0.0165427	0.189226
SEPT9_HUMAN	15	Septin-9 (MLL septin-like fusion protein MSF-A) (MLL septin-like fusion protein) (Ovarian/Breast septin) (Ov/Br septin) (Septin D1)	SEPT9 KIAA0991 MSF	0.138185	0.189658	0.0903701	0.0948892	0.351998	0.132996
HS105_HUMAN	13	Heat shock protein 105 kDa (Antigen NY-CO-25) (Heat shock 110 kDa protein)	HSPH1 HSP105 HSP110 KIAA0201	0.321188	0.337304	0.325574	0.346489	0.60045	0.528033
IASPP_HUMAN	4	RelA-associated inhibitor (Inhibitor of ASPP protein) (Protein iASPP) (NFkB-interacting protein 1) (PPP1R13B-like protein)	PPP1R13L IASPP NKIP1 PPP1R13BL RAI	-0.0495379	-1.16041	0.283077	0.23958	0.954895	0.00017677
PGRC1_HUMAN	3	Membrane-associated progesterone receptor component 1 (mPR) (Dap1) (IZA)	PGRMC1 HPR6.6 PGRMC	0.499347	-0.179368	0.265446	0.240419	0.226875	0.641917
RAB10_HUMAN	4	Ras-related protein Rab-10	RAB10	-0.558763	0.056708	0.72754	0.56998	0.710705	0.965266
TCRG1_HUMAN	4	Transcription elongation regulator 1 (TATA box-binding protein-associated factor 2S) (Transcription factor CA150)	TCERG1 CA150 TAF2S	-0.589686	0.184872	0.330423	0.348751	0.263714	0.754376
MAGD2_HUMAN	7	Melanoma-associated antigen D2 (11B6) (Breast cancer-associated gene 1 protein) (BCG-1) (Hepatocellular carcinoma-associated protein JCL-1) (MAGE-D2 antigen)	MAGED2 BCG1	0.932204	1.12971	0.141019	0.171459	2.55735e-07	2.09236e-07
TCP4_HUMAN	4	Activated RNA polymerase II transcriptional coactivator p15 (Positive cofactor 4) (PC4) (SUB1 homolog) (p14)	SUB1 PC4 RPO2TC1	0.434125	0.56824	0.24227	0.286192	0.262029	0.142882
PRDX3_HUMAN	3	Thioredoxin-dependent peroxide reductase, mitochondrial (EC 1.11.1.15) (Antioxidant protein 1) (AOP-1) (HBC189) (Peroxiredoxin III) (Prx-III) (Peroxiredoxin-3) (Protein MER5 homolog)	PRDX3 AOP1	0.050235	1.22435	0.629737	0.791316	0.979603	0.274488
SF3A3_HUMAN	4	Splicing factor 3A subunit 3 (SF3a60) (Spliceosome-associated protein 61) (SAP 61)	SF3A3 SAP61	-0.176379	-0.178821	0.363419	0.383901	0.831317	0.787503
ROA0_HUMAN	3	Heterogeneous nuclear ribonucleoprotein A0 (hnRNP A0)	HNRNPA0 HNRPA0	-0.220555	-0.371689	0.307532	0.392118	0.729884	0.550048
TOM34_HUMAN	3	Mitochondrial import receptor subunit TOM34 (hTom34) (Translocase of outer membrane 34 kDa subunit)	TOMM34 URCC3	0.248278	0.488669	0.43512	0.409006	0.798453	0.424344
PDIA5_HUMAN	6	Protein disulfide-isomerase A5 (EC 5.3.4.1) (Protein disulfide isomerase-related protein)	PDIA5 PDIR	0.463842	0.640247	0.275418	0.278256	0.29455	0.0815089
ERP29_HUMAN	3	Endoplasmic reticulum resident protein 29 (ERp29) (Endoplasmic reticulum resident protein 28) (ERp28) (Endoplasmic reticulum resident protein 31) (ERp31)	ERP29 C12orf8 ERP28	-0.587183	0.71926	0.437095	0.54996	0.44498	0.371156
STIP1_HUMAN	9	Stress-induced-phosphoprotein 1 (STI1) (Hsc70/Hsp90-organizing protein) (Hop) (Renal carcinoma antigen NY-REN-11) (Transformation-sensitive protein IEF SSP 3521)	STIP1	-0.550419	0.155538	0.23088	0.221908	0.110774	0.666655
ACOT2_HUMAN	8	Acyl-coenzyme A thioesterase 2, mitochondrial (Acyl-CoA thioesterase 2) (EC 3.1.2.2) (Acyl-coenzyme A thioester hydrolase 2a) (CTE-Ia) (Long-chain acyl-CoA thioesterase 2) (ZAP128)	ACOT2 PTE2 PTE2A	0.55467	-0.024301	0.198415	0.198935	0.0514791	0.956481
CKAP4_HUMAN	22	Cytoskeleton-associated protein 4 (63-kDa cytoskeleton-linking membrane protein) (Climp-63) (p63)	CKAP4	0.110154	0.240778	0.251883	0.261459	0.850758	0.560402
1433Z_HUMAN	12	14-3-3 protein zeta/delta (Protein kinase C inhibitor protein 1) (KCIP-1)	YWHAZ	0.108769	0.220165	0.0540404	0.0569104	0.184926	0.00161865
1433T_HUMAN	8	14-3-3 protein theta (14-3-3 protein T-cell) (14-3-3 protein tau) (Protein HS1)	YWHAQ	-0.318455	-0.243256	0.509966	0.511963	0.772618	0.781684
TMEDA_HUMAN	3	Transmembrane emp24 domain-containing protein 10 (21 kDa transmembrane-trafficking protein) (S31III125) (S31I125) (Tmp-21-I) (Transmembrane protein Tmp21) (p23) (p24 family protein delta-1) (p24delta1) (p24delta)	TMED10 TMP21	0.0630635	0.142569	0.254457	0.272595	0.934466	0.758521
ASCC3_HUMAN	7	Activating signal cointegrator 1 complex subunit 3 (EC 3.6.4.12) (ASC-1 complex subunit p200) (ASC1p200) (Helicase, ATP binding 1) (Trip4 complex subunit p200)	ASCC3 HELIC1	0.954283	1.17544	0.233046	0.267099	0.00207447	0.000458934
ADIRF_HUMAN	3	Adipogenesis regulatory factor (Adipogenesis factor rich in obesity) (Adipose most abundant gene transcript 2 protein) (Adipose-specific protein 2) (apM-2)	ADIRF AFRO APM2 C10orf116	0.851717	0.937901	0.860294	0.808672	0.600556	0.440789
FERM2_HUMAN	8	Fermitin family homolog 2 (Kindlin-2) (Mitogen-inducible gene 2 protein) (MIG-2) (Pleckstrin homology domain-containing family C member 1) (PH domain-containing family C member 1)	FERMT2 KIND2 MIG2 PLEKHC1	0.0891445	0.491262	0.175685	0.152619	0.824205	0.0112175
MAP2_HUMAN	3	Methionine aminopeptidase 2 (MAP 2) (MetAP 2) (EC 3.4.11.18) (Initiation factor 2-associated 67 kDa glycoprotein) (p67) (p67eIF2) (Peptidase M)	METAP2 MNPEP P67EIF2	-0.161862	0.0852474	0.325451	0.315294	0.828016	0.876519
SF3B2_HUMAN	5	Splicing factor 3B subunit 2 (Pre-mRNA-splicing factor SF3b 145 kDa subunit) (SF3b145) (Spliceosome-associated protein 145) (SAP 145)	SF3B2 SAP145	-0.0981087	-0.17977	0.162146	0.175537	0.780507	0.506376
DEST_HUMAN	6	Destrin (Actin-depolymerizing factor) (ADF)	DSTN ACTDP DSN	-0.195206	-0.793423	0.342635	0.325157	0.798453	0.0642447
ADRM1_HUMAN	3	Proteasomal ubiquitin receptor ADRM1 (110 kDa cell membrane glycoprotein) (Gp110) (Adhesion-regulating molecule 1) (ARM-1) (Proteasome regulatory particle non-ATPase 13) (hRpn13) (Rpn13 homolog)	ADRM1 GP110	0.689747	0.828208	0.328195	0.338786	0.177921	0.0684995
CHD1_HUMAN	3	Chromodomain-helicase-DNA-binding protein 1 (CHD-1) (EC 3.6.4.12) (ATP-dependent helicase CHD1)	CHD1	-0.430472	-0.678766	0.429188	0.459908	0.597927	0.302831
CHD2_HUMAN	11	Chromodomain-helicase-DNA-binding protein 2 (CHD-2) (EC 3.6.4.12) (ATP-dependent helicase CHD2)	CHD2	0.184559	-0.925367	0.235543	0.20008	0.702392	0.000174481
TARA_HUMAN	7	TRIO and F-actin-binding protein (Protein Tara) (Trio-associated repeat on actin)	TRIOBP KIAA1662 TARA HRIHFB2122	0.0877388	-0.389361	0.202139	0.19558	0.852495	0.137594
CHD3_HUMAN	8	Chromodomain-helicase-DNA-binding protein 3 (CHD-3) (EC 3.6.4.12) (ATP-dependent helicase CHD3) (Mi-2 autoantigen 240 kDa protein) (Mi2-alpha) (Zinc finger helicase) (hZFH)	CHD3	-0.0891727	-0.118987	0.24848	0.26607	0.885755	0.797147
AK1C2_HUMAN	9	Aldo-keto reductase family 1 member C2 (EC 1.-.-.-) (3-alpha-HSD3) (Chlordecone reductase homolog HAKRD) (Dihydrodiol dehydrogenase 2) (DD-2) (DD2) (Dihydrodiol dehydrogenase/bile acid-binding protein) (DD/BABP) (Trans-1,2-dihydrobenzene-1,2-diol dehydrogenase) (EC 1.3.1.20) (Type III 3-alpha-hydroxysteroid dehydrogenase) (EC 1.1.1.357)	AKR1C2 DDH2	0.123427	0.364705	0.166783	0.125145	0.718812	0.0224748
HNRL1_HUMAN	9	Heterogeneous nuclear ribonucleoprotein U-like protein 1 (Adenovirus early region 1B-associated protein 5) (E1B-55 kDa-associated protein 5) (E1B-AP5)	HNRNPUL1 E1BAP5 HNRPUL1	-0.0388167	-0.562151	0.217523	0.235093	0.953654	0.0684995
BORG5_HUMAN	5	Cdc42 effector protein 1 (Binder of Rho GTPases 5) (Serum protein MSE55)	CDC42EP1 BORG5 CEP1 MSE55	-0.122815	-0.0197603	0.27052	0.213063	0.842332	0.96837
CDC37_HUMAN	3	Hsp90 co-chaperone Cdc37 (Hsp90 chaperone protein kinase-targeting subunit) (p50Cdc37) [Cleaved into: Hsp90 co-chaperone Cdc37, N-terminally processed]	CDC37 CDC37A	2.37773	2.08064	0.175775	0.169841	6.48959e-13	1.12453e-12
ERLN2_HUMAN	4	Erlin-2 (Endoplasmic reticulum lipid raft-associated protein 2) (Stomatin-prohibitin-flotillin-HflC/K domain-containing protein 2) (SPFH domain-containing protein 2)	ERLIN2 C8orf2 SPFH2 UNQ2441/PRO5003/PRO9924	0.445937	-0.0104813	0.325058	0.269619	0.432834	0.983031
PSIP1_HUMAN	3	PC4 and SFRS1-interacting protein (CLL-associated antigen KW-7) (Dense fine speckles 70 kDa protein) (DFS 70) (Lens epithelium-derived growth factor) (Transcriptional coactivator p75/p52)	PSIP1 DFS70 LEDGF PSIP2	0.392787	1.45028	0.275296	0.330576	0.408682	0.000735753
STRAP_HUMAN	11	Serine-threonine kinase receptor-associated protein (MAP activator with WD repeats) (UNR-interacting protein) (WD-40 repeat protein PT-WD)	STRAP MAWD UNRIP	0.543653	1.27226	0.185271	0.207367	0.0381051	8.91473e-07
CP250_HUMAN	8	Centrosome-associated protein CEP250 (250 kDa centrosomal protein) (Cep250) (Centrosomal Nek2-associated protein 1) (C-Nap1) (Centrosomal protein 2)	CEP250 CEP2 CNAP1	0.586598	-0.149038	0.205765	0.258528	0.044958	0.72786
SP16H_HUMAN	8	FACT complex subunit SPT16 (Chromatin-specific transcription elongation factor 140 kDa subunit) (FACT 140 kDa subunit) (FACTp140) (Facilitates chromatin transcription complex subunit SPT16) (hSPT16)	SUPT16H FACT140 FACTP140	0.136625	-0.615914	0.217714	0.205032	0.771144	0.019078
AKAP2_HUMAN	8	A-kinase anchor protein 2 (AKAP-2) (AKAP-KL) (Protein kinase A-anchoring protein 2) (PRKA2)	AKAP2 KIAA0920 PRKA2	-0.0934915	0.474554	0.172519	0.154066	0.806569	0.0146577
RL35_HUMAN	4	60S ribosomal protein L35 (Large ribosomal subunit protein uL29)	RPL35	0.0769636	-0.28175	0.650624	0.723655	0.971278	0.827219
GALT5_HUMAN	4	Polypeptide N-acetylgalactosaminyltransferase 5 (EC 2.4.1.41) (Polypeptide GalNAc transferase 5) (GalNAc-T5) (pp-GaNTase 5) (Protein-UDP acetylgalactosaminyltransferase 5) (UDP-GalNAc:polypeptide N-acetylgalactosaminyltransferase 5)	GALNT5	0.580239	0.435525	0.366343	0.356312	0.336679	0.410485
ATX2L_HUMAN	9	Ataxin-2-like protein (Ataxin-2 domain protein) (Ataxin-2-related protein)	ATXN2L A2D A2LG A2LP A2RP	0.23453	-0.0244518	0.199506	0.217723	0.514935	0.959486
AHNK2_HUMAN	39	Protein AHNAK2	AHNAK2 C14orf78 KIAA2019	0.163298	-0.155873	0.104077	0.100036	0.332101	0.261002
CASC4_HUMAN	3	Protein CASC4 (Cancer susceptibility candidate gene 4 protein)	CASC4 UNQ2573/PRO6308	1.18345	1.61167	0.422407	0.39988	0.0561596	0.00170695
LARP4_HUMAN	4	La-related protein 4 (La ribonucleoprotein domain family member 4)	LARP4 PP13296	0.611801	1.27293	0.378477	0.303142	0.325707	0.00119362
FKBP9_HUMAN	6	Peptidyl-prolyl cis-trans isomerase FKBP9 (PPIase FKBP9) (EC 5.2.1.8) (63 kDa FK506-binding protein) (63 kDa FKBP) (FKBP-63) (FK506-binding protein 9) (FKBP-9) (Rotamase)	FKBP9 FKBP60 FKBP63	-0.0275895	-0.384394	0.265206	0.264143	0.976376	0.306416
PHB2_HUMAN	11	Prohibitin-2 (B-cell receptor-associated protein BAP37) (D-prohibitin) (Repressor of estrogen receptor activity)	PHB2 BAP REA	-0.36043	0.134246	0.603713	0.576396	0.782949	0.897516
HAP28_HUMAN	9	28 kDa heat- and acid-stable phosphoprotein (PDGF-associated protein) (PAP) (PDGFA-associated protein 1) (PAP1)	PDAP1 HASPP28	0.292776	0.236962	0.221815	0.223073	0.448847	0.486593
CBX3_HUMAN	5	Chromobox protein homolog 3 (HECH) (Heterochromatin protein 1 homolog gamma) (HP1 gamma) (Modifier 2 protein)	CBX3	0.504624	0.424936	0.204516	0.21239	0.0987047	0.138291
GRIN1_HUMAN	7	G protein-regulated inducer of neurite outgrowth 1 (GRIN1)	GPRIN1 KIAA1893	1.1736	0.633819	0.271558	0.314469	0.00117959	0.132996
OSBL6_HUMAN	3	Oxysterol-binding protein-related protein 6 (ORP-6) (OSBP-related protein 6)	OSBPL6 ORP6	0.621862	-1.0342	0.411618	0.520958	0.372956	0.145128
CC124_HUMAN	4	Coiled-coil domain-containing protein 124	CCDC124	-0.55094	-0.353254	0.314373	0.341712	0.272336	0.504578
KCD12_HUMAN	6	BTB/POZ domain-containing protein KCTD12 (Pfetin) (Predominantly fetal expressed T1 domain)	KCTD12 C13orf2 KIAA1778 PFET1	0.383651	-0.390074	0.301776	0.380053	0.472718	0.505054
KCRB_HUMAN	4	Creatine kinase B-type (EC 2.7.3.2) (Brain creatine kinase) (B-CK) (Creatine kinase B chain) (Creatine phosphokinase B-type) (CPK-B)	CKB CKBB	-0.14597	-1.31366	0.557985	0.612733	0.928184	0.111723
GBP4_HUMAN	4	Guanylate-binding protein 4 (EC 3.6.5.-) (GTP-binding protein 4) (GBP-4) (Guanine nucleotide-binding protein 4)	GBP4	-0.764282	-0.619438	0.356455	0.336687	0.16833	0.180826
CIRBP_HUMAN	3	Cold-inducible RNA-binding protein (A18 hnRNP) (Glycine-rich RNA-binding protein CIRP)	CIRBP A18HNRNP CIRP	-0.293859	0.815725	0.274337	0.297155	0.572053	0.0381291
TBCB_HUMAN	8	Tubulin-folding cofactor B (Cytoskeleton-associated protein 1) (Cytoskeleton-associated protein CKAPI) (Tubulin-specific chaperone B)	TBCB CG22 CKAP1	-0.164814	-1.16111	0.269576	0.294095	0.777092	0.00152941
NIBAN_HUMAN	6	Protein Niban (Cell growth-inhibiting gene 39 protein) (Protein FAM129A)	FAM129A C1orf24 NIBAN GIG39	-0.944532	-0.330545	0.286756	0.326871	0.0186812	0.510733
SPB1_HUMAN	8	pre-rRNA processing protein FTSJ3 (EC 2.1.1.-) (2'-O-ribose RNA methyltransferase SPB1 homolog) (Protein ftsJ homolog 3) (Putative rRNA methyltransferase 3)	FTSJ3 SB92	0.727034	-0.290811	0.172961	0.161844	0.00154826	0.188826
AP2M1_HUMAN	9	AP-2 complex subunit mu (AP-2 mu chain) (Adaptin-mu2) (Adaptor protein complex AP-2 subunit mu) (Adaptor-related protein complex 2 subunit mu) (Clathrin assembly protein complex 2 mu medium chain) (Clathrin coat assembly protein AP50) (Clathrin coat-associated protein AP50) (HA2 50 kDa subunit) (Plasma membrane adaptor AP-2 50 kDa protein)	AP2M1 CLAPM1 KIAA0109	-0.148099	0.215257	0.226586	0.201128	0.758581	0.483588
ADDA_HUMAN	10	Alpha-adducin (Erythrocyte adducin subunit alpha)	ADD1 ADDA	0.835201	0.543133	0.185128	0.187231	0.000530664	0.0226562
CLIC1_HUMAN	6	Chloride intracellular channel protein 1 (Chloride channel ABP) (Nuclear chloride ion channel 27) (NCC27) (Regulatory nuclear chloride ion channel protein) (hRNCC)	CLIC1 G6 NCC27	-0.00402864	-0.885866	0.206521	0.260885	0.991578	0.0077036
ADDG_HUMAN	5	Gamma-adducin (Adducin-like protein 70)	ADD3 ADDL	-0.574664	-0.814789	0.174668	0.16941	0.019943	0.000191769
CLCA_HUMAN	6	Clathrin light chain A (Lca)	CLTA	0.49476	-0.0542041	0.112854	0.133849	0.00110196	0.823158
CLH1_HUMAN	22	Clathrin heavy chain 1 (Clathrin heavy chain on chromosome 17) (CLH-17)	CLTC CLH17 CLTCL2 KIAA0034	0.0935619	0.0602071	0.154379	0.15868	0.778562	0.831324
H4_HUMAN	8	Histone H4	HIST1H4A H4/A H4FA; HIST1H4B H4/I H4FI; HIST1H4C H4/G H4FG; HIST1H4D H4/B H4FB; HIST1H4E H4/J H4FJ; HIST1H4F H4/C H4FC; HIST1H4H H4/H H4FH; HIST1H4I H4/M H4FM; HIST1H4J H4/E H4FE; HIST1H4K H4/D H4FD; HIST1H4L H4/K H4FK; HIST2H4A H4/N H4F2 H4FN HIST2H4; HIST2H4B H4/O H4FO; HIST4H4	0.139333	0.615715	0.134942	0.111204	0.58681	1.19399e-05
S38AA_HUMAN	7	Putative sodium-coupled neutral amino acid transporter 10 (Solute carrier family 38 member 10)	SLC38A10 PP1744	0.215235	0.221887	0.297017	0.233877	0.722322	0.546232
HSPB6_HUMAN	5	Heat shock protein beta-6 (HspB6) (Heat shock 20 kDa-like protein p20)	HSPB6	0.588534	0.918544	0.283848	0.264454	0.177921	0.00671529
PLK3_HUMAN	3	Serine/threonine-protein kinase PLK3 (EC 2.7.11.21) (Cytokine-inducible serine/threonine-protein kinase) (FGF-inducible kinase) (Polo-like kinase 3) (PLK-3) (Proliferation-related kinase)	PLK3 CNK FNK PRK	-0.0309657	0.72834	0.26535	0.26646	0.971278	0.0354665
CS047_HUMAN	4	Uncharacterized protein C19orf47	C19orf47	-0.398643	0.235364	0.392553	0.356873	0.597523	0.688146
CNN3_HUMAN	4	Calponin-3 (Calponin, acidic isoform)	CNN3	-0.709834	-1.20511	0.223337	0.26729	0.027893	0.000547022
CN37_HUMAN	8	2',3'-cyclic-nucleotide 3'-phosphodiesterase (CNP) (CNPase) (EC 3.1.4.37)	CNP	0.485147	0.171321	0.167002	0.229816	0.0412056	0.641917
CHM4B_HUMAN	5	Charged multivesicular body protein 4b (Chromatin-modifying protein 4b) (CHMP4b) (SNF7 homolog associated with Alix 1) (SNF7-2) (hSnf7-2) (Vacuolar protein sorting-associated protein 32-2) (Vps32-2) (hVps32-2)	CHMP4B C20orf178 SHAX1	0.232598	-0.0241614	0.252003	0.27309	0.631682	0.969604
ADHX_HUMAN	7	Alcohol dehydrogenase class-3 (EC 1.1.1.1) (Alcohol dehydrogenase 5) (Alcohol dehydrogenase class chi chain) (Alcohol dehydrogenase class-III) (Glutathione-dependent formaldehyde dehydrogenase) (FALDH) (FDH) (GSH-FDH) (EC 1.1.1.-) (S-(hydroxymethyl)glutathione dehydrogenase) (EC 1.1.1.284)	ADH5 ADHX FDH	0.266603	1.10137	0.249866	0.24044	0.571847	0.000285326
XIRP2_HUMAN	10	Xin actin-binding repeat-containing protein 2 (Beta-xin) (Cardiomyopathy-associated protein 3) (Xeplin)	XIRP2 CMYA3	0.114478	0.3406	0.209226	0.224367	0.805045	0.278718
PKHH2_HUMAN	6	Pleckstrin homology domain-containing family H member 2	PLEKHH2 KIAA2028	-0.261301	-0.12206	0.281142	0.289021	0.629142	0.815827
COPA_HUMAN	19	Coatomer subunit alpha (Alpha-coat protein) (Alpha-COP) (HEP-COP) (HEPCOP) [Cleaved into: Xenin (Xenopsin-related peptide); Proxenin]	COPA	-0.200861	0.380776	0.175678	0.179607	0.530127	0.109418
COPB_HUMAN	10	Coatomer subunit beta (Beta-coat protein) (Beta-COP)	COPB1 COPB MSTP026	-0.0172479	-0.259986	0.176784	0.181963	0.979603	0.313306
COX41_HUMAN	4	Cytochrome c oxidase subunit 4 isoform 1, mitochondrial (Cytochrome c oxidase polypeptide IV) (Cytochrome c oxidase subunit IV isoform 1) (COX IV-1)	COX4I1 COX4	-0.0602321	0.52203	0.277354	0.285733	0.943552	0.18443
CPEB2_HUMAN	3	Cytoplasmic polyadenylation element-binding protein 2 (CPE-BP2) (CPE-binding protein 2) (hCPEB-2)	CPEB2	-0.997956	-0.859865	0.412918	0.424508	0.111474	0.134244
COX5B_HUMAN	5	Cytochrome c oxidase subunit 5B, mitochondrial (Cytochrome c oxidase polypeptide Vb)	COX5B	0.353756	-0.628076	0.210911	0.251641	0.298034	0.0572233
ADK_HUMAN	3	Adenosine kinase (AK) (EC 2.7.1.20) (Adenosine 5'-phosphotransferase)	ADK	0.776438	-0.465343	0.346882	0.35181	0.149307	0.365606
CX6B1_HUMAN	3	Cytochrome c oxidase subunit 6B1 (Cytochrome c oxidase subunit VIb isoform 1) (COX VIb-1)	COX6B1 COX6B	0.562654	-1.56518	0.305857	0.234267	0.248322	2.27465e-06
CPT1A_HUMAN	4	Carnitine O-palmitoyltransferase 1, liver isoform (CPT1-L) (EC 2.3.1.21) (Carnitine O-palmitoyltransferase I, liver isoform) (CPT I) (CPTI-L) (Carnitine palmitoyltransferase 1A)	CPT1A CPT1	1.10343	0.497095	0.320274	0.375357	0.014782	0.363911
CRIP2_HUMAN	4	Cysteine-rich protein 2 (CRP-2) (Protein ESP1)	CRIP2 CRP2	-0.459104	-1.06424	0.326493	0.327422	0.417691	0.0118674
CRK_HUMAN	5	Adapter molecule crk (Proto-oncogene c-Crk) (p38)	CRK	0.190172	-0.351818	0.606981	0.534148	0.905209	0.688146
RS4X_HUMAN	4	40S ribosomal protein S4, X isoform (SCR10) (Single copy abundant mRNA protein) (Small ribosomal subunit protein eS4)	RPS4X CCG2 RPS4 SCAR	0.0673152	-0.209777	0.545526	0.652776	0.968842	0.85778
DPYL2_HUMAN	20	Dihydropyrimidinase-related protein 2 (DRP-2) (Collapsin response mediator protein 2) (CRMP-2) (N2A3) (Unc-33-like phosphoprotein 2) (ULIP-2)	DPYSL2 CRMP2 ULIP2	0.217924	0.102853	0.463449	0.486935	0.835579	0.907502
DPYL1_HUMAN	3	Dihydropyrimidinase-related protein 1 (DRP-1) (Collapsin response mediator protein 1) (CRMP-1) (Unc-33-like phosphoprotein 3) (ULIP-3)	CRMP1 DPYSL1 ULIP3	-0.328821	0.0149963	0.435266	0.411168	0.715022	0.983713
DPYL3_HUMAN	11	Dihydropyrimidinase-related protein 3 (DRP-3) (Collapsin response mediator protein 4) (CRMP-4) (Unc-33-like phosphoprotein 1) (ULIP-1)	DPYSL3 CRMP4 DRP3 ULIP ULIP1	0.184003	-0.102442	0.171957	0.15527	0.569884	0.687943
CRYAB_HUMAN	9	Alpha-crystallin B chain (Alpha(B)-crystallin) (Heat shock protein beta-5) (HspB5) (Renal carcinoma antigen NY-REN-27) (Rosenthal fiber component)	CRYAB CRYA2 HSPB5	0.380178	-0.102101	0.180506	0.209798	0.168949	0.775316
QOR_HUMAN	5	Quinone oxidoreductase (EC 1.6.5.5) (NADPH:quinone reductase) (Zeta-crystallin)	CRYZ	-0.0186022	0.331244	0.283163	0.273288	0.981232	0.412843
PARP1_HUMAN	9	Poly [ADP-ribose] polymerase 1 (PARP-1) (EC 2.4.2.30) (ADP-ribosyltransferase diphtheria toxin-like 1) (ARTD1) (NAD(+) ADP-ribosyltransferase 1) (ADPRT 1) (Poly[ADP-ribose] synthase 1)	PARP1 ADPRT PPOL	0.283007	0.370956	0.175933	0.176179	0.322803	0.113099
VTI1A_HUMAN	3	Vesicle transport through interaction with t-SNAREs homolog 1A (Vesicle transport v-SNARE protein Vti1-like 2) (Vti1-rp2)	VTI1A	0.190608	0.61207	0.290608	0.253515	0.758581	0.0726505
CISY_HUMAN	6	Citrate synthase, mitochondrial (EC 2.3.3.1) (Citrate (Si)-synthase)	CS	-0.232534	-0.85395	0.257247	0.263826	0.643752	0.0117663
XPO2_HUMAN	8	Exportin-2 (Exp2) (Cellular apoptosis susceptibility protein) (Chromosome segregation 1-like protein) (Importin-alpha re-exporter)	CSE1L CAS XPO2	-0.340516	0.115233	0.181369	0.19418	0.226875	0.721802
KDEL2_HUMAN	3	KDEL motif-containing protein 2	KDELC2 UNQ1904/PRO4350	-0.147063	0.0973124	0.372878	0.404581	0.87123	0.894375
PARP4_HUMAN	6	Poly [ADP-ribose] polymerase 4 (PARP-4) (EC 2.4.2.30) (193 kDa vault protein) (ADP-ribosyltransferase diphtheria toxin-like 4) (ARTD4) (PARP-related/IalphaI-related H5/proline-rich) (PH5P) (Vault poly(ADP-ribose) polymerase) (VPARP)	PARP4 ADPRTL1 KIAA0177 PARPL	0.0822801	-0.543833	0.338202	0.339648	0.935692	0.253445
ROA1_HUMAN	11	Heterogeneous nuclear ribonucleoprotein A1 (hnRNP A1) (Helix-destabilizing protein) (Single-strand RNA-binding protein) (hnRNP core protein A1) [Cleaved into: Heterogeneous nuclear ribonucleoprotein A1, N-terminally processed]	HNRNPA1 HNRPA1	0.326747	0.304942	0.0689899	0.0774589	0.000249283	0.00141695
CSPG4_HUMAN	5	Chondroitin sulfate proteoglycan 4 (Chondroitin sulfate proteoglycan NG2) (Melanoma chondroitin sulfate proteoglycan) (Melanoma-associated chondroitin sulfate proteoglycan)	CSPG4 MCSP	0.530614	-0.594533	0.270196	0.368634	0.206185	0.249985
CSRP1_HUMAN	12	Cysteine and glycine-rich protein 1 (Cysteine-rich protein 1) (CRP) (CRP1) (Epididymis luminal protein 141) (HEL-141)	CSRP1 CSRP CYRP	-0.329308	-0.220957	0.452914	0.471006	0.722322	0.784931
CSRP2_HUMAN	7	Cysteine and glycine-rich protein 2 (Cysteine-rich protein 2) (CRP2) (LIM domain only protein 5) (LMO-5) (Smooth muscle cell LIM protein) (SmLIM)	CSRP2 LMO5 SMLIM	-0.0607114	-1.03253	0.231611	0.284077	0.928184	0.00397918
PI3R6_HUMAN	4	Phosphoinositide 3-kinase regulatory subunit 6 (Phosphoinositide 3-kinase gamma adapter protein of 87 kDa) (p84 PI3K adapter protein) (p84 PIKAP) (p87 PI3K adapter protein) (p87PIKAP)	PIK3R6 C17orf38	-0.138748	-0.0797432	0.360793	0.37561	0.874572	0.907502
EME1_HUMAN	3	Crossover junction endonuclease EME1 (EC 3.1.22.-) (MMS4 homolog) (hMMS4)	EME1 MMS4	0.0565381	-0.659079	0.345193	0.460175	0.957985	0.318903
CYTB_HUMAN	5	Cystatin-B (CPI-B) (Liver thiol proteinase inhibitor) (Stefin-B)	CSTB CST6 STFB	0.164849	0.635396	0.271976	0.233619	0.780234	0.0375031
CSTF2_HUMAN	3	Cleavage stimulation factor subunit 2 (CF-1 64 kDa subunit) (Cleavage stimulation factor 64 kDa subunit) (CSTF 64 kDa subunit) (CstF-64)	CSTF2	0.512251	-0.199655	0.317905	0.355655	0.329577	0.736608
CTGF_HUMAN	5	Connective tissue growth factor (CCN family member 2) (Hypertrophic chondrocyte-specific protein 24) (Insulin-like growth factor-binding protein 8) (IBP-8) (IGF-binding protein 8) (IGFBP-8)	CTGF CCN2 HCS24 IGFBP8	0.587846	0.873144	0.326362	0.283477	0.256897	0.0176492
CTNA1_HUMAN	8	Catenin alpha-1 (Alpha E-catenin) (Cadherin-associated protein) (Renal carcinoma antigen NY-REN-13)	CTNNA1	0.160781	0.527981	0.190578	0.197507	0.672237	0.038398
LS14B_HUMAN	3	Protein LSM14 homolog B (Protein FAM61B) (RNA-associated protein 55B) (hRAP55B)	LSM14B C20orf40 FAM61B RAP55B	0.98859	2.5607	0.516319	0.423599	0.223719	1.19862e-05
CKP2L_HUMAN	3	Cytoskeleton-associated protein 2-like (Radial fiber and mitotic spindle protein) (Radmis)	CKAP2L	0.600208	1.49141	0.382368	0.551501	0.340925	0.0394373
CATB_HUMAN	3	Cathepsin B (EC 3.4.22.1) (APP secretase) (APPS) (Cathepsin B1) [Cleaved into: Cathepsin B light chain; Cathepsin B heavy chain]	CTSB CPSB	0.156656	0.176423	0.396926	0.434123	0.87123	0.823158
CATD_HUMAN	6	Cathepsin D (EC 3.4.23.5) [Cleaved into: Cathepsin D light chain; Cathepsin D heavy chain]	CTSD CPSD	-0.261903	-0.639372	0.200071	0.227	0.456038	0.028897
CCD80_HUMAN	6	Coiled-coil domain-containing protein 80 (Down-regulated by oncogenes protein 1) (Up-regulated in BRS-3 deficient mouse homolog)	CCDC80 DRO1 URB HBE245	-0.508902	-1.00215	0.242833	0.254498	0.171777	0.00154712
GAPR1_HUMAN	3	Golgi-associated plant pathogenesis-related protein 1 (GAPR-1) (Golgi-associated PR-1 protein) (Glioma pathogenesis-related protein 2) (GliPR 2)	GLIPR2 C9orf19 GAPR1	0.260606	0.00230906	0.194629	0.21385	0.445901	0.992712
CCD50_HUMAN	7	Coiled-coil domain-containing protein 50 (Protein Ymer)	CCDC50 C3orf6	0.379951	0.265077	0.220116	0.221262	0.27747	0.417816
CATZ_HUMAN	4	Cathepsin Z (EC 3.4.18.1) (Cathepsin P) (Cathepsin X)	CTSZ	-0.417492	-1.46032	0.32507	0.374153	0.469983	0.00241786
SH319_HUMAN	5	SH3 domain-containing protein 19 (ADAM-binding protein Eve-1) (EEN-binding protein) (EBP)	SH3D19	-0.381168	-0.18019	0.235612	0.273285	0.321579	0.687943
CYB5_HUMAN	4	Cytochrome b5 (Microsomal cytochrome b5 type A) (MCB5)	CYB5A CYB5	-0.225018	-0.763058	0.30213	0.361502	0.718812	0.117517
DAB2P_HUMAN	3	Disabled homolog 2-interacting protein (DAB2 interaction protein) (DAB2-interacting protein) (ASK-interacting protein 1) (AIP-1) (DOC-2/DAB-2 interactive protein)	DAB2IP AF9Q34 AIP1 KIAA1743	0.5517	0.229918	0.397487	0.387725	0.429201	0.723285
PURA2_HUMAN	5	Adenylosuccinate synthetase isozyme 2 (AMPSase 2) (AdSS 2) (EC 6.3.4.4) (Adenylosuccinate synthetase, acidic isozyme) (Adenylosuccinate synthetase, liver isozyme) (L-type adenylosuccinate synthetase) (IMP--aspartate ligase 2)	ADSS ADSS2	-0.382838	0.368435	0.308905	0.238313	0.489715	0.2724
DAB2_HUMAN	12	Disabled homolog 2 (Adaptor molecule disabled-2) (Differentially expressed in ovarian carcinoma 2) (DOC-2) (Differentially-expressed protein 2)	DAB2 DOC2	-0.147646	0.0251826	0.148632	0.148185	0.598462	0.929176
AL1L2_HUMAN	11	Mitochondrial 10-formyltetrahydrofolate dehydrogenase (Mitochondrial 10-FTHFDH) (mtFDH) (EC 1.5.1.6) (Aldehyde dehydrogenase family 1 member L2)	ALDH1L2	-0.150548	0.243498	0.214655	0.201729	0.736002	0.412646
AP2A1_HUMAN	3	AP-2 complex subunit alpha-1 (100 kDa coated vesicle protein A) (Adaptor protein complex AP-2 subunit alpha-1) (Adaptor-related protein complex 2 subunit alpha-1) (Alpha-adaptin A) (Alpha1-adaptin) (Clathrin assembly protein complex 2 alpha-A large chain) (Plasma membrane adaptor HA2/AP2 adaptin alpha A subunit)	AP2A1 ADTAA CLAPA1	0.427691	1.20593	0.230661	0.268318	0.244172	0.000698026
SYNE3_HUMAN	5	Nesprin-3 (KASH domain-containing protein 3) (KASH3) (Nuclear envelope spectrin repeat protein 3)	SYNE3 C14orf139 C14orf49 LINC00341	0.469255	0.782735	0.374442	0.366681	0.482613	0.111723
DAPK3_HUMAN	4	Death-associated protein kinase 3 (DAP kinase 3) (EC 2.7.11.1) (DAP-like kinase) (Dlk) (MYPT1 kinase) (Zipper-interacting protein kinase) (ZIP-kinase)	DAPK3 ZIPK	0.387954	0.0462098	0.356347	0.380161	0.563258	0.956481
SYDC_HUMAN	6	Aspartate--tRNA ligase, cytoplasmic (EC 6.1.1.12) (Aspartyl-tRNA synthetase) (AspRS) (Cell proliferation-inducing gene 40 protein)	DARS PIG40	-0.139791	0.629231	0.237001	0.281992	0.787368	0.0936016
DREB_HUMAN	11	Drebrin (Developmentally-regulated brain protein)	DBN1 D0S117E	-0.0934589	0.00727091	0.384719	0.407499	0.935692	0.988972
SDE2_HUMAN	3	Replication stress response regulator SDE2	SDE2 C1orf55	0.133388	0.151231	0.298366	0.310189	0.846925	0.77592
DCTN1_HUMAN	8	Dynactin subunit 1 (150 kDa dynein-associated polypeptide) (DAP-150) (DP-150) (p135) (p150-glued)	DCTN1	-0.0758186	0.143309	0.213498	0.191315	0.885877	0.641196
AP2B1_HUMAN	3	AP-2 complex subunit beta (AP105B) (Adaptor protein complex AP-2 subunit beta) (Adaptor-related protein complex 2 subunit beta) (Beta-2-adaptin) (Beta-adaptin) (Clathrin assembly protein complex 2 beta large chain) (Plasma membrane adaptor HA2/AP2 adaptin beta subunit)	AP2B1 ADTB2 CLAPB1	0.0699947	-0.340934	0.638084	0.726025	0.974847	0.785951
DDB1_HUMAN	4	DNA damage-binding protein 1 (DDB p127 subunit) (DNA damage-binding protein a) (DDBa) (Damage-specific DNA-binding protein 1) (HBV X-associated protein 1) (XAP-1) (UV-damaged DNA-binding factor) (UV-damaged DNA-binding protein 1) (UV-DDB 1) (XPE-binding factor) (XPE-BF) (Xeroderma pigmentosum group E-complementing protein) (XPCe)	DDB1 XAP1	1.13855	0.0390301	0.31738	0.334529	0.0106951	0.958674
DDX1_HUMAN	10	ATP-dependent RNA helicase DDX1 (EC 3.6.4.13) (DEAD box protein 1) (DEAD box protein retinoblastoma) (DBP-RB)	DDX1	-0.0226308	-0.167572	0.209662	0.240567	0.974969	0.668934
DHX9_HUMAN	7	ATP-dependent RNA helicase A (EC 3.6.4.13) (DEAH box protein 9) (DExH-box helicase 9) (Leukophysin) (LKP) (Nuclear DNA helicase II) (NDH II) (RNA helicase A)	DHX9 DDX9 LKP NDH2	0.871851	0.442437	0.279066	0.281191	0.027893	0.261002
DHX15_HUMAN	8	Pre-mRNA-splicing factor ATP-dependent RNA helicase DHX15 (EC 3.6.4.13) (ATP-dependent RNA helicase #46) (DEAH box protein 15)	DHX15 DBP1 DDX15	0.109875	0.00914447	0.248871	0.264129	0.849261	0.984274
VIME_HUMAN	53	Vimentin	VIM	0.364496	0.445239	0.043394	0.0455627	6.48959e-13	4.75986e-13
SYAC_HUMAN	7	Alanine--tRNA ligase, cytoplasmic (EC 6.1.1.7) (Alanyl-tRNA synthetase) (AlaRS) (Renal carcinoma antigen NY-REN-42)	AARS	-0.00655819	0.621379	0.162405	0.176363	0.985291	0.00519872
DHX36_HUMAN	3	ATP-dependent RNA helicase DHX36 (EC 3.6.4.12) (EC 3.6.4.13) (DEAH box protein 36) (G4-resolvase 1) (G4R1) (MLE-like protein 1) (RNA helicase associated with AU-rich element ARE)	DHX36 DDX36 KIAA1488 MLEL1 RHAU	0.142608	0.582637	0.368324	0.353324	0.873704	0.239771
PPR18_HUMAN	9	Phostensin (Protein phosphatase 1 F-actin cytoskeleton-targeting subunit) (Protein phosphatase 1 regulatory subunit 18)	PPP1R18 HKMT1098 KIAA1949	0.110225	-0.383651	0.181419	0.193589	0.778562	0.139064
ANR24_HUMAN	5	Ankyrin repeat domain-containing protein 24	ANKRD24 KIAA1981	0.452968	0.410658	0.287768	0.314338	0.337351	0.368456
NB5R3_HUMAN	6	NADH-cytochrome b5 reductase 3 (B5R) (Cytochrome b5 reductase) (EC 1.6.2.2) (Diaphorase-1) [Cleaved into: NADH-cytochrome b5 reductase 3 membrane-bound form; NADH-cytochrome b5 reductase 3 soluble form]	CYB5R3 DIA1	-0.53461	-1.18094	0.238057	0.212132	0.140134	1.58789e-05
NQO1_HUMAN	7	NAD(P)H dehydrogenase [quinone] 1 (EC 1.6.5.2) (Azoreductase) (DT-diaphorase) (DTD) (Menadione reductase) (NAD(P)H:quinone oxidoreductase 1) (Phylloquinone reductase) (Quinone reductase 1) (QR1)	NQO1 DIA4 NMOR1	-0.748085	-0.737816	0.15487	0.131626	0.000237193	9.37079e-06
DKC1_HUMAN	4	H/ACA ribonucleoprotein complex subunit 4 (EC 5.4.99.-) (CBF5 homolog) (Dyskerin) (Nopp140-associated protein of 57 kDa) (Nucleolar protein NAP57) (Nucleolar protein family A member 4) (snoRNP protein DKC1)	DKC1 NOLA4	-0.800516	-0.484044	0.305413	0.251129	0.0773681	0.156312
ODP2_HUMAN	7	Dihydrolipoyllysine-residue acetyltransferase component of pyruvate dehydrogenase complex, mitochondrial (EC 2.3.1.12) (70 kDa mitochondrial autoantigen of primary biliary cirrhosis) (PBC) (Dihydrolipoamide acetyltransferase component of pyruvate dehydrogenase complex) (M2 antigen complex 70 kDa subunit) (Pyruvate dehydrogenase complex component E2) (PDC-E2) (PDCE2)	DLAT DLTA	0.445933	-0.311843	0.206883	0.205639	0.15876	0.281228
DLDH_HUMAN	5	Dihydrolipoyl dehydrogenase, mitochondrial (EC 1.8.1.4) (Dihydrolipoamide dehydrogenase) (Glycine cleavage system L protein)	DLD GCSL LAD PHE3	0.242265	-0.327423	0.231188	0.188155	0.584029	0.20697
DLG1_HUMAN	3	Disks large homolog 1 (Synapse-associated protein 97) (SAP-97) (SAP97) (hDlg)	DLG1	0.255221	-0.714807	0.383386	0.535526	0.754955	0.362544
ODO2_HUMAN	6	Dihydrolipoyllysine-residue succinyltransferase component of 2-oxoglutarate dehydrogenase complex, mitochondrial (EC 2.3.1.61) (2-oxoglutarate dehydrogenase complex component E2) (OGDC-E2) (Dihydrolipoamide succinyltransferase component of 2-oxoglutarate dehydrogenase complex) (E2K)	DLST DLTS	0.011501	-0.215137	0.221368	0.196352	0.984971	0.471654
DNS2A_HUMAN	3	Deoxyribonuclease-2-alpha (EC 3.1.22.1) (Acid DNase) (Deoxyribonuclease II alpha) (DNase II alpha) (Lysosomal DNase II) (R31240_2)	DNASE2 DNASE2A DNL2	-0.607839	0.468889	0.494875	0.540288	0.497207	0.587404
DYHC1_HUMAN	29	Cytoplasmic dynein 1 heavy chain 1 (Cytoplasmic dynein heavy chain 1) (Dynein heavy chain, cytosolic)	DYNC1H1 DHC1 DNCH1 DNCL DNECL DYHC KIAA0325	-0.0879038	0.23444	0.111521	0.115071	0.698752	0.124182
DC1I2_HUMAN	4	Cytoplasmic dynein 1 intermediate chain 2 (Cytoplasmic dynein intermediate chain 2) (Dynein intermediate chain 2, cytosolic) (DH IC-2)	DYNC1I2 DNCI2 DNCIC2	0.0676411	-0.247643	0.292411	0.316289	0.939524	0.624712
DC1L2_HUMAN	8	Cytoplasmic dynein 1 light intermediate chain 2 (Dynein light intermediate chain 2, cytosolic) (LIC-2) (LIC53/55)	DYNC1LI2 DNCLI2 LIC2	0.0175748	0.730659	0.303216	0.184785	0.982557	0.0015291
DYN2_HUMAN	5	Dynamin-2 (EC 3.6.5.5)	DNM2 DYN2	0.624397	0.259411	0.199667	0.286846	0.0297448	0.567407
DNMT1_HUMAN	7	DNA (cytosine-5)-methyltransferase 1 (Dnmt1) (EC 2.1.1.37) (CXXC-type zinc finger protein 9) (DNA methyltransferase HsaI) (DNA MTase HsaI) (M.HsaI) (MCMT)	DNMT1 AIM CXXC9 DNMT	-0.0195128	1.07523	0.305273	0.254163	0.981334	0.000779246
DOK1_HUMAN	4	Docking protein 1 (Downstream of tyrosine kinase 1) (p62(dok)) (pp62)	DOK1	-0.621746	0.244441	0.30998	0.325235	0.196099	0.641196
DESP_HUMAN	8	Desmoplakin (DP) (250/210 kDa paraneoplastic pemphigus antigen)	DSP	1.20125	0.465126	0.292765	0.309263	0.00204126	0.285847
KTHY_HUMAN	3	Thymidylate kinase (EC 2.7.4.9) (dTMP kinase)	DTYMK CDC8 TMPK TYMK	-0.810737	-0.840501	0.379808	0.349691	0.171562	0.0733704
DUT_HUMAN	5	Deoxyuridine 5'-triphosphate nucleotidohydrolase, mitochondrial (dUTPase) (EC 3.6.1.23) (dUTP pyrophosphatase)	DUT	-0.559076	-0.0536875	0.414373	0.401915	0.439824	0.950858
SAHH_HUMAN	4	Adenosylhomocysteinase (AdoHcyase) (EC 3.3.1.1) (S-adenosyl-L-homocysteine hydrolase)	AHCY SAHH	-0.793154	0.265911	0.336348	0.258899	0.119025	0.505309
PGAM5_HUMAN	3	Serine/threonine-protein phosphatase PGAM5, mitochondrial (EC 3.1.3.16) (Bcl-XL-binding protein v68) (Phosphoglycerate mutase family member 5)	PGAM5	-0.0422188	-0.0240112	0.281869	0.308327	0.960231	0.973943
EF1B_HUMAN	7	Elongation factor 1-beta (EF-1-beta)	EEF1B2 EEF1B EF1B	-0.648981	-0.316231	0.258526	0.255641	0.0894293	0.4015
EF1G_HUMAN	13	Elongation factor 1-gamma (EF-1-gamma) (eEF-1B gamma)	EEF1G EF1G PRO1608	0.285544	0.221362	0.135208	0.129808	0.167465	0.212536
EF2_HUMAN	24	Elongation factor 2 (EF-2)	EEF2 EF2	0.178809	-0.194527	0.231756	0.256867	0.706732	0.635812
EIF2D_HUMAN	3	Eukaryotic translation initiation factor 2D (eIF2d) (Hepatocellular carcinoma-associated antigen 56) (Ligatin)	EIF2D HCA56 LGTN	0.0258808	0.717754	0.43765	0.398313	0.982557	0.192217
EFNB1_HUMAN	3	Ephrin-B1 (EFL-3) (ELK ligand) (ELK-L) (EPH-related receptor tyrosine kinase ligand 2) (LERK-2)	EFNB1 EFL3 EPLG2 LERK2	0.213231	0.141806	0.299443	0.362172	0.733198	0.826962
EGFR_HUMAN	4	Epidermal growth factor receptor (EC 2.7.10.1) (Proto-oncogene c-ErbB-1) (Receptor tyrosine-protein kinase erbB-1)	EGFR ERBB ERBB1 HER1	0.523269	0.439194	0.324517	0.33684	0.327632	0.371156
ZC3H1_HUMAN	4	Zinc finger C3H1 domain-containing protein (Coiled-coil domain-containing protein 131) (Proline/serine-rich coiled-coil protein 2)	ZFC3H1 CCDC131 KIAA0546 PSRC2	-0.313627	0.453805	0.322036	0.370004	0.607874	0.408378
IF2A_HUMAN	6	Eukaryotic translation initiation factor 2 subunit 1 (Eukaryotic translation initiation factor 2 subunit alpha) (eIF-2-alpha) (eIF-2A) (eIF-2alpha)	EIF2S1 EIF2A	-0.776094	-0.725312	0.198484	0.252815	0.00391108	0.0261831
IF2G_HUMAN	14	Eukaryotic translation initiation factor 2 subunit 3 (Eukaryotic translation initiation factor 2 subunit gamma X) (eIF-2-gamma X) (eIF-2gX)	EIF2S3 EIF2G	-0.527737	-0.239484	0.460012	0.47084	0.52855	0.763337
EPHA2_HUMAN	3	Ephrin type-A receptor 2 (EC 2.7.10.1) (Epithelial cell kinase) (Tyrosine-protein kinase receptor ECK)	EPHA2 ECK	0.619058	0.0438397	0.36413	0.34675	0.294473	0.955196
AHR_HUMAN	3	Aryl hydrocarbon receptor (Ah receptor) (AhR) (Class E basic helix-loop-helix protein 76) (bHLHe76)	AHR BHLHE76	0.0974197	-0.0218479	0.270781	0.320679	0.885755	0.9761
IF4G2_HUMAN	7	Eukaryotic translation initiation factor 4 gamma 2 (eIF-4-gamma 2) (eIF-4G 2) (eIF4G 2) (Death-associated protein 5) (DAP-5) (p97)	EIF4G2 DAP5 OK/SW-cl.75	-0.169573	-0.207747	0.136661	0.132541	0.486563	0.261025
IF5_HUMAN	3	Eukaryotic translation initiation factor 5 (eIF-5)	EIF5	0.27787	0.0449156	0.344912	0.395181	0.694482	0.959331
ELAV1_HUMAN	4	ELAV-like protein 1 (Hu-antigen R) (HuR)	ELAVL1 HUR	-1.53466	-1.68432	0.273318	0.361466	4.55787e-05	0.00035719
TXLNA_HUMAN	6	Alpha-taxilin	TXLNA TXLN	-0.0459144	-0.0251039	0.208057	0.21164	0.942885	0.958226
EMD_HUMAN	5	Emerin	EMD EDMD STA	-0.67981	-0.378475	0.319507	0.358737	0.168949	0.49308
RAB12_HUMAN	4	Ras-related protein Rab-12	RAB12	-0.345136	-0.0680945	0.335701	0.300557	0.591974	0.901378
SRC8_HUMAN	19	Src substrate cortactin (Amplaxin) (Oncogene EMS1)	CTTN EMS1	0.234281	0.0611165	0.124519	0.135916	0.221084	0.795358
EGLN_HUMAN	4	Endoglin (CD antigen CD105)	ENG END	-0.299937	0.238999	0.402036	0.387729	0.718812	0.70973
CMYA5_HUMAN	16	Cardiomyopathy-associated protein 5 (Dystrobrevin-binding protein 2) (Genethonin-3) (Myospryn) (SPRY domain-containing protein 2) (Tripartite motif-containing protein 76)	CMYA5 C5orf10 DTNBP2 SPRYD2 TRIM76	0.313084	0.440294	0.262638	0.250464	0.506101	0.19567
ENOA_HUMAN	22	Alpha-enolase (EC 4.2.1.11) (2-phospho-D-glycerate hydro-lyase) (C-myc promoter-binding protein) (Enolase 1) (MBP-1) (MPB-1) (Non-neural enolase) (NNE) (Phosphopyruvate hydratase) (Plasminogen-binding protein)	ENO1 ENO1L1 MBPB1 MPB1	-0.0595562	0.141143	0.100186	0.103846	0.783828	0.342579
ENOG_HUMAN	3	Gamma-enolase (EC 4.2.1.11) (2-phospho-D-glycerate hydro-lyase) (Enolase 2) (Neural enolase) (Neuron-specific enolase) (NSE)	ENO2	-0.306428	-0.411297	0.294357	0.307255	0.586655	0.361049
ENOB_HUMAN	3	Beta-enolase (EC 4.2.1.11) (2-phospho-D-glycerate hydro-lyase) (Enolase 3) (Muscle-specific enolase) (MSE) (Skeletal muscle enolase)	ENO3	0.0272624	0.240215	0.318566	0.2878	0.979603	0.59847
E41L2_HUMAN	10	Band 4.1-like protein 2 (Generally expressed protein 4.1) (4.1G)	EPB41L2	0.756583	0.562933	0.108177	0.109961	3.39766e-08	3.52738e-05
KAD1_HUMAN	5	Adenylate kinase isoenzyme 1 (AK 1) (EC 2.7.4.3) (EC 2.7.4.6) (ATP-AMP transphosphorylase 1) (ATP:AMP phosphotransferase) (Adenylate monophosphate kinase) (Myokinase)	AK1	-0.543783	0.0188439	0.35037	0.292228	0.347835	0.9761
HYEP_HUMAN	3	Epoxide hydrolase 1 (EC 3.3.2.9) (Epoxide hydratase) (Microsomal epoxide hydrolase) (mEH)	EPHX1 EPHX EPOX	0.472417	0.161209	0.601047	0.536976	0.703911	0.864922
SYEP_HUMAN	24	Bifunctional glutamate/proline--tRNA ligase (Bifunctional aminoacyl-tRNA synthetase) (Cell proliferation-inducing gene 32 protein) (Glutamatyl-prolyl-tRNA synthetase) [Includes: Glutamate--tRNA ligase (EC 6.1.1.17) (Glutamyl-tRNA synthetase) (GluRS); Proline--tRNA ligase (EC 6.1.1.15) (Prolyl-tRNA synthetase)]	EPRS GLNS PARS QARS QPRS PIG32	-0.460302	-0.191633	0.147587	0.151717	0.0232264	0.382538
EPS8_HUMAN	5	Epidermal growth factor receptor kinase substrate 8	EPS8	0.0472046	0.0750725	0.258717	0.261232	0.953654	0.868804
FBRL_HUMAN	7	rRNA 2'-O-methyltransferase fibrillarin (EC 2.1.1.-) (34 kDa nucleolar scleroderma antigen) (Histone-glutamine methyltransferase)	FBL FIB1 FLRN	-0.0200234	0.366303	0.191122	0.171967	0.976376	0.110609
ESTD_HUMAN	3	S-formylglutathione hydrolase (FGH) (EC 3.1.2.12) (Esterase D) (Methylumbelliferyl-acetate deacetylase) (EC 3.1.1.56)	ESD	-0.5634	0.145709	0.2132	0.212599	0.0773681	0.678666
ERF1_HUMAN	3	Eukaryotic peptide chain release factor subunit 1 (Eukaryotic release factor 1) (eRF1) (Protein Cl1) (TB3-1)	ETF1 ERF1 RF1 SUP45L1	-0.194447	-0.89415	0.40308	0.435957	0.832831	0.131899
ETFB_HUMAN	4	Electron transfer flavoprotein subunit beta (Beta-ETF)	ETFB FP585	0.163716	-0.537628	0.516233	0.46926	0.904396	0.445848
ACSL4_HUMAN	3	Long-chain-fatty-acid--CoA ligase 4 (EC 6.2.1.3) (Long-chain acyl-CoA synthetase 4) (LACS 4)	ACSL4 ACS4 FACL4 LACS4	0.053887	0.944098	0.395238	0.336639	0.96534	0.0345113
BPTF_HUMAN	4	Nucleosome-remodeling factor subunit BPTF (Bromodomain and PHD finger-containing transcription factor) (Fetal Alz-50 clone 1 protein) (Fetal Alzheimer antigen)	BPTF FAC1 FALZ	0.425529	0.128762	0.295521	0.320052	0.401685	0.823173
FAS_HUMAN	13	Fatty acid synthase (EC 2.3.1.85) [Includes: [Acyl-carrier-protein] S-acetyltransferase (EC 2.3.1.38); [Acyl-carrier-protein] S-malonyltransferase (EC 2.3.1.39); 3-oxoacyl-[acyl-carrier-protein] synthase (EC 2.3.1.41); 3-oxoacyl-[acyl-carrier-protein] reductase (EC 1.1.1.100); 3-hydroxyacyl-[acyl-carrier-protein] dehydratase (EC 4.2.1.59); Enoyl-[acyl-carrier-protein] reductase (EC 1.3.1.39); Ole…	FASN FAS	0.0744493	0.47529	0.136552	0.136717	0.805951	0.00519872
FAT2_HUMAN	15	Protocadherin Fat 2 (hFat2) (Cadherin family member 8) (Multiple epidermal growth factor-like domains protein 1) (Multiple EGF-like domains protein 1)	FAT2 CDHF8 KIAA0811 MEGF1	-0.0354872	-0.292589	0.160895	0.194733	0.942885	0.282936
PPR32_HUMAN	3	Protein phosphatase 1 regulatory subunit 32	PPP1R32 C11orf66	0.394951	0.930153	0.390041	0.42954	0.597523	0.110261
ROA3_HUMAN	4	Heterogeneous nuclear ribonucleoprotein A3 (hnRNP A3)	HNRNPA3 HNRPA3	-0.308263	-0.243131	0.604174	0.613638	0.82291	0.825117
HNRL2_HUMAN	5	Heterogeneous nuclear ribonucleoprotein U-like protein 2 (Scaffold-attachment factor A2) (SAF-A2)	HNRNPUL2 HNRPUL2	-0.671917	-0.121242	0.288944	0.325758	0.125389	0.835575
FA83B_HUMAN	5	Protein FAM83B	FAM83B C6orf143	-0.735234	-0.702841	0.28989	0.304288	0.0870562	0.0800298
SCUB3_HUMAN	3	Signal peptide, CUB and EGF-like domain-containing protein 3	SCUBE3 CEGF3	0.702365	1.09067	0.368699	0.353458	0.226875	0.019373
AL9A1_HUMAN	3	4-trimethylaminobutyraldehyde dehydrogenase (TMABADH) (EC 1.2.1.47) (Aldehyde dehydrogenase E3 isozyme) (Aldehyde dehydrogenase family 9 member A1) (EC 1.2.1.3) (Gamma-aminobutyraldehyde dehydrogenase) (EC 1.2.1.19) (R-aminobutyraldehyde dehydrogenase) [Cleaved into: 4-trimethylaminobutyraldehyde dehydrogenase, N-terminally processed]	ALDH9A1 ALDH4 ALDH7 ALDH9	0.209865	0.406678	0.338609	0.307838	0.774616	0.365998
ALDOA_HUMAN	20	Fructose-bisphosphate aldolase A (EC 4.1.2.13) (Lung cancer antigen NY-LU-1) (Muscle-type aldolase)	ALDOA ALDA	-0.352372	0.2481	0.121022	0.117608	0.0379571	0.110261
FUMH_HUMAN	4	Fumarate hydratase, mitochondrial (Fumarase) (EC 4.2.1.2)	FH	-0.559173	0.313984	0.296768	0.265338	0.229956	0.428761
FHL1_HUMAN	12	Four and a half LIM domains protein 1 (FHL-1) (Skeletal muscle LIM-protein 1) (SLIM) (SLIM-1)	FHL1 SLIM1	-0.0221497	-0.197467	0.0951589	0.0942858	0.939364	0.113866
ITA11_HUMAN	7	Integrin alpha-11	ITGA11 MSTP018	-0.227279	0.335484	0.285201	0.237252	0.696229	0.321615
COPZ1_HUMAN	4	Coatomer subunit zeta-1 (Zeta-1-coat protein) (Zeta-1 COP)	COPZ1 COPZ CGI-120 HSPC181	-0.360187	-0.526007	0.265129	0.319327	0.437934	0.240001
COPG1_HUMAN	10	Coatomer subunit gamma-1 (Gamma-1-coat protein) (Gamma-1-COP)	COPG1 COPG	0.069195	-0.576112	0.09864	0.124596	0.736002	0.000191769
DLGP4_HUMAN	3	Disks large-associated protein 4 (DAP-4) (PSD-95/SAP90-binding protein 4) (SAP90/PSD-95-associated protein 4) (SAPAP-4)	DLGAP4 DAP4 KIAA0964 SAPAP4	0.237013	0.39704	0.394645	0.437145	0.782949	0.567155
AAK1_HUMAN	6	AP2-associated protein kinase 1 (EC 2.7.11.1) (Adaptor-associated kinase 1)	AAK1 KIAA1048	-0.0616749	0.327794	0.168267	0.194206	0.88327	0.220975
FKBP2_HUMAN	3	Peptidyl-prolyl cis-trans isomerase FKBP2 (PPIase FKBP2) (EC 5.2.1.8) (13 kDa FK506-binding protein) (13 kDa FKBP) (FKBP-13) (FK506-binding protein 2) (FKBP-2) (Immunophilin FKBP13) (Rotamase)	FKBP2 FKBP13	0.322921	-0.846695	0.253144	0.324705	0.475447	0.0496415
TPPC8_HUMAN	3	Trafficking protein particle complex subunit 8 (Protein TRS85 homolog)	TRAPPC8 KIAA1012	0.0153259	-0.150499	0.3271	0.355265	0.984971	0.815827
FKBP3_HUMAN	3	Peptidyl-prolyl cis-trans isomerase FKBP3 (PPIase FKBP3) (EC 5.2.1.8) (25 kDa FK506-binding protein) (25 kDa FKBP) (FKBP-25) (FK506-binding protein 3) (FKBP-3) (Immunophilin FKBP25) (Rapamycin-selective 25 kDa immunophilin) (Rotamase)	FKBP3 FKBP25	0.760464	-0.381536	0.404738	0.306701	0.234605	0.401926
RALY_HUMAN	4	RNA-binding protein Raly (Autoantigen p542) (Heterogeneous nuclear ribonucleoprotein C-like 2) (hnRNP core protein C-like 2) (hnRNP associated with lethal yellow protein homolog)	RALY HNRPCL2 P542	0.606117	0.141317	0.13396	0.119024	0.000500231	0.422456
ZP1_HUMAN	3	Zona pellucida sperm-binding protein 1 (Zona pellucida glycoprotein 1) (Zp-1) [Cleaved into: Processed zona pellucida sperm-binding protein 1]	ZP1	0.8334	-0.635824	0.519561	0.436251	0.331692	0.309388
MARE1_HUMAN	6	Microtubule-associated protein RP/EB family member 1 (APC-binding protein EB1) (End-binding protein 1) (EB1)	MAPRE1	0.997425	0.544266	0.459706	0.429382	0.156037	0.384033
RB3GP_HUMAN	4	Rab3 GTPase-activating protein catalytic subunit (RAB3 GTPase-activating protein 130 kDa subunit) (Rab3-GAP p130) (Rab3-GAP)	RAB3GAP1 KIAA0066 RAB3GAP	-0.799754	-1.19941	0.324867	0.34288	0.101683	0.00681548
PTGR1_HUMAN	3	Prostaglandin reductase 1 (PRG-1) (EC 1.3.1.-) (15-oxoprostaglandin 13-reductase) (EC 1.3.1.48) (NADP-dependent leukotriene B4 12-hydroxydehydrogenase) (EC 1.3.1.74)	PTGR1 LTB4DH	-0.403623	-1.36429	0.304616	0.329435	0.449867	0.00135629
NADAP_HUMAN	6	Kanadaptin (Human lung cancer oncogene 3 protein) (HLC-3) (Kidney anion exchanger adapter protein) (Solute carrier family 4 anion exchanger member 1 adapter protein)	SLC4A1AP HLC3	-0.333887	-0.439794	0.299038	0.327952	0.546989	0.355867
MINT_HUMAN	15	Msx2-interacting protein (SMART/HDAC1-associated repressor protein) (SPEN homolog)	SPEN KIAA0929 MINT SHARP	-0.17406	-0.32007	0.169078	0.187028	0.58681	0.210141
U520_HUMAN	6	U5 small nuclear ribonucleoprotein 200 kDa helicase (EC 3.6.4.13) (Activating signal cointegrator 1 complex subunit 3-like 1) (BRR2 homolog) (U5 snRNP-specific 200 kDa protein) (U5-200KD)	SNRNP200 ASCC3L1 HELIC2 KIAA0788	-0.769086	0.660315	0.229615	0.238088	0.0165427	0.0329189
PALLD_HUMAN	18	Palladin (SIH002) (Sarcoma antigen NY-SAR-77)	PALLD KIAA0992 CGI-151	-0.376527	-0.375558	0.327798	0.319765	0.527874	0.428434
PDS5B_HUMAN	6	Sister chromatid cohesion protein PDS5 homolog B (Androgen-induced proliferation inhibitor) (Androgen-induced prostate proliferative shutoff-associated protein AS3)	PDS5B APRIN AS3 KIAA0979	-0.990935	-1.1898	0.253525	0.268037	0.00391108	0.000490005
ENDD1_HUMAN	3	Endonuclease domain-containing 1 protein (EC 3.1.30.-)	ENDOD1 KIAA0830	1.33509	0.765109	0.339368	0.43866	0.00523871	0.209756
TBC9B_HUMAN	5	TBC1 domain family member 9B	TBC1D9B KIAA0676	1.06242	0.0466947	0.27959	0.382694	0.00578243	0.956481
WAPL_HUMAN	4	Wings apart-like protein homolog (Friend of EBNA2 protein) (WAPL cohesin release factor)	WAPL FOE KIAA0261 WAPAL	-0.970929	0.95912	0.324378	0.290465	0.0381051	0.0105174
EMC1_HUMAN	4	ER membrane protein complex subunit 1	EMC1 KIAA0090 PSEC0263	0.37976	0.976111	0.349295	0.411099	0.563895	0.0744048
ERP44_HUMAN	4	Endoplasmic reticulum resident protein 44 (ER protein 44) (ERp44) (Thioredoxin domain-containing protein 4)	ERP44 KIAA0573 TXNDC4 UNQ532/PRO1075	-0.44243	-0.0673612	0.211062	0.204169	0.175009	0.853638
RB6I2_HUMAN	5	ELKS/Rab6-interacting/CAST family member 1 (ERC-1) (Rab6-interacting protein 2)	ERC1 ELKS KIAA1081 RAB6IP2	-0.152325	0.696522	0.291313	0.25709	0.816979	0.0380438
TBD2B_HUMAN	7	TBC1 domain family member 2B	TBC1D2B KIAA1055	-0.524173	-0.88562	0.252449	0.272309	0.176675	0.0105174
E41L3_HUMAN	14	Band 4.1-like protein 3 (4.1B) (Differentially expressed in adenocarcinoma of the lung protein 1) (DAL-1) [Cleaved into: Band 4.1-like protein 3, N-terminally processed]	EPB41L3 DAL1 KIAA0987	0.255733	0.0238588	0.117288	0.123614	0.149307	0.919237
MAST2_HUMAN	5	Microtubule-associated serine/threonine-protein kinase 2 (EC 2.7.11.1)	MAST2 KIAA0807 MAST205	-0.805374	-0.517536	0.302243	0.326357	0.0697288	0.259036
NACAD_HUMAN	3	NAC-alpha domain-containing protein 1	NACAD KIAA0363	0.653849	0.210417	0.364367	0.341422	0.263041	0.70973
FLII_HUMAN	4	Protein flightless-1 homolog	FLII FLIL	0.17797	-0.208924	0.333988	0.336479	0.813148	0.708313
CLCC1_HUMAN	4	Chloride channel CLIC-like protein 1 (Mid-1-related chloride channel protein 1)	CLCC1 KIAA0761 MCLC	-0.943107	-0.828909	0.336295	0.383778	0.0560316	0.109896
MPRIP_HUMAN	14	Myosin phosphatase Rho-interacting protein (M-RIP) (Rho-interacting protein 3) (RIP3) (p116Rip)	MPRIP KIAA0864 MRIP RHOIP3	0.381343	0.273591	0.376278	0.415471	0.596183	0.687943
FLNA_HUMAN	146	Filamin-A (FLN-A) (Actin-binding protein 280) (ABP-280) (Alpha-filamin) (Endothelial actin-binding protein) (Filamin-1) (Non-muscle filamin)	FLNA FLN FLN1	0.150275	0.0647937	0.0235225	0.0229469	3.34696e-08	0.0232692
FLNB_HUMAN	74	Filamin-B (FLN-B) (ABP-278) (ABP-280 homolog) (Actin-binding-like protein) (Beta-filamin) (Filamin homolog 1) (Fh1) (Filamin-3) (Thyroid autoantigen) (Truncated actin-binding protein) (Truncated ABP)	FLNB FLN1L FLN3 TABP TAP	0.128262	0.171502	0.0498497	0.0475832	0.070551	0.00272084
FLNC_HUMAN	74	Filamin-C (FLN-C) (FLNc) (ABP-280-like protein) (ABP-L) (Actin-binding-like protein) (Filamin-2) (Gamma-filamin)	FLNC ABPL FLN2	-0.0465285	0.265075	0.0458271	0.0436723	0.592553	1.6396e-07
RFTN1_HUMAN	8	Raftlin (Cell migration-inducing gene 2 protein) (Raft-linking protein)	RFTN1 KIAA0084 MIG2	-0.100547	0.441439	0.150552	0.147328	0.752873	0.0193162
PHLB1_HUMAN	13	Pleckstrin homology-like domain family B member 1 (Protein LL5-alpha)	PHLDB1 KIAA0638 LL5A DLNB07	0.651043	-0.0760212	0.159462	0.189213	0.00172972	0.823173
GANAB_HUMAN	12	Neutral alpha-glucosidase AB (EC 3.2.1.84) (Alpha-glucosidase 2) (Glucosidase II subunit alpha)	GANAB G2AN KIAA0088	-0.0216889	-0.356439	0.16907	0.172795	0.967201	0.121122
F120A_HUMAN	8	Constitutive coactivator of PPAR-gamma-like protein 1 (Oxidative stress-associated Src activator) (Protein FAM120A)	FAM120A C9orf10 KIAA0183 OSSA	0.328783	0.296364	0.229823	0.256339	0.402804	0.438613
ALDR_HUMAN	5	Aldose reductase (AR) (EC 1.1.1.21) (Aldehyde reductase) (Aldo-keto reductase family 1 member B1)	AKR1B1 ALDR1	0.554508	1.06407	0.253786	0.272689	0.156037	0.00213708
PRC2C_HUMAN	21	Protein PRRC2C (BAT2 domain-containing protein 1) (HBV X-transactivated gene 2 protein) (HBV XAg-transactivated protein 2) (HLA-B-associated transcript 2-like 2) (Proline-rich and coiled-coil-containing protein 2C)	PRRC2C BAT2D1 BAT2L2 KIAA1096 XTP2	-0.341046	-0.0606402	0.146743	0.145746	0.11776	0.818644
PDS5A_HUMAN	7	Sister chromatid cohesion protein PDS5 homolog A (Cell proliferation-inducing gene 54 protein) (Sister chromatid cohesion protein 112) (SCC-112)	PDS5A KIAA0648 PDS5 PIG54	-0.21262	-0.941291	0.190915	0.259843	0.548029	0.00406953
RPRD2_HUMAN	4	Regulation of nuclear pre-mRNA domain-containing protein 2	RPRD2 KIAA0460 HSPC099	0.209295	-0.779797	0.298168	0.345852	0.736028	0.0927942
ANR12_HUMAN	4	Ankyrin repeat domain-containing protein 12 (Ankyrin repeat-containing cofactor 2) (GAC-1 protein)	ANKRD12 ANCO2 KIAA0874	-0.113718	0.154992	0.343532	0.316032	0.9004	0.774106
DNMBP_HUMAN	3	Dynamin-binding protein (Scaffold protein Tuba)	DNMBP KIAA1010	0.0766987	-0.757793	0.358027	0.288475	0.943552	0.0479053
CL16A_HUMAN	3	Protein CLEC16A (C-type lectin domain family 16 member A)	CLEC16A KIAA0350	0.408931	1.42995	0.454272	0.344743	0.647724	0.00152941
EHBP1_HUMAN	11	EH domain-binding protein 1	EHBP1 KIAA0903 NACSIN	-0.0919723	-0.315866	0.175539	0.197053	0.816705	0.250279
DJC13_HUMAN	4	DnaJ homolog subfamily C member 13 (Required for receptor-mediated endocytosis 8) (RME-8)	DNAJC13 KIAA0678 RME8	-0.450138	-1.4891	0.223017	0.32568	0.187702	0.000333072
SZT2_HUMAN	6	KICSTOR complex protein SZT2 (Seizure threshold 2 protein homolog)	SZT2 C1orf84 KIAA0467	0.342328	0.80083	0.328982	0.339097	0.585137	0.0738196
SYNEM_HUMAN	8	Synemin (Desmuslin)	SYNM DMN KIAA0353 SYN	-0.0373887	0.428513	0.205724	0.181559	0.953654	0.0730891
ESYT1_HUMAN	9	Extended synaptotagmin-1 (E-Syt1) (Membrane-bound C2 domain-containing protein)	ESYT1 FAM62A KIAA0747 MBC2	0.261338	0.168696	0.270118	0.30483	0.607874	0.740024
UBR4_HUMAN	14	E3 ubiquitin-protein ligase UBR4 (EC 2.3.2.27) (600 kDa retinoblastoma protein-associated factor) (N-recognin-4) (RING-type E3 ubiquitin transferase UBR4) (Retinoblastoma-associated factor of 600 kDa) (RBAF600) (p600) (Zinc finger UBR1-type protein 1)	UBR4 KIAA0462 KIAA1307 RBAF600 ZUBR1	0.282003	0.198696	0.135653	0.142757	0.171983	0.327412
SUN1_HUMAN	3	SUN domain-containing protein 1 (Protein unc-84 homolog A) (Sad1/unc-84 protein-like 1)	SUN1 KIAA0810 UNC84A	-0.657395	0.99429	0.410559	0.364399	0.331692	0.0394373
UBP24_HUMAN	5	Ubiquitin carboxyl-terminal hydrolase 24 (EC 3.4.19.12) (Deubiquitinating enzyme 24) (Ubiquitin thioesterase 24) (Ubiquitin-specific-processing protease 24)	USP24 KIAA1057	-0.261635	0.323043	0.297087	0.323621	0.654635	0.517892
FINC_HUMAN	51	Fibronectin (FN) (Cold-insoluble globulin) (CIG) [Cleaved into: Anastellin; Ugl-Y1; Ugl-Y2; Ugl-Y3]	FN1 FN	0.344357	0.0501841	0.0565982	0.0628354	2.5474e-07	0.612771
LARP1_HUMAN	9	La-related protein 1 (La ribonucleoprotein domain family member 1)	LARP1 KIAA0731 LARP	-0.448421	-0.50004	0.222723	0.213695	0.184926	0.0738196
ADNP_HUMAN	3	Activity-dependent neuroprotector homeobox protein (Activity-dependent neuroprotective protein)	ADNP ADNP1 KIAA0784	0.677168	0.27992	0.280836	0.278686	0.112589	0.515305
CND2_HUMAN	3	Condensin complex subunit 2 (Barren homolog protein 1) (Chromosome-associated protein H) (hCAP-H) (Non-SMC condensin I complex subunit H) (XCAP-H homolog)	NCAPH BRRN BRRN1 CAPH KIAA0074	-0.244898	-0.879699	0.352048	0.372119	0.738051	0.0774465
EXOS2_HUMAN	3	Exosome complex component RRP4 (Exosome component 2) (Ribosomal RNA-processing protein 4)	EXOSC2 RRP4	0.0725093	0.210824	0.35329	0.342011	0.944961	0.70973
DICER_HUMAN	5	Endoribonuclease Dicer (EC 3.1.26.3) (Helicase with RNase motif) (Helicase MOI)	DICER1 DICER HERNA KIAA0928	0.406114	0.686224	0.342167	0.382613	0.511316	0.19138
COTL1_HUMAN	4	Coactosin-like protein	COTL1 CLP	-0.642058	-1.17916	0.274741	0.272695	0.125389	0.000842239
TDRD7_HUMAN	7	Tudor domain-containing protein 7 (PCTAIRE2-binding protein) (Tudor repeat associator with PCTAIRE-2) (Trap)	TDRD7 PCTAIRE2BP	0.113407	-0.196526	0.27805	0.356514	0.867413	0.740887
TADBP_HUMAN	4	TAR DNA-binding protein 43 (TDP-43)	TARDBP TDP43	-0.139046	-0.0945724	0.133144	0.139357	0.585137	0.681135
SF3B3_HUMAN	7	Splicing factor 3B subunit 3 (Pre-mRNA-splicing factor SF3b 130 kDa subunit) (SF3b130) (STAF130) (Spliceosome-associated protein 130) (SAP 130)	SF3B3 KIAA0017 SAP130	0.0892787	-0.0720397	0.237141	0.203257	0.877814	0.84247
SF3B1_HUMAN	12	Splicing factor 3B subunit 1 (Pre-mRNA-splicing factor SF3b 155 kDa subunit) (SF3b155) (Spliceosome-associated protein 155) (SAP 155)	SF3B1 SAP155	-0.157855	0.301757	0.159815	0.157776	0.60045	0.153296
CBX5_HUMAN	4	Chromobox protein homolog 5 (Antigen p25) (Heterochromatin protein 1 homolog alpha) (HP1 alpha)	CBX5 HP1A	-0.344306	-0.292845	0.324177	0.352433	0.57581	0.598627
PESC_HUMAN	3	Pescadillo homolog	PES1	0.637331	-0.189867	0.328219	0.338682	0.213497	0.736608
NNTM_HUMAN	7	NAD(P) transhydrogenase, mitochondrial (EC 1.6.1.2) (Nicotinamide nucleotide transhydrogenase) (Pyridine nucleotide transhydrogenase)	NNT	0.631383	0.225267	0.265542	0.245906	0.113634	0.562221
S14L2_HUMAN	4	SEC14-like protein 2 (Alpha-tocopherol-associated protein) (TAP) (hTAP) (Squalene transfer protein) (Supernatant protein factor) (SPF)	SEC14L2 C22orf6 KIAA1186 KIAA1658	-0.38256	0.288629	0.194559	0.210339	0.20748	0.343383
BORG4_HUMAN	4	Cdc42 effector protein 4 (Binder of Rho GTPases 4)	CDC42EP4 BORG4 CEP4	-0.442053	0.098472	0.318611	0.315136	0.426335	0.860824
CHSP1_HUMAN	3	Calcium-regulated heat-stable protein 1 (Calcium-regulated heat-stable protein of 24 kDa) (CRHSP-24)	CARHSP1	-0.448455	-1.46477	0.30098	0.273373	0.383421	7.20077e-05
MAN1_HUMAN	4	Inner nuclear membrane protein Man1 (LEM domain-containing protein 3)	LEMD3 MAN1	-0.201971	0.286168	0.341712	0.312938	0.787368	0.563052
ACOT9_HUMAN	5	Acyl-coenzyme A thioesterase 9, mitochondrial (Acyl-CoA thioesterase 9) (EC 3.1.2.-) (Acyl-CoA thioester hydrolase 9)	ACOT9 CGI-16	0.0426283	-0.693132	0.253585	0.252521	0.956343	0.0354665
COR1C_HUMAN	10	Coronin-1C (Coronin-3) (hCRNN4)	CORO1C CRN2 CRNN4	0.218092	0.0536527	0.602327	0.638346	0.884404	0.970844
CD2AP_HUMAN	7	CD2-associated protein (Adapter protein CMS) (Cas ligand with multiple SH3 domains)	CD2AP	0.0450565	0.390487	0.25728	0.256248	0.954895	0.277911
RUSC1_HUMAN	3	RUN and SH3 domain-containing protein 1 (New molecule containing SH3 at the carboxy-terminus) (Nesca)	RUSC1 NESCA	0.247179	-0.291459	0.228275	0.369366	0.565523	0.620575
EDC4_HUMAN	5	Enhancer of mRNA-decapping protein 4 (Autoantigen Ge-1) (Autoantigen RCD-8) (Human enhancer of decapping large subunit) (Hedls)	EDC4 HEDLS	-0.162682	0.11421	0.299497	0.362371	0.806569	0.860824
PLXB2_HUMAN	4	Plexin-B2 (MM1)	PLXNB2 KIAA0315	0.265119	-0.255897	0.299714	0.358032	0.654217	0.66226
ERF3B_HUMAN	3	Eukaryotic peptide chain release factor GTP-binding subunit ERF3B (Eukaryotic peptide chain release factor subunit 3b) (eRF3b) (G1 to S phase transition protein 2 homolog)	GSPT2 ERF3B	-0.181456	0.625865	0.301485	0.325841	0.782949	0.160286
MTCH2_HUMAN	4	Mitochondrial carrier homolog 2 (Met-induced mitochondrial protein)	MTCH2 MIMP HSPC032	-0.72482	-0.125825	0.347455	0.348126	0.177921	0.838879
PRP6_HUMAN	6	Pre-mRNA-processing factor 6 (Androgen receptor N-terminal domain-transactivating protein 1) (ANT-1) (PRP6 homolog) (U5 snRNP-associated 102 kDa protein) (U5-102 kDa protein)	PRPF6 C20orf14	-0.427984	0.334514	0.256233	0.262516	0.300042	0.381824
CNPY4_HUMAN	3	Protein canopy homolog 4	CNPY4 PSEC0237 UNQ1909/PRO4354	-0.0716424	-0.0501409	0.826242	0.982999	0.979603	0.980523
MTOR_HUMAN	7	Serine/threonine-protein kinase mTOR (EC 2.7.11.1) (FK506-binding protein 12-rapamycin complex-associated protein 1) (FKBP12-rapamycin complex-associated protein) (Mammalian target of rapamycin) (mTOR) (Mechanistic target of rapamycin) (Rapamycin and FKBP12 target 1) (Rapamycin target protein 1)	MTOR FRAP FRAP1 FRAP2 RAFT1 RAPT1	0.121058	-0.795623	0.291543	0.275984	0.864536	0.024549
G6PD_HUMAN	14	Glucose-6-phosphate 1-dehydrogenase (G6PD) (EC 1.1.1.49)	G6PD	0.0645679	-0.221123	0.424656	0.416734	0.960231	0.75325
EH1L1_HUMAN	8	EH domain-binding protein 1-like protein 1	EHBP1L1	0.872349	1.5814	0.215929	0.179196	0.00209615	4.41093e-12
XRCC6_HUMAN	9	X-ray repair cross-complementing protein 6 (EC 3.6.4.-) (EC 4.2.99.-) (5'-deoxyribose-5-phosphate lyase Ku70) (5'-dRP lyase Ku70) (70 kDa subunit of Ku antigen) (ATP-dependent DNA helicase 2 subunit 1) (ATP-dependent DNA helicase II 70 kDa subunit) (CTC box-binding factor 75 kDa subunit) (CTC75) (CTCBF) (DNA repair protein XRCC6) (Lupus Ku autoantigen protein p70) (Ku70) (Thyroid-lupus autoantige…	XRCC6 G22P1	0.0752493	0.179874	0.354963	0.365128	0.943552	0.771863
SUN2_HUMAN	4	SUN domain-containing protein 2 (Protein unc-84 homolog B) (Rab5-interacting protein) (Rab5IP) (Sad1/unc-84 protein-like 2)	SUN2 FRIGG KIAA0668 RAB5IP UNC84B	-1.52317	-1.52883	0.224324	0.315946	6.04275e-07	0.000177766
DUSTY_HUMAN	3	Dual serine/threonine and tyrosine protein kinase (EC 2.7.12.1) (Dusty protein kinase) (Dusty PK) (RIP-homologous kinase) (Receptor-interacting serine/threonine-protein kinase 5) (Sugen kinase 496) (SgK496)	DSTYK KIAA0472 RIP5 RIPK5 SGK496 HDCMD38P	-0.0697308	-0.0950903	0.315306	0.304763	0.942885	0.860824
LMOD1_HUMAN	4	Leiomodin-1 (64 kDa autoantigen 1D) (64 kDa autoantigen 1D3) (64 kDa autoantigen D1) (Leiomodin, muscle form) (Smooth muscle leiomodin) (SM-Lmod) (Thyroid-associated ophthalmopathy autoantigen)	LMOD1	0.677141	0.445817	0.232239	0.243634	0.0412056	0.180256
PRDX5_HUMAN	5	Peroxiredoxin-5, mitochondrial (EC 1.11.1.15) (Alu corepressor 1) (Antioxidant enzyme B166) (AOEB166) (Liver tissue 2D-page spot 71B) (PLP) (Peroxiredoxin V) (Prx-V) (Peroxisomal antioxidant enzyme) (TPx type VI) (Thioredoxin peroxidase PMP20)	PRDX5 ACR1 SBBI10	0.937027	0.797974	0.208469	0.198164	0.000893491	0.00153565
HECD1_HUMAN	3	E3 ubiquitin-protein ligase HECTD1 (EC 2.3.2.26) (E3 ligase for inhibin receptor) (EULIR) (HECT domain-containing protein 1) (HECT-type E3 ubiquitin transferase HECTD1)	HECTD1 KIAA1131	0.84547	1.24973	0.402095	0.415544	0.177921	0.0224748
RPA1_HUMAN	6	DNA-directed RNA polymerase I subunit RPA1 (RNA polymerase I subunit A1) (EC 2.7.7.6) (A190) (DNA-directed RNA polymerase I largest subunit) (DNA-directed RNA polymerase I subunit A) (RNA polymerase I 194 kDa subunit) (RPA194)	POLR1A	-0.100565	0.337107	0.436005	0.36549	0.939524	0.561668
ELYS_HUMAN	9	Protein ELYS (Embryonic large molecule derived from yolk sac) (Protein MEL-28) (Putative AT-hook-containing transcription factor 1)	AHCTF1 ELYS TMBS62 MSTP108	0.0638987	0.984814	0.199598	0.314274	0.903952	0.0139301
GALT2_HUMAN	5	Polypeptide N-acetylgalactosaminyltransferase 2 (EC 2.4.1.41) (Polypeptide GalNAc transferase 2) (GalNAc-T2) (pp-GaNTase 2) (Protein-UDP acetylgalactosaminyltransferase 2) (UDP-GalNAc:polypeptide N-acetylgalactosaminyltransferase 2) [Cleaved into: Polypeptide N-acetylgalactosaminyltransferase 2 soluble form]	GALNT2	-0.0298398	0.378072	0.310855	0.331254	0.979603	0.446585
ZDHC5_HUMAN	8	Palmitoyltransferase ZDHHC5 (EC 2.3.1.225) (Zinc finger DHHC domain-containing protein 5) (DHHC-5) (Zinc finger protein 375)	ZDHHC5 KIAA1748 ZNF375	0.301342	-0.693222	0.265861	0.323993	0.536812	0.108843
PTN23_HUMAN	4	Tyrosine-protein phosphatase non-receptor type 23 (EC 3.1.3.48) (His domain-containing protein tyrosine phosphatase) (HD-PTP) (Protein tyrosine phosphatase TD14) (PTP-TD14)	PTPN23 KIAA1471	-0.010508	-0.0112106	0.316788	0.379371	0.987658	0.98604
CLIC4_HUMAN	3	Chloride intracellular channel protein 4 (Intracellular chloride ion channel protein p64H1)	CLIC4	-0.282899	0.504903	0.430708	0.378992	0.758581	0.362792
KANK2_HUMAN	7	KN motif and ankyrin repeat domain-containing protein 2 (Ankyrin repeat domain-containing protein 25) (Matrix-remodeling-associated protein 3) (SRC-1-interacting protein) (SIP) (SRC-interacting protein) (SRC1-interacting protein)	KANK2 ANKRD25 KIAA1518 MXRA3 SIP	0.540439	1.06461	0.262843	0.221429	0.177921	0.00011121
G3P_HUMAN	14	Glyceraldehyde-3-phosphate dehydrogenase (GAPDH) (EC 1.2.1.12) (Peptidyl-cysteine S-nitrosylase GAPDH) (EC 2.6.99.-)	GAPDH GAPD CDABP0047 OK/SW-cl.12	-0.22752	0.133689	0.199231	0.18617	0.530669	0.658672
GORS2_HUMAN	5	Golgi reassembly-stacking protein 2 (GRS2) (Golgi phosphoprotein 6) (GOLPH6) (Golgi reassembly-stacking protein of 55 kDa) (GRASP55) (p59)	GORASP2 GOLPH6	-0.622464	0.0219464	0.249005	0.308476	0.0938044	0.9761
SPS2L_HUMAN	8	SPATS2-like protein (DNA polymerase-transactivated protein 6) (Stress granule and nucleolar protein) (SGNP)	SPATS2L DNAPTP6 SP1224	0.48612	-0.116763	0.189902	0.176313	0.0804519	0.687943
SI1L1_HUMAN	7	Signal-induced proliferation-associated 1-like protein 1 (SIPA1-like protein 1) (High-risk human papilloma viruses E6 oncoproteins targeted protein 1) (E6-targeted protein 1)	SIPA1L1 E6TP1 KIAA0440	-0.37879	-1.10484	0.31018	0.251985	0.497207	0.000514951
RFIP5_HUMAN	5	Rab11 family-interacting protein 5 (Rab11-FIP5) (Gamma-SNAP-associated factor 1) (Gaf-1) (Phosphoprotein pp75) (Rab11-interacting protein Rip11)	RAB11FIP5 GAF1 KIAA0857 RIP11	-0.0399888	0.148351	0.195695	0.190128	0.944961	0.625615
RAI14_HUMAN	6	Ankycorbin (Ankyrin repeat and coiled-coil structure-containing protein) (Novel retinal pigment epithelial cell protein) (Retinoic acid-induced protein 14)	RAI14 KIAA1334 NORPEG	-0.49893	0.6637	0.265507	0.24386	0.228199	0.0364175
LS14A_HUMAN	6	Protein LSM14 homolog A (Protein FAM61A) (Protein SCD6 homolog) (Putative alpha-synuclein-binding protein) (AlphaSNBP) (RNA-associated protein 55A) (hRAP55) (hRAP55A)	LSM14A C19orf13 FAM61A RAP55 RAP55A	-0.398729	-0.18018	0.341847	0.297161	0.521604	0.714684
TOIP1_HUMAN	5	Torsin-1A-interacting protein 1 (Lamin-associated protein 1B) (LAP1B)	TOR1AIP1 LAP1	-0.260328	1.26692	0.574645	0.653112	0.843066	0.150719
CCDC9_HUMAN	3	Coiled-coil domain-containing protein 9	CCDC9	-0.546423	-0.521075	0.361145	0.447543	0.372328	0.438613
GAPD1_HUMAN	4	GTPase-activating protein and VPS9 domain-containing protein 1 (GAPex-5) (Rab5-activating protein 6)	GAPVD1 GAPEX5 KIAA1521 RAP6	-0.126239	-0.534684	0.19695	0.21447	0.761538	0.0601339
PAIRB_HUMAN	12	Plasminogen activator inhibitor 1 RNA-binding protein (PAI1 RNA-binding protein 1) (PAI-RBP1) (SERPINE1 mRNA-binding protein 1)	SERBP1 PAIRBP1 CGI-55	-0.372199	0.369284	0.175545	0.160617	0.165536	0.078043
TES_HUMAN	5	Testin (TESS)	TES	0.156532	0.506941	0.387349	0.38395	0.867955	0.364015
KI26A_HUMAN	4	Kinesin-like protein KIF26A	KIF26A KIAA1236	0.200496	0.141785	0.260604	0.273919	0.710672	0.759899
RL1D1_HUMAN	5	Ribosomal L1 domain-containing protein 1 (CATX-11) (Cellular senescence-inhibited gene protein) (Protein PBK1)	RSL1D1 CATX11 CSIG PBK1 L12	-0.57384	0.00214542	0.210241	0.253364	0.059027	0.993905
SERA_HUMAN	13	D-3-phosphoglycerate dehydrogenase (3-PGDH) (EC 1.1.1.95) (2-oxoglutarate reductase) (EC 1.1.1.399) (Malate dehydrogenase) (EC 1.1.1.37)	PHGDH PGDH3	-0.017263	0.46909	0.207504	0.211409	0.979603	0.0915086
TIAM2_HUMAN	7	T-lymphoma invasion and metastasis-inducing protein 2 (TIAM-2) (SIF and TIAM1-like exchange factor)	TIAM2 KIAA2016 STEF	-0.371873	0.58097	0.368961	0.330418	0.597523	0.199372
TINF2_HUMAN	3	TERF1-interacting nuclear factor 2 (TRF1-interacting nuclear protein 2)	TINF2 TIN2	-0.330016	-0.711143	0.509053	0.615918	0.76008	0.442466
ARFG3_HUMAN	6	ADP-ribosylation factor GTPase-activating protein 3 (ARF GAP 3)	ARFGAP3 ARFGAP1	0.405832	-1.15272	0.31898	0.25818	0.472718	0.000458934
GLGB_HUMAN	4	1,4-alpha-glucan-branching enzyme (EC 2.4.1.18) (Brancher enzyme) (Glycogen-branching enzyme)	GBE1	0.131582	0.153001	0.270734	0.272994	0.831317	0.736608
PP14B_HUMAN	3	Protein phosphatase 1 regulatory subunit 14B (Phospholipase C-beta-3 neighbouring gene protein)	PPP1R14B PLCB3N PNG	-0.0808165	0.215253	0.332054	0.312692	0.935692	0.677283
MYOF_HUMAN	42	Myoferlin (Fer-1-like protein 3)	MYOF FER1L3 KIAA1207	-0.169875	0.339422	0.0940586	0.0841539	0.245045	0.000779246
AGO1_HUMAN	3	Protein argonaute-1 (Argonaute1) (hAgo1) (Argonaute RISC catalytic component 1) (Eukaryotic translation initiation factor 2C 1) (eIF-2C 1) (eIF2C 1) (Putative RNA-binding protein Q99)	AGO1 EIF2C1	-0.438613	-1.12904	0.329168	0.303522	0.448847	0.00453785
GDIB_HUMAN	12	Rab GDP dissociation inhibitor beta (Rab GDI beta) (Guanosine diphosphate dissociation inhibitor 2) (GDI-2)	GDI2 RABGDIB	0.283534	0.904224	0.20033	0.181119	0.408682	4.891e-05
GFAP_HUMAN	3	Glial fibrillary acidic protein (GFAP)	GFAP	-0.010175	-1.48775	0.358698	0.341447	0.988935	0.000944537
GFPT1_HUMAN	5	Glutamine--fructose-6-phosphate aminotransferase [isomerizing] 1 (EC 2.6.1.16) (D-fructose-6-phosphate amidotransferase 1) (Glutamine:fructose-6-phosphate amidotransferase 1) (GFAT 1) (GFAT1) (Hexosephosphate aminotransferase 1)	GFPT1 GFAT GFPT	0.572406	0.0312132	0.664905	0.616424	0.664801	0.980523
AMFR_HUMAN	3	E3 ubiquitin-protein ligase AMFR (EC 2.3.2.27) (Autocrine motility factor receptor) (AMF receptor) (RING finger protein 45) (RING-type E3 ubiquitin transferase AMFR) (gp78)	AMFR RNF45	-0.255152	-0.733235	0.32764	0.379558	0.706732	0.156989
OPLA_HUMAN	4	5-oxoprolinase (EC 3.5.2.9) (5-oxo-L-prolinase) (5-OPase) (Pyroglutamase)	OPLAH	0.542286	0.66771	0.304783	0.284546	0.265542	0.077507
CXA1_HUMAN	3	Gap junction alpha-1 protein (Connexin-43) (Cx43) (Gap junction 43 kDa heart protein)	GJA1 GJAL	1.97023	1.76484	0.470459	0.568813	0.00287645	0.0188866
PABP1_HUMAN	14	Polyadenylate-binding protein 1 (PABP-1) (Poly(A)-binding protein 1)	PABPC1 PAB1 PABP1 PABPC2	0.293886	0.592177	0.441891	0.482637	0.753202	0.402721
SND1_HUMAN	17	Staphylococcal nuclease domain-containing protein 1 (100 kDa coactivator) (EBNA2 coactivator p100) (Tudor domain-containing protein 11) (p100 co-activator)	SND1 TDRD11	-0.0627686	0.353619	0.16553	0.155339	0.875961	0.0800298
CYBP_HUMAN	3	Calcyclin-binding protein (CacyBP) (hCacyBP) (S100A6-binding protein) (Siah-interacting protein)	CACYBP S100A6BP SIP PNAS-107	0.0447366	1.45494	0.240737	0.23033	0.953168	3.28521e-06
VPS4A_HUMAN	6	Vacuolar protein sorting-associated protein 4A (EC 3.6.4.6) (Protein SKD2) (VPS4-1) (hVPS4)	VPS4A VPS4	-0.295826	-0.796368	0.404641	0.393969	0.722322	0.132996
ARFP1_HUMAN	6	Arfaptin-1 (ADP-ribosylation factor-interacting protein 1)	ARFIP1	-0.122956	-0.233626	0.216077	0.27281	0.798453	0.589466
ERLEC_HUMAN	3	Endoplasmic reticulum lectin 1 (ER lectin) (Erlectin) (XTP3-transactivated gene B protein)	ERLEC1 C2orf30 XTP3TPB UNQ1878/PRO4321	0.160286	-0.50511	0.271907	0.27481	0.787891	0.183587
RBMX_HUMAN	14	RNA-binding motif protein, X chromosome (Glycoprotein p43) (Heterogeneous nuclear ribonucleoprotein G) (hnRNP G) [Cleaved into: RNA-binding motif protein, X chromosome, N-terminally processed]	RBMX HNRPG RBMXP1	0.143775	0.212828	0.0666123	0.0823735	0.155118	0.044132
PDLI3_HUMAN	3	PDZ and LIM domain protein 3 (Actinin-associated LIM protein) (Alpha-actinin-2-associated LIM protein)	PDLIM3 ALP	0.628916	0.860558	0.391801	0.389121	0.331692	0.102336
GOLI4_HUMAN	7	Golgi integral membrane protein 4 (Golgi integral membrane protein, cis) (GIMPc) (Golgi phosphoprotein 4) (Golgi-localized phosphoprotein of 130 kDa) (Golgi phosphoprotein of 130 kDa)	GOLIM4 GIMPC GOLPH4 GPP130	-0.363887	0.307852	0.288817	0.273121	0.478094	0.452942
PRP19_HUMAN	4	Pre-mRNA-processing factor 19 (EC 2.3.2.27) (Nuclear matrix protein 200) (PRP19/PSO4 homolog) (hPso4) (RING-type E3 ubiquitin transferase PRP19) (Senescence evasion factor)	PRPF19 NMP200 PRP19 SNEV	0.253501	0.0644909	0.301618	0.337129	0.673164	0.91995
UTP20_HUMAN	8	Small subunit processome component 20 homolog (Down-regulated in metastasis protein) (Novel nucleolar protein 73) (NNP73) (Protein Key-1A6)	UTP20 DRIM	-0.0738275	-0.874532	0.213788	0.206236	0.891908	0.000714419
GSLG1_HUMAN	3	Golgi apparatus protein 1 (CFR-1) (Cysteine-rich fibroblast growth factor receptor) (E-selectin ligand 1) (ESL-1) (Golgi sialoglycoprotein MG-160)	GLG1 CFR1 ESL1 MG160	0.405772	0.131021	0.310592	0.320611	0.461509	0.823158
MAT2B_HUMAN	4	Methionine adenosyltransferase 2 subunit beta (Methionine adenosyltransferase II beta) (MAT II beta) (Putative dTDP-4-keto-6-deoxy-D-glucose 4-reductase)	MAT2B TGR MSTP045 Nbla02999 UNQ2435/PRO4995	-0.259698	-1.00234	0.243169	0.256422	0.572084	0.00238574
PCLO_HUMAN	22	Protein piccolo (Aczonin)	PCLO ACZ KIAA0559	-0.01372	0.244837	0.16736	0.189048	0.979603	0.369258
GLSK_HUMAN	5	Glutaminase kidney isoform, mitochondrial (GLS) (EC 3.5.1.2) (K-glutaminase) (L-glutamine amidohydrolase)	GLS GLS1 KIAA0838	0.556175	0.846563	0.265262	0.246598	0.175009	0.00742465
DHE3_HUMAN	4	Glutamate dehydrogenase 1, mitochondrial (GDH 1) (EC 1.4.1.3)	GLUD1 GLUD	-0.0051608	0.634835	0.635304	0.682097	0.995927	0.558965
BIN1_HUMAN	7	Myc box-dependent-interacting protein 1 (Amphiphysin II) (Amphiphysin-like protein) (Box-dependent myc-interacting protein 1) (Bridging integrator 1)	BIN1 AMPHL	0.152209	0.693031	0.259692	0.220954	0.78807	0.0140988
GNA11_HUMAN	3	Guanine nucleotide-binding protein subunit alpha-11 (G alpha-11) (G-protein subunit alpha-11) (Guanine nucleotide-binding protein G(y) subunit alpha)	GNA11 GA11	0.1428	0.421558	0.389541	0.326266	0.88327	0.377305
GBB1_HUMAN	5	Guanine nucleotide-binding protein G(I)/G(S)/G(T) subunit beta-1 (Transducin beta chain 1)	GNB1	-0.0144956	0.206439	0.345037	0.346346	0.984971	0.721064
GNL1_HUMAN	4	Guanine nucleotide-binding protein-like 1 (GTP-binding protein HSR1)	GNL1 HSR1	0.802186	1.54249	0.379144	0.374438	0.171983	0.00141094
GOGA2_HUMAN	5	Golgin subfamily A member 2 (130 kDa cis-Golgi matrix protein) (GM130) (GM130 autoantigen) (Golgin-95)	GOLGA2	0.355027	-0.224622	0.314996	0.221439	0.542872	0.510254
GOGA3_HUMAN	6	Golgin subfamily A member 3 (Golgi complex-associated protein of 170 kDa) (GCP170) (Golgin-160)	GOLGA3	-0.480872	-0.351507	0.248521	0.261118	0.21149	0.353111
GOGA4_HUMAN	8	Golgin subfamily A member 4 (256 kDa golgin) (Golgin-245) (Protein 72.1) (Trans-Golgi p230)	GOLGA4	0.200006	-0.261879	0.202828	0.252646	0.60045	0.501762
GOGB1_HUMAN	15	Golgin subfamily B member 1 (372 kDa Golgi complex-associated protein) (GCP372) (Giantin) (Macrogolgin)	GOLGB1	0.151021	-0.261477	0.15276	0.165914	0.599755	0.25795
AATC_HUMAN	6	Aspartate aminotransferase, cytoplasmic (cAspAT) (EC 2.6.1.1) (EC 2.6.1.3) (Cysteine aminotransferase, cytoplasmic) (Cysteine transaminase, cytoplasmic) (cCAT) (Glutamate oxaloacetate transaminase 1) (Transaminase A)	GOT1	-1.08186	-0.481273	0.257348	0.225343	0.00166769	0.110249
AATM_HUMAN	4	Aspartate aminotransferase, mitochondrial (mAspAT) (EC 2.6.1.1) (EC 2.6.1.7) (Fatty acid-binding protein) (FABP-1) (Glutamate oxaloacetate transaminase 2) (Kynurenine aminotransferase 4) (Kynurenine aminotransferase IV) (Kynurenine--oxoglutarate transaminase 4) (Kynurenine--oxoglutarate transaminase IV) (Plasma membrane-associated fatty acid-binding protein) (FABPpm) (Transaminase A)	GOT2	-0.163734	0.353127	0.313324	0.351106	0.816979	0.514816
GPDM_HUMAN	5	Glycerol-3-phosphate dehydrogenase, mitochondrial (GPD-M) (GPDH-M) (EC 1.1.5.3) (mtGPD)	GPD2	0.0876203	0.307337	0.337448	0.375198	0.92822	0.603696
NOMO2_HUMAN	3	Nodal modulator 2 (pM5 protein 2)	NOMO2	0.406274	0.959776	0.304006	0.316081	0.445665	0.0199097
SL9C2_HUMAN	4	Sodium/hydrogen exchanger 11 (Na(+)/H(+) exchanger 11) (NHE-11) (Solute carrier family 9 member 11) (Solute carrier family 9 member C2)	SLC9C2 SLC9A11	-0.342419	-0.615999	0.28587	0.310682	0.507127	0.142379
RBP2_HUMAN	9	E3 SUMO-protein ligase RanBP2 (EC 2.3.2.-) (358 kDa nucleoporin) (E3 SUMO-protein transferase RanBP2) (Nuclear pore complex protein Nup358) (Nucleoporin Nup358) (Ran-binding protein 2) (RanBP2) (p270)	RANBP2 NUP358	0.286847	-0.00301818	0.210736	0.14798	0.432834	0.98757
RGPD4_HUMAN	3	RanBP2-like and GRIP domain-containing protein 4	RGPD4 RGP4	0.60103	1.98942	0.492887	0.565132	0.502005	0.00724166
FRYL_HUMAN	6	Protein furry homolog-like (ALL1-fused gene from chromosome 4p12 protein)	FRYL AF4P12 KIAA0826	0.601604	0.88294	0.23885	0.278197	0.0874819	0.012875
SPD2B_HUMAN	6	SH3 and PX domain-containing protein 2B (Adapter protein HOFI) (Factor for adipocyte differentiation 49) (Tyrosine kinase substrate with four SH3 domains)	SH3PXD2B FAD49 KIAA1295 TKS4	-0.148793	-0.600926	0.174792	0.20785	0.670119	0.0242131
ANK2_HUMAN	7	Ankyrin-2 (ANK-2) (Ankyrin-B) (Brain ankyrin) (Non-erythroid ankyrin)	ANK2 ANKB	-0.000870514	-0.0477134	0.271381	0.299734	0.99778	0.935187
ANK3_HUMAN	19	Ankyrin-3 (ANK-3) (Ankyrin-G)	ANK3	0.514045	0.786402	0.15084	0.166132	0.0108	8.10663e-05
GIT1_HUMAN	6	ARF GTPase-activating protein GIT1 (ARF GAP GIT1) (Cool-associated and tyrosine-phosphorylated protein 1) (CAT-1) (CAT1) (G protein-coupled receptor kinase-interactor 1) (GRK-interacting protein 1)	GIT1	-0.211484	-0.289026	0.168095	0.196066	0.479288	0.299473
GRN_HUMAN	9	Granulins (Proepithelin) (PEPI) [Cleaved into: Acrogranin (Glycoprotein of 88 Kda) (GP88) (Glycoprotein 88) (Progranulin); Paragranulin; Granulin-1 (Granulin G); Granulin-2 (Granulin F); Granulin-3 (Granulin B); Granulin-4 (Granulin A); Granulin-5 (Granulin C); Granulin-6 (Granulin D); Granulin-7 (Granulin E)]	GRN	-0.253234	-0.112873	0.161832	0.173867	0.337829	0.692603
DBNL_HUMAN	8	Drebrin-like protein (Cervical SH3P7) (Cervical mucin-associated protein) (Drebrin-F) (HPK1-interacting protein of 55 kDa) (HIP-55) (SH3 domain-containing protein 7)	DBNL CMAP SH3P7 PP5423	-0.0244267	-0.585906	0.55357	0.564736	0.984971	0.501572
PHP14_HUMAN	3	14 kDa phosphohistidine phosphatase (EC 3.9.1.3) (Phosphohistidine phosphatase 1) (PHPT1) (Protein histidine phosphatase) (PHP) (Protein janus-A homolog)	PHPT1 PHP14 CGI-202 HSPC141	0.885934	0.68405	0.22826	0.250975	0.00601085	0.0394373
GCR_HUMAN	6	Glucocorticoid receptor (GR) (Nuclear receptor subfamily 3 group C member 1)	NR3C1 GRL	-0.533345	-0.306623	0.231186	0.2186	0.128199	0.327025
RHG35_HUMAN	5	Rho GTPase-activating protein 35 (Glucocorticoid receptor DNA-binding factor 1) (Glucocorticoid receptor repression factor 1) (GRF-1) (Rho GAP p190A) (p190-A)	ARHGAP35 GRF1 GRLF1 KIAA1722 P190A p190ARHOGAP	-0.33185	-0.0391466	0.277578	0.251213	0.508331	0.936855
AMPN_HUMAN	11	Aminopeptidase N (AP-N) (hAPN) (EC 3.4.11.2) (Alanyl aminopeptidase) (Aminopeptidase M) (AP-M) (Microsomal aminopeptidase) (Myeloid plasma membrane glycoprotein CD13) (gp150) (CD antigen CD13)	ANPEP APN CD13 PEPN	0.0659236	0.698982	0.192556	0.181541	0.892312	0.00174566
FHOD1_HUMAN	11	FH1/FH2 domain-containing protein 1 (Formin homolog overexpressed in spleen 1) (FHOS) (Formin homology 2 domain-containing protein 1)	FHOD1 FHOS FHOS1	0.79413	-0.502456	0.211995	0.249754	0.004881	0.131899
PDIA3_HUMAN	25	Protein disulfide-isomerase A3 (EC 5.3.4.1) (58 kDa glucose-regulated protein) (58 kDa microsomal protein) (p58) (Disulfide isomerase ER-60) (Endoplasmic reticulum resident protein 57) (ER protein 57) (ERp57) (Endoplasmic reticulum resident protein 60) (ER protein 60) (ERp60)	PDIA3 ERP57 ERP60 GRP58	0.117297	0.177184	0.0753237	0.0749534	0.337574	0.0684676
GSK3B_HUMAN	4	Glycogen synthase kinase-3 beta (GSK-3 beta) (EC 2.7.11.26) (Serine/threonine-protein kinase GSK3B) (EC 2.7.11.1)	GSK3B	0.00673068	0.225046	0.349209	0.349399	0.991578	0.696313
GSHR_HUMAN	4	Glutathione reductase, mitochondrial (GR) (GRase) (EC 1.8.1.7)	GSR GLUR GRD1	-0.302221	-0.431071	0.265752	0.248871	0.537221	0.210598
GSHB_HUMAN	3	Glutathione synthetase (GSH synthetase) (GSH-S) (EC 6.3.2.3) (Glutathione synthase)	GSS	-0.758394	-0.384963	0.390552	0.459645	0.215228	0.598374
GSTP1_HUMAN	4	Glutathione S-transferase P (EC 2.5.1.18) (GST class-pi) (GSTP1-1)	GSTP1 FAEES3 GST3	0.193197	1.00898	0.253267	0.265909	0.712543	0.00325451
GTF2I_HUMAN	7	General transcription factor II-I (GTFII-I) (TFII-I) (Bruton tyrosine kinase-associated protein 135) (BAP-135) (BTK-associated protein 135) (SRF-Phox1-interacting protein) (SPIN) (Williams-Beuren syndrome chromosomal region 6 protein)	GTF2I BAP135 WBSCR6	0.315602	0.492817	0.219868	0.208158	0.401685	0.0730402
TF3C1_HUMAN	5	General transcription factor 3C polypeptide 1 (TF3C-alpha) (TFIIIC box B-binding subunit) (Transcription factor IIIC 220 kDa subunit) (TFIIIC 220 kDa subunit) (TFIIIC220) (Transcription factor IIIC subunit alpha)	GTF3C1	0.592181	0.809143	0.277891	0.268074	0.168949	0.0197863
TMOD3_HUMAN	4	Tropomodulin-3 (Ubiquitous tropomodulin) (U-Tmod)	TMOD3	-0.10723	-0.0967765	0.205814	0.220538	0.817148	0.804797
CAR10_HUMAN	4	Caspase recruitment domain-containing protein 10 (CARD-containing MAGUK protein 3) (Carma 3)	CARD10 CARMA3	-0.431423	0.124555	0.333838	0.271333	0.467094	0.791519
GMPPA_HUMAN	3	Mannose-1-phosphate guanyltransferase alpha (GDP-mannose pyrophosphorylase A) (GMPP-alpha) (GTP-mannose-1-phosphate guanylyltransferase alpha)	GMPPA	-0.94414	-0.513986	0.30861	0.356124	0.0374845	0.314094
NENF_HUMAN	5	Neudesin (Cell immortalization-related protein 2) (Neuron-derived neurotrophic factor) (Protein GIG47) (Secreted protein of unknown function) (SPUF protein)	NENF CIR2 SPUF	0.0282027	0.0204474	0.382063	0.402192	0.979603	0.980523
SERC_HUMAN	5	Phosphoserine aminotransferase (EC 2.6.1.52) (Phosphohydroxythreonine aminotransferase) (PSAT)	PSAT1 PSA	-0.326571	0.0797695	0.166219	0.151438	0.207443	0.755024
LMCD1_HUMAN	5	LIM and cysteine-rich domains protein 1 (Dyxin)	LMCD1	0.36597	1.40303	0.266709	0.271932	0.432834	6.71921e-05
ERO1A_HUMAN	3	ERO1-like protein alpha (ERO1-L) (ERO1-L-alpha) (EC 1.8.4.-) (Endoplasmic oxidoreductin-1-like protein) (Endoplasmic reticulum oxidoreductase alpha) (Oxidoreductin-1-L-alpha)	ERO1A ERO1L UNQ434/PRO865	0.787214	0.127605	0.403017	0.443814	0.213497	0.868804
H10_HUMAN	4	Histone H1.0 (Histone H1') (Histone H1(0)) [Cleaved into: Histone H1.0, N-terminally processed]	H1F0 H1FV	0.257458	0.885585	0.330179	0.29746	0.706612	0.022488
H12_HUMAN	5	Histone H1.2 (Histone H1c) (Histone H1d) (Histone H1s-1)	HIST1H1C H1F2	0.0236173	2.40138	0.305208	0.292345	0.979603	1.67459e-09
H13_HUMAN	4	Histone H1.3 (Histone H1c) (Histone H1s-2)	HIST1H1D H1F3	0.775418	0.347786	0.3723	0.384945	0.177921	0.56797
H15_HUMAN	10	Histone H1.5 (Histone H1a) (Histone H1b) (Histone H1s-3)	HIST1H1B H1F5	-0.193855	0.123527	0.186325	0.215774	0.585137	0.730573
H1T_HUMAN	3	Histone H1t (Testicular H1 histone)	HIST1H1T H1FT H1T	-0.0873322	0.196287	0.283894	0.343664	0.907274	0.731659
ANXA1_HUMAN	15	Annexin A1 (Annexin I) (Annexin-1) (Calpactin II) (Calpactin-2) (Chromobindin-9) (Lipocortin I) (Phospholipase A2 inhibitory protein) (p35)	ANXA1 ANX1 LPC1	0.0606634	1.00759	0.152516	0.143243	0.869813	7.70579e-09
HCD2_HUMAN	4	3-hydroxyacyl-CoA dehydrogenase type-2 (EC 1.1.1.35) (17-beta-hydroxysteroid dehydrogenase 10) (17-beta-HSD 10) (EC 1.1.1.51) (2-methyl-3-hydroxybutyryl-CoA dehydrogenase) (MHBD) (3-hydroxy-2-methylbutyryl-CoA dehydrogenase) (EC 1.1.1.178) (3-hydroxyacyl-CoA dehydrogenase type II) (Endoplasmic reticulum-associated amyloid beta-peptide-binding protein) (Mitochondrial ribonuclease P protein 2) (Mit…	HSD17B10 ERAB HADH2 MRPP2 SCHAD SDR5C1 XH98G2	-0.263152	-0.175315	0.350553	0.389659	0.716968	0.796363
ECHA_HUMAN	11	Trifunctional enzyme subunit alpha, mitochondrial (78 kDa gastrin-binding protein) (TP-alpha) [Includes: Long-chain enoyl-CoA hydratase (EC 4.2.1.17); Long chain 3-hydroxyacyl-CoA dehydrogenase (EC 1.1.1.211)]	HADHA HADH	0.198117	0.157016	0.18637	0.180319	0.572053	0.582556
ECHB_HUMAN	4	Trifunctional enzyme subunit beta, mitochondrial (TP-beta) [Includes: 3-ketoacyl-CoA thiolase (EC 2.3.1.16) (Acetyl-CoA acyltransferase) (Beta-ketothiolase)]	HADHB MSTP029	-0.153378	-0.00690796	0.226399	0.247602	0.750302	0.986724
SYHC_HUMAN	3	Histidine--tRNA ligase, cytoplasmic (EC 6.1.1.21) (Histidyl-tRNA synthetase) (HisRS)	HARS HRS	-0.394257	-0.0742942	0.34549	0.346321	0.536853	0.906887
CCHL_HUMAN	3	Cytochrome c-type heme lyase (CCHL) (EC 4.4.1.17) (Holocytochrome c-type synthase)	HCCS CCHL	-0.529266	-1.54259	0.366516	0.293297	0.401685	6.64949e-05
HCFC1_HUMAN	8	Host cell factor 1 (HCF) (HCF-1) (C1 factor) (CFF) (VCAF) (VP16 accessory protein) [Cleaved into: HCF N-terminal chain 1; HCF N-terminal chain 2; HCF N-terminal chain 3; HCF N-terminal chain 4; HCF N-terminal chain 5; HCF N-terminal chain 6; HCF C-terminal chain 1; HCF C-terminal chain 2; HCF C-terminal chain 3; HCF C-terminal chain 4; HCF C-terminal chain 5; HCF C-terminal chain 6]	HCFC1 HCF1 HFC1	0.316734	-0.134852	0.176765	0.180725	0.256897	0.641917
HDGF_HUMAN	8	Hepatoma-derived growth factor (HDGF) (High mobility group protein 1-like 2) (HMG-1L2)	HDGF HMG1L2	0.673873	0.584581	0.192063	0.207558	0.00996913	0.0280116
ANXA4_HUMAN	4	Annexin A4 (35-beta calcimedin) (Annexin IV) (Annexin-4) (Carbohydrate-binding protein p33/p41) (Chromobindin-4) (Endonexin I) (Lipocortin IV) (P32.5) (PP4-X) (Placental anticoagulant protein II) (PAP-II) (Protein II)	ANXA4 ANX4	0.535091	1.07127	0.622957	0.596017	0.668027	0.19172
VSX1_HUMAN	3	Visual system homeobox 1 (Homeodomain protein RINX) (Retinal inner nuclear layer homeobox protein) (Transcription factor VSX1)	VSX1 RINX	0.47129	0.626548	0.388202	0.482815	0.50206	0.373805
TDIF2_HUMAN	5	Deoxynucleotidyltransferase terminal-interacting protein 2 (Estrogen receptor-binding protein) (LPTS-interacting protein 2) (LPTS-RP2) (Terminal deoxynucleotidyltransferase-interacting factor 2) (TdIF2) (TdT-interacting factor 2)	DNTTIP2 ERBP TDIF2	0.492867	1.13713	0.27151	0.23915	0.251062	0.000191769
EHD2_HUMAN	5	EH domain-containing protein 2 (PAST homolog 2)	EHD2 PAST2	-0.210709	0.0480662	0.264192	0.263652	0.696229	0.923416
ANXA5_HUMAN	15	Annexin A5 (Anchorin CII) (Annexin V) (Annexin-5) (Calphobindin I) (CBP-I) (Endonexin II) (Lipocortin V) (Placental anticoagulant protein 4) (PP4) (Placental anticoagulant protein I) (PAP-I) (Thromboplastin inhibitor) (Vascular anticoagulant-alpha) (VAC-alpha)	ANXA5 ANX5 ENX2 PP4	0.0176493	0.278598	0.188205	0.18903	0.979603	0.295263
STML2_HUMAN	5	Stomatin-like protein 2, mitochondrial (SLP-2) (EPB72-like protein 2) (Paraprotein target 7) (Paratarg-7)	STOML2 SLP2 HSPC108	0.688671	0.550865	0.199963	0.234001	0.0136496	0.075412
HXK1_HUMAN	8	Hexokinase-1 (EC 2.7.1.1) (Brain form hexokinase) (Hexokinase type I) (HK I)	HK1	-1.10463	0.481382	0.180315	0.167593	2.32421e-06	0.0245871
ANXA6_HUMAN	12	Annexin A6 (67 kDa calelectrin) (Annexin VI) (Annexin-6) (Calphobindin-II) (CPB-II) (Chromobindin-20) (Lipocortin VI) (Protein III) (p68) (p70)	ANXA6 ANX6	-0.0562066	0.195201	0.650523	0.590881	0.979603	0.853501
ANXA7_HUMAN	7	Annexin A7 (Annexin VII) (Annexin-7) (Synexin)	ANXA7 ANX7 SNX OK/SW-cl.95	-0.0770836	-0.304157	0.155126	0.186095	0.828016	0.239771
ANX11_HUMAN	9	Annexin A11 (56 kDa autoantigen) (Annexin XI) (Annexin-11) (Calcyclin-associated annexin 50) (CAP-50)	ANXA11 ANX11	0.738782	0.91465	0.349899	0.350885	0.168949	0.0436419
HMGN1_HUMAN	4	Non-histone chromosomal protein HMG-14 (High mobility group nucleosome-binding domain-containing protein 1)	HMGN1 HMG14	-1.05427	1.50629	0.225449	0.201612	0.000530664	4.51924e-08
HMGN2_HUMAN	3	Non-histone chromosomal protein HMG-17 (High mobility group nucleosome-binding domain-containing protein 2)	HMGN2 HMG17	-1.13485	0.652386	0.293416	0.294399	0.00608273	0.101507
HMCS1_HUMAN	3	Hydroxymethylglutaryl-CoA synthase, cytoplasmic (HMG-CoA synthase) (EC 2.3.3.10) (3-hydroxy-3-methylglutaryl coenzyme A synthase)	HMGCS1 HMGCS	-0.247276	0.0224276	0.398201	0.36852	0.774616	0.976972
HMGA1_HUMAN	5	High mobility group protein HMG-I/HMG-Y (HMG-I(Y)) (High mobility group AT-hook protein 1) (High mobility group protein A1) (High mobility group protein R)	HMGA1 HMGIY	0.142684	0.437161	0.17262	0.203207	0.679624	0.107477
HMOX1_HUMAN	6	Heme oxygenase 1 (HO-1) (EC 1.14.14.18)	HMOX1 HO HO1	0.344703	0.433049	0.171246	0.17499	0.188597	0.059771
ROA2_HUMAN	12	Heterogeneous nuclear ribonucleoproteins A2/B1 (hnRNP A2/B1)	HNRNPA2B1 HNRPA2B1	0.197252	0.0705906	0.254247	0.249369	0.706612	0.868804
ROAA_HUMAN	3	Heterogeneous nuclear ribonucleoprotein A/B (hnRNP A/B) (APOBEC1-binding protein 1) (ABBP-1)	HNRNPAB ABBP1 HNRPAB	-0.641918	-0.877706	0.381059	0.330837	0.300042	0.0453306
HNRPC_HUMAN	9	Heterogeneous nuclear ribonucleoproteins C1/C2 (hnRNP C1/C2)	HNRNPC HNRPC	0.0752469	-0.229896	0.0786042	0.0978659	0.613644	0.0736881
HNRPD_HUMAN	4	Heterogeneous nuclear ribonucleoprotein D0 (hnRNP D0) (AU-rich element RNA-binding protein 1)	HNRNPD AUF1 HNRPD	0.294179	-0.0966699	0.343651	0.430506	0.669468	0.901378
HNRH1_HUMAN	9	Heterogeneous nuclear ribonucleoprotein H (hnRNP H) [Cleaved into: Heterogeneous nuclear ribonucleoprotein H, N-terminally processed]	HNRNPH1 HNRPH HNRPH1	0.0762307	0.277233	0.823493	0.812724	0.979603	0.850109
HNRH3_HUMAN	6	Heterogeneous nuclear ribonucleoprotein H3 (hnRNP H3) (Heterogeneous nuclear ribonucleoprotein 2H9) (hnRNP 2H9)	HNRNPH3 HNRPH3	1.5574	0.553596	0.275551	0.26024	2.07923e-05	0.111767
HNRPK_HUMAN	10	Heterogeneous nuclear ribonucleoprotein K (hnRNP K) (Transformation up-regulated nuclear protein) (TUNP)	HNRNPK HNRPK	0.170598	-0.00530527	0.186479	0.209956	0.634375	0.986998
HNRPL_HUMAN	11	Heterogeneous nuclear ribonucleoprotein L (hnRNP L)	HNRNPL HNRPL P/OKcl.14	-0.366594	-0.303058	0.253459	0.222026	0.394904	0.342052
HNRPU_HUMAN	20	Heterogeneous nuclear ribonucleoprotein U (hnRNP U) (GRIP120) (Nuclear p120 ribonucleoprotein) (Scaffold-attachment factor A) (SAF-A) (p120) (pp120)	HNRNPU C1orf199 HNRPU SAFA U21.1	0.0690216	-0.0990342	0.0953548	0.102686	0.722322	0.533689
ACACA_HUMAN	4	Acetyl-CoA carboxylase 1 (ACC1) (EC 6.4.1.2) (ACC-alpha) [Includes: Biotin carboxylase (EC 6.3.4.14)]	ACACA ACAC ACC1 ACCA	-0.264368	-0.625497	0.193851	0.228362	0.43764	0.0373131
APC_HUMAN	9	Adenomatous polyposis coli protein (Protein APC) (Deleted in polyposis 2.5)	APC DP2.5	0.0896466	0.0048854	0.215883	0.184219	0.864536	0.986998
AGFG1_HUMAN	3	Arf-GAP domain and FG repeat-containing protein 1 (HIV-1 Rev-binding protein) (Nucleoporin-like protein RIP) (Rev-interacting protein) (Rev/Rex activation domain-binding protein)	AGFG1 HRB RAB RIP	0.10743	-1.25173	0.411481	0.434061	0.928207	0.028897
ANM1_HUMAN	7	Protein arginine N-methyltransferase 1 (EC 2.1.1.319) (Histone-arginine N-methyltransferase PRMT1) (Interferon receptor 1-bound protein 4)	PRMT1 HMT2 HRMT1L2 IR1B4	-0.919465	0.0721153	0.3144	0.249753	0.0405704	0.868804
ACPH_HUMAN	5	Acylamino-acid-releasing enzyme (AARE) (EC 3.4.19.1) (Acyl-peptide hydrolase) (APH) (Acylaminoacyl-peptidase) (Oxidized protein hydrolase) (OPH)	APEH D3F15S2 D3S48E DNF15S2	-0.147413	0.868203	0.365626	0.364916	0.867955	0.0731637
APEX1_HUMAN	6	DNA-(apurinic or apyrimidinic site) lyase (EC 3.1.-.-) (EC 4.2.99.18) (APEX nuclease) (APEN) (Apurinic-apyrimidinic endonuclease 1) (AP endonuclease 1) (APE-1) (REF-1) (Redox factor-1) [Cleaved into: DNA-(apurinic or apyrimidinic site) lyase, mitochondrial]	APEX1 APE APE1 APEX APX HAP1 REF1	0.0549716	0.249215	0.329378	0.327478	0.956343	0.635812
DHB4_HUMAN	8	Peroxisomal multifunctional enzyme type 2 (MFE-2) (17-beta-hydroxysteroid dehydrogenase 4) (17-beta-HSD 4) (D-bifunctional protein) (DBP) (Multifunctional protein 2) (MPF-2) (Short chain dehydrogenase/reductase family 8C member 1) [Cleaved into: (3R)-hydroxyacyl-CoA dehydrogenase (EC 1.1.1.n12); Enoyl-CoA hydratase 2 (EC 4.2.1.107) (EC 4.2.1.119) (3-alpha,7-alpha,12-alpha-trihydroxy-5-beta-choles…	HSD17B4 EDH17B4 SDR8C1	-0.676172	-0.984634	0.235115	0.285053	0.0438716	0.00614404
ACACB_HUMAN	3	Acetyl-CoA carboxylase 2 (EC 6.4.1.2) (ACC-beta) [Includes: Biotin carboxylase (EC 6.3.4.14)]	ACACB ACC2 ACCB	0.25353	-0.458575	0.280389	0.379666	0.645796	0.417816
DNJA1_HUMAN	6	DnaJ homolog subfamily A member 1 (DnaJ protein homolog 2) (HSDJ) (Heat shock 40 kDa protein 4) (Heat shock protein J2) (HSJ-2) (Human DnaJ protein 2) (hDj-2)	DNAJA1 DNAJ2 HDJ2 HSJ2 HSPF4	-0.735377	-0.481369	0.209414	0.155103	0.0108988	0.0162163
GRP75_HUMAN	9	Stress-70 protein, mitochondrial (75 kDa glucose-regulated protein) (GRP-75) (Heat shock 70 kDa protein 9) (Mortalin) (MOT) (Peptide-binding protein 74) (PBP74)	HSPA9 GRP75 HSPA9B mt-HSP70	0.31637	0.485089	0.727384	0.682557	0.852187	0.662758
HSPB1_HUMAN	13	Heat shock protein beta-1 (HspB1) (28 kDa heat shock protein) (Estrogen-regulated 24 kDa protein) (Heat shock 27 kDa protein) (HSP 27) (Stress-responsive protein 27) (SRP27)	HSPB1 HSP27 HSP28	0.288688	0.163436	0.170172	0.159174	0.287504	0.504578
HS90A_HUMAN	3	Heat shock protein HSP 90-alpha (Heat shock 86 kDa) (HSP 86) (HSP86) (Lipopolysaccharide-associated protein 2) (LAP-2) (LPS-associated protein 2) (Renal carcinoma antigen NY-REN-38)	HSP90AA1 HSP90A HSPC1 HSPCA	-0.467045	0.114484	0.344892	0.365816	0.440423	0.860824
CH60_HUMAN	14	60 kDa heat shock protein, mitochondrial (EC 3.6.4.9) (60 kDa chaperonin) (Chaperonin 60) (CPN60) (Heat shock protein 60) (HSP-60) (Hsp60) (HuCHA60) (Mitochondrial matrix protein P1) (P60 lymphocyte protein)	HSPD1 HSP60	0.388688	0.341149	0.158368	0.164393	0.0940424	0.117517
CH10_HUMAN	7	10 kDa heat shock protein, mitochondrial (Hsp10) (10 kDa chaperonin) (Chaperonin 10) (CPN10) (Early-pregnancy factor) (EPF)	HSPE1	-0.111788	-1.02988	0.47158	0.505824	0.936512	0.129556
DNJB1_HUMAN	3	DnaJ homolog subfamily B member 1 (DnaJ protein homolog 1) (Heat shock 40 kDa protein 1) (HSP40) (Heat shock protein 40) (Human DnaJ protein 1) (hDj-1)	DNAJB1 DNAJ1 HDJ1 HSPF1	-1.3908	-0.269255	0.307686	0.324006	0.00125743	0.598627
SYIC_HUMAN	10	Isoleucine--tRNA ligase, cytoplasmic (EC 6.1.1.5) (Isoleucyl-tRNA synthetase) (IRS) (IleRS)	IARS	-0.0312899	0.0738057	0.180513	0.183742	0.955308	0.823173
TM119_HUMAN	4	Transmembrane protein 119 (Osteoblast induction factor) (OBIF)	TMEM119 PSEC0199 UNQ731/PRO1415	0.329388	0.384513	0.527908	0.547257	0.77406	0.666655
STING_HUMAN	3	Stimulator of interferon genes protein (hSTING) (Endoplasmic reticulum interferon stimulator) (ERIS) (Mediator of IRF3 activation) (hMITA) (Transmembrane protein 173)	TMEM173 ERIS MITA STING	-0.275036	-0.554744	0.376434	0.30658	0.722322	0.189402
IDHC_HUMAN	4	Isocitrate dehydrogenase [NADP] cytoplasmic (IDH) (EC 1.1.1.42) (Cytosolic NADP-isocitrate dehydrogenase) (IDP) (NADP(+)-specific ICDH) (Oxalosuccinate decarboxylase)	IDH1 PICD	-0.152184	0.0328872	0.343939	0.358225	0.849261	0.96837
IDI1_HUMAN	3	Isopentenyl-diphosphate Delta-isomerase 1 (EC 5.3.3.2) (Isopentenyl pyrophosphate isomerase 1) (IPP isomerase 1) (IPPI1)	IDI1	0.848535	0.332785	0.398207	0.364153	0.171777	0.563785
IF16_HUMAN	5	Gamma-interferon-inducible protein 16 (Ifi-16) (Interferon-inducible myeloid differentiation transcriptional activator)	IFI16 IFNGIP1	-0.582614	0.208823	0.283765	0.250001	0.182287	0.598374
ACTG_HUMAN	16	Actin, cytoplasmic 2 (Gamma-actin) [Cleaved into: Actin, cytoplasmic 2, N-terminally processed]	ACTG1 ACTG	-0.00822856	0.0299272	0.0719601	0.0626619	0.97145	0.7803
IGBP1_HUMAN	4	Immunoglobulin-binding protein 1 (B-cell signal transduction molecule alpha 4) (Protein alpha-4) (CD79a-binding protein 1) (Protein phosphatase 2/4/6 regulatory subunit) (Renal carcinoma antigen NY-REN-16)	IGBP1 IBP1	0.120994	1.51884	0.320758	0.291691	0.877814	7.56401e-05
S35B2_HUMAN	3	Adenosine 3'-phospho 5'-phosphosulfate transporter 1 (PAPS transporter 1) (Putative MAPK-activating protein PM15) (Putative NF-kappa-B-activating protein 48) (Solute carrier family 35 member B2)	SLC35B2 PAPST1 PSEC0149	-1.50179	-0.736485	0.370136	0.466336	0.00391108	0.263389
MPRI_HUMAN	9	Cation-independent mannose-6-phosphate receptor (CI Man-6-P receptor) (CI-MPR) (M6PR) (300 kDa mannose 6-phosphate receptor) (MPR 300) (Insulin-like growth factor 2 receptor) (Insulin-like growth factor II receptor) (IGF-II receptor) (M6P/IGF2 receptor) (M6P/IGF2R) (CD antigen CD222)	IGF2R MPRI	-0.0222772	0.157409	0.204614	0.224874	0.974847	0.666655
IBP7_HUMAN	4	Insulin-like growth factor-binding protein 7 (IBP-7) (IGF-binding protein 7) (IGFBP-7) (IGFBP-rP1) (MAC25 protein) (PGI2-stimulating factor) (Prostacyclin-stimulating factor) (Tumor-derived adhesion factor) (TAF)	IGFBP7 MAC25 PSF	0.250342	-0.396901	0.483003	0.608548	0.817343	0.691881
CYR61_HUMAN	4	Protein CYR61 (CCN family member 1) (Cysteine-rich angiogenic inducer 61) (Insulin-like growth factor-binding protein 10) (IBP-10) (IGF-binding protein 10) (IGFBP-10) (Protein GIG1)	CYR61 CCN1 GIG1 IGFBP10	-0.3141	-0.226722	0.249479	0.368423	0.481209	0.70973
ILF3_HUMAN	12	Interleukin enhancer-binding factor 3 (Double-stranded RNA-binding protein 76) (DRBP76) (M-phase phosphoprotein 4) (MPP4) (Nuclear factor associated with dsRNA) (NFAR) (Nuclear factor of activated T-cells 90 kDa) (NF-AT-90) (Translational control protein 80) (TCP80)	ILF3 DRBF MPHOSPH4 NF90	0.267835	-0.0769333	0.182865	0.201288	0.385178	0.830992
ITA6_HUMAN	7	Integrin alpha-6 (CD49 antigen-like family member F) (VLA-6) (CD antigen CD49f) [Cleaved into: Integrin alpha-6 heavy chain; Integrin alpha-6 light chain; Processed integrin alpha-6 (Alpha6p)]	ITGA6	-0.538564	-1.35682	0.292841	0.283058	0.24126	0.000150416
IREB2_HUMAN	4	Iron-responsive element-binding protein 2 (IRE-BP 2) (Iron regulatory protein 2) (IRP2)	IREB2	0.070054	0.258175	0.242921	0.289303	0.91806	0.572414
ITAV_HUMAN	3	Integrin alpha-V (Vitronectin receptor) (Vitronectin receptor subunit alpha) (CD antigen CD51) [Cleaved into: Integrin alpha-V heavy chain; Integrin alpha-V light chain]	ITGAV MSK8 VNRA VTNR	-0.13519	1.60638	0.377117	0.39352	0.885787	0.00174566
ITB1_HUMAN	9	Integrin beta-1 (Fibronectin receptor subunit beta) (Glycoprotein IIa) (GPIIA) (VLA-4 subunit beta) (CD antigen CD29)	ITGB1 FNRB MDF2 MSK12	0.928155	0.447905	0.164938	0.167229	1.2216e-05	0.0377973
IF6_HUMAN	3	Eukaryotic translation initiation factor 6 (eIF-6) (B(2)GCN homolog) (B4 integrin interactor) (CAB) (p27(BBP))	EIF6 EIF3A ITGB4BP OK/SW-cl.27	0.718726	0.639718	0.968646	1.03064	0.718812	0.708313
ITB5_HUMAN	4	Integrin beta-5	ITGB5	0.0227525	0.415279	0.36817	0.359407	0.981837	0.440919
JAK1_HUMAN	3	Tyrosine-protein kinase JAK1 (EC 2.7.10.2) (Janus kinase 1) (JAK-1)	JAK1 JAK1A JAK1B	0.0711801	-0.246067	0.31997	0.330077	0.942885	0.642753
COPD_HUMAN	9	Coatomer subunit delta (Archain) (Delta-coat protein) (Delta-COP)	ARCN1 COPD	-0.486812	-0.167031	0.140105	0.125331	0.0108	0.357853
SYK_HUMAN	4	Lysine--tRNA ligase (EC 2.7.7.-) (EC 6.1.1.6) (Lysyl-tRNA synthetase) (LysRS)	KARS KIAA0070	1.00616	0.114593	0.270878	0.307305	0.0078788	0.835575
MAST4_HUMAN	9	Microtubule-associated serine/threonine-protein kinase 4 (EC 2.7.11.1)	MAST4 KIAA0303	0.416744	0.986444	0.245287	0.237739	0.289256	0.000842239
KINH_HUMAN	13	Kinesin-1 heavy chain (Conventional kinesin heavy chain) (Ubiquitous kinesin heavy chain) (UKHC)	KIF5B KNS KNS1	-0.27459	-0.682575	0.214724	0.2076	0.46745	0.00858934
ACADV_HUMAN	3	Very long-chain specific acyl-CoA dehydrogenase, mitochondrial (VLCAD) (EC 1.3.8.9)	ACADVL VLCAD	-1.22526	-0.856095	0.242109	0.277704	0.000313551	0.0193973
IMA1_HUMAN	5	Importin subunit alpha-1 (Karyopherin subunit alpha-2) (RAG cohort protein 1) (SRP1-alpha)	KPNA2 RCH1 SRP1	-0.145053	1.29096	0.271598	0.288524	0.812269	0.000505416
IMA6_HUMAN	3	Importin subunit alpha-6 (Karyopherin subunit alpha-5)	KPNA5	-0.604252	-0.475571	0.361649	0.35527	0.306983	0.361049
TNPO1_HUMAN	4	Transportin-1 (Importin beta-2) (Karyopherin beta-2) (M9 region interaction protein) (MIP)	TNPO1 KPNB2 MIP1 TRN	-0.26613	0.199298	0.222731	0.279889	0.509821	0.663351
SUMO2_HUMAN	3	Small ubiquitin-related modifier 2 (SUMO-2) (HSMT3) (SMT3 homolog 2) (SUMO-3) (Sentrin-2) (Ubiquitin-like protein SMT3B) (Smt3B)	SUMO2 SMT3B SMT3H2	-0.03658	0.0374743	0.313508	0.283348	0.971278	0.950983
PROB1_HUMAN	3	Proline-rich basic protein 1	PROB1 C5orf65	-0.0011305	-0.117762	0.403759	0.476663	0.99778	0.891994
KTN1_HUMAN	19	Kinectin (CG-1 antigen) (Kinesin receptor)	KTN1 CG1 KIAA0004	0.0454982	-0.0631796	0.135667	0.128563	0.896576	0.771863
UE2NL_HUMAN	3	Putative ubiquitin-conjugating enzyme E2 N-like (Epididymis tissue protein Li 174)	UBE2NL	-0.922722	-0.848224	0.368182	0.374107	0.0973862	0.0928481
THIL_HUMAN	3	Acetyl-CoA acetyltransferase, mitochondrial (EC 2.3.1.9) (Acetoacetyl-CoA thiolase) (T2)	ACAT1 ACAT MAT	-1.32403	-0.540224	0.492193	0.466789	0.070551	0.441055
LAMP1_HUMAN	3	Lysosome-associated membrane glycoprotein 1 (LAMP-1) (Lysosome-associated membrane protein 1) (CD107 antigen-like family member A) (CD antigen CD107a)	LAMP1	-0.0111984	-0.522061	0.261593	0.326384	0.984971	0.258174
CDC42_HUMAN	7	Cell division control protein 42 homolog (G25K GTP-binding protein)	CDC42	0.515053	0.135832	0.378035	0.344961	0.434259	0.825117
RSSA_HUMAN	8	40S ribosomal protein SA (37 kDa laminin receptor precursor) (37LRP) (37/67 kDa laminin receptor) (LRP/LR) (67 kDa laminin receptor) (67LR) (Colon carcinoma laminin-binding protein) (Laminin receptor 1) (LamR) (Laminin-binding protein precursor p40) (LBP/p40) (Multidrug resistance-associated protein MGr1-Ag) (NEM/1CHD4) (Small ribosomal subunit protein uS2)	RPSA LAMBR LAMR1	-0.0493139	0.029252	0.343744	0.367319	0.961559	0.972944
STMN1_HUMAN	3	Stathmin (Leukemia-associated phosphoprotein p18) (Metablastin) (Oncoprotein 18) (Op18) (Phosphoprotein p19) (pp19) (Prosolin) (Protein Pr22) (pp17)	STMN1 C1orf215 LAP18 OP18	0.224219	1.13569	0.466402	0.529728	0.833324	0.113099
LASP1_HUMAN	16	LIM and SH3 domain protein 1 (LASP-1) (Metastatic lymph node gene 50 protein) (MLN 50)	LASP1 MLN50	0.231685	-0.124812	0.0935006	0.0856542	0.0895349	0.302721
RHG01_HUMAN	4	Rho GTPase-activating protein 1 (CDC42 GTPase-activating protein) (GTPase-activating protein rhoGAP) (Rho-related small GTPase protein activator) (Rho-type GTPase-activating protein 1) (p50-RhoGAP)	ARHGAP1 CDC42GAP RHOGAP1	-0.466591	-1.26586	0.675914	0.653724	0.741118	0.153874
LBR_HUMAN	4	Lamin-B receptor (Integral nuclear envelope inner membrane protein) (LMN2R)	LBR	-0.637045	-0.504077	0.299555	0.333815	0.171155	0.287222
PLST_HUMAN	7	Plastin-3 (T-plastin)	PLS3	0.211594	0.0282495	0.670969	0.691065	0.904396	0.982642
LDHA_HUMAN	11	L-lactate dehydrogenase A chain (LDH-A) (EC 1.1.1.27) (Cell proliferation-inducing gene 19 protein) (LDH muscle subunit) (LDH-M) (Renal carcinoma antigen NY-REN-59)	LDHA PIG19	-0.132716	-0.286178	0.366389	0.333033	0.884404	0.588088
LDHB_HUMAN	10	L-lactate dehydrogenase B chain (LDH-B) (EC 1.1.1.27) (LDH heart subunit) (LDH-H) (Renal carcinoma antigen NY-REN-46)	LDHB	0.295275	0.945761	0.152183	0.154296	0.20748	1.03396e-06
LETM1_HUMAN	5	Mitochondrial proton/calcium exchanger protein (Leucine zipper-EF-hand-containing transmembrane protein 1)	LETM1	-0.0377367	-0.505526	0.294506	0.347185	0.967201	0.306355
LEG1_HUMAN	6	Galectin-1 (Gal-1) (14 kDa laminin-binding protein) (HLBP14) (14 kDa lectin) (Beta-galactoside-binding lectin L-14-I) (Galaptin) (HBL) (HPL) (Lactose-binding lectin 1) (Lectin galactoside-binding soluble 1) (Putative MAPK-activating protein PM12) (S-Lac lectin 1)	LGALS1	-0.321212	-0.895943	0.138336	0.148394	0.124862	3.41938e-06
LEG3_HUMAN	6	Galectin-3 (Gal-3) (35 kDa lectin) (Carbohydrate-binding protein 35) (CBP 35) (Galactose-specific lectin 3) (Galactoside-binding protein) (GALBP) (IgE-binding protein) (L-31) (Laminin-binding protein) (Lectin L-29) (Mac-2 antigen)	LGALS3 MAC2	-0.337183	-0.110341	0.154267	0.1317	0.15471	0.598374
LMAN1_HUMAN	5	Protein ERGIC-53 (ER-Golgi intermediate compartment 53 kDa protein) (Gp58) (Intracellular mannose-specific lectin MR60) (Lectin mannose-binding 1)	LMAN1 ERGIC53 F5F8D	-0.12611	-0.656834	0.219767	0.258684	0.796308	0.0537167
LMNA_HUMAN	50	Prelamin-A/C [Cleaved into: Lamin-A/C (70 kDa lamin) (Renal carcinoma antigen NY-REN-32)]	LMNA LMN1	-0.00230829	0.319009	0.16793	0.166248	0.992863	0.149054
LMNB1_HUMAN	16	Lamin-B1	LMNB1 LMN2 LMNB	0.0214806	-0.188224	0.10419	0.102756	0.944872	0.174966
LYOX_HUMAN	6	Protein-lysine 6-oxidase (EC 1.4.3.13) (Lysyl oxidase)	LOX	-0.00782514	0.494222	0.236543	0.24398	0.987658	0.132019
LOXL1_HUMAN	4	Lysyl oxidase homolog 1 (EC 1.4.3.-) (Lysyl oxidase-like protein 1) (LOL)	LOXL1 LOXL	0.521274	1.74614	0.38986	0.389199	0.445665	0.000583698
LPP_HUMAN	11	Lipoma-preferred partner (LIM domain-containing preferred translocation partner in lipoma)	LPP	0.504426	0.727545	0.128902	0.143046	0.00304735	3.84534e-05
LRP1_HUMAN	34	Prolow-density lipoprotein receptor-related protein 1 (LRP-1) (Alpha-2-macroglobulin receptor) (A2MR) (Apolipoprotein E receptor) (APOER) (CD antigen CD91) [Cleaved into: Low-density lipoprotein receptor-related protein 1 85 kDa subunit (LRP-85); Low-density lipoprotein receptor-related protein 1 515 kDa subunit (LRP-515); Low-density lipoprotein receptor-related protein 1 intracellular domain (L…	LRP1 A2MR APR	-0.114388	0.0776844	0.101756	0.093497	0.538284	0.598374
ARL3_HUMAN	4	ADP-ribosylation factor-like protein 3	ARL3 ARFL3	-0.780823	-0.00963746	0.303975	0.300214	0.0858558	0.984634
LKHA4_HUMAN	5	Leukotriene A-4 hydrolase (LTA-4 hydrolase) (EC 3.3.2.6) (Leukotriene A(4) hydrolase)	LTA4H LTA4	0.49386	0.993739	0.527647	0.462165	0.628306	0.109916
MARCS_HUMAN	5	Myristoylated alanine-rich C-kinase substrate (MARCKS) (Protein kinase C substrate, 80 kDa protein, light chain) (80K-L protein) (PKCSL)	MARCKS MACS PRKCSL	0.350578	0.853603	0.416736	0.431332	0.673164	0.142882
MAP1B_HUMAN	65	Microtubule-associated protein 1B (MAP-1B) [Cleaved into: MAP1B heavy chain; MAP1 light chain LC1]	MAP1B	0.151805	0.311695	0.0508601	0.0527002	0.031014	3.51766e-07
MAP4_HUMAN	40	Microtubule-associated protein 4 (MAP-4)	MAP4	-0.183454	-0.132901	0.0951457	0.100137	0.207443	0.35698
SYMC_HUMAN	3	Methionine--tRNA ligase, cytoplasmic (EC 6.1.1.10) (Methionyl-tRNA synthetase) (MetRS)	MARS	0.312333	-0.827172	0.370855	0.385653	0.673164	0.113099
METK2_HUMAN	3	S-adenosylmethionine synthase isoform type-2 (AdoMet synthase 2) (EC 2.5.1.6) (Methionine adenosyltransferase 2) (MAT 2) (Methionine adenosyltransferase II) (MAT-II)	MAT2A AMS2 MATA2	0.158592	0.0898891	0.329007	0.334089	0.832831	0.876519
STX19_HUMAN	3	Syntaxin-19	STX19	-0.606551	-0.0579566	0.2263	0.229616	0.0720025	0.888708
MCM2_HUMAN	4	DNA replication licensing factor MCM2 (EC 3.6.4.12) (Minichromosome maintenance protein 2 homolog) (Nuclear protein BM28)	MCM2 BM28 CCNL1 CDCL1 KIAA0030	0.0353265	0.922001	0.226167	0.226241	0.960231	0.00140575
MCM3_HUMAN	3	DNA replication licensing factor MCM3 (EC 3.6.4.12) (DNA polymerase alpha holoenzyme-associated protein P1) (P1-MCM3) (RLF subunit beta) (p102)	MCM3	-0.17863	-0.514178	0.35325	0.349439	0.826402	0.304469
MCM4_HUMAN	4	DNA replication licensing factor MCM4 (EC 3.6.4.12) (CDC21 homolog) (P1-CDC21)	MCM4 CDC21	0.611069	0.781144	0.311658	0.254155	0.207974	0.0188337
MCM6_HUMAN	5	DNA replication licensing factor MCM6 (EC 3.6.4.12) (p105MCM)	MCM6	0.935643	0.218588	0.287681	0.338528	0.0221377	0.695957
MDHC_HUMAN	8	Malate dehydrogenase, cytoplasmic (EC 1.1.1.37) (Cytosolic malate dehydrogenase) (Diiodophenylpyruvate reductase) (EC 1.1.1.96)	MDH1 MDHA	-0.135754	-0.737437	0.187213	0.247871	0.722322	0.0199458
MDHM_HUMAN	12	Malate dehydrogenase, mitochondrial (EC 1.1.1.37)	MDH2	0.445321	0.468697	0.362887	0.403227	0.49062	0.435797
MGST1_HUMAN	4	Microsomal glutathione S-transferase 1 (Microsomal GST-1) (EC 2.5.1.18) (Microsomal GST-I)	MGST1 GST12 MGST	-0.0388282	-0.366202	0.306086	0.288139	0.96725	0.384146
MIF_HUMAN	3	Macrophage migration inhibitory factor (MIF) (EC 5.3.2.1) (Glycosylation-inhibiting factor) (GIF) (L-dopachrome isomerase) (L-dopachrome tautomerase) (EC 5.3.3.12) (Phenylpyruvate tautomerase)	MIF GLIF MMIF	-1.24228	-3.74639	0.389899	0.424376	0.0297448	6.25661e-09
KI67_HUMAN	15	Proliferation marker protein Ki-67 (Antigen identified by monoclonal antibody Ki-67) (Antigen KI-67) (Antigen Ki67)	MKI67	-0.313957	0.643432	0.204368	0.164704	0.347835	0.00136649
KMT2A_HUMAN	8	Histone-lysine N-methyltransferase 2A (Lysine N-methyltransferase 2A) (EC 2.1.1.43) (ALL-1) (CXXC-type zinc finger protein 7) (Myeloid/lymphoid or mixed-lineage leukemia) (Myeloid/lymphoid or mixed-lineage leukemia protein 1) (Trithorax-like protein) (Zinc finger protein HRX) [Cleaved into: MLL cleavage product N320 (N-terminal cleavage product of 320 kDa) (p320); MLL cleavage product C180 (C-ter…	KMT2A ALL1 CXXC7 HRX HTRX MLL MLL1 TRX1	0.111995	0.57004	0.258884	0.246476	0.852495	0.0780405
AFAD_HUMAN	3	Afadin (ALL1-fused gene from chromosome 6 protein) (Protein AF-6) (Afadin adherens junction formation factor)	AFDN AF6 MLLT4	0.233185	0.210901	0.352797	0.362505	0.756665	0.726732
MRE11_HUMAN	3	Double-strand break repair protein MRE11 (Double-strand break repair protein MRE11A) (Meiotic recombination 11 homolog 1) (MRE11 homolog 1) (Meiotic recombination 11 homolog A) (MRE11 homolog A)	MRE11 HNGS1 MRE11A	-0.393126	-0.106423	0.292709	0.343336	0.44498	0.860962
H31T_HUMAN	6	Histone H3.1t (H3/t) (H3t) (H3/g)	HIST3H3 H3FT	0.114674	-0.265528	0.0980957	0.119181	0.520113	0.0938044
MYO1B_HUMAN	8	Unconventional myosin-Ib (MYH-1c) (Myosin I alpha) (MMI-alpha) (MMIa)	MYO1B	-0.054229	-0.235166	0.25173	0.263082	0.943552	0.570382
ASPH_HUMAN	5	Aspartyl/asparaginyl beta-hydroxylase (EC 1.14.11.16) (Aspartate beta-hydroxylase) (ASP beta-hydroxylase) (Peptide-aspartate beta-dioxygenase)	ASPH BAH	-0.142956	-0.652162	0.369879	0.311243	0.873704	0.119204
ASSY_HUMAN	3	Argininosuccinate synthase (EC 6.3.4.5) (Citrulline--aspartate ligase)	ASS1 ASS	-0.127697	0.483792	0.411341	0.311754	0.906818	0.273113
MOES_HUMAN	32	Moesin (Membrane-organizing extension spike protein)	MSN	-0.217643	0.262168	0.0631313	0.0636286	0.00945024	0.000636459
MSRA_HUMAN	3	Mitochondrial peptide methionine sulfoxide reductase (EC 1.8.4.11) (Peptide-methionine (S)-S-oxide reductase) (Peptide Met(O) reductase) (Protein-methionine-S-oxide reductase) (PMSR)	MSRA	0.675652	0.400324	0.356483	0.326777	0.229283	0.410485
MT2_HUMAN	3	Metallothionein-2 (MT-2) (Metallothionein-2A) (Metallothionein-II) (MT-II)	MT2A CES1 MT2	0.557587	0.295901	0.72323	0.749609	0.710672	0.825117
C1TC_HUMAN	14	C-1-tetrahydrofolate synthase, cytoplasmic (C1-THF synthase) [Cleaved into: C-1-tetrahydrofolate synthase, cytoplasmic, N-terminally processed] [Includes: Methylenetetrahydrofolate dehydrogenase (EC 1.5.1.5); Methenyltetrahydrofolate cyclohydrolase (EC 3.5.4.9); Formyltetrahydrofolate synthetase (EC 6.3.4.3)]	MTHFD1 MTHFC MTHFD	0.253777	0.724396	0.204252	0.214325	0.483946	0.00646312
METH_HUMAN	4	Methionine synthase (EC 2.1.1.13) (5-methyltetrahydrofolate--homocysteine methyltransferase) (Vitamin-B12 dependent methionine synthase) (MS)	MTR	0.265919	-0.0649306	0.345116	0.37285	0.710672	0.927995
MUC5A_HUMAN	4	Mucin-5AC (MUC-5AC) (Gastric mucin) (Lewis B blood group antigen) (LeB) (Major airway glycoprotein) (Mucin-5 subtype AC, tracheobronchial) (Tracheobronchial mucin) (TBM)	MUC5AC MUC5	0.179842	0.054197	0.272344	0.322171	0.7564	0.929662
MUTA_HUMAN	4	Methylmalonyl-CoA mutase, mitochondrial (MCM) (EC 5.4.99.2) (Methylmalonyl-CoA isomerase)	MUT	-0.686513	-0.81805	0.358563	0.314679	0.221084	0.0485283
MYH2_HUMAN	10	Myosin-2 (Myosin heavy chain 2) (Myosin heavy chain 2a) (MyHC-2a) (Myosin heavy chain IIa) (MyHC-IIa) (Myosin heavy chain, skeletal muscle, adult 2)	MYH2 MYHSA2	-0.340733	-0.305412	0.218252	0.225262	0.338726	0.346423
MYH9_HUMAN	104	Myosin-9 (Cellular myosin heavy chain, type A) (Myosin heavy chain 9) (Myosin heavy chain, non-muscle IIa) (Non-muscle myosin heavy chain A) (NMMHC-A) (Non-muscle myosin heavy chain IIa) (NMMHC II-a) (NMMHC-IIA)	MYH9	0.138649	0.118947	0.0357211	0.0351774	0.00225232	0.00542352
MYH10_HUMAN	22	Myosin-10 (Cellular myosin heavy chain, type B) (Myosin heavy chain 10) (Myosin heavy chain, non-muscle IIb) (Non-muscle myosin heavy chain B) (NMMHC-B) (Non-muscle myosin heavy chain IIb) (NMMHC II-b) (NMMHC-IIB)	MYH10	0.0287425	-0.558578	0.113795	0.142333	0.931139	0.00122429
MYLK_HUMAN	5	Myosin light chain kinase, smooth muscle (MLCK) (smMLCK) (EC 2.7.11.18) (Kinase-related protein) (KRP) (Telokin) [Cleaved into: Myosin light chain kinase, smooth muscle, deglutamylated form]	MYLK MLCK MLCK1 MYLK1	-0.208276	-0.620553	0.274236	0.2668	0.712543	0.0771422
MYO1D_HUMAN	7	Unconventional myosin-Id	MYO1D KIAA0727	-0.0304816	0.109707	0.213526	0.265729	0.961559	0.821126
MYO1E_HUMAN	3	Unconventional myosin-Ie (Myosin-Ic) (Unconventional myosin 1E)	MYO1E MYO1C	-0.350348	0.0588412	0.351283	0.432385	0.599755	0.94973
MYPT1_HUMAN	19	Protein phosphatase 1 regulatory subunit 12A (Myosin phosphatase-targeting subunit 1) (Myosin phosphatase target subunit 1) (Protein phosphatase myosin-binding subunit)	PPP1R12A MBS MYPT1	0.358148	0.317315	0.313735	0.310278	0.530669	0.505054
NACAM_HUMAN	35	Nascent polypeptide-associated complex subunit alpha, muscle-specific form (Alpha-NAC, muscle-specific form) (skNAC)	NACA	0.322326	0.648502	0.139754	0.118344	0.118754	3.28521e-06
HNRPM_HUMAN	10	Heterogeneous nuclear ribonucleoprotein M (hnRNP M)	HNRNPM HNRPM NAGR1	-0.18909	-0.106433	0.306196	0.343676	0.774616	0.860824
NP1L4_HUMAN	3	Nucleosome assembly protein 1-like 4 (Nucleosome assembly protein 2) (NAP-2)	NAP1L4 NAP2	0.109128	1.04975	0.250908	0.305505	0.852495	0.00887379
SYNC_HUMAN	3	Asparagine--tRNA ligase, cytoplasmic (EC 6.1.1.22) (Asparaginyl-tRNA synthetase) (AsnRS)	NARS	-0.0279109	-1.24492	0.332822	0.433523	0.979603	0.0295697
NASP_HUMAN	4	Nuclear autoantigenic sperm protein (NASP)	NASP	0.347248	-0.770006	0.35623	0.31751	0.607581	0.0675972
NBN_HUMAN	4	Nibrin (Cell cycle regulatory protein p95) (Nijmegen breakage syndrome protein 1)	NBN NBS NBS1 P95	-0.565218	-0.298057	0.39218	0.362002	0.40225	0.602052
NCBP1_HUMAN	3	Nuclear cap-binding protein subunit 1 (80 kDa nuclear cap-binding protein) (CBP80) (NCBP 80 kDa subunit)	NCBP1 CBP80 NCBP	1.28855	0.415964	0.275682	0.336769	0.000530664	0.402721
NUCL_HUMAN	28	Nucleolin (Protein C23)	NCL	0.219459	0.143016	0.0617466	0.0611926	0.00668573	0.0718567
NDUA7_HUMAN	3	NADH dehydrogenase [ubiquinone] 1 alpha subcomplex subunit 7 (Complex I-B14.5a) (CI-B14.5a) (NADH-ubiquinone oxidoreductase subunit B14.5a)	NDUFA7	-0.0264811	-1.46161	0.334525	0.422143	0.979603	0.00833638
NDUS1_HUMAN	4	NADH-ubiquinone oxidoreductase 75 kDa subunit, mitochondrial (EC 1.6.5.3) (EC 1.6.99.3) (Complex I-75kD) (CI-75kD)	NDUFS1	0.956909	1.27419	0.332135	0.299139	0.0447753	0.000779246
PUR9_HUMAN	6	Bifunctional purine biosynthesis protein PURH [Cleaved into: Bifunctional purine biosynthesis protein PURH, N-terminally processed] [Includes: Phosphoribosylaminoimidazolecarboxamide formyltransferase (EC 2.1.2.3) (5-aminoimidazole-4-carboxamide ribonucleotide formyltransferase) (AICAR transformylase); IMP cyclohydrolase (EC 3.5.4.10) (ATIC) (IMP synthase) (Inosinicase)]	ATIC PURH OK/SW-cl.86	-0.219007	0.499025	0.270341	0.267564	0.690386	0.169402
NDUS6_HUMAN	3	NADH dehydrogenase [ubiquinone] iron-sulfur protein 6, mitochondrial (Complex I-13kD-A) (CI-13kD-A) (NADH-ubiquinone oxidoreductase 13 kDa-A subunit)	NDUFS6	1.05076	1.19075	0.290111	0.304514	0.0108134	0.00274784
DRG1_HUMAN	3	Developmentally-regulated GTP-binding protein 1 (DRG-1) (Neural precursor cell expressed developmentally down-regulated protein 3) (NEDD-3)	DRG1 NEDD3	-0.577385	0.652917	0.339786	0.323775	0.292839	0.136676
SEPT2_HUMAN	9	Septin-2 (Neural precursor cell expressed developmentally down-regulated protein 5) (NEDD-5)	SEPT2 DIFF6 KIAA0158 NEDD5	0.228534	0.581156	0.140909	0.135948	0.319831	0.000620008
RL10A_HUMAN	6	60S ribosomal protein L10a (CSA-19) (Large ribosomal subunit protein uL1) (Neural precursor cell expressed developmentally down-regulated protein 6) (NEDD-6)	RPL10A NEDD6	-0.12864	-0.594451	0.18887	0.206594	0.745787	0.0243814
NFH_HUMAN	5	Neurofilament heavy polypeptide (NF-H) (200 kDa neurofilament protein) (Neurofilament triplet H protein)	NEFH KIAA0845 NFH	-0.128911	-0.620299	0.318192	0.291774	0.867955	0.111888
NEUR1_HUMAN	3	Sialidase-1 (EC 3.2.1.18) (Acetylneuraminyl hydrolase) (G9 sialidase) (Lysosomal sialidase) (N-acetyl-alpha-neuraminidase 1)	NEU1 NANH	-0.0915363	-0.864485	0.316305	0.411929	0.91806	0.122946
AT1A1_HUMAN	18	Sodium/potassium-transporting ATPase subunit alpha-1 (Na(+)/K(+) ATPase alpha-1 subunit) (EC 3.6.3.9) (Sodium pump subunit alpha-1)	ATP1A1	0.205302	0.0478541	0.435425	0.454074	0.8352	0.961886
NFKB1_HUMAN	5	Nuclear factor NF-kappa-B p105 subunit (DNA-binding factor KBF1) (EBP-1) (Nuclear factor of kappa light polypeptide gene enhancer in B-cells 1) [Cleaved into: Nuclear factor NF-kappa-B p50 subunit]	NFKB1	0.843009	0.450332	0.23386	0.243764	0.00945024	0.177449
ACLY_HUMAN	16	ATP-citrate synthase (EC 2.3.3.8) (ATP-citrate (pro-S-)-lyase) (ACL) (Citrate cleavage enzyme)	ACLY	-0.263067	-0.537945	0.139977	0.14649	0.222287	0.00263128
NQO2_HUMAN	3	Ribosyldihydronicotinamide dehydrogenase [quinone] (EC 1.10.5.1) (NRH dehydrogenase [quinone] 2) (NRH:quinone oxidoreductase 2) (Quinone reductase 2) (QR2)	NQO2 NMOR2	0.983459	-0.361355	0.315607	0.325764	0.0337874	0.467354
NMT1_HUMAN	4	Glycylpeptide N-tetradecanoyltransferase 1 (EC 2.3.1.97) (Myristoyl-CoA:protein N-myristoyltransferase 1) (NMT 1) (Type I N-myristoyltransferase) (Peptide N-myristoyltransferase 1)	NMT1 NMT	0.0563031	0.182636	0.194645	0.185759	0.91806	0.525244
NOP2_HUMAN	9	Probable 28S rRNA (cytosine(4447)-C(5))-methyltransferase (EC 2.1.1.-) (Nucleolar protein 1) (Nucleolar protein 2 homolog) (Proliferating-cell nucleolar antigen p120) (Proliferation-associated nucleolar protein p120)	NOP2 NOL1 NSUN1	0.549519	0.845765	0.202156	0.209846	0.058849	0.00122182
SFPQ_HUMAN	16	Splicing factor, proline- and glutamine-rich (100 kDa DNA-pairing protein) (hPOMp100) (DNA-binding p52/p100 complex, 100 kDa subunit) (Polypyrimidine tract-binding protein-associated-splicing factor) (PSF) (PTB-associated-splicing factor)	SFPQ PSF	-0.250768	0.404522	0.186758	0.172754	0.438415	0.0730402
NONO_HUMAN	6	Non-POU domain-containing octamer-binding protein (NonO protein) (54 kDa nuclear RNA- and DNA-binding protein) (55 kDa nuclear protein) (DNA-binding p52/p100 complex, 52 kDa subunit) (NMT55) (p54(nrb)) (p54nrb)	NONO NRB54	-0.994756	-0.369418	0.248188	0.279882	0.00304735	0.363911
NPM_HUMAN	9	Nucleophosmin (NPM) (Nucleolar phosphoprotein B23) (Nucleolar protein NO38) (Numatrin)	NPM1 NPM	-0.0160201	-0.478819	0.736059	0.634775	0.991578	0.639394
AT2A2_HUMAN	9	Sarcoplasmic/endoplasmic reticulum calcium ATPase 2 (SERCA2) (SR Ca(2+)-ATPase 2) (EC 3.6.3.8) (Calcium pump 2) (Calcium-transporting ATPase sarcoplasmic reticulum type, slow twitch skeletal muscle isoform) (Endoplasmic reticulum class 1/2 Ca(2+) ATPase)	ATP2A2 ATP2B	-0.380081	-0.506726	0.202675	0.21248	0.226875	0.0691917
ACOC_HUMAN	3	Cytoplasmic aconitate hydratase (Aconitase) (EC 4.2.1.3) (Citrate hydro-lyase) (Ferritin repressor protein) (Iron regulatory protein 1) (IRP1) (Iron-responsive element-binding protein 1) (IRE-BP 1)	ACO1 IREB1	-0.726751	-0.854993	0.345838	0.321217	0.177921	0.0444576
YBOX1_HUMAN	12	Nuclease-sensitive element-binding protein 1 (CCAAT-binding transcription factor I subunit A) (CBF-A) (DNA-binding protein B) (DBPB) (Enhancer factor I subunit A) (EFI-A) (Y-box transcription factor) (Y-box-binding protein 1) (YB-1)	YBX1 NSEP1 YB1	-0.211941	-0.0333825	0.103766	0.101611	0.177921	0.853638
NSF_HUMAN	7	Vesicle-fusing ATPase (EC 3.6.4.6) (N-ethylmaleimide-sensitive fusion protein) (NEM-sensitive fusion protein) (Vesicular-fusion protein NSF)	NSF	0.893133	0.673517	0.324204	0.331933	0.0566769	0.130426
5NTD_HUMAN	5	5'-nucleotidase (5'-NT) (EC 3.1.3.5) (Ecto-5'-nucleotidase) (CD antigen CD73)	NT5E NT5 NTE	-0.203776	-0.147281	0.325504	0.35491	0.772618	0.820308
NUCB1_HUMAN	7	Nucleobindin-1 (CALNUC)	NUCB1 NUC	1.03165	0.834551	0.322535	0.356642	0.023125	0.075412
CISD2_HUMAN	3	CDGSH iron-sulfur domain-containing protein 2 (Endoplasmic reticulum intermembrane small protein) (MitoNEET-related 1 protein) (Miner1) (Nutrient-deprivation autophagy factor-1) (NAF-1)	CISD2 CDGSH2 ERIS ZCD2	-0.107362	-0.236274	0.391422	0.405377	0.924207	0.726729
AT2B4_HUMAN	3	Plasma membrane calcium-transporting ATPase 4 (PMCA4) (EC 3.6.3.8) (Matrix-remodeling-associated protein 1) (Plasma membrane calcium ATPase isoform 4) (Plasma membrane calcium pump isoform 4)	ATP2B4 ATP2B2 MXRA1	-0.745878	0.341238	0.361656	0.316015	0.184601	0.482766
OAT_HUMAN	6	Ornithine aminotransferase, mitochondrial (EC 2.6.1.13) (Ornithine delta-aminotransferase) (Ornithine--oxo-acid aminotransferase) [Cleaved into: Ornithine aminotransferase, hepatic form; Ornithine aminotransferase, renal form]	OAT	0.0560786	-1.53948	0.196383	0.189556	0.919021	1.23856e-09
ATPA_HUMAN	14	ATP synthase subunit alpha, mitochondrial	ATP5A1 ATP5A ATP5AL2 ATPM	0.0849211	0.430745	0.154634	0.164402	0.805045	0.0401123
OSBP1_HUMAN	4	Oxysterol-binding protein 1	OSBP OSBP1	0.230411	1.37962	0.311473	0.294395	0.718812	0.000336701
P4HA1_HUMAN	11	Prolyl 4-hydroxylase subunit alpha-1 (4-PH alpha-1) (EC 1.14.11.2) (Procollagen-proline,2-oxoglutarate-4-dioxygenase subunit alpha-1)	P4HA1 P4HA	0.556774	0.898885	0.276229	0.262666	0.184926	0.00614986
PDIA1_HUMAN	21	Protein disulfide-isomerase (PDI) (EC 5.3.4.1) (Cellular thyroid hormone-binding protein) (Prolyl 4-hydroxylase subunit beta) (p55)	P4HB ERBA2L PDI PDIA1 PO4DB	0.0756406	-0.215143	0.113147	0.121252	0.752873	0.190662
PA2G4_HUMAN	5	Proliferation-associated protein 2G4 (Cell cycle protein p38-2G4 homolog) (hG4-1) (ErbB3-binding protein 1)	PA2G4 EBP1	0.124032	0.674188	0.210838	0.217424	0.787891	0.0162739
PEBP1_HUMAN	6	Phosphatidylethanolamine-binding protein 1 (PEBP-1) (HCNPpp) (Neuropolypeptide h3) (Prostatic-binding protein) (Raf kinase inhibitor protein) (RKIP) [Cleaved into: Hippocampal cholinergic neurostimulating peptide (HCNP)]	PEBP1 PBP PEBP	-0.0774296	-0.0887529	0.409083	0.436736	0.951208	0.912843
MINK1_HUMAN	4	Misshapen-like kinase 1 (EC 2.7.11.1) (GCK family kinase MiNK) (MAPK/ERK kinase kinase kinase 6) (MEK kinase kinase 6) (MEKKK 6) (Misshapen/NIK-related kinase) (Mitogen-activated protein kinase kinase kinase kinase 6)	MINK1 B55 MAP4K6 MINK YSK2 ZC3	1.2723	1.22843	0.267156	0.252389	0.000529345	0.000201906
LIS1_HUMAN	4	Platelet-activating factor acetylhydrolase IB subunit alpha (Lissencephaly-1 protein) (LIS-1) (PAF acetylhydrolase 45 kDa subunit) (PAF-AH 45 kDa subunit) (PAF-AH alpha) (PAFAH alpha)	PAFAH1B1 LIS1 MDCR MDS PAFAHA	-0.0310642	0.367161	0.421375	0.322031	0.979603	0.448291
PAK2_HUMAN	6	Serine/threonine-protein kinase PAK 2 (EC 2.7.11.1) (Gamma-PAK) (PAK65) (S6/H4 kinase) (p21-activated kinase 2) (PAK-2) (p58) [Cleaved into: PAK-2p27 (p27); PAK-2p34 (p34) (C-t-PAK2)]	PAK2	-0.576578	-0.0965022	0.181779	0.176877	0.0247131	0.74417
PALM_HUMAN	5	Paralemmin-1 (Paralemmin)	PALM KIAA0270	-0.127544	-1.12936	0.275729	0.291313	0.840552	0.0021003
ATPB_HUMAN	13	ATP synthase subunit beta, mitochondrial (EC 3.6.3.14)	ATP5B ATPMB ATPSB	0.483789	0.733923	0.270268	0.301739	0.255077	0.0609095
PAWR_HUMAN	7	PRKC apoptosis WT1 regulator protein (Prostate apoptosis response 4 protein) (Par-4)	PAWR PAR4	0.169881	-0.327023	0.526381	0.524849	0.903949	0.705776
HP1B3_HUMAN	7	Heterochromatin protein 1-binding protein 3 (Protein HP1-BP74)	HP1BP3	-1.07331	-0.0121955	0.180807	0.20776	5.98571e-06	0.97783
CSN7A_HUMAN	3	COP9 signalosome complex subunit 7a (SGN7a) (Signalosome subunit 7a) (Dermal papilla-derived protein 10) (JAB1-containing signalosome subunit 7a)	COPS7A CSN7A DERP10	0.369457	0.410977	0.271882	0.305023	0.438415	0.35698
HEBP1_HUMAN	3	Heme-binding protein 1 (p22HBP)	HEBP1 HBP	-0.0240297	-1.90645	0.351606	0.396932	0.979809	0.000324572
PYC_HUMAN	6	Pyruvate carboxylase, mitochondrial (EC 6.4.1.1) (Pyruvic carboxylase) (PCB)	PC	-1.06547	-0.111579	0.238952	0.301708	0.000880885	0.836563
PCBP1_HUMAN	4	Poly(rC)-binding protein 1 (Alpha-CP1) (Heterogeneous nuclear ribonucleoprotein E1) (hnRNP E1) (Nucleic acid-binding protein SUB2.3)	PCBP1	0.213167	0.547286	0.739101	0.807239	0.91806	0.681135
ACON_HUMAN	4	Aconitate hydratase, mitochondrial (Aconitase) (EC 4.2.1.3) (Citrate hydro-lyase)	ACO2	-0.68006	-0.0268243	0.382644	0.288531	0.265669	0.96837
AMPL_HUMAN	7	Cytosol aminopeptidase (EC 3.4.11.1) (Leucine aminopeptidase 3) (LAP-3) (Leucyl aminopeptidase) (Peptidase S) (Proline aminopeptidase) (EC 3.4.11.5) (Prolyl aminopeptidase)	LAP3 LAPEP PEPS	0.231145	-0.326276	0.421492	0.476632	0.805045	0.677614
PCKGM_HUMAN	8	Phosphoenolpyruvate carboxykinase [GTP], mitochondrial (PEPCK-M) (EC 4.1.1.32)	PCK2 PEPCK2	-0.278431	-0.303101	0.21685	0.210815	0.46745	0.311774
MLXPL_HUMAN	6	Carbohydrate-responsive element-binding protein (ChREBP) (Class D basic helix-loop-helix protein 14) (bHLHd14) (MLX interactor) (MLX-interacting protein-like) (WS basic-helix-loop-helix leucine zipper protein) (WS-bHLH) (Williams-Beuren syndrome chromosomal region 14 protein)	MLXIPL BHLHD14 MIO WBSCR14	0.210868	0.270506	0.340949	0.316872	0.774616	0.590502
PCM1_HUMAN	7	Pericentriolar material 1 protein (PCM-1) (hPCM-1)	PCM1	-0.0328621	-0.563735	0.257782	0.237325	0.967201	0.0721101
SCPDL_HUMAN	3	Saccharopine dehydrogenase-like oxidoreductase (EC 1.-.-.-)	SCCPDH CGI-49	0.00575594	-0.22347	0.40437	0.439493	0.992863	0.764292
SBDS_HUMAN	5	Ribosome maturation protein SBDS (Shwachman-Bodian-Diamond syndrome protein)	SBDS CGI-97	-0.0859841	-1.26989	0.278258	0.311976	0.906881	0.00141094
PCNA_HUMAN	4	Proliferating cell nuclear antigen (PCNA) (Cyclin)	PCNA	0.135887	-0.104406	0.256135	0.285297	0.813373	0.838572
DC1L1_HUMAN	7	Cytoplasmic dynein 1 light intermediate chain 1 (LIC1) (Dynein light chain A) (DLC-A) (Dynein light intermediate chain 1, cytosolic)	DYNC1LI1 DNCLI1	-0.138469	0.658341	0.246534	0.212281	0.800411	0.015275
CAB45_HUMAN	3	45 kDa calcium-binding protein (Cab45) (Stromal cell-derived factor 4) (SDF-4)	SDF4 CAB45 PSEC0034	-0.597673	-0.530253	0.410005	0.437263	0.396305	0.415518
DCTN4_HUMAN	4	Dynactin subunit 4 (Dyn4) (Dynactin subunit p62)	DCTN4	0.923291	1.86503	0.389093	0.330773	0.118754	2.33e-05
GOLM1_HUMAN	4	Golgi membrane protein 1 (Golgi membrane protein GP73) (Golgi phosphoprotein 2)	GOLM1 C9orf155 GOLPH2 PSEC0242 UNQ686/PRO1326	-0.0790866	0.509194	0.32775	0.28694	0.935692	0.198378
PCY1A_HUMAN	5	Choline-phosphate cytidylyltransferase A (EC 2.7.7.15) (CCT-alpha) (CTP:phosphocholine cytidylyltransferase A) (CCT A) (CT A) (Phosphorylcholine transferase A)	PCYT1A CTPCT PCYT1	-0.386161	0.2523	0.309983	0.252976	0.486582	0.517933
PRP17_HUMAN	3	Pre-mRNA-processing factor 17 (Cell division cycle 40 homolog) (EH-binding protein 3) (Ehb3) (PRP17 homolog) (hPRP17)	CDC40 EHB3 PRP17 PRPF17	-0.40678	-0.759769	0.403161	0.420073	0.597523	0.191238
PDE1C_HUMAN	4	Calcium/calmodulin-dependent 3',5'-cyclic nucleotide phosphodiesterase 1C (Cam-PDE 1C) (EC 3.1.4.17) (hCam-3)	PDE1C	-1.76434	-2.10804	0.303828	0.316895	2.39654e-05	1.25325e-06
PCYOX_HUMAN	4	Prenylcysteine oxidase 1 (EC 1.8.3.5) (Prenylcysteine lyase)	PCYOX1 KIAA0908 PCL1 UNQ597/PRO1183	-0.0679918	0.284568	0.285261	0.352125	0.936429	0.611289
DCDC2_HUMAN	3	Doublecortin domain-containing protein 2 (Protein RU2S)	DCDC2 KIAA1154 RU2	0.246095	-0.150352	0.424666	0.390431	0.792962	0.830682
LIMA1_HUMAN	26	LIM domain and actin-binding protein 1 (Epithelial protein lost in neoplasm)	LIMA1 EPLIN SREBP3 PP624	-0.243612	-0.0553675	0.0864253	0.086304	0.0438845	0.695957
ANFY1_HUMAN	6	Rabankyrin-5 (Rank-5) (Ankyrin repeat and FYVE domain-containing protein 1) (Ankyrin repeats hooked to a zinc finger motif)	ANKFY1 ANKHZN KIAA1255	0.682713	-0.314329	0.246948	0.276668	0.0566769	0.448291
RTCB_HUMAN	8	tRNA-splicing ligase RtcB homolog (EC 6.5.1.3)	RTCB C22orf28 HSPC117	-0.195848	0.346703	0.184513	0.187873	0.573037	0.174786
SYLC_HUMAN	9	Leucine--tRNA ligase, cytoplasmic (EC 6.1.1.4) (Leucyl-tRNA synthetase) (LeuRS)	LARS KIAA1352	-0.444854	-0.468307	0.221115	0.195592	0.186459	0.0683036
RAB14_HUMAN	6	Ras-related protein Rab-14	RAB14	0.545492	1.76919	0.283622	0.348486	0.214871	7.00153e-05
PGFRB_HUMAN	3	Platelet-derived growth factor receptor beta (PDGF-R-beta) (PDGFR-beta) (EC 2.7.10.1) (Beta platelet-derived growth factor receptor) (Beta-type platelet-derived growth factor receptor) (CD140 antigen-like family member B) (Platelet-derived growth factor receptor 1) (PDGFR-1) (CD antigen CD140b)	PDGFRB PDGFR PDGFR1	-0.366076	0.362964	0.445948	0.33071	0.68596	0.472828
ODPA_HUMAN	3	Pyruvate dehydrogenase E1 component subunit alpha, somatic form, mitochondrial (EC 1.2.4.1) (PDHE1-A type I)	PDHA1 PHE1A	-0.0119182	0.690704	0.331592	0.322183	0.987033	0.113099
FKBP7_HUMAN	5	Peptidyl-prolyl cis-trans isomerase FKBP7 (PPIase FKBP7) (EC 5.2.1.8) (23 kDa FK506-binding protein) (23 kDa FKBP) (FKBP-23) (FK506-binding protein 7) (FKBP-7) (Rotamase)	FKBP7 FKBP23 UNQ670/PRO1304	-0.0137016	0.908279	0.302697	0.310238	0.984971	0.0236384
ZFR_HUMAN	4	Zinc finger RNA-binding protein (hZFR) (M-phase phosphoprotein homolog)	ZFR	-0.636175	-0.470673	0.801911	0.797271	0.698752	0.723285
NUB1_HUMAN	4	NEDD8 ultimate buster 1 (Negative regulator of ubiquitin-like proteins 1) (Renal carcinoma antigen NY-REN-18)	NUB1 NYREN18	0.244995	-0.336119	0.343074	0.324469	0.730999	0.504023
KCY_HUMAN	3	UMP-CMP kinase (EC 2.7.4.14) (Deoxycytidylate kinase) (CK) (dCMP kinase) (Nucleoside-diphosphate kinase) (EC 2.7.4.6) (Uridine monophosphate/cytidine monophosphate kinase) (UMP/CMP kinase) (UMP/CMPK)	CMPK1 CMK CMPK UCK UMK UMPK	-0.0201098	0.781512	0.276845	0.253974	0.979603	0.0195635
WBP11_HUMAN	5	WW domain-binding protein 11 (WBP-11) (Npw38-binding protein) (NpwBP) (SH3 domain-binding protein SNP70) (Splicing factor that interacts with PQBP-1 and PP1)	WBP11 NPWBP SIPP1 SNP70	0.130264	0.0491504	0.296683	0.28099	0.850758	0.927876
PEX6_HUMAN	3	Peroxisome assembly factor 2 (PAF-2) (Peroxin-6) (Peroxisomal biogenesis factor 6) (Peroxisomal-type ATPase 1)	PEX6 PXAAA1	-0.399495	0.682656	0.426227	0.438641	0.628707	0.272339
PFKAP_HUMAN	7	ATP-dependent 6-phosphofructokinase, platelet type (ATP-PFK) (PFK-P) (EC 2.7.1.11) (6-phosphofructokinase type C) (Phosphofructo-1-kinase isozyme C) (PFK-C) (Phosphohexokinase)	PFKP PFKF	0.360659	-0.136952	0.145954	0.153255	0.0959103	0.570382
PROF1_HUMAN	12	Profilin-1 (Epididymis tissue protein Li 184a) (Profilin I)	PFN1	-0.331005	0.348433	0.318461	0.34204	0.585137	0.506376
PGAM1_HUMAN	4	Phosphoglycerate mutase 1 (EC 5.4.2.11) (EC 5.4.2.4) (BPG-dependent PGAM 1) (Phosphoglycerate mutase isozyme B) (PGAM-B)	PGAM1 PGAMA CDABP0006	-0.136948	0.0221171	0.55311	0.56138	0.934466	0.983031
6PGD_HUMAN	3	6-phosphogluconate dehydrogenase, decarboxylating (EC 1.1.1.44)	PGD PGDH	0.847024	0.474674	0.312829	0.336562	0.0690707	0.327412
PGK1_HUMAN	13	Phosphoglycerate kinase 1 (EC 2.7.2.3) (Cell migration-inducing gene 10 protein) (Primer recognition protein 2) (PRP 2)	PGK1 PGKA MIG10 OK/SW-cl.110	-0.561011	-0.490076	0.179651	0.185969	0.0247895	0.0396278
PGM1_HUMAN	7	Phosphoglucomutase-1 (PGM 1) (EC 5.4.2.2) (Glucose phosphomutase 1)	PGM1	-0.309841	0.454447	0.234963	0.229456	0.449867	0.140851
AGM1_HUMAN	8	Phosphoacetylglucosamine mutase (PAGM) (EC 5.4.2.3) (Acetylglucosamine phosphomutase) (N-acetylglucosamine-phosphate mutase) (Phosphoglucomutase-3) (PGM 3)	PGM3 AGM1	0.154164	-0.628393	0.308176	0.283272	0.827543	0.0938044
VATA_HUMAN	5	V-type proton ATPase catalytic subunit A (V-ATPase subunit A) (EC 3.6.3.14) (V-ATPase 69 kDa subunit) (Vacuolar ATPase isoform VA68) (Vacuolar proton pump subunit alpha)	ATP6V1A ATP6A1 ATP6V1A1 VPP2	0.902784	-0.127879	0.342248	0.253694	0.0728731	0.765553
PHB_HUMAN	12	Prohibitin	PHB	0.410494	0.364323	0.41368	0.466892	0.598709	0.624712
MPCP_HUMAN	5	Phosphate carrier protein, mitochondrial (Phosphate transport protein) (PTP) (Solute carrier family 25 member 3)	SLC25A3 PHC OK/SW-cl.48	-0.0569583	-0.116384	0.331236	0.365622	0.95614	0.85893
PHF2_HUMAN	7	Lysine-specific demethylase PHF2 (EC 1.14.11.-) (GRC5) (PHD finger protein 2)	PHF2 CENP-35 KIAA0662	0.197315	-0.0851118	0.263841	0.295653	0.716968	0.868804
VATB2_HUMAN	12	V-type proton ATPase subunit B, brain isoform (V-ATPase subunit B 2) (Endomembrane proton pump 58 kDa subunit) (HO57) (Vacuolar proton pump subunit B 2)	ATP6V1B2 ATP6B2 VPP3	0.0492197	-0.508278	0.531623	0.582405	0.979603	0.581511
GDN_HUMAN	3	Glia-derived nexin (GDN) (Peptidase inhibitor 7) (PI-7) (Protease nexin 1) (PN-1) (Protease nexin I) (Serpin E2)	SERPINE2 PI7 PN1	0.442421	0.536081	0.337262	0.335988	0.45915	0.259036
P3C2B_HUMAN	3	Phosphatidylinositol 4-phosphate 3-kinase C2 domain-containing subunit beta (PI3K-C2-beta) (PtdIns-3-kinase C2 subunit beta) (EC 2.7.1.154) (C2-PI3K) (Phosphoinositide 3-kinase-C2-beta)	PIK3C2B	-0.941213	-1.76465	0.41515	0.40378	0.139814	0.000771573
P85B_HUMAN	3	Phosphatidylinositol 3-kinase regulatory subunit beta (PI3-kinase regulatory subunit beta) (PI3K regulatory subunit beta) (PtdIns-3-kinase regulatory subunit beta) (Phosphatidylinositol 3-kinase 85 kDa regulatory subunit beta) (PI3-kinase subunit p85-beta) (PtdIns-3-kinase regulatory subunit p85-beta)	PIK3R2	-0.910588	0.414323	0.426102	0.450123	0.1712	0.562221
KPYM_HUMAN	32	Pyruvate kinase PKM (EC 2.7.1.40) (Cytosolic thyroid hormone-binding protein) (CTHBP) (Opa-interacting protein 3) (OIP-3) (Pyruvate kinase 2/3) (Pyruvate kinase muscle isozyme) (Thyroid hormone-binding protein 1) (THBP1) (Tumor M2-PK) (p58)	PKM OIP3 PK2 PK3 PKM2	0.322251	0.347763	0.101094	0.0997108	0.0186812	0.00427367
PLEC_HUMAN	173	Plectin (PCN) (PLTN) (Hemidesmosomal protein 1) (HD1) (Plectin-1)	PLEC PLEC1	0.191806	0.133975	0.028594	0.0279913	4.4148e-09	4.29458e-05
PLOD1_HUMAN	6	Procollagen-lysine,2-oxoglutarate 5-dioxygenase 1 (EC 1.14.11.4) (Lysyl hydroxylase 1) (LH1)	PLOD1 LLH PLOD	-0.393659	-0.835502	0.293054	0.287883	0.440747	0.0242131
PLXA1_HUMAN	6	Plexin-A1 (Semaphorin receptor NOV)	PLXNA1 NOV PLXN1	1.03339	1.32666	0.21916	0.223207	0.000362077	3.49726e-06
PML_HUMAN	5	Protein PML (Promyelocytic leukemia protein) (RING finger protein 71) (Tripartite motif-containing protein 19)	PML MYL PP8675 RNF71 TRIM19	-0.242283	0.877835	0.226902	0.148454	0.571847	5.06624e-06
PODXL_HUMAN	4	Podocalyxin (GCTM-2 antigen) (Gp200) (Podocalyxin-like protein 1) (PC) (PCLP-1)	PODXL PCLP PCLP1	0.689862	0.412097	0.271123	0.280637	0.0890698	0.303923
RPB3_HUMAN	3	DNA-directed RNA polymerase II subunit RPB3 (RNA polymerase II subunit 3) (RNA polymerase II subunit B3) (DNA-directed RNA polymerase II 33 kDa polypeptide) (RPB33) (DNA-directed RNA polymerase II subunit C) (RPB31)	POLR2C A-152E5.7	1.23589	2.0658	0.458144	0.527805	0.0698304	0.00273241
DJC10_HUMAN	6	DnaJ homolog subfamily C member 10 (EC 1.8.4.-) (Endoplasmic reticulum DNA J domain-containing protein 5) (ER-resident protein ERdj5) (ERdj5) (Macrothioredoxin) (MTHr)	DNAJC10 ERDJ5 UNQ495/PRO1012	0.426211	0.738955	0.242928	0.261375	0.26959	0.028897
ANLN_HUMAN	5	Anillin	ANLN	-0.120156	-1.12948	0.320722	0.368651	0.879184	0.0184275
TOLIP_HUMAN	4	Toll-interacting protein	TOLLIP	-0.188645	-0.313969	0.243021	0.305634	0.706732	0.505812
RBM47_HUMAN	3	RNA-binding protein 47 (RNA-binding motif protein 47)	RBM47	0.201493	1.67818	0.428869	0.440001	0.83722	0.00358933
AB1IP_HUMAN	6	Amyloid beta A4 precursor protein-binding family B member 1-interacting protein (APBB1-interacting protein 1) (Proline-rich EVH1 ligand 1) (PREL-1) (Proline-rich protein 73) (Rap1-GTP-interacting adapter molecule) (RIAM) (Retinoic acid-responsive proline-rich protein 1) (RARP-1)	APBB1IP PREL1 RARP1 RIAM	0.111107	0.8428	0.271976	0.256645	0.867413	0.0105065
WDR44_HUMAN	6	WD repeat-containing protein 44 (Rabphilin-11)	WDR44	-0.283613	-0.950715	0.178741	0.170236	0.331692	1.19862e-05
PAF1_HUMAN	3	RNA polymerase II-associated factor 1 homolog (hPAF1) (Pancreatic differentiation protein 2)	PAF1 PD2	0.196019	-0.623665	0.409807	0.488691	0.833506	0.384033
MED1_HUMAN	6	Mediator of RNA polymerase II transcription subunit 1 (Activator-recruited cofactor 205 kDa component) (ARC205) (Mediator complex subunit 1) (Peroxisome proliferator-activated receptor-binding protein) (PBP) (PPAR-binding protein) (Thyroid hormone receptor-associated protein complex 220 kDa component) (Trap220) (Thyroid receptor-interacting protein 2) (TR-interacting protein 2) (TRIP-2) (Vitamin …	MED1 ARC205 CRSP1 CRSP200 DRIP205 DRIP230 PBP PPARBP PPARGBP RB18A TRAP220 TRIP2	-0.396123	0.639354	0.272946	0.405765	0.394986	0.261002
OTUD4_HUMAN	4	OTU domain-containing protein 4 (EC 3.4.19.12) (HIV-1-induced protein HIN-1)	OTUD4 HIN1 KIAA1046	-0.721978	-0.184441	0.293904	0.322981	0.100298	0.731207
PPIA_HUMAN	9	Peptidyl-prolyl cis-trans isomerase A (PPIase A) (EC 5.2.1.8) (Cyclophilin A) (Cyclosporin A-binding protein) (Rotamase A) [Cleaved into: Peptidyl-prolyl cis-trans isomerase A, N-terminally processed]	PPIA CYPA	0.113974	0.0146105	0.364585	0.384592	0.905209	0.983032
PPIB_HUMAN	6	Peptidyl-prolyl cis-trans isomerase B (PPIase B) (EC 5.2.1.8) (CYP-S1) (Cyclophilin B) (Rotamase B) (S-cyclophilin) (SCYLP)	PPIB CYPB	-0.0133999	0.743767	0.529114	0.607993	0.990684	0.408348
C2D1A_HUMAN	4	Coiled-coil and C2 domain-containing protein 1A (Akt kinase-interacting protein 1) (Five prime repressor element under dual repression-binding protein 1) (FRE under dual repression-binding protein 1) (Freud-1) (Putative NF-kappa-B-activating protein 023N)	CC2D1A AKI1	0.289345	-0.288119	0.288184	0.373629	0.597544	0.629985
BCOR_HUMAN	8	BCL-6 corepressor (BCoR)	BCOR KIAA1575	0.318938	-0.32972	0.19774	0.260803	0.321579	0.384033
RETST_HUMAN	3	All-trans-retinol 13,14-reductase (EC 1.3.99.23) (All-trans-13,14-dihydroretinol saturase) (RetSat) (PPAR-alpha-regulated and starvation-induced gene protein)	RETSAT PPSIG UNQ439/PRO872	-0.266549	-0.342825	0.383302	0.411116	0.738051	0.59847
NSUN2_HUMAN	4	tRNA (cytosine(34)-C(5))-methyltransferase (EC 2.1.1.203) (Myc-induced SUN domain-containing protein) (Misu) (NOL1/NOP2/Sun domain family member 2) (Substrate of AIM1/Aurora kinase B) (tRNA (cytosine-5-)-methyltransferase) (tRNA methyltransferase 4 homolog) (hTrm4)	NSUN2 SAKI TRM4	-0.361704	1.24959	0.221973	0.301226	0.321579	0.00133446
YTHD1_HUMAN	3	YTH domain-containing family protein 1 (Dermatomyositis associated with cancer putative autoantigen 1) (DACA-1)	YTHDF1 C20orf21	0.293466	-0.703974	0.336832	0.455075	0.661207	0.274488
PEPL_HUMAN	12	Periplakin (190 kDa paraneoplastic pemphigus antigen) (195 kDa cornified envelope precursor protein)	PPL KIAA0568	0.582527	0.20939	0.186638	0.198385	0.0251189	0.490063
TTC22_HUMAN	5	Tetratricopeptide repeat protein 22 (TPR repeat protein 22)	TTC22	-0.15187	0.22608	0.336759	0.334729	0.843142	0.682113
PP1G_HUMAN	3	Serine/threonine-protein phosphatase PP1-gamma catalytic subunit (PP-1G) (EC 3.1.3.16) (Protein phosphatase 1C catalytic subunit)	PPP1CC	-0.899654	0.535161	0.314217	0.284025	0.0522775	0.170182
PTCD3_HUMAN	3	Pentatricopeptide repeat domain-containing protein 3, mitochondrial (28S ribosomal protein S39, mitochondrial) (MRP-S39) (Mitochondrial small ribosomal subunit protein mS39) (Transformation-related gene 15 protein) (TRG-15)	PTCD3 MRPS39 TRG15	0.0783546	0.344871	0.288298	0.311951	0.924207	0.469554
OXR1_HUMAN	6	Oxidation resistance protein 1	OXR1 Nbla00307	-0.203611	-0.88792	0.265661	0.399922	0.710812	0.0951543
UACA_HUMAN	9	Uveal autoantigen with coiled-coil domains and ankyrin repeats	UACA KIAA1561	0.125549	0.742173	0.253439	0.231601	0.828016	0.0113869
RHG17_HUMAN	7	Rho GTPase-activating protein 17 (Rho-type GTPase-activating protein 17) (RhoGAP interacting with CIP4 homologs protein 1) (RICH-1)	ARHGAP17 RICH1 MSTP066 MSTP110	1.80617	1.67564	0.18673	0.222905	6.48959e-13	3.4534e-09
PP1R8_HUMAN	3	Nuclear inhibitor of protein phosphatase 1 (NIPP-1) (Protein phosphatase 1 regulatory inhibitor subunit 8) [Includes: Activator of RNA decay (EC 3.1.4.-) (ARD-1)]	PPP1R8 ARD1 NIPP1	-0.00755304	-0.0454726	0.405024	0.407275	0.991578	0.959699
SRBD1_HUMAN	4	S1 RNA-binding domain-containing protein 1	SRBD1	0.27925	-0.0443306	0.299759	0.27134	0.629142	0.933195
RMD3_HUMAN	3	Regulator of microtubule dynamics protein 3 (RMD-3) (hRMD-3) (Cerebral protein 10) (Protein FAM82A2) (Protein FAM82C) (Protein tyrosine phosphatase-interacting protein 51) (TCPTP-interacting protein 51)	RMDN3 FAM82A2 FAM82C PTPIP51 hucep-10 UNQ3122/PRO10274	-0.300249	-0.862138	0.384181	0.416879	0.706612	0.128841
RIF1_HUMAN	6	Telomere-associated protein RIF1 (Rap1-interacting factor 1 homolog)	RIF1	0.502187	0.0552329	0.296666	0.322845	0.290948	0.929176
2AAA_HUMAN	5	Serine/threonine-protein phosphatase 2A 65 kDa regulatory subunit A alpha isoform (Medium tumor antigen-associated 61 kDa protein) (PP2A subunit A isoform PR65-alpha) (PP2A subunit A isoform R1-alpha)	PPP2R1A	0.5055	1.34634	0.29049	0.331323	0.275704	0.00142635
DP13B_HUMAN	6	DCC-interacting protein 13-beta (Dip13-beta) (Adapter protein containing PH domain, PTB domain and leucine zipper motif 2)	APPL2 DIP13B	0.447805	1.54664	0.243024	0.2658	0.24126	7.17289e-06
RAVR2_HUMAN	3	Ribonucleoprotein PTB-binding 2 (Protein raver-2)	RAVER2 KIAA1579	0.173738	0.0126511	0.53683	0.510675	0.903949	0.986998
NAT10_HUMAN	5	RNA cytidine acetyltransferase (EC 2.3.1.-) (18S rRNA cytosine acetyltransferase) (N-acetyltransferase 10)	NAT10 ALP KIAA1709	-0.141268	0.289082	0.249983	0.234122	0.800411	0.402721
STEA3_HUMAN	3	Metalloreductase STEAP3 (EC 1.16.1.-) (Dudulin-2) (Six-transmembrane epithelial antigen of prostate 3) (Tumor suppressor-activated pathway protein 6) (hTSAP6) (pHyde) (hpHyde)	STEAP3 TSAP6	-0.616842	-0.412078	0.347096	0.354016	0.268435	0.438613
PSPC1_HUMAN	4	Paraspeckle component 1 (Paraspeckle protein 1)	PSPC1 PSP1	1.06622	0.640217	0.272932	0.302151	0.00427534	0.113866
PGM2_HUMAN	3	Phosphoglucomutase-2 (PGM 2) (EC 5.4.2.2) (Glucose phosphomutase 2) (Phosphodeoxyribomutase) (Phosphopentomutase) (EC 5.4.2.7)	PGM2 MSTP006	-0.0504938	0.12161	0.383314	0.359581	0.967201	0.850818
LARP6_HUMAN	3	La-related protein 6 (Acheron) (Achn) (La ribonucleoprotein domain family member 6)	LARP6	0.500514	0.714442	0.30683	0.318614	0.321334	0.0941538
ABCF3_HUMAN	3	ATP-binding cassette sub-family F member 3	ABCF3	-0.483217	-1.96719	0.371642	0.338248	0.462914	1.39418e-05
TBD2A_HUMAN	3	TBC1 domain family member 2A (Armus) (Prostate antigen recognized and identified by SEREX 1) (PARIS-1)	TBC1D2 PARIS1 PP8997 TBC1D2A	-0.401353	-0.211296	0.348515	0.352903	0.531563	0.720576
P4K2A_HUMAN	4	Phosphatidylinositol 4-kinase type 2-alpha (EC 2.7.1.67) (Phosphatidylinositol 4-kinase type II-alpha)	PI4K2A	0.00583841	-0.119436	0.420039	0.343572	0.992863	0.847691
LRC59_HUMAN	3	Leucine-rich repeat-containing protein 59 (Ribosome-binding protein p34) (p34) [Cleaved into: Leucine-rich repeat-containing protein 59, N-terminally processed]	LRRC59 PRO1855	0.0852008	-0.968772	0.355169	0.376861	0.935983	0.053736
PCP_HUMAN	3	Lysosomal Pro-X carboxypeptidase (EC 3.4.16.2) (Angiotensinase C) (Lysosomal carboxypeptidase C) (Proline carboxypeptidase) (Prolylcarboxypeptidase) (PRCP)	PRCP PCP	0.725034	0.552353	0.209411	0.232941	0.0157879	0.076639
PPCE_HUMAN	6	Prolyl endopeptidase (PE) (EC 3.4.21.26) (Post-proline cleaving enzyme)	PREP PEP	0.430298	0.688756	0.277026	0.274994	0.34499	0.0554034
DYH3_HUMAN	13	Dynein heavy chain 3, axonemal (Axonemal beta dynein heavy chain 3) (HsADHC3) (Ciliary dynein heavy chain 3) (Dnahc3-b)	DNAH3 DNAHC3B	0.044975	0.309708	0.215971	0.268809	0.944106	0.438613
CDV3_HUMAN	5	Protein CDV3 homolog	CDV3 H41	-1.64898	-0.605624	0.274029	0.266491	8.60444e-06	0.0881612
SP20H_HUMAN	4	Transcription factor SPT20 homolog (p38-interacting protein) (p38IP)	SUPT20H C13orf19 FAM48A FP757	0.587627	-0.0999302	0.382621	0.319172	0.357663	0.860824
DOC10_HUMAN	4	Dedicator of cytokinesis protein 10 (Zizimin-3)	DOCK10 KIAA0694 ZIZ3	0.399729	-0.234773	0.383458	0.350967	0.585218	0.68589
CHD7_HUMAN	8	Chromodomain-helicase-DNA-binding protein 7 (CHD-7) (EC 3.6.4.12) (ATP-dependent helicase CHD7)	CHD7 KIAA1416	-0.545357	0.110464	0.183698	0.223673	0.0360884	0.771863
KAPCA_HUMAN	4	cAMP-dependent protein kinase catalytic subunit alpha (PKA C-alpha) (EC 2.7.11.11)	PRKACA PKACA	0.723824	0.604918	0.190098	0.168981	0.00608273	0.005648
VAC14_HUMAN	3	Protein VAC14 homolog (Tax1-binding protein 2)	VAC14 TAX1BP2 TRX	-0.14462	0.307139	0.278986	0.298227	0.817343	0.505054
SYIM_HUMAN	6	Isoleucine--tRNA ligase, mitochondrial (EC 6.1.1.5) (Isoleucyl-tRNA synthetase) (IleRS)	IARS2	-0.118995	0.272048	0.218609	0.25782	0.806569	0.491831
MA7D1_HUMAN	10	MAP7 domain-containing protein 1 (Arginine/proline-rich coiled-coil domain-containing protein 1) (Proline/arginine-rich coiled-coil domain-containing protein 1)	MAP7D1 KIAA1187 PARCC1 RPRC1 PP2464	-0.153882	0.0567474	0.230029	0.233881	0.752873	0.892741
ARH40_HUMAN	6	Rho guanine nucleotide exchange factor 40 (Protein SOLO)	ARHGEF40 SOLO	0.285163	-0.242061	0.257502	0.281321	0.551551	0.588088
NECP2_HUMAN	3	Adaptin ear-binding coat-associated protein 2 (NECAP endocytosis-associated protein 2) (NECAP-2)	NECAP2	-0.607253	-0.599833	0.295121	0.269839	0.184926	0.100319
VPS35_HUMAN	5	Vacuolar protein sorting-associated protein 35 (hVPS35) (Maternal-embryonic 3) (Vesicle protein sorting 35)	VPS35 MEM3 TCCCTA00141	0.949383	-0.0399573	0.273055	0.320885	0.0128391	0.955953
KAP0_HUMAN	4	cAMP-dependent protein kinase type I-alpha regulatory subunit (Tissue-specific extinguisher 1) (TSE1)	PRKAR1A PKR1 PRKAR1 TSE1	0.22193	-1.55738	0.245982	0.263377	0.645796	1.07236e-05
ENAH_HUMAN	5	Protein enabled homolog	ENAH MENA	-0.352796	-0.284442	0.276259	0.304576	0.472436	0.556509
PARVA_HUMAN	4	Alpha-parvin (Actopaxin) (CH-ILKBP) (Calponin-like integrin-linked kinase-binding protein) (Matrix-remodeling-associated protein 2)	PARVA MXRA2	0.314991	-0.625909	0.306512	0.344831	0.591974	0.188198
NU133_HUMAN	3	Nuclear pore complex protein Nup133 (133 kDa nucleoporin) (Nucleoporin Nup133)	NUP133	-0.150449	1.28079	0.348711	0.426782	0.853743	0.0226479
CNDP2_HUMAN	6	Cytosolic non-specific dipeptidase (EC 3.4.13.18) (CNDP dipeptidase 2) (Carnosine dipeptidase II) (Epididymis secretory protein Li 13) (Glutamate carboxypeptidase-like protein 1) (Peptidase A)	CNDP2 CN2 CPGL HEL-S-13 PEPA	0.774386	-0.0204551	0.290732	0.283793	0.0687496	0.975964
CCAR1_HUMAN	5	Cell division cycle and apoptosis regulator protein 1 (Cell cycle and apoptosis regulatory protein 1) (CARP-1) (Death inducer with SAP domain)	CCAR1 CARP1 DIS	0.563641	0.0519452	0.302888	0.321134	0.235825	0.933811
AGK_HUMAN	3	Acylglycerol kinase, mitochondrial (hAGK) (EC 2.7.1.107) (EC 2.7.1.94) (Multiple substrate lipid kinase) (HsMuLK) (MuLK) (Multi-substrate lipid kinase)	AGK MULK	-0.35756	-0.14145	0.419743	0.488566	0.671098	0.868804
CC50A_HUMAN	3	Cell cycle control protein 50A (P4-ATPase flippase complex beta subunit TMEM30A) (Transmembrane protein 30A)	TMEM30A C6orf67 CDC50A	1.49129	-0.227098	0.280891	0.321339	0.000169769	0.666443
KAP2_HUMAN	4	cAMP-dependent protein kinase type II-alpha regulatory subunit	PRKAR2A PKR2 PRKAR2	0.680635	0.0310121	0.688554	0.724897	0.60045	0.982642
KPCB_HUMAN	3	Protein kinase C beta type (PKC-B) (PKC-beta) (EC 2.7.11.13)	PRKCB PKCB PRKCB1	-0.180604	-0.155547	0.371579	0.462413	0.831317	0.850818
SPAT7_HUMAN	3	Spermatogenesis-associated protein 7 (HSD-3.1) (Spermatogenesis-associated protein HSD3)	SPATA7 HSD3	0.182355	0.384882	0.512907	0.534328	0.885877	0.659069
UBAP2_HUMAN	4	Ubiquitin-associated protein 2 (UBAP-2)	UBAP2 KIAA1491	1.3202	1.21761	0.323577	0.288	0.00309794	0.00110715
TM165_HUMAN	3	Transmembrane protein 165 (Transmembrane protein PT27) (Transmembrane protein TPARL)	TMEM165 TPARL	-0.438076	-0.508135	0.306176	0.337203	0.408682	0.290393
PKN2_HUMAN	4	Serine/threonine-protein kinase N2 (EC 2.7.11.13) (PKN gamma) (Protein kinase C-like 2) (Protein-kinase C-related kinase 2)	PKN2 PRK2 PRKCL2	0.052074	0.262979	0.241809	0.246727	0.943552	0.48774
UN45A_HUMAN	4	Protein unc-45 homolog A (Unc-45A) (GCUNC-45) (Smooth muscle cell-associated protein 1) (SMAP-1)	UNC45A SMAP1	-0.236985	-0.878203	0.309361	0.275486	0.711205	0.0146013
GLU2B_HUMAN	10	Glucosidase 2 subunit beta (80K-H protein) (Glucosidase II subunit beta) (Protein kinase C substrate 60.1 kDa protein heavy chain) (PKCSH)	PRKCSH G19P1	0.108805	0.189605	0.106692	0.111559	0.592553	0.215324
PRKDC_HUMAN	16	DNA-dependent protein kinase catalytic subunit (DNA-PK catalytic subunit) (DNA-PKcs) (EC 2.7.11.1) (DNPK1) (p460)	PRKDC HYRC HYRC1	-0.00737615	-0.318227	0.167576	0.161641	0.984971	0.139611
DMAP1_HUMAN	4	DNA methyltransferase 1-associated protein 1 (DNMAP1) (DNMT1-associated protein 1)	DMAP1 KIAA1425	-0.640591	-0.641587	0.264878	0.2411	0.106675	0.0405847
MK01_HUMAN	4	Mitogen-activated protein kinase 1 (MAP kinase 1) (MAPK 1) (EC 2.7.11.24) (ERT1) (Extracellular signal-regulated kinase 2) (ERK-2) (MAP kinase isoform p42) (p42-MAPK) (Mitogen-activated protein kinase 2) (MAP kinase 2) (MAPK 2)	MAPK1 ERK2 PRKM1 PRKM2	0.723595	0.222145	0.23425	0.245812	0.0337874	0.56797
NSF1C_HUMAN	10	NSFL1 cofactor p47 (UBX domain-containing protein 2C) (p97 cofactor p47)	NSFL1C UBXN2C	-0.459187	-0.959289	0.684319	0.603102	0.752582	0.254446
GBG12_HUMAN	3	Guanine nucleotide-binding protein G(I)/G(S)/G(O) subunit gamma-12	GNG12	0.0262557	-0.388261	0.356052	0.389018	0.979603	0.518772
NXF2_HUMAN	3	Nuclear RNA export factor 2 (Cancer/testis antigen 39) (CT39) (TAP-like protein 2) (TAPL-2)	NXF2 TAPL2; NXF2B	0.470225	1.25167	0.369634	0.492947	0.476155	0.0570816
PCDG6_HUMAN	5	Protocadherin gamma-A6 (PCDH-gamma-A6)	PCDHGA6	0.183597	0.360625	0.227593	0.213307	0.693402	0.221636
TEX15_HUMAN	8	Testis-expressed protein 15 (Cancer/testis antigen 42) (CT42)	TEX15	-0.196583	0.231454	0.248472	0.253885	0.698681	0.562464
YLPM1_HUMAN	9	YLP motif-containing protein 1 (Nuclear protein ZAP3) (ZAP113)	YLPM1 C14orf170 ZAP3	0.026972	-0.260301	0.233681	0.218167	0.97134	0.419754
KAT3_HUMAN	3	Kynurenine--oxoglutarate transaminase 3 (EC 2.6.1.7) (Cysteine-S-conjugate beta-lyase 2) (EC 4.4.1.13) (Kynurenine aminotransferase 3) (Kynurenine aminotransferase III) (KATIII) (Kynurenine--glyoxylate transaminase) (EC 2.6.1.63) (Kynurenine--oxoglutarate transaminase III)	KYAT3 CCBL2 KAT3	0.29889	-0.421024	0.366719	0.383076	0.689945	0.472737
ZCCHV_HUMAN	9	Zinc finger CCCH-type antiviral protein 1 (ADP-ribosyltransferase diphtheria toxin-like 13) (ARTD13) (Zinc finger CCCH domain-containing protein 2) (Zinc finger antiviral protein) (ZAP)	ZC3HAV1 ZC3HDC2 PRO1677	-1.00463	-0.148369	0.459063	0.519757	0.149444	0.868804
PSA4_HUMAN	3	Proteasome subunit alpha type-4 (EC 3.4.25.1) (Macropain subunit C9) (Multicatalytic endopeptidase complex subunit C9) (Proteasome component C9) (Proteasome subunit L)	PSMA4 HC9 PSC9	-0.0950977	-0.0538718	0.351699	0.319498	0.924207	0.929662
UGGG1_HUMAN	11	UDP-glucose:glycoprotein glucosyltransferase 1 (UGT1) (hUGT1) (EC 2.4.1.-) (UDP--Glc:glycoprotein glucosyltransferase) (UDP-glucose ceramide glucosyltransferase-like 1)	UGGT1 GT UGCGL1 UGGT UGT1 UGTR	0.191646	-0.690455	0.175139	0.22767	0.556289	0.0171112
PSA7_HUMAN	5	Proteasome subunit alpha type-7 (EC 3.4.25.1) (Proteasome subunit RC6-1) (Proteasome subunit XAPC7)	PSMA7 HSPC	0.045333	-0.0771094	0.523919	0.548401	0.979603	0.947683
PSB1_HUMAN	3	Proteasome subunit beta type-1 (EC 3.4.25.1) (Macropain subunit C5) (Multicatalytic endopeptidase complex subunit C5) (Proteasome component C5) (Proteasome gamma chain)	PSMB1 PSC5	-0.330044	0.950594	0.306614	0.311705	0.57108	0.0205892
PSB2_HUMAN	4	Proteasome subunit beta type-2 (EC 3.4.25.1) (Macropain subunit C7-I) (Multicatalytic endopeptidase complex subunit C7-I) (Proteasome component C7-I)	PSMB2	0.163078	-0.834414	0.341121	0.353654	0.833506	0.0749354
MCCA_HUMAN	4	Methylcrotonoyl-CoA carboxylase subunit alpha, mitochondrial (MCCase subunit alpha) (EC 6.4.1.4) (3-methylcrotonyl-CoA carboxylase 1) (3-methylcrotonyl-CoA carboxylase biotin-containing subunit) (3-methylcrotonyl-CoA:carbon dioxide ligase subunit alpha)	MCCC1 MCCA	0.213122	0.32436	0.265037	0.321736	0.694482	0.513511
PSB5_HUMAN	4	Proteasome subunit beta type-5 (EC 3.4.25.1) (Macropain epsilon chain) (Multicatalytic endopeptidase complex epsilon chain) (Proteasome chain 6) (Proteasome epsilon chain) (Proteasome subunit MB1) (Proteasome subunit X)	PSMB5 LMPX MB1 X	-0.753197	-0.938369	0.714722	0.779737	0.582091	0.417816
PSB6_HUMAN	3	Proteasome subunit beta type-6 (EC 3.4.25.1) (Macropain delta chain) (Multicatalytic endopeptidase complex delta chain) (Proteasome delta chain) (Proteasome subunit Y)	PSMB6 LMPY Y	-0.15713	-1.04421	0.243756	0.322793	0.760533	0.0142165
PSB7_HUMAN	3	Proteasome subunit beta type-7 (EC 3.4.25.1) (Macropain chain Z) (Multicatalytic endopeptidase complex chain Z) (Proteasome subunit Z)	PSMB7 Z	0.493181	0.471232	0.238249	0.281368	0.182489	0.232995
PRS4_HUMAN	6	26S proteasome regulatory subunit 4 (P26s4) (26S proteasome AAA-ATPase subunit RPT2) (Proteasome 26S subunit ATPase 1)	PSMC1	-0.20372	-0.391156	0.280406	0.259637	0.722322	0.286112
AK1BA_HUMAN	3	Aldo-keto reductase family 1 member B10 (EC 1.1.1.-) (ARL-1) (Aldose reductase-like) (Aldose reductase-related protein) (ARP) (hARP) (Small intestine reductase) (SI reductase)	AKR1B10 AKR1B11	0.282744	0.754137	0.318764	0.238492	0.654217	0.016692
CPIN1_HUMAN	6	Anamorsin (Cytokine-induced apoptosis inhibitor 1) (Fe-S cluster assembly protein DRE2 homolog)	CIAPIN1 CUA001 PRO0915	0.328715	0.521439	0.155988	0.176641	0.171562	0.0220453
PRS7_HUMAN	8	26S proteasome regulatory subunit 7 (26S proteasome AAA-ATPase subunit RPT1) (Proteasome 26S subunit ATPase 2) (Protein MSS1)	PSMC2 MSS1	0.123066	-0.141611	0.163674	0.167612	0.715022	0.594411
PRS6B_HUMAN	3	26S proteasome regulatory subunit 6B (26S proteasome AAA-ATPase subunit RPT3) (MB67-interacting protein) (MIP224) (Proteasome 26S subunit ATPase 4) (Tat-binding protein 7) (TBP-7)	PSMC4 MIP224 TBP7	-0.456303	-1.01302	0.291195	0.289558	0.34499	0.00757938
SAS10_HUMAN	3	Something about silencing protein 10 (Charged amino acid-rich leucine zipper 1) (CRL1) (Disrupter of silencing SAS10) (UTP3 homolog)	UTP3 CRLZ1 SAS10	-0.287897	-1.88774	0.432876	0.428954	0.754955	0.000842239
PSMD2_HUMAN	8	26S proteasome non-ATPase regulatory subunit 2 (26S proteasome regulatory subunit RPN1) (26S proteasome regulatory subunit S2) (26S proteasome subunit p97) (Protein 55.11) (Tumor necrosis factor type 1 receptor-associated protein 2)	PSMD2 TRAP2	-0.286721	-0.377702	0.380947	0.385505	0.715022	0.525244
CASS4_HUMAN	4	Cas scaffolding protein family member 4 (HEF-like protein) (HEF1-EFS-p130Cas-like protein) (HEPL)	CASS4 C20orf32 HEFL	-0.567622	0.173923	0.431959	0.378749	0.456172	0.791519
PCNP_HUMAN	6	PEST proteolytic signal-containing nuclear protein (PCNP) (PEST-containing nuclear protein)	PCNP	-0.559806	-1.06775	0.2783	0.29142	0.187845	0.00365898
RPGR1_HUMAN	4	X-linked retinitis pigmentosa GTPase regulator-interacting protein 1 (RPGR-interacting protein 1)	RPGRIP1	0.600347	-0.583406	0.30558	0.298841	0.20748	0.150719
PSMD3_HUMAN	8	26S proteasome non-ATPase regulatory subunit 3 (26S proteasome regulatory subunit RPN3) (26S proteasome regulatory subunit S3) (Proteasome subunit p58)	PSMD3	0.564576	0.790734	0.200825	0.210783	0.0494901	0.00268081
GOPC_HUMAN	3	Golgi-associated PDZ and coiled-coil motif-containing protein (CFTR-associated ligand) (Fused in glioblastoma) (PDZ protein interacting specifically with TC10) (PIST)	GOPC CAL FIG	0.694335	1.92472	0.46903	0.339454	0.386628	3.45055e-05
NU107_HUMAN	3	Nuclear pore complex protein Nup107 (107 kDa nucleoporin) (Nucleoporin Nup107)	NUP107	-0.168233	-0.381315	0.324503	0.312983	0.817343	0.412646
AT131_HUMAN	5	Manganese-transporting ATPase 13A1 (EC 3.6.3.-)	ATP13A1 ATP13A KIAA1825 CGI-152	0.120079	-1.22306	0.256364	0.220306	0.83722	1.65396e-05
RTN4_HUMAN	6	Reticulon-4 (Foocen) (Neurite outgrowth inhibitor) (Nogo protein) (Neuroendocrine-specific protein) (NSP) (Neuroendocrine-specific protein C homolog) (RTN-x) (Reticulon-5)	RTN4 KIAA0886 NOGO My043 SP1507	0.10362	0.510658	0.167932	0.126816	0.774616	0.00127133
PHTF2_HUMAN	3	Putative homeodomain transcription factor 2	PHTF2	0.0457195	0.864923	0.304803	0.361361	0.960231	0.0741435
COR1B_HUMAN	6	Coronin-1B (Coronin-2)	CORO1B	-0.483875	-0.348895	0.179532	0.193288	0.0646202	0.188198
PSD12_HUMAN	3	26S proteasome non-ATPase regulatory subunit 12 (26S proteasome regulatory subunit RPN5) (26S proteasome regulatory subunit p55)	PSMD12	1.2156	-0.320584	0.38516	0.412058	0.0313901	0.628173
CEMIP_HUMAN	3	Cell migration-inducing and hyaluronan-binding protein (EC 3.2.1.35)	CEMIP KIAA1199	0.347926	0.325721	0.413321	0.452133	0.673164	0.659069
PTBP1_HUMAN	4	Polypyrimidine tract-binding protein 1 (PTB) (57 kDa RNA-binding protein PPTB-1) (Heterogeneous nuclear ribonucleoprotein I) (hnRNP I)	PTBP1 PTB	0.142977	-0.596462	0.246145	0.276159	0.791659	0.109896
CSR2B_HUMAN	3	Cysteine-rich protein 2-binding protein (CSRP2-binding protein) (ADA2A-containing complex subunit 2) (ATAC2) (CRP2-binding partner) (CRP2BP) (Lysine acetyltransferase 14)	KAT14 CSRP2BP	-0.309197	1.21977	0.417795	0.408061	0.718812	0.0230135
RCN3_HUMAN	4	Reticulocalbin-3 (EF-hand calcium-binding protein RLP49)	RCN3 UNQ239/PRO272	-0.197295	-0.298941	0.399142	0.402691	0.828016	0.644593
PGH1_HUMAN	3	Prostaglandin G/H synthase 1 (EC 1.14.99.1) (Cyclooxygenase-1) (COX-1) (Prostaglandin H2 synthase 1) (PGH synthase 1) (PGHS-1) (PHS 1) (Prostaglandin-endoperoxide synthase 1)	PTGS1 COX1	-0.416462	-1.40228	0.420131	0.382673	0.60045	0.00521281
BIRC6_HUMAN	8	Baculoviral IAP repeat-containing protein 6 (EC 2.3.2.27) (BIR repeat-containing ubiquitin-conjugating enzyme) (BRUCE) (RING-type E3 ubiquitin transferase BIRC6) (Ubiquitin-conjugating BIR domain enzyme apollon) (APOLLON)	BIRC6 KIAA1289	-0.185007	0.0520093	0.250747	0.295345	0.718812	0.92728
LRC47_HUMAN	8	Leucine-rich repeat-containing protein 47	LRRC47 KIAA1185	-0.0262159	-0.494903	0.218992	0.219881	0.971078	0.0886093
AHRR_HUMAN	3	Aryl hydrocarbon receptor repressor (AhR repressor) (AhRR) (Class E basic helix-loop-helix protein 77) (bHLHe77)	AHRR BHLHE77 KIAA1234	0.477909	0.384074	0.473774	0.477142	0.597523	0.612771
KDIS_HUMAN	7	Kinase D-interacting substrate of 220 kDa (Ankyrin repeat-rich membrane-spanning protein)	KIDINS220 ARMS KIAA1250	-0.0601487	0.669467	0.249988	0.30623	0.935692	0.100012
MAVS_HUMAN	7	Mitochondrial antiviral-signaling protein (MAVS) (CARD adapter inducing interferon beta) (Cardif) (Interferon beta promoter stimulator protein 1) (IPS-1) (Putative NF-kappa-B-activating protein 031N) (Virus-induced-signaling adapter) (VISA)	MAVS IPS1 KIAA1271 VISA	-0.00989411	-0.160898	0.228421	0.252996	0.984971	0.699109
RHG31_HUMAN	5	Rho GTPase-activating protein 31 (Cdc42 GTPase-activating protein)	ARHGAP31 CDGAP KIAA1204	-0.00809764	-0.0771889	0.338245	0.33937	0.991163	0.90131
NUFP2_HUMAN	5	Nuclear fragile X mental retardation-interacting protein 2 (82 kDa FMRP-interacting protein) (82-FIP) (Cell proliferation-inducing gene 1 protein) (FMRP-interacting protein 2)	NUFIP2 KIAA1321 PIG1	-0.394569	-0.292808	0.326998	0.297327	0.50471	0.525066
PTK7_HUMAN	3	Inactive tyrosine-protein kinase 7 (Colon carcinoma kinase 4) (CCK-4) (Protein-tyrosine kinase 7) (Pseudo tyrosine kinase receptor 7) (Tyrosine-protein kinase-like 7)	PTK7 CCK4	0.0245596	1.85561	0.522574	0.353252	0.984971	9.62573e-05
NCEH1_HUMAN	5	Neutral cholesterol ester hydrolase 1 (NCEH) (EC 3.1.1.-) (Arylacetamide deacetylase-like 1)	NCEH1 AADACL1 KIAA1363	-0.451905	1.34577	0.475122	0.526639	0.618873	0.051781
TWF1_HUMAN	3	Twinfilin-1 (Protein A6) (Protein tyrosine kinase 9)	TWF1 PTK9	-0.119705	0.596349	0.366925	0.305967	0.903949	0.153296
SLAI2_HUMAN	8	SLAIN motif-containing protein 2	SLAIN2 KIAA1458	0.252139	1.15287	0.218842	0.239	0.527874	0.000106905
DIP2B_HUMAN	7	Disco-interacting protein 2 homolog B (DIP2 homolog B)	DIP2B KIAA1463	0.405544	-0.780764	0.246149	0.284121	0.308787	0.0341304
TSH3_HUMAN	3	Teashirt homolog 3 (Zinc finger protein 537)	TSHZ3 KIAA1474 TSH3 ZNF537	-1.15004	-0.54893	0.394358	0.435965	0.0471431	0.393078
RHG23_HUMAN	4	Rho GTPase-activating protein 23 (Rho-type GTPase-activating protein 23)	ARHGAP23 KIAA1501	-0.853075	-1.36741	0.309391	0.303288	0.0586816	0.000460934
PTMS_HUMAN	3	Parathymosin	PTMS	-0.140103	-0.11071	0.33212	0.314284	0.861064	0.844659
RN213_HUMAN	10	E3 ubiquitin-protein ligase RNF213 (EC 2.3.2.27) (EC 3.6.4.-) (ALK lymphoma oligomerization partner on chromosome 17) (Mysterin) (RING finger protein 213) (RING-type E3 ubiquitin transferase RNF213)	RNF213 ALO17 C17orf27 KIAA1554 KIAA1618 MYSTR	0.204851	0.392242	0.234624	0.230824	0.655883	0.215382
ALS2_HUMAN	3	Alsin (Amyotrophic lateral sclerosis 2 chromosomal region candidate gene 6 protein) (Amyotrophic lateral sclerosis 2 protein)	ALS2 ALS2CR6 KIAA1563	0.418672	0.260953	0.3049	0.284432	0.432834	0.56232
PP4R4_HUMAN	6	Serine/threonine-protein phosphatase 4 regulatory subunit 4	PPP4R4 KIAA1622 PP4R4	0.54093	1.11617	0.293587	0.297965	0.24059	0.00284547
EPG5_HUMAN	8	Ectopic P granules protein 5 homolog	EPG5 KIAA1632	0.710211	0.092977	0.239976	0.220913	0.0379674	0.815827
CCAR2_HUMAN	4	Cell cycle and apoptosis regulator protein 2 (Cell division cycle and apoptosis regulator protein 2) (DBIRD complex subunit KIAA1967) (Deleted in breast cancer gene 1 protein) (DBC-1) (DBC.1) (NET35) (p30 DBC)	CCAR2 DBC1 KIAA1967	-0.290852	1.4945	0.373716	0.367342	0.706732	0.00154712
PTN12_HUMAN	4	Tyrosine-protein phosphatase non-receptor type 12 (EC 3.1.3.48) (PTP-PEST) (Protein-tyrosine phosphatase G1) (PTPG1)	PTPN12	0.279068	-0.0177249	0.291598	0.253292	0.614991	0.9761
PTPRF_HUMAN	3	Receptor-type tyrosine-protein phosphatase F (EC 3.1.3.48) (Leukocyte common antigen related) (LAR)	PTPRF LAR	0.51429	0.217434	0.360422	0.506058	0.409863	0.812006
P5CS_HUMAN	5	Delta-1-pyrroline-5-carboxylate synthase (P5CS) (Aldehyde dehydrogenase family 18 member A1) [Includes: Glutamate 5-kinase (GK) (EC 2.7.2.11) (Gamma-glutamyl kinase); Gamma-glutamyl phosphate reductase (GPR) (EC 1.2.1.41) (Glutamate-5-semialdehyde dehydrogenase) (Glutamyl-gamma-semialdehyde dehydrogenase)]	ALDH18A1 GSAS P5CS PYCS	-0.062577	-0.0278699	0.296002	0.280757	0.943552	0.965266
PYGB_HUMAN	6	Glycogen phosphorylase, brain form (EC 2.4.1.1)	PYGB	0.344381	0.482219	0.246263	0.216187	0.419759	0.0936016
EP15R_HUMAN	7	Epidermal growth factor receptor substrate 15-like 1 (Eps15-related protein) (Eps15R)	EPS15L1 EPS15R	0.888598	0.739898	0.187003	0.203942	0.000267986	0.00370048
RBM25_HUMAN	3	RNA-binding protein 25 (Arg/Glu/Asp-rich protein of 120 kDa) (RED120) (Protein S164) (RNA-binding motif protein 25) (RNA-binding region-containing protein 7)	RBM25 RNPC7	0.946883	0.114226	0.368872	0.410269	0.088629	0.872872
SYQ_HUMAN	7	Glutamine--tRNA ligase (EC 6.1.1.18) (Glutaminyl-tRNA synthetase) (GlnRS)	QARS	0.337769	-0.218609	0.229147	0.2406	0.384731	0.563793
RAB6A_HUMAN	3	Ras-related protein Rab-6A (Rab-6)	RAB6A RAB6	0.0957032	-0.308366	0.533992	0.568868	0.953654	0.746496
RAB5C_HUMAN	3	Ras-related protein Rab-5C (L1880) (RAB5L)	RAB5C RABL	0.283717	-0.365324	0.427481	0.408558	0.755538	0.572414
ACTA_HUMAN	4	Actin, aortic smooth muscle (Alpha-actin-2) (Cell growth-inhibiting gene 46 protein) [Cleaved into: Actin, aortic smooth muscle, intermediate form]	ACTA2 ACTSA ACTVS GIG46	-0.541727	-0.295996	0.0568684	0.0557828	6.74619e-12	3.08812e-05
RAN_HUMAN	6	GTP-binding nuclear protein Ran (Androgen receptor-associated protein 24) (GTPase Ran) (Ras-like protein TC4) (Ras-related nuclear protein)	RAN ARA24 OK/SW-cl.81	-0.361757	0.0542314	0.154335	0.157265	0.120349	0.848417
RANG_HUMAN	3	Ran-specific GTPase-activating protein (Ran-binding protein 1) (RanBP1)	RANBP1	-0.338403	-0.277912	0.398955	0.379627	0.672237	0.651509
SYRC_HUMAN	4	Arginine--tRNA ligase, cytoplasmic (EC 6.1.1.19) (Arginyl-tRNA synthetase) (ArgRS)	RARS	-0.182602	0.557656	0.312722	0.30314	0.790225	0.180826
ARI4A_HUMAN	4	AT-rich interactive domain-containing protein 4A (ARID domain-containing protein 4A) (Retinoblastoma-binding protein 1) (RBBP-1)	ARID4A RBBP1 RBP1	-0.254166	0.877871	0.297371	0.267973	0.669976	0.0118674
RBBP4_HUMAN	3	Histone-binding protein RBBP4 (Chromatin assembly factor 1 subunit C) (CAF-1 subunit C) (Chromatin assembly factor I p48 subunit) (CAF-I 48 kDa subunit) (CAF-I p48) (Nucleosome-remodeling factor subunit RBAP48) (Retinoblastoma-binding protein 4) (RBBP-4) (Retinoblastoma-binding protein p48)	RBBP4 RBAP48	-0.0663836	0.645933	0.349834	0.327839	0.951208	0.149054
RBBP6_HUMAN	9	E3 ubiquitin-protein ligase RBBP6 (EC 2.3.2.27) (Proliferation potential-related protein) (Protein P2P-R) (RING-type E3 ubiquitin transferase RBBP6) (Retinoblastoma-binding Q protein 1) (RBQ-1) (Retinoblastoma-binding protein 6) (p53-associated cellular protein of testis)	RBBP6 P2PR PACT RBQ1 My038	0.225176	0.609908	0.173439	0.1813	0.45915	0.00734471
RBBP7_HUMAN	5	Histone-binding protein RBBP7 (Histone acetyltransferase type B subunit 2) (Nucleosome-remodeling factor subunit RBAP46) (Retinoblastoma-binding protein 7) (RBBP-7) (Retinoblastoma-binding protein p46)	RBBP7 RBAP46	0.661248	0.827999	0.201304	0.20832	0.0186137	0.0015291
RBM3_HUMAN	4	RNA-binding protein 3 (RNA-binding motif protein 3) (RNPL)	RBM3 RNPL	0.0786351	0.928204	0.376637	0.389694	0.944106	0.0738196
RCN1_HUMAN	3	Reticulocalbin-1	RCN1 RCN	-0.243977	0.317641	0.436173	0.476547	0.802555	0.687582
EZRI_HUMAN	17	Ezrin (Cytovillin) (Villin-2) (p81)	EZR VIL2	0.372609	0.600797	0.207776	0.194785	0.252261	0.0141237
RADI_HUMAN	14	Radixin	RDX	-0.371428	0.338591	0.210179	0.217129	0.262086	0.262979
RENT1_HUMAN	7	Regulator of nonsense transcripts 1 (EC 3.6.4.-) (ATP-dependent helicase RENT1) (Nonsense mRNA reducing factor 1) (NORF1) (Up-frameshift suppressor 1 homolog) (hUpf1)	UPF1 KIAA0221 RENT1	0.66369	0.845699	0.279343	0.229357	0.113742	0.00342267
AFAP1_HUMAN	5	Actin filament-associated protein 1 (110 kDa actin filament-associated protein) (AFAP-110)	AFAP1 AFAP	-0.500831	-0.310291	0.255022	0.304792	0.207443	0.509568
RINI_HUMAN	11	Ribonuclease inhibitor (Placental ribonuclease inhibitor) (Placental RNase inhibitor) (Ribonuclease/angiogenin inhibitor 1) (RAI)	RNH1 PRI RNH	-0.391877	-0.105005	0.4695	0.510763	0.674038	0.911208
ABCE1_HUMAN	5	ATP-binding cassette sub-family E member 1 (2'-5'-oligoadenylate-binding protein) (HuHP68) (RNase L inhibitor) (Ribonuclease 4 inhibitor) (RNS4I)	ABCE1 RLI RNASEL1 RNASELI RNS4I OK/SW-cl.40	-0.621662	0.401588	0.37606	0.39485	0.308787	0.509786
FKB10_HUMAN	8	Peptidyl-prolyl cis-trans isomerase FKBP10 (PPIase FKBP10) (EC 5.2.1.8) (65 kDa FK506-binding protein) (65 kDa FKBP) (FKBP-65) (FK506-binding protein 10) (FKBP-10) (Immunophilin FKBP65) (Rotamase)	FKBP10 FKBP65 PSEC0056	0.554906	0.0238017	0.388799	0.363829	0.40372	0.9761
ROCK2_HUMAN	10	Rho-associated protein kinase 2 (EC 2.7.11.1) (Rho kinase 2) (Rho-associated, coiled-coil-containing protein kinase 2) (Rho-associated, coiled-coil-containing protein kinase II) (ROCK-II) (p164 ROCK-2)	ROCK2 KIAA0619	0.358142	-0.193421	0.196433	0.216154	0.24465	0.570382
RP1_HUMAN	5	Oxygen-regulated protein 1 (Retinitis pigmentosa 1 protein) (Retinitis pigmentosa RP1 protein)	RP1 ORP1	0.638003	-0.361378	0.310973	0.277819	0.181021	0.371156
RL3_HUMAN	14	60S ribosomal protein L3 (HIV-1 TAR RNA-binding protein B) (TARBP-B) (Large ribosomal subunit protein uL3)	RPL3 OK/SW-cl.32	0.183482	0.837907	0.0696991	0.0723186	0.0676891	4.75986e-13
RL4_HUMAN	13	60S ribosomal protein L4 (60S ribosomal protein L1) (Large ribosomal subunit protein uL4)	RPL4 RPL1	0.324599	0.127545	0.123105	0.137315	0.0676891	0.556714
RL5_HUMAN	8	60S ribosomal protein L5 (Large ribosomal subunit protein uL18)	RPL5 MSTP030	0.359853	0.513659	0.174752	0.168209	0.177921	0.0171112
RL6_HUMAN	20	60S ribosomal protein L6 (Large ribosomal subunit protein eL6) (Neoplasm-related protein C140) (Tax-responsive enhancer element-binding protein 107) (TaxREB107)	RPL6 TXREB1	-0.0226798	0.222212	0.144411	0.155513	0.959781	0.311774
RL7_HUMAN	9	60S ribosomal protein L7 (Large ribosomal subunit protein uL30)	RPL7	0.112096	0.549532	0.150256	0.136825	0.717285	0.00125179
RL7A_HUMAN	11	60S ribosomal protein L7a (Large ribosomal subunit protein eL8) (PLA-X polypeptide) (Surfeit locus protein 3)	RPL7A SURF-3 SURF3	-0.213952	-0.433382	0.394418	0.407802	0.806569	0.486427
RL8_HUMAN	16	60S ribosomal protein L8 (Large ribosomal subunit protein uL2)	RPL8	-0.163671	-0.116784	0.162722	0.14432	0.597523	0.607181
RL9_HUMAN	8	60S ribosomal protein L9 (Large ribosomal subunit protein uL6)	RPL9 OK/SW-cl.103; RPL9P7; RPL9P8; RPL9P9	-0.183026	0.53703	0.455873	0.48678	0.867955	0.466746
RL11_HUMAN	4	60S ribosomal protein L11 (CLL-associated antigen KW-12) (Large ribosomal subunit protein uL5)	RPL11	-0.338641	-0.271015	0.295271	0.296304	0.532561	0.563052
RL12_HUMAN	9	60S ribosomal protein L12 (Large ribosomal subunit protein uL11)	RPL12	0.197563	0.260953	0.261518	0.297414	0.714192	0.579918
RL13_HUMAN	14	60S ribosomal protein L13 (Breast basic conserved protein 1) (Large ribosomal subunit protein eL13)	RPL13 BBC1 OK/SW-cl.46	0.2465	-0.135413	0.281861	0.263952	0.655785	0.761267
RL15_HUMAN	9	60S ribosomal protein L15 (Large ribosomal subunit protein eL15)	RPL15 EC45 TCBAP0781	0.38265	0.286967	0.185248	0.198892	0.177921	0.309388
RL18A_HUMAN	10	60S ribosomal protein L18a (Large ribosomal subunit protein eL20)	RPL18A	-0.139964	0.22882	0.344229	0.30537	0.867413	0.641196
RL21_HUMAN	4	60S ribosomal protein L21 (Large ribosomal subunit protein eL21)	RPL21	-1.12297	-0.437219	0.22843	0.212302	0.000340695	0.12845
RL22_HUMAN	5	60S ribosomal protein L22 (EBER-associated protein) (EAP) (Epstein-Barr virus small RNA-associated protein) (Heparin-binding protein HBp15) (Large ribosomal subunit protein eL22)	RPL22	-0.155211	0.695928	0.273305	0.263238	0.799031	0.0433338
RL24_HUMAN	10	60S ribosomal protein L24 (60S ribosomal protein L30) (Large ribosomal subunit protein eL24)	RPL24	-0.461914	-0.698957	0.349475	0.348766	0.448407	0.133168
RL26_HUMAN	6	60S ribosomal protein L26 (Large ribosomal subunit protein uL24)	RPL26	-0.801801	-0.383658	0.110891	0.101408	4.79483e-08	0.00259101
RL27_HUMAN	5	60S ribosomal protein L27 (Large ribosomal subunit protein eL27)	RPL27	-0.131888	0.0671292	0.147982	0.121726	0.65262	0.740887
RL27A_HUMAN	8	60S ribosomal protein L27a (Large ribosomal subunit protein uL15)	RPL27A	0.202227	0.0214444	0.129116	0.155966	0.337829	0.94884
RL28_HUMAN	9	60S ribosomal protein L28 (Large ribosomal subunit protein eL28)	RPL28	-0.0961953	-0.564405	0.271958	0.296781	0.885877	0.156989
RL29_HUMAN	4	60S ribosomal protein L29 (Cell surface heparin-binding protein HIP) (Large ribosomal subunit protein eL29)	RPL29	-0.708661	-0.398895	0.368135	0.323569	0.21725	0.405083
RL31_HUMAN	6	60S ribosomal protein L31 (Large ribosomal subunit protein eL31)	RPL31	0.421795	1.29906	0.274336	0.254506	0.352754	6.56807e-05
RL34_HUMAN	4	60S ribosomal protein L34 (Large ribosomal subunit protein eL34)	RPL34	0.00207361	-1.10104	0.274928	0.311497	0.995927	0.00627012
RL35A_HUMAN	7	60S ribosomal protein L35a (Cell growth-inhibiting gene 33 protein) (Large ribosomal subunit protein eL33)	RPL35A GIG33	-0.389754	-0.550956	0.213049	0.200652	0.24465	0.0341576
RL36L_HUMAN	5	60S ribosomal protein L36a-like (Large ribosomal subunit protein eL42-like)	RPL36AL	0.238308	-0.826068	0.135876	0.136355	0.270031	4.42018e-06
RLA0_HUMAN	5	60S acidic ribosomal protein P0 (60S ribosomal protein L10E) (Large ribosomal subunit protein uL10)	RPLP0	0.18854	0.188497	0.313594	0.304408	0.782949	0.708313
RLA1_HUMAN	3	60S acidic ribosomal protein P1 (Large ribosomal subunit protein P1)	RPLP1 RRP1	0.765778	0.508592	0.429305	0.472156	0.265669	0.483682
RPN1_HUMAN	16	Dolichyl-diphosphooligosaccharide--protein glycosyltransferase subunit 1 (Dolichyl-diphosphooligosaccharide--protein glycosyltransferase 67 kDa subunit) (Ribophorin I) (RPN-I) (Ribophorin-1)	RPN1	0.0353926	-0.226875	0.243299	0.272827	0.96103	0.598374
RPN2_HUMAN	9	Dolichyl-diphosphooligosaccharide--protein glycosyltransferase subunit 2 (Dolichyl-diphosphooligosaccharide--protein glycosyltransferase 63 kDa subunit) (RIBIIR) (Ribophorin II) (RPN-II) (Ribophorin-2)	RPN2	0.810981	1.02128	0.54648	0.543228	0.379063	0.163428
RS2_HUMAN	10	40S ribosomal protein S2 (40S ribosomal protein S4) (Protein LLRep3) (Small ribosomal subunit protein uS5)	RPS2 RPS4	0.205348	-0.296772	0.147237	0.11792	0.419281	0.0523019
RS3_HUMAN	15	40S ribosomal protein S3 (EC 4.2.99.18) (Small ribosomal subunit protein uS3)	RPS3 OK/SW-cl.26	0.566338	0.105016	0.58617	0.557282	0.607874	0.921168
RS3A_HUMAN	11	40S ribosomal protein S3a (Small ribosomal subunit protein eS1) (v-fos transformation effector protein) (Fte-1)	RPS3A FTE1 MFTL	-0.542617	0.219898	0.177988	0.206244	0.0308652	0.484844
RS6_HUMAN	6	40S ribosomal protein S6 (Phosphoprotein NP33) (Small ribosomal subunit protein eS6)	RPS6 OK/SW-cl.2	0.182874	0.195671	0.217201	0.190537	0.673164	0.505054
RS7_HUMAN	9	40S ribosomal protein S7 (Small ribosomal subunit protein eS7)	RPS7	0.402417	0.517609	0.174257	0.163813	0.124784	0.0129547
RS8_HUMAN	7	40S ribosomal protein S8 (Small ribosomal subunit protein eS8)	RPS8 OK/SW-cl.83	-0.0827785	0.248784	0.240517	0.245811	0.891908	0.510254
RS11_HUMAN	13	40S ribosomal protein S11 (Small ribosomal subunit protein uS17)	RPS11	-0.456695	-0.521958	0.169708	0.168223	0.0600616	0.0140988
RS12_HUMAN	5	40S ribosomal protein S12 (Small ribosomal subunit protein eS12)	RPS12	-0.247398	-0.759456	0.253278	0.279733	0.607215	0.0377959
RS13_HUMAN	4	40S ribosomal protein S13 (Small ribosomal subunit protein uS15)	RPS13	0.0339895	0.095143	0.21108	0.232302	0.958907	0.822828
RS14_HUMAN	5	40S ribosomal protein S14 (Small ribosomal subunit protein uS11)	RPS14 PRO2640	-0.638386	-0.736116	0.413732	0.391786	0.351998	0.167939
RS16_HUMAN	7	40S ribosomal protein S16 (Small ribosomal subunit protein uS9)	RPS16	-1.12323	-1.37935	0.102603	0.116005	6.48959e-13	4.75986e-13
RS17_HUMAN	9	40S ribosomal protein S17 (Small ribosomal subunit protein eS17)	RPS17 RPS17L	0.723049	-0.13085	0.246023	0.275267	0.0383623	0.781684
RS18_HUMAN	5	40S ribosomal protein S18 (Ke-3) (Ke3) (Small ribosomal subunit protein uS13)	RPS18 D6S218E	0.160555	0.563366	0.412254	0.343436	0.872581	0.240796
RS19_HUMAN	4	40S ribosomal protein S19 (Small ribosomal subunit protein eS19)	RPS19	0.344068	-0.222615	0.292655	0.380837	0.518892	0.725477
RS20_HUMAN	4	40S ribosomal protein S20 (Small ribosomal subunit protein uS10)	RPS20	1.18263	0.225066	0.202476	0.238878	2.19849e-05	0.551483
RS21_HUMAN	4	40S ribosomal protein S21 (Small ribosomal subunit protein eS21)	RPS21	-0.75516	0.208849	0.297969	0.331042	0.0902706	0.702398
RS23_HUMAN	8	40S ribosomal protein S23 (Small ribosomal subunit protein uS12)	RPS23	0.279839	-0.310111	0.276862	0.240711	0.597523	0.374758
RS27_HUMAN	4	40S ribosomal protein S27 (Metallopan-stimulin 1) (MPS-1) (Small ribosomal subunit protein eS27)	RPS27 MPS1	-0.185816	0.584043	0.30422	0.262784	0.777974	0.0960547
RS27A_HUMAN	11	Ubiquitin-40S ribosomal protein S27a (Ubiquitin carboxyl extension protein 80) [Cleaved into: Ubiquitin; 40S ribosomal protein S27a (Small ribosomal subunit protein eS31)]	RPS27A UBA80 UBCEP1	-0.0450311	-0.056183	0.301257	0.288222	0.960231	0.918326
RS28_HUMAN	4	40S ribosomal protein S28 (Small ribosomal subunit protein eS28)	RPS28	-0.149233	1.17993	0.420432	0.413777	0.885877	0.0292175
RS29_HUMAN	3	40S ribosomal protein S29 (Small ribosomal subunit protein uS14)	RPS29	-0.634041	0.959876	0.428469	0.320439	0.386628	0.0227693
RRBP1_HUMAN	54	Ribosome-binding protein 1 (180 kDa ribosome receptor homolog) (RRp) (ES/130-related protein) (Ribosome receptor protein)	RRBP1 KIAA1398	-0.0267923	0.018875	0.209542	0.206896	0.967201	0.96837
CLIP1_HUMAN	13	CAP-Gly domain-containing linker protein 1 (Cytoplasmic linker protein 1) (Cytoplasmic linker protein 170 alpha-2) (CLIP-170) (Reed-Sternberg intermediate filament-associated protein) (Restin)	CLIP1 CYLN1 RSN	0.626139	0.713393	0.114809	0.0821882	1.48457e-05	4.41093e-12
SAFB1_HUMAN	5	Scaffold attachment factor B1 (SAF-B) (SAF-B1) (HSP27 estrogen response element-TATA box-binding protein) (HSP27 ERE-TATA-binding protein)	SAFB HAP HET SAFB1	-0.414691	0.498738	0.250049	0.259957	0.307313	0.156597
BID_HUMAN	3	BH3-interacting domain death agonist (p22 BID) (BID) [Cleaved into: BH3-interacting domain death agonist p15 (p15 BID); BH3-interacting domain death agonist p13 (p13 BID); BH3-interacting domain death agonist p11 (p11 BID)]	BID	-0.00274826	-0.321381	0.407217	0.419701	0.995927	0.634927
SDHA_HUMAN	6	Succinate dehydrogenase [ubiquinone] flavoprotein subunit, mitochondrial (EC 1.3.5.1) (Flavoprotein subunit of complex II) (Fp)	SDHA SDH2 SDHF	-0.27736	0.182108	0.199088	0.220125	0.422255	0.598627
GLT11_HUMAN	3	Polypeptide N-acetylgalactosaminyltransferase 11 (EC 2.4.1.41) (Polypeptide GalNAc transferase 11) (GalNAc-T11) (pp-GaNTase 11) (Protein-UDP acetylgalactosaminyltransferase 11) (UDP-GalNAc:polypeptide N-acetylgalactosaminyltransferase 11)	GALNT11	-0.0754562	-0.836523	0.280048	0.29759	0.924207	0.0341304
KI13A_HUMAN	3	Kinesin-like protein KIF13A (Kinesin-like protein RBKIN)	KIF13A RBKIN	0.147625	2.51489	0.505769	0.433298	0.91806	2.33e-05
GOLP3_HUMAN	3	Golgi phosphoprotein 3 (Coat protein GPP34) (Mitochondrial DNA absence factor) (MIDAS)	GOLPH3 GPP34	0.868601	0.940166	0.398269	0.342198	0.156037	0.0354609
MCCB_HUMAN	3	Methylcrotonoyl-CoA carboxylase beta chain, mitochondrial (MCCase subunit beta) (EC 6.4.1.4) (3-methylcrotonyl-CoA carboxylase 2) (3-methylcrotonyl-CoA carboxylase non-biotin-containing subunit) (3-methylcrotonyl-CoA:carbon dioxide ligase subunit beta)	MCCC2 MCCB	0.716466	0.45144	0.293942	0.287872	0.110774	0.267819
P3H1_HUMAN	4	Prolyl 3-hydroxylase 1 (EC 1.14.11.7) (Growth suppressor 1) (Leucine- and proline-enriched proteoglycan 1) (Leprecan-1)	P3H1 GROS1 LEPRE1 PSEC0109	0.395185	0.199433	0.277132	0.228978	0.408682	0.584727
SET_HUMAN	4	Protein SET (HLA-DR-associated protein II) (Inhibitor of granzyme A-activated DNase) (IGAAD) (PHAPII) (Phosphatase 2A inhibitor I2PP2A) (I-2PP2A) (Template-activating factor I) (TAF-I)	SET	-0.164184	-0.193205	0.357256	0.381442	0.84129	0.764446
PDLI2_HUMAN	8	PDZ and LIM domain protein 2 (PDZ-LIM protein mystique)	PDLIM2 PP6345	-0.0393886	0.431257	0.790463	0.798813	0.984971	0.746496
SRSF1_HUMAN	8	Serine/arginine-rich splicing factor 1 (Alternative-splicing factor 1) (ASF-1) (Splicing factor, arginine/serine-rich 1) (pre-mRNA-splicing factor SF2, P33 subunit)	SRSF1 ASF SF2 SF2P33 SFRS1 OK/SW-cl.3	0.0827126	0.599577	0.183524	0.174908	0.843142	0.00653964
SRSF3_HUMAN	5	Serine/arginine-rich splicing factor 3 (Pre-mRNA-splicing factor SRP20) (Splicing factor, arginine/serine-rich 3)	SRSF3 SFRS3 SRP20	0.841124	0.743832	0.29513	0.319566	0.0492491	0.0785387
NOC3L_HUMAN	4	Nucleolar complex protein 3 homolog (NOC3 protein homolog) (Factor for adipocyte differentiation 24) (NOC3-like protein) (Nucleolar complex-associated protein 3-like protein)	NOC3L AD24 C10orf117 FAD24	1.3185	-0.285199	0.376042	0.336586	0.0128391	0.594411
SRSF6_HUMAN	5	Serine/arginine-rich splicing factor 6 (Pre-mRNA-splicing factor SRP55) (Splicing factor, arginine/serine-rich 6)	SRSF6 SFRS6 SRP55	-0.313947	-1.6049	0.657866	0.614922	0.833506	0.0460051
H1BP3_HUMAN	3	HCLS1-binding protein 3 (HS1-binding protein 3) (HSP1BP-3)	HS1BP3	-0.986003	-0.450366	0.417709	0.400762	0.118754	0.456691
INF2_HUMAN	7	Inverted formin-2 (HBEBP2-binding protein C)	INF2 C14orf151 C14orf173	0.186361	1.01112	0.243555	0.198266	0.710812	5.67844e-05
NOM1_HUMAN	3	Nucleolar MIF4G domain-containing protein 1 (SGD1 homolog)	NOM1 C7orf3	-1.21333	-0.592097	0.464875	0.450182	0.081966	0.368456
ITSN1_HUMAN	4	Intersectin-1 (SH3 domain-containing protein 1A) (SH3P17)	ITSN1 ITSN SH3D1A	0.106055	0.129861	0.354203	0.397653	0.913683	0.855811
SHC1_HUMAN	3	SHC-transforming protein 1 (SHC-transforming protein 3) (SHC-transforming protein A) (Src homology 2 domain-containing-transforming protein C1) (SH2 domain protein C1)	SHC1 SHC SHCA	0.365764	0.0282954	0.355237	0.351121	0.591974	0.972944
APC1_HUMAN	3	Anaphase-promoting complex subunit 1 (APC1) (Cyclosome subunit 1) (Mitotic checkpoint regulator) (Testis-specific gene 24 protein)	ANAPC1 TSG24	-0.892944	0.539206	0.460572	0.362699	0.21613	0.299333
NUCKS_HUMAN	7	Nuclear ubiquitous casein and cyclin-dependent kinase substrate 1 (P1)	NUCKS1 NUCKS JC7	-0.421487	-0.431359	0.185698	0.18704	0.131643	0.077507
GLYM_HUMAN	6	Serine hydroxymethyltransferase, mitochondrial (SHMT) (EC 2.1.2.1) (Glycine hydroxymethyltransferase) (Serine methylase)	SHMT2	0.388998	0.88496	0.221668	0.210817	0.268803	0.000842239
GCP60_HUMAN	6	Golgi resident protein GCP60 (Acyl-CoA-binding domain-containing protein 3) (Golgi complex-associated protein 1) (GOCAP1) (Golgi phosphoprotein 1) (GOLPH1) (PBR- and PKA-associated protein 7) (Peripheral benzodiazepine receptor-associated protein PAP7) [Cleaved into: Golgi resident protein GCP60, N-terminally processed]	ACBD3 GCP60 GOCAP1 GOLPH1	0.53453	0.875533	0.30545	0.333176	0.270031	0.0436419
ES8L2_HUMAN	3	Epidermal growth factor receptor kinase substrate 8-like protein 2 (EPS8-like protein 2) (Epidermal growth factor receptor pathway substrate 8-related protein 2) (EPS8-related protein 2)	EPS8L2 EPS8R2 PP13181	0.549054	-0.346897	0.316127	0.415856	0.282174	0.59847
EFCB6_HUMAN	3	EF-hand calcium-binding domain-containing protein 6 (CAP-binding protein complex-interacting protein 1) (DJ-1-binding protein) (DJBP)	EFCAB6 DJBP KIAA1672	-0.426451	1.06547	0.422121	0.468237	0.597523	0.0915086
KLC2_HUMAN	3	Kinesin light chain 2 (KLC 2)	KLC2	0.450563	0.230085	0.462572	0.452046	0.607874	0.764292
NIBL1_HUMAN	9	Niban-like protein 1 (Meg-3) (Melanoma invasion by ERK) (MINERVA) (Protein FAM129B)	FAM129B C9orf88	0.349628	0.585143	0.201963	0.197526	0.272336	0.0193973
RM14_HUMAN	4	39S ribosomal protein L14, mitochondrial (L14mt) (MRP-L14) (39S ribosomal protein L32, mitochondrial) (L32mt) (MRP-L32) (Mitochondrial large ribosomal subunit protein uL14m)	MRPL14 MRPL32 RPML32	-0.0873863	0.518323	0.400182	0.384895	0.943552	0.35592
SKIV2_HUMAN	3	Helicase SKI2W (Ski2) (EC 3.6.4.-) (Helicase-like protein) (HLP)	SKIV2L DDX13 SKI2W SKIV2 W	0.760141	0.930726	0.479613	0.352216	0.336621	0.0443802
PINK1_HUMAN	4	Serine/threonine-protein kinase PINK1, mitochondrial (EC 2.7.11.1) (BRPK) (PTEN-induced putative kinase protein 1)	PINK1	-0.278143	0.859927	0.33887	0.342981	0.685479	0.0584679
SWAHC_HUMAN	4	Ankyrin repeat domain-containing protein SOWAHC (Ankyrin repeat domain-containing protein 57) (Protein sosondowah homolog C)	SOWAHC ANKRD57 C2orf26	0.554653	0.0382678	0.312324	0.356253	0.265669	0.961171
WNK1_HUMAN	5	Serine/threonine-protein kinase WNK1 (EC 2.7.11.1) (Erythrocyte 65 kDa protein) (p65) (Kinase deficient protein) (Protein kinase lysine-deficient 1) (Protein kinase with no lysine 1) (hWNK1)	WNK1 HSN2 KDP KIAA0344 PRKWNK1	0.355916	-0.0114172	0.269371	0.274121	0.449867	0.982642
SL9A1_HUMAN	3	Sodium/hydrogen exchanger 1 (APNH) (Na(+)/H(+) antiporter, amiloride-sensitive) (Na(+)/H(+) exchanger 1) (NHE-1) (Solute carrier family 9 member 1)	SLC9A1 APNH1 NHE1	-0.236142	0.690694	0.317509	0.326883	0.718812	0.117384
S12A2_HUMAN	5	Solute carrier family 12 member 2 (Basolateral Na-K-Cl symporter) (Bumetanide-sensitive sodium-(potassium)-chloride cotransporter 1)	SLC12A2 NKCC1	0.144015	0.932311	0.22531	0.263841	0.761538	0.00548629
S20A2_HUMAN	3	Sodium-dependent phosphate transporter 2 (Gibbon ape leukemia virus receptor 2) (GLVR-2) (Phosphate transporter 2) (PiT-2) (Pit2) (hPit2) (Solute carrier family 20 member 2)	SLC20A2 GLVR2 PIT2	-0.0281161	-1.44412	0.356984	0.349328	0.979603	0.00154712
AACS_HUMAN	3	Acetoacetyl-CoA synthetase (EC 6.2.1.16) (Acyl-CoA synthetase family member 1) (Protein sur-5 homolog)	AACS ACSF1	0.0191691	0.287964	0.450685	0.405331	0.984971	0.664472
SNPC4_HUMAN	4	snRNA-activating protein complex subunit 4 (SNAPc subunit 4) (Proximal sequence element-binding transcription factor subunit alpha) (PSE-binding factor subunit alpha) (PTF subunit alpha) (snRNA-activating protein complex 190 kDa subunit) (SNAPc 190 kDa subunit)	SNAPC4 SNAP190	0.612608	0.164518	0.257721	0.363206	0.118754	0.794957
FSCN1_HUMAN	17	Fascin (55 kDa actin-bundling protein) (Singed-like protein) (p55)	FSCN1 FAN1 HSN SNL	0.240959	-0.0648901	0.2016	0.194887	0.506029	0.851684
RU17_HUMAN	5	U1 small nuclear ribonucleoprotein 70 kDa (U1 snRNP 70 kDa) (U1-70K) (snRNP70)	SNRNP70 RNPU1Z RPU1 SNRP70 U1AP1	-0.596122	0.117105	0.26348	0.307615	0.139244	0.831324
RU2B_HUMAN	4	U2 small nuclear ribonucleoprotein B'' (U2 snRNP B'')	SNRPB2	-1.09864	-0.080732	0.211847	0.262463	0.000169769	0.862075
SMD2_HUMAN	3	Small nuclear ribonucleoprotein Sm D2 (Sm-D2) (snRNP core protein D2)	SNRPD2 SNRPD1	-0.186144	-0.141581	0.214319	0.234146	0.661552	0.71595
RSMN_HUMAN	3	Small nuclear ribonucleoprotein-associated protein N (snRNP-N) (Sm protein D) (Sm-D) (Sm protein N) (Sm-N) (SmN) (Tissue-specific-splicing protein)	SNRPN HCERN3 SMN	0.214207	1.22591	0.625232	0.42541	0.892312	0.0289675
SNX2_HUMAN	3	Sorting nexin-2 (Transformation-related gene 9 protein) (TRG-9)	SNX2 TRG9	-0.282865	0.249988	0.437964	0.454983	0.76008	0.743123
SODC_HUMAN	4	Superoxide dismutase [Cu-Zn] (EC 1.15.1.1) (Superoxide dismutase 1) (hSod1)	SOD1	-0.180263	-1.42341	0.787896	0.662399	0.940758	0.110721
SP100_HUMAN	3	Nuclear autoantigen Sp-100 (Nuclear dot-associated Sp100 protein) (Speckled 100 kDa)	SP100	0.970872	-0.458594	0.434334	0.532523	0.149307	0.58944
UAP1_HUMAN	8	UDP-N-acetylhexosamine pyrophosphorylase (Antigen X) (AGX) (Sperm-associated antigen 2) [Includes: UDP-N-acetylgalactosamine pyrophosphorylase (EC 2.7.7.83) (AGX-1); UDP-N-acetylglucosamine pyrophosphorylase (EC 2.7.7.23) (AGX-2)]	UAP1 SPAG2	0.656881	1.15303	0.284064	0.244038	0.124784	0.000168709
SRC_HUMAN	3	Proto-oncogene tyrosine-protein kinase Src (EC 2.7.10.2) (Proto-oncogene c-Src) (pp60c-src) (p60-Src)	SRC SRC1	-0.461905	0.224665	0.398455	0.429998	0.52855	0.758521
SPEE_HUMAN	4	Spermidine synthase (SPDSY) (EC 2.5.1.16) (Putrescine aminopropyltransferase)	SRM SPS1 SRML1	0.1875	-0.0351205	0.842442	0.813395	0.942885	0.982642
SRP14_HUMAN	6	Signal recognition particle 14 kDa protein (SRP14) (18 kDa Alu RNA-binding protein)	SRP14	0.476904	0.275364	0.212019	0.262258	0.139814	0.49545
SRP19_HUMAN	5	Signal recognition particle 19 kDa protein (SRP19)	SRP19	-0.342409	-0.412673	0.296122	0.292353	0.527874	0.324638
SRP72_HUMAN	5	Signal recognition particle subunit SRP72 (SRP72) (Signal recognition particle 72 kDa protein)	SRP72	0.638997	0.0782494	0.304859	0.297751	0.173612	0.880583
SRPK2_HUMAN	6	SRSF protein kinase 2 (EC 2.7.11.1) (SFRS protein kinase 2) (Serine/arginine-rich protein-specific kinase 2) (SR-protein-specific kinase 2) [Cleaved into: SRSF protein kinase 2 N-terminal; SRSF protein kinase 2 C-terminal]	SRPK2	0.498836	1.08026	0.254194	0.258545	0.20549	0.000882423
LA_HUMAN	4	Lupus La protein (La autoantigen) (La ribonucleoprotein) (Sjoegren syndrome type B antigen) (SS-B)	SSB	-0.229309	0.163647	0.211717	0.232547	0.566054	0.666655
SSBP_HUMAN	3	Single-stranded DNA-binding protein, mitochondrial (Mt-SSB) (MtSSB) (PWP1-interacting protein 17)	SSBP1 SSBP	-0.126555	-0.992092	0.411111	0.433879	0.907274	0.0895489
SSFA2_HUMAN	3	Sperm-specific antigen 2 (Cleavage signal-1 protein) (CS-1) (Ki-ras-induced actin-interacting protein)	SSFA2 CS1 KIAA1927 KRAP	0.614855	1.54741	0.383636	0.344056	0.331692	0.000698026
SSRP1_HUMAN	3	FACT complex subunit SSRP1 (Chromatin-specific transcription elongation factor 80 kDa subunit) (Facilitates chromatin transcription complex 80 kDa subunit) (FACT 80 kDa subunit) (FACTp80) (Facilitates chromatin transcription complex subunit SSRP1) (Recombination signal sequence recognition protein 1) (Structure-specific recognition protein 1) (hSSRP1) (T160)	SSRP1 FACT80	0.177984	0.308891	0.416168	0.365417	0.855918	0.595496
STAT1_HUMAN	10	Signal transducer and activator of transcription 1-alpha/beta (Transcription factor ISGF-3 components p91/p84)	STAT1	-0.142039	-0.42112	0.14924	0.147268	0.615706	0.0243814
STAT6_HUMAN	3	Signal transducer and activator of transcription 6 (IL-4 Stat)	STAT6	0.224282	-1.15924	0.346876	0.285718	0.76008	0.00186915
STXB1_HUMAN	4	Syntaxin-binding protein 1 (MUNC18-1) (N-Sec1) (Protein unc-18 homolog 1) (Unc18-1) (Protein unc-18 homolog A) (Unc-18A) (p67)	STXBP1 UNC18A	-0.480567	-0.738249	0.242734	0.202904	0.205461	0.00493126
BASI_HUMAN	4	Basigin (5F7) (Collagenase stimulatory factor) (Extracellular matrix metalloproteinase inducer) (EMMPRIN) (Leukocyte activation antigen M6) (OK blood group antigen) (Tumor cell-derived collagenase stimulatory factor) (TCSF) (CD antigen CD147)	BSG UNQ6505/PRO21383	0.141269	1.02648	0.252186	0.240387	0.80201	0.000842239
SVIL_HUMAN	6	Supervillin (Archvillin) (p205/p250)	SVIL	0.423711	0.454784	0.214352	0.235836	0.201054	0.152435
TACC1_HUMAN	3	Transforming acidic coiled-coil-containing protein 1 (Gastric cancer antigen Ga55) (Taxin-1)	TACC1 KIAA1103	0.75475	1.08974	0.302184	0.256179	0.0987047	0.00123219
TAGL_HUMAN	7	Transgelin (22 kDa actin-binding protein) (Protein WS3-10) (Smooth muscle protein 22-alpha) (SM22-alpha)	TAGLN SM22 WS3-10	-0.632285	-1.51806	0.185729	0.233092	0.0136496	5.26765e-07
TALDO_HUMAN	5	Transaldolase (EC 2.2.1.2)	TALDO1 TAL TALDO TALDOR	0.0459973	0.333737	0.256705	0.306796	0.953654	0.475345
SYTC_HUMAN	8	Threonine--tRNA ligase, cytoplasmic (EC 6.1.1.3) (Threonyl-tRNA synthetase) (ThrRS)	TARS	1.01284	0.445716	0.206484	0.236669	0.000181426	0.163428
TBCA_HUMAN	7	Tubulin-specific chaperone A (TCP1-chaperonin cofactor A) (Tubulin-folding cofactor A) (CFA)	TBCA	0.412181	0.451206	0.326284	0.313646	0.476155	0.311774
TCEA1_HUMAN	3	Transcription elongation factor A protein 1 (Transcription elongation factor S-II protein 1) (Transcription elongation factor TFIIS.o)	TCEA1 GTF2S TFIIS	0.461072	0.333412	0.386033	0.381409	0.511316	0.583976
ELOA1_HUMAN	5	Elongin-A (EloA) (Elongin 110 kDa subunit) (RNA polymerase II transcription factor SIII subunit A1) (SIII p110) (Transcription elongation factor B polypeptide 3)	ELOA TCEB3 MSTP059	-0.314134	-0.430675	0.340126	0.337633	0.631682	0.381824
TCF20_HUMAN	6	Transcription factor 20 (TCF-20) (Nuclear factor SPBP) (Protein AR1) (Stromelysin-1 PDGF-responsive element-binding protein) (SPRE-binding protein)	TCF20 KIAA0292 SPBP	0.2866	0.141341	0.225463	0.286963	0.472718	0.771863
TCPA_HUMAN	9	T-complex protein 1 subunit alpha (TCP-1-alpha) (CCT-alpha)	TCP1 CCT1 CCTA	-0.124154	0.012079	0.748268	0.846328	0.956343	0.99055
PRDX2_HUMAN	6	Peroxiredoxin-2 (EC 1.11.1.15) (Natural killer cell-enhancing factor B) (NKEF-B) (PRP) (Thiol-specific antioxidant protein) (TSA) (Thioredoxin peroxidase 1) (Thioredoxin-dependent peroxide reductase 1)	PRDX2 NKEFB TDPX1	-0.479121	-0.226559	0.179545	0.172814	0.0681525	0.366444
TRFE_HUMAN	5	Serotransferrin (Transferrin) (Beta-1 metal-binding globulin) (Siderophilin)	TF PRO1400	0.416338	1.55162	0.182456	0.338755	0.131643	0.000285326
BGH3_HUMAN	5	Transforming growth factor-beta-induced protein ig-h3 (Beta ig-h3) (Kerato-epithelin) (RGD-containing collagen-associated protein) (RGD-CAP)	TGFBI BIGH3	-0.372607	-0.869258	0.304999	0.321175	0.497207	0.0381291
TGM2_HUMAN	8	Protein-glutamine gamma-glutamyltransferase 2 (EC 2.3.2.13) (Tissue transglutaminase) (Transglutaminase C) (TG(C)) (TGC) (TGase C) (Transglutaminase H) (TGase H) (Transglutaminase-2) (TGase-2)	TGM2	0.361184	0.432773	0.159101	0.169763	0.133021	0.0496415
TSP1_HUMAN	12	Thrombospondin-1	THBS1 TSP TSP1	0.378277	0.322917	0.18754	0.183973	0.184841	0.197494
TSP4_HUMAN	3	Thrombospondin-4	THBS4 TSP4	0.64436	-0.606884	0.336199	0.375479	0.223334	0.252938
THOP1_HUMAN	3	Thimet oligopeptidase (EC 3.4.24.15) (Endopeptidase 24.15) (MP78)	THOP1	0.0699371	0.126772	0.366612	0.375793	0.951208	0.850818
ZO1_HUMAN	13	Tight junction protein ZO-1 (Tight junction protein 1) (Zona occludens protein 1) (Zonula occludens protein 1)	TJP1 ZO1	-0.128398	0.124743	0.134582	0.13031	0.613644	0.537918
TKT_HUMAN	12	Transketolase (TK) (EC 2.2.1.1)	TKT	0.355087	0.188101	0.121309	0.119723	0.0381692	0.259948
TLN1_HUMAN	42	Talin-1	TLN1 KIAA1027 TLN	0.315834	0.325972	0.0847501	0.0965278	0.00391108	0.00576934
TYB4_HUMAN	3	Thymosin beta-4 (T beta-4) (Fx) [Cleaved into: Hematopoietic system regulatory peptide (Seraspenide)]	TMSB4X TB4X THYB4 TMSB4	-0.117768	-1.27538	0.517618	0.657355	0.941408	0.155418
TOP2A_HUMAN	10	DNA topoisomerase 2-alpha (EC 5.99.1.3) (DNA topoisomerase II, alpha isozyme)	TOP2A TOP2	0.158459	0.944746	0.180686	0.235612	0.654635	0.00115499
TOP2B_HUMAN	6	DNA topoisomerase 2-beta (EC 5.99.1.3) (DNA topoisomerase II, beta isozyme)	TOP2B	-0.366177	-0.875101	0.277471	0.281995	0.449867	0.0162163
TP53B_HUMAN	10	TP53-binding protein 1 (53BP1) (p53-binding protein 1) (p53BP1)	TP53BP1	0.0139373	0.95537	0.188144	0.198206	0.979603	9.90943e-05
TPIS_HUMAN	13	Triosephosphate isomerase (TIM) (EC 5.3.1.1) (Triose-phosphate isomerase)	TPI1 TPI	0.617679	0.937296	0.147391	0.151835	0.00125743	5.59314e-07
TPM4_HUMAN	28	Tropomyosin alpha-4 chain (TM30p1) (Tropomyosin-4)	TPM4	0.0692006	-0.277441	0.182087	0.187616	0.875677	0.291497
TPM2_HUMAN	13	Tropomyosin beta chain (Beta-tropomyosin) (Tropomyosin-2)	TPM2 TMSB	0.529243	0.0312329	0.628362	0.614266	0.672237	0.980523
TPM1_HUMAN	11	Tropomyosin alpha-1 chain (Alpha-tropomyosin) (Tropomyosin-1)	TPM1 C15orf13 TMSA	-0.489437	0.013665	0.0644618	0.0637437	1.43591e-09	0.906869
TPM3_HUMAN	7	Tropomyosin alpha-3 chain (Gamma-tropomyosin) (Tropomyosin-3) (Tropomyosin-5) (hTM5)	TPM3	0.0917399	-0.0503655	0.121599	0.138643	0.71441	0.838572
TPR_HUMAN	21	Nucleoprotein TPR (Megator) (NPC-associated intranuclear protein) (Translocated promoter region protein)	TPR	0.373964	0.434892	0.166464	0.167753	0.132898	0.0419487
ENPL_HUMAN	14	Endoplasmin (94 kDa glucose-regulated protein) (GRP-94) (Heat shock protein 90 kDa beta member 1) (Tumor rejection antigen 1) (gp96 homolog)	HSP90B1 GRP94 TRA1	0.0661828	0.428354	0.169537	0.176303	0.871413	0.061048
CO3_HUMAN	5	Complement C3 (C3 and PZP-like alpha-2-macroglobulin domain-containing protein 1) [Cleaved into: Complement C3 beta chain; C3-beta-c (C3bc); Complement C3 alpha chain; C3a anaphylatoxin; Acylation stimulating protein (ASP) (C3adesArg); Complement C3b alpha' chain; Complement C3c alpha' chain fragment 1; Complement C3dg fragment; Complement C3g fragment; Complement C3d fragment; Complement C3f fra…	C3 CPAMD1	0.265849	0.278894	0.262437	0.303896	0.597523	0.562221
TCPG_HUMAN	7	T-complex protein 1 subunit gamma (TCP-1-gamma) (CCT-gamma) (hTRiC5)	CCT3 CCTG TRIC5	0.114668	1.69837	0.207863	0.226844	0.805045	1.30729e-08
TRIO_HUMAN	6	Triple functional domain protein (EC 2.7.11.1) (PTPRF-interacting protein)	TRIO	-0.274473	0.620696	0.249531	0.37134	0.555154	0.228244
TRIP6_HUMAN	5	Thyroid receptor-interacting protein 6 (TR-interacting protein 6) (TRIP-6) (Opa-interacting protein 1) (OIP-1) (Zyxin-related protein 1) (ZRP-1)	TRIP6 OIP1	-0.140518	-0.0554825	0.519214	0.502768	0.924207	0.959964
TTC1_HUMAN	4	Tetratricopeptide repeat protein 1 (TPR repeat protein 1)	TTC1 TPR1	0.77369	0.223037	0.249688	0.269859	0.0331092	0.600181
TTC3_HUMAN	6	E3 ubiquitin-protein ligase TTC3 (EC 2.3.2.27) (Protein DCRR1) (RING finger protein 105) (RING-type E3 ubiquitin transferase TTC3) (TPR repeat protein D) (Tetratricopeptide repeat protein 3) (TPR repeat protein 3)	TTC3 DCRR1 RNF105 TPRD	0.561869	0.49655	0.307773	0.312372	0.246757	0.257759
TTC4_HUMAN	4	Tetratricopeptide repeat protein 4 (TPR repeat protein 4)	TTC4 My044	0.21229	0.504446	0.376245	0.324115	0.800411	0.269928
TBA4A_HUMAN	3	Tubulin alpha-4A chain (Alpha-tubulin 1) (Testis-specific alpha-tubulin) (Tubulin H2-alpha) (Tubulin alpha-1 chain)	TUBA4A TUBA1	1.80786	1.16064	0.351047	0.357194	0.000251463	0.0139209
S31A5_HUMAN	5	Spermatogenesis-associated protein 31A5 (Protein FAM75A5)	SPATA31A5 FAM75A5	-0.104209	0.386428	0.369541	0.431059	0.919974	0.570382
MROH1_HUMAN	3	Maestro heat-like repeat-containing protein family member 1 (HEAT repeat-containing protein 7A)	MROH1 HEATR7A KIAA1833	0.751431	0.602634	0.437824	0.51462	0.290936	0.436385
TBB2A_HUMAN	5	Tubulin beta-2A chain (Tubulin beta class IIa)	TUBB2A TUBB2	-0.232081	-0.00954664	0.359961	0.405415	0.76008	0.986998
EFTU_HUMAN	5	Elongation factor Tu, mitochondrial (EF-Tu) (P43)	TUFM	-0.534873	-0.0226571	0.437703	0.426902	0.497207	0.980523
THIO_HUMAN	5	Thioredoxin (Trx) (ATL-derived factor) (ADF) (Surface-associated sulphydryl protein) (SASP)	TXN TRDX TRX TRX1	-0.17764	-0.275306	0.358856	0.416067	0.828016	0.687943
UBA1_HUMAN	15	Ubiquitin-like modifier-activating enzyme 1 (EC 6.2.1.45) (Protein A1S9) (Ubiquitin-activating enzyme E1)	UBA1 A1S9T UBE1	0.0256834	0.643276	0.517797	0.619478	0.984971	0.499812
UCHL1_HUMAN	10	Ubiquitin carboxyl-terminal hydrolase isozyme L1 (UCH-L1) (EC 3.4.19.12) (EC 6.-.-.-) (Neuron cytoplasmic protein 9.5) (PGP 9.5) (PGP9.5) (Ubiquitin thioesterase L1)	UCHL1	-0.12048	0.278761	0.162975	0.148818	0.718812	0.16473
UFD1_HUMAN	3	Ubiquitin recognition factor in ER-associated degradation protein 1 (Ubiquitin fusion degradation protein 1) (UB fusion protein 1)	UFD1 UFD1L	-0.817387	0.186562	0.358079	0.325345	0.139814	0.731207
UGDH_HUMAN	14	UDP-glucose 6-dehydrogenase (UDP-Glc dehydrogenase) (UDP-GlcDH) (UDPGDH) (EC 1.1.1.22)	UGDH	-0.588648	-0.0526134	0.317359	0.294829	0.230764	0.925795
UGPA_HUMAN	5	UTP--glucose-1-phosphate uridylyltransferase (EC 2.7.7.9) (UDP-glucose pyrophosphorylase) (UDPGP) (UGPase)	UGP2 UGP1	0.94898	-1.43561	0.214908	0.255363	0.00113596	1.72459e-05
QCR1_HUMAN	4	Cytochrome b-c1 complex subunit 1, mitochondrial (Complex III subunit 1) (Core protein I) (Ubiquinol-cytochrome-c reductase complex core protein 1)	UQCRC1	0.600397	0.62456	0.332087	0.314768	0.256897	0.142882
QCR6_HUMAN	3	Cytochrome b-c1 complex subunit 6, mitochondrial (Complex III subunit 6) (Complex III subunit VIII) (Cytochrome c1 non-heme 11 kDa protein) (Mitochondrial hinge protein) (Ubiquinol-cytochrome c reductase complex 11 kDa protein)	UQCRH	-0.463902	-0.0182372	0.562254	0.564673	0.683535	0.984634
UTRO_HUMAN	14	Utrophin (Dystrophin-related protein 1) (DRP-1)	UTRN DMDL DRP1	-0.244624	-0.322073	0.16536	0.159835	0.379063	0.130018
SYVC_HUMAN	14	Valine--tRNA ligase (EC 6.1.1.9) (Protein G7a) (Valyl-tRNA synthetase) (ValRS)	VARS G7A VARS2	0.193104	0.621474	0.17287	0.180394	0.544699	0.00551499
VASP_HUMAN	6	Vasodilator-stimulated phosphoprotein (VASP)	VASP	-0.137122	0.223197	0.760211	0.776881	0.953654	0.868804
VINC_HUMAN	22	Vinculin (Metavinculin) (MV)	VCL	-0.268874	-0.0421598	0.126448	0.149269	0.159691	0.868804
TERA_HUMAN	24	Transitional endoplasmic reticulum ATPase (TER ATPase) (EC 3.6.4.6) (15S Mg(2+)-ATPase p97 subunit) (Valosin-containing protein) (VCP)	VCP	-0.517424	-0.245659	0.357248	0.386429	0.390857	0.698786
VDAC1_HUMAN	9	Voltage-dependent anion-selective channel protein 1 (VDAC-1) (hVDAC1) (Outer mitochondrial membrane protein porin 1) (Plasmalemmal porin) (Porin 31HL) (Porin 31HM)	VDAC1 VDAC	-0.0548502	0.222356	0.297241	0.305134	0.953168	0.651509
VDAC2_HUMAN	8	Voltage-dependent anion-selective channel protein 2 (VDAC-2) (hVDAC2) (Outer mitochondrial membrane protein porin 2)	VDAC2	0.295516	0.821448	0.40048	0.401859	0.718812	0.127217
SYWC_HUMAN	7	Tryptophan--tRNA ligase, cytoplasmic (EC 6.1.1.2) (Interferon-induced protein 53) (IFP53) (Tryptophanyl-tRNA synthetase) (TrpRS) (hWRS) [Cleaved into: T1-TrpRS; T2-TrpRS]	WARS IFI53 WRS	0.641646	0.850505	0.318856	0.321569	0.187845	0.0411691
WIPF1_HUMAN	10	WAS/WASL-interacting protein family member 1 (Protein PRPL-2) (Wiskott-Aldrich syndrome protein-interacting protein) (WASP-interacting protein)	WIPF1 WASPIP WIP	0.710102	0.469283	0.153412	0.154585	0.000300492	0.0164015
IF4H_HUMAN	5	Eukaryotic translation initiation factor 4H (eIF-4H) (Williams-Beuren syndrome chromosomal region 1 protein)	EIF4H KIAA0038 WBSCR1 WSCR1	-0.129503	-0.339169	0.326068	0.290726	0.870394	0.436385
CLIP2_HUMAN	4	CAP-Gly domain-containing linker protein 2 (Cytoplasmic linker protein 115) (CLIP-115) (Cytoplasmic linker protein 2) (Williams-Beuren syndrome chromosomal region 3 protein) (Williams-Beuren syndrome chromosomal region 4 protein)	CLIP2 CYLN2 KIAA0291 WBSCR3 WBSCR4 WSCR4	-0.164809	0.287661	0.29704	0.257874	0.804673	0.463515
XPP1_HUMAN	4	Xaa-Pro aminopeptidase 1 (EC 3.4.11.9) (Aminoacylproline aminopeptidase) (Cytosolic aminopeptidase P) (Soluble aminopeptidase P) (sAmp) (X-Pro aminopeptidase 1) (X-prolyl aminopeptidase 1, soluble)	XPNPEP1 XPNPEPL XPNPEPL1	-0.163743	1.13527	0.313716	0.341738	0.816979	0.0106732
XRCC5_HUMAN	8	X-ray repair cross-complementing protein 5 (EC 3.6.4.-) (86 kDa subunit of Ku antigen) (ATP-dependent DNA helicase 2 subunit 2) (ATP-dependent DNA helicase II 80 kDa subunit) (CTC box-binding factor 85 kDa subunit) (CTC85) (CTCBF) (DNA repair protein XRCC5) (Ku80) (Ku86) (Lupus Ku autoantigen protein p86) (Nuclear factor IV) (Thyroid-lupus autoantigen) (TLAA) (X-ray repair complementing defective…	XRCC5 G22P2	0.166946	0.2719	0.189172	0.191584	0.654217	0.318696
1433B_HUMAN	5	14-3-3 protein beta/alpha (Protein 1054) (Protein kinase C inhibitor protein 1) (KCIP-1) [Cleaved into: 14-3-3 protein beta/alpha, N-terminally processed]	YWHAB	0.134172	-0.764265	1.08795	0.987951	0.968842	0.628891
1433E_HUMAN	4	14-3-3 protein epsilon (14-3-3E)	YWHAE	-0.2143	0.304349	0.317849	0.351618	0.752582	0.587434
1433G_HUMAN	5	14-3-3 protein gamma (Protein kinase C inhibitor protein 1) (KCIP-1) [Cleaved into: 14-3-3 protein gamma, N-terminally processed]	YWHAG	-0.0566651	-0.292033	0.421767	0.434584	0.965608	0.683265
1433F_HUMAN	3	14-3-3 protein eta (Protein AS1)	YWHAH YWHA1	0.0671904	0.518892	0.397995	0.368234	0.956343	0.327412
SF01_HUMAN	6	Splicing factor 1 (Mammalian branch point-binding protein) (BBP) (mBBP) (Transcription factor ZFM1) (Zinc finger gene in MEN1 locus) (Zinc finger protein 162)	SF1 ZFM1 ZNF162	1.00344	0.659786	0.276693	0.266669	0.00842389	0.059771
CNBP_HUMAN	7	Cellular nucleic acid-binding protein (CNBP) (Zinc finger protein 9)	CNBP RNF163 ZNF9	-0.419089	-0.247475	0.184832	0.20979	0.135018	0.428463
TRI25_HUMAN	5	E3 ubiquitin/ISG15 ligase TRIM25 (EC 6.3.2.n3) (Estrogen-responsive finger protein) (RING finger protein 147) (RING-type E3 ubiquitin transferase) (EC 2.3.2.27) (RING-type E3 ubiquitin transferase TRIM25) (Tripartite motif-containing protein 25) (Ubiquitin/ISG15-conjugating enzyme TRIM25) (Zinc finger protein 147)	TRIM25 EFP RNF147 ZNF147	0.246235	-0.0860919	0.244902	0.266564	0.597523	0.8568
ZYX_HUMAN	14	Zyxin (Zyxin-2)	ZYX	0.338034	0.168074	0.11661	0.106803	0.0389951	0.258389
LUZP1_HUMAN	9	Leucine zipper protein 1	LUZP1	0.128204	0.0845937	0.145036	0.167303	0.654211	0.764292
CSDE1_HUMAN	7	Cold shock domain-containing protein E1 (N-ras upstream gene protein) (Protein UNR)	CSDE1 D1S155E KIAA0885 NRU UNR	-0.215625	0.703371	0.255622	0.286328	0.672237	0.0609325
CA2D1_HUMAN	6	Voltage-dependent calcium channel subunit alpha-2/delta-1 (Voltage-gated calcium channel subunit alpha-2/delta-1) [Cleaved into: Voltage-dependent calcium channel subunit alpha-2-1; Voltage-dependent calcium channel subunit delta-1]	CACNA2D1 CACNL2A CCHL2A MHS3	0.103701	0.0513108	0.175711	0.191236	0.787368	0.876519
PXDN_HUMAN	7	Peroxidasin homolog (EC 1.11.1.7) (Melanoma-associated antigen MG50) (Vascular peroxidase 1) (p53-responsive gene 2 protein)	PXDN KIAA0230 MG50 PRG2 VPO VPO1	0.239689	-0.943616	0.200365	0.233242	0.506101	0.00122429
MOGS_HUMAN	4	Mannosyl-oligosaccharide glucosidase (EC 3.2.1.106) (Processing A-glucosidase I)	MOGS GCS1	0.552349	0.166725	0.251151	0.221838	0.155104	0.641196
AHNK_HUMAN	269	Neuroblast differentiation-associated protein AHNAK (Desmoyokin)	AHNAK PM227	0.110214	0.113899	0.025777	0.0251489	0.000550121	0.00011121
DDX54_HUMAN	4	ATP-dependent RNA helicase DDX54 (EC 3.6.4.13) (ATP-dependent RNA helicase DP97) (DEAD box RNA helicase 97 kDa) (DEAD box protein 54)	DDX54	-0.668186	0.133492	0.391111	0.370977	0.290948	0.839632
ASPC1_HUMAN	7	Tether containing UBX domain for GLUT4 (Alveolar soft part sarcoma chromosomal region candidate gene 1 protein) (Alveolar soft part sarcoma locus) (Renal papillary cell carcinoma protein 17) (UBX domain-containing protein 9)	ASPSCR1 ASPL RCC17 TUG UBXD9 UBXN9	-0.214488	-0.464719	0.252452	0.272389	0.670451	0.214868
TM109_HUMAN	4	Transmembrane protein 109 (Mitsugumin-23) (Mg23)	TMEM109	-0.566682	-1.47097	0.29001	0.328585	0.210497	0.000597938
PYR1_HUMAN	3	CAD protein [Includes: Glutamine-dependent carbamoyl-phosphate synthase (EC 6.3.5.5); Aspartate carbamoyltransferase (EC 2.1.3.2); Dihydroorotase (EC 3.5.2.3)]	CAD	0.165121	-0.421	0.342512	0.326924	0.832831	0.37915
MBOA7_HUMAN	3	Lysophospholipid acyltransferase 7 (LPLAT 7) (EC 2.3.1.-) (1-acylglycerophosphatidylinositol O-acyltransferase) (EC 2.3.1.n4) (Bladder and breast carcinoma-overexpressed gene 1 protein) (Leukocyte receptor cluster member 4) (Lysophosphatidylinositol acyltransferase) (LPIAT) (Lyso-PI acyltransferase) (Membrane-bound O-acyltransferase domain-containing protein 7) (O-acyltransferase domain-containin…	MBOAT7 BB1 LENG4 OACT7	-0.787233	0.281431	0.459335	0.485144	0.290948	0.727582
PRC2A_HUMAN	9	Protein PRRC2A (HLA-B-associated transcript 2) (Large proline-rich protein BAT2) (Proline-rich and coiled-coil-containing protein 2A) (Protein G2)	PRRC2A BAT2 G2	1.10037	1.0512	0.224266	0.237471	0.000158213	0.00035719
FYCO1_HUMAN	6	FYVE and coiled-coil domain-containing protein 1 (Zinc finger FYVE domain-containing protein 7)	FYCO1 ZFYVE7	0.456036	-0.209766	0.245164	0.263574	0.234605	0.617194
AIMP2_HUMAN	3	Aminoacyl tRNA synthase complex-interacting multifunctional protein 2 (Multisynthase complex auxiliary component p38) (Protein JTV-1)	AIMP2 JTV1 PRO0992	-0.343232	0.637702	0.34233	0.392049	0.597927	0.249985
GT251_HUMAN	4	Procollagen galactosyltransferase 1 (EC 2.4.1.50) (Collagen beta(1-O)galactosyltransferase 1) (ColGalT 1) (Glycosyltransferase 25 family member 1) (Hydroxylysine galactosyltransferase 1)	COLGALT1 GLT25D1 PSEC0241	0.0460318	0.517698	0.391533	0.35826	0.971278	0.311774
MILK2_HUMAN	6	MICAL-like protein 2 (Junctional Rab13-binding protein) (Molecule interacting with CasL-like 2) (MICAL-L2)	MICALL2 JRAB	0.372566	0.219737	0.213077	0.217688	0.270031	0.510936
MYH14_HUMAN	10	Myosin-14 (Myosin heavy chain 14) (Myosin heavy chain, non-muscle IIc) (Non-muscle myosin heavy chain IIc) (NMHC II-C)	MYH14 KIAA2034 FP17425	-0.296106	0.167217	0.18989	0.162181	0.339331	0.504023
PEAK1_HUMAN	7	Pseudopodium-enriched atypical kinase 1 (EC 2.7.10.2) (Sugen kinase 269) (Tyrosine-protein kinase SgK269)	PEAK1 KIAA2002	-0.0523995	-1.01468	0.239239	0.201219	0.94345	5.9357e-05
PANK2_HUMAN	3	Pantothenate kinase 2, mitochondrial (hPanK2) (EC 2.7.1.33) (Pantothenic acid kinase 2)	PANK2 C20orf48	-0.827682	-1.94107	0.369267	0.307232	0.145048	3.28521e-06
CCD15_HUMAN	4	Coiled-coil domain-containing protein 15	CCDC15	0.751347	1.03442	0.273722	0.283314	0.061598	0.00476642
CALD1_HUMAN	41	Caldesmon (CDM)	CALD1 CAD CDM	-0.0684836	-0.05007	0.15717	0.166007	0.851254	0.864689
HKDC1_HUMAN	3	Putative hexokinase HKDC1 (EC 2.7.1.1) (Hexokinase domain-containing protein 1)	HKDC1	-0.721395	-0.592024	0.442035	0.400883	0.321579	0.302721
NU214_HUMAN	13	Nuclear pore complex protein Nup214 (214 kDa nucleoporin) (Nucleoporin Nup214) (Protein CAN)	NUP214 CAIN CAN KIAA0023	-0.0738978	0.259944	0.201437	0.133467	0.88327	0.14459
RUFY1_HUMAN	4	RUN and FYVE domain-containing protein 1 (FYVE-finger protein EIP1) (La-binding protein 1) (Rab4-interacting protein) (Zinc finger FYVE domain-containing protein 12)	RUFY1 RABIP4 ZFYVE12	0.0213427	-0.795285	0.266414	0.384706	0.979603	0.125181
PREX2_HUMAN	5	Phosphatidylinositol 3,4,5-trisphosphate-dependent Rac exchanger 2 protein (P-Rex2) (PtdIns(3,4,5)-dependent Rac exchanger 2) (DEP domain-containing protein 2)	PREX2 DEPDC2	0.481947	0.542778	0.355402	0.351709	0.437934	0.273113
STAM1_HUMAN	4	Signal transducing adapter molecule 1 (STAM-1)	STAM STAM1	-0.807353	-1.58152	0.354928	0.379314	0.138952	0.00126295
PKHO2_HUMAN	3	Pleckstrin homology domain-containing family O member 2 (PH domain-containing family O member 2) (Pleckstrin homology domain-containing family Q member 1) (PH domain-containing family Q member 1)	PLEKHO2 PLEKHQ1 PP9099	0.366598	-0.222912	0.295633	0.336367	0.49062	0.687943
TET1_HUMAN	11	Methylcytosine dioxygenase TET1 (EC 1.14.11.n2) (CXXC-type zinc finger protein 6) (Leukemia-associated protein with a CXXC domain) (Ten-eleven translocation 1 gene protein)	TET1 CXXC6 KIAA1676 LCX	0.143219	0.196639	0.233277	0.222239	0.774824	0.574446
RHG39_HUMAN	5	Rho GTPase-activating protein 39	ARHGAP39 KIAA1688	-0.512127	-0.0965242	0.349141	0.285792	0.387606	0.850818
UBP5_HUMAN	6	Ubiquitin carboxyl-terminal hydrolase 5 (EC 3.4.19.12) (Deubiquitinating enzyme 5) (Isopeptidase T) (Ubiquitin thioesterase 5) (Ubiquitin-specific-processing protease 5)	USP5 ISOT	-0.0161678	0.538516	0.316133	0.336448	0.984971	0.253445
FXR1_HUMAN	7	Fragile X mental retardation syndrome-related protein 1 (hFXR1p)	FXR1	0.10152	-0.0943739	0.220082	0.234909	0.840552	0.823173
PABP2_HUMAN	4	Polyadenylate-binding protein 2 (PABP-2) (Poly(A)-binding protein 2) (Nuclear poly(A)-binding protein 1) (Poly(A)-binding protein II) (PABII) (Polyadenylate-binding nuclear protein 1)	PABPN1 PAB2 PABP2	1.18434	1.46238	0.387952	0.313887	0.0360884	0.00035719
CALR_HUMAN	17	Calreticulin (CRP55) (Calregulin) (Endoplasmic reticulum resident protein 60) (ERp60) (HACBP) (grp60)	CALR CRTC	0.119541	0.210912	0.100106	0.109239	0.506101	0.148735
CALU_HUMAN	11	Calumenin (Crocalbin) (IEF SSP 9302)	CALU	0.551063	1.40146	0.157794	0.16324	0.00945024	4.41093e-12
RBP56_HUMAN	3	TATA-binding protein-associated factor 2N (68 kDa TATA-binding protein-associated factor) (TAF(II)68) (TAFII68) (RNA-binding protein 56)	TAF15 RBP56 TAF2N	-0.362581	-0.524725	0.290999	0.278044	0.489483	0.169402
TMX1_HUMAN	3	Thioredoxin-related transmembrane protein 1 (Thioredoxin domain-containing protein 1) (Transmembrane Trx-related protein)	TMX1 TMX TXNDC TXNDC1 PSEC0085 UNQ235/PRO268	0.983324	1.69484	0.331154	0.300065	0.0428477	3.52738e-05
TXND5_HUMAN	11	Thioredoxin domain-containing protein 5 (Endoplasmic reticulum resident protein 46) (ER protein 46) (ERp46) (Thioredoxin-like protein p46)	TXNDC5 TLP46 UNQ364/PRO700	-0.242617	-0.346167	0.209978	0.206905	0.526784	0.223931
T22D4_HUMAN	3	TSC22 domain family protein 4 (TSC22-related-inducible leucine zipper protein 2) (Tsc-22-like protein THG-1)	TSC22D4 THG1 TILZ2	0.941614	-0.317349	0.3776	0.342858	0.0988765	0.561668
DOCK8_HUMAN	8	Dedicator of cytokinesis protein 8	DOCK8	-0.00321569	0.194055	0.263676	0.200892	0.993488	0.5346
SYMPK_HUMAN	3	Symplekin	SYMPK SPK	0.317935	0.505301	0.342412	0.331226	0.631358	0.282936
SEH1_HUMAN	3	Nucleoporin SEH1 (GATOR complex protein SEH1) (Nup107-160 subcomplex subunit SEH1) (SEC13-like protein)	SEH1L SEC13L SEH1	0.982239	0.378292	0.246778	0.259442	0.00465586	0.309388
ACTN4_HUMAN	23	Alpha-actinin-4 (Non-muscle alpha-actinin 4)	ACTN4	0.288211	0.322174	0.0845709	0.0853491	0.0106951	0.00174566
CALX_HUMAN	7	Calnexin (IP90) (Major histocompatibility complex class I antigen-binding protein p88) (p90)	CANX	-0.558139	-0.307203	0.226601	0.198139	0.0967613	0.268726
CAPG_HUMAN	8	Macrophage-capping protein (Actin regulatory protein CAP-G)	CAPG AFCP MCP	-0.0844322	-0.23967	0.267919	0.304194	0.904396	0.620575
USP9X_HUMAN	3	Probable ubiquitin carboxyl-terminal hydrolase FAF-X (EC 3.4.19.12) (Deubiquitinating enzyme FAF-X) (Fat facets in mammals) (hFAM) (Fat facets protein-related, X-linked) (Ubiquitin thioesterase FAF-X) (Ubiquitin-specific protease 9, X chromosome) (Ubiquitin-specific-processing protease FAF-X)	USP9X DFFRX FAM USP9	0.0608879	0.681143	0.337281	0.341552	0.953654	0.142882
CAN1_HUMAN	3	Calpain-1 catalytic subunit (EC 3.4.22.52) (Calcium-activated neutral proteinase 1) (CANP 1) (Calpain mu-type) (Calpain-1 large subunit) (Cell proliferation-inducing gene 30 protein) (Micromolar-calpain) (muCANP)	CAPN1 CANPL1 PIG30	-0.610885	-1.68267	0.345915	0.376313	0.270031	0.000735753
SMC1A_HUMAN	12	Structural maintenance of chromosomes protein 1A (SMC protein 1A) (SMC-1-alpha) (SMC-1A) (Sb1.8)	SMC1A DXS423E KIAA0178 SB1.8 SMC1 SMC1L1	0.254804	0.424819	0.1707	0.200802	0.372328	0.110446
CAN2_HUMAN	7	Calpain-2 catalytic subunit (EC 3.4.22.53) (Calcium-activated neutral proteinase 2) (CANP 2) (Calpain M-type) (Calpain large polypeptide L2) (Calpain-2 large subunit) (Millimolar-calpain) (M-calpain)	CAPN2 CANPL2	0.278465	0.458156	0.203264	0.190137	0.432834	0.0675972
NAA10_HUMAN	3	N-alpha-acetyltransferase 10 (EC 2.3.1.255) (N-terminal acetyltransferase complex ARD1 subunit homolog A) (hARD1) (NatA catalytic subunit Naa10)	NAA10 ARD1 ARD1A TE2	0.0316088	2.08027	0.434424	0.371852	0.979603	3.95074e-05
DYSF_HUMAN	3	Dysferlin (Dystrophy-associated fer-1-like protein) (Fer-1-like protein 1)	DYSF FER1L1	-0.203054	-0.7939	0.500898	0.485883	0.867955	0.247739
CAZA1_HUMAN	4	F-actin-capping protein subunit alpha-1 (CapZ alpha-1)	CAPZA1	0.962051	0.891865	0.37732	0.294848	0.0886167	0.0204292
PICAL_HUMAN	7	Phosphatidylinositol-binding clathrin assembly protein (Clathrin assembly lymphoid myeloid leukemia protein)	PICALM CALM	0.597962	-0.607494	0.199545	0.204427	0.0360884	0.0205883
DLRB1_HUMAN	3	Dynein light chain roadblock-type 1 (Bithoraxoid-like protein) (BLP) (Dynein light chain 2A, cytoplasmic) (Dynein-associated protein Km23) (Roadblock domain-containing protein 1)	DYNLRB1 BITH DNCL2A DNLC2A ROBLD1 HSPC162	-1.2267	0.399979	0.40474	0.393593	0.0383623	0.510733
TLN2_HUMAN	7	Talin-2	TLN2 KIAA0320	0.109332	0.594733	0.209593	0.212501	0.816979	0.0299293
AP2D_HUMAN	3	Transcription factor AP-2-delta (AP2-delta) (Activating enhancer-binding protein 2-delta) (Transcription factor AP-2-beta-like 1)	TFAP2D TFAP2BL1	-0.3144	-0.988486	0.448089	0.696523	0.736028	0.324638
EMIL2_HUMAN	3	EMILIN-2 (Elastin microfibril interface-located protein 2) (Elastin microfibril interfacer 2) (Protein FOAP-10)	EMILIN2	0.335846	-0.222	0.371975	0.484897	0.646	0.79231
QRIC2_HUMAN	3	Glutamine-rich protein 2	QRICH2	-0.519993	-1.19967	0.463469	0.366124	0.547504	0.0129547
TAGL2_HUMAN	7	Transgelin-2 (Epididymis tissue protein Li 7e) (SM22-alpha homolog)	TAGLN2 KIAA0120 CDABP0035	0.606089	0.0719407	0.23607	0.239788	0.0804519	0.864922
ENKD1_HUMAN	3	Enkurin domain-containing protein 1	ENKD1 C16orf48 UNQ6410/PRO21183	-0.027684	-0.798319	0.388306	0.437551	0.979603	0.183587
EEA1_HUMAN	15	Early endosome antigen 1 (Endosome-associated protein p162) (Zinc finger FYVE domain-containing protein 2)	EEA1 ZFYVE2	-0.180196	0.300154	0.166831	0.147614	0.563895	0.126816
NLRC5_HUMAN	5	Protein NLRC5 (Caterpiller protein 16.1) (CLR16.1) (Nucleotide-binding oligomerization domain protein 27) (Nucleotide-binding oligomerization domain protein 4)	NLRC5 NOD27 NOD4	-0.315538	-0.117674	0.413465	0.344434	0.712366	0.850109
STX7_HUMAN	4	Syntaxin-7	STX7	-0.474361	-0.137326	0.36681	0.347797	0.467077	0.825117
PDIP3_HUMAN	4	Polymerase delta-interacting protein 3 (46 kDa DNA polymerase delta interaction protein) (p46) (S6K1 Aly/REF-like target) (SKAR)	POLDIP3 KIAA1649 PDIP46	0.399943	-1.1053	0.270348	0.336225	0.385178	0.0116639
ARFG2_HUMAN	5	ADP-ribosylation factor GTPase-activating protein 2 (ARF GAP 2) (GTPase-activating protein ZNF289) (Zinc finger protein 289)	ARFGAP2 ZNF289 Nbla10535	1.13082	0.919552	0.286036	0.323772	0.00391108	0.028897
MK67I_HUMAN	4	MKI67 FHA domain-interacting nucleolar phosphoprotein (Nucleolar phosphoprotein Nopp34) (Nucleolar protein interacting with the FHA domain of pKI-67) (hNIFK)	NIFK MKI67IP NOPP34	0.293038	-0.522514	0.239257	0.253107	0.497207	0.127269
SPIR2_HUMAN	3	Protein spire homolog 2 (Spir-2)	SPIRE2 KIAA1832 SPIR2	0.307061	0.371262	0.367807	0.389619	0.677397	0.546658
KDM2B_HUMAN	5	Lysine-specific demethylase 2B (EC 1.14.11.27) (CXXC-type zinc finger protein 2) (F-box and leucine-rich repeat protein 10) (F-box protein FBL10) (F-box/LRR-repeat protein 10) (JmjC domain-containing histone demethylation protein 1B) (Jumonji domain-containing EMSY-interactor methyltransferase motif protein) (Protein JEMMA) (Protein-containing CXXC domain 2) ([Histone-H3]-lysine-36 demethylase 1B)	KDM2B CXXC2 FBL10 FBXL10 JHDM1B PCCX2	-0.32518	-0.181303	0.324699	0.334726	0.597544	0.746406
SRBS2_HUMAN	7	Sorbin and SH3 domain-containing protein 2 (Arg-binding protein 2) (ArgBP2) (Arg/Abl-interacting protein 2) (Sorbin)	SORBS2 ARGBP2 KIAA0777	-0.669414	-0.692446	0.162892	0.175575	0.00202206	0.00153565
HDGR2_HUMAN	3	Hepatoma-derived growth factor-related protein 2 (HRP-2) (Hepatoma-derived growth factor 2) (HDGF-2)	HDGFL2 HDGF2 HDGFRP2 UNQ785/PRO1604	-0.0143467	-0.317405	0.297264	0.346767	0.984971	0.56317
PRC2B_HUMAN	6	Protein PRRC2B (HLA-B-associated transcript 2-like 1) (Proline-rich coiled-coil protein 2B)	PRRC2B BAT2L BAT2L1 KIAA0515	-0.374466	-0.315897	0.381435	0.381617	0.603268	0.598627
CATA_HUMAN	6	Catalase (EC 1.11.1.6)	CAT	-0.165363	-0.84347	0.340232	0.391034	0.831317	0.108033
TXD17_HUMAN	3	Thioredoxin domain-containing protein 17 (14 kDa thioredoxin-related protein) (TRP14) (Protein 42-9-9) (Thioredoxin-like protein 5)	TXNDC17 TXNL5	-0.926314	0.385762	0.398439	0.47901	0.131583	0.612771
CILP1_HUMAN	4	Cartilage intermediate layer protein 1 (CILP-1) (Cartilage intermediate-layer protein) [Cleaved into: Cartilage intermediate layer protein 1 C1; Cartilage intermediate layer protein 1 C2]	CILP UNQ602/PRO1188	0.259443	1.34924	0.351999	0.425707	0.719585	0.0152737
CA198_HUMAN	6	Uncharacterized protein C1orf198	C1orf198	-0.271373	-0.0807683	0.389536	0.359112	0.737399	0.901378
PMGT2_HUMAN	3	Protein O-linked-mannose beta-1,4-N-acetylglucosaminyltransferase 2 (POMGnT2) (EC 2.4.1.312) (Extracellular O-linked N-acetylglucosamine transferase-like) (Glycosyltransferase-like domain-containing protein 2)	POMGNT2 AGO61 C3orf39 EOGTL GTDC2	-0.0739394	-0.192927	0.367904	0.372911	0.946862	0.760513
ANCHR_HUMAN	3	Abscission/NoCut checkpoint regulator (ANCHR) (MLL partner containing FYVE domain) (Zinc finger FYVE domain-containing protein 19)	ZFYVE19 ANCHR MPFYVE	-0.50271	0.383465	0.316862	0.416629	0.337351	0.562221
LIPB1_HUMAN	4	Liprin-beta-1 (Protein tyrosine phosphatase receptor type f polypeptide-interacting protein-binding protein 1) (PTPRF-interacting protein-binding protein 1) (hSGT2)	PPFIBP1 KIAA1230	0.940112	0.579754	0.246043	0.278686	0.00601489	0.124374
LIPA1_HUMAN	9	Liprin-alpha-1 (LAR-interacting protein 1) (LIP-1) (Protein tyrosine phosphatase receptor type f polypeptide-interacting protein alpha-1) (PTPRF-interacting protein alpha-1)	PPFIA1 LIP1	-0.359178	0.359952	0.133914	0.119755	0.0623601	0.0185266
YBOX3_HUMAN	6	Y-box-binding protein 3 (Cold shock domain-containing protein A) (DNA-binding protein A) (Single-strand DNA-binding protein NF-GMB)	YBX3 CSDA DBPA	-0.496737	0.244422	0.292695	0.317387	0.290948	0.629985
SYDE1_HUMAN	3	Rho GTPase-activating protein SYDE1 (Synapse defective protein 1 homolog 1) (Protein syd-1 homolog 1)	SYDE1	-0.123927	0.0169086	0.384677	0.37124	0.903952	0.982642
DOCK7_HUMAN	4	Dedicator of cytokinesis protein 7	DOCK7 KIAA1771	0.0798182	-0.819364	0.296409	0.419891	0.924207	0.150719
TB182_HUMAN	23	182 kDa tankyrase-1-binding protein	TNKS1BP1 KIAA1741 TAB182	0.330236	0.230516	0.17335	0.165562	0.213497	0.327025
EFGM_HUMAN	4	Elongation factor G, mitochondrial (EF-Gmt) (Elongation factor G 1, mitochondrial) (mEF-G 1) (Elongation factor G1) (hEFG1)	GFM1 EFG EFG1 GFM	0.629701	1.16167	0.345365	0.391718	0.251511	0.0227798
SYYC_HUMAN	4	Tyrosine--tRNA ligase, cytoplasmic (EC 6.1.1.1) (Tyrosyl-tRNA synthetase) (TyrRS) [Cleaved into: Tyrosine--tRNA ligase, cytoplasmic, N-terminally processed]	YARS	-0.310484	0.23154	0.299014	0.266331	0.586655	0.585464
PDXK_HUMAN	6	Pyridoxal kinase (EC 2.7.1.35) (Pyridoxine kinase)	PDXK C21orf124 C21orf97 PKH PNK PRED79	1.44631	1.00895	0.48766	0.523295	0.0383623	0.153296
FUBP2_HUMAN	14	Far upstream element-binding protein 2 (FUSE-binding protein 2) (KH type-splicing regulatory protein) (KSRP) (p75)	KHSRP FUBP2	-0.333955	0.0329662	0.105588	0.109764	0.0221745	0.864922
PDLI4_HUMAN	6	PDZ and LIM domain protein 4 (LIM protein RIL) (Reversion-induced LIM protein)	PDLIM4 RIL	-0.236641	0.0701239	0.184335	0.184932	0.46745	0.83163
PRKRA_HUMAN	5	Interferon-inducible double-stranded RNA-dependent protein kinase activator A (PKR-associated protein X) (PKR-associating protein X) (Protein activator of the interferon-induced protein kinase) (Protein kinase, interferon-inducible double-stranded RNA-dependent activator)	PRKRA PACT RAX HSD-14 HSD14	-0.0121237	0.492697	0.270966	0.275194	0.984971	0.192031
CAV1_HUMAN	4	Caveolin-1	CAV1 CAV	0.760479	0.0682009	0.27584	0.184374	0.0602397	0.836563
RUVB1_HUMAN	3	RuvB-like 1 (EC 3.6.4.12) (49 kDa TATA box-binding protein-interacting protein) (49 kDa TBP-interacting protein) (54 kDa erythrocyte cytosolic protein) (ECP-54) (INO80 complex subunit H) (Nuclear matrix protein 238) (NMP 238) (Pontin 52) (TIP49a) (TIP60-associated protein 54-alpha) (TAP54-alpha)	RUVBL1 INO80H NMP238 TIP49 TIP49A	0.468003	1.71135	0.384629	0.348967	0.50206	0.000247143
USO1_HUMAN	7	General vesicular transport factor p115 (Protein USO1 homolog) (Transcytosis-associated protein) (TAP) (Vesicle-docking protein)	USO1 VDP	0.358526	0.545655	0.265282	0.270817	0.437934	0.132996
NUMB_HUMAN	3	Protein numb homolog (h-Numb) (Protein S171)	NUMB C14orf41	0.300286	-0.183053	0.297204	0.327693	0.597523	0.738243
DDX3Y_HUMAN	5	ATP-dependent RNA helicase DDX3Y (EC 3.6.4.13) (DEAD box protein 3, Y-chromosomal)	DDX3Y DBY	-0.20183	0.108606	0.230407	0.209792	0.655883	0.759899
PEBB_HUMAN	3	Core-binding factor subunit beta (CBF-beta) (Polyomavirus enhancer-binding protein 2 beta subunit) (PEA2-beta) (PEBP2-beta) (SL3-3 enhancer factor 1 subunit beta) (SL3/AKV core-binding factor beta subunit)	CBFB	0.170767	-0.329682	0.358919	0.381368	0.834407	0.588088
EIF3A_HUMAN	20	Eukaryotic translation initiation factor 3 subunit A (eIF3a) (Eukaryotic translation initiation factor 3 subunit 10) (eIF-3-theta) (eIF3 p167) (eIF3 p180) (eIF3 p185)	EIF3A EIF3S10 KIAA0139	-0.0716266	0.0909122	0.134094	0.142029	0.810924	0.696313
EIF3B_HUMAN	3	Eukaryotic translation initiation factor 3 subunit B (eIF3b) (Eukaryotic translation initiation factor 3 subunit 9) (Prt1 homolog) (hPrt1) (eIF-3-eta) (eIF3 p110) (eIF3 p116)	EIF3B EIF3S9	0.36313	0.931356	0.338239	0.430033	0.571847	0.110261
EIF3C_HUMAN	8	Eukaryotic translation initiation factor 3 subunit C (eIF3c) (Eukaryotic translation initiation factor 3 subunit 8) (eIF3 p110)	EIF3C EIF3S8	-0.163967	-0.0831647	0.201316	0.218473	0.68732	0.831324
EIF3D_HUMAN	4	Eukaryotic translation initiation factor 3 subunit D (eIF3d) (Eukaryotic translation initiation factor 3 subunit 7) (eIF-3-zeta) (eIF3 p66)	EIF3D EIF3S7	-0.401968	-0.393086	0.334544	0.385709	0.506101	0.509271
EIF3F_HUMAN	3	Eukaryotic translation initiation factor 3 subunit F (eIF3f) (Deubiquitinating enzyme eIF3f) (EC 3.4.19.12) (Eukaryotic translation initiation factor 3 subunit 5) (eIF-3-epsilon) (eIF3 p47)	EIF3F EIF3S5	-0.300628	0.101653	0.319221	0.337398	0.627293	0.864922
EIF3G_HUMAN	4	Eukaryotic translation initiation factor 3 subunit G (eIF3g) (Eukaryotic translation initiation factor 3 RNA-binding subunit) (eIF-3 RNA-binding subunit) (Eukaryotic translation initiation factor 3 subunit 4) (eIF-3-delta) (eIF3 p42) (eIF3 p44)	EIF3G EIF3S4	-0.0678429	0.23315	0.189613	0.175292	0.885787	0.362687
EIF3I_HUMAN	5	Eukaryotic translation initiation factor 3 subunit I (eIF3i) (Eukaryotic translation initiation factor 3 subunit 2) (TGF-beta receptor-interacting protein 1) (TRIP-1) (eIF-3-beta) (eIF3 p36)	EIF3I EIF3S2 TRIP1	0.016899	-0.0326383	0.530139	0.529117	0.987777	0.976972
EIF3J_HUMAN	4	Eukaryotic translation initiation factor 3 subunit J (eIF3j) (Eukaryotic translation initiation factor 3 subunit 1) (eIF-3-alpha) (eIF3 p35)	EIF3J EIF3S1 PRO0391	-0.47015	-0.650895	0.189129	0.184434	0.0960416	0.00584959
PNPT1_HUMAN	5	Polyribonucleotide nucleotidyltransferase 1, mitochondrial (EC 2.7.7.8) (3'-5' RNA exonuclease OLD35) (PNPase old-35) (Polynucleotide phosphorylase 1) (PNPase 1) (Polynucleotide phosphorylase-like protein)	PNPT1 PNPASE	-0.257226	0.618491	0.245302	0.252066	0.584029	0.0636912
SERPH_HUMAN	17	Serpin H1 (47 kDa heat shock protein) (Arsenic-transactivated protein 3) (AsTP3) (Cell proliferation-inducing gene 14 protein) (Collagen-binding protein) (Colligin) (Rheumatoid arthritis-related antigen RA-A47)	SERPINH1 CBP1 CBP2 HSP47 SERPINH2 PIG14	-0.34616	-0.220069	0.122451	0.123801	0.0443775	0.190662
EDF1_HUMAN	3	Endothelial differentiation-related factor 1 (EDF-1) (Multiprotein-bridging factor 1) (MBF1)	EDF1	0.0787255	0.146627	0.506966	0.532932	0.960231	0.87504
SNX3_HUMAN	4	Sorting nexin-3 (Protein SDP3)	SNX3	-0.041469	-0.474758	0.259048	0.31511	0.959043	0.288651
GBF1_HUMAN	4	Golgi-specific brefeldin A-resistance guanine nucleotide exchange factor 1 (BFA-resistant GEF 1)	GBF1 KIAA0248	0.533342	0.244706	0.297029	0.273015	0.261056	0.570382
CBR1_HUMAN	6	Carbonyl reductase [NADPH] 1 (EC 1.1.1.184) (15-hydroxyprostaglandin dehydrogenase [NADP(+)]) (EC 1.1.1.197) (NADPH-dependent carbonyl reductase 1) (Prostaglandin 9-ketoreductase) (Prostaglandin-E(2) 9-reductase) (EC 1.1.1.189) (Short chain dehydrogenase/reductase family 21C member 1)	CBR1 CBR CRN SDR21C1	-0.0362072	-0.102085	0.236828	0.316005	0.960231	0.8568
SNAG_HUMAN	3	Gamma-soluble NSF attachment protein (SNAP-gamma) (N-ethylmaleimide-sensitive factor attachment protein gamma)	NAPG SNAPG	0.246103	0.193991	0.350766	0.305228	0.736028	0.700363
SCEL_HUMAN	6	Sciellin	SCEL	0.390566	0.254212	0.258521	0.304727	0.365674	0.598374
ACTN1_HUMAN	16	Alpha-actinin-1 (Alpha-actinin cytoskeletal isoform) (F-actin cross-linking protein) (Non-muscle alpha-actinin-1)	ACTN1	-0.172809	-0.100892	0.124794	0.121568	0.422255	0.59847
IQGA1_HUMAN	18	Ras GTPase-activating-like protein IQGAP1 (p195)	IQGAP1 KIAA0051	0.920387	0.85993	0.125043	0.135902	1.55358e-09	1.68546e-07
GUAA_HUMAN	4	GMP synthase [glutamine-hydrolyzing] (EC 6.3.5.2) (GMP synthetase) (Glutamine amidotransferase)	GMPS	1.13658	0.65096	0.180298	0.185752	5.83066e-06	0.00671529
PER2_HUMAN	4	Period circadian protein homolog 2 (hPER2) (Circadian clock protein PERIOD 2)	PER2 KIAA0347	0.145243	-0.276065	0.356287	0.368155	0.867413	0.641256
SYNJ2_HUMAN	7	Synaptojanin-2 (EC 3.1.3.36) (Synaptic inositol 1,4,5-trisphosphate 5-phosphatase 2)	SYNJ2 KIAA0348	0.12672	0.168452	0.234948	0.269189	0.808101	0.704903
ARHG7_HUMAN	3	Rho guanine nucleotide exchange factor 7 (Beta-Pix) (COOL-1) (PAK-interacting exchange factor beta) (p85)	ARHGEF7 COOL1 KIAA0142 P85SPR PAK3BP PIXB Nbla10314	1.04053	0.63112	0.346921	0.283071	0.0405704	0.0994152
IF2B_HUMAN	5	Eukaryotic translation initiation factor 2 subunit 2 (Eukaryotic translation initiation factor 2 subunit beta) (eIF-2-beta)	EIF2S2 EIF2B	0.535925	-0.399062	0.232382	0.210787	0.130022	0.163428
CPNE3_HUMAN	4	Copine-3 (Copine III)	CPNE3 CPN3 KIAA0636	-0.16733	1.2332	0.339604	0.276829	0.828016	0.000632348
HERC1_HUMAN	3	Probable E3 ubiquitin-protein ligase HERC1 (EC 2.3.2.26) (HECT domain and RCC1-like domain-containing protein 1) (HECT-type E3 ubiquitin transferase HERC1) (p532) (p619)	HERC1	-0.112291	-0.437252	0.640646	0.438222	0.954895	0.518772
FUBP3_HUMAN	3	Far upstream element-binding protein 3 (FUSE-binding protein 3)	FUBP3 FBP3	0.351107	0.0367181	0.335782	0.338296	0.585137	0.960983
AP3D1_HUMAN	5	AP-3 complex subunit delta-1 (AP-3 complex subunit delta) (Adaptor-related protein complex 3 subunit delta-1) (Delta-adaptin)	AP3D1 PRO0039	0.50635	0.763091	0.427563	0.316619	0.512802	0.0691917
H1X_HUMAN	4	Histone H1x	H1FX	0.92181	0.547195	0.330746	0.412253	0.0572499	0.363067
P4HA2_HUMAN	9	Prolyl 4-hydroxylase subunit alpha-2 (4-PH alpha-2) (EC 1.14.11.2) (Procollagen-proline,2-oxoglutarate-4-dioxygenase subunit alpha-2)	P4HA2 UNQ290/PRO330	-0.139823	-0.556843	0.209486	0.215738	0.752873	0.0458041
SIG10_HUMAN	3	Sialic acid-binding Ig-like lectin 10 (Siglec-10) (Siglec-like protein 2)	SIGLEC10 SLG2 UNQ477/PRO940	-0.367825	0.348024	0.331658	0.407437	0.552859	0.59174
NAV1_HUMAN	12	Neuron navigator 1 (Pore membrane and/or filament-interacting-like protein 3) (Steerin-1) (Unc-53 homolog 1) (unc53H1)	NAV1 KIAA1151 KIAA1213 POMFIL3 STEERIN1	0.099234	0.314436	0.125215	0.136601	0.697545	0.077129
PLOD3_HUMAN	3	Procollagen-lysine,2-oxoglutarate 5-dioxygenase 3 (EC 1.14.11.4) (Lysyl hydroxylase 3) (LH3)	PLOD3	-0.0814076	0.255973	0.261174	0.291872	0.906064	0.581511
SBP1_HUMAN	3	Selenium-binding protein 1 (56 kDa selenium-binding protein) (SBP56) (SP56)	SELENBP1 SBP	1.63995	1.2185	0.351929	0.391761	0.000880885	0.0186929
ACTN3_HUMAN	3	Alpha-actinin-3 (Alpha-actinin skeletal muscle isoform 3) (F-actin cross-linking protein)	ACTN3	-0.394554	-0.20799	0.323093	0.328584	0.501257	0.701966
MPZL1_HUMAN	3	Myelin protein zero-like protein 1 (Protein zero-related)	MPZL1 PZR UNQ849/PRO1787	-1.5595	-2.22244	0.359061	0.316241	0.00197856	9.01132e-07
JIP4_HUMAN	11	C-Jun-amino-terminal kinase-interacting protein 4 (JIP-4) (JNK-interacting protein 4) (Cancer/testis antigen 89) (CT89) (Human lung cancer oncogene 6 protein) (HLC-6) (JNK-associated leucine-zipper protein) (JLP) (Mitogen-activated protein kinase 8-interacting protein 4) (Proliferation-inducing protein 6) (Protein highly expressed in testis) (PHET) (Sperm surface protein) (Sperm-associated antige…	SPAG9 HSS KIAA0516 MAPK8IP4 SYD1 HLC6	0.374798	-0.562995	0.289082	0.343866	0.45915	0.238088
RL14_HUMAN	5	60S ribosomal protein L14 (CAG-ISL 7) (Large ribosomal subunit protein eL14)	RPL14	-0.353559	0.0328786	0.203273	0.24731	0.275704	0.950858
AIP_HUMAN	5	AH receptor-interacting protein (AIP) (Aryl-hydrocarbon receptor-interacting protein) (HBV X-associated protein 2) (XAP-2) (Immunophilin homolog ARA9)	AIP XAP2	0.222758	0.956919	0.380912	0.309683	0.789565	0.0172784
PRC1_HUMAN	4	Protein regulator of cytokinesis 1	PRC1	0.36461	0.324926	0.493616	0.411265	0.718812	0.620575
PAPS2_HUMAN	6	Bifunctional 3'-phosphoadenosine 5'-phosphosulfate synthase 2 (PAPS synthase 2) (PAPSS 2) (Sulfurylase kinase 2) (SK 2) (SK2) [Includes: Sulfate adenylyltransferase (EC 2.7.7.4) (ATP-sulfurylase) (Sulfate adenylate transferase) (SAT); Adenylyl-sulfate kinase (EC 2.7.1.25) (3'-phosphoadenosine-5'-phosphosulfate synthase) (APS kinase) (Adenosine-5'-phosphosulfate 3'-phosphotransferase) (Adenylylsul…	PAPSS2 ATPSK2	-0.585702	0.22918	0.288262	0.296416	0.184926	0.628891
PAPS1_HUMAN	3	Bifunctional 3'-phosphoadenosine 5'-phosphosulfate synthase 1 (PAPS synthase 1) (PAPSS 1) (Sulfurylase kinase 1) (SK 1) (SK1) [Includes: Sulfate adenylyltransferase (EC 2.7.7.4) (ATP-sulfurylase) (Sulfate adenylate transferase) (SAT); Adenylyl-sulfate kinase (EC 2.7.1.25) (3'-phosphoadenosine-5'-phosphosulfate synthase) (APS kinase) (Adenosine-5'-phosphosulfate 3'-phosphotransferase) (Adenylylsul…	PAPSS1 ATPSK1 PAPSS	0.614277	0.649737	0.494651	0.501436	0.49023	0.375418
TCPZ_HUMAN	6	T-complex protein 1 subunit zeta (TCP-1-zeta) (Acute morphine dependence-related protein 2) (CCT-zeta-1) (HTR3) (Tcp20)	CCT6A CCT6 CCTZ	0.571179	-0.393142	0.284634	0.308476	0.188937	0.381325
SNUT1_HUMAN	5	U4/U6.U5 tri-snRNP-associated protein 1 (SNU66 homolog) (hSnu66) (Squamous cell carcinoma antigen recognized by T-cells 1) (SART-1) (hSART-1) (U4/U6.U5 tri-snRNP-associated 110 kDa protein) (allergen Hom s 1)	SART1	0.351338	0.412928	0.278586	0.321491	0.478976	0.377925
UBP14_HUMAN	3	Ubiquitin carboxyl-terminal hydrolase 14 (EC 3.4.19.12) (Deubiquitinating enzyme 14) (Ubiquitin thioesterase 14) (Ubiquitin-specific-processing protease 14)	USP14 TGT	0.472149	0.512751	0.363919	0.387239	0.467077	0.365171
AN30A_HUMAN	4	Ankyrin repeat domain-containing protein 30A (Serologically defined breast cancer antigen NY-BR-1)	ANKRD30A	-0.841845	0.0583506	0.410907	0.341805	0.184841	0.929176
PDLI1_HUMAN	7	PDZ and LIM domain protein 1 (C-terminal LIM domain protein 1) (Elfin) (LIM domain protein CLP-36)	PDLIM1 CLIM1 CLP36	-0.292608	-0.311952	0.291608	0.30811	0.597523	0.510254
FA50A_HUMAN	4	Protein FAM50A (Protein HXC-26) (Protein XAP-5)	FAM50A DXS9928E HXC26 XAP5	-0.474297	-0.0777793	0.309938	0.348908	0.360091	0.902123
AIFM1_HUMAN	11	Apoptosis-inducing factor 1, mitochondrial (EC 1.1.1.-) (Programmed cell death protein 8)	AIFM1 AIF PDCD8	-0.145756	0.0401166	0.101126	0.101595	0.396305	0.825117
PDCD5_HUMAN	3	Programmed cell death protein 5 (TF-1 cell apoptosis-related protein 19) (Protein TFAR19)	PDCD5 TFAR19	0.350942	-1.52861	0.358693	0.313574	0.607581	0.000268587
HGS_HUMAN	4	Hepatocyte growth factor-regulated tyrosine kinase substrate (Hrs) (Protein pp110)	HGS HRS	-0.151548	-0.382248	0.285749	0.295259	0.813373	0.374792
CTDP1_HUMAN	4	RNA polymerase II subunit A C-terminal domain phosphatase (EC 3.1.3.16) (TFIIF-associating CTD phosphatase)	CTDP1 FCP1	-0.212694	0.253569	0.292054	0.328835	0.722322	0.629985
NEXN_HUMAN	6	Nexilin (F-actin-binding protein) (Nelin)	NEXN	0.0384658	0.103483	0.278758	0.286254	0.964334	0.838879
MYOM2_HUMAN	4	Myomesin-2 (165 kDa connectin-associated protein) (165 kDa titin-associated protein) (M-protein) (Myomesin family member 2)	MYOM2	0.363893	0.744292	0.418	0.353953	0.661138	0.119204
NEK9_HUMAN	5	Serine/threonine-protein kinase Nek9 (EC 2.7.11.1) (Nercc1 kinase) (Never in mitosis A-related kinase 9) (NimA-related protein kinase 9) (NimA-related kinase 8) (Nek8)	NEK9 KIAA1995 NEK8 NERCC	0.691024	0.0576932	0.274442	0.244302	0.0906501	0.895814
BUB3_HUMAN	6	Mitotic checkpoint protein BUB3	BUB3	-0.078298	0.263263	0.227137	0.230665	0.891908	0.446061
DDX21_HUMAN	6	Nucleolar RNA helicase 2 (EC 3.6.4.13) (DEAD box protein 21) (Gu-alpha) (Nucleolar RNA helicase Gu) (Nucleolar RNA helicase II) (RH II/Gu)	DDX21	0.199608	-0.270517	0.282169	0.293384	0.73458	0.561668
LRRF1_HUMAN	7	Leucine-rich repeat flightless-interacting protein 1 (LRR FLII-interacting protein 1) (GC-binding factor 2) (TAR RNA-interacting protein)	LRRFIP1 GCF2 TRIP	0.708987	-0.559217	0.299213	0.309791	0.114932	0.187479
LYRIC_HUMAN	13	Protein LYRIC (3D3/LYRIC) (Astrocyte elevated gene-1 protein) (AEG-1) (Lysine-rich CEACAM1 co-isolated protein) (Metadherin) (Metastasis adhesion protein)	MTDH AEG1 LYRIC	0.308704	0.0272938	0.139868	0.14932	0.143968	0.923416
VAPB_HUMAN	3	Vesicle-associated membrane protein-associated protein B/C (VAMP-B/VAMP-C) (VAMP-associated protein B/C) (VAP-B/VAP-C)	VAPB UNQ484/PRO983	-0.214963	-1.40556	0.470979	0.51272	0.842332	0.0383902
VAPA_HUMAN	5	Vesicle-associated membrane protein-associated protein A (VAMP-A) (VAMP-associated protein A) (VAP-A) (33 kDa VAMP-associated protein) (VAP-33)	VAPA VAP33	-0.123117	-0.772931	0.267354	0.329009	0.84129	0.0761415
MTA2_HUMAN	6	Metastasis-associated protein MTA2 (Metastasis-associated 1-like 1) (MTA1-L1 protein) (p53 target protein in deacetylase complex)	MTA2 MTA1L1 PID	0.0798631	-0.388357	0.276261	0.357096	0.91806	0.475094
RB11B_HUMAN	5	Ras-related protein Rab-11B (GTP-binding protein YPT3)	RAB11B YPT3	-0.167171	-0.831665	0.28716	0.315891	0.790628	0.044132
DLG5_HUMAN	5	Disks large homolog 5 (Discs large protein P-dlg) (Placenta and prostate DLG)	DLG5 KIAA0583 PDLG	1.24597	1.24006	0.268592	0.275327	0.000579158	0.000464321
AIMP1_HUMAN	6	Aminoacyl tRNA synthase complex-interacting multifunctional protein 1 (Multisynthase complex auxiliary component p43) [Cleaved into: Endothelial monocyte-activating polypeptide 2 (EMAP-2) (Endothelial monocyte-activating polypeptide II) (EMAP-II) (Small inducible cytokine subfamily E member 1)]	AIMP1 EMAP2 SCYE1	0.899756	0.982228	0.309582	0.324846	0.0428477	0.0191147
PDLI7_HUMAN	7	PDZ and LIM domain protein 7 (LIM mineralization protein) (LMP) (Protein enigma)	PDLIM7 ENIGMA	-0.357987	0.465825	0.259648	0.236475	0.427386	0.141836
NXP20_HUMAN	4	Protein NOXP20 (Nervous system overexpressed protein 20) (Protein FAM114A1)	FAM114A1 NOXP20	0.350545	0.654171	0.261785	0.256719	0.44498	0.0540577
COPB2_HUMAN	7	Coatomer subunit beta' (Beta'-coat protein) (Beta'-COP) (p102)	COPB2	0.169359	0.570519	0.366292	0.382066	0.840552	0.289378
WDR46_HUMAN	3	WD repeat-containing protein 46 (WD repeat-containing protein BING4)	WDR46 BING4 C6orf11 FP221	-0.500965	-0.70859	0.402895	0.361723	0.490166	0.150883
CSN2_HUMAN	5	COP9 signalosome complex subunit 2 (SGN2) (Signalosome subunit 2) (Alien homolog) (JAB1-containing signalosome subunit 2) (Thyroid receptor-interacting protein 15) (TR-interacting protein 15) (TRIP-15)	COPS2 CSN2 TRIP15	0.024084	0.129244	0.259566	0.280457	0.979603	0.790849
TRIPB_HUMAN	10	Thyroid receptor-interacting protein 11 (TR-interacting protein 11) (TRIP-11) (Clonal evolution-related gene on chromosome 14 protein) (Golgi-associated microtubule-binding protein 210) (GMAP-210) (Trip230)	TRIP11 CEV14	0.0582731	-0.26238	0.222494	0.254237	0.928184	0.503852
TRIP4_HUMAN	3	Activating signal cointegrator 1 (ASC-1) (Thyroid receptor-interacting protein 4) (TR-interacting protein 4) (TRIP-4)	TRIP4	-0.289037	-1.5213	0.41386	0.545703	0.737399	0.0354609
VAMP3_HUMAN	4	Vesicle-associated membrane protein 3 (VAMP-3) (Cellubrevin) (CEB) (Synaptobrevin-3)	VAMP3 SYB3	0.0132574	0.420387	0.870748	0.759589	0.992863	0.740854
U5S1_HUMAN	5	116 kDa U5 small nuclear ribonucleoprotein component (Elongation factor Tu GTP-binding domain-containing protein 2) (SNU114 homolog) (hSNU114) (U5 snRNP-specific protein, 116 kDa) (U5-116 kDa)	EFTUD2 KIAA0031 SNRP116	-0.26291	-1.35952	0.274059	0.253431	0.613644	3.82865e-05
RL23_HUMAN	7	60S ribosomal protein L23 (60S ribosomal protein L17) (Large ribosomal subunit protein uL14)	RPL23	0.202039	-0.0732549	0.0932465	0.111559	0.156037	0.688481
NHRF2_HUMAN	3	Na(+)/H(+) exchange regulatory cofactor NHE-RF2 (NHERF-2) (NHE3 kinase A regulatory protein E3KARP) (SRY-interacting protein 1) (SIP-1) (Sodium-hydrogen exchanger regulatory factor 2) (Solute carrier family 9 isoform A3 regulatory factor 2) (Tyrosine kinase activator protein 1) (TKA-1)	SLC9A3R2 NHERF2	-0.55513	-0.352014	0.264964	0.297608	0.177921	0.430643
TXNL1_HUMAN	4	Thioredoxin-like protein 1 (32 kDa thioredoxin-related protein)	TXNL1 TRP32 TXL TXNL	1.68275	3.40146	0.300856	0.296072	4.76916e-05	9.34302e-13
TBC31_HUMAN	3	TBC1 domain family member 31 (WD repeat-containing protein 67)	TBC1D31 WDR67	-0.216232	-0.766453	0.33214	0.434769	0.758753	0.200955
RHG18_HUMAN	4	Rho GTPase-activating protein 18 (MacGAP) (Rho-type GTPase-activating protein 18)	ARHGAP18	0.660416	0.321849	0.293015	0.349714	0.140134	0.562221
NHRF1_HUMAN	5	Na(+)/H(+) exchange regulatory cofactor NHE-RF1 (NHERF-1) (Ezrin-radixin-moesin-binding phosphoprotein 50) (EBP50) (Regulatory cofactor of Na(+)/H(+) exchanger) (Sodium-hydrogen exchanger regulatory factor 1) (Solute carrier family 9 isoform A3 regulatory factor 1)	SLC9A3R1 NHERF NHERF1	-0.315111	-0.280829	0.248765	0.298479	0.476155	0.551483
PLAP_HUMAN	3	Phospholipase A-2-activating protein (PLA2P) (PLAP)	PLAA PLAP	-0.713032	-0.493271	0.331759	0.371559	0.168949	0.363911
GRHPR_HUMAN	3	Glyoxylate reductase/hydroxypyruvate reductase (EC 1.1.1.79) (EC 1.1.1.81)	GRHPR GLXR MSTP035	-0.918828	-0.767458	0.393088	0.414383	0.128613	0.180256
COG1_HUMAN	4	Conserved oligomeric Golgi complex subunit 1 (COG complex subunit 1) (Component of oligomeric Golgi complex 1)	COG1 KIAA1381 LDLB	-0.765585	-0.0346076	0.321141	0.386885	0.114932	0.969487
ZO2_HUMAN	6	Tight junction protein ZO-2 (Tight junction protein 2) (Zona occludens protein 2) (Zonula occludens protein 2)	TJP2 X104 ZO2	0.0779242	0.0363743	0.281127	0.318067	0.922709	0.9591
H2AV_HUMAN	3	Histone H2A.V (H2A.F/Z)	H2AFV H2AV	0.444068	0.817976	0.328274	0.268637	0.440747	0.0207186
QKI_HUMAN	4	Protein quaking (Hqk) (HqkI)	QKI HKQ	-0.189257	1.45082	0.364608	0.265818	0.817343	3.84534e-05
GSTO1_HUMAN	4	Glutathione S-transferase omega-1 (GSTO-1) (EC 2.5.1.18) (Glutathione S-transferase omega 1-1) (GSTO 1-1) (Glutathione-dependent dehydroascorbate reductase) (EC 1.8.5.1) (Monomethylarsonic acid reductase) (MMA(V) reductase) (EC 1.20.4.2) (S-(Phenacyl)glutathione reductase) (SPG-R)	GSTO1 GSTTLP28	1.54082	1.34629	0.360888	0.40258	0.00197856	0.0102537
PSA_HUMAN	5	Puromycin-sensitive aminopeptidase (PSA) (EC 3.4.11.14) (Cytosol alanyl aminopeptidase) (AAP-S)	NPEPPS PSA	0.418801	0.579113	0.250092	0.23084	0.300042	0.0570574
SCAM1_HUMAN	3	Secretory carrier-associated membrane protein 1 (Secretory carrier membrane protein 1)	SCAMP1 SCAMP	-0.0329137	0.958217	0.431675	0.446382	0.979603	0.113099
VPS4B_HUMAN	3	Vacuolar protein sorting-associated protein 4B (EC 3.6.4.6) (Cell migration-inducing gene 1 protein) (Suppressor of K(+) transport growth defect 1) (Protein SKD1)	VPS4B SKD1 VPS42 MIG1	0.199205	0.966355	0.246561	0.218975	0.693643	0.000840266
BAG3_HUMAN	9	BAG family molecular chaperone regulator 3 (BAG-3) (Bcl-2-associated athanogene 3) (Bcl-2-binding protein Bis) (Docking protein CAIR-1)	BAG3 BIS	0.0194798	0.0970125	0.105675	0.11315	0.953168	0.588088
SC22B_HUMAN	4	Vesicle-trafficking protein SEC22b (ER-Golgi SNARE of 24 kDa) (ERS-24) (ERS24) (SEC22 vesicle-trafficking protein homolog B) (SEC22 vesicle-trafficking protein-like 1)	SEC22B SEC22L1	-0.0799061	1.46229	0.359637	0.265994	0.942885	3.52738e-05
H2AY_HUMAN	6	Core histone macro-H2A.1 (Histone macroH2A1) (mH2A1) (Histone H2A.y) (H2A/y) (Medulloblastoma antigen MU-MB-50.205)	H2AFY MACROH2A1	-0.313367	-0.33388	0.195683	0.190156	0.327857	0.20008
BCAR1_HUMAN	3	Breast cancer anti-estrogen resistance protein 1 (CRK-associated substrate) (Cas scaffolding protein family member 1) (p130cas)	BCAR1 CAS CASS1 CRKAS	0.397311	0.280578	0.309566	0.340406	0.472436	0.602052
GTPB1_HUMAN	5	GTP-binding protein 1 (G-protein 1) (GP-1) (GP1)	GTPBP1	0.401711	0.297313	0.274197	0.283519	0.390015	0.496844
MRCKB_HUMAN	5	Serine/threonine-protein kinase MRCK beta (EC 2.7.11.1) (CDC42-binding protein kinase beta) (CDC42BP-beta) (DMPK-like beta) (Myotonic dystrophy kinase-related CDC42-binding kinase beta) (MRCK beta) (Myotonic dystrophy protein kinase-like beta)	CDC42BPB KIAA1124	0.208274	0.799492	0.249001	0.246429	0.674352	0.0120074
PRDX6_HUMAN	11	Peroxiredoxin-6 (EC 1.11.1.15) (1-Cys peroxiredoxin) (1-Cys PRX) (24 kDa protein) (Acidic calcium-independent phospholipase A2) (aiPLA2) (EC 3.1.1.4) (Antioxidant protein 2) (Liver 2D page spot 40) (Non-selenium glutathione peroxidase) (NSGPx) (Red blood cells page spot 12)	PRDX6 AOP2 KIAA0106	-0.135338	0.463673	0.114138	0.110809	0.509821	0.000698026
AKA12_HUMAN	35	A-kinase anchor protein 12 (AKAP-12) (A-kinase anchor protein 250 kDa) (AKAP 250) (Gravin) (Myasthenia gravis autoantigen)	AKAP12 AKAP250	0.136173	0.223277	0.339873	0.351933	0.867955	0.69901
PDIA4_HUMAN	15	Protein disulfide-isomerase A4 (EC 5.3.4.1) (Endoplasmic reticulum resident protein 70) (ER protein 70) (ERp70) (Endoplasmic reticulum resident protein 72) (ER protein 72) (ERp-72) (ERp72)	PDIA4 ERP70 ERP72	-0.0350592	0.138988	0.274099	0.287599	0.967201	0.776754
CD44_HUMAN	7	CD44 antigen (CDw44) (Epican) (Extracellular matrix receptor III) (ECMR-III) (GP90 lymphocyte homing/adhesion receptor) (HUTCH-I) (Heparan sulfate proteoglycan) (Hermes antigen) (Hyaluronate receptor) (Phagocytic glycoprotein 1) (PGP-1) (Phagocytic glycoprotein I) (PGP-I) (CD antigen CD44)	CD44 LHR MDU2 MDU3 MIC4	-0.0152831	0.064256	0.514712	0.557514	0.988448	0.959038
SC24C_HUMAN	5	Protein transport protein Sec24C (SEC24-related protein C)	SEC24C KIAA0079	-0.49559	-0.168047	0.301747	0.261887	0.314737	0.696749
ARHGA_HUMAN	3	Rho guanine nucleotide exchange factor 10	ARHGEF10 KIAA0294	-0.187064	0.608953	0.245407	0.351146	0.712543	0.210141
MDC1_HUMAN	5	Mediator of DNA damage checkpoint protein 1 (Nuclear factor with BRCT domains 1)	MDC1 KIAA0170 NFBD1	-0.424735	-0.355534	0.31114	0.325908	0.432834	0.472784
SAFB2_HUMAN	4	Scaffold attachment factor B2 (SAF-B2)	SAFB2 KIAA0138	-0.164896	-0.17108	0.29207	0.322727	0.800411	0.754376
IF2P_HUMAN	7	Eukaryotic translation initiation factor 5B (eIF-5B) (EC 3.6.5.3) (Translation initiation factor IF-2)	EIF5B IF2 KIAA0741	-0.0577283	0.0229613	0.339797	0.35207	0.956343	0.9761
EPN4_HUMAN	8	Clathrin interactor 1 (Clathrin-interacting protein localized in the trans-Golgi region) (Clint) (Enthoprotin) (Epsin-4) (Epsin-related protein) (EpsinR)	CLINT1 ENTH EPN4 EPNR KIAA0171	1.08607	0.488996	0.296766	0.356959	0.00680108	0.341178
RPGF2_HUMAN	4	Rap guanine nucleotide exchange factor 2 (Cyclic nucleotide ras GEF) (CNrasGEF) (Neural RAP guanine nucleotide exchange protein) (nRap GEP) (PDZ domain-containing guanine nucleotide exchange factor 1) (PDZ-GEF1) (RA-GEF-1) (Ras/Rap1-associating GEF-1)	RAPGEF2 KIAA0313 NRAPGEP PDZGEF1	0.330851	0.631207	0.355584	0.453131	0.629456	0.333123
ESPL1_HUMAN	5	Separin (EC 3.4.22.49) (Caspase-like protein ESPL1) (Extra spindle poles-like 1 protein) (Separase)	ESPL1 ESP1 KIAA0165	-0.0519114	0.261582	0.309845	0.307117	0.956343	0.591527
K0100_HUMAN	6	Protein KIAA0100 (Antigen MLAA-22) (Breast cancer-overexpressed gene 1 protein)	KIAA0100 BCOX1	1.42746	1.34208	0.24481	0.230737	5.97857e-06	3.57827e-06
K0355_HUMAN	3	Uncharacterized protein KIAA0355	KIAA0355	0.200487	0.624154	0.306779	0.38315	0.758699	0.249725
SART3_HUMAN	5	Squamous cell carcinoma antigen recognized by T-cells 3 (SART-3) (Tat-interacting protein of 110 kDa) (Tip110) (p110 nuclear RNA-binding protein)	SART3 KIAA0156 TIP110	0.181519	-0.369709	0.303201	0.31488	0.782949	0.432283
SLK_HUMAN	9	STE20-like serine/threonine-protein kinase (STE20-like kinase) (hSLK) (EC 2.7.11.1) (CTCL tumor antigen se20-9) (STE20-related serine/threonine-protein kinase) (STE20-related kinase) (Serine/threonine-protein kinase 2)	SLK KIAA0204 STK2	0.485405	0.217722	0.222216	0.243833	0.149416	0.570382
ZFY16_HUMAN	7	Zinc finger FYVE domain-containing protein 16 (Endofin) (Endosome-associated FYVE domain protein)	ZFYVE16 KIAA0305	-0.386593	-0.639916	0.319525	0.272223	0.50206	0.0741457
BCLF1_HUMAN	10	Bcl-2-associated transcription factor 1 (Btf) (BCLAF1 and THRAP3 family member 1)	BCLAF1 BTF KIAA0164	0.535031	0.321917	0.192918	0.189524	0.0524043	0.215392
TR150_HUMAN	14	Thyroid hormone receptor-associated protein 3 (BCLAF1 and THRAP3 family member 2) (Thyroid hormone receptor-associated protein complex 150 kDa component) (Trap150)	THRAP3 BCLAF2 TRAP150	-0.318265	0.225202	0.162872	0.161308	0.204283	0.327025
SNX17_HUMAN	4	Sorting nexin-17	SNX17 KIAA0064	-0.852908	-0.335154	0.418183	0.352016	0.185287	0.546363
PRP16_HUMAN	4	Pre-mRNA-splicing factor ATP-dependent RNA helicase PRP16 (EC 3.6.4.13) (ATP-dependent RNA helicase DHX38) (DEAH box protein 38)	DHX38 DDX38 KIAA0224 PRP16	-0.110253	-0.41974	0.403604	0.387188	0.924207	0.478359
CKAP5_HUMAN	8	Cytoskeleton-associated protein 5 (Colonic and hepatic tumor overexpressed gene protein) (Ch-TOG)	CKAP5 KIAA0097	-0.020821	-0.0483826	0.25402	0.241177	0.979603	0.914276
SCRN1_HUMAN	4	Secernin-1	SCRN1 KIAA0193	-0.0623871	0.604584	0.464508	0.431025	0.965608	0.328286
GIT2_HUMAN	4	ARF GTPase-activating protein GIT2 (ARF GAP GIT2) (Cool-interacting tyrosine-phosphorylated protein 2) (CAT-2) (CAT2) (G protein-coupled receptor kinase-interactor 2) (GRK-interacting protein 2)	GIT2 KIAA0148	0.424878	1.71733	0.219347	0.230614	0.21473	1.12586e-07
RBCC1_HUMAN	5	RB1-inducible coiled-coil protein 1 (FAK family kinase-interacting protein of 200 kDa) (FIP200)	RB1CC1 KIAA0203 RBICC	-0.0983862	0.0426898	0.344558	0.364738	0.919021	0.958674
ARHGB_HUMAN	5	Rho guanine nucleotide exchange factor 11 (PDZ-RhoGEF)	ARHGEF11 KIAA0380	0.283755	-0.676034	0.321991	0.430908	0.654635	0.263481
ZEB2_HUMAN	3	Zinc finger E-box-binding homeobox 2 (Smad-interacting protein 1) (SMADIP1) (Zinc finger homeobox protein 1b)	ZEB2 KIAA0569 SIP1 ZFHX1B ZFX1B HRIHFB2411	0.84846	0.154526	0.425627	0.475741	0.204283	0.8568
CE350_HUMAN	10	Centrosome-associated protein 350 (Cep350) (Centrosome-associated protein of 350 kDa)	CEP350 CAP350 KIAA0480 GM133	0.262607	0.380728	0.237871	0.265206	0.551551	0.311774
PSMD6_HUMAN	3	26S proteasome non-ATPase regulatory subunit 6 (26S proteasome regulatory subunit RPN7) (26S proteasome regulatory subunit S10) (Breast cancer-associated protein SGA-113M) (Phosphonoformate immuno-associated protein 4) (Proteasome regulatory particle subunit p44S10) (p42A)	PSMD6 KIAA0107 PFAAP4	-0.379136	1.13101	0.405719	0.258973	0.629142	0.000921777
SC24D_HUMAN	4	Protein transport protein Sec24D (SEC24-related protein D)	SEC24D KIAA0755	0.573118	1.04972	0.277514	0.347911	0.181021	0.0206608
DDX46_HUMAN	6	Probable ATP-dependent RNA helicase DDX46 (EC 3.6.4.13) (DEAD box protein 46) (PRP5 homolog)	DDX46 KIAA0801	-1.11201	-0.77369	0.39985	0.337711	0.0540125	0.0819368
LRBA_HUMAN	8	Lipopolysaccharide-responsive and beige-like anchor protein (Beige-like protein) (CDC4-like protein)	LRBA BGL CDC4L LBA	0.233706	-0.58836	0.249329	0.329001	0.627265	0.190662
ZBED4_HUMAN	7	Zinc finger BED domain-containing protein 4	ZBED4 KIAA0637	0.418476	0.027705	0.245897	0.382095	0.289422	0.975964
CDC5L_HUMAN	4	Cell division cycle 5-like protein (Cdc5-like protein) (Pombe cdc5-related protein)	CDC5L KIAA0432 PCDC5RP	0.146626	-0.178602	0.260315	0.303376	0.800411	0.723684
UBP2L_HUMAN	8	Ubiquitin-associated protein 2-like (Protein NICE-4)	UBAP2L KIAA0144 NICE4	-0.996086	-0.92925	0.327393	0.306462	0.0313901	0.01729
SRGP3_HUMAN	4	SLIT-ROBO Rho GTPase-activating protein 3 (srGAP3) (Mental disorder-associated GAP) (Rho GTPase-activating protein 14) (WAVE-associated Rac GTPase-activating protein) (WRP)	SRGAP3 ARHGAP14 KIAA0411 KIAA1156 MEGAP SRGAP2	0.593923	0.551893	0.285921	0.317891	0.178565	0.209863
MRC2_HUMAN	3	C-type mannose receptor 2 (C-type lectin domain family 13 member E) (Endocytic receptor 180) (Macrophage mannose receptor 2) (Urokinase-type plasminogen activator receptor-associated protein) (UPAR-associated protein) (Urokinase receptor-associated protein) (CD antigen CD280)	MRC2 CLEC13E ENDO180 KIAA0709 UPARAP	0.379256	-0.0467552	0.214282	0.251594	0.265542	0.922633
SC16A_HUMAN	7	Protein transport protein Sec16A (SEC16 homolog A)	SEC16A KIAA0310 SEC16 SEC16L	0.75709	-0.214745	0.153904	0.19462	0.000175995	0.466746
WDR1_HUMAN	11	WD repeat-containing protein 1 (Actin-interacting protein 1) (AIP1) (NORI-1)	WDR1	-0.191827	-0.819815	0.119259	0.147996	0.321898	7.73408e-06
GOGA5_HUMAN	6	Golgin subfamily A member 5 (Cell proliferation-inducing gene 31 protein) (Golgin-84) (Protein Ret-II) (RET-fused gene 5 protein)	GOLGA5 RETII RFG5 PIG31	0.143986	0.466656	0.302384	0.344268	0.833506	0.349221
MVP_HUMAN	25	Major vault protein (MVP) (Lung resistance-related protein)	MVP LRP	-0.0806929	-0.0560105	0.100581	0.0899065	0.693445	0.704995
NU153_HUMAN	3	Nuclear pore complex protein Nup153 (153 kDa nucleoporin) (Nucleoporin Nup153)	NUP153	-0.371355	0.127104	0.401686	0.445098	0.632851	0.868804
VIGLN_HUMAN	25	Vigilin (High density lipoprotein-binding protein) (HDL-binding protein)	HDLBP HBP VGL	0.0471691	0.140066	0.0726173	0.0715633	0.758699	0.140931
RS9_HUMAN	11	40S ribosomal protein S9 (Small ribosomal subunit protein uS4)	RPS9	-0.3682	-0.0951793	0.179668	0.18059	0.177921	0.754691
PSA2_HUMAN	4	Proteasome subunit alpha type-2 (EC 3.4.25.1) (Macropain subunit C3) (Multicatalytic endopeptidase complex subunit C3) (Proteasome component C3)	PSMA2 HC3 PSC3	-0.78572	-0.337602	0.349099	0.344268	0.143279	0.527784
BAG6_HUMAN	4	Large proline-rich protein BAG6 (BAG family molecular chaperone regulator 6) (BCL2-associated athanogene 6) (BAG-6) (HLA-B-associated transcript 3) (Protein G3) (Protein Scythe)	BAG6 BAT3 G3	0.589334	0.0189654	0.41584	0.446688	0.412444	0.982642
MSH5_HUMAN	5	MutS protein homolog 5 (hMSH5)	MSH5	1.0001	0.66154	0.323938	0.338991	0.0322641	0.149309
DMD_HUMAN	24	Dystrophin	DMD	-0.249731	-0.139867	0.226451	0.221392	0.551551	0.700352
RL18_HUMAN	8	60S ribosomal protein L18 (Large ribosomal subunit protein eL18)	RPL18	0.291774	0.463202	0.763781	0.78484	0.87539	0.723285
NUCB2_HUMAN	4	Nucleobindin-2 (DNA-binding protein NEFA) (Gastric cancer antigen Zg4) (Prepronesfatin) [Cleaved into: Nesfatin-1]	NUCB2 NEFA	-0.0110441	-0.666506	0.275742	0.281748	0.985291	0.075412
HSP74_HUMAN	6	Heat shock 70 kDa protein 4 (HSP70RY) (Heat shock 70-related protein APG-2)	HSPA4 APG2	-1.09319	0.0311777	0.417132	0.371938	0.0737116	0.970844
A0A087WUD4_HUMAN	3	Ubiquitin carboxyl-terminal hydrolase 17-like protein 21	USP17L21	-0.317684	-0.323757	0.38265	0.448326	0.679624	0.658692
RS24_HUMAN	3	40S ribosomal protein S24 (Small ribosomal subunit protein eS24)	RPS24	-0.188218	1.31025	0.339363	0.380716	0.804851	0.00877381
AMPB_HUMAN	3	Aminopeptidase B (AP-B) (EC 3.4.11.6) (Arginine aminopeptidase) (Arginyl aminopeptidase)	RNPEP APB	-0.371099	0.472386	1.01035	0.92071	0.88327	0.763002
PTMA_HUMAN	4	Prothymosin alpha [Cleaved into: Prothymosin alpha, N-terminally processed; Thymosin alpha-1]	PTMA TMSA	-0.483422	0.268674	0.517344	0.673743	0.628707	0.825117
SPTB2_HUMAN	37	Spectrin beta chain, non-erythrocytic 1 (Beta-II spectrin) (Fodrin beta chain) (Spectrin, non-erythroid beta chain 1)	SPTBN1 SPTB2	-0.13961	-0.0299053	0.0736361	0.0738138	0.214871	0.823158
RL10_HUMAN	6	60S ribosomal protein L10 (Laminin receptor homolog) (Large ribosomal subunit protein uL16) (Protein QM) (Ribosomal protein L10) (Tumor suppressor QM)	RPL10 DXS648E QM	-1.03367	-0.300259	0.396018	0.509432	0.0751459	0.723285
SH3L3_HUMAN	6	SH3 domain-binding glutamic acid-rich-like protein 3 (SH3 domain-binding protein 1) (SH3BP-1)	SH3BGRL3 P1725	1.13376	0.424182	0.376986	0.349333	0.0360884	0.412128
SMTN_HUMAN	5	Smoothelin	SMTN SMSMO	-0.665353	0.355176	0.388281	0.320865	0.287504	0.466746
SHLB1_HUMAN	4	Endophilin-B1 (Bax-interacting factor 1) (Bif-1) (SH3 domain-containing GRB2-like protein B1)	SH3GLB1 KIAA0491 CGI-61	0.210832	0.45651	0.537881	0.484222	0.871413	0.551483
KIF1B_HUMAN	6	Kinesin-like protein KIF1B (Klp)	KIF1B KIAA0591 KIAA1448	-0.232305	-0.070143	0.256297	0.23976	0.642936	0.868804
A0A087WX24_HUMAN	3	Sterile alpha motif domain-containing protein 11	SAMD11	-0.166901	0.237253	0.403006	0.323011	0.865278	0.648955
IQCE_HUMAN	3	IQ domain-containing protein E	IQCE KIAA1023	1.02554	1.38374	0.451152	0.63237	0.140843	0.107477
B2L13_HUMAN	4	Bcl-2-like protein 13 (Bcl2-L-13) (Bcl-rambo) (Protein Mil1)	BCL2L13 MIL1 CD003	0.621082	0.071828	0.316577	0.27977	0.207954	0.885417
MECP2_HUMAN	6	Methyl-CpG-binding protein 2 (MeCp-2 protein) (MeCp2)	MECP2	0.0710312	0.00962426	0.180176	0.201564	0.87123	0.981596
HIBCH_HUMAN	3	3-hydroxyisobutyryl-CoA hydrolase, mitochondrial (EC 3.1.2.4) (3-hydroxyisobutyryl-coenzyme A hydrolase) (HIB-CoA hydrolase) (HIBYL-CoA-H)	HIBCH	-0.0777676	-1.33043	0.358036	0.325426	0.943552	0.00173909
RL17_HUMAN	6	60S ribosomal protein L17 (60S ribosomal protein L23) (Large ribosomal subunit protein uL22) (PD-1)	RPL17	-0.0720886	-0.1923	0.705258	0.705358	0.977235	0.875344
NUMA1_HUMAN	13	Nuclear mitotic apparatus protein 1 (Nuclear matrix protein-22) (NMP-22) (Nuclear mitotic apparatus protein) (NuMA protein) (SP-H antigen)	NUMA1 NMP22 NUMA	0.136532	0.292422	0.171421	0.177951	0.696229	0.23515
DYH11_HUMAN	6	Dynein heavy chain 11, axonemal (Axonemal beta dynein heavy chain 11) (Ciliary dynein heavy chain 11)	DNAH11	0.224346	-0.320553	0.318452	0.284008	0.736002	0.452942
ACINU_HUMAN	11	Apoptotic chromatin condensation inducer in the nucleus (Acinus)	ACIN1 ACINUS KIAA0670	-0.232362	-0.00934228	0.141305	0.15447	0.307718	0.976972
MIC60_HUMAN	10	MICOS complex subunit MIC60 (Cell proliferation-inducing gene 4/52 protein) (Mitochondrial inner membrane protein) (Mitofilin) (p87/89)	IMMT HMP MIC60 MINOS2 PIG4 PIG52	-0.355817	-0.140309	0.356426	0.384432	0.597544	0.838572
TEBP_HUMAN	4	Prostaglandin E synthase 3 (EC 5.3.99.3) (Cytosolic prostaglandin E2 synthase) (cPGES) (Hsp90 co-chaperone) (Progesterone receptor complex p23) (Telomerase-binding protein p23)	PTGES3 P23 TEBP	1.06535	0.802254	0.242311	0.24028	0.00139032	0.0103722
SNX9_HUMAN	5	Sorting nexin-9 (SH3 and PX domain-containing protein 1) (Protein SDP1) (SH3 and PX domain-containing protein 3A)	SNX9 SH3PX1 SH3PXD3A	0.233103	-1.09905	0.333208	0.361326	0.736028	0.0190888
MERTK_HUMAN	3	Tyrosine-protein kinase Mer (EC 2.7.10.1) (Proto-oncogene c-Mer) (Receptor tyrosine kinase MerTK)	MERTK MER	-0.471605	0.184366	0.294121	0.326631	0.331692	0.73563
COPE_HUMAN	5	Coatomer subunit epsilon (Epsilon-coat protein) (Epsilon-COP)	COPE	1.28917	0.975373	0.482845	0.529422	0.0690707	0.179059
MYH7B_HUMAN	5	Myosin-7B (Antigen MLAA-21) (Myosin cardiac muscle beta chain) (Myosin heavy chain 7B, cardiac muscle beta isoform) (Slow A MYH14)	MYH7B KIAA1512	0.385302	0.00664748	0.348306	0.323197	0.552859	0.98757
SEPT8_HUMAN	3	Septin-8	SEPT8 KIAA0202	-1.22547	0.312039	0.16471	0.10906	1.62604e-07	0.028897
NEBU_HUMAN	18	Nebulin	NEB	0.360882	0.495173	0.166069	0.17063	0.149307	0.0210398
CNN2_HUMAN	4	Calponin-2 (Calponin H2, smooth muscle) (Neutral calponin)	CNN2	-0.427322	-0.382419	0.352635	0.333019	0.502941	0.444469
PRUN2_HUMAN	3	Protein prune homolog 2 (BNIP2 motif-containing molecule at the C-terminal region 1)	PRUNE2 BMCC1 BNIPXL C9orf65 KIAA0367	-0.354012	-0.449856	0.396759	0.419866	0.653527	0.486427
DOCK1_HUMAN	4	Dedicator of cytokinesis protein 1 (180 kDa protein downstream of CRK) (DOCK180)	DOCK1	-0.129954	0.210134	0.352784	0.311736	0.88327	0.682683
WAC2A_HUMAN	4	WASH complex subunit 2A	WASHC2A FAM21A FAM21B	0.657052	1.83145	0.214509	0.282292	0.0356416	2.04165e-06
RL13A_HUMAN	8	60S ribosomal protein L13a (23 kDa highly basic protein) (Large ribosomal subunit protein uL13)	RPL13A	-0.0102898	0.325799	0.102407	0.112238	0.977962	0.0230873
GALC_HUMAN	3	Galactocerebrosidase (GALCERase) (EC 3.2.1.46) (Galactocerebroside beta-galactosidase) (Galactosylceramidase) (Galactosylceramide beta-galactosidase)	GALC	0.163402	-0.736289	0.331231	0.356793	0.828016	0.129626
IF4G1_HUMAN	14	Eukaryotic translation initiation factor 4 gamma 1 (eIF-4-gamma 1) (eIF-4G 1) (eIF-4G1) (p220)	EIF4G1 EIF4F EIF4G EIF4GI	0.233275	0.320714	0.147342	0.148216	0.331318	0.101201
TITIN_HUMAN	102	Titin (EC 2.7.11.1) (Connectin) (Rhabdomyosarcoma antigen MU-RMS-40.14)	TTN	-0.322549	0.220557	0.0850065	0.075242	0.00303612	0.0188337
DOCK9_HUMAN	6	Dedicator of cytokinesis protein 9 (Cdc42 guanine nucleotide exchange factor zizimin-1) (Zizimin-1)	DOCK9 KIAA1058 ZIZ1	-0.676833	-1.19443	0.230947	0.220777	0.0402415	2.15597e-05
TGO1_HUMAN	9	Transport and Golgi organization protein 1 homolog (TANGO1) (C219-reactive peptide) (D320) (Melanoma inhibitory activity protein 3)	MIA3 KIAA0268 TANGO UNQ6077/PRO20088	0.415453	-0.0165674	0.146422	0.159268	0.0464787	0.962485
SNX6_HUMAN	3	Sorting nexin-6 (TRAF4-associated factor 2) [Cleaved into: Sorting nexin-6, N-terminally processed]	SNX6	-0.513467	-0.171893	0.375912	0.331166	0.437934	0.759899
PIMT_HUMAN	3	Protein-L-isoaspartate(D-aspartate) O-methyltransferase (PIMT) (EC 2.1.1.77) (L-isoaspartyl protein carboxyl methyltransferase) (Protein L-isoaspartyl/D-aspartyl methyltransferase) (Protein-beta-aspartate methyltransferase)	PCMT1	0.00995737	0.971887	0.438408	0.429256	0.991537	0.0933458
MYO6_HUMAN	7	Unconventional myosin-VI (Unconventional myosin-6)	MYO6 KIAA0389	-0.389626	-0.131221	0.440714	0.423386	0.654217	0.860824
NOLC1_HUMAN	7	Nucleolar and coiled-body phosphoprotein 1 (140 kDa nucleolar phosphoprotein) (Nopp140) (Hepatitis C virus NS5A-transactivated protein 13) (HCV NS5A-transactivated protein 13) (Nucleolar 130 kDa protein) (Nucleolar phosphoprotein p130)	NOLC1 KIAA0035 NS5ATP13	0.648984	0.522062	0.263757	0.28742	0.0963164	0.183243
DDRGK_HUMAN	3	DDRGK domain-containing protein 1 (Dashurin) (UFM1-binding and PCI domain-containing protein 1)	DDRGK1 C20orf116 UFBP1	1.17068	1.20683	0.427065	0.461439	0.0650739	0.0489321
SFXN3_HUMAN	4	Sideroflexin-3	SFXN3	-0.170655	-0.338223	0.418678	0.578114	0.867413	0.725477
GELS_HUMAN	15	Gelsolin (AGEL) (Actin-depolymerizing factor) (ADF) (Brevin)	GSN	0.361935	0.311459	0.215406	0.227041	0.292538	0.337382
IF4G3_HUMAN	3	Eukaryotic translation initiation factor 4 gamma 3 (eIF-4-gamma 3) (eIF-4G 3) (eIF4G 3) (eIF-4-gamma II) (eIF4GII)	EIF4G3	0.294177	0.103416	0.3031	0.303682	0.60934	0.85038
FHL2_HUMAN	14	Four and a half LIM domains protein 2 (FHL-2) (LIM domain protein DRAL) (Skeletal muscle LIM-protein 3) (SLIM-3)	FHL2 DRAL SLIM3	0.0572329	0.376084	0.144012	0.147465	0.869813	0.0473211
RHG05_HUMAN	4	Rho GTPase-activating protein 5 (Rho-type GTPase-activating protein 5) (p190-B)	ARHGAP5 RHOGAP5	-0.567275	0.288808	0.337548	0.353358	0.300042	0.604877
FKB15_HUMAN	5	FK506-binding protein 15 (FKBP-15) (133 kDa FK506-binding protein) (133 kDa FKBP) (FKBP-133) (WASP- and FKBP-like protein) (WAFL)	FKBP15 KIAA0674	-0.188556	0.021532	0.288214	0.330959	0.758581	0.9761
ILK_HUMAN	5	Integrin-linked protein kinase (EC 2.7.11.1) (59 kDa serine/threonine-protein kinase) (ILK-1) (ILK-2) (p59ILK)	ILK ILK1 ILK2	-0.521096	0.0792878	0.267338	0.291999	0.20748	0.875543
G6PI_HUMAN	3	Glucose-6-phosphate isomerase (GPI) (EC 5.3.1.9) (Autocrine motility factor) (AMF) (Neuroleukin) (NLK) (Phosphoglucose isomerase) (PGI) (Phosphohexose isomerase) (PHI) (Sperm antigen 36) (SA-36)	GPI	-0.0685918	-0.695827	0.463536	0.440447	0.960231	0.263389
A0A0A0MTS7_HUMAN	11	Titin	TTN	-0.0181051	-0.231661	0.257375	0.179547	0.979603	0.372565
TMED7_HUMAN	3	Transmembrane emp24 domain-containing protein 7 (p24 family protein gamma-3) (p24gamma3) (p27)	TMED7 CGI-109	-0.284775	0.516275	0.328045	0.325146	0.66266	0.261002
LC7L2_HUMAN	4	Putative RNA-binding protein Luc7-like 2	LUC7L2 CGI-59 CGI-74	-0.0956239	-0.577033	0.329978	0.357066	0.91806	0.251255
SRSF7_HUMAN	5	Serine/arginine-rich splicing factor 7 (Splicing factor 9G8) (Splicing factor, arginine/serine-rich 7)	SRSF7 SFRS7	-0.73158	0.260333	0.247169	0.280615	0.0402084	0.559788
FIP1_HUMAN	3	Pre-mRNA 3'-end-processing factor FIP1 (hFip1) (FIP1-like 1 protein) (Factor interacting with PAP) (Rearranged in hypereosinophilia)	FIP1L1 FIP1 RHE	0.161709	1.69993	0.374925	0.350466	0.853743	0.000285326
RL30_HUMAN	5	60S ribosomal protein L30 (Large ribosomal subunit protein eL30)	RPL30	0.209301	0.832216	0.659198	0.716685	0.904396	0.438613
THIM_HUMAN	6	3-ketoacyl-CoA thiolase, mitochondrial (EC 2.3.1.16) (Acetyl-CoA acyltransferase) (Beta-ketothiolase) (Mitochondrial 3-oxoacyl-CoA thiolase) (T1)	ACAA2	0.463149	1.39419	0.285223	0.276289	0.321334	7.56401e-05
TCTP_HUMAN	3	Translationally-controlled tumor protein (TCTP) (Fortilin) (Histamine-releasing factor) (HRF) (p23)	TPT1	1.05839	0.707736	0.358372	0.346829	0.0438845	0.133168
SYNE1_HUMAN	23	Nesprin-1 (Enaptin) (KASH domain-containing protein 1) (KASH1) (Myocyte nuclear envelope protein 1) (Myne-1) (Nuclear envelope spectrin repeat protein 1) (Synaptic nuclear envelope protein 1) (Syne-1)	SYNE1 C6orf98 KIAA0796 KIAA1262 KIAA1756 MYNE1	0.325607	-0.143795	0.11406	0.124515	0.0412056	0.437803
ICAL_HUMAN	27	Calpastatin (Calpain inhibitor) (Sperm BS-17 component)	CAST	-0.0534477	0.293651	0.0573648	0.0514524	0.627505	1.69141e-06
CHD4_HUMAN	4	Chromodomain-helicase-DNA-binding protein 4 (CHD-4) (EC 3.6.4.12) (ATP-dependent helicase CHD4) (Mi-2 autoantigen 218 kDa protein) (Mi2-beta)	CHD4	0.378594	0.920625	0.345423	0.415841	0.559822	0.0997901
ZRAB2_HUMAN	7	Zinc finger Ran-binding domain-containing protein 2 (Zinc finger protein 265) (Zinc finger, splicing)	ZRANB2 ZIS ZNF265	-0.469231	-0.552149	0.216378	0.258539	0.156037	0.110249
RPB1_HUMAN	7	DNA-directed RNA polymerase II subunit RPB1 (RNA polymerase II subunit B1) (EC 2.7.7.6) (DNA-directed RNA polymerase II subunit A) (DNA-directed RNA polymerase III largest subunit) (RNA-directed RNA polymerase II subunit RPB1) (EC 2.7.7.48)	POLR2A POLR2	0.851012	0.0251755	0.284699	0.293481	0.0360884	0.970844
E41L1_HUMAN	3	Band 4.1-like protein 1 (Neuronal protein 4.1) (4.1N)	EPB41L1 KIAA0338	0.118406	0.273707	0.397245	0.363041	0.914503	0.641196
SRSF4_HUMAN	3	Serine/arginine-rich splicing factor 4 (Pre-mRNA-splicing factor SRP75) (SRP001LB) (Splicing factor, arginine/serine-rich 4)	SRSF4 SFRS4 SRP75	0.0327169	-0.194174	0.353519	0.379789	0.979603	0.763337
M4K4_HUMAN	9	Mitogen-activated protein kinase kinase kinase kinase 4 (EC 2.7.11.1) (HPK/GCK-like kinase HGK) (MAPK/ERK kinase kinase kinase 4) (MEK kinase kinase 4) (MEKKK 4) (Nck-interacting kinase)	MAP4K4 HGK KIAA0687 NIK	0.0869342	-0.616441	0.176966	0.197527	0.828016	0.0142165
DDX3X_HUMAN	4	ATP-dependent RNA helicase DDX3X (EC 3.6.4.13) (DEAD box protein 3, X-chromosomal) (DEAD box, X isoform) (Helicase-like protein 2) (HLP2)	DDX3X DBX DDX3	0.877342	1.14839	0.290162	0.242742	0.0360884	0.000244515
DYN1_HUMAN	3	Dynamin-1 (EC 3.6.5.5)	DNM1 DNM	0.879377	0.723846	0.372717	0.351424	0.124784	0.130018
SPTN1_HUMAN	41	Spectrin alpha chain, non-erythrocytic 1 (Alpha-II spectrin) (Fodrin alpha chain) (Spectrin, non-erythroid alpha subunit)	SPTAN1 NEAS SPTA2	-0.0185062	0.0509672	0.0772364	0.0760297	0.935692	0.682683
MY18A_HUMAN	9	Unconventional myosin-XVIIIa (Molecule associated with JAK3 N-terminus) (MAJN) (Myosin containing a PDZ domain) (Surfactant protein receptor SP-R210) (SP-R210)	MYO18A CD245 KIAA0216 MYSPDZ	0.0347667	-0.0152669	0.235947	0.21121	0.960231	0.975964
EWS_HUMAN	3	RNA-binding protein EWS (EWS oncogene) (Ewing sarcoma breakpoint region 1 protein)	EWSR1 EWS	-0.374142	-1.60446	0.405135	0.426076	0.633031	0.00402129
DIAP1_HUMAN	7	Protein diaphanous homolog 1 (Diaphanous-related formin-1) (DRF1)	DIAPH1 DIAP1	0.22785	0.0723873	0.217087	0.209127	0.582091	0.847775
SCRIB_HUMAN	7	Protein scribble homolog (Scribble) (hScrib) (Protein LAP4)	SCRIB CRIB1 KIAA0147 LAP4 SCRB1 VARTUL	-0.294923	0.0763672	0.23583	0.25165	0.482613	0.864503
MY15B_HUMAN	4	Unconventional myosin-XVB (Myosin XVBP) (Unconventional myosin-15B)	MYO15B KIAA1783 MYO15BP	-0.220261	-0.158921	0.396169	0.392101	0.803817	0.823158
A0A0J9YY34_HUMAN	3	NHS-like protein 2	NHSL2	-0.518052	-0.750161	0.374668	0.424977	0.432486	0.202383
NUDT5_HUMAN	4	ADP-sugar pyrophosphatase (EC 3.6.1.13) (8-oxo-dGDP phosphatase) (EC 3.6.1.58) (Nuclear ATP-synthesis protein NUDIX5) (EC 2.7.7.96) (Nucleoside diphosphate-linked moiety X motif 5) (Nudix motif 5) (hNUDT5) (YSA1H)	NUDT5 NUDIX5 HSPC115	-0.258284	-0.211685	0.281332	0.270187	0.634949	0.624712
RL23A_HUMAN	5	60S ribosomal protein L23a (Large ribosomal subunit protein uL23)	RPL23A	-0.101357	0.436432	0.17174	0.140181	0.787368	0.0164015
MATR3_HUMAN	11	Matrin-3	MATR3 KIAA0723	-0.220636	-0.430103	0.179402	0.210078	0.49023	0.124914
DSCR3_HUMAN	3	Down syndrome critical region protein 3 (Down syndrome critical region protein A)	DSCR3 DCRA DSCRA	-0.162212	-0.350995	0.328209	0.269762	0.828016	0.373805
APCL_HUMAN	9	Adenomatous polyposis coli protein 2 (Adenomatous polyposis coli protein-like) (APC-like)	APC2 APCL	-0.369044	0.0217902	0.227207	0.223431	0.31673	0.965867
EIF3L_HUMAN	4	Eukaryotic translation initiation factor 3 subunit L (eIF3l) (Eukaryotic translation initiation factor 3 subunit 6-interacting protein) (Eukaryotic translation initiation factor 3 subunit E-interacting protein)	EIF3L EIF3EIP EIF3S6IP HSPC021 HSPC025 MSTP005	-0.166384	-0.296458	0.17794	0.178208	0.628707	0.234863
CAPZB_HUMAN	4	F-actin-capping protein subunit beta (CapZ beta)	CAPZB	-0.558302	-0.172354	0.341327	0.31752	0.319831	0.746406
CROCC_HUMAN	5	Rootletin (Ciliary rootlet coiled-coil protein)	CROCC KIAA0445	0.265593	-0.44614	0.223647	0.292653	0.511316	0.280347
PEA15_HUMAN	5	Astrocytic phosphoprotein PEA-15 (15 kDa phosphoprotein enriched in astrocytes) (Phosphoprotein enriched in diabetes) (PED)	PEA15	0.0602572	0.267515	0.213519	0.222419	0.919974	0.417816
B1ALA7_HUMAN	3	Ribose-phosphate pyrophosphokinase 1	PRPS1	-0.743041	-1.78307	0.484259	0.396741	0.360191	0.000698026
EPS15_HUMAN	5	Epidermal growth factor receptor substrate 15 (Protein Eps15) (Protein AF-1p)	EPS15 AF1P	-0.17221	0.0982009	0.277559	0.252404	0.774616	0.827219
MYH11_HUMAN	8	Myosin-11 (Myosin heavy chain 11) (Myosin heavy chain, smooth muscle isoform) (SMMHC)	MYH11 KIAA0866	-0.345549	-0.240803	0.234155	0.234835	0.383001	0.505054
CLAP2_HUMAN	4	CLIP-associating protein 2 (Cytoplasmic linker-associated protein 2) (Protein Orbit homolog 2) (hOrbit2)	CLASP2 KIAA0627	0.678217	-0.64083	0.310406	0.312732	0.156037	0.130018
MK03_HUMAN	5	Mitogen-activated protein kinase 3 (MAP kinase 3) (MAPK 3) (EC 2.7.11.24) (ERT2) (Extracellular signal-regulated kinase 1) (ERK-1) (Insulin-stimulated MAP2 kinase) (MAP kinase isoform p44) (p44-MAPK) (Microtubule-associated protein 2 kinase) (p44-ERK1)	MAPK3 ERK1 PRKM3	-0.22628	-0.19671	0.17313	0.140044	0.459	0.327025
ZKSC1_HUMAN	3	Zinc finger protein with KRAB and SCAN domains 1 (Zinc finger protein 139) (Zinc finger protein 36) (Zinc finger protein KOX18)	ZKSCAN1 KOX18 ZNF139 ZNF36	0.399118	-0.527628	0.472864	0.36194	0.673164	0.309388
EIF3H_HUMAN	4	Eukaryotic translation initiation factor 3 subunit H (eIF3h) (Eukaryotic translation initiation factor 3 subunit 3) (eIF-3-gamma) (eIF3 p40 subunit)	EIF3H EIF3S3	-0.757445	-0.77923	0.332209	0.327611	0.138115	0.0741435
ILF2_HUMAN	3	Interleukin enhancer-binding factor 2 (Nuclear factor of activated T-cells 45 kDa)	ILF2 NF45 PRO3063	-0.0272454	0.0718883	0.377924	0.303286	0.979603	0.895814
EMAL4_HUMAN	4	Echinoderm microtubule-associated protein-like 4 (EMAP-4) (Restrictedly overexpressed proliferation-associated protein) (Ropp 120)	EML4 C2orf2 EMAPL4	0.306906	-0.394386	0.382277	0.427349	0.694952	0.561894
EMAL3_HUMAN	4	Echinoderm microtubule-associated protein-like 3 (EMAP-3)	EML3	-0.32485	-0.268235	0.292514	0.327543	0.551551	0.604122
MYL6_HUMAN	5	Myosin light polypeptide 6 (17 kDa myosin light chain) (LC17) (Myosin light chain 3) (MLC-3) (Myosin light chain alkali 3) (Myosin light chain A3) (Smooth muscle and nonmuscle myosin light chain alkali 6)	MYL6	0.267123	0.865266	0.492665	0.484984	0.806782	0.19331
TCPE_HUMAN	10	T-complex protein 1 subunit epsilon (TCP-1-epsilon) (CCT-epsilon)	CCT5 CCTE KIAA0098	-0.075939	-0.236673	0.151511	0.166219	0.827046	0.31583
RAB7A_HUMAN	5	Ras-related protein Rab-7a	RAB7A RAB7	0.271607	0.345914	1.33953	1.39287	0.945661	0.891136
NIN_HUMAN	3	Ninein (hNinein) (Glycogen synthase kinase 3 beta-interacting protein) (GSK3B-interacting protein)	NIN KIAA1565	-0.898962	-0.80097	0.394924	0.385138	0.138882	0.124374
GBB2_HUMAN	3	Guanine nucleotide-binding protein G(I)/G(S)/G(T) subunit beta-2 (G protein subunit beta-2) (Transducin beta chain 2)	GNB2	-0.0544527	-0.493629	0.639218	0.722439	0.979603	0.679438
SQSTM_HUMAN	4	Sequestosome-1 (EBI3-associated protein of 60 kDa) (EBIAP) (p60) (Phosphotyrosine-independent ligand for the Lck SH2 domain of 62 kDa) (Ubiquitin-binding protein p62)	SQSTM1 ORCA OSIL	-0.767186	-1.42428	0.471813	0.399328	0.321579	0.00582308
MIC19_HUMAN	4	MICOS complex subunit MIC19 (Coiled-coil-helix-coiled-coil-helix domain-containing protein 3)	CHCHD3 MIC19 MINOS3	-0.538051	0.546422	0.608401	0.648261	0.654217	0.596899
FUBP1_HUMAN	6	Far upstream element-binding protein 1 (FBP) (FUSE-binding protein 1) (DNA helicase V) (hDH V)	FUBP1	0.150746	1.06898	0.307726	0.258481	0.829193	0.00110715
CTND1_HUMAN	9	Catenin delta-1 (Cadherin-associated Src substrate) (CAS) (p120 catenin) (p120(ctn)) (p120(cas))	CTNND1 KIAA0384	-0.0567119	-0.302852	0.337483	0.354872	0.956343	0.590287
RAPH1_HUMAN	9	Ras-associated and pleckstrin homology domains-containing protein 1 (RAPH1) (Amyotrophic lateral sclerosis 2 chromosomal region candidate gene 18 protein) (Amyotrophic lateral sclerosis 2 chromosomal region candidate gene 9 protein) (Lamellipodin) (Proline-rich EVH1 ligand 2) (PREL-2) (Protein RMO1)	RAPH1 ALS2CR18 ALS2CR9 KIAA1681 LPD PREL2 RMO1	0.58568	0.656227	0.208867	0.242111	0.0492491	0.0354083
RL32_HUMAN	3	60S ribosomal protein L32 (Large ribosomal subunit protein eL32)	RPL32 PP9932	0.285454	1.32486	0.287526	0.278004	0.60045	0.000355153
RACK1_HUMAN	10	Receptor of activated protein C kinase 1 (Cell proliferation-inducing gene 21 protein) (Guanine nucleotide-binding protein subunit beta-2-like 1) (Guanine nucleotide-binding protein subunit beta-like protein 12.3) (Human lung cancer oncogene 7 protein) (HLC-7) (Receptor for activated C kinase) (Small ribosomal subunit protein RACK1) [Cleaved into: Receptor of activated protein C kinase 1, N-termi…	RACK1 GNB2L1 HLC7 PIG21	0.753656	0.416679	0.558282	0.603094	0.437934	0.673197
SEP11_HUMAN	6	Septin-11	2015-09-02	-0.605175	-1.27848	0.21379	0.244996	0.0494901	4.63964e-05
IF4E_HUMAN	3	Eukaryotic translation initiation factor 4E (eIF-4E) (eIF4E) (eIF-4F 25 kDa subunit) (mRNA cap-binding protein)	EIF4E EIF4EL1 EIF4F	-0.0455443	-0.118611	0.307741	0.317929	0.960231	0.835575
OCAD1_HUMAN	3	OCIA domain-containing protein 1 (Ovarian cancer immunoreactive antigen domain containing 1) (Ovarian carcinoma immunoreactive antigen)	OCIAD1 ASRIJ OCIA	0.104472	0.223832	0.311832	0.346092	0.897803	0.695957
SC31A_HUMAN	8	Protein transport protein Sec31A (ABP125) (ABP130) (SEC31-like protein 1) (SEC31-related protein A) (Web1-like protein)	SEC31A KIAA0905 SEC31L1 HSPC275 HSPC334	-0.622225	-0.164394	0.264162	0.222288	0.116887	0.644593
PUR6_HUMAN	4	Multifunctional protein ADE2 [Includes: Phosphoribosylaminoimidazole-succinocarboxamide synthase (EC 6.3.2.6) (SAICAR synthetase); Phosphoribosylaminoimidazole carboxylase (EC 4.1.1.21) (AIR carboxylase) (AIRC)]	PAICS ADE2 AIRC PAIS	-0.666289	0.512547	0.662477	0.752728	0.597544	0.679807
D6RIA3_HUMAN	7	Uncharacterized protein	LOC285556	0.174012	0.27401	0.271626	0.326896	0.76124	0.598168
ANR31_HUMAN	5	Putative ankyrin repeat domain-containing protein 31	ANKRD31	-0.315765	-0.594712	0.325695	0.339001	0.608053	0.20203
SWP70_HUMAN	3	Switch-associated protein 70 (SWAP-70)	SWAP70 KIAA0640 HSPC321	-0.140623	-0.127663	0.437622	0.40578	0.903952	0.860824
FLOT2_HUMAN	3	Flotillin-2 (Epidermal surface antigen) (ESA) (Membrane component chromosome 17 surface marker 1)	FLOT2 ESA1 M17S1	1.22488	-0.00680772	0.328952	0.302767	0.00878506	0.987241
UBR5_HUMAN	7	E3 ubiquitin-protein ligase UBR5 (EC 2.3.2.26) (E3 ubiquitin-protein ligase, HECT domain-containing 1) (HECT-type E3 ubiquitin transferase UBR5) (Hyperplastic discs protein homolog) (hHYD) (Progestin-induced protein)	UBR5 EDD EDD1 HYD KIAA0896	-0.211566	0.292944	0.269535	0.27119	0.702392	0.478359
SEPT7_HUMAN	8	Septin-7 (CDC10 protein homolog)	SEPT7 CDC10	-0.19472	-0.356547	0.188255	0.142748	0.586655	0.0549291
TENS1_HUMAN	8	Tensin-1	TNS1 TNS	-0.0414387	0.478561	0.592251	0.546692	0.979603	0.581374
DYST_HUMAN	23	Dystonin (230 kDa bullous pemphigoid antigen) (230/240 kDa bullous pemphigoid antigen) (Bullous pemphigoid antigen 1) (BPA) (Bullous pemphigoid antigen) (Dystonia musculorum protein) (Hemidesmosomal plaque protein)	DST BP230 BP240 BPAG1 DMH DT KIAA0728	0.00756375	-0.159992	0.104364	0.12281	0.979603	0.365998
IMDH2_HUMAN	6	Inosine-5'-monophosphate dehydrogenase 2 (IMP dehydrogenase 2) (IMPD 2) (IMPDH 2) (EC 1.1.1.205) (IMPDH-II)	IMPDH2 IMPD2	0.67816	0.519824	0.287798	0.296016	0.118754	0.20059
PLOD2_HUMAN	10	Procollagen-lysine,2-oxoglutarate 5-dioxygenase 2 (EC 1.14.11.4) (Lysyl hydroxylase 2) (LH2)	PLOD2	0.292135	-0.0865365	0.173471	0.190065	0.292591	0.79231
E7EVA0_HUMAN	6	Microtubule-associated protein	MAP4	1.04123	1.15682	0.315525	0.32562	0.0186137	0.00523707
KLC1_HUMAN	4	Kinesin light chain 1 (KLC 1)	KLC1 KLC KNS2	-1.31747	0.0840889	0.499452	0.454889	0.075073	0.922822
PRP31_HUMAN	4	U4/U6 small nuclear ribonucleoprotein Prp31 (Pre-mRNA-processing factor 31) (Serologically defined breast cancer antigen NY-BR-99) (U4/U6 snRNP 61 kDa protein) (Protein 61K) (hPrp31)	PRPF31 PRP31	-0.7577	-0.71469	0.289345	0.416266	0.0775195	0.215382
IF4B_HUMAN	9	Eukaryotic translation initiation factor 4B (eIF-4B)	EIF4B	0.390861	-0.467118	0.161775	0.174433	0.103142	0.0377973
FKB11_HUMAN	5	Peptidyl-prolyl cis-trans isomerase FKBP11 (PPIase FKBP11) (EC 5.2.1.8) (19 kDa FK506-binding protein) (19 kDa FKBP) (FKBP-19) (FK506-binding protein 11) (FKBP-11) (Rotamase)	FKBP11 FKBP19 UNQ336/PRO535	-0.350796	0.947125	0.321906	0.34301	0.563061	0.034622
ODO1_HUMAN	7	2-oxoglutarate dehydrogenase, mitochondrial (EC 1.2.4.2) (2-oxoglutarate dehydrogenase complex component E1) (OGDC-E1) (Alpha-ketoglutarate dehydrogenase)	OGDH	-0.409292	0.136625	0.214143	0.242625	0.217094	0.73563
TBL2_HUMAN	4	Transducin beta-like protein 2 (WS beta-transducin repeats protein) (WS-betaTRP) (Williams-Beuren syndrome chromosomal region 13 protein)	TBL2 WBSCR13 UNQ563/PRO1125	-0.368361	0.469978	0.338468	0.329404	0.563895	0.318903
MAP1A_HUMAN	33	Microtubule-associated protein 1A (MAP-1A) (Proliferation-related protein p80) [Cleaved into: MAP1A heavy chain; MAP1 light chain LC2]	MAP1A MAP1L	0.644295	0.817529	0.105812	0.100249	2.74335e-07	1.90288e-12
EF1D_HUMAN	4	Elongation factor 1-delta (EF-1-delta) (Antigen NY-CO-4)	EEF1D EF1D	-0.289277	-0.161244	0.709195	0.736676	0.867413	0.904911
HSP7C_HUMAN	10	Heat shock cognate 71 kDa protein (Heat shock 70 kDa protein 8) (Lipopolysaccharide-associated protein 1) (LAP-1) (LPS-associated protein 1)	HSPA8 HSC70 HSP73 HSPA10	0.164836	0.165183	0.0924966	0.111138	0.258715	0.291497
NXF1_HUMAN	3	Nuclear RNA export factor 1 (Tip-associated protein) (Tip-associating protein) (mRNA export factor TAP)	NXF1 TAP	0.744384	1.02722	0.332716	0.292886	0.149307	0.00742465
PYGL_HUMAN	3	Glycogen phosphorylase, liver form (EC 2.4.1.1)	PYGL	0.259684	0.801538	0.301993	0.337956	0.668027	0.076639
PRS6A_HUMAN	9	26S proteasome regulatory subunit 6A (26S proteasome AAA-ATPase subunit RPT5) (Proteasome 26S subunit ATPase 3) (Proteasome subunit P50) (Tat-binding protein 1) (TBP-1)	PSMC3 TBP1	0.680251	1.03072	0.38391	0.416972	0.262464	0.0577823
SMAP_HUMAN	3	Small acidic protein	SMAP C11orf58	-0.324975	-0.0431755	0.280993	0.272255	0.527874	0.935187
LMO7_HUMAN	39	LIM domain only protein 7 (LMO-7) (F-box only protein 20) (LOMP)	LMO7 FBX20 FBXO20 KIAA0858	-0.0577981	0.0526515	0.0469703	0.0429371	0.488625	0.401926
STIM1_HUMAN	5	Stromal interaction molecule 1	STIM1 GOK	-1.46123	-1.71346	0.165837	0.150402	7.4875e-10	4.75986e-13
THY1_HUMAN	3	Thy-1 membrane glycoprotein (CDw90) (Thy-1 antigen) (CD antigen CD90)	THY1	-0.623675	0.518165	0.444984	0.516567	0.422255	0.517371
CD59_HUMAN	4	CD59 glycoprotein (1F5 antigen) (20 kDa homologous restriction factor) (HRF-20) (HRF20) (MAC-inhibitory protein) (MAC-IP) (MEM43 antigen) (Membrane attack complex inhibition factor) (MACIF) (Membrane inhibitor of reactive lysis) (MIRL) (Protectin) (CD antigen CD59)	CD59 MIC11 MIN1 MIN2 MIN3 MSK21	-0.109278	-0.214907	0.403192	0.353944	0.924207	0.714684
RS30_HUMAN	3	40S ribosomal protein S30 (Small ribosomal subunit protein eS30)	FAU	-0.84021	0.698999	0.400441	0.42941	0.177921	0.249936
PSA1_HUMAN	3	Proteasome subunit alpha type-1 (EC 3.4.25.1) (30 kDa prosomal protein) (PROS-30) (Macropain subunit C2) (Multicatalytic endopeptidase complex subunit C2) (Proteasome component C2) (Proteasome nu chain)	PSMA1 HC2 NU PROS30 PSC2	-0.534097	-0.858999	0.334307	0.338893	0.332745	0.0574282
PSMD9_HUMAN	5	26S proteasome non-ATPase regulatory subunit 9 (26S proteasome regulatory subunit p27)	PSMD9	-0.455389	0.687241	0.241484	0.230196	0.227742	0.0210813
CD166_HUMAN	7	CD166 antigen (Activated leukocyte cell adhesion molecule) (CD antigen CD166)	ALCAM MEMD	-1.24378	-0.864133	0.182865	0.200956	2.5474e-07	0.000658973
F186A_HUMAN	4	Protein FAM186A	FAM186A	0.102658	-0.962971	0.316009	0.356059	0.903949	0.0394373
PAXI_HUMAN	4	Paxillin	PXN	-0.0185296	0.731062	0.248319	0.245646	0.979603	0.0215756
VP33B_HUMAN	3	Vacuolar protein sorting-associated protein 33B (hVPS33B)	VPS33B	0.0331706	1.13079	0.573707	0.544597	0.982557	0.127217
4F2_HUMAN	6	4F2 cell-surface antigen heavy chain (4F2hc) (4F2 heavy chain antigen) (Lymphocyte activation antigen 4F2 large subunit) (Solute carrier family 3 member 2) (CD antigen CD98)	SLC3A2 MDU1	-0.261536	-0.222901	0.402531	0.448041	0.758753	0.770346
SC23A_HUMAN	9	Protein transport protein Sec23A (hSec23A) (SEC23-related protein A)	SEC23A	-0.50666	-0.307194	0.240619	0.253888	0.169828	0.412445
LTOR1_HUMAN	3	Ragulator complex protein LAMTOR1 (Late endosomal/lysosomal adaptor and MAPK and MTOR activator 1) (Lipid raft adaptor protein p18) (Protein associated with DRMs and endosomes) (p27Kip1-releasing factor from RhoA) (p27RF-Rho)	LAMTOR1 C11orf59 PDRO PP7157	0.280785	-0.388104	0.613026	0.644281	0.842332	0.71804
MYO1C_HUMAN	8	Unconventional myosin-Ic (Myosin I beta) (MMI-beta) (MMIb)	MYO1C	0.182522	-0.366034	0.719274	0.624364	0.931139	0.723808
ATLA3_HUMAN	5	Atlastin-3 (EC 3.6.5.-)	ATL3	0.327738	-0.0468059	0.167319	0.161694	0.20748	0.868804
MARH7_HUMAN	3	E3 ubiquitin-protein ligase MARCH7 (EC 2.3.2.27) (Axotrophin) (Membrane-associated RING finger protein 7) (Membrane-associated RING-CH protein VII) (MARCH-VII) (RING finger protein 177) (RING-type E3 ubiquitin transferase MARCH7)	MARCH7 AXOT RNF177	0.0486558	0.171582	0.343936	0.470686	0.962321	0.838572
CP062_HUMAN	4	UPF0505 protein C16orf62 (Esophageal cancer-associated protein)	C16orf62 101F10.2	0.515667	-0.0158224	0.304343	0.329856	0.294473	0.981596
GLOD4_HUMAN	3	Glyoxalase domain-containing protein 4	GLOD4 C17orf25 CGI-150 My027	0.424207	0.821039	0.591692	0.747061	0.729792	0.471654
TNS2_HUMAN	3	Tensin-2 (EC 3.1.3.-) (C1 domain-containing phosphatase and tensin homolog) (C1-TEN) (Tensin-like C1 domain-containing phosphatase)	TNS2 KIAA1075 TENC1	0.914555	1.54749	0.330381	0.285803	0.061598	6.40611e-05
ARFG1_HUMAN	3	ADP-ribosylation factor GTPase-activating protein 1 (ARF GAP 1) (ADP-ribosylation factor 1 GTPase-activating protein) (ARF1 GAP) (ARF1-directed GTPase-activating protein)	ARFGAP1 ARF1GAP	0.369897	-0.745629	0.322354	0.368815	0.533623	0.137594
SARNP_HUMAN	4	SAP domain-containing ribonucleoprotein (Cytokine-induced protein of 29 kDa) (Nuclear protein Hcc-1) (Proliferation-associated cytokine-inducible protein CIP29)	SARNP HCC1 HSPC316	0.438868	0.0854668	0.212854	0.207683	0.180184	0.821437
EMAL1_HUMAN	6	Echinoderm microtubule-associated protein-like 1 (EMAP-1) (HuEMAP-1)	EML1 EMAP1 EMAPL EMAPL1	0.269443	0.607129	0.229491	0.256937	0.516934	0.0732122
F8W9U4_HUMAN	4	Microtubule-associated protein	MAP4	-0.39203	-0.155805	0.399427	0.267848	0.604974	0.726729
FMR1_HUMAN	3	Synaptic functional regulator FMR1 (Fragile X mental retardation protein 1) (FMRP) (Protein FMR-1)	FMR1	0.424408	0.756449	0.330113	0.310257	0.469616	0.0675972
G3V3A5_HUMAN	5	Tetratricopeptide repeat protein 6	TTC6	0.257686	0.562237	0.230234	0.22312	0.546989	0.0555962
NPC2_HUMAN	5	NPC intracellular cholesterol transporter 2 (Epididymal secretory protein E1) (Human epididymis-specific protein 1) (He1) (Niemann-Pick disease type C2 protein)	NPC2 HE1	0.0379758	0.191488	0.233322	0.192107	0.957985	0.517933
DCAF8_HUMAN	4	DDB1- and CUL4-associated factor 8 (WD repeat-containing protein 42A)	DCAF8 H326 WDR42A	-0.0335621	-0.127374	0.437779	0.433873	0.979603	0.868804
SPE39_HUMAN	3	Spermatogenesis-defective protein 39 homolog (hSPE-39) (VPS33B-interacting protein in apical-basolateral polarity regulator) (VPS33B-interacting protein in polarity and apical restriction)	VIPAS39 C14orf133 SPE39 VIPAR	0.590784	1.57132	0.569509	0.429643	0.58731	0.00527385
LTBP2_HUMAN	4	Latent-transforming growth factor beta-binding protein 2 (LTBP-2)	LTBP2 C14orf141 LTBP3	-0.213431	-0.779219	0.32986	0.281945	0.76008	0.0354609
PSA6_HUMAN	7	Proteasome subunit alpha type-6 (EC 3.4.25.1) (27 kDa prosomal protein) (PROS-27) (p27K) (Macropain iota chain) (Multicatalytic endopeptidase complex iota chain) (Proteasome iota chain)	PSMA6 PROS27	0.245124	-0.0999896	0.337314	0.351557	0.722322	0.868804
TGRM1_HUMAN	3	TOG array regulator of axonemal microtubules protein 1 (Crescerin-1) (Protein FAM179B)	TOGARAM1 FAM179B KIAA0423	-0.568599	0.67221	0.483084	0.407715	0.519443	0.241495
LIMC1_HUMAN	3	LIM and calponin homology domains-containing protein 1	LIMCH1 KIAA1102	-0.0866914	-1.06605	0.358787	0.623146	0.935692	0.220091
GCN1_HUMAN	17	eIF-2-alpha kinase activator GCN1 (GCN1 eIF-2-alpha kinase activator homolog) (GCN1-like protein 1) (General control of amino-acid synthesis 1-like protein 1) (Translational activator GCN1) (HsGCN1)	GCN1 GCN1L1 KIAA0219	0.526579	0.341551	0.163607	0.188557	0.0186137	0.180826
BIP_HUMAN	30	Endoplasmic reticulum chaperone BiP (EC 3.6.4.10) (78 kDa glucose-regulated protein) (GRP-78) (Binding-immunoglobulin protein) (BiP) (Heat shock protein 70 family protein 5) (HSP70 family protein 5) (Heat shock protein family A member 5) (Immunoglobulin heavy chain-binding protein)	HSPA5 GRP78	0.352472	0.326872	0.0719834	0.0680856	7.44761e-05	5.67844e-05
CE170_HUMAN	4	Centrosomal protein of 170 kDa (Cep170) (KARP-1-binding protein) (KARP1-binding protein)	CEP170 FAM68A KAB KIAA0470	-0.0201757	0.750331	0.321742	0.389453	0.981764	0.15633
H0Y2W2_HUMAN	3	ATPase family AAA domain-containing protein 3A (Fragment)	ATAD3A	-0.250286	0.241371	0.365753	0.340142	0.745787	0.664579
ATD3A_HUMAN	4	ATPase family AAA domain-containing protein 3A	ATAD3A	0.620943	-0.829747	0.352044	0.302548	0.26959	0.0370782
AMPD2_HUMAN	5	AMP deaminase 2 (EC 3.5.4.6) (AMP deaminase isoform L)	AMPD2	0.3634	0.0238271	0.306074	0.345239	0.511316	0.9761
SPD2A_HUMAN	4	SH3 and PX domain-containing protein 2A (Adapter protein TKS5) (Five SH3 domain-containing protein) (SH3 multiple domains protein 1) (Tyrosine kinase substrate with five SH3 domains)	SH3PXD2A FISH KIAA0418 SH3MD1 TKS5	0.805845	0.806434	0.319105	0.400773	0.0916101	0.137594
H0Y6R4_HUMAN	4	Rap guanine nucleotide exchange factor 1 (Fragment)	RAPGEF1	-0.601765	-0.758876	0.442833	0.423226	0.437934	0.192217
H0Y8P1_HUMAN	3	Nuclease EXOG, mitochondrial (Fragment)	EXOG	0.98192	-0.764896	0.380715	0.351405	0.0870562	0.109418
GRSF1_HUMAN	4	G-rich sequence factor 1 (GRSF-1)	GRSF1	-0.609684	1.36387	0.295647	0.37037	0.180184	0.00397918
EIF3E_HUMAN	3	Eukaryotic translation initiation factor 3 subunit E (eIF3e) (Eukaryotic translation initiation factor 3 subunit 6) (Viral integration site protein INT-6 homolog) (eIF-3 p48)	EIF3E EIF3S6 INT6	0.320808	-0.0106932	0.344448	0.445878	0.629502	0.986998
H0YCY1_HUMAN	4	Phosphatidylinositol-binding clathrin assembly protein (Fragment)	PICALM	0.652661	0.18327	0.405706	0.320577	0.328782	0.731207
PPP5_HUMAN	3	Serine/threonine-protein phosphatase 5 (PP5) (EC 3.1.3.16) (Protein phosphatase T) (PP-T) (PPT)	PPP5C PPP5	-0.306237	-0.766187	0.314457	0.33375	0.607874	0.0882237
H0YEG8_HUMAN	3	Nucleobindin-2 (Fragment)	NUCB2	-0.362297	-0.288295	0.346485	0.369761	0.585137	0.626298
H0YES6_HUMAN	6	Serine/threonine-protein kinase BRSK2 (Fragment)	BRSK2	-0.0420263	-0.500515	0.293224	0.321026	0.961559	0.266556
H0YF57_HUMAN	3	Target of Nesh-SH3 (Fragment)	ABI3BP	0.962764	0.163967	0.356764	0.452749	0.0698304	0.838879
RIC1_HUMAN	3	RAB6A-GEF complex partner protein 1 (Connexin-43-interacting protein of 150 kDa) (Protein RIC1 homolog)	RIC1 CIP150 KIAA1432	-1.49373	-0.368115	0.350486	0.364319	0.00233736	0.513511
H0YHI8_HUMAN	6	Protein phosphatase 1 regulatory subunit 12A (Fragment)	PPP1R12A	0.317685	0.190974	0.338497	0.338442	0.627265	0.735507
H0YK31_HUMAN	4	WD repeat-containing protein 20 (Fragment)	WDR20	-0.291795	-0.255491	0.328024	0.370322	0.653793	0.675688
ETFA_HUMAN	3	Electron transfer flavoprotein subunit alpha, mitochondrial (Alpha-ETF)	ETFA	0.551544	0.680539	0.376697	0.384071	0.394904	0.20059
B2MG_HUMAN	3	Beta-2-microglobulin [Cleaved into: Beta-2-microglobulin form pI 5.3]	B2M CDABP0092 HDCMA22P	0.657911	1.19436	0.450183	0.440955	0.394986	0.0406369
H0YMA5_HUMAN	3	Phosphoenolpyruvate carboxykinase [GTP], mitochondrial (Fragment)	PCK2	0.460804	0.281026	0.465949	0.379508	0.60045	0.645196
SNP23_HUMAN	4	Synaptosomal-associated protein 23 (SNAP-23) (Vesicle-membrane fusion protein SNAP-23)	SNAP23	-0.236205	-0.350846	0.423089	0.410517	0.802555	0.590502
F192A_HUMAN	4	Protein FAM192A (NEFA-interacting nuclear protein NIP30)	FAM192A C16orf94 NIP30 CDA018 CDA10	-0.2907	0.488384	0.286389	0.342225	0.597523	0.318903
RS15A_HUMAN	3	40S ribosomal protein S15a (Small ribosomal subunit protein uS8)	RPS15A OK/SW-cl.82	-0.999862	0.124993	0.286531	0.26331	0.0132756	0.782233
SQOR_HUMAN	5	Sulfide:quinone oxidoreductase, mitochondrial (SQOR) (EC 1.8.5.-) (Sulfide dehydrogenase-like) (Sulfide quinone oxidoreductase)	SQOR SQRDL CGI-44	-0.543431	0.362842	0.327082	0.259494	0.306672	0.32868
OBSCN_HUMAN	13	Obscurin (EC 2.7.11.1) (Obscurin-RhoGEF) (Obscurin-myosin light chain kinase) (Obscurin-MLCK)	OBSCN KIAA1556 KIAA1639	-0.314664	0.178488	0.214567	0.202837	0.384731	0.577273
MACF1_HUMAN	22	Microtubule-actin cross-linking factor 1, isoforms 1/2/3/5 (620 kDa actin-binding protein) (ABP620) (Actin cross-linking family protein 7) (Macrophin-1) (Trabeculin-alpha)	MACF1 ABP620 ACF7 KIAA0465 KIAA1251	0.202527	-0.269213	0.169507	0.170602	0.506017	0.256523
ERF3A_HUMAN	3	Eukaryotic peptide chain release factor GTP-binding subunit ERF3A (Eukaryotic peptide chain release factor subunit 3a) (eRF3a) (G1 to S phase transition protein 1 homolog)	GSPT1 ERF3A	0.1242	-0.523543	0.383372	0.323103	0.903949	0.251346
H3BSQ1_HUMAN	5	WD repeat and HMG-box DNA-binding protein 1 (Fragment)	WDHD1	0.147871	1.05043	0.292898	0.285369	0.826402	0.00397918
H3BTA3_HUMAN	3	E3 ubiquitin-protein ligase CHIP (Fragment)	STUB1	0.408628	0.0108443	0.29703	0.317602	0.432834	0.984274
JUPI2_HUMAN	5	Jupiter microtubule associated homolog 2 (Hematological and neurological expressed 1-like protein) (HN1-like protein)	JPT2 C16orf34 HN1L L11	-0.338917	-0.0617191	0.228247	0.254254	0.382505	0.892741
CAD11_HUMAN	4	Cadherin-11 (OSF-4) (Osteoblast cadherin) (OB-cadherin)	CDH11	1.44413	0.0520595	0.362912	0.376669	0.00394035	0.94884
H7C1B0_HUMAN	3	Protein PRR14L (Fragment)	PRR14L	-0.053004	0.00478188	0.333526	0.333645	0.959367	0.99055
C2D1B_HUMAN	3	Coiled-coil and C2 domain-containing protein 1B (Five prime repressor element under dual repression-binding protein 2) (FRE under dual repression-binding protein 2) (Freud-2)	CC2D1B KIAA1836	-0.681032	0.465625	0.287575	0.261447	0.122952	0.198501
EBP2_HUMAN	5	Probable rRNA-processing protein EBP2 (EBNA1-binding protein 2) (Nucleolar protein p40)	EBNA1BP2 EBP2	-0.465144	-1.45306	0.257549	0.235288	0.255981	3.28521e-06
H7C3D3_HUMAN	4	Zyxin (Fragment)	ZYX	-0.0178709	-1.20075	0.278851	0.393724	0.981334	0.0194472
H7C463_HUMAN	3	MICOS complex subunit MIC60 (Mitofilin) (Fragment)	IMMT	-0.177796	0.787412	0.510644	0.437254	0.891428	0.192217
H7C468_HUMAN	3	Cilia- and flagella-associated protein 69 (Fragment)	CFAP69	-0.0864806	-0.506291	0.315064	0.313421	0.924207	0.251255
SRPRB_HUMAN	5	Signal recognition particle receptor subunit beta (SR-beta) (Protein APMCF1)	SRPRB PSEC0230	1.09171	0.022703	0.325145	0.267604	0.0170481	0.970844
H7C4T5_HUMAN	3	Muscleblind-like protein 1 (Fragment)	MBNL1	-0.302171	0.169856	0.397839	0.362959	0.714192	0.786735
H7C5T6_HUMAN	3	Dehydrogenase/reductase SDR family member on chromosome X (Fragment)	DHRSX	-0.18627	0.260324	0.350056	0.322624	0.813148	0.611751
H7C5U8_HUMAN	5	39S ribosomal protein L27, mitochondrial (Fragment)	MRPL27	0.452689	0.444622	0.398477	0.385712	0.536812	0.440903
I3L0H8_HUMAN	3	ATP-dependent RNA helicase DDX19A	DDX19A	0.647676	2.10061	0.37166	0.337881	0.279481	7.73408e-06
MBB1A_HUMAN	6	Myb-binding protein 1A	MYBBP1A P160	0.500548	1.87796	0.328234	0.249204	0.359951	1.873e-08
I3L2J0_HUMAN	5	Protein capicua homolog	CIC	0.446399	0.169539	0.470862	0.4662	0.620947	0.838572
I3L397_HUMAN	4	Eukaryotic translation initiation factor 5A (eIF-5A) (Fragment)	EIF5A	-0.17386	-0.336559	0.17982	0.194691	0.610231	0.211727
TET3_HUMAN	8	Methylcytosine dioxygenase TET3 (EC 1.14.11.n2)	TET3 KIAA0401	0.0496349	0.0545089	0.199899	0.239837	0.934466	0.90131
OLA1_HUMAN	5	Obg-like ATPase 1 (DNA damage-regulated overexpressed in cancer 45) (DOC45) (GTP-binding protein 9)	OLA1 GTPBP9 PRO2455 PTD004	-0.480339	-0.956949	0.268448	0.316764	0.261056	0.0197032
DDX5_HUMAN	8	Probable ATP-dependent RNA helicase DDX5 (EC 3.6.4.13) (DEAD box protein 5) (RNA helicase p68)	DDX5 G17P1 HELR HLR1	-0.0064876	-0.242824	0.207182	0.223121	0.987777	0.473683
RL19_HUMAN	4	60S ribosomal protein L19 (Large ribosomal subunit protein eL19)	RPL19	-0.175403	0.403828	0.887099	0.848302	0.94749	0.781684
J3QKU3_HUMAN	3	Epithelial-splicing regulatory protein 2 (Fragment)	ESRP2	0.843046	0.70029	0.363215	0.3864	0.131643	0.190662
J3QRS3_HUMAN	3	Myosin regulatory light chain 12A (Myosin regulatory light chain MRCL3, isoform CRA_b)	MYL12A MRCL3 hCG_2045956	-0.158779	0.458107	0.402987	0.334119	0.87123	0.346043
LMNB2_HUMAN	11	Lamin-B2	LMNB2 LMN2	-0.207377	-0.550409	0.230032	0.232425	0.643752	0.0707876
PARK7_HUMAN	10	Protein/nucleic acid deglycase DJ-1 (EC 3.1.2.-) (EC 3.5.1.-) (EC 3.5.1.124) (Maillard deglycase) (Oncogene DJ1) (Parkinson disease protein 7) (Parkinsonism-associated deglycase) (Protein DJ-1) (DJ-1)	PARK7	-0.0268547	1.07581	0.441173	0.480046	0.981837	0.0890366
NCLN_HUMAN	3	Nicalin (Nicastrin-like protein)	NCLN	-0.10206	0.196097	0.396422	0.406937	0.929364	0.779598
FBF1_HUMAN	7	Fas-binding factor 1 (FBF-1) (Protein albatross)	FBF1 ALB KIAA1863	0.200246	-0.772055	0.301062	0.287437	0.753578	0.0377959
ERBIN_HUMAN	7	Erbin (Densin-180-like protein) (Erbb2-interacting protein) (Protein LAP2)	ERBIN ERBB2IP KIAA1225 LAP2	-0.759594	-0.43138	0.215334	0.246461	0.00985621	0.20059
CARL1_HUMAN	5	F-actin-uncapping protein LRRC16A (CARMIL homolog) (Capping protein regulator and myosin 1 linker protein 1) (Capping protein, Arp2/3 and myosin-I linker homolog 1) (Capping protein, Arp2/3 and myosin-I linker protein 1) (Leucine-rich repeat-containing protein 16A)	CARMIL1 CARMIL LRRC16 LRRC16A	0.334352	-0.114251	0.311153	0.302501	0.569884	0.832675
CARL3_HUMAN	3	Capping protein, Arp2/3 and myosin-I linker protein 3 (Capping protein regulator and myosin 1 linker protein 3) (Leucine-rich repeat-containing protein 16B)	CARMIL3 C14orf121 LRRC16B	0.317418	0.603152	0.452295	0.405938	0.736028	0.299386
WIZ_HUMAN	8	Protein Wiz (Widely-interspaced zinc finger-containing protein) (Zinc finger protein 803)	WIZ ZNF803	0.255906	0.649957	0.181148	0.217598	0.409147	0.0189302
ARHG1_HUMAN	5	Rho guanine nucleotide exchange factor 1 (115 kDa guanine nucleotide exchange factor) (p115-RhoGEF) (p115RhoGEF) (Sub1.5)	ARHGEF1	-1.16967	0.679932	0.285397	0.259464	0.00233736	0.0441499
RS5_HUMAN	7	40S ribosomal protein S5 (Small ribosomal subunit protein uS7) [Cleaved into: 40S ribosomal protein S5, N-terminally processed]	RPS5	0.239907	-0.50797	0.482911	0.609691	0.828016	0.598374
MYO9B_HUMAN	3	Unconventional myosin-IXb (Unconventional myosin-9b)	MYO9B MYR5	-0.0683918	0.741307	0.354946	0.450149	0.951208	0.242038
6PGL_HUMAN	5	6-phosphogluconolactonase (6PGL) (EC 3.1.1.31)	PGLS	0.35286	0.9882	0.253173	0.229692	0.422255	0.000779246
CHM2A_HUMAN	3	Charged multivesicular body protein 2a (Chromatin-modifying protein 2a) (CHMP2a) (Putative breast adenocarcinoma marker BC-2) (Vacuolar protein sorting-associated protein 2-1) (Vps2-1) (hVps2-1)	CHMP2A BC2 CHMP2	0.227413	1.41688	0.450786	0.395989	0.826804	0.00628996
DPOD1_HUMAN	3	DNA polymerase delta catalytic subunit (EC 2.7.7.7) (EC 3.1.11.-) (DNA polymerase subunit delta p125)	POLD1 POLD	-0.112866	-0.115062	0.31301	0.32051	0.885755	0.840092
CAVN3_HUMAN	8	Caveolae-associated protein 3 (Cavin-3) (Protein kinase C delta-binding protein) (Serum deprivation response factor-related gene product that binds to C-kinase) (hSRBC)	CAVIN3 PRKCDBP SRBC	-0.224811	0.118177	0.494058	0.483397	0.842332	0.892741
CAVN1_HUMAN	8	Caveolae-associated protein 1 (Cavin-1) (Polymerase I and transcript release factor)	CAVIN1 PTRF FKSG13	0.29155	0.338664	0.405681	0.428174	0.726798	0.619322
TFG_HUMAN	4	Protein TFG (TRK-fused gene protein)	TFG	-0.517029	0.656759	0.436911	0.39798	0.514573	0.239771
SH3K1_HUMAN	4	SH3 domain-containing kinase-binding protein 1 (CD2-binding protein 3) (CD2BP3) (Cbl-interacting protein of 85 kDa) (Human Src family kinase-binding protein 1) (HSB-1)	SH3KBP1 CIN85	0.719724	0.462008	0.322331	0.309667	0.145048	0.292706
SYSC_HUMAN	5	Serine--tRNA ligase, cytoplasmic (EC 6.1.1.11) (Seryl-tRNA synthetase) (SerRS) (Seryl-tRNA(Ser/Sec) synthetase)	SARS SERS	-0.121146	-0.0540273	0.186209	0.159072	0.758699	0.85038
TPP2_HUMAN	6	Tripeptidyl-peptidase 2 (TPP-2) (EC 3.4.14.10) (Tripeptidyl aminopeptidase) (Tripeptidyl-peptidase II) (TPP-II)	TPP2	1.03342	0.156433	0.201881	0.235661	8.86503e-05	0.687582
S10A6_HUMAN	3	Protein S100-A6 (Calcyclin) (Growth factor-inducible protein 2A9) (MLN 4) (Prolactin receptor-associated protein) (PRA) (S100 calcium-binding protein A6)	S100A6 CACY	0.0943438	0.474666	0.297068	0.327894	0.904396	0.312468
S4R3I3_HUMAN	3	Protein phosphatase 1J (Fragment)	PPM1J	0.0688252	-0.253695	0.459834	0.386838	0.960231	0.690793
PRAG1_HUMAN	7	Tyrosine-protein kinase PRAG1 (EC 2.7.10.2) (PEAK1-related kinase-activating pseudokinase 1) (Sugen kinase 223) (SgK223)	PRAG1 SGK223	0.553249	1.23959	0.366324	0.317013	0.365486	0.00167633
MTREX_HUMAN	3	Exosome RNA helicase MTR4 (EC 3.6.4.13) (ATP-dependent RNA helicase DOB1) (ATP-dependent RNA helicase SKIV2L2) (Superkiller viralicidic activity 2-like 2) (TRAMP-like complex helicase)	MTREX DOB1 KIAA0052 MTR4 SKIV2L2	0.108652	-0.0678452	0.381136	0.311484	0.919231	0.905377
SRPRA_HUMAN	5	Signal recognition particle receptor subunit alpha (SR-alpha) (Docking protein alpha) (DP-alpha)	SRPRA SRPR	0.105519	1.12959	0.273573	0.289612	0.873704	0.00195208
GARS_HUMAN	8	Glycine--tRNA ligase (EC 3.6.1.17) (EC 6.1.1.14) (Diadenosine tetraphosphate synthetase) (AP-4-A synthetase) (Glycyl-tRNA synthetase) (GlyRS)	GARS	0.706572	0.537752	0.501434	0.485464	0.412444	0.464983
ARHG2_HUMAN	7	Rho guanine nucleotide exchange factor 2 (Guanine nucleotide exchange factor H1) (GEF-H1) (Microtubule-regulated Rho-GEF) (Proliferating cell nucleolar antigen p40)	ARHGEF2 KIAA0651 LFP40	-0.487432	0.316448	0.199055	0.205426	0.0988704	0.2724
PYM1_HUMAN	4	Partner of Y14 and mago (PYM homolog 1 exon junction complex-associated factor) (Protein wibg homolog)	PYM1 PYM WIBG	0.0202083	-0.179539	0.292356	0.292778	0.979763	0.710987
