# Supplementary material for: Nuclear decoupling is part of a rapid protein-level cellular response to high-intensity mechanical loading
Source: Nat Commun. 2019 Sep 12;10:4149. doi: 10.1038/s41467-019-11923-1 (PMC6742657; doi:10.1038/s41467-019-11923-1)
Supplement: Supplementary file 15 — Supplementary Data 12 [file 41467_2019_11923_MOESM15_ESM.xlsx]

## Sheet: Sheet1
												Raw abundance (NB: 0hrs data is low OE of SUN2; 24hrs data is high OE of SUN2)
												CTRL DMSO 0hrs			CTS DMSO 0hrs			CTRL DOX 0hrs			CTS DOX 0hrs			CTRL DMSO 24hrs			CTS DMSO 24hrs			CTRL DOX 24hrs			CTS DOX 24hrs
#	Retention time (min)	Charge	m/z	Measured mass	Mass error (u)	Mass error (ppm)	Score	Sequence	Modifications	Accession	Description	20180413_SwiftJ_VM_1A	20180413_SwiftJ_VM_1B	20180413_SwiftJ_VM_1C	20180413_SwiftJ_VM_2A	20180413_SwiftJ_VM_2B	20180413_SwiftJ_VM_2C	20180413_SwiftJ_VM_3A	20180413_SwiftJ_VM_3B	20180413_SwiftJ_VM_3C	20180413_SwiftJ_VM_4A	20180413_SwiftJ_VM_4B	20180413_SwiftJ_VM_4C	20180413_SwiftJ_VM_5A	20180413_SwiftJ_VM_5B	20180413_SwiftJ_VM_5C	20180413_SwiftJ_VM_6A	20180413_SwiftJ_VM_6B	20180413_SwiftJ_VM_6C	20180413_SwiftJ_VM_7A	20180413_SwiftJ_VM_7B	20180413_SwiftJ_VM_7C	20180413_SwiftJ_VM_8A	20180413_SwiftJ_VM_8B	20180413_SwiftJ_VM_8C
883	74.3925	2	1050.51	2099	0.00722319	3.44126	---	VDIDAPDVEVHDPDWHLK		AHNK_HUMAN	Neuroblast differentiation-associated protein AHNAK OS=Homo sapiens GN=AHNAK PE=1 SV=2	165695	302480	322189	102496	1.99764e+07	2.48881e+07	215365	443822	381952	349211	1.22242e+06	2.22939e+07	3.2053e+06	146460	54801.4	32152.9	303122	293308	136194	584196	459327	351826	148300	2.11012e+07
4241	74.3723	3	700.675	2099	0.00712331	3.39368	14.33	VDIDAPDVEVHDPDWHLK		AHNK_HUMAN	Neuroblast differentiation-associated protein AHNAK OS=Homo sapiens GN=AHNAK PE=1 SV=2	37518.1	181454	176190	279965	1.48242e+06	3.5761e+06	5938.56	136692	155029	90555.9	61823.3	4.52868e+06	253477	21448.9	185246	21878.9	10507.2	2562.63	94238.6	39554.6	6076.67	420801	94644.8	2.79486e+06
17704	82.0272	3	700.675	2099	0.00651981	3.10615	39.85	VDIDAPDVEVHDPDWHLK		AHNK_HUMAN	Neuroblast differentiation-associated protein AHNAK OS=Homo sapiens GN=AHNAK PE=1 SV=2	730881	258424	576783	248880	542624	95728.7	156505	487425	540966	268783	344445	205811	0	93773.5	728422	443021	697136	834026	202625	233561	1.01113e+06	146193	27521.6	220281
20636	82.2066	4	525.757	2099	0.00303102	1.44403	33.36	VDIDAPDVEVHDPDWHLK		AHNK_HUMAN	Neuroblast differentiation-associated protein AHNAK OS=Homo sapiens GN=AHNAK PE=1 SV=2	765374	2630.06	373247	3326.78	264008	61475.9	3576.77	324392	263038	1110.84	50004.2	30931.3	1761.06	20882.7	434100	68233.2	394110	367857	7720.66	530732	741537	4647.08	157080	262786
43284	83.5537	3	700.675	2099	0.00735559	3.50434	---	VDIDAPDVEVHDPDWHLK		AHNK_HUMAN	Neuroblast differentiation-associated protein AHNAK OS=Homo sapiens GN=AHNAK PE=1 SV=2	8622.9	321.332	0	30599.9	1158.48	0	0	0	0	2302.04	103288	1746.24	0	0	9464.41	3397.18	0	1261.21	66644.3	929462	0	0	13296.4	10989.9
51019	83.5145	4	525.757	2099	0.00425054	2.02504	29.4	VDIDAPDVEVHDPDWHLK		AHNK_HUMAN	Neuroblast differentiation-associated protein AHNAK OS=Homo sapiens GN=AHNAK PE=1 SV=2	1915.18	0	305.897	2433.17	0	1084.46	0	0	0	0	12101.4	4129.43	81.4812	2281.86	7882.42	1588.07	0	1212.46	540.043	503922	14522.5	0	2333.31	15387.5
98458	79.2122	4	525.757	2099	0.00471108	2.24444	45.99	VDIDAPDVEVHDPDWHLK		AHNK_HUMAN	Neuroblast differentiation-associated protein AHNAK OS=Homo sapiens GN=AHNAK PE=1 SV=2	2193.65	308206	1271.44	1582.61	19.1807	55612.9	115139	1369.23	9962.92	229893	60380.7	26650.7	1599.37	19214.4	14756.2	84365.1	5619.6	752.269	10453.6	0	5122.13	2227.24	19235	39197.8
103503	74.2311	4	525.757	2099	0.00365178	1.73978	39.07	VDIDAPDVEVHDPDWHLK		AHNK_HUMAN	Neuroblast differentiation-associated protein AHNAK OS=Homo sapiens GN=AHNAK PE=1 SV=2	563.51	54.1453	2082.11	20877.3	0	36529.4	1252.62	3473.97	2222.89	5884	655	122827	1357.16	1853.83	1986.74	0	626.026	737.824	1154.97	1261.01	586.635	139074	0	832.33
147763	86.2012	4	525.758	2099	0.00492081	2.34436	16.8	VDIDAPDVEVHDPDWHLK		AHNK_HUMAN	Neuroblast differentiation-associated protein AHNAK OS=Homo sapiens GN=AHNAK PE=1 SV=2	4524.38	0	0	145.448	1073.42	0	10.4332	0	0	0	16113.2	0	27.6335	0	26.0392	0	0	0	4322.99	2427.86	9.70769	0	25.8244	7677.96
160380	74.8145	4	525.758	2099	0.00554397	2.64125	23.23	VDIDAPDVEVHDPDWHLK		AHNK_HUMAN	Neuroblast differentiation-associated protein AHNAK OS=Homo sapiens GN=AHNAK PE=1 SV=2	5316.69	11098.1	2775.43	384106	1475.04	20146.2	1043.44	2436	1958.5	796.252	1104.7	32513.8	684.245	6453.15	57473.1	27337.2	2156.65	445.758	15437.1	3624.93	2768.85	90459.1	0	10815.9
207401	86.2506	3	700.675	2099	0.0062336	2.9698	15.36	VDIDAPDVEVHDPDWHLK		AHNK_HUMAN	Neuroblast differentiation-associated protein AHNAK OS=Homo sapiens GN=AHNAK PE=1 SV=2	6650.79	0	0	32.0615	0	65.6396	0	0	0	0	1658.88	58.1004	34.2435	0	90.9463	105.032	0	0	0	2600.16	2.23003	0	0	0
1002	47.9203	2	634.331	1266.65	0.00203821	1.60914	55.32	AEGPEVDVNLPK		AHNK_HUMAN	Neuroblast differentiation-associated protein AHNAK OS=Homo sapiens GN=AHNAK PE=1 SV=2	54111.5	7.25434e+06	9.75948e+06	585260	8.16663e+06	6174.81	4.19655e+06	5.45387e+06	5.25426e+06	4.68915e+06	6.53389e+06	44505	1.13154e+07	4.07462e+06	1.34731e+06	574853	6.63446e+06	383150	8.81206e+06	1.60617e+07	2.02133e+07	74706.2	1665.55	9.91452e+06
4693	45.1233	2	634.331	1266.65	0.00194057	1.53206	64.18	AEGPEVDVNLPK		AHNK_HUMAN	Neuroblast differentiation-associated protein AHNAK OS=Homo sapiens GN=AHNAK PE=1 SV=2	1.1924e+07	158164	287033	134518	78563.2	11590.7	67266.2	41297.6	31907.7	101662	129570	1399.72	73661.3	56709.3	1.15849e+07	140330	146613	319875	129882	165938	160346	206490	36965.8	110436
12647	71.9417	2	634.33	1266.65	-0.000188842	-0.149089	45.13	AEGPEVDVNLPK		AHNK_HUMAN	Neuroblast differentiation-associated protein AHNAK OS=Homo sapiens GN=AHNAK PE=1 SV=2	88639.2	551087	14384.7	144431	17714.9	643511	35125.4	57960.2	33206.8	118702	54187.9	6.07735e+06	75508	7665.27	83678.4	22946.5	29913.4	58890.9	263241	48889.9	259019	1.07606e+06	28103	38313
14940	51.0438	2	634.33	1266.65	-0.000529857	-0.418315	48.53	AEGPEVDVNLPK		AHNK_HUMAN	Neuroblast differentiation-associated protein AHNAK OS=Homo sapiens GN=AHNAK PE=1 SV=2	34063	12724.1	254608	81402.7	12441.7	65367.7	15361.3	369494	246625	16661	180685	168026	484118	7313.22	114066	72448.5	195652	4442.11	18526.8	88132.6	64825.9	5.24809e+06	60005.8	23768.5
1105	80.5398	3	860.103	2577.29	0.00638825	2.47868	53.29	ADLDVSGPKVDIDVPDVNIEGPDAK		AHNK_HUMAN	Neuroblast differentiation-associated protein AHNAK OS=Homo sapiens GN=AHNAK PE=1 SV=2	2.3353e+07	1.81504e+06	2.18666e+07	279241	1.28833e+07	4.47161e+06	1.39707e+06	1.48144e+07	1.31788e+07	590053	1.23747e+07	1.58725e+06	1.27196e+06	994231	2.1043e+07	2.9099e+06	1.21699e+07	1.03914e+06	340900	3.21489e+07	3.35776e+07	483641	1.6927e+07	1.57819e+07
4444	79.7964	3	860.103	2577.29	0.00563526	2.18651	---	ADLDVSGPKVDIDVPDVNIEGPDAK		AHNK_HUMAN	Neuroblast differentiation-associated protein AHNAK OS=Homo sapiens GN=AHNAK PE=1 SV=2	112953	236631	73200.6	69423.9	54819.9	53499.7	154706	16103.3	9408.3	106365	537179	10474.1	1.03506e+07	76207	14747	100053	51473.7	9.68251e+06	133299	34139.2	528447	5857.65	413992	298230
6725	77.8479	3	860.104	2577.29	0.00912188	3.53934	42.67	ADLDVSGPKVDIDVPDVNIEGPDAK		AHNK_HUMAN	Neuroblast differentiation-associated protein AHNAK OS=Homo sapiens GN=AHNAK PE=1 SV=2	2.4569e+06	360513	3.38668e+06	3.13959e+06	858542	1.33088e+06	5.749e+06	2.43974e+06	2.6134e+06	3.03347e+06	644239	1.43174e+06	1.47854e+06	4.18786e+06	2.79359e+06	2.50285e+07	1.73506e+06	427557	323916	1.39603e+06	4.28328e+06	547167	495668	695683
14417	83.8808	3	860.103	2577.29	0.00473848	1.83856	61.26	ADLDVSGPKVDIDVPDVNIEGPDAK		AHNK_HUMAN	Neuroblast differentiation-associated protein AHNAK OS=Homo sapiens GN=AHNAK PE=1 SV=2	122607	18.7831	5908.4	30438.9	12045.5	20639.1	31722.3	26459.5	27586	18751.9	391341	28977.8	15143.8	31586.1	29351.1	20261.4	13587.3	15622.2	553383	726984	29159.9	13200.5	42163.6	145629
20092	80.5198	2	1289.65	2577.29	0.00466625	1.81053	81.92	ADLDVSGPKVDIDVPDVNIEGPDAK		AHNK_HUMAN	Neuroblast differentiation-associated protein AHNAK OS=Homo sapiens GN=AHNAK PE=1 SV=2	1.24518e+06	3140.56	1.23665e+06	2419.74	576324	2963.47	3680.63	894507	562305	48935.9	476444	3186.36	437668	1450.67	82655.3	201560	407364	36686.3	0	1.16628e+06	2.78936e+06	45084.3	2.4469e+06	800854
21197	73.8701	3	860.102	2577.28	0.00377884	1.46621	54.39	ADLDVSGPKVDIDVPDVNIEGPDAK		AHNK_HUMAN	Neuroblast differentiation-associated protein AHNAK OS=Homo sapiens GN=AHNAK PE=1 SV=2	89954	138291	37163	1.14494e+07	58384.8	387422	121343	65347.1	48249.1	551117	23653.9	50358.7	71277.3	201165	96620.6	542817	60637.6	66518.8	309153	13577.2	146275	169767	68909.2	53870.7
42978	79.7964	2	1289.65	2577.28	0.00327361	1.27018	74.42	ADLDVSGPKVDIDVPDVNIEGPDAK		AHNK_HUMAN	Neuroblast differentiation-associated protein AHNAK OS=Homo sapiens GN=AHNAK PE=1 SV=2	89522.4	8178.23	0	0	9737.94	4935.49	48967.6	92112	0	2903.09	13880.4	1635.11	1.87024e+06	6971.28	0	0	0	447106	0	1890.68	251.718	3057.7	0	517.257
62202	81.5855	2	1289.65	2577.28	0.00286042	1.10986	76.02	ADLDVSGPKVDIDVPDVNIEGPDAK		AHNK_HUMAN	Neuroblast differentiation-associated protein AHNAK OS=Homo sapiens GN=AHNAK PE=1 SV=2	17943.2	3322.52	30415.7	0	5270.72	962510	0	53661.1	87500.6	4265.48	3943.81	6140.48	15791.8	0	2.78252e+06	27759	13613.4	0	85.2662	2552.8	14477.7	2663.68	0	41147.1
97667	83.8545	2	1289.65	2577.28	-0.00399657	-1.55069	21.73	ADLDVSGPKVDIDVPDVNIEGPDAK		AHNK_HUMAN	Neuroblast differentiation-associated protein AHNAK OS=Homo sapiens GN=AHNAK PE=1 SV=2	0	0	2131.43	2547.37	2343.6	24677.3	12305.9	3047.25	11122.9	11581.7	0	14647.2	138.838	14994.4	21183.2	13624.8	6374.8	9218.79	7027.3	9.70287	0	8606.75	12833.2	457047
145793	76.8041	2	1289.65	2577.28	-0.0031881	-1.237	73.34	ADLDVSGPKVDIDVPDVNIEGPDAK		AHNK_HUMAN	Neuroblast differentiation-associated protein AHNAK OS=Homo sapiens GN=AHNAK PE=1 SV=2	0	39345.1	13197.1	2226.73	0	0	0	4309.92	27499.2	69.966	132112	0	991.611	8618.12	1729.19	0	14.2281	352.416	10085.7	1.60613	3176.04	128727	3500.12	0
252070	77.025	2	1289.65	2577.29	0.00494662	1.91932	55.22	ADLDVSGPKVDIDVPDVNIEGPDAK		AHNK_HUMAN	Neuroblast differentiation-associated protein AHNAK OS=Homo sapiens GN=AHNAK PE=1 SV=2	2688.75	352317	21079	8726.31	0	0	1.15837	0	10283.4	24265.9	2843.38	0	34799	5600.41	12744.1	3703.76	1716.1	346.113	13007.9	0	4956.66	0	11471.8	0
1171	15.4519	2	774.862	1547.71	-0.00412053	-2.66233	3.04	IEGEMQVPDVDIR	[5] Oxidation (M)|[8] Oxidation (P)|[9] Oxidation (D)	AHNK_HUMAN	Neuroblast differentiation-associated protein AHNAK OS=Homo sapiens GN=AHNAK PE=1 SV=2	2135.43	2148.48	52266.8	2.61731e+07	36687.4	11893.2	4271.96	6197.01	1914.22	22285.5	14846	33302.4	65157.6	9835.92	562632	80195.3	2416.04	14945	70430.7	74896.3	0	17432.5	561.273	48479.9
18195	15.4519	3	516.91	1547.71	-0.00558531	-3.60875	---	IEGEMQVPDVDIR	[5] Oxidation (M)|[8] Oxidation (P)|[9] Oxidation (D)	AHNK_HUMAN	Neuroblast differentiation-associated protein AHNAK OS=Homo sapiens GN=AHNAK PE=1 SV=2	25923.3	2964.51	2263.18	1.12224e+06	4230.72	32018.7	699.097	3736.56	828.983	8261.85	257.897	40157.5	0	1547.9	5105.31	15025.5	2927.01	549.746	1549.08	2964.68	6823.25	14061.8	16784.6	6821.09
1529	42.7337	2	692.36	1382.71	0.00217564	1.57347	86.68	VDINAPDVEVQGK		AHNK_HUMAN	Neuroblast differentiation-associated protein AHNAK OS=Homo sapiens GN=AHNAK PE=1 SV=2	349097	2.6428e+06	3.11151e+06	589534	2.91157e+06	171493	2.19091e+06	2.62588e+06	3.34245e+06	2.2888e+06	11288.7	143017	5.71544e+06	1.88736e+06	5.57938e+06	50891.2	2.91134e+06	3.58573e+06	3.19291e+06	700933	131611	23615.4	36717.4	3.99128e+06
14280	35.1595	2	692.361	1382.71	0.0025111	1.81608	84.75	VDINAPDVEVQGK		AHNK_HUMAN	Neuroblast differentiation-associated protein AHNAK OS=Homo sapiens GN=AHNAK PE=1 SV=2	6468.94	1109.94	44150.4	3.1348e+06	29993.3	1426.09	2859.61	47318.4	3871.61	138787	7540.96	1545.25	28094	2625.25	328120	31714.9	48111	15009	31917.5	5176.58	71606.4	768290	59886.1	524019
50321	66.3703	2	692.36	1382.71	0.00222103	1.6063	62.06	VDINAPDVEVQGK		AHNK_HUMAN	Neuroblast differentiation-associated protein AHNAK OS=Homo sapiens GN=AHNAK PE=1 SV=2	4522.84	4943.61	13488.3	89016.8	22076.3	3.72533e+06	11917.4	6468.23	8603.27	18309.6	56297.7	25122.9	946.482	5201.96	176948	30787.7	82086.8	3838.64	6113.22	5702.02	22700.2	183780	94109.4	29559.1
63269	40.1199	2	692.361	1382.71	0.00356391	2.5775	80.48	VDINAPDVEVQGK		AHNK_HUMAN	Neuroblast differentiation-associated protein AHNAK OS=Homo sapiens GN=AHNAK PE=1 SV=2	5339.47	6308.13	17884.3	1084.63	39608.3	49777.7	534.835	5957.26	2.30193	1252.29	50860.3	16678.4	607.753	3764.57	878.905	31733.2	4110.62	4905.85	1572	10960.4	308.823	443.94	1.42346e+06	6078.72
2153	18.1643	2	451.235	900.456	0.000566879	0.629547	55.31	ADVDISGPK		AHNK_HUMAN	Neuroblast differentiation-associated protein AHNAK OS=Homo sapiens GN=AHNAK PE=1 SV=2	280353	1.49869e+06	1.61866e+06	6689.4	1.21263e+06	507351	831843	1.56058e+06	1.18119e+06	1.10313e+06	551192	642883	2.36643e+06	1.03549e+06	1.63804e+06	1.67422e+06	1.46633e+06	1.56588e+06	1.29613e+06	2.76234e+06	1.97646e+06	1.04046e+06	157130	1.28432e+06
94308	44.8661	2	451.235	900.456	0.000842466	0.9356	23.58	ADVDISGPK		AHNK_HUMAN	Neuroblast differentiation-associated protein AHNAK OS=Homo sapiens GN=AHNAK PE=1 SV=2	50635	7658.92	53091.4	41899.3	35568.4	1.85387e+06	30366.9	82975.3	31631	30666.6	71895.2	2.14673e+06	25612.1	7548.13	53006.6	23691.6	4957.12	84806.2	46984.4	35373.7	120715	171059	39362.7	42785.2
2318	82.0872	4	673.882	2691.5	0.00367652	1.36598	56.67	VKTPSFGISAPQVSIPDVNVNLKGPK		AHNK_HUMAN	Neuroblast differentiation-associated protein AHNAK OS=Homo sapiens GN=AHNAK PE=1 SV=2	332991	51042.3	1.57965e+06	163580	1.55006e+06	0	876395	1.1786e+06	1.04943e+06	1.25135e+06	2625.73	592221	9330.99	11777.6	1.91254e+06	2.52335e+06	1.4216e+06	1.64557e+06	4439.08	1916.56	1.51712e+06	10331.8	21466.2	1.58828e+06
7457	81.8267	4	673.882	2691.5	0.0037151	1.38031	53.88	VKTPSFGISAPQVSIPDVNVNLKGPK		AHNK_HUMAN	Neuroblast differentiation-associated protein AHNAK OS=Homo sapiens GN=AHNAK PE=1 SV=2	151431	2.28903e+06	93663	8617.36	122835	690762	41340.2	53710.9	66153.3	7500.27	72860.7	81356.4	9.1432	831714	20504.4	14031.9	78276.2	96138.2	0	2992.52	40394.3	1.43735e+06	1.34976e+06	105538
7517	82.0872	3	898.174	2691.5	0.00462036	1.71665	59.6	VKTPSFGISAPQVSIPDVNVNLKGPK		AHNK_HUMAN	Neuroblast differentiation-associated protein AHNAK OS=Homo sapiens GN=AHNAK PE=1 SV=2	645621	48364.8	760630	20043	805439	11880.5	528541	572497	531388	564816	6859.42	25943.1	0	21305.7	663160	1.37482e+06	522186	890559	1402.97	5921.69	647572	35962.6	40557.4	1.06038e+06
10619	83.0224	4	673.882	2691.5	0.00382539	1.42129	48.39	VKTPSFGISAPQVSIPDVNVNLKGPK		AHNK_HUMAN	Neuroblast differentiation-associated protein AHNAK OS=Homo sapiens GN=AHNAK PE=1 SV=2	6505.7	5659.65	3896.48	0	0	2920.32	7922.62	3590.73	0	0	498.898	8163.98	4815.07	0	0	0	3597.14	2547.15	2.00401e+06	39344.1	6202.2	2886.03	0	12377.6
14440	83.8733	4	673.881	2691.49	-0.00234859	-0.872597	50.19	VKTPSFGISAPQVSIPDVNVNLKGPK		AHNK_HUMAN	Neuroblast differentiation-associated protein AHNAK OS=Homo sapiens GN=AHNAK PE=1 SV=2	0	0	0	0	0	2161.89	0	1203.09	0	0	279247	1389.71	0	0	4577.98	0	0	1711.96	25943.4	2.26022e+06	0	0	1616.75	0
14663	87.9574	4	673.883	2691.5	0.00500019	1.85778	50.69	VKTPSFGISAPQVSIPDVNVNLKGPK		AHNK_HUMAN	Neuroblast differentiation-associated protein AHNAK OS=Homo sapiens GN=AHNAK PE=1 SV=2	0	0	0	0	0	0	0	0	0	0	0	0	32.0344	0	0	0	0	0	0	1615.46	0	0	3.01181	0
15596	80.3794	4	673.88	2691.49	-0.00376657	-1.39943	51.86	VKTPSFGISAPQVSIPDVNVNLKGPK		AHNK_HUMAN	Neuroblast differentiation-associated protein AHNAK OS=Homo sapiens GN=AHNAK PE=1 SV=2	0	0	291.111	308551	55755.2	0	0	0	879.572	0	0	17917.8	1.42484e+06	0	0	7187.82	0	0	0	1276.96	0	3724.67	45442	19426.8
20051	81.8267	3	898.174	2691.5	0.00550701	2.04608	58.03	VKTPSFGISAPQVSIPDVNVNLKGPK		AHNK_HUMAN	Neuroblast differentiation-associated protein AHNAK OS=Homo sapiens GN=AHNAK PE=1 SV=2	19744.2	1.26363e+06	6929.18	3908.51	23097.1	35974.8	130230	13549.2	5115.17	65495.8	881.749	18388.2	0	491508	1255.69	29308.3	0	3951.09	0	6733.1	18934.3	621662	377870	22062.9
22535	83.0224	3	898.174	2691.5	0.00485756	1.80478	69.73	VKTPSFGISAPQVSIPDVNVNLKGPK		AHNK_HUMAN	Neuroblast differentiation-associated protein AHNAK OS=Homo sapiens GN=AHNAK PE=1 SV=2	5745.18	0	0	0	0	0	0	0	0	3007.75	3916.21	0	0	0	0	0	0	3052.44	1.48616e+06	4723.98	4553.23	0	0	0
25195	83.4544	4	673.882	2691.5	0.003933	1.46127	52.07	VKTPSFGISAPQVSIPDVNVNLKGPK		AHNK_HUMAN	Neuroblast differentiation-associated protein AHNAK OS=Homo sapiens GN=AHNAK PE=1 SV=2	7456.53	0	0	0	0	0	0	0	0	0	1.27312e+06	0	0	0	0	0	0	0	35287.1	5551.34	0	0	0	6046.29
35783	83.8484	3	898.174	2691.5	0.00337531	1.25407	57.74	VKTPSFGISAPQVSIPDVNVNLKGPK		AHNK_HUMAN	Neuroblast differentiation-associated protein AHNAK OS=Homo sapiens GN=AHNAK PE=1 SV=2	0	0	0	0	0	0	0	0	0	0	3852.43	0	298.5	0	0	0	0	157.547	0	1.05327e+06	1030.8	0	0	0
38380	80.8615	4	673.882	2691.5	0.00471818	1.753	47.09	VKTPSFGISAPQVSIPDVNVNLKGPK		AHNK_HUMAN	Neuroblast differentiation-associated protein AHNAK OS=Homo sapiens GN=AHNAK PE=1 SV=2	2431.87	0	1092.77	2.07423e+06	3715.2	51063.8	6572.16	332.833	0	0	28220.2	78112.9	27800.8	2457.66	1852.07	627.145	90.7761	4477.06	0	6611.81	15501.8	17713.5	52102.6	0
52584	83.4544	3	898.174	2691.5	0.00416312	1.54677	56.96	VKTPSFGISAPQVSIPDVNVNLKGPK		AHNK_HUMAN	Neuroblast differentiation-associated protein AHNAK OS=Homo sapiens GN=AHNAK PE=1 SV=2	0	0	0	0	0	0	0	0	0	0	669097	0	0	0	0	0	0	0	1774.79	12622.7	0	0	0	0
54207	80.3593	3	898.173	2691.5	0.00180468	0.670511	---	VKTPSFGISAPQVSIPDVNVNLKGPK		AHNK_HUMAN	Neuroblast differentiation-associated protein AHNAK OS=Homo sapiens GN=AHNAK PE=1 SV=2	0	0	0	29132.3	1340.88	238.052	0	0	0	0	0	0	426720	225.211	0	0	155.944	0	0	0	1815.54	1235.18	69.8775	0
196827	80.6604	3	898.174	2691.5	0.00367172	1.36419	23.3	VKTPSFGISAPQVSIPDVNVNLKGPK		AHNK_HUMAN	Neuroblast differentiation-associated protein AHNAK OS=Homo sapiens GN=AHNAK PE=1 SV=2	0	0	0	183959	1511.26	14355.6	0	0	0	1739.13	0	0	72209.5	51.042	0	66.8285	0	0	0	1794.51	0	17723.7	16.0162	7048.75
2419	27.4176	2	486.772	971.53	0.00113068	1.16382	3.44	IEGDLKGPK	[4] Oxidation (D)	AHNK_HUMAN	Neuroblast differentiation-associated protein AHNAK OS=Homo sapiens GN=AHNAK PE=1 SV=2	9536.16	3423.25	5171.58	174026	5771.8	13665.6	7946.47	12367	23436.1	1665.06	6565.53	47643.5	28855.9	10457.7	1.03187e+07	37193.3	1920.42	10635.8	7550.12	210684	7003.3	7038.95	9609.64	6436.32
23290	36.4048	2	486.773	971.531	0.00206177	2.12219	1.24	IEGDLKGPK	[4] Oxidation (D)	AHNK_HUMAN	Neuroblast differentiation-associated protein AHNAK OS=Homo sapiens GN=AHNAK PE=1 SV=2	59966.3	238024	295902	16240.5	277651	62434.6	240871	217693	234099	26533.8	336761	26511	754604	136393	51973.2	525266	195607	302430	316209	587135	489880	197885	39543.5	234558
25205	27.4176	1	972.537	971.53	0.00127391	1.31124	---	IEGDLKGPK	[4] Oxidation (D)	AHNK_HUMAN	Neuroblast differentiation-associated protein AHNAK OS=Homo sapiens GN=AHNAK PE=1 SV=2	0	0	0	0	0	0	0	0	0	0	0	0	0	0	2.54703e+06	0	0	1721.5	0	0	0	0	0	0
2426	78.6702	3	855.43	2563.27	0.00359729	1.4034	56.89	ADIDVSGPKVDVDVPDVNIEGPDAK		AHNK_HUMAN	Neuroblast differentiation-associated protein AHNAK OS=Homo sapiens GN=AHNAK PE=1 SV=2	1.91859e+07	3.54495e+06	2.14311e+07	2.78341e+06	1.04215e+07	2.6363e+06	3.59479e+06	1.40405e+07	1.60866e+07	2.2951e+06	1.41136e+07	3.30079e+06	2.10583e+07	3.59271e+06	2.57893e+07	5.58248e+06	9.88246e+06	7.4805e+06	2.16918e+06	2.5129e+07	2.97052e+07	1.86142e+06	1.74521e+07	1.41198e+07
11556	81.6456	3	855.431	2563.27	0.00674307	2.63066	55.78	ADIDVSGPKVDVDVPDVNIEGPDAK		AHNK_HUMAN	Neuroblast differentiation-associated protein AHNAK OS=Homo sapiens GN=AHNAK PE=1 SV=2	78803.9	9642.22	853.753	26762	19554.1	3.86891e+06	15958	37501.6	17543	6962.15	5469.5	5113.39	4173.87	22591	48692.5	25666.4	35632.4	29147.1	15809.7	6414.33	57677.1	2524.01	13090	24078.3
2497	82.0272	4	937.98	3747.89	0.0130604	3.48475	71.12	VKGDVDVSVPKLEGDLTGPSVGVEVPDVELECPDAK	[32] Carbamidomethyl (C)	AHNK_HUMAN	Neuroblast differentiation-associated protein AHNAK OS=Homo sapiens GN=AHNAK PE=1 SV=2	4.13973e+06	4.52541e+06	3.54142e+06	459622	3.7916e+06	485000	2.17363e+06	2.00015e+06	1.68528e+06	2.69268e+06	43017	326025	39636.8	1.50412e+06	4.79596e+06	5.56835e+06	2.88338e+06	4.2233e+06	58566.3	129347	4.10292e+06	2.62531e+06	1.55819e+06	3.81889e+06
10317	87.9017	4	937.979	3747.89	0.00864345	2.30622	27.36	VKGDVDVSVPKLEGDLTGPSVGVEVPDVELECPDAK	[32] Carbamidomethyl (C)	AHNK_HUMAN	Neuroblast differentiation-associated protein AHNAK OS=Homo sapiens GN=AHNAK PE=1 SV=2	80.4192	0	0	0	0	0	0	0	0	0	0	0	0	0	0	0	419.824	0	0	27.0335	0	13.4101	94.3862	0.0341823
10457	83.0424	4	937.978	3747.88	0.0064077	1.70969	67.16	VKGDVDVSVPKLEGDLTGPSVGVEVPDVELECPDAK	[32] Carbamidomethyl (C)	AHNK_HUMAN	Neuroblast differentiation-associated protein AHNAK OS=Homo sapiens GN=AHNAK PE=1 SV=2	37627.8	32072.7	16083.4	118147	35358.8	18802.3	7522.48	41515.2	20544.1	30924.2	45624	35929.2	0	22420.6	5455.6	13706.6	20217.4	21629.8	4.86594e+06	6681.59	15443.5	24764.6	64422.9	208379
11615	82.0272	3	1250.3	3747.88	0.00635982	1.69691	87.92	VKGDVDVSVPKLEGDLTGPSVGVEVPDVELECPDAK	[32] Carbamidomethyl (C)	AHNK_HUMAN	Neuroblast differentiation-associated protein AHNAK OS=Homo sapiens GN=AHNAK PE=1 SV=2	1.10235e+06	1.32139e+06	1.08642e+06	26578.6	1.11403e+06	76462.7	743557	679714	367893	671493	11776.4	17087.4	14848.1	449578	722862	1.98021e+06	922408	1.16094e+06	83465.6	110021	948570	692155	5911.12	1.18647e+06
17831	83.3739	4	937.98	3747.89	0.0151386	4.03925	46.04	VKGDVDVSVPKLEGDLTGPSVGVEVPDVELECPDAK	[32] Carbamidomethyl (C)	AHNK_HUMAN	Neuroblast differentiation-associated protein AHNAK OS=Homo sapiens GN=AHNAK PE=1 SV=2	14492.7	7431.52	16229.1	61148.4	16863.7	19854.7	15197.7	21096.1	2492.96	8016.85	2.63235e+06	51594.8	771.417	11762.9	36621.2	38398.3	23779.4	6482.41	197287	377057	38148	14219.5	29378.5	3421.33
30779	83.0424	3	1250.3	3747.88	0.00638179	1.70278	71.65	VKGDVDVSVPKLEGDLTGPSVGVEVPDVELECPDAK	[32] Carbamidomethyl (C)	AHNK_HUMAN	Neuroblast differentiation-associated protein AHNAK OS=Homo sapiens GN=AHNAK PE=1 SV=2	0	19296.4	6316.37	0	12168.4	0	0	0	0	0	0	1915.8	0	0	13093.6	8986.49	16361.2	0	2.17227e+06	0	22970.6	0	0	13901.6
40719	80.6404	4	937.98	3747.89	0.0129428	3.45337	74.4	VKGDVDVSVPKLEGDLTGPSVGVEVPDVELECPDAK	[32] Carbamidomethyl (C)	AHNK_HUMAN	Neuroblast differentiation-associated protein AHNAK OS=Homo sapiens GN=AHNAK PE=1 SV=2	115583	1520.56	204005	3.53794e+06	246774	2827.82	11303.9	11381.8	149476	5118.91	132425	100977	97031.9	11002.9	34503.3	11556.5	22637.8	28149.7	424.1	409213	201449	23066.3	33903.5	9922.46
45578	83.6937	3	1250.3	3747.88	0.00300562	0.801952	57.79	VKGDVDVSVPKLEGDLTGPSVGVEVPDVELECPDAK	[32] Carbamidomethyl (C)	AHNK_HUMAN	Neuroblast differentiation-associated protein AHNAK OS=Homo sapiens GN=AHNAK PE=1 SV=2	5753.27	0	0	0	4487.54	0	0	3356.83	3106.6	0	0	0	12.8066	0	5000.14	6533.82	4830.71	2209.35	6983.35	1.57904e+06	6984.34	419.8	4504.27	0
53666	83.3739	3	1250.3	3747.88	0.00400904	1.06968	83.55	VKGDVDVSVPKLEGDLTGPSVGVEVPDVELECPDAK	[32] Carbamidomethyl (C)	AHNK_HUMAN	Neuroblast differentiation-associated protein AHNAK OS=Homo sapiens GN=AHNAK PE=1 SV=2	3529.36	1634.55	7595.43	0	11684.1	0	1900.91	1601.74	3436.48	1829.59	1.024e+06	10460.8	0	1576.58	25874.8	5840.62	10535.8	2132.73	11583.3	0	3107.93	6141.27	0	6325.86
74235	87.9017	3	1250.3	3747.88	0.00493124	1.31574	67.45	VKGDVDVSVPKLEGDLTGPSVGVEVPDVELECPDAK	[32] Carbamidomethyl (C)	AHNK_HUMAN	Neuroblast differentiation-associated protein AHNAK OS=Homo sapiens GN=AHNAK PE=1 SV=2	0	0	0	0	0	0	0	0	0	0	0	0	0	0	0	0	0	0	40.5437	0	0	0	0	0
3285	81.867	3	930.505	2788.49	-0.00305755	-1.09649	65.07	GGKPGLTIQAPQLEVSVPSANIEGLEGK		AHNK_HUMAN	Neuroblast differentiation-associated protein AHNAK OS=Homo sapiens GN=AHNAK PE=1 SV=2	3.07982e+06	796389	2.52364e+06	67608.5	2.88596e+06	285089	458247	1.87276e+06	1.11157e+06	620920	145025	131135	14716.1	1.14489e+06	2.45137e+06	4.01027e+06	1.73014e+06	2.44864e+06	1.83703e+06	59670.5	3.167e+06	42215.2	387958	2.90518e+06
12773	80.0175	3	930.507	2788.5	0.00342501	1.22826	60.23	GGKPGLTIQAPQLEVSVPSANIEGLEGK		AHNK_HUMAN	Neuroblast differentiation-associated protein AHNAK OS=Homo sapiens GN=AHNAK PE=1 SV=2	1013.02	1.06884e+06	3400.92	54429.9	13652.6	17665	950826	4360.42	5365	24823.3	18090.2	349.23	2.69255e+06	42048.1	1196.06	5831.34	2861.49	13081.9	149261	24242.3	1370.29	1.04802e+06	1104.22	11644.6
14863	83.2039	3	930.507	2788.5	0.00297316	1.06622	60.31	GGKPGLTIQAPQLEVSVPSANIEGLEGK		AHNK_HUMAN	Neuroblast differentiation-associated protein AHNAK OS=Homo sapiens GN=AHNAK PE=1 SV=2	21899.8	8931.34	0	37461.7	6682.04	27239.8	13761.4	12535.5	51741.6	11407	48879	18245.1	301.066	47200.2	58877	0	3666.95	23338.5	115433	3.62753e+06	0	0	46191.5	4320.52
15216	80.8215	3	930.505	2788.49	-0.00259969	-0.932292	60.64	GGKPGLTIQAPQLEVSVPSANIEGLEGK		AHNK_HUMAN	Neuroblast differentiation-associated protein AHNAK OS=Homo sapiens GN=AHNAK PE=1 SV=2	102967	1.01381e+06	62990.8	96227.1	220033	132962	108522	27574.9	19438.5	1.63882e+06	151132	23713.1	44683.4	456010	31293.8	175252	52974.7	58763.5	1.09879e+06	240658	155144	40400.8	1.08747e+06	72196.6
47472	77.4068	3	930.507	2788.5	0.00186167	0.667623	72.74	GGKPGLTIQAPQLEVSVPSANIEGLEGK		AHNK_HUMAN	Neuroblast differentiation-associated protein AHNAK OS=Homo sapiens GN=AHNAK PE=1 SV=2	1975.9	91810.8	80090.1	4.15312e+06	3751.54	842.561	95081.2	85680.3	98654.4	106274	102302	10752.6	24114.1	1773.39	17949.8	0	0	1679.88	56604	0	0.790012	379423	2570.39	1742.98
55084	86.6959	3	930.508	2788.5	0.00385888	1.38386	58.65	GGKPGLTIQAPQLEVSVPSANIEGLEGK		AHNK_HUMAN	Neuroblast differentiation-associated protein AHNAK OS=Homo sapiens GN=AHNAK PE=1 SV=2	1194.19	1245.54	0	0	435.774	0	0	167.708	0	0	2816.67	0	51.1934	0	19.0309	197.573	0	0	312.725	51928.1	96.2978	0	0	1010.42
3472	16.1403	3	424.89	1271.65	0.000345876	0.27199	7.92	GPGVDVNLKGPR	[2] Oxidation (P)|[5] Oxidation (D)|[7] Oxidation (N)|[9] Oxidation (K)	AHNK_HUMAN	Neuroblast differentiation-associated protein AHNAK OS=Homo sapiens GN=AHNAK PE=1 SV=2	9229.18	582613	439325	8434.13	616966	0	470548	2239.72	393968	3066.97	11196.7	110.615	875945	376677	405530	2584.71	3322.93	679810	577006	675908	51856.9	58063.5	18.8762	394548
3594	63.5793	2	916.944	1831.87	0.00359447	1.96219	113.37	DDGVFVQEVTQNSPAAR		AHNK_HUMAN	Neuroblast differentiation-associated protein AHNAK OS=Homo sapiens GN=AHNAK PE=1 SV=2	1.27954e+06	7.86287e+06	5.86844e+06	201503	8.24176e+06	151442	8.33723e+06	1.66396e+06	756667	5.70198e+06	2.2331e+06	9646.79	7.30315e+06	2.64943e+06	9.92992e+06	1.24301e+07	6.18746e+06	6.97239e+06	1.08228e+07	843244	1.47858e+07	1.08526e+06	369446	9.10499e+06
11040	61.4494	2	916.944	1831.87	0.00241557	1.31863	83.58	DDGVFVQEVTQNSPAAR		AHNK_HUMAN	Neuroblast differentiation-associated protein AHNAK OS=Homo sapiens GN=AHNAK PE=1 SV=2	1.06081e+07	43580	115791	116398	215971	1.14306e+06	19764.3	2344.75	11667.6	127870	8.25636e+06	11322.7	50006.5	48791.7	2.93555e+06	283472	126808	190589	264857	1.34712e+07	2.44316e+06	90505.7	101239	404556
14334	78.0084	2	916.942	1831.87	0.000267953	0.146273	99.94	DDGVFVQEVTQNSPAAR		AHNK_HUMAN	Neuroblast differentiation-associated protein AHNAK OS=Homo sapiens GN=AHNAK PE=1 SV=2	1.13834e+06	792730	128900	20398.7	73010.8	1.04613e+07	698165	1.49542e+06	666811	734452	29653.3	15198.4	109243	79073.1	44177.3	344407	1.18952e+06	1.92365e+06	276278	1.7405e+06	1.1851e+06	857304	29821.6	39015.1
17228	63.6197	3	611.632	1831.87	0.00274931	1.50082	67.69	DDGVFVQEVTQNSPAAR		AHNK_HUMAN	Neuroblast differentiation-associated protein AHNAK OS=Homo sapiens GN=AHNAK PE=1 SV=2	1.63248e+06	1.03742e+06	712587	124503	957869	160721	1.47814e+06	217575	68596.2	851891	995561	118368	1.12164e+06	519640	1.59703e+06	1.88525e+06	904012	910406	1.67857e+06	1.24786e+06	2.20129e+06	180628	93018.3	1.07004e+06
19487	65.6271	2	916.944	1831.87	0.0027038	1.47598	83.7	DDGVFVQEVTQNSPAAR		AHNK_HUMAN	Neuroblast differentiation-associated protein AHNAK OS=Homo sapiens GN=AHNAK PE=1 SV=2	80161.5	378837	5.28338e+06	696006	305069	37335.4	128007	1.05679e+07	8.90156e+06	333559	245351	207568	892419	5.45588e+06	4.66258e+06	109690	2.71163e+06	1.57001e+06	617189	623058	1.40432e+06	6.05515e+06	547706	1.17018e+06
30264	70.5731	2	916.943	1831.87	0.00113131	0.617572	99.78	DDGVFVQEVTQNSPAAR		AHNK_HUMAN	Neuroblast differentiation-associated protein AHNAK OS=Homo sapiens GN=AHNAK PE=1 SV=2	2644.97	21717.1	33701.1	468494	40507.2	40058.9	411311	36867.9	83380.3	156567	11306.4	0	6.37553e+06	24097.1	306161	24266.7	20552.5	8942.38	180850	223126	23929.2	32841.2	6.26189e+06	12552.8
48457	58.004	3	611.633	1831.88	0.00701721	3.83062	63.75	DDGVFVQEVTQNSPAAR		AHNK_HUMAN	Neuroblast differentiation-associated protein AHNAK OS=Homo sapiens GN=AHNAK PE=1 SV=2	1050.13	4971.87	22301	1.4654e+06	32038.5	34243.7	2927.61	60785.5	75850.8	8874.64	237114	38846.1	139348	61029.5	41327.4	166612	5618.81	29501.3	242437	168521	104990	51512.2	48480.7	93299.5
50229	78.0084	3	611.632	1831.88	0.00551621	3.01124	---	DDGVFVQEVTQNSPAAR		AHNK_HUMAN	Neuroblast differentiation-associated protein AHNAK OS=Homo sapiens GN=AHNAK PE=1 SV=2	21267.5	12378.7	103642	31814.3	12057.4	1.34542e+06	4304.83	31552	169486	2759.24	9188.19	100876	53081.7	7886.98	127810	10676.8	10276.2	322515	8013.6	240236	60425.1	88420.1	200325	19488.5
60377	76.9044	3	611.631	1831.87	0.00118198	0.645234	44.07	DDGVFVQEVTQNSPAAR		AHNK_HUMAN	Neuroblast differentiation-associated protein AHNAK OS=Homo sapiens GN=AHNAK PE=1 SV=2	193867	3758.27	140449	400.267	48980.8	21765.1	39016.2	89179.4	49564.4	159731	159118	1.02356e+06	116175	4448.68	20835	6073.56	86498.7	6087.69	9144.26	6925.66	129890	292804	388964	34938.9
112992	70.1103	3	611.633	1831.88	0.00717197	3.91511	58.44	DDGVFVQEVTQNSPAAR		AHNK_HUMAN	Neuroblast differentiation-associated protein AHNAK OS=Homo sapiens GN=AHNAK PE=1 SV=2	11549.3	5814.99	23640.9	862.266	14608.6	3975.41	6507.42	75061	29785.4	31363.5	14080.9	2917.65	964816	3806.28	276076	3396.83	42745.4	542.218	1222.52	1297.91	8.38093	8357.5	285008	3106.62
3846	82.107	4	955.985	3819.91	0.0118983	3.11483	57.05	VKGDVDVSLPKLEGDLTGPSVDVEVPDVELECPDAK	[32] Carbamidomethyl (C)	AHNK_HUMAN	Neuroblast differentiation-associated protein AHNAK OS=Homo sapiens GN=AHNAK PE=1 SV=2	2.41973e+06	2.57961e+06	1.41438e+06	991063	2.08171e+06	52467.1	1.19045e+06	1.28876e+06	744189	1.29618e+06	25860.9	599323	5560.89	505613	1.54144e+06	3.2215e+06	1.71104e+06	1.80124e+06	10246.1	31555.5	2.27211e+06	1.26182e+06	7803.22	1.6697e+06
16801	81.8065	4	955.981	3819.89	-0.00417402	-1.0927	55.64	VKGDVDVSLPKLEGDLTGPSVDVEVPDVELECPDAK	[32] Carbamidomethyl (C)	AHNK_HUMAN	Neuroblast differentiation-associated protein AHNAK OS=Homo sapiens GN=AHNAK PE=1 SV=2	196472	91568.4	224827	3.23519e+06	104862	653949	59403.7	145651	135164	39363.2	46029.9	285032	6579.31	105140	232215	99790.8	139161	85578.3	104407	131342	213058	7187.49	1.25376e+06	260187
17035	82.107	3	1274.31	3819.91	0.00838167	2.19421	91.61	VKGDVDVSLPKLEGDLTGPSVDVEVPDVELECPDAK	[32] Carbamidomethyl (C)	AHNK_HUMAN	Neuroblast differentiation-associated protein AHNAK OS=Homo sapiens GN=AHNAK PE=1 SV=2	742696	952784	475919	290953	667259	7408.92	441266	465500	267780	343778	19767.4	231934	38214.6	265694	539167	1.1892e+06	522621	543641	0	6063.88	739574	496086	9877.82	691312
22367	88.0872	4	955.985	3819.91	0.0125641	3.28913	52.91	VKGDVDVSLPKLEGDLTGPSVDVEVPDVELECPDAK	[32] Carbamidomethyl (C)	AHNK_HUMAN	Neuroblast differentiation-associated protein AHNAK OS=Homo sapiens GN=AHNAK PE=1 SV=2	0	0	0	0	45.737	0	0	0	114.205	0	295.612	0	0	0	0	0	0	0	506.009	0	0	0	0	0
25996	83.5145	4	955.984	3819.91	0.00840149	2.1994	58.86	VKGDVDVSLPKLEGDLTGPSVDVEVPDVELECPDAK	[32] Carbamidomethyl (C)	AHNK_HUMAN	Neuroblast differentiation-associated protein AHNAK OS=Homo sapiens GN=AHNAK PE=1 SV=2	3035.64	0	0	0	0	1218.16	530.985	2608.47	232.711	0	1.75332e+06	0	555.86	0	0	0	0	0	60944.8	34011.6	0	0	3228.71	56330.6
41779	83.2519	3	1274.31	3819.91	0.010279	2.6909	92.5	VKGDVDVSLPKLEGDLTGPSVDVEVPDVELECPDAK	[32] Carbamidomethyl (C)	AHNK_HUMAN	Neuroblast differentiation-associated protein AHNAK OS=Homo sapiens GN=AHNAK PE=1 SV=2	8129.16	8810.17	0	0	0	0	0	10806.1	8234.51	0	0	0	10583.5	0	0	19034.2	10638.5	7273.79	1.18059e+06	18581.1	0	6891.85	0	0
3887	21.5625	3	546.614	1636.82	0.00188017	1.14868	93.03	AGAISASGPELQGAGHSK		AHNK_HUMAN	Neuroblast differentiation-associated protein AHNAK OS=Homo sapiens GN=AHNAK PE=1 SV=2	88132.9	2.30421e+06	2.49763e+06	612558	552617	947.583	1.85349e+06	5290.02	2.25139e+06	4840.73	52783.7	357958	3.5379e+06	1.24685e+06	3.94409e+06	3.78163e+06	3723.84	3.12296e+06	2.13712e+06	5.37182e+06	23065.5	31006.9	84826	1.86175e+06
7599	24.3066	3	546.614	1636.82	0.00241762	1.47702	89.46	AGAISASGPELQGAGHSK		AHNK_HUMAN	Neuroblast differentiation-associated protein AHNAK OS=Homo sapiens GN=AHNAK PE=1 SV=2	345240	17549.7	44623	26454.1	13075.5	4152.37	44521.7	39488.5	36210.2	2.47927e+06	2.03512e+06	2182.13	987.19	1987.17	58774.3	6327.3	51732.5	47387.8	42746.1	155388	6.15784e+06	105750	21914.3	29884.7
13544	23.0774	3	546.614	1636.82	0.00232799	1.42227	99.76	AGAISASGPELQGAGHSK		AHNK_HUMAN	Neuroblast differentiation-associated protein AHNAK OS=Homo sapiens GN=AHNAK PE=1 SV=2	15584	12470.9	14821.2	18180.7	2.22213e+06	197010	15916.9	2.27613e+06	26121.9	64186.8	1885.33	476.127	66866.6	61305.8	29349.9	41663.1	2.52065e+06	60184.1	23340.4	144140	74077.3	1279.72	2074.72	85567.2
17670	21.5024	2	819.417	1636.82	0.00267738	1.63572	85.89	AGAISASGPELQGAGHSK		AHNK_HUMAN	Neuroblast differentiation-associated protein AHNAK OS=Homo sapiens GN=AHNAK PE=1 SV=2	24357.1	423788	937287	6843.61	254850	0	442081	66016.9	766685	9829.52	13816	146978	1.16166e+06	281074	2.47194e+06	980264	4020.71	542568	786687	3.56075e+06	32804.9	0	46688.6	842751
17975	19.3028	3	546.614	1636.82	0.00194091	1.18578	84.83	AGAISASGPELQGAGHSK		AHNK_HUMAN	Neuroblast differentiation-associated protein AHNAK OS=Homo sapiens GN=AHNAK PE=1 SV=2	3.53246e+06	92561.9	118989	26980.7	13346.7	1049.59	89534.8	5901.77	98491.9	21754.2	4141.97	1865.76	104723	39244.4	27956.7	23036.1	4372.26	87648.3	71367.9	129781	31171.5	9367.09	4543.74	78189.5
18738	78.1686	3	546.614	1636.82	0.00315537	1.92775	82	AGAISASGPELQGAGHSK		AHNK_HUMAN	Neuroblast differentiation-associated protein AHNAK OS=Homo sapiens GN=AHNAK PE=1 SV=2	1.22951	95.5725	72852.9	2411.17	275.068	4.20066e+06	969.31	10729.4	32532.8	0	1576.51	31829.3	15469.6	1517.63	60698.1	3916.39	4750.52	412.193	1517.9	1475.73	16978.3	2018.17	9875.49	887.184
21310	25.5161	3	546.614	1636.82	0.00185153	1.13118	96.68	AGAISASGPELQGAGHSK		AHNK_HUMAN	Neuroblast differentiation-associated protein AHNAK OS=Homo sapiens GN=AHNAK PE=1 SV=2	44864.1	24145	4220.86	2688.5	18697.8	0	18704.2	8770.83	3512.86	21772.4	7864.95	5543.14	3528.83	5246.72	413856	31645.2	13586.2	13594.1	27546.6	25557.8	32104.4	1.96444e+06	78579.4	20843.3
24543	24.3066	2	819.417	1636.82	0.00236544	1.44515	77.57	AGAISASGPELQGAGHSK		AHNK_HUMAN	Neuroblast differentiation-associated protein AHNAK OS=Homo sapiens GN=AHNAK PE=1 SV=2	36655	7294.98	97587	93977.4	12802.1	43638.2	24127	100083	45405.9	556893	684304	8188.9	2316.42	7441.76	29309.9	4833.44	75663.9	16623.4	30401.9	45881.4	3.50413e+06	38809	886.462	14046.8
27726	76.5033	3	546.614	1636.82	0.00266681	1.62927	93.18	AGAISASGPELQGAGHSK		AHNK_HUMAN	Neuroblast differentiation-associated protein AHNAK OS=Homo sapiens GN=AHNAK PE=1 SV=2	8974.12	2032.45	2075.31	2154.81	0	306527	2222.32	14218.1	91578.5	3400.6	10971.6	3.27055e+06	26241	16234.6	0	15.36	35265.3	1937.04	0	4899.27	3202.95	644.262	8636.99	1317.5
44033	23.1173	2	819.418	1636.82	0.00492447	3.00857	98.52	AGAISASGPELQGAGHSK		AHNK_HUMAN	Neuroblast differentiation-associated protein AHNAK OS=Homo sapiens GN=AHNAK PE=1 SV=2	178.974	0	0	2420.79	26416.5	16348.1	0	1.0372e+06	0	3468.99	834.152	0	952.659	0	343.706	0	444629	0	988.002	1796.57	514.415	0	1880.62	0
82534	13.2365	2	819.417	1636.82	0.00246045	1.50319	75.5	AGAISASGPELQGAGHSK		AHNK_HUMAN	Neuroblast differentiation-associated protein AHNAK OS=Homo sapiens GN=AHNAK PE=1 SV=2	5083.38	2516.23	956.154	614027	62.4571	28208.5	1165.1	2431.33	1436.84	1793.53	0	0	5987.94	1238.51	13442.4	4777.98	1215.49	1542.28	1251.42	36747	973.966	0	38646.3	2470.35
155809	25.5161	2	819.416	1636.82	0.00148852	0.909402	63.51	AGAISASGPELQGAGHSK		AHNK_HUMAN	Neuroblast differentiation-associated protein AHNAK OS=Homo sapiens GN=AHNAK PE=1 SV=2	0	671.537	9234	11708.9	4571.18	835.727	1905.06	6388.44	4293.76	6510.39	0	0	2143.44	3105.8	22762.1	0	1506.9	914.683	838.068	38.1546	3864.6	269026	613.653	951.194
3985	78.3693	3	850.759	2549.26	0.00563527	2.21056	17.55	ADIDVSGPKVDIEGPDVNIEGPEGK		AHNK_HUMAN	Neuroblast differentiation-associated protein AHNAK OS=Homo sapiens GN=AHNAK PE=1 SV=2	1.81948e+07	5.1787e+06	1.95104e+07	4.67604e+06	1.08312e+07	1.23139e+06	2.19657e+06	1.32761e+07	1.27893e+07	2.29846e+06	9.9565e+06	559149	1.71595e+07	1.27232e+06	2.06029e+07	6.99971e+06	1.098e+07	7.99002e+06	2.74996e+06	2.1555e+07	2.64511e+07	2.01577e+06	1.84897e+07	1.19574e+07
7358	81.9269	3	850.759	2549.25	0.0049775	1.95253	25.41	ADIDVSGPKVDIEGPDVNIEGPEGK		AHNK_HUMAN	Neuroblast differentiation-associated protein AHNAK OS=Homo sapiens GN=AHNAK PE=1 SV=2	2.43877e+06	2.09367e+06	1.51259e+06	2.11264e+06	1.88896e+06	3.86062e+06	864841	731947	988454	1.08778e+06	1.22452e+06	6.19202e+06	7748.7	450947	2.25152e+06	2.26462e+06	1.16793e+06	1.65001e+06	2.51749e+06	3.91278e+06	2.94218e+06	1.15396e+06	280889	1.9158e+06
4135	72.9669	2	799.93	1597.85	0.00337694	2.11344	74.41	GGVQVPAVDISSSLGGR		AHNK_HUMAN	Neuroblast differentiation-associated protein AHNAK OS=Homo sapiens GN=AHNAK PE=1 SV=2	137622	125130	7.72346e+06	168676	84440.9	19057.6	100159	6.15919e+06	7.38538e+06	22790.2	2.49694e+06	4038.01	9.3263e+06	187025	472813	301938	4.8056e+06	249373	424310	66731.1	1.01137e+06	519929	5.55856e+06	4.97711e+06
9386	67.618	2	799.93	1597.85	0.00292959	1.83347	74.36	GGVQVPAVDISSSLGGR		AHNK_HUMAN	Neuroblast differentiation-associated protein AHNAK OS=Homo sapiens GN=AHNAK PE=1 SV=2	35152.1	8253.51	48224.4	392479	11496.4	4725.01	2501.21	99150.6	3974.31	17372.4	22925.6	0	56955.9	3390.83	22950.2	47668.5	1766.88	22080.6	6.00779e+06	8.69797e+06	98249.2	28813.3	49365.2	117324
9821	71.0767	2	799.93	1597.85	0.00307123	1.92211	74.03	GGVQVPAVDISSSLGGR		AHNK_HUMAN	Neuroblast differentiation-associated protein AHNAK OS=Homo sapiens GN=AHNAK PE=1 SV=2	4.15378e+06	240403	10486.7	57838	2.5978e+06	6064.72	33285.1	7884.12	2358.82	83243.8	134523	6188.92	13999.9	156519	547365	404904	2090.03	1274.93	4571.73	291654	3.44792e+06	3.43241e+06	2967.7	38177.1
14599	69.5474	2	799.93	1597.85	0.00283077	1.77162	62.38	GGVQVPAVDISSSLGGR		AHNK_HUMAN	Neuroblast differentiation-associated protein AHNAK OS=Homo sapiens GN=AHNAK PE=1 SV=2	0	3.62117e+06	9206.14	30515.3	674615	0	3.40574e+06	37407.4	8367.31	15587.5	46504.5	43.7184	18325.5	6174.61	10700.4	26675.8	19532.6	185851	113018	3.17208e+06	11762.2	6712.56	125466	495866
15683	61.4093	2	799.93	1597.85	0.00293806	1.83877	74.3	GGVQVPAVDISSSLGGR		AHNK_HUMAN	Neuroblast differentiation-associated protein AHNAK OS=Homo sapiens GN=AHNAK PE=1 SV=2	121300	1688.46	760.842	6.17442e+06	3579.53	4491.8	8781.41	0	0	1893.79	65583.5	0	157.559	26.2826	1053.51	18792	230.452	4830.66	12422.1	177764	6404.56	148.494	0	3484.32
20906	70.2107	2	799.93	1597.84	0.00232693	1.4563	69.79	GGVQVPAVDISSSLGGR		AHNK_HUMAN	Neuroblast differentiation-associated protein AHNAK OS=Homo sapiens GN=AHNAK PE=1 SV=2	2993.48	60562.8	279.491	18543.2	297014	0	708308	3410.89	986.284	3.40333e+06	28616.4	0	0	3207.99	37604.1	18220.2	1725.19	4111.95	4924.19	391094	11347.8	6294.97	60230.8	12923.9
22960	68.8441	2	799.93	1597.85	0.0033619	2.10402	74.33	GGVQVPAVDISSSLGGR		AHNK_HUMAN	Neuroblast differentiation-associated protein AHNAK OS=Homo sapiens GN=AHNAK PE=1 SV=2	0	13888.4	3325.92	7373.28	246743	0	7170.92	1439.65	7487.48	2531.62	262943	0	12141.6	0	7825.55	3.64318e+06	0	530.969	346733	1.27756e+06	32.3703	2920.34	22522.2	13677
63466	65.6473	2	799.93	1597.85	0.00274806	1.71986	74.41	GGVQVPAVDISSSLGGR		AHNK_HUMAN	Neuroblast differentiation-associated protein AHNAK OS=Homo sapiens GN=AHNAK PE=1 SV=2	1.41258e+06	14085.5	0	437.624	3168.85	0	8184.06	3748.44	4602.15	5301.34	0	0	814.405	470.566	1476.89	94428.1	167.804	3019.87	2332.05	0	12552.5	1853.84	2563.44	2899.64
4272	80.4798	2	1014	2025.99	-0.00491848	-2.42769	---	VDINAPDVDVHGPDWHLK		AHNK_HUMAN	Neuroblast differentiation-associated protein AHNAK OS=Homo sapiens GN=AHNAK PE=1 SV=2	331274	116045	116877	220.925	633695	1948.39	51839.6	93168.6	18692.3	163794	75232.2	16883.8	554927	41384.9	23419.2	279114	28232.3	48439.6	27588	184989	14265.5	342026	748008	107587
16029	80.4798	3	676.336	2025.98	-0.00620982	-3.06508	56.87	VDINAPDVDVHGPDWHLK		AHNK_HUMAN	Neuroblast differentiation-associated protein AHNAK OS=Homo sapiens GN=AHNAK PE=1 SV=2	42558.1	13744	14557.5	1134.66	42770	34408.1	24893.8	8500.06	0	16193.7	54690.5	61712.3	245790	37163.6	0	7815.27	2606.83	14084.9	931.046	19645.3	6776.04	9507.67	58191.1	111406
215090	73.9501	4	507.506	2025.99	0.00328718	1.62251	36.13	VDINAPDVDVHGPDWHLK		AHNK_HUMAN	Neuroblast differentiation-associated protein AHNAK OS=Homo sapiens GN=AHNAK PE=1 SV=2	78.1156	0	0	2243.91	234.995	10079.4	0	10713.3	0	535.057	1217.07	0	0	0	0	0	204.424	1392.1	32.481	0	1814.67	56781.3	0	72.4197
231828	78.0886	4	507.506	2025.99	0.00357595	1.76504	19.79	VDINAPDVDVHGPDWHLK		AHNK_HUMAN	Neuroblast differentiation-associated protein AHNAK OS=Homo sapiens GN=AHNAK PE=1 SV=2	0	0	1966.98	410.181	0	0	2.63138	1056.13	1116.7	0	0	0	6880.3	45.057	3717.24	351.269	1346.42	0	75160.5	0	0	0	2601.49	0
4430	66.9743	2	819.424	1636.83	0.00267789	1.63602	101.18	VGVEVPDVNIEGPEGK		AHNK_HUMAN	Neuroblast differentiation-associated protein AHNAK OS=Homo sapiens GN=AHNAK PE=1 SV=2	92626.3	7.36422e+06	796.757	6630.12	7.53605e+06	144418	247923	156903	133076	4.88501e+06	666438	76060.5	284620	9393.3	30.551	819845	509692	185175	58630.9	767635	310389	50914	25193.6	3.49587e+06
7339	67.9199	2	819.425	1636.84	0.00492704	3.01011	101.25	VGVEVPDVNIEGPEGK		AHNK_HUMAN	Neuroblast differentiation-associated protein AHNAK OS=Homo sapiens GN=AHNAK PE=1 SV=2	22574.8	43834.2	2504.28	5537.95	1.08357e+06	30092.3	122754	3616.83	916.284	55472.1	3.00709e+06	207038	1962.61	137307	0	43932.8	32403.9	3.17451e+06	16992.9	3.12587e+06	1.31623e+07	684954	11668.8	4.44383e+06
9085	69.3465	2	819.426	1636.84	0.00618195	3.77678	101.25	VGVEVPDVNIEGPEGK		AHNK_HUMAN	Neuroblast differentiation-associated protein AHNAK OS=Homo sapiens GN=AHNAK PE=1 SV=2	3.8549e+06	15446.6	9.00717e+06	266861	354995	1.67195e+06	17926.3	5.98036e+06	4.5211e+06	28299.3	2.31985e+06	129023	119499	4.91658e+06	1.14724e+07	364130	6.0267e+06	3.13273e+06	558201	1.10034e+06	3.73771e+06	4.43469e+06	5.40285e+06	561745
9343	64.8686	2	819.425	1636.84	0.00488668	2.98545	101.24	VGVEVPDVNIEGPEGK		AHNK_HUMAN	Neuroblast differentiation-associated protein AHNAK OS=Homo sapiens GN=AHNAK PE=1 SV=2	425777	29047	214111	524510	11909.9	427087	83974.3	26054.1	32000.3	329034	2.34192e+06	545405	264714	123483	310265	942478	127643	182647	9.12655e+06	1.48359e+07	30787.2	66948	9893.6	25517.7
10719	66.0679	2	819.424	1636.83	0.00236192	1.44298	101.16	VGVEVPDVNIEGPEGK		AHNK_HUMAN	Neuroblast differentiation-associated protein AHNAK OS=Homo sapiens GN=AHNAK PE=1 SV=2	652957	395772	190426	77257.4	13031.8	73650.4	4.59796e+06	16364.1	15686.3	21745.4	34463.9	49549.5	19598.3	159963	576.614	8.09021e+06	10870	2.19875e+06	419213	456643	477045	31197.4	36075.5	9911.91
11194	64.2441	2	819.427	1636.84	0.00785672	4.79996	87.71	VGVEVPDVNIEGPEGK		AHNK_HUMAN	Neuroblast differentiation-associated protein AHNAK OS=Homo sapiens GN=AHNAK PE=1 SV=2	214208	424150	59077.5	65538.2	419555	74380	254623	49340.7	18929.7	3995.75	40037.3	429944	335451	80868.8	672316	524078	18710.2	126300	40862.7	390674	82987.1	44097.1	74346.3	222617
13690	78.4895	2	819.423	1636.83	0.0014456	0.883168	87.57	VGVEVPDVNIEGPEGK		AHNK_HUMAN	Neuroblast differentiation-associated protein AHNAK OS=Homo sapiens GN=AHNAK PE=1 SV=2	36625.7	7214.99	36202.3	41132.9	23117.8	9.50888e+06	2841.26	72600.8	39005.1	10557	81301.2	261882	91032.7	22539.3	9313.85	50263.9	204232	44732.4	39695.7	115272	13836.9	13613.2	5149.98	44173.5
14773	71.6604	2	819.426	1636.84	0.00691626	4.2254	95.94	VGVEVPDVNIEGPEGK		AHNK_HUMAN	Neuroblast differentiation-associated protein AHNAK OS=Homo sapiens GN=AHNAK PE=1 SV=2	27133.1	242862	513064	165636	5170.89	872820	349991	227603	119756	6331.43	360741	470946	1.12633e+07	125637	1.75111e+06	25532	454351	227091	241289	15907.7	13017.6	1279.08	384546	3032.81
18354	77.8679	2	819.423	1636.83	0.00106798	0.652466	101.24	VGVEVPDVNIEGPEGK		AHNK_HUMAN	Neuroblast differentiation-associated protein AHNAK OS=Homo sapiens GN=AHNAK PE=1 SV=2	33236.6	25504.7	33731.8	113200	15226.6	1.82386e+06	30626.2	53050.9	38938.3	95988.4	32294.2	6.17149e+06	101324	286824	50589.2	578381	29104.7	110370	12346.1	88813.9	39615.1	197000	126236	7018.43
21602	59.3686	2	819.426	1636.84	0.00585369	3.57623	115.18	VGVEVPDVNIEGPEGK		AHNK_HUMAN	Neuroblast differentiation-associated protein AHNAK OS=Homo sapiens GN=AHNAK PE=1 SV=2	111675	39866.9	5233.69	5.61246e+06	3186.39	24501.6	839921	79.7214	531.034	7548.84	69407	639.348	40.2596	6.19848	6021.52	31.2326	42.4373	2647.16	1553.27	12281.9	97.7178	29329.7	3950.31	1995.59
4444	79.7964	3	860.103	2577.29	0.00563526	2.18651	53.35	ADLDVSGPKVDIDVPDVNIEGPEGK		AHNK_HUMAN	Neuroblast differentiation-associated protein AHNAK OS=Homo sapiens GN=AHNAK PE=1 SV=2	112953	236631	73200.6	69423.9	54819.9	53499.7	154706	16103.3	9408.3	106365	537179	10474.1	1.03506e+07	76207	14747	100053	51473.7	9.68251e+06	133299	34139.2	528447	5857.65	413992	298230
6725	77.8479	3	860.104	2577.29	0.00912188	3.53934	54.87	ADLDVSGPKVDIDVPDVNIEGPEGK		AHNK_HUMAN	Neuroblast differentiation-associated protein AHNAK OS=Homo sapiens GN=AHNAK PE=1 SV=2	2.4569e+06	360513	3.38668e+06	3.13959e+06	858542	1.33088e+06	5.749e+06	2.43974e+06	2.6134e+06	3.03347e+06	644239	1.43174e+06	1.47854e+06	4.18786e+06	2.79359e+06	2.50285e+07	1.73506e+06	427557	323916	1.39603e+06	4.28328e+06	547167	495668	695683
9003	76.8242	3	860.104	2577.29	0.00886917	3.44129	53.82	ADLDVSGPKVDIDVPDVNIEGPEGK		AHNK_HUMAN	Neuroblast differentiation-associated protein AHNAK OS=Homo sapiens GN=AHNAK PE=1 SV=2	88990.6	1.27307e+07	92575.5	199066	1.20704e+06	1.2176e+06	491166	74914	60939.5	2.02197e+06	1.25497e+06	401515	227136	425103	552044	774236	137075	130795	185408	858277	382541	4.84308e+06	293172	1.03057e+06
14417	83.8808	3	860.103	2577.29	0.00473848	1.83856	56.52	ADLDVSGPKVDIDVPDVNIEGPEGK		AHNK_HUMAN	Neuroblast differentiation-associated protein AHNAK OS=Homo sapiens GN=AHNAK PE=1 SV=2	122607	18.7831	5908.4	30438.9	12045.5	20639.1	31722.3	26459.5	27586	18751.9	391341	28977.8	15143.8	31586.1	29351.1	20261.4	13587.3	15622.2	553383	726984	29159.9	13200.5	42163.6	145629
18817	74.8549	3	860.103	2577.29	0.00720027	2.79375	49.11	ADLDVSGPKVDIDVPDVNIEGPEGK		AHNK_HUMAN	Neuroblast differentiation-associated protein AHNAK OS=Homo sapiens GN=AHNAK PE=1 SV=2	22641.5	386939	281578	624752	118242	966.991	41589.6	212856	234694	170653	209329	11714.8	293892	159708	154699	176576	41450.8	158441	8.52484e+06	118542	42785.4	448421	247933	117078
20092	80.5198	2	1289.65	2577.29	0.00466625	1.81053	79.67	ADLDVSGPKVDIDVPDVNIEGPEGK		AHNK_HUMAN	Neuroblast differentiation-associated protein AHNAK OS=Homo sapiens GN=AHNAK PE=1 SV=2	1.24518e+06	3140.56	1.23665e+06	2419.74	576324	2963.47	3680.63	894507	562305	48935.9	476444	3186.36	437668	1450.67	82655.3	201560	407364	36686.3	0	1.16628e+06	2.78936e+06	45084.3	2.4469e+06	800854
21197	73.8701	3	860.102	2577.28	0.00377884	1.46621	49.31	ADLDVSGPKVDIDVPDVNIEGPEGK		AHNK_HUMAN	Neuroblast differentiation-associated protein AHNAK OS=Homo sapiens GN=AHNAK PE=1 SV=2	89954	138291	37163	1.14494e+07	58384.8	387422	121343	65347.1	48249.1	551117	23653.9	50358.7	71277.3	201165	96620.6	542817	60637.6	66518.8	309153	13577.2	146275	169767	68909.2	53870.7
42978	79.7964	2	1289.65	2577.28	0.00327361	1.27018	---	ADLDVSGPKVDIDVPDVNIEGPEGK		AHNK_HUMAN	Neuroblast differentiation-associated protein AHNAK OS=Homo sapiens GN=AHNAK PE=1 SV=2	89522.4	8178.23	0	0	9737.94	4935.49	48967.6	92112	0	2903.09	13880.4	1635.11	1.87024e+06	6971.28	0	0	0	447106	0	1890.68	251.718	3057.7	0	517.257
5015	81.9269	3	682.684	2045.03	0.00845772	4.13576	54.56	VDIDVPDVNVQGPDWHLK		AHNK_HUMAN	Neuroblast differentiation-associated protein AHNAK OS=Homo sapiens GN=AHNAK PE=1 SV=2	2.7335e+06	180883	3.34024e+06	435564	1.88251e+06	925065	177575	1.43022e+06	2.56456e+06	123039	651157	991262	35.1882	204722	3.69543e+06	1.59939e+06	1.98654e+06	2.37888e+06	68845.3	512995	3.87162e+06	241719	649850	1.88458e+06
20441	80.1381	3	682.684	2045.03	0.00837401	4.09483	55.2	VDIDVPDVNVQGPDWHLK		AHNK_HUMAN	Neuroblast differentiation-associated protein AHNAK OS=Homo sapiens GN=AHNAK PE=1 SV=2	26441.3	2.22523e+06	431386	60316.5	1.41698e+06	16078.5	1.19885e+06	41982	286403	1.08005e+06	716604	307554	2.19948e+06	185184	323695	608155	111992	1.82806e+06	1.93971e+06	71429.2	663858	734028	490078	571639
22756	81.9269	2	1023.52	2045.03	0.00718338	3.51262	58.2	VDIDVPDVNVQGPDWHLK		AHNK_HUMAN	Neuroblast differentiation-associated protein AHNAK OS=Homo sapiens GN=AHNAK PE=1 SV=2	546968	87869.1	549557	189504	410839	1695.3	72610.1	272050	257405	31170.4	0	361483	33328.7	75003	1.07349e+06	5954.02	401378	620576	51664.8	2844.84	1.17429e+06	54469.5	83097.7	310280
182880	86.0961	3	682.682	2045.03	0.00383109	1.87337	48.08	VDIDVPDVNVQGPDWHLK		AHNK_HUMAN	Neuroblast differentiation-associated protein AHNAK OS=Homo sapiens GN=AHNAK PE=1 SV=2	57.0435	0	0	0	0	0	0	0	0	0	0	0	0	0	0	0	0	0	0	1852.7	0	0	0	1573.07
5098	24.3267	2	493.78	985.546	0.00155101	1.57376	4.95	LEGELKGPK	[8] Oxidation (P)	AHNK_HUMAN	Neuroblast differentiation-associated protein AHNAK OS=Homo sapiens GN=AHNAK PE=1 SV=2	170774	1913.44	4170.77	2158.38	1994.86	2529.23	1603.19	24048.2	2846.58	41194.5	73653.6	617328	33681.1	1325.91	2.35554e+06	11948.7	13662	1978.65	1593.63	4.01569e+06	41981.8	20749.5	84847	1790.56
5338	50.0654	2	821.404	1640.79	0.00326693	1.99107	90.81	VDTNAPDLSLEGPEGK		AHNK_HUMAN	Neuroblast differentiation-associated protein AHNAK OS=Homo sapiens GN=AHNAK PE=1 SV=2	5.77209e+06	4.02339e+06	430919	54530	3.65103e+06	39401.2	2.23026e+06	3.49318e+06	2.32966e+06	112921	11989.4	5375.48	6.67196e+06	2.11383e+06	43317.3	216828	3.32899e+06	4.66059e+06	115738	7.81817e+06	62958.6	35352.9	656691	5.94422e+06
7916	50.9836	2	821.403	1640.79	0.00311969	1.90133	103.98	VDTNAPDLSLEGPEGK		AHNK_HUMAN	Neuroblast differentiation-associated protein AHNAK OS=Homo sapiens GN=AHNAK PE=1 SV=2	565260	751644	5.02564e+06	333064	728102	13069.9	740012	135618	958987	2.63997e+06	4.26569e+06	37466.8	1.35898e+06	455736	28401.3	45970.9	201887	14483.9	59108.5	1.48317e+06	8.33554e+06	17963.6	178885	1.1162e+06
16178	48.0408	2	821.403	1640.79	0.00154156	0.939526	86.23	VDTNAPDLSLEGPEGK		AHNK_HUMAN	Neuroblast differentiation-associated protein AHNAK OS=Homo sapiens GN=AHNAK PE=1 SV=2	62817	62554.8	13874.2	112684	67394.8	679071	28590	48019.4	15678.9	15121.5	4061.71	41890	425956	26942	81251.6	7.30633e+06	56297.3	32899.2	209984	135262	212154	125778	506497	23535
16196	48.7846	2	821.403	1640.79	0.00160438	0.977809	103.99	VDTNAPDLSLEGPEGK		AHNK_HUMAN	Neuroblast differentiation-associated protein AHNAK OS=Homo sapiens GN=AHNAK PE=1 SV=2	34289.4	36295.1	559.441	46476.5	13401.1	29088.9	3809.33	1665.21	15287.8	4980.03	5196.19	31283.6	5118.35	3583.9	8.52019e+06	435870	11673.4	2942.57	5.46473e+06	3651.58	123188	53852.3	81305.9	53120.7
34962	53.4492	2	821.401	1640.79	-0.00247596	-1.509	86.39	VDTNAPDLSLEGPEGK		AHNK_HUMAN	Neuroblast differentiation-associated protein AHNAK OS=Homo sapiens GN=AHNAK PE=1 SV=2	49284.5	66674	164229	379592	38946.1	8101.11	144549	145144	45649.2	430948	26170.4	113562	229604	37633.1	270851	83957.9	31948.5	93202.3	219590	105004	529334	2.29276e+06	568705	81350
117961	57.1399	2	821.402	1640.79	0.000705682	0.430087	69.57	VDTNAPDLSLEGPEGK		AHNK_HUMAN	Neuroblast differentiation-associated protein AHNAK OS=Homo sapiens GN=AHNAK PE=1 SV=2	4144.72	16378.8	95387.7	2146.57	41256.3	193506	215513	50623	74304.5	57829.1	42284	1658.09	174556	29934.6	512711	157771	2911.07	31885.1	36158.6	47569.9	117137	13600.1	1.92074e+06	14563
5543	20.5775	2	667.334	1332.65	0.00219923	1.65027	76.27	GGVTGSPEASISGSK		AHNK_HUMAN	Neuroblast differentiation-associated protein AHNAK OS=Homo sapiens GN=AHNAK PE=1 SV=2	1.91256e+06	1.08057e+06	1.53072e+06	308316	28379	621279	929387	1.73821e+06	1.27697e+06	1.40056e+06	106767	642021	2.01927e+06	852832	2.76086e+06	1.91133e+06	1.39035e+06	1.46573e+06	1.10114e+06	2.65211e+06	1.51084e+06	84051.8	17540.6	1.06395e+06
25253	26.5424	2	667.335	1332.66	0.00382812	2.87255	43.25	GGVTGSPEASISGSK		AHNK_HUMAN	Neuroblast differentiation-associated protein AHNAK OS=Homo sapiens GN=AHNAK PE=1 SV=2	169.019	0	130.627	9961.9	69.075	0	2784.69	59.2901	4382.97	7765.93	15094.9	9319.09	12502.4	1128.98	2745.41	4736.65	0.0126174	4862.49	34585.9	10807.7	11875.9	871.813	4878.17	439.201
29227	17.7078	2	667.334	1332.65	0.00211254	1.58521	71.39	GGVTGSPEASISGSK		AHNK_HUMAN	Neuroblast differentiation-associated protein AHNAK OS=Homo sapiens GN=AHNAK PE=1 SV=2	1.46258e+06	2418.55	7880.28	52800.6	3177.47	27164.7	20367.8	41674	10857	13189	17548.6	41492.4	39096.4	24276.8	36017	2142.5	21368.1	23736.6	9321.64	60228.2	18429.4	58805.8	12216.9	30120.6
34199	21.5437	2	667.334	1332.65	0.000742415	0.557096	76.13	GGVTGSPEASISGSK		AHNK_HUMAN	Neuroblast differentiation-associated protein AHNAK OS=Homo sapiens GN=AHNAK PE=1 SV=2	18696.4	38028	13287.6	52142	1.53551e+06	1936.27	9702.48	4977.63	4960.41	11851.1	203314	1328.31	24765.7	2128.13	98878	51607.8	3744.92	28277.2	25762.9	31842.5	16892.5	974182	59731.8	21942.6
40792	22.3875	2	667.334	1332.65	0.0017488	1.31227	70.54	GGVTGSPEASISGSK		AHNK_HUMAN	Neuroblast differentiation-associated protein AHNAK OS=Homo sapiens GN=AHNAK PE=1 SV=2	51911	0	22101.7	166253	10865.9	736.039	5270.03	2001.61	43.6019	16581.1	1.27313e+06	86863.8	1042.64	0	6550.13	682.074	2898.09	1906.27	769.195	17127.9	3485.7	1340.5	2864.36	703.407
5616	61.0278	2	849.927	1697.84	0.00268623	1.58215	74.7	IDVTAPDVSIEEPEGK		AHNK_HUMAN	Neuroblast differentiation-associated protein AHNAK OS=Homo sapiens GN=AHNAK PE=1 SV=2	3.7206e+06	310597	153147	922387	2.44177e+06	30419.3	404746	389542	156880	1.65615e+06	366589	26445	176079	541025	201429	881477	1.38553e+06	2.7584e+06	3.1486e+06	278277	6.22409e+06	69188.3	0	3.10168e+06
11622	58.3642	2	849.927	1697.84	0.00259218	1.52675	90.76	IDVTAPDVSIEEPEGK		AHNK_HUMAN	Neuroblast differentiation-associated protein AHNAK OS=Homo sapiens GN=AHNAK PE=1 SV=2	3720.48	17985.1	118069	28003.9	1085.24	92.9124	4688.25	20221.9	20891.5	16385.2	1.98582e+06	6451.53	1655.39	5149.69	220864	3.69741e+06	75557.7	121.509	46595.2	5.05081e+06	164792	46002.4	2103.44	2118.05
25429	59.9826	2	849.926	1697.84	0.00199154	1.17298	54.89	IDVTAPDVSIEEPEGK		AHNK_HUMAN	Neuroblast differentiation-associated protein AHNAK OS=Homo sapiens GN=AHNAK PE=1 SV=2	27900.7	2.43866e+06	1.05959e+06	7326.54	3278.89	2200.99	1.40522e+06	11459.8	87029.1	5333.85	129215	86077.2	1.04748e+06	283118	102259	121361	121165	5988.15	8746.91	448924	122.375	73403.4	65580.7	46.3196
27182	57.3211	2	849.927	1697.84	0.00254069	1.49643	84.85	IDVTAPDVSIEEPEGK		AHNK_HUMAN	Neuroblast differentiation-associated protein AHNAK OS=Homo sapiens GN=AHNAK PE=1 SV=2	17515.6	196548	292286	39272.2	65706.4	13143.8	51824.5	71033.2	3942.24	3182.44	1638.42	57160.9	50959.2	80240.6	3.17692e+06	23682	63335.2	20602.4	78137.5	640616	41075.3	21340.6	7220.65	74520.2
5647	47.1576	2	627.323	1252.63	0.00201521	1.60878	67.91	GEGPEVDVNLPK		AHNK_HUMAN	Neuroblast differentiation-associated protein AHNAK OS=Homo sapiens GN=AHNAK PE=1 SV=2	140881	1.56716e+06	2.13826e+06	38690.2	1.58063e+06	475131	911945	980967	819375	1.74583e+06	1.39457e+06	6.33433e+06	2.44443e+06	741642	65073.8	160269	1.24231e+06	69287.1	2.36345e+06	3.93169e+06	643484	44733.2	26525.5	2.25979e+06
9779	48.5632	2	627.323	1252.63	0.0021466	1.71367	67.88	GEGPEVDVNLPK		AHNK_HUMAN	Neuroblast differentiation-associated protein AHNAK OS=Homo sapiens GN=AHNAK PE=1 SV=2	3201.1	35240.4	93521.1	1666.89	154256	632646	5907.23	35972.7	72146.3	54347.3	105469	650266	1216.92	25478.1	105220	128898	80944.3	9216.53	42154.7	16099.9	4.55887e+06	24361.9	1316.27	235112
27360	38.8896	2	627.323	1252.63	0.00169673	1.35453	60.7	GEGPEVDVNLPK		AHNK_HUMAN	Neuroblast differentiation-associated protein AHNAK OS=Homo sapiens GN=AHNAK PE=1 SV=2	26369.5	59073.1	88936.2	1.70456e+06	87653.9	16471.1	126215	180374	109712	116988	96215.5	203671	143545	34236.8	241232	268146	76944.5	77339.1	212361	160334	130338	610469	137872	360964
54423	72.8063	2	627.324	1252.63	0.0034293	2.73768	67.69	GEGPEVDVNLPK		AHNK_HUMAN	Neuroblast differentiation-associated protein AHNAK OS=Homo sapiens GN=AHNAK PE=1 SV=2	30264.1	19270.4	86732.1	89019.3	28.2687	1.27985e+06	26216.9	108946	51156.2	1383.46	6333.18	66325.4	135894	13290.7	114649	147753	26196.6	12279.7	71936.2	50605.6	40581.6	12991.7	154375	15721
62630	71.7207	2	627.323	1252.63	0.00151816	1.21198	63.37	GEGPEVDVNLPK		AHNK_HUMAN	Neuroblast differentiation-associated protein AHNAK OS=Homo sapiens GN=AHNAK PE=1 SV=2	11881.9	2852.27	13151	23088.1	342.519	81430.1	2644.39	2837.14	3044.54	7049.45	1321.67	940702	8624.5	3430.03	88943	12298	86061.9	13227.2	34455.6	7869.96	18424.8	16940.2	106318	3311.52
5786	81.5452	3	699.721	2096.14	0.00379426	1.81012	60.51	VSVGAPDLSLEASEGSIKLPK		AHNK_HUMAN	Neuroblast differentiation-associated protein AHNAK OS=Homo sapiens GN=AHNAK PE=1 SV=2	3.69821e+06	130200	2.52664e+06	103314	12900.7	221382	12272.4	2.23651e+06	2.09911e+06	139339	1.07519e+06	131745	55935.6	31241.5	2.62822e+06	109846	2.33206e+06	20699.4	58668.7	3.32119e+06	3.97583e+06	89289.3	260695	343592
8790	80.6604	3	699.721	2096.14	0.00364523	1.73902	50.28	VSVGAPDLSLEASEGSIKLPK		AHNK_HUMAN	Neuroblast differentiation-associated protein AHNAK OS=Homo sapiens GN=AHNAK PE=1 SV=2	71144.9	24095.5	155976	16650	2.90241e+06	24909.6	262361	128948	131122	1234.31	385936	10783	355001	8346.08	40058.6	147518	60497.5	2.06478e+06	3392.47	360130	125924	40279.9	1.80065e+06	1.93876e+06
10127	79.9372	3	699.721	2096.14	0.00347108	1.65594	56.42	VSVGAPDLSLEASEGSIKLPK		AHNK_HUMAN	Neuroblast differentiation-associated protein AHNAK OS=Homo sapiens GN=AHNAK PE=1 SV=2	232.806	4031.72	4332.35	718.746	17628.2	19416.5	250.602	94500	3240.85	21365.7	1934.21	2472.25	2.52921e+06	1600.08	7931.7	46751.6	52101.9	420348	363.413	557.851	21661.9	616.042	5254.96	20543.8
24688	76.2624	3	699.721	2096.14	0.00593345	2.83066	67.9	VSVGAPDLSLEASEGSIKLPK		AHNK_HUMAN	Neuroblast differentiation-associated protein AHNAK OS=Homo sapiens GN=AHNAK PE=1 SV=2	38703.8	427458	18683.4	634160	35815.6	4434.81	9836.12	40217.4	28948.7	16525.1	2660.18	1549.68	27600.6	22415.2	13323.9	203594	7611.44	117305	4990.96	51361.2	13977.5	1.87014e+06	22443	37819.9
28274	78.6302	3	699.721	2096.14	0.00321623	1.53436	61.94	VSVGAPDLSLEASEGSIKLPK		AHNK_HUMAN	Neuroblast differentiation-associated protein AHNAK OS=Homo sapiens GN=AHNAK PE=1 SV=2	126949	19477.7	49289.6	23238.6	58028	436299	9495.11	54453.4	38024.2	16084.8	43904.2	77898.9	767.204	1.04991e+06	23401.4	3.59362e+06	46356.5	4725.85	86593.4	36713.8	82332.4	5984.53	63268.9	38772.1
30454	77.025	3	699.721	2096.14	0.00444676	2.12141	57.63	VSVGAPDLSLEASEGSIKLPK		AHNK_HUMAN	Neuroblast differentiation-associated protein AHNAK OS=Homo sapiens GN=AHNAK PE=1 SV=2	115563	1.99065e+06	125678	29278.3	58653.7	5192.78	1.53156e+06	95718.6	103028	1.67376e+06	282419	260602	189971	90736.4	33624.5	248603	101771	94256.5	16949.3	235488	212049	60309.7	86403.3	217880
46939	84.3897	3	699.721	2096.14	0.00448599	2.14012	49.93	VSVGAPDLSLEASEGSIKLPK		AHNK_HUMAN	Neuroblast differentiation-associated protein AHNAK OS=Homo sapiens GN=AHNAK PE=1 SV=2	153326	0	2876.75	22382.5	1550.54	1426.4	2474.95	640.072	1418.47	253.646	17625.7	27419.4	0	2791.83	78763.7	50414.2	878.087	253.854	79941.1	103259	28694.5	790.223	34557.3	1821
47059	81.5654	2	1049.08	2096.14	0.00177343	0.846048	82.88	VSVGAPDLSLEASEGSIKLPK		AHNK_HUMAN	Neuroblast differentiation-associated protein AHNAK OS=Homo sapiens GN=AHNAK PE=1 SV=2	396964	312096	478157	704.411	0	103098	77492.3	322564	360456	163204	7806.69	48933.2	0	277458	13636.8	116336	175513	0	64529.5	93902.5	371681	90409.9	6614.8	2133.34
68197	72.5049	3	699.721	2096.14	0.00411771	1.96443	66.87	VSVGAPDLSLEASEGSIKLPK		AHNK_HUMAN	Neuroblast differentiation-associated protein AHNAK OS=Homo sapiens GN=AHNAK PE=1 SV=2	41695	65836.5	57782.8	3.01833e+06	5488.86	3206.12	190166	17548.8	16574.9	90702.4	992.446	8270.25	9948.09	11366.1	40762.8	17948	19568.4	12845	152286	17443.7	31229.2	23489	114178	6646.55
69624	74.7743	3	699.721	2096.14	0.00352787	1.68303	50.76	VSVGAPDLSLEASEGSIKLPK		AHNK_HUMAN	Neuroblast differentiation-associated protein AHNAK OS=Homo sapiens GN=AHNAK PE=1 SV=2	674.997	24466.4	91255.8	78762.3	2895.02	8426.16	15059.8	6540.46	45145.3	17656.9	0	0	96863.1	19075.4	232128	9612.38	910.097	41054.1	2.31004e+06	113273	1634.86	9606.66	13556.7	7298.88
158598	78.61	2	1049.07	2096.13	-0.00307555	-1.46725	55.5	VSVGAPDLSLEASEGSIKLPK		AHNK_HUMAN	Neuroblast differentiation-associated protein AHNAK OS=Homo sapiens GN=AHNAK PE=1 SV=2	0	9510.57	27331.4	34201.3	9449.6	9105.65	4387.06	58043.2	47338.8	8278.38	26.0841	108837	114184	95380.4	36748.7	559396	55924.3	4009.62	10228	2101.72	110746	9735.46	0	1454.04
5828	15.4694	2	436.248	870.482	0.00110283	1.26692	61.14	ADVVVSGPK		AHNK_HUMAN	Neuroblast differentiation-associated protein AHNAK OS=Homo sapiens GN=AHNAK PE=1 SV=2	23952.9	273910	312395	364933	602504	113168	107679	330649	168674	366497	135734	27058.2	330238	196332	231590	325749	378002	295296	205433	124583	486937	5340.57	3574.76	262077
18801	14.9588	2	436.248	870.482	0.000496404	0.570264	58.87	ADVVVSGPK		AHNK_HUMAN	Neuroblast differentiation-associated protein AHNAK OS=Homo sapiens GN=AHNAK PE=1 SV=2	13733	4046.21	3159.9	2232.51	22860.1	87.8654	2822.12	5859.35	46667.5	4608.32	109.773	6410.34	2224.47	4980.42	2079.1	4112.25	7691.87	3653.94	1203.89	1.13628e+06	22438.3	10685.2	3650.34	2919.99
30131	8.53007	2	436.248	870.482	0.000596558	0.68532	57.5	ADVVVSGPK		AHNK_HUMAN	Neuroblast differentiation-associated protein AHNAK OS=Homo sapiens GN=AHNAK PE=1 SV=2	1532.36	1394.48	388.457	233658	0	0	8.23947	492.5	220.881	347.942	0	0	57.5799	779.967	1047.59	1097.95	946.647	1574.93	117.705	357.126	0	0	127.166	0
46583	15.4694	1	871.49	870.482	0.00121359	1.39417	---	ADVVVSGPK		AHNK_HUMAN	Neuroblast differentiation-associated protein AHNAK OS=Homo sapiens GN=AHNAK PE=1 SV=2	0	84287.2	127870	4478.27	130912	13277.1	31688.3	64312.5	57629.5	72423.9	425.721	17560	116355	30563.2	183599	67127.4	70544	88223.7	104769	6502.21	240464	0	0	114232
83740	40.6741	2	436.248	870.482	0.000696395	0.800011	42.52	ADVVVSGPK		AHNK_HUMAN	Neuroblast differentiation-associated protein AHNAK OS=Homo sapiens GN=AHNAK PE=1 SV=2	185737	18362.1	28134.2	27074.8	32314.8	2.21508e+06	17873.9	18871.1	17448.5	25790.4	74271.4	958650	39899.9	9516.12	65582.6	70954.5	24972.6	31504.5	29493.6	99263.7	102343	32991	155313	78414.4
5942	82.0272	3	1003.53	3007.56	-0.00381507	-1.26849	92.62	ADIKSPSLDVTVPEAELNLETPEISVGGK		AHNK_HUMAN	Neuroblast differentiation-associated protein AHNAK OS=Homo sapiens GN=AHNAK PE=1 SV=2	1.89318e+06	520786	1.12618e+06	170342	1.2206e+06	442483	335879	1.24772e+06	845390	716082	5966.12	525561	156872	754272	2.12233e+06	2.30442e+06	1.1498e+06	1.34458e+06	1.00036e+06	98450.2	1.54003e+06	372814	40381	1.45124e+06
23403	80.942	3	1003.53	3007.57	0.00587605	1.95376	77.32	ADIKSPSLDVTVPEAELNLETPEISVGGK		AHNK_HUMAN	Neuroblast differentiation-associated protein AHNAK OS=Homo sapiens GN=AHNAK PE=1 SV=2	112519	953271	6541.61	370223	191933	174987	1.25923e+06	3051.93	9529.04	61970.7	229082	186202	204618	10649.6	96980.5	36445.5	8553.79	232096	7375.59	272914	39920.5	449871	1.55512e+06	257882
80306	87.2277	3	1003.53	3007.57	0.00639566	2.12653	75.38	ADIKSPSLDVTVPEAELNLETPEISVGGK		AHNK_HUMAN	Neuroblast differentiation-associated protein AHNAK OS=Homo sapiens GN=AHNAK PE=1 SV=2	0	0	0	0	0	0	164.313	1.63679	0	0	50.729	100.278	0	0	0	0	68.5507	0	892.38	5077.81	0	85.089	0	412.935
6203	46.5762	2	620.315	1238.62	0.00181899	1.46857	61.99	GEGPDVDVNLPK		AHNK_HUMAN	Neuroblast differentiation-associated protein AHNAK OS=Homo sapiens GN=AHNAK PE=1 SV=2	168759	1.40142e+06	1.90486e+06	827354	5465.94	59254.2	47526.1	959014	3368.19	914217	1.41046e+06	192533	59981.5	59530.2	72304	2.92216e+06	1.0913e+06	127219	150595	3.16099e+06	4.17491e+06	229548	5878.33	2.01573e+06
13119	45.4278	2	620.315	1238.62	0.00114419	0.923765	64.15	GEGPDVDVNLPK		AHNK_HUMAN	Neuroblast differentiation-associated protein AHNAK OS=Homo sapiens GN=AHNAK PE=1 SV=2	141636	11438.2	21956.2	8977.33	1.56751e+06	49064.1	753075	27537.8	710402	53651.2	168995	2903.31	2.12025e+06	658707	104195	27500.3	30782.9	1.72779e+06	1.53948e+06	204005	132526	3058.45	12373.1	29567.3
30766	37.637	2	620.315	1238.62	0.00105773	0.853963	61.78	GEGPDVDVNLPK		AHNK_HUMAN	Neuroblast differentiation-associated protein AHNAK OS=Homo sapiens GN=AHNAK PE=1 SV=2	4523.44	11906.8	10889	1.05947e+06	174375	36349.1	282336	75580.9	33077.7	41184.7	16742.4	3853.81	48270.8	5761.95	144206	29660.2	14250.5	7051.06	21552.9	64701.8	45083.2	40294.2	1171.04	28274
46420	43.7646	2	620.315	1238.62	0.0018799	1.51775	62.27	GEGPDVDVNLPK		AHNK_HUMAN	Neuroblast differentiation-associated protein AHNAK OS=Homo sapiens GN=AHNAK PE=1 SV=2	2.22995e+06	23508.7	8960.68	55976.2	25474	99644.1	40443.1	11482	67448.1	46281.8	23541.8	53427.3	90309.2	24685.1	151794	50088.5	20176.7	8356.67	34033	21954.4	36314	16212.8	49707.6	37508.2
90782	40.6208	2	620.315	1238.62	0.000876551	0.707687	62.19	GEGPDVDVNLPK		AHNK_HUMAN	Neuroblast differentiation-associated protein AHNAK OS=Homo sapiens GN=AHNAK PE=1 SV=2	18206.4	1286.72	12357.9	3636.37	2147.79	62.5879	3137.98	7769.04	22299.2	25237	12069.8	39296.6	932.681	410.876	1731.05	9468.44	20518.6	4992.74	64074.7	4353.34	18161.7	30700.1	568636	28813.4
6250	82.0072	3	861.113	2580.32	-0.000199939	-0.0774861	71.2	SPSLDVTVPEAELNLETPEISVGGK		AHNK_HUMAN	Neuroblast differentiation-associated protein AHNAK OS=Homo sapiens GN=AHNAK PE=1 SV=2	2.85038e+06	498088	1.5689e+06	572957	1.88035e+06	1.22164e+06	622787	1.51436e+06	1.03409e+06	588602	1.87224e+06	2.26939e+06	5469.82	227043	3.45563e+06	961450	1.56432e+06	1.19335e+06	1.60281e+06	3.31434e+06	2.52447e+06	580160	219266	2.29188e+06
7559	82.0272	2	1291.17	2580.32	0.00343452	1.33105	114.21	SPSLDVTVPEAELNLETPEISVGGK		AHNK_HUMAN	Neuroblast differentiation-associated protein AHNAK OS=Homo sapiens GN=AHNAK PE=1 SV=2	2.06142e+06	64980.9	2.02701e+06	75699.7	926950	1.22549e+06	30372.3	1.5708e+06	966391	483579	1.72987e+06	2.23475e+06	46979	50821.1	3.89823e+06	83788.3	1.39593e+06	652538	1.4775e+06	3.46145e+06	3.28994e+06	500215	100259	1.41827e+06
22403	80.1381	2	1291.17	2580.32	0.00351171	1.36096	126.4	SPSLDVTVPEAELNLETPEISVGGK		AHNK_HUMAN	Neuroblast differentiation-associated protein AHNAK OS=Homo sapiens GN=AHNAK PE=1 SV=2	0	0	12276.6	5.25747	0	0	0	0	0	1239.91	0	0	1.854e+06	0	0	2.81476e+06	3133.03	0	0	3699.92	47912.6	1054.38	0	39057.4
25988	85.7682	3	861.115	2580.32	0.00514814	1.99516	85.56	SPSLDVTVPEAELNLETPEISVGGK		AHNK_HUMAN	Neuroblast differentiation-associated protein AHNAK OS=Homo sapiens GN=AHNAK PE=1 SV=2	12.1133	0	523.599	759.726	11562.4	0	113.367	388.902	1539.76	357.076	1751.35	896.69	0	0	563.652	978.788	83.5882	417.86	0	35345.8	706.489	0	449.271	1.30745
58549	85.7682	2	1291.17	2580.32	0.00248169	0.961776	77.3	SPSLDVTVPEAELNLETPEISVGGK		AHNK_HUMAN	Neuroblast differentiation-associated protein AHNAK OS=Homo sapiens GN=AHNAK PE=1 SV=2	0	551.722	411.089	832.764	0	0	172.802	406.669	500.728	57.5638	65893.1	260.287	0	0	1032.99	4581.72	457.572	226.943	0	41072.2	264.462	0	1433.3	1619.12
88217	77.6273	2	1291.17	2580.32	0.00150601	0.583655	65.23	SPSLDVTVPEAELNLETPEISVGGK		AHNK_HUMAN	Neuroblast differentiation-associated protein AHNAK OS=Homo sapiens GN=AHNAK PE=1 SV=2	123876	2770.79	42962.3	907792	137.362	38804.6	4674.27	80073	52036	0	0	5500.26	58522.3	0	164889	200512	65151.4	0	0	0	7339.64	4142.6	0	36.0197
6311	78.4494	3	774.074	2319.2	0.00475451	2.05007	102.52	IKGDVPSVGLEGPDVDLQGPEAK		AHNK_HUMAN	Neuroblast differentiation-associated protein AHNAK OS=Homo sapiens GN=AHNAK PE=1 SV=2	1.13051e+07	522204	1.10213e+07	876417	1.99239e+06	792477	383993	7.73778e+06	7.77431e+06	429516	7.14142e+06	588914	1.15386e+07	604134	1.28333e+07	1.16055e+06	7.78798e+06	675576	288627	909788	1.14225e+07	295140	9.23998e+06	913874
8193	67.1956	3	774.076	2319.21	0.010728	4.62575	86.42	IKGDVPSVGLEGPDVDLQGPEAK		AHNK_HUMAN	Neuroblast differentiation-associated protein AHNAK OS=Homo sapiens GN=AHNAK PE=1 SV=2	396.015	3184.64	1645.29	1384.92	4935.24	76.1372	0	131.404	340.5	13085.2	1849.87	0	5143.97	4716.52	3350.03	6620.81	852.254	377.221	8.77873e+06	28019.1	2692.25	11718.4	2815.4	1933.76
9579	76.5837	3	774.074	2319.2	0.00477816	2.06026	102.51	IKGDVPSVGLEGPDVDLQGPEAK		AHNK_HUMAN	Neuroblast differentiation-associated protein AHNAK OS=Homo sapiens GN=AHNAK PE=1 SV=2	767371	88118.5	369482	184906	7.28015e+06	713206	17969.9	444824	205590	74674.9	692066	960488	35000.2	25008.8	471156	749904	594744	7.02888e+06	38001.2	1.08526e+07	3.90802e+06	136937	8229.08	7.36925e+06
10505	69.6076	3	774.074	2319.2	0.00342924	1.47863	73.42	IKGDVPSVGLEGPDVDLQGPEAK		AHNK_HUMAN	Neuroblast differentiation-associated protein AHNAK OS=Homo sapiens GN=AHNAK PE=1 SV=2	4173.27	261382	57251	13906.9	65233.1	25123.1	106008	25626.7	27533.2	4.3785e+06	123953	585399	322981	42611	98163.9	6654.05	6986.41	60328.8	1.3871e+06	25744.9	78205.7	465384	75950.2	134604
10597	71.0968	3	774.074	2319.2	0.00476801	2.05589	115.58	IKGDVPSVGLEGPDVDLQGPEAK		AHNK_HUMAN	Neuroblast differentiation-associated protein AHNAK OS=Homo sapiens GN=AHNAK PE=1 SV=2	318478	1.85182e+06	26682.6	51420.2	22974.1	707684	13642.1	15551.9	29459.8	19251.2	6980.36	58235.8	50906.3	15760	73820.5	43593.3	74599.4	95313.8	13460.8	36799.4	468303	5.21518e+06	230082	9549.98
18377	73.3476	3	774.074	2319.2	0.00493175	2.12649	102.61	IKGDVPSVGLEGPDVDLQGPEAK		AHNK_HUMAN	Neuroblast differentiation-associated protein AHNAK OS=Homo sapiens GN=AHNAK PE=1 SV=2	11997.9	4232.45	9423.21	10795.8	6943.98	65189.3	38198.5	39890.4	4903.21	3108.27	676.995	80575.2	12264.8	100536	4680.28	1.14227e+07	20302.2	5747.2	19182.1	17359.8	25215.4	14137.6	566.6	32462
19389	67.8393	3	774.074	2319.2	0.00543779	2.34469	90.12	IKGDVPSVGLEGPDVDLQGPEAK		AHNK_HUMAN	Neuroblast differentiation-associated protein AHNAK OS=Homo sapiens GN=AHNAK PE=1 SV=2	2718.5	4.05572e+06	18049.1	3162.76	44088.8	8753.9	1.3235e+06	14959	6571.32	13100.7	17080.5	692.985	38487.2	970.963	20191.3	238381	6692.31	9042.43	4899.08	205683	20424.9	76403.9	19946.6	45217.4
33742	72.0625	3	774.074	2319.2	0.00397946	1.71588	98.08	IKGDVPSVGLEGPDVDLQGPEAK		AHNK_HUMAN	Neuroblast differentiation-associated protein AHNAK OS=Homo sapiens GN=AHNAK PE=1 SV=2	60419.2	488009	95158.4	30353.2	10665.2	9482.16	2.55831e+06	90956.2	16851.6	1.07939e+06	15116.6	107538	48438.1	43767.7	9559.7	98598.3	27495.8	19254.7	40327.3	3638.92	25463.1	14896.6	100307	7384.99
71634	66.5313	3	774.076	2319.2	0.00919687	3.96554	89.69	IKGDVPSVGLEGPDVDLQGPEAK		AHNK_HUMAN	Neuroblast differentiation-associated protein AHNAK OS=Homo sapiens GN=AHNAK PE=1 SV=2	1701.84	30427.7	3302.99	6227.09	20860.6	16718.4	4268.15	169.258	3346.84	125429	3727.36	1780.05	3984.34	2219.56	1416.74	9489.71	31370.8	787.321	5849.65	1.4182e+06	9799.21	10714.6	9994.86	30629.1
116161	67.1956	2	1160.61	2319.2	0.00359015	1.54801	107.25	IKGDVPSVGLEGPDVDLQGPEAK		AHNK_HUMAN	Neuroblast differentiation-associated protein AHNAK OS=Homo sapiens GN=AHNAK PE=1 SV=2	0	0	0	0	0	0	0	133.959	940.348	0	0	0	0	0	896.483	0	0	0	793191	840.513	0	0	0	0
150705	75.8	2	1160.61	2319.2	0.00470032	2.0267	84.41	IKGDVPSVGLEGPDVDLQGPEAK		AHNK_HUMAN	Neuroblast differentiation-associated protein AHNAK OS=Homo sapiens GN=AHNAK PE=1 SV=2	0	0	0	0	55018.3	13719.1	4945.34	2379.96	0	0	1529.27	87502	0	907.042	0	3669.89	448.982	278180	0	898774	0	2260.81	0	14610.8
212333	69.6076	2	1160.61	2319.2	0.00381853	1.64649	54.8	IKGDVPSVGLEGPDVDLQGPEAK		AHNK_HUMAN	Neuroblast differentiation-associated protein AHNAK OS=Homo sapiens GN=AHNAK PE=1 SV=2	0	14453	0	0	0	0	0	0	0	166743	0	0	7269.91	0	0	0	0	0	17715.6	162.253	0	0	722.701	0
6904	80.6001	3	845.434	2533.28	-0.0125076	-4.93728	60.54	ADLGVSGPKVDIDVPDVNLEAPEGK		AHNK_HUMAN	Neuroblast differentiation-associated protein AHNAK OS=Homo sapiens GN=AHNAK PE=1 SV=2	226399	20115	41135.8	13799.4	4.64113e+06	846722	59811.7	116963	20514.9	16427.3	34652.4	101282	884594	34517.5	36612.9	2.24868e+06	67814	2.2682e+06	12058.9	436376	631048	126610	3.93331e+06	373146
17695	79.0118	3	845.434	2533.28	-0.0120891	-4.7721	60.66	ADLGVSGPKVDIDVPDVNLEAPEGK		AHNK_HUMAN	Neuroblast differentiation-associated protein AHNAK OS=Homo sapiens GN=AHNAK PE=1 SV=2	39343	1.5763e+06	245744	141536	74571	59161.5	3.94554e+06	78168.5	183843	1.88497e+06	55916.3	2.22585e+06	308129	1.69112e+06	84183.9	6.26867e+06	123736	5992.2	382434	44826.2	66877.4	30354.8	382729	74176.8
25690	84.5819	3	845.439	2533.3	0.00439904	1.73649	64.35	ADLGVSGPKVDIDVPDVNLEAPEGK		AHNK_HUMAN	Neuroblast differentiation-associated protein AHNAK OS=Homo sapiens GN=AHNAK PE=1 SV=2	157690	0	3938.11	4109.59	0	4715.44	2626.01	2955.62	3297.59	5083.39	89975.6	0	0	2547.97	213.065	2585.23	7318.68	5901.69	113558	132794	5839.03	4656.2	1846.58	36250.9
64113	81.8267	2	1267.65	2533.29	-0.00523944	-2.06824	70.32	ADLGVSGPKVDIDVPDVNLEAPEGK		AHNK_HUMAN	Neuroblast differentiation-associated protein AHNAK OS=Homo sapiens GN=AHNAK PE=1 SV=2	159892	9916.3	131657	287303	89505.9	175222	6124.51	41386.4	35393	42056.6	3358	29120	13269.4	6591.45	992507	35581.2	58071.5	55288	12226.1	4610.01	113400	0	11916.3	178930
69129	80.58	2	1267.65	2533.29	0.00120205	0.474501	83.59	ADLGVSGPKVDIDVPDVNLEAPEGK		AHNK_HUMAN	Neuroblast differentiation-associated protein AHNAK OS=Homo sapiens GN=AHNAK PE=1 SV=2	2354.84	14918	0	0	49621.1	0	1161.84	0	90.7505	0	0	0	0	0	172.02	48527.9	1876.88	2909.38	0	6265.17	1284	1373.42	537968	474.021
72381	81.4647	2	1267.66	2533.3	0.00508882	2.00878	65.41	ADLGVSGPKVDIDVPDVNLEAPEGK		AHNK_HUMAN	Neuroblast differentiation-associated protein AHNAK OS=Homo sapiens GN=AHNAK PE=1 SV=2	481560	7707.38	597566	0	0	69613.8	17763	214176	300366	34353.4	0	0	14468.9	34937.5	2630.39	33477.6	122300	0	71947.4	240648	427179	3244.08	26373.3	52570.5
237213	78.9313	2	1267.65	2533.29	0.00182938	0.722136	62.66	ADLGVSGPKVDIDVPDVNLEAPEGK		AHNK_HUMAN	Neuroblast differentiation-associated protein AHNAK OS=Homo sapiens GN=AHNAK PE=1 SV=2	18126.9	2459.24	0.585595	0	0	0	2331.14	525.705	0	4396.44	18159.6	3544.92	16240	5233.3	5895.44	243339	0	0	10969.3	0	0	10124.8	0	0
7104	22.6658	2	393.693	785.371	5.60649e-05	0.0713866	26.76	FNFSGSK		AHNK_HUMAN	Neuroblast differentiation-associated protein AHNAK OS=Homo sapiens GN=AHNAK PE=1 SV=2	3599.03	3985.4	238101	66233.6	285074	4565.23	166864	51790.4	14063	141112	19560.3	21951.2	6258.65	1706.33	427659	451585	20424.3	239388	264177	753726	151746	4859.67	5233.44	2645.07
13214	24.0325	2	393.693	785.371	0.000217824	0.277352	29.05	FNFSGSK		AHNK_HUMAN	Neuroblast differentiation-associated protein AHNAK OS=Homo sapiens GN=AHNAK PE=1 SV=2	14892.3	6549.76	26632.4	0	867.8	9868.58	297.518	210646	31504.7	279232	2737.12	12080.2	1377.59	7549.07	28317.2	8258.17	237923	11095	4493.3	637.12	669919	85.9297	0	2854.14
22444	26.8306	2	393.693	785.372	0.00100595	1.28086	23.58	FNFSGSK		AHNK_HUMAN	Neuroblast differentiation-associated protein AHNAK OS=Homo sapiens GN=AHNAK PE=1 SV=2	138.977	2847.81	607.459	1674.41	1.0442	4072.6	0	10671.1	4255.98	913.937	0	36118.8	0	115.025	0	201.203	0	0	3554.95	20738.1	2130.27	37.3047	0.14218	411.881
27567	14.9588	2	393.693	785.371	-0.00017781	-0.226403	21.03	FNFSGSK		AHNK_HUMAN	Neuroblast differentiation-associated protein AHNAK OS=Homo sapiens GN=AHNAK PE=1 SV=2	22809.8	599.17	109.56	292659	2737.22	73.8166	0	0	436.346	267.035	1252.7	52.3379	100.847	1252.92	68.307	43.8214	1898.87	1609.45	38.3234	4964.71	464.581	163.004	577.88	232.421
31004	19.8871	2	393.693	785.371	-6.41524e-05	-0.0816842	24.94	FNFSGSK		AHNK_HUMAN	Neuroblast differentiation-associated protein AHNAK OS=Homo sapiens GN=AHNAK PE=1 SV=2	317629	2159.93	9555.97	27766.3	0	1628.43	1695.42	902.59	212.441	637.15	3376.25	53.3992	144.208	3400.86	1799.81	1614.21	2123.21	31.2352	1412.04	1220.59	383.832	1567.14	0	0
38381	24.9093	2	393.693	785.371	0.000308936	0.393363	14.65	FNFSGSK		AHNK_HUMAN	Neuroblast differentiation-associated protein AHNAK OS=Homo sapiens GN=AHNAK PE=1 SV=2	1188.81	9186.82	11901.2	2780.49	410.103	4341.41	15.0056	55986.7	22743.7	1005.03	331765	6227.93	1561.19	3903.91	54713.6	1764.02	9301.23	621.119	3775.19	0	10632.1	8573.99	0.420779	2310.21
45977	21.8863	2	393.693	785.371	6.49395e-05	0.0826864	21.45	FNFSGSK		AHNK_HUMAN	Neuroblast differentiation-associated protein AHNAK OS=Homo sapiens GN=AHNAK PE=1 SV=2	0	4914.03	20901.2	3213.13	102413	41.2485	292.866	88713.3	283.81	7788.29	711.665	1642.85	32375.8	2436.32	7785.07	421.946	96287.9	6824.77	1338.8	2260.29	432.869	129.601	59.7136	3246.42
52561	25.2985	2	393.693	785.371	7.482e-05	0.0952671	7.88	FNFSGSK		AHNK_HUMAN	Neuroblast differentiation-associated protein AHNAK OS=Homo sapiens GN=AHNAK PE=1 SV=2	0	5697.74	26488.6	0	3085.78	689.55	908.569	76938.7	23495.4	3426.65	24877.6	6279.94	2609.6	8839.51	112950	5985.12	14970.2	1857.43	2082.28	0	4551.63	166105	1109.89	3021.08
90454	23.3775	1	786.378	785.37	-0.000554186	-0.705636	36.86	FNFSGSK		AHNK_HUMAN	Neuroblast differentiation-associated protein AHNAK OS=Homo sapiens GN=AHNAK PE=1 SV=2	149.23	76952.8	20447.8	2744.14	8027.74	316.296	8412.44	8703.69	85167.1	186090	10387.2	2098.73	139272	37938.7	39450.1	161765	3239.9	12186.3	9303.43	0	108145	49907.9	0	55105.7
104102	18.3716	2	393.693	785.371	0.000588174	0.748913	15.74	FNFSGSK		AHNK_HUMAN	Neuroblast differentiation-associated protein AHNAK OS=Homo sapiens GN=AHNAK PE=1 SV=2	132437	9910.65	9229.55	17023.5	169.744	2504.19	4893.29	12083.3	5917.72	13589.5	6233.19	15148.5	30530.2	19168.7	18784.4	14780.2	29804.8	11832.4	9202.44	651.996	11844.4	3614	6637.41	3969.31
167500	65.5466	2	393.693	785.371	0.000223259	0.284271	0.66	FNFSGSK		AHNK_HUMAN	Neuroblast differentiation-associated protein AHNAK OS=Homo sapiens GN=AHNAK PE=1 SV=2	826.79	0	1172.24	653.926	148.672	932.317	2137.75	93.7952	278.594	1940.95	1002.21	385631	232.215	443.431	282.927	16796.9	0	1606.21	14.9405	384.676	175.767	0	237.054	588.239
7181	19.289	2	457.751	913.487	0.000535982	0.586743	80.73	ANVDISAPK		AHNK_HUMAN	Neuroblast differentiation-associated protein AHNAK OS=Homo sapiens GN=AHNAK PE=1 SV=2	12823.2	623985	1.10857e+06	716688	220203	160587	381087	686237	694428	382464	108901	28075.2	922663	401363	895629	686592	565606	639179	558652	1.31458e+06	362242	222459	67465.1	567023
27152	20.9138	2	457.751	913.488	0.000636528	0.696812	65.96	ANVDISAPK		AHNK_HUMAN	Neuroblast differentiation-associated protein AHNAK OS=Homo sapiens GN=AHNAK PE=1 SV=2	12586.5	2603.72	10068.5	15135.9	532885	127.082	5962.89	1308.61	9447.89	1671.97	131529	1704.55	5083.95	11459.4	3316.76	32171.6	4697.01	53341.7	4176.88	42152.3	95406.8	485749	3253.6	7951.29
59531	19.289	1	914.496	913.488	0.001461	1.59936	7.49	ANVDISAPK		AHNK_HUMAN	Neuroblast differentiation-associated protein AHNAK OS=Homo sapiens GN=AHNAK PE=1 SV=2	0	127896	194750	926.666	0	37148.9	62056.1	159687	132729	85366.1	467.252	0	166091	84428.1	333192	127832	128988	114736	129993	384617	5249.26	0	0	120914
7321	24.5136	3	537.267	1608.78	0.00388834	2.41696	62.14	AVEVQGPSLESGDHGK		AHNK_HUMAN	Neuroblast differentiation-associated protein AHNAK OS=Homo sapiens GN=AHNAK PE=1 SV=2	109303	1.92376e+06	1.96254e+06	567856	2.22862e+06	84972.7	1.4574e+06	428316	1.63935e+06	232098	277886	288244	3.11567e+06	771989	2.56946e+06	3.66304e+06	265430	2.2854e+06	2.12312e+06	4.49015e+06	890093	220815	65364.6	1.8533e+06
9445	25.4214	3	537.266	1608.78	0.00233807	1.45333	61.27	AVEVQGPSLESGDHGK		AHNK_HUMAN	Neuroblast differentiation-associated protein AHNAK OS=Homo sapiens GN=AHNAK PE=1 SV=2	52681	23967.5	10883.4	23288.6	23514.6	49206.3	34159.5	1.0776e+06	20250.9	1.40902e+06	6599.28	1256.62	75392.2	443118	30078.8	6552.61	1.48864e+06	23830.2	45070.9	51852.8	3.99366e+06	38187.2	231477	10643.3
12300	27.3382	3	537.267	1608.78	0.00587084	3.64926	62.89	AVEVQGPSLESGDHGK		AHNK_HUMAN	Neuroblast differentiation-associated protein AHNAK OS=Homo sapiens GN=AHNAK PE=1 SV=2	474329	4598.42	5559.57	707075	8788.85	3020.44	17145.3	18474	8126.04	6469.79	56312	47082.4	23264.4	11188.5	961769	13218.1	8471.38	2280.29	8455.82	65290.1	31622.2	1.36847e+06	250506	4702.53
22752	15.2633	3	537.265	1608.77	-0.000863042	-0.536459	62.18	AVEVQGPSLESGDHGK		AHNK_HUMAN	Neuroblast differentiation-associated protein AHNAK OS=Homo sapiens GN=AHNAK PE=1 SV=2	50797.8	14325.9	23567.2	2.15075e+06	1208.99	339.832	12445.7	102505	18507.5	915.07	1923	15205.1	1375.51	4979.45	21532.7	24823	20065.2	12895.5	8289.04	228299	25626.7	672.379	0	13200.4
24843	21.6027	3	537.267	1608.78	0.00558745	3.47311	55.78	AVEVQGPSLESGDHGK		AHNK_HUMAN	Neuroblast differentiation-associated protein AHNAK OS=Homo sapiens GN=AHNAK PE=1 SV=2	2.82181e+06	99301.5	114438	362475	162197	1918.06	97743	19813.1	136442	2022.37	199800	42115.1	47613.2	58691.3	207789	147453	6807.25	127063	93817.5	77048.9	252755	360266	53673.6	105688
25597	24.6605	2	805.396	1608.78	0.00281484	1.74968	71.18	AVEVQGPSLESGDHGK		AHNK_HUMAN	Neuroblast differentiation-associated protein AHNAK OS=Homo sapiens GN=AHNAK PE=1 SV=2	9395.64	682495	1.18299e+06	69857.8	841592	30217.3	571859	97701	642566	48930.9	159808	141033	2.07862e+06	409055	1.8811e+06	2.10078e+06	37869.6	848615	1.16996e+06	3.05673e+06	87747.9	7448.44	2549.81	1.12775e+06
27744	25.4214	2	805.396	1608.78	0.00248915	1.54724	87.98	AVEVQGPSLESGDHGK		AHNK_HUMAN	Neuroblast differentiation-associated protein AHNAK OS=Homo sapiens GN=AHNAK PE=1 SV=2	969.723	5505.06	12237.2	2516.58	7952.95	15236.5	1055.49	705899	84.4231	506778	0	1128.44	33874.5	184480	35177	1580.32	605792	2037.99	1113.39	2891.43	3.29223e+06	534.623	0	10969.4
39236	78.4895	3	537.266	1608.78	0.00174842	1.0868	48.68	AVEVQGPSLESGDHGK		AHNK_HUMAN	Neuroblast differentiation-associated protein AHNAK OS=Homo sapiens GN=AHNAK PE=1 SV=2	5364.3	13107.8	21819.6	43340.7	3991.15	2.82077e+06	37400.6	81169.9	30336.7	2851.42	6892.7	94244.4	114074	25378.2	4381.82	66291.7	35541.2	15101.2	1974.37	3015.95	4281.51	1884.3	134491	1284.44
45513	27.3382	2	805.396	1608.78	0.00309124	1.92149	76.32	AVEVQGPSLESGDHGK		AHNK_HUMAN	Neuroblast differentiation-associated protein AHNAK OS=Homo sapiens GN=AHNAK PE=1 SV=2	17414.2	0	373.255	27961.6	0	0	4018.73	4289.51	0	381.513	0.873271	3803.28	471.417	447.902	255159	750.806	574.508	0	327.329	9628.17	46.7332	432517	6097.18	0
47828	76.724	3	537.267	1608.78	0.00434043	2.69798	22.67	AVEVQGPSLESGDHGK		AHNK_HUMAN	Neuroblast differentiation-associated protein AHNAK OS=Homo sapiens GN=AHNAK PE=1 SV=2	3399.2	2265.33	11465.8	12650.7	1843.38	61333.6	4596.26	8352.76	4177.35	16776.6	14481.3	2.09932e+06	17085.9	5914.94	1710.78	11.1862	3758.2	4821.26	15531.2	11864	1321.91	8694.84	19357.6	5994.55
80898	21.6027	2	805.396	1608.78	0.00282888	1.75841	65.52	AVEVQGPSLESGDHGK		AHNK_HUMAN	Neuroblast differentiation-associated protein AHNAK OS=Homo sapiens GN=AHNAK PE=1 SV=2	609126	29136.2	11765.9	51165.7	29363.3	7912.42	6480.5	106851	386.527	9408.93	22723.4	2609.79	62260.9	19605.3	16405.4	28221.6	28769.1	9845.24	5480.56	36692.8	7657.49	38916.7	1180.46	9136.9
82092	15.2321	2	805.394	1608.77	1.28886e-05	0.00801143	75.85	AVEVQGPSLESGDHGK		AHNK_HUMAN	Neuroblast differentiation-associated protein AHNAK OS=Homo sapiens GN=AHNAK PE=1 SV=2	2103.41	15447.2	11213.1	833858	0	161.544	5224.31	39894.9	6217.16	0	0	874.249	1937.83	0	6067.49	10790.1	0	2413.69	10437.9	145139	0	0	0	3420.35
7329	17.0628	2	422.232	842.45	0.000282921	0.335831	44.85	ADLGVSGPK		AHNK_HUMAN	Neuroblast differentiation-associated protein AHNAK OS=Homo sapiens GN=AHNAK PE=1 SV=2	390263	474681	261792	479625	319866	114690	268653	712150	358249	460390	8988.22	75456.6	562922	333096	211715	429300	607174	496746	44996	805277	807996	183253	43817.6	401508
58464	17.0778	1	843.457	842.45	0.000306515	0.363838	---	ADLGVSGPK		AHNK_HUMAN	Neuroblast differentiation-associated protein AHNAK OS=Homo sapiens GN=AHNAK PE=1 SV=2	172814	72677	70214.3	5970.51	41025.5	1472.08	47404.2	115498	71391.2	17711.4	0	0	124376	22443.1	42068	100648	45112.7	74577.1	1451.75	348388	91583.8	3810.27	171.573	102022
7352	39.6707	2	457.259	912.504	0.000769107	0.842854	64.31	GGVDVTLPR		AHNK_HUMAN	Neuroblast differentiation-associated protein AHNAK OS=Homo sapiens GN=AHNAK PE=1 SV=2	206426	865009	1.11658e+06	559900	1.10176e+06	167115	752459	580147	669428	790542	1.28863e+06	1.87268e+06	1.7011e+06	506715	1.76867e+06	1.79282e+06	941517	1.19554e+06	1.02245e+06	1.86948e+06	226315	260993	101691	1.77502e+06
27840	41.5771	2	457.259	912.504	0.000812187	0.890065	61.42	GGVDVTLPR		AHNK_HUMAN	Neuroblast differentiation-associated protein AHNAK OS=Homo sapiens GN=AHNAK PE=1 SV=2	2984.5	3.34983	14221.1	421.745	2840.41	0	2394.43	2082.28	556.365	39160	0.375238	1190.54	1802.96	20128.7	22255.8	556.653	43176	3520.5	3353.9	613.579	2.18697e+06	3504.6	2890.02	213.792
31281	73.9701	2	457.259	912.503	0.00054294	0.595001	46.56	GGVDVTLPR		AHNK_HUMAN	Neuroblast differentiation-associated protein AHNAK OS=Homo sapiens GN=AHNAK PE=1 SV=2	1103.3	0	0	6542.96	0	1.3059e+06	1222.58	261.351	0	0	0	226835	19784.8	945.389	0	40017.2	0	0	13181.1	11208.4	0	2245.16	16273	0
38611	36.7626	2	457.259	912.504	0.000982245	1.07643	61.43	GGVDVTLPR		AHNK_HUMAN	Neuroblast differentiation-associated protein AHNAK OS=Homo sapiens GN=AHNAK PE=1 SV=2	1.58563e+06	156.139	262.106	87.1197	7554.87	7959.43	11327.7	716.481	780.774	39806.6	377.278	92.6782	13977.8	72.9673	801.701	233.149	273.526	56.0156	157.833	0	318.561	121005	789.2	258.494
50729	44.3159	2	457.259	912.503	0.00020356	0.223079	61.46	GGVDVTLPR		AHNK_HUMAN	Neuroblast differentiation-associated protein AHNAK OS=Homo sapiens GN=AHNAK PE=1 SV=2	3.2749	16.3036	1720.08	108.101	479.566	162.525	0	25980.7	5717.8	3204.67	205.337	8749.67	581.123	368.623	5899.3	1227.52	48.0964	0	0	21211.3	0	454556	22427.3	0
7495	81.5251	4	651.578	2602.28	0.0050502	1.94069	46.13	ADIDVSGPKVDIDTPDIDIHGPEGK		AHNK_HUMAN	Neuroblast differentiation-associated protein AHNAK OS=Homo sapiens GN=AHNAK PE=1 SV=2	2.10535e+06	21801.6	1.5509e+06	61700.7	108782	547260	5623.21	1.31144e+06	954890	13742.1	7975.45	56243.7	2048.68	20252.6	1.57398e+06	138625	1.29631e+06	55297.1	14178.2	2.26618e+06	2.67242e+06	33884.5	121691	179273
11052	81.5654	3	868.434	2602.28	0.00387633	1.48959	105.89	ADIDVSGPKVDIDTPDIDIHGPEGK		AHNK_HUMAN	Neuroblast differentiation-associated protein AHNAK OS=Homo sapiens GN=AHNAK PE=1 SV=2	2.2153e+06	67050.3	1.76772e+06	398117	130798	1.44227e+06	37199.7	1.47261e+06	1.25711e+06	83034.7	70163.6	475309	229169	101908	2.48408e+06	114270	1.27808e+06	97513.1	40471.1	2.13546e+06	3.14298e+06	81197.2	205144	228431
18458	81.0424	4	651.577	2602.28	0.00435681	1.67423	38.76	ADIDVSGPKVDIDTPDIDIHGPEGK		AHNK_HUMAN	Neuroblast differentiation-associated protein AHNAK OS=Homo sapiens GN=AHNAK PE=1 SV=2	106540	18707.3	11745.5	29861.7	1.19761e+06	83267.8	6579.55	36064.1	5697.92	10790.7	1.10213e+06	5776.52	284024	27904.4	31906.8	28599.5	29299.4	1.1283e+06	9009.75	287078	157371	4849.84	1.06136e+06	1.19843e+06
29923	80.078	4	651.577	2602.28	0.00394453	1.5158	34.67	ADIDVSGPKVDIDTPDIDIHGPEGK		AHNK_HUMAN	Neuroblast differentiation-associated protein AHNAK OS=Homo sapiens GN=AHNAK PE=1 SV=2	10987.3	1156.03	9447.84	3924.89	2795.67	59018.1	1015.7	75.7204	1010.23	17586.4	15828.2	2044.53	975792	3136.87	2109.67	20650.7	423.769	3930.56	1625.69	149.535	4864.08	553.363	16250.1	1384.88
31471	81.0424	3	868.433	2602.28	0.00178258	0.685008	78.14	ADIDVSGPKVDIDTPDIDIHGPEGK		AHNK_HUMAN	Neuroblast differentiation-associated protein AHNAK OS=Homo sapiens GN=AHNAK PE=1 SV=2	134816	57304.6	46181.2	41485	1.25773e+06	32371	97483.2	137896	43405.9	64972.3	1.07097e+06	167842	252793	22250.6	103069	30859.3	108407	1.17942e+06	82206.3	371896	362266	37292.2	882131	1.60304e+06
77995	76.6237	4	651.578	2602.28	0.00459676	1.76644	36.92	ADIDVSGPKVDIDTPDIDIHGPEGK		AHNK_HUMAN	Neuroblast differentiation-associated protein AHNAK OS=Homo sapiens GN=AHNAK PE=1 SV=2	135399	948658	85964	153306	88948.5	100571	242475	173467	42356.7	563773	412426	79845.2	35740.2	28562.2	31160.5	47335.5	40893.9	53450.5	73064.3	83721.8	21134.7	62842	33984.7	53266.6
129963	74.7541	4	651.577	2602.28	0.00432135	1.6606	21.76	ADIDVSGPKVDIDTPDIDIHGPEGK		AHNK_HUMAN	Neuroblast differentiation-associated protein AHNAK OS=Homo sapiens GN=AHNAK PE=1 SV=2	83876.2	10040.5	1941.01	130705	18414.3	23174.4	3822.45	1691.07	0	5594.72	71727.1	8954.25	49658.2	0	15585.2	5454.27	28738.1	184.924	702990	7095.34	9129.85	12342.2	4869.66	8143.9
201684	84.5819	3	868.434	2602.28	0.00479179	1.84139	50.1	ADIDVSGPKVDIDTPDIDIHGPEGK		AHNK_HUMAN	Neuroblast differentiation-associated protein AHNAK OS=Homo sapiens GN=AHNAK PE=1 SV=2	5451.04	1710.78	1742.48	0	365.687	2328.63	2767.37	841.686	2461.79	990.768	0	0	1.89161	3041.77	0	0	2059.41	3724.82	9865.16	6426.01	0	2503.32	0	74.6878
7622	11.9151	2	323.182	644.349	6.93841e-05	0.107681	3.27	LGSPSGK		AHNK_HUMAN	Neuroblast differentiation-associated protein AHNAK OS=Homo sapiens GN=AHNAK PE=1 SV=2	42123.1	34434.5	21373.1	1.65044e+06	148317	9833.51	28066	20479.9	14526.5	15182.5	1422.38	3048.04	26730.2	28999.9	162785	46368.8	21652.5	30224.6	14567.5	125660	20088	15471.8	7269.11	13976.5
47197	11.9151	1	645.357	644.349	3.32441e-05	0.0515933	---	LGSPSGK		AHNK_HUMAN	Neuroblast differentiation-associated protein AHNAK OS=Homo sapiens GN=AHNAK PE=1 SV=2	2054.84	3377.45	6506.93	609417	15006.7	291.537	2691.77	7983.04	1989.16	394.869	0	495.389	2861.21	6127.32	8521.06	467.517	6809.85	2038.08	319.44	7060.52	7991.49	2773.69	0	5282.13
7646	82.305	4	507.752	2026.98	0.00304909	1.50426	37.96	VDIDAPDVDVHGPDWHLK		AHNK_HUMAN	Neuroblast differentiation-associated protein AHNAK OS=Homo sapiens GN=AHNAK PE=1 SV=2	1.03726e+06	8468.42	0	388.697	0	46962.2	1504.54	2949.22	64208.4	2852.53	6534.46	119746	1596.58	430.412	3152.81	5884.22	3148.95	0	0	1735.05	1.32426e+06	0	981.39	97.4613
10054	82.1269	4	507.752	2026.98	0.00341464	1.6846	38.01	VDIDAPDVDVHGPDWHLK		AHNK_HUMAN	Neuroblast differentiation-associated protein AHNAK OS=Homo sapiens GN=AHNAK PE=1 SV=2	187046	0	601139	8479.79	718689	69022.7	1064.03	371008	247790	3608.57	0	82351.2	50.1534	0	905432	15651.9	646634	1.0227e+06	594.236	25967.2	18216	89.5203	4434.81	2611.49
12175	81.8267	4	507.752	2026.98	0.00260568	1.2855	47.07	VDIDAPDVDVHGPDWHLK		AHNK_HUMAN	Neuroblast differentiation-associated protein AHNAK OS=Homo sapiens GN=AHNAK PE=1 SV=2	314956	2919.77	94446.9	7405.84	155676	12146.3	1087.08	161921	74278.2	1470.81	1382.67	899.705	459.388	840.208	5747.28	1.94696e+06	123964	14057.9	426.053	249223	189642	2190.93	431568	799869
14947	81.8469	3	676.667	2026.98	0.00572507	2.82444	39.43	VDIDAPDVDVHGPDWHLK		AHNK_HUMAN	Neuroblast differentiation-associated protein AHNAK OS=Homo sapiens GN=AHNAK PE=1 SV=2	222096	23247.4	165652	5978.68	174458	47058.7	49181.9	147868	184882	10356	9596.99	158076	1155.68	31112.9	149275	1.81945e+06	105099	8134.01	6975.65	218050	229668	4217.55	288786	1.2996e+06
17064	83.7501	4	507.752	2026.98	0.00291413	1.43767	44.07	VDIDAPDVDVHGPDWHLK		AHNK_HUMAN	Neuroblast differentiation-associated protein AHNAK OS=Homo sapiens GN=AHNAK PE=1 SV=2	0	3491.91	5397.46	10336.2	6030.84	8617.26	9831.09	1488.59	5278.67	2020.06	7157.44	37945.9	13377.4	7308.11	24518.1	2685.09	2181.25	1562.29	1389.05	1.63433e+06	15941.2	3757.67	28563	35587.7
20822	73.689	3	676.671	2026.99	0.0157626	7.77643	30.11	VDIDAPDVDVHGPDWHLK		AHNK_HUMAN	Neuroblast differentiation-associated protein AHNAK OS=Homo sapiens GN=AHNAK PE=1 SV=2	32656.6	5742.6	3268.83	8829.94	3167.82	143511	54830.3	13827.1	0	7307.23	9413.17	1990.58	302121	51907.7	18369.4	1.08869e+06	25239.9	28939.4	3111.84	73618.2	2778.57	86089.1	940443	10770.5
29691	79.4945	4	507.752	2026.98	0.0037898	1.86968	44.7	VDIDAPDVDVHGPDWHLK		AHNK_HUMAN	Neuroblast differentiation-associated protein AHNAK OS=Homo sapiens GN=AHNAK PE=1 SV=2	6791.9	1.75681e+06	7418.69	10093.6	1268.45	46588.1	588911	5519.35	5697.57	1.21167e+06	35348.4	76420.2	47388.4	53978	12888.2	47400.9	2708.58	14501.4	1.40756e+06	939.483	11268.6	2659.23	42181.2	11088.1
34693	75.5384	4	507.752	2026.98	0.00254449	1.25531	44.43	VDIDAPDVDVHGPDWHLK		AHNK_HUMAN	Neuroblast differentiation-associated protein AHNAK OS=Homo sapiens GN=AHNAK PE=1 SV=2	3318.97	313.072	31037.5	1.29712e+06	3830.68	3141.94	7711.83	15227.6	25758.5	2888.69	587.995	0	694.41	814.27	2815.59	14429.1	33232.2	713.379	0	792.999	207.961	581902	3377.13	0
43027	83.0023	4	507.751	2026.98	0.00137466	0.678184	31.85	VDIDAPDVDVHGPDWHLK		AHNK_HUMAN	Neuroblast differentiation-associated protein AHNAK OS=Homo sapiens GN=AHNAK PE=1 SV=2	4311.25	1553.5	7940.67	8997.11	20.0251	17275.5	10667.8	2039.63	10115.6	8035.15	693699	53543	39571.1	6754.95	16799.4	15607.7	14438.1	6249.91	0	1363.33	8921.77	6459.07	15656.5	1403.81
50632	81.0826	3	676.667	2026.98	0.0053783	2.65336	56.68	VDIDAPDVDVHGPDWHLK		AHNK_HUMAN	Neuroblast differentiation-associated protein AHNAK OS=Homo sapiens GN=AHNAK PE=1 SV=2	49997.6	65050.2	11708	6496.61	315369	44270.7	43964.5	30829.1	7499.57	51883.6	353044	170710	46440.4	597961	13093.9	106020	28382.2	321710	23601.2	75689.8	66548.4	24927.7	103046	282282
56913	81.0424	4	507.752	2026.98	0.00413546	2.04021	31.44	VDIDAPDVDVHGPDWHLK		AHNK_HUMAN	Neuroblast differentiation-associated protein AHNAK OS=Homo sapiens GN=AHNAK PE=1 SV=2	31132.2	809.917	1976.69	2148.76	140502	35280	635.141	5955.07	2227.47	1372.62	124757	749.057	133810	372517	0	94052.7	10272.2	138099	455.604	43235.5	6902.57	1720.68	7731.27	95643.2
69885	86.7144	4	507.752	2026.98	0.00401292	1.97976	38.41	VDIDAPDVDVHGPDWHLK		AHNK_HUMAN	Neuroblast differentiation-associated protein AHNAK OS=Homo sapiens GN=AHNAK PE=1 SV=2	204773	0	0	0	81079.2	275.877	0	0	0	0	228540	69.3373	0	0	0	0	0	0	24640.5	22866.7	34.1327	0	0	71784.2
147485	86.566	3	676.667	2026.98	0.0056613	2.79298	56.49	VDIDAPDVDVHGPDWHLK		AHNK_HUMAN	Neuroblast differentiation-associated protein AHNAK OS=Homo sapiens GN=AHNAK PE=1 SV=2	347.128	214.01	0	0	0	0	48.0927	0	0	0	0	0	0	0	0	0	0	0	0	0	0	0	0	0
7664	24.4809	2	394.729	787.444	0.000242656	0.308156	6.1	LKGPDVK	[2] Oxidation (K)|[5] Oxidation (D)	AHNK_HUMAN	Neuroblast differentiation-associated protein AHNAK OS=Homo sapiens GN=AHNAK PE=1 SV=2	6956.64	144857	6367.89	1745.55	330324	17646.7	23626	267882	11157.9	444619	8694.62	689.787	2983.9	95088.7	15184.5	367414	248691	7886.04	5648.01	2406.88	563802	6110.22	23972.5	149434
12537	23.8919	2	394.729	787.444	0.000172992	0.219687	6.06	LKGPDVK	[2] Oxidation (K)|[5] Oxidation (D)	AHNK_HUMAN	Neuroblast differentiation-associated protein AHNAK OS=Homo sapiens GN=AHNAK PE=1 SV=2	86.4315	28444.9	284278	1566.58	1908.38	137.703	277105	7662.06	211057	362.093	7527.21	8591.15	12265.4	17095.6	386152	49192.7	6108.13	270256	295739	19467.9	1478.36	1228.29	4512.19	4581.66
66875	24.4809	1	788.452	787.445	0.00115945	1.47242	---	LKGPDVK	[2] Oxidation (K)|[5] Oxidation (D)	AHNK_HUMAN	Neuroblast differentiation-associated protein AHNAK OS=Homo sapiens GN=AHNAK PE=1 SV=2	0	36621.2	0	0	74196.5	3964.05	14554.2	55573.4	44990.1	91836.4	191.728	485.434	0	24954.1	0	97576.1	43010.7	3342.11	3670.5	0	178194	0	0	38626.2
7880	75.6993	2	919.488	1836.96	0.002865	1.55964	95.17	VQANLGAPDINIEGLDAK		AHNK_HUMAN	Neuroblast differentiation-associated protein AHNAK OS=Homo sapiens GN=AHNAK PE=1 SV=2	4.76559e+06	39869.5	4.45663e+06	50650.6	3.43968e+06	144548	168040	2.86474e+06	3.03826e+06	65444.8	704398	486450	840978	28599	0	350451	3.16624e+06	151067	21459.2	317194	6.26371e+06	122314	789427	2.92835e+06
10584	73.2875	2	919.487	1836.96	0.000563595	0.306809	104.63	VQANLGAPDINIEGLDAK		AHNK_HUMAN	Neuroblast differentiation-associated protein AHNAK OS=Homo sapiens GN=AHNAK PE=1 SV=2	23704.8	2.34768e+06	12518.1	65039.6	4905.53	0	1.64962e+06	32846.2	2275.5	9774.67	93491.1	21049.5	103372	19415.7	143891	3.91404e+06	116582	31672.7	120478	148236	17837.5	148984	127.1	88167.8
10612	74.8347	2	919.488	1836.96	0.00379706	2.06704	79.66	VQANLGAPDINIEGLDAK		AHNK_HUMAN	Neuroblast differentiation-associated protein AHNAK OS=Homo sapiens GN=AHNAK PE=1 SV=2	18742.1	334816	2.12197e+06	62427	304391	8176.03	101910	2.97517e+06	3.01623e+06	371549	1.46036e+06	2812.14	5.87497e+06	90452.6	5.77051e+06	35738	628415	2.49336e+06	52127.4	6.02225e+06	148467	167535	2.69844e+06	817952
11010	72.0022	2	919.487	1836.96	0.00143534	0.781369	80.87	VQANLGAPDINIEGLDAK		AHNK_HUMAN	Neuroblast differentiation-associated protein AHNAK OS=Homo sapiens GN=AHNAK PE=1 SV=2	32947.2	1112.95	199.191	497.808	152301	4023.8	1140.41	0	406.988	9778.33	69685.3	995.642	453.15	3523.5	27123.1	17393.9	913.895	9222.72	3.33772e+06	6559.71	8055.72	2480.2	6300.45	9729.4
13924	74.0504	2	919.488	1836.96	0.00305555	1.66337	107.97	VQANLGAPDINIEGLDAK		AHNK_HUMAN	Neuroblast differentiation-associated protein AHNAK OS=Homo sapiens GN=AHNAK PE=1 SV=2	0	155301	14586.2	1455.71	639.124	8020.61	28003.6	66726.3	9280.01	2.44344e+06	5953.37	18.5756	25097	1.28614e+06	4454.68	0	11695.1	38.095	2409.12	11842.4	6.99129	1.5868e+06	13154.9	2484.11
46495	77.9281	2	919.488	1836.96	0.00287603	1.56565	95.47	VQANLGAPDINIEGLDAK		AHNK_HUMAN	Neuroblast differentiation-associated protein AHNAK OS=Homo sapiens GN=AHNAK PE=1 SV=2	0	3031.94	1905.2	27927.7	10547.9	97695.5	591.239	11757.1	3031.58	5039.65	642.304	33.8163	4305.9	720.904	0	0	3055.69	25702.2	2186.42	5006.6	822.052	9930.9	45782.1	27287.1
73562	74.8748	3	613.326	1836.95	-0.00317188	-1.7267	52.14	VQANLGAPDINIEGLDAK		AHNK_HUMAN	Neuroblast differentiation-associated protein AHNAK OS=Homo sapiens GN=AHNAK PE=1 SV=2	13058.1	28804.6	99056.9	7070.24	10556.1	138865	0	35548.2	145291	44342	35135.5	1287.68	110275	35167.5	531268	7403.82	15656.2	76049.8	72188.8	371038	18578.8	24144.3	77445.1	97379.5
74285	72.0022	3	613.329	1836.96	0.00575232	3.13144	59.45	VQANLGAPDINIEGLDAK		AHNK_HUMAN	Neuroblast differentiation-associated protein AHNAK OS=Homo sapiens GN=AHNAK PE=1 SV=2	987.582	0	231.2	17576.8	2726.8	0	0	123.205	0	148.581	1450.12	0	1616.03	4236.14	0	2183.28	13028.1	3286.36	114751	7721.04	2266.91	7409.37	3861.12	0
80770	75.3371	3	613.328	1836.96	0.00405033	2.20491	57.37	VQANLGAPDINIEGLDAK		AHNK_HUMAN	Neuroblast differentiation-associated protein AHNAK OS=Homo sapiens GN=AHNAK PE=1 SV=2	386183	24832.2	42037.5	841.543	24105.5	2432.09	1430.3	36770.1	68863.5	31241.9	16628	0	14541.3	110.839	0	26225.8	86899.3	18911.5	3851.98	39289.7	243054	11198.8	51496.1	23516.7
84877	73.2875	3	613.328	1836.96	0.00264837	1.44171	59.55	VQANLGAPDINIEGLDAK		AHNK_HUMAN	Neuroblast differentiation-associated protein AHNAK OS=Homo sapiens GN=AHNAK PE=1 SV=2	45.5233	78076.2	0	710.174	887.672	0	42188.8	17872.1	41.8052	387.615	656.293	1565.2	0	1056.29	1861.53	252354	1210.65	1303.68	9382.84	8.44546	4964.69	5816.67	291.115	9819.66
103085	77.9883	3	613.33	1836.97	0.0108635	5.91384	57.61	VQANLGAPDINIEGLDAK		AHNK_HUMAN	Neuroblast differentiation-associated protein AHNAK OS=Homo sapiens GN=AHNAK PE=1 SV=2	5840.3	71.9925	8125.82	69638.5	4538.03	1563.4	3319.32	1238.21	2607.59	347.148	1914.29	3524.99	5841.17	8757.79	4544.55	48590.6	0	2588.76	306.164	411.23	8544.95	1067.71	39479.1	811.016
118706	75.6591	3	613.328	1836.96	0.00275002	1.49705	23.13	VQANLGAPDINIEGLDAK		AHNK_HUMAN	Neuroblast differentiation-associated protein AHNAK OS=Homo sapiens GN=AHNAK PE=1 SV=2	48783.6	15692.6	207466	756.132	93615.4	122.106	20913.5	81244.2	117523	14634.1	11111	0	10746.3	2093.69	0	11199.3	24085.4	6908.59	1473.1	677.135	25801.6	643.821	756.011	46233.2
141467	77.828	3	613.33	1836.97	0.0102302	5.5691	36.44	VQANLGAPDINIEGLDAK		AHNK_HUMAN	Neuroblast differentiation-associated protein AHNAK OS=Homo sapiens GN=AHNAK PE=1 SV=2	2571.09	530.859	1934.8	21044.3	4180.01	0	12805.6	2229.21	8397.83	81.2242	0	0	80259.4	4134.96	517.243	10595	512.405	4871.74	291.199	230.066	12081.9	0	4422.51	11097.4
8428	83.4544	3	726.388	2176.14	0.00222196	1.02106	59.08	ELLLPNWQGSGSHGLTIAQR		AHNK_HUMAN	Neuroblast differentiation-associated protein AHNAK OS=Homo sapiens GN=AHNAK PE=1 SV=2	6151.43	0	0	4623.38	0	0	0	0	0	790.434	2.93501e+06	603.04	720.331	0	1605.89	3281.54	0	335.07	160132	2.91699	1964.48	0	511.462	31873
20722	83.0626	3	726.389	2176.14	0.00586748	2.69628	77.24	ELLLPNWQGSGSHGLTIAQR		AHNK_HUMAN	Neuroblast differentiation-associated protein AHNAK OS=Homo sapiens GN=AHNAK PE=1 SV=2	76911.2	38692.4	33360.2	48468.7	73734.2	48690.7	59482.8	67215.1	78133.7	35935.6	69328.5	84808.3	479.812	64569.7	51929.5	47174.5	24411.5	49817.2	3.51535e+06	38663.9	23438.4	10767.2	25144.5	2984.33
30482	87.7224	3	726.389	2176.15	0.00763642	3.50916	63.44	ELLLPNWQGSGSHGLTIAQR		AHNK_HUMAN	Neuroblast differentiation-associated protein AHNAK OS=Homo sapiens GN=AHNAK PE=1 SV=2	48.6109	0	0	0	0	0	242.986	0	1642.71	64.4972	381.84	0	71.7629	0	0	24.0375	0	0	0	4245.94	0	71.5547	8.46666	0
8531	78.5898	3	846.428	2536.26	0.00645693	2.54585	78.06	ADVDVSGPKVDVEVPDVSLEGPEGK		AHNK_HUMAN	Neuroblast differentiation-associated protein AHNAK OS=Homo sapiens GN=AHNAK PE=1 SV=2	4.15518e+06	1.2681e+06	4.39242e+06	1.30096e+06	2.87384e+06	180185	1.8105e+06	2.70755e+06	2.72195e+06	1.60187e+06	2.91631e+06	498303	2.89264e+06	733041	4.53896e+06	2.11267e+06	2.39532e+06	430917	472626	6.16767e+06	7.51465e+06	631911	2.46582e+06	3.67406e+06
11513	76.9849	3	846.43	2536.27	0.0141902	5.59493	55.35	ADVDVSGPKVDVEVPDVSLEGPEGK		AHNK_HUMAN	Neuroblast differentiation-associated protein AHNAK OS=Homo sapiens GN=AHNAK PE=1 SV=2	235987	555992	2.63578e+06	62121	51516.2	6.17442e+06	442419	245550	2.50624e+06	172091	2.31797e+06	86715.1	3.39016e+06	205503	36119.1	109883	100748	1.66172e+06	449347	211696	18669.8	65688.4	656167	33408.6
25707	70.976	3	846.426	2536.26	0.00233514	0.920703	51.98	ADVDVSGPKVDVEVPDVSLEGPEGK		AHNK_HUMAN	Neuroblast differentiation-associated protein AHNAK OS=Homo sapiens GN=AHNAK PE=1 SV=2	85146.4	1.20724e+06	136093	2.62196e+06	198473	14361.3	1.3917e+06	142843	91922.4	1.34195e+06	14520.2	7536.46	71759.8	289248	205707	83029.9	240827	81612.7	94567.2	286271	613375	2.93136e+06	63208.7	192248
8911	27.0484	3	607.296	1818.87	0.00590353	3.24573	55.12	LKSEDGVEGDLGETQSR		AHNK_HUMAN	Neuroblast differentiation-associated protein AHNAK OS=Homo sapiens GN=AHNAK PE=1 SV=2	41371.3	8315.23	3287.97	34808.2	12005.9	797.383	35015.8	1.32552e+06	1137.86	69036.8	74436.2	224734	188328	19165.3	8061	54329.4	1.20058e+06	246403	12669.6	73464.9	3.1714e+06	19913	200476	2096.94
13514	27.9628	3	607.295	1818.86	0.00304057	1.67169	62.22	LKSEDGVEGDLGETQSR		AHNK_HUMAN	Neuroblast differentiation-associated protein AHNAK OS=Homo sapiens GN=AHNAK PE=1 SV=2	14956.6	6408.98	12417.6	68178.8	16583.6	327.528	42231.1	51568.3	10680.8	1.35505e+06	1.98371e+06	45174	13643	5161.75	4454.31	17436.1	48610.4	38449.2	14467.3	7634.52	9870.57	41833.7	9986.63	13465.3
15304	28.6194	3	607.295	1818.86	0.0029575	1.62602	54.94	LKSEDGVEGDLGETQSR		AHNK_HUMAN	Neuroblast differentiation-associated protein AHNAK OS=Homo sapiens GN=AHNAK PE=1 SV=2	519878	708.606	10185.1	14831	1731.61	5482.29	6084.87	27410.6	30.6037	6693.98	2565.64	1835.12	0	0	5949.95	1672.47	1207.35	3250.55	167.188	0	10713.4	60538.6	10430.6	78.6948
19949	26.1242	3	607.295	1818.86	0.00320145	1.76014	61.41	LKSEDGVEGDLGETQSR		AHNK_HUMAN	Neuroblast differentiation-associated protein AHNAK OS=Homo sapiens GN=AHNAK PE=1 SV=2	190543	1.40142e+06	51197.2	8430	153449	16673.9	6209.79	26083.7	35582.8	6696.45	42127.7	2425.49	11916.8	137788	241247	426973	19220.3	28237.4	60746.7	3.83886e+06	30171	69704.5	2299.73	90999
23351	28.2231	3	607.295	1818.86	0.00422159	2.32101	41.99	LKSEDGVEGDLGETQSR		AHNK_HUMAN	Neuroblast differentiation-associated protein AHNAK OS=Homo sapiens GN=AHNAK PE=1 SV=2	275432	13078.7	5233.76	43735.7	9115.67	1534.33	2201.7	27402.4	2496.31	122404	58261.4	18601	849.561	21.2245	380948	7050.1	71649.1	18004.4	257.095	0	15691.7	1.69231e+06	24436	1308.87
29810	27.0133	2	910.439	1818.86	0.00382978	2.10559	94.76	LKSEDGVEGDLGETQSR		AHNK_HUMAN	Neuroblast differentiation-associated protein AHNAK OS=Homo sapiens GN=AHNAK PE=1 SV=2	115.899	270.614	450.943	0.211048	210.479	0	0	391349	397.679	32.5439	1568.88	5164.31	36238	32345.8	0	3371.38	250880	37686.4	950.918	20307.1	1.5155e+06	214.937	1815.87	162.358
45397	26.743	2	910.44	1818.87	0.00648508	3.56546	56.78	LKSEDGVEGDLGETQSR		AHNK_HUMAN	Neuroblast differentiation-associated protein AHNAK OS=Homo sapiens GN=AHNAK PE=1 SV=2	0	0.511478	0.183984	0	0.250895	27023.2	239144	129.894	4.22873	5095.52	353.904	54767.5	614337	915.711	4737.14	471690	1089.57	135260	0	1.01669e+06	18462.6	1281.51	449.231	25.2322
48201	17.1189	2	910.439	1818.86	0.00362305	1.99194	93.3	LKSEDGVEGDLGETQSR		AHNK_HUMAN	Neuroblast differentiation-associated protein AHNAK OS=Homo sapiens GN=AHNAK PE=1 SV=2	26400.9	0	0	651578	0	0	0	0	0	0	0	0	7024.43	0	0	0	0	12468	615.671	14748.1	6363.8	0	0	11114.5
150397	64.9891	3	607.295	1818.86	0.00247376	1.36006	37.73	LKSEDGVEGDLGETQSR		AHNK_HUMAN	Neuroblast differentiation-associated protein AHNAK OS=Homo sapiens GN=AHNAK PE=1 SV=2	135151	46028.7	27813.6	74483.8	81553.7	4824.31	18656.7	38866.7	110406	29355.1	81301.5	26316.3	229073	93654.4	87659.6	175281	47863.4	118267	13917.1	35060.3	125269	8509.48	1.14928e+06	93516.3
9037	81.987	3	1240.96	3719.85	0.00158134	0.42511	89.89	VKGDADVSVPKLEGDLTGPSVGVEVPDVELECPDAK	[32] Carbamidomethyl (C)	AHNK_HUMAN	Neuroblast differentiation-associated protein AHNAK OS=Homo sapiens GN=AHNAK PE=1 SV=2	1.55605e+06	63221.5	1.32723e+06	104231	1.42753e+06	2529.98	63630.6	771107	690556	1.01372e+06	0	3292.23	3183.1	7218.71	808152	2.18071e+06	1.05523e+06	1.41813e+06	0	0	1.56994e+06	164213	41951	1.46028e+06
15054	87.7471	4	930.97	3719.85	0.00691866	1.85993	49.36	VKGDADVSVPKLEGDLTGPSVGVEVPDVELECPDAK	[32] Carbamidomethyl (C)	AHNK_HUMAN	Neuroblast differentiation-associated protein AHNAK OS=Homo sapiens GN=AHNAK PE=1 SV=2	108.494	0	0	0	5.86672	0	141.019	0	0.687096	0	602.171	0	2.89587	0	0	0	119.127	0	246.375	5601.45	0	974.274	33.5164	189.927
23924	80.1986	4	930.97	3719.85	0.00526548	1.41551	43.87	VKGDADVSVPKLEGDLTGPSVGVEVPDVELECPDAK	[32] Carbamidomethyl (C)	AHNK_HUMAN	Neuroblast differentiation-associated protein AHNAK OS=Homo sapiens GN=AHNAK PE=1 SV=2	3466.38	0	20154.1	10660.4	35106.9	0	0	26669.1	48937.8	8170.47	83651.1	15848.7	1.59602e+06	8651.39	32659.5	17689.5	43412.3	69661.8	0	2652.15	13954.3	7132.71	30256.8	17011.7
37186	81.6658	3	1240.96	3719.85	0.0037079	0.996789	74.76	VKGDADVSVPKLEGDLTGPSVGVEVPDVELECPDAK	[32] Carbamidomethyl (C)	AHNK_HUMAN	Neuroblast differentiation-associated protein AHNAK OS=Homo sapiens GN=AHNAK PE=1 SV=2	41916.6	1.48894e+06	166295	3193.22	632.369	18217.9	680920	21406.6	341026	14191.6	0	7948.31	0	586461	13284.1	9753.16	23810.8	5129.91	2003.52	2284.98	12754.9	0	544442	18598.9
39279	83.5344	3	1240.96	3719.85	0.00164033	0.440967	52.55	VKGDADVSVPKLEGDLTGPSVGVEVPDVELECPDAK	[32] Carbamidomethyl (C)	AHNK_HUMAN	Neuroblast differentiation-associated protein AHNAK OS=Homo sapiens GN=AHNAK PE=1 SV=2	28672.4	0	3997.12	0	14644.7	0	0	0	5453.92	6140.51	30636.2	0	232.634	0	11839.7	8574.22	0	2058.21	51806.3	1.87665e+06	0	0	0	5223.48
44473	82.9018	3	1240.96	3719.85	0.00123645	0.332392	57.96	VKGDADVSVPKLEGDLTGPSVGVEVPDVELECPDAK	[32] Carbamidomethyl (C)	AHNK_HUMAN	Neuroblast differentiation-associated protein AHNAK OS=Homo sapiens GN=AHNAK PE=1 SV=2	33432	0	1889.93	169974	0	0	5220.85	0	44426	59847.1	0	0	0	11963.3	8184.46	0	0	11428.9	1.88646e+06	0	0	0	0	6820.53
60917	83.2721	3	1240.96	3719.84	-0.000878244	-0.236097	56.87	VKGDADVSVPKLEGDLTGPSVGVEVPDVELECPDAK	[32] Carbamidomethyl (C)	AHNK_HUMAN	Neuroblast differentiation-associated protein AHNAK OS=Homo sapiens GN=AHNAK PE=1 SV=2	11351	0	0	0	0	0	0	0	0	4178.67	842876	0	0	0	0	5170.97	0	0	69783.9	0	0	0	0	76695.6
82403	87.7285	3	1240.96	3719.85	0.00714899	1.92185	70.14	VKGDADVSVPKLEGDLTGPSVGVEVPDVELECPDAK	[32] Carbamidomethyl (C)	AHNK_HUMAN	Neuroblast differentiation-associated protein AHNAK OS=Homo sapiens GN=AHNAK PE=1 SV=2	0	0	0	0	84.2079	0	0	0	144.58	0	45.1814	0	0	0	0	0	0	0	0	0	84.077	0	0	0
9293	18.6833	2	528.788	1055.56	0.000794817	0.75298	70.4	VSAPGVQGDVK		AHNK_HUMAN	Neuroblast differentiation-associated protein AHNAK OS=Homo sapiens GN=AHNAK PE=1 SV=2	6269.48	417461	398528	59919.4	134319	105503	311501	526913	375441	439943	103650	17208.5	918212	286185	603585	476870	505238	437087	420504	898503	499072	109402	170061	327882
48784	26.1042	2	528.789	1055.56	0.00136028	1.28868	41.13	VSAPGVQGDVK		AHNK_HUMAN	Neuroblast differentiation-associated protein AHNAK OS=Homo sapiens GN=AHNAK PE=1 SV=2	9389.77	2497.29	12314.3	26926.4	8848.47	3273.49	632.005	9097.4	1690.6	1349.48	34510	32360.5	6407.45	1941.41	34023.2	3181.06	2947.22	4252.13	4422.16	14608.4	1989.47	6577.44	29829.1	6288.02
54427	11.8874	2	528.789	1055.56	0.00277722	2.63104	40.96	VSAPGVQGDVK		AHNK_HUMAN	Neuroblast differentiation-associated protein AHNAK OS=Homo sapiens GN=AHNAK PE=1 SV=2	18381.4	12051.2	5309.63	506158	86482.9	5814.87	6192.8	5839.2	2769.13	1138.29	264.262	148.862	6606.82	830.397	91689.7	8996.17	922.878	14572.8	849.696	92830.5	3683.5	3357.12	1920.05	1818.95
9427	32.2491	2	578.833	1155.65	0.00156013	1.35	39.3	VKGDVDVSLPK		AHNK_HUMAN	Neuroblast differentiation-associated protein AHNAK OS=Homo sapiens GN=AHNAK PE=1 SV=2	700.627	56283.7	1.31765e+06	63330.6	9534.12	0	33700.8	4310.15	0	468198	1831.36	91277.1	8505.76	149.407	17034	41796.4	49044.1	1.36517e+06	99862	2.24238e+06	10346.8	371.574	2741.12	78096.5
9429	30.6294	2	578.833	1155.65	0.00142319	1.23151	73.12	VKGDVDVSLPK		AHNK_HUMAN	Neuroblast differentiation-associated protein AHNAK OS=Homo sapiens GN=AHNAK PE=1 SV=2	4546.78	918447	279641	287.394	759068	16162.1	236232	32713.2	72435.8	12514	581123	6784.79	377338	59755	2.41439e+06	2.02131e+06	113578	518227	940923	366115	21061.8	3800.51	8260.26	352969
16742	18.7408	3	386.224	1155.65	1.24989e-05	0.0108154	51.06	VKGDVDVSLPK		AHNK_HUMAN	Neuroblast differentiation-associated protein AHNAK OS=Homo sapiens GN=AHNAK PE=1 SV=2	3853.92	1590.18	3328.52	1.53421e+06	426.15	677.278	9210.17	8392.21	3197.69	6261.75	8896.56	3837.87	1983.16	851.961	913.907	5141.17	5935.55	9621.79	5549.25	8456.72	710.878	1763.02	36443.8	11320.4
20759	29.6909	3	386.224	1155.65	0.000695803	0.602088	30.21	VKGDVDVSLPK		AHNK_HUMAN	Neuroblast differentiation-associated protein AHNAK OS=Homo sapiens GN=AHNAK PE=1 SV=2	873.849	220412	189836	21192.9	164678	4254.76	6807.8	4223.02	45350.1	16670.2	252188	15554.9	14447.3	2298.05	40.5016	99147.3	4870.12	324336	154447	792070	204.012	5137.66	5976.61	74699.1
22983	30.7654	3	386.224	1155.65	0.00127031	1.09921	35.5	VKGDVDVSLPK		AHNK_HUMAN	Neuroblast differentiation-associated protein AHNAK OS=Homo sapiens GN=AHNAK PE=1 SV=2	9883.85	507752	0	8509.91	293288	26496.4	198212	30360.2	286.952	569208	104827	64536.4	172162	35852	3887.71	955155	162802	35231.6	522689	9273.34	17498.2	22010	3348.15	150563
29329	18.828	2	578.832	1155.65	7.93818e-05	0.0686902	46.27	VKGDVDVSLPK		AHNK_HUMAN	Neuroblast differentiation-associated protein AHNAK OS=Homo sapiens GN=AHNAK PE=1 SV=2	31296.1	19729.5	16180.2	1.45442e+06	2495.52	0	118.223	2297.17	1654.32	1675.38	784.436	33106.5	8971.62	0	29909.1	269.833	1455.33	412.078	7.2266	1422.06	2011.91	621.078	18191.4	31111.7
36721	81.6858	3	386.223	1155.65	-0.00123652	-1.06998	22.5	VKGDVDVSLPK		AHNK_HUMAN	Neuroblast differentiation-associated protein AHNAK OS=Homo sapiens GN=AHNAK PE=1 SV=2	80173.5	0	7444.35	0	381.31	273282	0	3839.94	999.581	121.009	850.643	2727.02	958.72	0	4559.18	0	10774.7	4377.8	104.826	0	39987.1	244.751	22117.5	2061.3
60381	38.1607	3	386.224	1155.65	5.28207e-05	0.0457065	36.27	VKGDVDVSLPK		AHNK_HUMAN	Neuroblast differentiation-associated protein AHNAK OS=Homo sapiens GN=AHNAK PE=1 SV=2	12483.6	4159.06	4424.6	1050.32	6714.31	9594.04	6651.19	10130.4	5406.52	22777.5	2309.92	17326.8	9222.17	4945.38	5244.38	37998.1	6834.85	5811.19	9732.46	19467.6	24784.8	636936	14800.1	23575.8
61018	66.1283	2	578.833	1155.65	0.00142723	1.235	58.35	VKGDVDVSLPK		AHNK_HUMAN	Neuroblast differentiation-associated protein AHNAK OS=Homo sapiens GN=AHNAK PE=1 SV=2	57123.8	11673.2	90966.6	72667.4	17451.3	1.09961e+06	1189.69	86595.4	398898	4047.97	367713	43010.6	17699.6	24072.6	597615	13448.2	3.69177	41349.7	22910.3	305197	15727.3	238889	258.089	39029.9
66590	26.2019	2	578.833	1155.65	0.00119781	1.03648	76.55	VKGDVDVSLPK		AHNK_HUMAN	Neuroblast differentiation-associated protein AHNAK OS=Homo sapiens GN=AHNAK PE=1 SV=2	562562	82248.8	2743.01	0	149064	0	0	0.0995811	0	0.00134618	0	22442.8	169.183	0	409353	0.859237	2.48718	1.18244	0	5.75304	0	149.204	465121	57134.5
67190	35.2397	3	386.224	1155.65	-0.000747508	-0.646829	35.74	VKGDVDVSLPK		AHNK_HUMAN	Neuroblast differentiation-associated protein AHNAK OS=Homo sapiens GN=AHNAK PE=1 SV=2	58.6673	16299.6	4369.69	1445.18	7203.45	54942.5	16728.1	4924.44	4524.12	28982.3	11349.1	25827.1	1183.12	3292.1	346.649	19433.6	3654.36	4670.87	23283.6	5479.21	1.28884e+06	2010.43	4448.29	2639.13
69317	37.8592	2	578.833	1155.65	0.000802831	0.694701	50.89	VKGDVDVSLPK		AHNK_HUMAN	Neuroblast differentiation-associated protein AHNAK OS=Homo sapiens GN=AHNAK PE=1 SV=2	10136	9902.06	6812.73	6417.61	23368	457.465	7080	44442.3	13287.7	17469	28129.9	0	13029.7	7429.48	7764.67	26093.6	12690.6	2509.1	4789.34	48549.9	10198.7	811031	5504.67	29312
72836	28.0031	2	578.833	1155.65	0.000952691	0.824377	76.31	VKGDVDVSLPK		AHNK_HUMAN	Neuroblast differentiation-associated protein AHNAK OS=Homo sapiens GN=AHNAK PE=1 SV=2	0	1891.64	2877.44	43440.3	1927	0	35326.5	3071.48	2503.29	66.547	41458.8	0	2328.76	964.468	0	1901.66	524.425	36994.7	1778.92	780808	0	80260.3	65.0464	473.695
74907	71.5599	3	386.223	1155.65	-0.00145932	-1.26277	29.62	VKGDVDVSLPK		AHNK_HUMAN	Neuroblast differentiation-associated protein AHNAK OS=Homo sapiens GN=AHNAK PE=1 SV=2	21909.1	6191.32	19105.9	900.891	17855.4	9038.74	14325.5	13766.1	8045.77	5018.86	21955.6	4195.68	963045	23212.6	38152.9	95851.5	8814.12	8002.9	16714.8	45521.6	17813.3	29554.8	7571.67	29350.1
85603	26.2019	3	386.224	1155.65	0.000143098	0.123824	34.02	VKGDVDVSLPK		AHNK_HUMAN	Neuroblast differentiation-associated protein AHNAK OS=Homo sapiens GN=AHNAK PE=1 SV=2	740746	5670.29	2055.15	7667.78	2061.56	54.7458	0	2083.22	511.518	9212.93	0	210.828	178.575	0	11881.5	6.42548	0	0	0	870.764	0	1221.2	453.868	1725.04
86259	64.0627	3	386.224	1155.65	-0.000554932	-0.48019	25.04	VKGDVDVSLPK		AHNK_HUMAN	Neuroblast differentiation-associated protein AHNAK OS=Homo sapiens GN=AHNAK PE=1 SV=2	43191.8	12105.2	615105	13633.3	13103.4	90327.2	98048.1	442539	357906	12680.4	33641.7	115999	32538.9	73490.9	868463	67862.3	18308.9	32128.3	48569.4	29131.8	66949.5	14163.6	5073.13	45797.7
93725	28.3412	3	386.224	1155.65	-0.000262415	-0.227071	33.77	VKGDVDVSLPK		AHNK_HUMAN	Neuroblast differentiation-associated protein AHNAK OS=Homo sapiens GN=AHNAK PE=1 SV=2	436.98	2440.8	3832.36	119838	3019.95	2598.65	9227.16	10663.1	6458.71	3377.19	2320.6	0	6537.33	1349.58	10.1207	5970.5	4644.95	4442.66	4859.8	1.0978e+06	9598.05	2027.13	70.6104	3854.46
265225	30.6294	1	1156.66	1155.65	0.000657067	0.56857	---	VKGDVDVSLPK		AHNK_HUMAN	Neuroblast differentiation-associated protein AHNAK OS=Homo sapiens GN=AHNAK PE=1 SV=2	0	0	0	0	0	0	0	48041.5	0	0	0	0	0	0	130106	0	4526.49	0	0	0	0	0	0	0
9580	81.5855	3	667.335	1998.98	0.00457635	2.28934	37.62	VDISAPDVDVHGPDWHLK		AHNK_HUMAN	Neuroblast differentiation-associated protein AHNAK OS=Homo sapiens GN=AHNAK PE=1 SV=2	36568.5	15155.7	156571	59616.7	32574.3	946472	15007.2	174928	101903	17128	31786.3	57501.7	7677.77	107440	4.32119e+06	779676	25582.2	14052	24620.2	34118.8	37387.6	2351.92	195398	418600
13791	82.1669	4	500.751	1998.98	-0.00321704	-1.60934	26.65	VDISAPDVDVHGPDWHLK		AHNK_HUMAN	Neuroblast differentiation-associated protein AHNAK OS=Homo sapiens GN=AHNAK PE=1 SV=2	412122	24266.3	553518	1086.59	303448	1264.93	38408.1	482455	652099	16898.1	13182.3	10034.4	53884.7	1872.42	800703	677093	286189	380618	2905.99	2945.37	412134	2412.83	546453	251917
41254	83.7135	3	667.335	1998.98	0.00259086	1.29609	---	VDISAPDVDVHGPDWHLK		AHNK_HUMAN	Neuroblast differentiation-associated protein AHNAK OS=Homo sapiens GN=AHNAK PE=1 SV=2	4734.84	10368.8	5454.56	22150.3	3314.16	30836.6	5345.09	6773.34	6065.63	1304.11	83796	6335.37	2357.43	10924.1	8030.7	19650.7	2838	5717.11	34512.1	680680	8863.93	2691.3	13481.1	19064.3
42784	83.7298	4	500.753	1998.98	0.00311541	1.5585	38.4	VDISAPDVDVHGPDWHLK		AHNK_HUMAN	Neuroblast differentiation-associated protein AHNAK OS=Homo sapiens GN=AHNAK PE=1 SV=2	0	0	6416.67	0	1481.82	5329.45	7728.56	1053.58	0	0	8840.96	2280.23	0.127968	6260.52	3629.3	0	0	9092.73	0	356995	1705.29	0	39.827	85.876
49952	79.7763	4	500.75	1998.97	-0.00767204	-3.83798	23.37	VDISAPDVDVHGPDWHLK		AHNK_HUMAN	Neuroblast differentiation-associated protein AHNAK OS=Homo sapiens GN=AHNAK PE=1 SV=2	23477.8	598152	43245.4	11979.4	575482	25483.3	259530	68342.1	179251	430604	36341.4	95609.2	33297.1	50436.6	39737.6	75104.5	18818.3	934078	433727	299178	137887	6960.43	11015.5	60505.2
71676	75.6591	4	500.753	1998.98	0.00177906	0.889983	37.98	VDISAPDVDVHGPDWHLK		AHNK_HUMAN	Neuroblast differentiation-associated protein AHNAK OS=Homo sapiens GN=AHNAK PE=1 SV=2	7405.32	2179.91	4757.15	628008	11376.8	5197.96	4177.19	1091.97	1976.65	607.21	3474.9	0	12626	111197	1797.09	1313.55	2218.56	13833.9	888.599	18678.8	40429	205257	9234.69	2431.38
92213	83.0828	4	500.752	1998.98	-0.0009214	-0.460935	26.19	VDISAPDVDVHGPDWHLK		AHNK_HUMAN	Neuroblast differentiation-associated protein AHNAK OS=Homo sapiens GN=AHNAK PE=1 SV=2	16730.5	748.445	1468.49	3149.65	2020.68	766.535	4778.04	1473.63	1401.67	667.819	237340	41694.1	2978.92	5019.42	1801.48	272.886	1910.04	1751.77	2924.54	11300.8	1154.11	6257.93	7.57403	0
190598	86.7021	4	500.753	1998.98	0.00219245	1.09678	26.17	VDISAPDVDVHGPDWHLK		AHNK_HUMAN	Neuroblast differentiation-associated protein AHNAK OS=Homo sapiens GN=AHNAK PE=1 SV=2	21703.3	0	0	0	0	0	12.3725	9.76049	0	0	11246.5	0	0	0	0	0	0	0	134.513	7305.08	0	0	0	454.431
312780	69.1858	4	500.754	1998.99	0.00827098	4.1376	5.21	VDISAPDVDVHGPDWHLK		AHNK_HUMAN	Neuroblast differentiation-associated protein AHNAK OS=Homo sapiens GN=AHNAK PE=1 SV=2	240.548	248.201	178.814	0	23.457	7285.06	918.271	0	252.915	196.483	79.3743	2325.42	0	0	335.035	454.425	90.3079	117.164	16927.7	850.187	0	113.113	2304.94	315.907
9694	80.098	3	841.1	2520.28	-0.0173939	-6.90153	71.53	ADVVVSGPKVDVEVPDVSLEGPEGK		AHNK_HUMAN	Neuroblast differentiation-associated protein AHNAK OS=Homo sapiens GN=AHNAK PE=1 SV=2	4.28558e+06	1.51716e+06	3.9775e+06	19768.1	1.30692e+06	106894	1.21586e+06	1.58424e+06	1.51649e+06	1.41304e+06	1.32621e+06	303959	6.01591e+06	507440	157321	1.88409e+06	1.23631e+06	1.15483e+06	761113	4.86516e+06	2.9484e+06	317318	7.23042e+06	1.42224e+06
38696	75.9813	3	841.104	2520.29	-0.00476087	-1.88901	65.2	ADVVVSGPKVDVEVPDVSLEGPEGK		AHNK_HUMAN	Neuroblast differentiation-associated protein AHNAK OS=Homo sapiens GN=AHNAK PE=1 SV=2	40089	1.46729e+06	89421.2	1.00316e+06	104582	5245.38	269887	55750.9	40602.7	257428	125752	15756.3	216225	274029	19425.7	139055	30713.2	676219	25947.8	69893.3	29466.3	862537	24033.6	23859
164229	81.3439	2	1261.16	2520.3	0.00339064	1.34533	64.95	ADVVVSGPKVDVEVPDVSLEGPEGK		AHNK_HUMAN	Neuroblast differentiation-associated protein AHNAK OS=Homo sapiens GN=AHNAK PE=1 SV=2	19818.8	0	0	0	0	83716.8	0	4521.71	45.0036	4022.26	0	0	0	1613.46	643516	15862.6	14332.6	0	0	0	45652.7	11549.7	6642.54	10959
9967	81.0424	3	767.387	2299.14	0.0172253	7.49214	53.14	APEVNLNAPDVDVHGPDWNLK		AHNK_HUMAN	Neuroblast differentiation-associated protein AHNAK OS=Homo sapiens GN=AHNAK PE=1 SV=2	2.43041e+06	265868	1.20996e+06	136780	653616	954697	210029	707008	631697	104733	810065	171784	80221.3	52013.6	1.22959e+06	483127	734098	740611	29147.1	2.83816e+06	2.18845e+06	19659.6	583204	812760
25145	80.6203	3	767.382	2299.12	0.00126151	0.548693	59.72	APEVNLNAPDVDVHGPDWNLK		AHNK_HUMAN	Neuroblast differentiation-associated protein AHNAK OS=Homo sapiens GN=AHNAK PE=1 SV=2	165518	25325.1	51495.7	92484.4	959580	140086	19811.9	69528.6	43132.9	57981.2	383378	41459.1	24944.2	8674.62	0	624.506	37579.6	48792.2	19599.4	91811.3	80794.9	68129	408690	661093
41225	77.4469	3	767.387	2299.14	0.0156989	6.82822	37.26	APEVNLNAPDVDVHGPDWNLK		AHNK_HUMAN	Neuroblast differentiation-associated protein AHNAK OS=Homo sapiens GN=AHNAK PE=1 SV=2	531319	5626.39	23293.3	101944	21009.8	197956	140098	29762.7	7434.75	53937.2	418881	2062.8	928390	41105.6	2.219e+06	513709	47930.7	21152.1	133504	53193.1	607289	109141	152757	7917.95
68909	77.828	3	767.382	2299.13	0.00175125	0.761704	57.64	APEVNLNAPDVDVHGPDWNLK		AHNK_HUMAN	Neuroblast differentiation-associated protein AHNAK OS=Homo sapiens GN=AHNAK PE=1 SV=2	25947.3	6355.74	19227.8	6287.72	8974.25	36473.3	2214.61	18721.1	44962.6	1993.36	1336.08	42618.2	167708	174293	64777.2	535262	14416.7	7008.86	1631.72	5422.44	6273.05	2616.72	43296	27062.5
96452	83.9219	3	767.382	2299.12	-0.000475315	-0.206737	54.67	APEVNLNAPDVDVHGPDWNLK		AHNK_HUMAN	Neuroblast differentiation-associated protein AHNAK OS=Homo sapiens GN=AHNAK PE=1 SV=2	19894.9	0	429.945	0	0	0	0	0	0	0	70009.7	0	0	0	0	0	0	3755.93	57288.2	44247.8	0	734.846	0	3559.59
126341	75.9813	3	767.381	2299.12	-0.00231027	-1.00485	29.71	APEVNLNAPDVDVHGPDWNLK		AHNK_HUMAN	Neuroblast differentiation-associated protein AHNAK OS=Homo sapiens GN=AHNAK PE=1 SV=2	1131.1	29165.6	0	3332.09	0	0	2100.55	0	0	3329.69	0	0	578.84	0	0	0	865.335	7979.16	0	0	0	23064.6	102.674	0
10083	45.0248	3	512.592	1534.75	0.00223231	1.45451	55.65	EGAKDIDISSPEFK		AHNK_HUMAN	Neuroblast differentiation-associated protein AHNAK OS=Homo sapiens GN=AHNAK PE=1 SV=2	65409.4	889080	591116	3352.92	923957	143.361	847556	1586.82	280644	21632.1	224972	20595.6	728674	345105	178112	4972.19	28184.2	1.06057e+06	1.0862e+06	2.18625e+06	124625	33817.1	12.532	33887.2
16829	46.3352	3	512.592	1534.75	0.0020279	1.32132	64.15	EGAKDIDISSPEFK		AHNK_HUMAN	Neuroblast differentiation-associated protein AHNAK OS=Homo sapiens GN=AHNAK PE=1 SV=2	79565	49178	25216.3	1292.09	3640.05	7954.38	59911.2	228311	4228.58	1063.16	977449	4396.79	396.493	27959.5	12213.1	1.70617e+06	605842	80551	1635.38	9952.64	78907.6	5470	187.033	903576
26738	42.794	3	512.592	1534.75	0.00119949	0.781553	62.04	EGAKDIDISSPEFK		AHNK_HUMAN	Neuroblast differentiation-associated protein AHNAK OS=Homo sapiens GN=AHNAK PE=1 SV=2	1.61341e+06	4723.41	2684.34	5799.03	18617.6	319.885	9633.84	1697.58	5711.9	1166.65	51047.7	267.67	8207.07	40326.6	38684.1	3409.53	9749.75	60210.1	20577.4	66407.3	84095.9	67047.8	105474	68895.9
27491	33.76	3	512.592	1534.75	0.00214641	1.39854	50.12	EGAKDIDISSPEFK		AHNK_HUMAN	Neuroblast differentiation-associated protein AHNAK OS=Homo sapiens GN=AHNAK PE=1 SV=2	70126.7	15178.5	5109.75	1.7886e+06	37942.9	19329	560621	1788.02	14748.3	770.818	33863.2	1427.84	674.58	2489.14	14573.5	10175.3	7977.52	13513.8	220783	54273.3	3567.58	0	21130	24946.3
30884	45.0248	2	768.383	1534.75	-0.00100167	-0.652658	78.33	EGAKDIDISSPEFK		AHNK_HUMAN	Neuroblast differentiation-associated protein AHNAK OS=Homo sapiens GN=AHNAK PE=1 SV=2	203754	487019	395249	6027.39	489784	44029.5	813409	63382.3	170722	54588.3	179662	64986.1	562364	116475	91665.4	56432	60012.1	959811	1.3694e+06	1.07259e+06	20130.3	8334.4	569.947	120199
45526	43.5838	3	512.59	1534.75	-0.00419871	-2.73576	62.1	EGAKDIDISSPEFK		AHNK_HUMAN	Neuroblast differentiation-associated protein AHNAK OS=Homo sapiens GN=AHNAK PE=1 SV=2	48040	32.6	0	1288.84	7851.16	738	293.523	11.6013	0	987.48	106501	1675.54	0	10564.8	1.12894e+06	4729.47	21407.6	25626.7	187.054	12146.2	152028	89866.8	2219.41	46135.2
47918	74.3925	3	512.592	1534.75	0.00252515	1.64532	52.59	EGAKDIDISSPEFK		AHNK_HUMAN	Neuroblast differentiation-associated protein AHNAK OS=Homo sapiens GN=AHNAK PE=1 SV=2	59004.4	20746.2	85294.8	22268.5	53531.6	849169	13433.1	154572	86744.7	17014.5	145727	625704	859751	58686.5	435674	303868	197831	41318.8	374.943	50846.6	87266.7	16454.6	1.64167e+06	64838.1
84492	42.7337	2	768.384	1534.75	0.00208707	1.35988	54.95	EGAKDIDISSPEFK		AHNK_HUMAN	Neuroblast differentiation-associated protein AHNAK OS=Homo sapiens GN=AHNAK PE=1 SV=2	865040	7044.72	1199.13	68777.4	830.653	84425.3	7440.68	4067.8	8191.36	4413.29	10558	71360.9	10395.9	2820.65	55954.7	7191.77	2710.56	6827.74	12113.4	23741.7	4111.12	4906.82	17420	13141.7
10362	57.984	3	554.951	1661.83	0.00378804	2.27945	63.58	VGIDTPDIDIHGPEGK		AHNK_HUMAN	Neuroblast differentiation-associated protein AHNAK OS=Homo sapiens GN=AHNAK PE=1 SV=2	48310.1	2.79912e+06	70638.7	1621.83	1.93368e+06	5392.46	1.16598e+06	41070.8	22795.6	55280	108732	63659.7	7569.5	107178	46509.8	286373	126243	692987	95213.7	182417	233224	35767.8	428607	1.43874e+06
12621	82.0272	3	554.95	1661.83	0.00197809	1.19031	75.62	VGIDTPDIDIHGPEGK		AHNK_HUMAN	Neuroblast differentiation-associated protein AHNAK OS=Homo sapiens GN=AHNAK PE=1 SV=2	70291.9	3703.05	126160	3816.43	55432.3	1.48156e+06	5388.04	73056.6	63791.2	45479.9	22194	1.84142e+06	1140.74	795.232	330824	67567.3	83225.9	98415.7	1858.86	33810.1	98068.3	13890.2	26734.1	47121.7
13860	72.4646	3	554.95	1661.83	0.00306421	1.84388	76.3	VGIDTPDIDIHGPEGK		AHNK_HUMAN	Neuroblast differentiation-associated protein AHNAK OS=Homo sapiens GN=AHNAK PE=1 SV=2	1.13526e+06	29773.8	617902	167080	1.61591e+06	49999.4	329083	712019	630436	55036.1	860336	83146.1	516814	1.95663e+06	812807	2.19236e+06	296186	2.50755e+06	48876.1	2.52871e+06	3.68696e+06	138012	594875	2.38188e+06
14932	75.7799	3	554.95	1661.83	0.00225814	1.35883	93.92	VGIDTPDIDIHGPEGK		AHNK_HUMAN	Neuroblast differentiation-associated protein AHNAK OS=Homo sapiens GN=AHNAK PE=1 SV=2	1.50474e+06	40388.5	3.91766e+06	29597.3	72734.3	937068	47195.6	2.93021e+06	2.94021e+06	46937.2	1.17506e+06	55086.3	682272	91477.6	4.51741e+06	66383.2	2.81046e+06	84813.6	132664	145177	94566.7	141029	759562	63240.3
17435	77.6876	3	554.951	1661.83	0.00437956	2.63539	54.04	VGIDTPDIDIHGPEGK		AHNK_HUMAN	Neuroblast differentiation-associated protein AHNAK OS=Homo sapiens GN=AHNAK PE=1 SV=2	79259.1	66296.6	331056	70125.2	117802	234502	35022.3	323454	319514	53281.4	329592	897512	3.79306e+06	90203.4	261517	392245	72975.9	11661.9	30895.8	24937	238848	35472	4.26904e+06	230827
18563	56.72	3	554.951	1661.83	0.00409653	2.46508	76.38	VGIDTPDIDIHGPEGK		AHNK_HUMAN	Neuroblast differentiation-associated protein AHNAK OS=Homo sapiens GN=AHNAK PE=1 SV=2	20298.8	5559.01	739160	7483.37	16279.8	17430.7	96026.3	1705.39	5627.5	9417.95	15134.8	5236.6	687701	31033.2	17698.3	2.85037e+06	2338.99	375083	30199.9	45377.9	125224	4503.12	16246.2	16574
20212	48.0408	3	554.95	1661.83	0.0016944	1.0196	76.41	VGIDTPDIDIHGPEGK		AHNK_HUMAN	Neuroblast differentiation-associated protein AHNAK OS=Homo sapiens GN=AHNAK PE=1 SV=2	44063.6	43939.9	22168.6	3.21835e+06	81121.8	158.218	28663.8	61250.1	38592.1	2196.97	17139.9	0.0127961	67928.4	8722.46	151732	137888	4672.68	38373.4	135989	193429	1.14835e+06	25416.8	2004.81	78374.3
21107	54.5729	3	554.951	1661.83	0.00491704	2.95882	80.89	VGIDTPDIDIHGPEGK		AHNK_HUMAN	Neuroblast differentiation-associated protein AHNAK OS=Homo sapiens GN=AHNAK PE=1 SV=2	3.06084e+06	21724.5	20091.1	35907.8	49729.9	28177	1964.16	15886.7	21533.4	52761.4	1.51897e+06	3208.19	68724.3	6080.37	34532.3	103473	43473.2	74849.9	22433	4.49557e+06	214301	74525.5	27085.1	70456.3
24260	61.0681	3	554.95	1661.83	0.00337777	2.03257	76.41	VGIDTPDIDIHGPEGK		AHNK_HUMAN	Neuroblast differentiation-associated protein AHNAK OS=Homo sapiens GN=AHNAK PE=1 SV=2	90998.1	26354.6	4169.05	6333.92	24263	12123.3	21940.4	16764.3	3095.83	103426	31003.4	815.421	7565.38	2917.76	6353.73	26291.6	64433.2	28469.9	101811	5732.7	3.81505e+06	37012.1	1648.75	51664.1
27443	62.8546	3	554.95	1661.83	0.00198411	1.19393	72.44	VGIDTPDIDIHGPEGK		AHNK_HUMAN	Neuroblast differentiation-associated protein AHNAK OS=Homo sapiens GN=AHNAK PE=1 SV=2	7223	7405.7	14991.2	8919.41	3731.79	180.802	294389	9081.25	22404.3	245745	3447.48	17424	32515	4494.79	29833.6	8055.09	31437.3	17432	54555.9	24555.8	19318	2.66901e+06	15881.9	8465.63
27686	55.8592	3	554.951	1661.83	0.00514439	3.09562	72.35	VGIDTPDIDIHGPEGK		AHNK_HUMAN	Neuroblast differentiation-associated protein AHNAK OS=Homo sapiens GN=AHNAK PE=1 SV=2	40133.9	2347.83	4373.55	22323.2	20201.5	32252.4	2002.75	2382.52	9505.07	37556.8	21397.8	1254.68	18787	17007.8	2465.12	68928.1	4721.86	27844.2	2.34941e+06	35782.1	203879	37084.1	10029.5	36590.7
36253	58.004	2	831.922	1661.83	0.00320058	1.92594	81.99	VGIDTPDIDIHGPEGK		AHNK_HUMAN	Neuroblast differentiation-associated protein AHNAK OS=Homo sapiens GN=AHNAK PE=1 SV=2	5692.92	840440	15097.4	5219.24	1.12926e+06	1490.86	471607	125748	100992	52063.7	14328.7	122.171	6116.52	21166.6	1249.76	34850.7	62055.8	118046	51714.2	4425.91	73338.9	90078.2	25942.2	914019
85280	73.5083	2	831.922	1661.83	0.00377981	2.27449	44.26	VGIDTPDIDIHGPEGK		AHNK_HUMAN	Neuroblast differentiation-associated protein AHNAK OS=Homo sapiens GN=AHNAK PE=1 SV=2	17658.7	0	0	28672.9	131.83	194.863	419.278	0	2697.95	4858.13	52673.7	208.284	8229.01	3263.31	164.901	11803.8	48.9381	5455.86	742.308	18110.3	7809.06	0	2565.22	38727.1
143111	62.8546	2	831.923	1661.83	0.00440529	2.65087	60.74	VGIDTPDIDIHGPEGK		AHNK_HUMAN	Neuroblast differentiation-associated protein AHNAK OS=Homo sapiens GN=AHNAK PE=1 SV=2	12175.2	0	2127.95	63845.5	29.4047	7373.72	53119.9	4544.97	4070.11	9364.68	810.032	139.9	8522.48	42260.7	146539	22672.5	13000.3	3884.92	1706.95	32297.1	4842.35	664304	68760.3	5855.13
10945	33.2935	2	457.253	912.492	0.000570873	0.62562	43.89	EVDVNLPK		AHNK_HUMAN	Neuroblast differentiation-associated protein AHNAK OS=Homo sapiens GN=AHNAK PE=1 SV=2	1042.07	552015	907217	32492.7	633680	6870.63	2878.06	2615.59	2433.93	2918.4	0	305719	1918.95	276086	83620.1	1.24104e+06	5042.08	737751	120355	1.38874e+06	3791.24	12258	125443	3926.58
13900	34.3574	2	457.253	912.492	0.000202025	0.2214	47.42	EVDVNLPK		AHNK_HUMAN	Neuroblast differentiation-associated protein AHNAK OS=Homo sapiens GN=AHNAK PE=1 SV=2	5927.16	55818.5	31906	5416.78	23948.8	34211.5	383916	686328	418985	641422	794268	327879	1.09692e+06	92185.5	1237.58	61548.4	839053	16024.2	493431	130010	354030	71490.6	127.295	28523.7
28936	36.4249	2	457.253	912.492	0.000752804	0.824998	47.32	EVDVNLPK		AHNK_HUMAN	Neuroblast differentiation-associated protein AHNAK OS=Homo sapiens GN=AHNAK PE=1 SV=2	30433.4	4484.45	1728.64	656.732	27050.1	50091.1	25372.3	38900.7	742.24	350.744	10856.3	4827.15	30931.7	830.85	1214.22	3451.41	36452.2	12844.2	13279.7	46776.1	1743.8	931736	1043.5	39846.1
92694	67.2963	2	457.253	912.492	0.000228978	0.250937	42.15	EVDVNLPK		AHNK_HUMAN	Neuroblast differentiation-associated protein AHNAK OS=Homo sapiens GN=AHNAK PE=1 SV=2	369.084	8760.2	945.625	15665.3	1732.7	856365	53161.1	1320.41	652.18	2990.1	1070.23	37789.4	2313.82	502.185	1213.23	1346.65	5396.43	804.549	32366.9	3421.93	4498.21	2815.21	12913.7	2898.31
121736	64.4453	2	457.253	912.491	-0.000242827	-0.266114	32.89	EVDVNLPK		AHNK_HUMAN	Neuroblast differentiation-associated protein AHNAK OS=Homo sapiens GN=AHNAK PE=1 SV=2	2638.42	3725.78	15314.7	3727.61	1134.4	89973.8	3849.73	5167.41	3941.33	16323.5	458.261	637535	4185.24	4827.66	19300.2	1731.81	4219.77	2501.47	6681.42	352.619	16838.3	197.96	958.054	2016.63
11210	81.726	4	702.861	2807.41	0.00637034	2.26912	16.76	GDVDVSLPKVESDLKGPEVDIEGPEGK		AHNK_HUMAN	Neuroblast differentiation-associated protein AHNAK OS=Homo sapiens GN=AHNAK PE=1 SV=2	812295	259015	740694	284663	334364	339784	150575	787879	611581	127831	18243.3	314248	29712.6	28695.6	905676	217773	524282	310575	10372	469846	1.35054e+06	117320	32674.2	256101
11235	69.7083	2	834.921	1667.83	0.00201265	1.20675	87.99	VDVEVPDVSLEGPEGK		AHNK_HUMAN	Neuroblast differentiation-associated protein AHNAK OS=Homo sapiens GN=AHNAK PE=1 SV=2	209.987	2.22e+06	100267	146500	1.08556e+06	344627	1.23176e+06	14993.9	58622.3	29128.4	130718	1.18529e+06	326625	573.193	99146.8	2.97125e+06	19593.9	151202	111467	402827	2117.24	19372.9	47676.3	379597
12191	68.0004	2	834.921	1667.83	0.00245785	1.47368	95.73	VDVEVPDVSLEGPEGK		AHNK_HUMAN	Neuroblast differentiation-associated protein AHNAK OS=Homo sapiens GN=AHNAK PE=1 SV=2	12517.2	10435.2	1643.83	32449.4	456.105	3.32639	12821.1	4776.94	5056.81	652.001	484.01	71455.1	44869.4	0.69693	492.762	984.563	4677.2	4384.57	2.96394e+06	6.55877e+06	4945.68	1942.64	0	4201.91
12801	70.6333	2	834.922	1667.83	0.00347967	2.08635	87.99	VDVEVPDVSLEGPEGK		AHNK_HUMAN	Neuroblast differentiation-associated protein AHNAK OS=Homo sapiens GN=AHNAK PE=1 SV=2	2.76877e+06	176713	24097.2	120305	1.67945e+06	1.67749e+06	216533	116896	11451.8	2.17509e+06	489014	48001.8	114217	1.16914e+06	4.07343e+06	317329	116641	155567	133065	58011.8	3.67279e+06	1.92503e+06	454792	330118
32340	79.2527	2	834.925	1667.84	0.00997556	5.98118	71.22	VDVEVPDVSLEGPEGK		AHNK_HUMAN	Neuroblast differentiation-associated protein AHNAK OS=Homo sapiens GN=AHNAK PE=1 SV=2	82709.7	583558	77942.3	146460	239455	2.47392e+06	357463	130288	100509	154881	315892	151455	3.06301e+06	72176.1	137559	651075	94219.5	139759	589631	126107	97821.3	119347	4.49808e+06	312375
40372	63.5592	2	834.925	1667.83	0.00924545	5.54342	87.92	VDVEVPDVSLEGPEGK		AHNK_HUMAN	Neuroblast differentiation-associated protein AHNAK OS=Homo sapiens GN=AHNAK PE=1 SV=2	35312.6	22780.8	208304	2.67927e+06	45934.7	102519	124066	185144	77454.2	9044.09	20846.3	234071	115763	23917.1	144216	8570.84	7787.36	21314.8	94432.3	30666	60823.2	1.41015e+06	67201	80449.2
11462	11.0964	2	501.273	1000.53	0.000324137	0.323965	84.83	VGGSGVNVNAK		AHNK_HUMAN	Neuroblast differentiation-associated protein AHNAK OS=Homo sapiens GN=AHNAK PE=1 SV=2	288314	1116.56	119377	33609.1	0	26.9473	150045	198.579	5266.81	27301.5	0	245.44	15764.7	0	505.483	299539	74546.2	17005.3	17410.5	0	1043.26	242.543	104593	7582.84
12597	10.274	2	501.273	1000.53	0.0011687	1.16808	90.06	VGGSGVNVNAK		AHNK_HUMAN	Neuroblast differentiation-associated protein AHNAK OS=Homo sapiens GN=AHNAK PE=1 SV=2	1005.35	28100.5	4607.59	12809.7	0	271.71	0	35249.4	191838	22956.3	0	3063.99	2482.98	42899.6	352.022	1553.82	22610.3	356792	0	922.799	19320.5	2999.12	960.644	17556.4
12946	31.4164	2	501.273	1000.53	0.000793266	0.792846	22.78	VGGSGVNVNAK		AHNK_HUMAN	Neuroblast differentiation-associated protein AHNAK OS=Homo sapiens GN=AHNAK PE=1 SV=2	14749.7	15977.9	27550.5	76628.7	49311.7	2411.76	290516	989.704	10091.3	34.4782	0	2.54028e+06	5782.16	501.892	34676.2	9285.57	679.904	418601	25431.7	1.00805e+06	571235	257676	25451.1	345116
15925	10.4135	2	501.273	1000.53	0.00121154	1.2109	87.33	VGGSGVNVNAK		AHNK_HUMAN	Neuroblast differentiation-associated protein AHNAK OS=Homo sapiens GN=AHNAK PE=1 SV=2	750.784	898.845	679.209	3389.06	0	3.05756	109.87	2599.64	1997.73	3167.95	34.1961	41441.6	318.313	266316	474.954	586.402	1281.22	24539.4	0	372.656	8553.68	1811.79	5939.1	9716.63
20357	12.1953	2	501.273	1000.53	0.000923604	0.923115	83.55	VGGSGVNVNAK		AHNK_HUMAN	Neuroblast differentiation-associated protein AHNAK OS=Homo sapiens GN=AHNAK PE=1 SV=2	4522.1	391319	11562.4	21164.4	22433.2	26.5714	552.08	39.7823	607.442	1142.07	0	924.899	17290.9	2321.42	192630	1389.68	826.023	4632.61	26.5466	2087.28	2256.45	24118.5	951.032	10796.6
24446	11.9151	2	501.273	1000.53	0.00207045	2.06935	74.03	VGGSGVNVNAK		AHNK_HUMAN	Neuroblast differentiation-associated protein AHNAK OS=Homo sapiens GN=AHNAK PE=1 SV=2	2605	1446.28	52514.4	218013	26953.2	322.889	796.69	13327.8	1365.34	5881.72	0	570.764	42401.1	2056.09	23406.9	0	13306.8	8461.14	315.256	1686.54	277899	215785	1059.14	109065
44975	14.2096	2	501.273	1000.53	0.000930599	0.930106	79.26	VGGSGVNVNAK		AHNK_HUMAN	Neuroblast differentiation-associated protein AHNAK OS=Homo sapiens GN=AHNAK PE=1 SV=2	5591.47	562.587	0	73018.4	306166	0.154616	0	0	0	267.798	1400.3	0	0	811.418	346.639	701.311	107.568	0	638.118	2370.18	156.684	35094.1	5579.58	411.925
83520	13.2729	2	501.273	1000.53	0.000540478	0.540192	77.66	VGGSGVNVNAK		AHNK_HUMAN	Neuroblast differentiation-associated protein AHNAK OS=Homo sapiens GN=AHNAK PE=1 SV=2	68.5496	1255.49	1257.44	0	0	140788	255.653	336.075	710.984	135.897	0	0	0	0	1408.23	12728.9	530.473	3586.89	1.98737	0	3636.53	1080.19	873.768	1297.6
11513	76.9849	3	846.43	2536.27	0.00299017	1.17897	48.57	ANVDISAPKVDTNAPDLSLEGPEGK		AHNK_HUMAN	Neuroblast differentiation-associated protein AHNAK OS=Homo sapiens GN=AHNAK PE=1 SV=2	235987	555992	2.63578e+06	62121	51516.2	6.17442e+06	442419	245550	2.50624e+06	172091	2.31797e+06	86715.1	3.39016e+06	205503	36119.1	109883	100748	1.66172e+06	449347	211696	18669.8	65688.4	656167	33408.6
14453	74.8347	3	846.428	2536.26	-0.00284526	-1.12183	92.87	ANVDISAPKVDTNAPDLSLEGPEGK		AHNK_HUMAN	Neuroblast differentiation-associated protein AHNAK OS=Homo sapiens GN=AHNAK PE=1 SV=2	3.09924e+06	3.5404e+06	1.21852e+06	2.23489e+06	2.63519e+06	1.47429e+06	1.92946e+06	933563	847241	2.50939e+06	111729	1.66658e+06	518745	2.13927e+06	4.98499e+06	6.11737e+06	2.56998e+06	2.25674e+06	1.18654e+06	4.05399e+06	3.97111e+06	1.56129e+06	186921	2.71169e+06
25707	70.976	3	846.426	2536.26	-0.00886486	-3.49524	79.29	ANVDISAPKVDTNAPDLSLEGPEGK		AHNK_HUMAN	Neuroblast differentiation-associated protein AHNAK OS=Homo sapiens GN=AHNAK PE=1 SV=2	85146.4	1.20724e+06	136093	2.62196e+06	198473	14361.3	1.3917e+06	142843	91922.4	1.34195e+06	14520.2	7536.46	71759.8	289248	205707	83029.9	240827	81612.7	94567.2	286271	613375	2.93136e+06	63208.7	192248
87872	68.7036	3	846.426	2536.26	-0.00924309	-3.64437	76.26	ANVDISAPKVDTNAPDLSLEGPEGK		AHNK_HUMAN	Neuroblast differentiation-associated protein AHNAK OS=Homo sapiens GN=AHNAK PE=1 SV=2	10070.4	62301.8	4446.85	106789	1056.97	6973.94	78888	1831.1	4197.84	512222	36525.5	1558.66	62513.6	13932.7	4410.88	72295.4	2037.97	38765.3	1.14504e+06	77236.9	35377.8	625745	38123	19908.3
11600	56.2613	2	575.785	1149.56	0.000923477	0.803334	40.01	DIDISSPEFK		AHNK_HUMAN	Neuroblast differentiation-associated protein AHNAK OS=Homo sapiens GN=AHNAK PE=1 SV=2	6240.36	193156	48706.2	3580.3	958647	308429	37816	537155	30796.4	645357	42472.1	3334.23	1.35293e+06	532496	57380.4	7897.76	844705	28748	869.906	18109.1	98434.6	41473.3	11685	1.14734e+06
13889	54.4318	2	575.785	1149.56	0.000374051	0.325387	38.31	DIDISSPEFK		AHNK_HUMAN	Neuroblast differentiation-associated protein AHNAK OS=Homo sapiens GN=AHNAK PE=1 SV=2	1.1537e+06	17544.7	37102	110002	20608.2	1.42844e+06	2295.73	30495.4	47949.4	27827.7	868032	13859.6	57464.9	11710.6	9549.11	1.54933e+06	25644.4	18668.4	24336.5	2.1398e+06	83888	30621.5	93994.7	30603.6
14923	55.0947	2	575.786	1149.56	0.00127516	1.10926	44.63	DIDISSPEFK		AHNK_HUMAN	Neuroblast differentiation-associated protein AHNAK OS=Homo sapiens GN=AHNAK PE=1 SV=2	74125.8	3345.95	29730.8	28757.2	9305.43	2.30588e+06	3244.54	8808.77	6060.39	8114.62	23927.2	15898.5	3447.45	5376.51	111300	11662.2	31753.5	1.03361e+06	34778.7	50037.7	12034.1	14850.3	81680.6	3004.12
15094	56.821	2	575.785	1149.56	0.000987853	0.859335	40.03	DIDISSPEFK		AHNK_HUMAN	Neuroblast differentiation-associated protein AHNAK OS=Homo sapiens GN=AHNAK PE=1 SV=2	3013.34	616132	159379	2510.95	38012.8	38385.1	1955.54	14207.8	7613.67	41212.3	8499.48	44361.7	124594	145100	105968	2039.34	45198.2	15893.2	4535.15	17282.7	2.21385e+06	135220	17603.4	13163.6
24960	55.819	2	575.786	1149.56	0.00108011	0.939593	44.85	DIDISSPEFK		AHNK_HUMAN	Neuroblast differentiation-associated protein AHNAK OS=Homo sapiens GN=AHNAK PE=1 SV=2	2262.49	1107.16	1.05111e+06	2788.8	2614.08	399345	814069	4236.01	475595	81297.7	1482.78	4197.37	24271	2978.57	156498	1653.78	8332.61	25172.6	16003.4	1721.11	24937.1	159036	52816.1	1971.37
26003	54.0091	2	575.787	1149.56	0.00326554	2.84069	47.03	DIDISSPEFK		AHNK_HUMAN	Neuroblast differentiation-associated protein AHNAK OS=Homo sapiens GN=AHNAK PE=1 SV=2	115293	28997.9	21872.9	2893.93	27588.8	545976	109300	10164.4	34335	7301.77	11971.2	20594.8	60234.7	54206.4	49755	66007.5	7729.06	46309.4	1.21381e+06	45425.6	153424	227277	44846.1	49717.7
27239	52.867	2	575.787	1149.56	0.00441014	3.83638	39.2	DIDISSPEFK		AHNK_HUMAN	Neuroblast differentiation-associated protein AHNAK OS=Homo sapiens GN=AHNAK PE=1 SV=2	18411	12011.2	416144	2563.94	5331.73	120930	268553	75745.1	167261	144474	50036.5	1.20937e+06	6926.17	124793	1.64765e+06	32477.3	34314	36964.5	94518.9	12232.2	120555	63455.8	39540.3	31579.2
54968	59.3284	2	575.786	1149.56	0.00114594	0.996852	35.98	DIDISSPEFK		AHNK_HUMAN	Neuroblast differentiation-associated protein AHNAK OS=Homo sapiens GN=AHNAK PE=1 SV=2	3857.46	71888.2	443.998	51617.3	37620.3	4910.96	101227	134065	91478.7	1659.12	7478.86	109664	4235.78	165.683	58936.7	43324.8	707.958	1795.38	2632.26	22769.2	2048.08	523335	738.82	63666.4
11648	42.3255	3	586.275	1755.8	0.00399225	2.27375	22.88	VDVECPDVNIEGPEGK	[5] Carbamidomethyl (C)	AHNK_HUMAN	Neuroblast differentiation-associated protein AHNAK OS=Homo sapiens GN=AHNAK PE=1 SV=2	613754	1.23537e+06	1.1233e+06	40769.8	129276	103487	263988	437969	548095	793659	930733	93804.4	1.47121e+06	418920	117740	1.7545e+06	834830	1.13091e+06	331182	2.20347e+06	7362.45	8738.21	69850.9	1.29723e+06
18940	41.9182	3	586.275	1755.8	0.00358225	2.04024	19.73	VDVECPDVNIEGPEGK	[5] Carbamidomethyl (C)	AHNK_HUMAN	Neuroblast differentiation-associated protein AHNAK OS=Homo sapiens GN=AHNAK PE=1 SV=2	79546.8	739.438	677.246	2324.88	1.11997e+06	3822.47	326127	5529.65	2189.82	29524.4	9951.78	19721.8	71161.5	248.042	323829	1726.62	7928.94	3569.76	789966	3788.84	56690.3	346705	1566.3	4887.61
23607	45.1031	3	586.275	1755.8	0.00470295	2.67853	16.42	VDVECPDVNIEGPEGK	[5] Carbamidomethyl (C)	AHNK_HUMAN	Neuroblast differentiation-associated protein AHNAK OS=Homo sapiens GN=AHNAK PE=1 SV=2	8761.83	13806.2	2753.25	15218.3	33489.2	9265.42	58935.8	5266.54	8857.71	205379	20257.1	1235.18	16270.6	4877.07	659.444	166432	11665.3	29726.6	40337.7	38537.3	2.57411e+06	9923.22	0	27748.1
33720	42.3255	2	878.908	1755.8	0.00377868	2.15211	30.46	VDVECPDVNIEGPEGK	[5] Carbamidomethyl (C)	AHNK_HUMAN	Neuroblast differentiation-associated protein AHNAK OS=Homo sapiens GN=AHNAK PE=1 SV=2	470006	390947	17008	893.569	8939.93	0	89443.7	202254	244041	286370	464509	42575.9	581410	87839.8	331716	887844	234593	557363	94511	744044	13477.8	13781.6	178793	568338
36980	51.7024	3	586.286	1755.84	0.0373297	21.2608	---	VDVECPDVNIEGPEGK	[5] Carbamidomethyl (C)	AHNK_HUMAN	Neuroblast differentiation-associated protein AHNAK OS=Homo sapiens GN=AHNAK PE=1 SV=2	161519	2406.02	2035.72	365.302	51874.2	3424.95	8955.41	2940.7	2562.53	1418.91	138795	1767.44	18075.8	4888.12	3911.08	39555.6	7320.85	125694	650.252	151168	12245.8	396148	356.37	9726.63
38372	41.2215	3	586.275	1755.8	0.00437679	2.49276	16.1	VDVECPDVNIEGPEGK	[5] Carbamidomethyl (C)	AHNK_HUMAN	Neuroblast differentiation-associated protein AHNAK OS=Homo sapiens GN=AHNAK PE=1 SV=2	9767.68	1425.14	625.804	3711.52	758.454	1143.16	6175.52	146.66	1.43291	1357.22	4842.34	49506	0.0266065	134.688	1.45575e+06	747.28	390.267	1814.58	3247.15	3154.06	1188.36	57999.7	2147.51	2809.95
38784	40.4489	3	586.274	1755.8	0.00304171	1.73238	14.12	VDVECPDVNIEGPEGK	[5] Carbamidomethyl (C)	AHNK_HUMAN	Neuroblast differentiation-associated protein AHNAK OS=Homo sapiens GN=AHNAK PE=1 SV=2	1.77365e+06	12844.9	4164.27	43891	2357.22	857.819	12167.9	2940.18	1807.9	7724.46	22220.1	71135.1	1371.84	2934.27	3185.77	6526.2	8516.81	6235.03	25298.9	17235.9	77360.5	77125.6	17676.6	18026.1
46010	47.2981	3	586.275	1755.8	0.00577988	3.29188	8.51	VDVECPDVNIEGPEGK	[5] Carbamidomethyl (C)	AHNK_HUMAN	Neuroblast differentiation-associated protein AHNAK OS=Homo sapiens GN=AHNAK PE=1 SV=2	16444.9	65.1254	1346.94	1116.74	320.023	9647.41	4639.15	4652.98	929.456	15795.2	3579.02	66.9707	587.049	1026.85	2070.7	78139.7	490.494	4072.27	52.4285	3913.29	48759.8	832461	3596.92	695.207
47889	42.1127	2	878.909	1755.8	0.00551542	3.14126	30.88	VDVECPDVNIEGPEGK	[5] Carbamidomethyl (C)	AHNK_HUMAN	Neuroblast differentiation-associated protein AHNAK OS=Homo sapiens GN=AHNAK PE=1 SV=2	67767.9	31332.5	776850	28621.8	409133	20400.8	400845	2525.47	44016.8	567.184	34266.9	7983.67	221798	790.524	142037	762.349	9175.37	40794.8	1.02472e+06	82906.1	107902	271505	185913	71529
73366	80.5599	3	586.276	1755.81	0.00672719	3.83141	9.77	VDVECPDVNIEGPEGK	[5] Carbamidomethyl (C)	AHNK_HUMAN	Neuroblast differentiation-associated protein AHNAK OS=Homo sapiens GN=AHNAK PE=1 SV=2	92131.2	1562.96	38921.9	1943.95	228314	1.10483e+06	40785.9	26354.8	17027	1164.89	82285.4	5035.51	53281	26050	109922	4077.16	58719	288072	738.464	133224	97875.1	6220.03	8698.73	119046
79788	71.3788	3	586.276	1755.81	0.00669949	3.81564	3.62	VDVECPDVNIEGPEGK	[5] Carbamidomethyl (C)	AHNK_HUMAN	Neuroblast differentiation-associated protein AHNAK OS=Homo sapiens GN=AHNAK PE=1 SV=2	12777.9	14440.6	53925.7	49703.6	478.693	48878.2	49421.4	62752.3	53931.3	10495.9	7269.18	2493.5	39035.4	4930.89	95124.1	48901.7	275055	10337.2	4802.3	26785.8	11850.9	2603.46	795027	857.359
83804	42.3991	3	586.286	1755.84	0.036822	20.9717	---	VDVECPDVNIEGPEGK	[5] Carbamidomethyl (C)	AHNK_HUMAN	Neuroblast differentiation-associated protein AHNAK OS=Homo sapiens GN=AHNAK PE=1 SV=2	462048	42015.3	43968.3	2149.38	23351.3	6234	9098.19	138.175	20958.4	1418.64	27454.5	52733.7	36790.9	5495.48	35813.7	3845.7	300.235	33560.7	12793.4	976.36	440.975	0	3299.9	45972.5
94633	41.2466	2	878.909	1755.8	0.00522971	2.97854	28.85	VDVECPDVNIEGPEGK	[5] Carbamidomethyl (C)	AHNK_HUMAN	Neuroblast differentiation-associated protein AHNAK OS=Homo sapiens GN=AHNAK PE=1 SV=2	1033.06	0	3220.58	0	0	1352.41	29511.3	3845.63	0	4054.15	36059.8	2239.94	10303.3	0	883567	5.59161	2474.49	279.483	116.05	26.3529	0	28433.3	14930.1	0
109744	51.8636	2	878.909	1755.8	0.00402693	2.29351	78.38	VDVECPDVNIEGPEGK	[5] Carbamidomethyl (C)	AHNK_HUMAN	Neuroblast differentiation-associated protein AHNAK OS=Homo sapiens GN=AHNAK PE=1 SV=2	160243	175814	224645	34196.6	158113	4247.81	75481.9	91980.5	85561	111199	985172	3865	309885	86249.3	25606.1	13578.2	122405	10220.3	6875.21	357767	57545.8	178153	35269.3	275361
121681	40.5223	2	878.909	1755.8	0.00411194	2.34192	30.64	VDVECPDVNIEGPEGK	[5] Carbamidomethyl (C)	AHNK_HUMAN	Neuroblast differentiation-associated protein AHNAK OS=Homo sapiens GN=AHNAK PE=1 SV=2	797191	21218.9	113.24	12850.8	23448	2739.33	4941.21	803.297	36141.6	911.677	85800.8	648.4	854.788	0	5412.75	39171.4	2669.56	0	20452	38500.3	29842.1	407069	646.653	51067.4
126648	47.2579	2	878.902	1755.79	-0.00969776	-5.52328	21.82	VDVECPDVNIEGPEGK	[5] Carbamidomethyl (C)	AHNK_HUMAN	Neuroblast differentiation-associated protein AHNAK OS=Homo sapiens GN=AHNAK PE=1 SV=2	6269.94	808.057	22137.5	2462.9	5279.56	11864.8	24587.2	6228.6	357.495	4580.95	179794	0	16.9142	45.7718	12367.7	7598.26	976.709	660.633	7347.51	131784	72575.2	282713	348.337	20234.6
152671	53.1079	2	878.908	1755.8	0.00281249	1.60183	81.78	VDVECPDVNIEGPEGK	[5] Carbamidomethyl (C)	AHNK_HUMAN	Neuroblast differentiation-associated protein AHNAK OS=Homo sapiens GN=AHNAK PE=1 SV=2	779.77	480.447	88.9461	2961.7	0	0	0	0	0	0	539.533	0	0	279.543	0	218.824	0	0	337.725	0	453735	15.8735	3397.8	692.139
11728	82.0272	3	804.119	2409.33	0.00793323	3.29271	29.48	VKTPSFGISAPQVSIPDVNVNLK		AHNK_HUMAN	Neuroblast differentiation-associated protein AHNAK OS=Homo sapiens GN=AHNAK PE=1 SV=2	474965	355630	345724	19159.9	505106	11534.7	240340	168838	239490	275507	0	16105	0	154433	452921	668428	257812	477944	6782.08	0	495004	231497	117582	385717
63789	83.0626	3	804.118	2409.33	0.00442617	1.8371	35.96	VKTPSFGISAPQVSIPDVNVNLK		AHNK_HUMAN	Neuroblast differentiation-associated protein AHNAK OS=Homo sapiens GN=AHNAK PE=1 SV=2	1893.34	0	0	0	0	0	0	0	957.7	0	6480.56	53.0419	0	454.771	4077.7	0	0	0	457915	2275.51	0	0	0	0
68969	83.3267	3	804.118	2409.33	0.00514744	2.13646	25	VKTPSFGISAPQVSIPDVNVNLK		AHNK_HUMAN	Neuroblast differentiation-associated protein AHNAK OS=Homo sapiens GN=AHNAK PE=1 SV=2	1845.42	0	0	0	0	0	0	0	0	0	261264	0	32006	0	0	1464.79	0	0	21164.4	5112.72	0	0	0	0
11777	82.107	3	855.462	2563.37	0.0157584	6.14757	19.24	LKGEIDASVPELEGDLRGPQVDVK		AHNK_HUMAN	Neuroblast differentiation-associated protein AHNAK OS=Homo sapiens GN=AHNAK PE=1 SV=2	518963	264226	442372	103935	588850	148862	159351	336232	224021	203469	2428.58	132441	4083.62	119636	478402	1.04964e+06	479899	741751	131940	34153.2	634322	169064	173141	643684
17259	81.987	4	641.846	2563.35	0.00444382	1.7336	25.56	LKGEIDASVPELEGDLRGPQVDVK		AHNK_HUMAN	Neuroblast differentiation-associated protein AHNAK OS=Homo sapiens GN=AHNAK PE=1 SV=2	371099	36375.3	306833	42785.4	401031	0	17807.5	198026	157841	16667.6	5462.09	27947.3	3583.62	10885.4	315305	622708	268372	475555	55006.6	16039.8	559901	23381.8	103758	310520
20102	80.9018	3	855.462	2563.37	0.0163628	6.38336	16.52	LKGEIDASVPELEGDLRGPQVDVK		AHNK_HUMAN	Neuroblast differentiation-associated protein AHNAK OS=Homo sapiens GN=AHNAK PE=1 SV=2	0	148110	13771	299883	5721.59	7696.54	38059.9	591.116	5551.11	249881	16840.3	0	389003	81619.6	18665.7	2128.66	12259.9	11449.4	264168	42.2064	27742.9	479.977	18357.1	18804.4
48989	83.5537	4	641.846	2563.35	0.0046579	1.81711	20.47	LKGEIDASVPELEGDLRGPQVDVK		AHNK_HUMAN	Neuroblast differentiation-associated protein AHNAK OS=Homo sapiens GN=AHNAK PE=1 SV=2	2535.17	16.145	13.1541	6795.24	0	0	0	32972.4	1377.41	0	4103.1	1842.03	51903.6	0.0538793	0	5935.95	56763.3	0	10864.2	650769	5235.41	0	0	13543.8
54331	80.3794	4	641.846	2563.35	0.00514586	2.00748	19.3	LKGEIDASVPELEGDLRGPQVDVK		AHNK_HUMAN	Neuroblast differentiation-associated protein AHNAK OS=Homo sapiens GN=AHNAK PE=1 SV=2	212.603	611012	4108.13	9356.72	22658.6	67224.9	173318	3703.71	1790.06	331904	53264.7	26897	131225	136573	7893.42	24684.4	3147.05	19142.9	394832	1755.27	4587.59	9391.58	57134.4	18743.3
90336	83.1028	4	641.846	2563.35	0.00506776	1.97701	18.88	LKGEIDASVPELEGDLRGPQVDVK		AHNK_HUMAN	Neuroblast differentiation-associated protein AHNAK OS=Homo sapiens GN=AHNAK PE=1 SV=2	2626.16	4116.52	3829.79	13255.2	2870.97	1328.57	1865.28	2319.18	2700.07	0	239505	0	0.73864	2194.46	9726.17	4447.3	0	3663.48	0	2455.78	9793.95	0	5754	3425.28
124173	77.025	4	641.846	2563.36	0.00730421	2.84948	14.04	LKGEIDASVPELEGDLRGPQVDVK		AHNK_HUMAN	Neuroblast differentiation-associated protein AHNAK OS=Homo sapiens GN=AHNAK PE=1 SV=2	3084.86	10103.2	4964.99	521049	3036.06	3999.52	255.775	24620.7	0	1031.16	9716.25	18061.5	162.295	419.935	6359.15	0	16558.8	3768.22	404.344	2892.3	7896.48	198173	5745.22	1363.31
173328	87.1473	4	641.846	2563.35	0.00445016	1.73607	14.25	LKGEIDASVPELEGDLRGPQVDVK		AHNK_HUMAN	Neuroblast differentiation-associated protein AHNAK OS=Homo sapiens GN=AHNAK PE=1 SV=2	2.05399	75.3565	0	36.7311	0	0	0	0	0	0	1528.08	0	0	0	0	31.3842	0.911762	0	48.2803	3011.96	0	0	0	909.301
11947	76.4634	3	851.096	2550.27	-0.00295984	-1.1606	51.84	ADIDVSGPKVDVEVPDVSLEGPEGK		AHNK_HUMAN	Neuroblast differentiation-associated protein AHNAK OS=Homo sapiens GN=AHNAK PE=1 SV=2	4008.65	4.07165e+06	34388.4	1.48842e+06	170319	90356.5	2.4282e+06	187414	16744.9	2.17331e+06	124596	171545	9341.73	2.21556e+06	114885	8.30593e+06	152935	1.29752e+06	582111	327760	185588	2.17944e+06	7028.97	392701
12537	23.8919	2	394.729	787.444	0.000172992	0.219687	6.89	LKGPDVK	[2] Oxidation (K)|[4] Oxidation (P)	AHNK_HUMAN	Neuroblast differentiation-associated protein AHNAK OS=Homo sapiens GN=AHNAK PE=1 SV=2	86.4315	28444.9	284278	1566.58	1908.38	137.703	277105	7662.06	211057	362.093	7527.21	8591.15	12265.4	17095.6	386152	49192.7	6108.13	270256	295739	19467.9	1478.36	1228.29	4512.19	4581.66
25363	24.9911	2	394.729	787.444	0.000445674	0.565975	3.5	LKGPDVK	[2] Oxidation (K)|[4] Oxidation (P)	AHNK_HUMAN	Neuroblast differentiation-associated protein AHNAK OS=Homo sapiens GN=AHNAK PE=1 SV=2	0	156.435	1074.61	69.6868	2229.63	136.959	670.063	4242.01	5441.88	2164.58	22115.3	395.538	448247	836.063	1250.72	1542.45	4746.52	830.007	0	211.874	0	7.391	743.556	917.782
12641	24.6779	2	782.891	1563.77	-0.00627241	-4.01107	1.19	GPKVKGDMDISLPK	[11] Phospho (ST)	AHNK_HUMAN	Neuroblast differentiation-associated protein AHNAK OS=Homo sapiens GN=AHNAK PE=1 SV=2	104913	895813	1.12959e+06	46242.7	1.12365e+06	127729	598195	1.1076e+06	804634	815097	12277.1	434844	2.15049e+06	852659	1.7297e+06	1.63906e+06	958516	1.06437e+06	895438	2.10188e+06	1.96631e+06	171800	1.28552e+06	761079
12841	21.4398	2	344.193	686.371	0.000145735	0.212327	25.43	GLDLGGR		AHNK_HUMAN	Neuroblast differentiation-associated protein AHNAK OS=Homo sapiens GN=AHNAK PE=1 SV=2	0	209523	197092	556.867	25.0858	274.461	182702	935.591	151601	2999.11	213.386	25071.1	852.895	2386.47	318666	263147	0	278885	229327	12766.9	6424.25	9583.06	125.894	21834.4
14975	21.9654	2	344.193	686.371	0.000183262	0.267002	19.09	GLDLGGR		AHNK_HUMAN	Neuroblast differentiation-associated protein AHNAK OS=Homo sapiens GN=AHNAK PE=1 SV=2	0	28962.4	10345.2	0.869398	115.244	0	4528.53	98208.5	1841.76	1015.38	7448.67	8310.61	225183	131686	3702.01	8184.94	10664.9	16975.3	47770	570571	363.075	42.5393	3217.05	151519
16734	22.5009	2	344.193	686.371	7.52514e-05	0.109637	29.8	GLDLGGR		AHNK_HUMAN	Neuroblast differentiation-associated protein AHNAK OS=Homo sapiens GN=AHNAK PE=1 SV=2	766.071	319.632	4926	0	232024	14965.4	64.2981	108133	2428.14	275882	0	5247.07	1469.52	2792.67	5646.98	1774.05	197005	7227.11	160.277	7763.26	269426	230.733	615.726	4490.25
43717	23.804	2	344.193	686.371	4.36206e-05	0.0635526	28.49	GLDLGGR		AHNK_HUMAN	Neuroblast differentiation-associated protein AHNAK OS=Homo sapiens GN=AHNAK PE=1 SV=2	236.538	0	11863.1	1300.16	0	557.748	0	7690.48	3120.06	64.1103	180108	2077.25	591.563	5750.97	29398.3	521.207	16212	0	0	448.419	0	243.819	0	0
44112	21.9654	1	687.379	686.372	0.000605861	0.882702	---	GLDLGGR		AHNK_HUMAN	Neuroblast differentiation-associated protein AHNAK OS=Homo sapiens GN=AHNAK PE=1 SV=2	1731.55	3075.59	1820.83	0	2628.44	370.774	2467.69	122738	8.75494	22788.6	96989.1	3800.31	149963	97685.3	438.078	1777.59	32052.8	2372.63	1533.2	488871	0	1427.51	5192.86	113828
60603	22.5941	1	687.379	686.372	0.000670935	0.97751	---	GLDLGGR		AHNK_HUMAN	Neuroblast differentiation-associated protein AHNAK OS=Homo sapiens GN=AHNAK PE=1 SV=2	17871.6	0	412.916	0	169009	3056.78	1142.9	26372.6	475.502	163205	452.432	3644.61	0	650.261	130.312	5368.28	72425.1	623.829	2289.81	984.609	212167	300.918	36.1085	0
13464	53.8286	2	577.831	1153.65	0.00152235	1.3196	47.96	LNVGAPDVTLR		AHNK_HUMAN	Neuroblast differentiation-associated protein AHNAK OS=Homo sapiens GN=AHNAK PE=1 SV=2	30989.6	597373	394869	121706	568898	7425.63	509149	4463.43	155969	11476.1	46961.4	7154.83	513801	245190	12225.8	25492.1	17192.8	16555.1	12118.2	18820.6	44834.2	2092.94	118.435	559770
35928	51.5417	2	577.831	1153.65	0.00217257	1.88322	66.12	LNVGAPDVTLR		AHNK_HUMAN	Neuroblast differentiation-associated protein AHNAK OS=Homo sapiens GN=AHNAK PE=1 SV=2	18208.8	21716.8	3850.63	1933.96	40349.6	13175.2	3841.16	4179.72	3824.75	88352.6	76184.4	3652.56	50005.7	17749.3	24.8538	747196	101987	3040.45	0	16949.3	18575	8035.85	321.775	45399
40235	55.6985	2	577.831	1153.65	0.00167912	1.45549	58.15	LNVGAPDVTLR		AHNK_HUMAN	Neuroblast differentiation-associated protein AHNAK OS=Homo sapiens GN=AHNAK PE=1 SV=2	6.67259	0	287.969	38920	31435.7	44285	756.47	2.0325	2004.53	448368	97.6422	53.843	4921.42	25529.3	15970.8	2470.81	26683	24851.7	5924.4	3742.3	1.26535e+06	9406.51	564.48	19709.8
41683	42.8066	2	577.83	1153.65	0.000929201	0.805448	70.36	LNVGAPDVTLR		AHNK_HUMAN	Neuroblast differentiation-associated protein AHNAK OS=Homo sapiens GN=AHNAK PE=1 SV=2	10298.3	0	31.9964	598506	3163.2	0	1064.7	1254.45	309.347	0	20.8138	0	838.439	93.6346	881.98	0	216.516	654.384	171.097	2499.17	0	0	63198.6	3557.28
50956	54.7341	2	577.831	1153.65	0.00187817	1.62803	54.89	LNVGAPDVTLR		AHNK_HUMAN	Neuroblast differentiation-associated protein AHNAK OS=Homo sapiens GN=AHNAK PE=1 SV=2	428107	9843.54	827.387	123293	20662.3	25471.6	577.086	149678	7304.61	91.3031	8271.96	317.078	17545.5	23462	1818.12	2082.42	452412	61028.4	334.757	206716	42869.5	10948.1	5053.82	28537.2
55383	49.1466	2	577.831	1153.65	0.00186233	1.6143	76.72	LNVGAPDVTLR		AHNK_HUMAN	Neuroblast differentiation-associated protein AHNAK OS=Homo sapiens GN=AHNAK PE=1 SV=2	4842.92	133.393	800.53	11629.2	404.649	124466	853.352	2268.35	2378.64	561.554	6884.7	2243.86	3636.59	4689.02	599945	20804.2	571.335	26160.5	0	5128.86	10784	3448.16	7762.97	6193.12
64736	58.5658	2	577.831	1153.65	0.00171084	1.48299	52.86	LNVGAPDVTLR		AHNK_HUMAN	Neuroblast differentiation-associated protein AHNAK OS=Homo sapiens GN=AHNAK PE=1 SV=2	0	26379.2	24191.4	0	8397.74	0	7438.03	7256.68	1480.76	1278.2	0	35773.7	0	2003.52	31331.8	13007.5	135844	2903.53	3014.91	111.051	400.203	376083	7437.7	8915.64
67040	48.8046	2	577.831	1153.65	0.00102263	0.886432	49.73	LNVGAPDVTLR		AHNK_HUMAN	Neuroblast differentiation-associated protein AHNAK OS=Homo sapiens GN=AHNAK PE=1 SV=2	6192.21	363.726	16.0692	47583.4	9832.2	24663.9	242.863	2398.83	1119.74	1144.73	5138.26	4630.02	2677.21	1086.88	103367	40027.8	1552.67	10485.9	34169.4	4389.59	111981	2648.99	1645.32	6731.9
107755	66.9944	2	577.832	1153.65	0.00446654	3.87167	51.87	LNVGAPDVTLR		AHNK_HUMAN	Neuroblast differentiation-associated protein AHNAK OS=Homo sapiens GN=AHNAK PE=1 SV=2	3866.32	160255	3954.27	93558.8	106828	44775.2	239483	1002.65	25159.4	13413.1	10860.2	62594.8	527622	47972.1	40138.1	92625.6	12764.5	70233	228532	129499	46453.3	45395.6	5092.04	118226
13538	41.6895	3	574.937	1721.79	-0.0107682	-6.25404	---	LPSGSGAASPTGSAVDIR	[9] Phospho (ST)	AHNK_HUMAN	Neuroblast differentiation-associated protein AHNAK OS=Homo sapiens GN=AHNAK PE=1 SV=2	5373.83	8291.78	6526.17	3094.58	642373	2433.46	721000	6619.33	11134.7	3680.04	17798.9	45090	95634.2	1639.03	628180	3395.35	5282.17	25382.7	1.14132e+06	11109.8	101484	30519.8	7131.19	31270.4
58463	41.6895	2	861.902	1721.79	-0.00912226	-5.2981	79.53	LPSGSGAASPTGSAVDIR	[9] Phospho (ST)	AHNK_HUMAN	Neuroblast differentiation-associated protein AHNAK OS=Homo sapiens GN=AHNAK PE=1 SV=2	60478.6	20995.8	12429.1	21673.5	179671	1431.07	336109	76981.1	44780.4	295662	26146.5	0	89385.6	4437.55	235911	4286.67	57810.3	13121.2	556988	1295.15	414942	4215.71	221485	51597.6
13685	70.3519	2	856.448	1710.88	0.00224325	1.31117	84.85	VDIETPNLEGTLTGPR		AHNK_HUMAN	Neuroblast differentiation-associated protein AHNAK OS=Homo sapiens GN=AHNAK PE=1 SV=2	3.79219	103746	148609	58001.1	36091.6	14104.2	139762	163648	106312	35845.7	4393.52	10684.8	25730.4	7125.12	567765	29912.8	776.611	0	3.01223e+06	3.59301e+06	17464.7	693.638	177338	230.892
23080	71.7408	2	856.446	1710.88	-0.000925133	-0.540736	63.96	VDIETPNLEGTLTGPR		AHNK_HUMAN	Neuroblast differentiation-associated protein AHNAK OS=Homo sapiens GN=AHNAK PE=1 SV=2	2149.45	2.07458e+06	58212.2	527186	130829	4552.74	1.61407e+06	67950.3	25970	87988.6	363.762	77848.4	180197	35393.4	73376.1	707558	18765.3	26288.4	356053	525088	223888	112023	107513	8640.71
14098	32.1606	2	950.421	1898.83	0.00245827	1.29463	104.46	LKSEDGVEGDLGETQSR	[3] Phospho (ST)	AHNK_HUMAN	Neuroblast differentiation-associated protein AHNAK OS=Homo sapiens GN=AHNAK PE=1 SV=2	125975	643768	897269	118497	704006	13709.6	535347	49988.9	848926	21361.3	83005.1	1152.79	3.34666e+06	582520	417804	1.68667e+06	417640	132933	1.22563e+06	1.68071e+06	1567.87	137.208	2731.27	50050.1
16384	32.1606	3	633.95	1898.83	0.00246208	1.29664	---	LKSEDGVEGDLGETQSR	[3] Phospho (ST)	AHNK_HUMAN	Neuroblast differentiation-associated protein AHNAK OS=Homo sapiens GN=AHNAK PE=1 SV=2	15617	478017	434771	165369	430327	7639	331827	126439	463225	80738.5	222891	27101	1.54531e+06	388823	236471	986123	394796	78438.9	774983	1.13895e+06	2613.78	9728.87	12172.1	117702
26847	31.9002	3	633.95	1898.83	0.00212646	1.11988	23.77	LKSEDGVEGDLGETQSR	[3] Phospho (ST)	AHNK_HUMAN	Neuroblast differentiation-associated protein AHNAK OS=Homo sapiens GN=AHNAK PE=1 SV=2	26847.4	155881	248592	7476.75	52764	3403.43	3046.6	888848	1593.73	4613.24	42151.7	14.6786	42512.6	151836	1001.47	330579	755422	13185.3	2910.14	1302.29	2961.54	2379.5	1460.98	0
29347	31.8766	2	950.422	1898.83	0.00291711	1.53627	106.07	LKSEDGVEGDLGETQSR	[3] Phospho (ST)	AHNK_HUMAN	Neuroblast differentiation-associated protein AHNAK OS=Homo sapiens GN=AHNAK PE=1 SV=2	41582.5	0	469437	9579.89	0	0	0	1.92289e+06	0	2452.74	213912	3411.44	0	235080	1542.52	10006.9	1.04521e+06	19446.9	38.3439	61.037	0	0	0	0
37207	30.6918	3	633.95	1898.83	0.00246502	1.29818	44.57	LKSEDGVEGDLGETQSR	[3] Phospho (ST)	AHNK_HUMAN	Neuroblast differentiation-associated protein AHNAK OS=Homo sapiens GN=AHNAK PE=1 SV=2	8606.85	0	0	2458.64	9394.16	1632.42	2566.54	650.617	0	2105.32	1908.92	3544.96	2363	347.105	1.18859e+06	0	1415.65	1246.53	2317	29498.7	21853.6	24466.6	911.941	0
37812	25.1456	3	633.951	1898.83	0.00553149	2.91311	---	LKSEDGVEGDLGETQSR	[3] Phospho (ST)	AHNK_HUMAN	Neuroblast differentiation-associated protein AHNAK OS=Homo sapiens GN=AHNAK PE=1 SV=2	56184.6	121729	7658.78	1.05111e+06	44163	4518.23	71369.8	4339.31	3963.8	1392.59	4312.78	15967.8	33780.7	18020.3	100467	128109	882.154	15142.3	197996	0	48649.2	622.889	43266.4	73861.1
37960	29.3017	2	950.423	1898.83	0.00532441	2.80406	111.39	LKSEDGVEGDLGETQSR	[3] Phospho (ST)	AHNK_HUMAN	Neuroblast differentiation-associated protein AHNAK OS=Homo sapiens GN=AHNAK PE=1 SV=2	1.68213e+06	92112.5	132883	18801.4	185826	215107	1778.99	24897.8	183016	951.292	6195.96	810.731	292954	56524.1	7456.25	245146	9750.45	148971	155844	576792	13520.2	1988.84	131694	175519
38208	30.6918	2	950.423	1898.83	0.00611551	3.22068	98.18	LKSEDGVEGDLGETQSR	[3] Phospho (ST)	AHNK_HUMAN	Neuroblast differentiation-associated protein AHNAK OS=Homo sapiens GN=AHNAK PE=1 SV=2	2791.28	0	0	0	0	0	3178.59	101.441	0	0	0	0	62.5346	0.240067	2.16157e+06	0	0	0	0	26210	11277	4.21336	2821.45	0
41499	29.3794	3	633.95	1898.83	0.00309477	1.62983	35.71	LKSEDGVEGDLGETQSR	[3] Phospho (ST)	AHNK_HUMAN	Neuroblast differentiation-associated protein AHNAK OS=Homo sapiens GN=AHNAK PE=1 SV=2	1.10831e+06	5869.81	5723.74	1265.15	35951	698.935	63625.4	29932.8	5688.15	22183.8	68234	488.764	17471.2	5389.16	3942.89	0	16440.3	35526.8	3755.89	421722	1370.68	206024	23724.2	4011.33
44114	33.454	3	633.95	1898.83	0.00218916	1.1529	39.56	LKSEDGVEGDLGETQSR	[3] Phospho (ST)	AHNK_HUMAN	Neuroblast differentiation-associated protein AHNAK OS=Homo sapiens GN=AHNAK PE=1 SV=2	22304.5	143684	193038	67713.9	145787	16.611	240.976	172224	3874.15	207590	2028.99	10315.6	1254.57	36174.2	106218	280494	43011.5	104038	1428.09	55824.4	1.73793e+06	1907.12	3781.68	584775
46579	31.3716	2	950.422	1898.83	0.00390925	2.05877	84.46	LKSEDGVEGDLGETQSR	[3] Phospho (ST)	AHNK_HUMAN	Neuroblast differentiation-associated protein AHNAK OS=Homo sapiens GN=AHNAK PE=1 SV=2	698323	1551.2	0	2187.8	447.53	0	0	0	0	42693.6	0	13266.8	1357.9	0	1282.99	216.989	0	748917	0	18410	0	0	260.057	0
48959	31.3716	3	633.95	1898.83	0.00222364	1.17106	28.17	LKSEDGVEGDLGETQSR	[3] Phospho (ST)	AHNK_HUMAN	Neuroblast differentiation-associated protein AHNAK OS=Homo sapiens GN=AHNAK PE=1 SV=2	271713	0	1048.34	1802.22	1469.68	1157.48	0	0	0	389216	6701.22	0.00138312	0	0	319.186	2633.02	19739.1	428063	1991.82	24805.6	1894.13	331.018	6306.2	9630.02
60846	56.7402	2	950.423	1898.83	0.0047583	2.50592	60.38	LKSEDGVEGDLGETQSR	[3] Phospho (ST)	AHNK_HUMAN	Neuroblast differentiation-associated protein AHNAK OS=Homo sapiens GN=AHNAK PE=1 SV=2	79178.7	399422	334951	108178	173245	210235	88279	163067	45906.6	121428	141079	1.26461e+06	438480	121681	37912.3	438462	137663	112061	246668	556419	590074	45787.7	56300.2	138962
64692	27.5808	3	633.944	1898.81	-0.0143974	-7.58224	49.73	LKSEDGVEGDLGETQSR	[3] Phospho (ST)	AHNK_HUMAN	Neuroblast differentiation-associated protein AHNAK OS=Homo sapiens GN=AHNAK PE=1 SV=2	34837.6	1437.78	1177.87	672003	194.524	0	17615.1	16650.9	165.06	57299.9	31002.2	1334.48	787.14	2789.14	230261	2328.06	10787.6	15493.3	2206.01	15706.8	150797	0	763998	219.29
73837	25.0827	2	950.422	1898.83	0.0026775	1.41008	76.12	LKSEDGVEGDLGETQSR	[3] Phospho (ST)	AHNK_HUMAN	Neuroblast differentiation-associated protein AHNAK OS=Homo sapiens GN=AHNAK PE=1 SV=2	0	2553.13	524.037	835111	65.0816	22743.6	561.556	4387.02	187.003	7448.62	244850	2256.41	0	248.27	20505.4	6304.07	5140.73	0	13021.8	1392.89	5723.83	52781.3	0	14571.8
80797	27.5808	2	950.422	1898.83	0.00348521	1.83546	84.31	LKSEDGVEGDLGETQSR	[3] Phospho (ST)	AHNK_HUMAN	Neuroblast differentiation-associated protein AHNAK OS=Homo sapiens GN=AHNAK PE=1 SV=2	89.9046	0	0	812233	0	0	2552.47	220.964	0	0	0	173842	0	0	3448.6	0	0	0	6204.56	3837.85	57742.9	0	641536	40.7756
180385	59.0669	3	633.951	1898.83	0.00537528	2.83084	0.86	LKSEDGVEGDLGETQSR	[3] Phospho (ST)	AHNK_HUMAN	Neuroblast differentiation-associated protein AHNAK OS=Homo sapiens GN=AHNAK PE=1 SV=2	7420.8	22896.3	17467.7	101564	6743.47	462837	18929.4	48103.6	20645.7	7245.72	22713.2	18921.3	13113.3	21517.3	7962.95	15983.1	11236.3	17189.8	428.59	5112.81	3987.25	66981.5	1211.16	15264.2
14210	37.6961	3	466.921	1397.74	0.0013073	0.935299	42.61	VEGDLKGPEIDVK		AHNK_HUMAN	Neuroblast differentiation-associated protein AHNAK OS=Homo sapiens GN=AHNAK PE=1 SV=2	1.17811e+06	619287	464172	253132	705410	73798.8	457382	10607.3	176126	13224.1	537567	8851.85	572693	108140	757836	50117.3	24237.6	628076	627763	1.54718e+06	27357.3	25277.1	15320.4	46090.4
23496	27.6411	3	466.92	1397.74	-0.000768998	-0.550173	41.03	VEGDLKGPEIDVK		AHNK_HUMAN	Neuroblast differentiation-associated protein AHNAK OS=Homo sapiens GN=AHNAK PE=1 SV=2	0	432.027	0	2.54017e+06	1015.07	249.907	883.174	1711.31	405.814	1034.34	5001.69	0	2775.83	866.537	0	12562.4	652.956	132.402	824.374	21692.5	17914.8	33315.1	17824.1	35.9894
39186	41.5658	3	466.921	1397.74	-0.000136749	-0.0978358	34.95	VEGDLKGPEIDVK		AHNK_HUMAN	Neuroblast differentiation-associated protein AHNAK OS=Homo sapiens GN=AHNAK PE=1 SV=2	2112.05	21118.3	5598.31	9690.61	2658.96	305.004	202.074	1412.15	1938.71	30618.7	421.127	135.074	8335.03	2398.06	304.941	862.619	3048.4	1531.12	81293.1	937.087	1.58469e+06	463.354	213.134	4887.37
39357	37.6961	2	699.878	1397.74	0.00178507	1.27711	54.93	VEGDLKGPEIDVK		AHNK_HUMAN	Neuroblast differentiation-associated protein AHNAK OS=Homo sapiens GN=AHNAK PE=1 SV=2	57459.5	288783	332937	125133	21651	84286.2	60684.6	5099.55	126123	4566.3	325312	3377.15	411768	36415.1	8893.59	9469.31	4952.69	337577	446494	644541	32511.3	6119.49	73634	12812.9
44663	39.7164	3	466.921	1397.74	0.000419797	0.30034	41.28	VEGDLKGPEIDVK		AHNK_HUMAN	Neuroblast differentiation-associated protein AHNAK OS=Homo sapiens GN=AHNAK PE=1 SV=2	6393.51	99065.1	5690.31	19893.9	12411.7	285.406	33158.4	5023.99	12683.8	571086	13283.5	69.7055	4634.83	20074.6	32072.5	181795	2285.54	13307	4599.81	100358	5444.69	6063	404.349	18375.9
49229	36.5215	2	699.878	1397.74	0.00211009	1.50964	57.22	VEGDLKGPEIDVK		AHNK_HUMAN	Neuroblast differentiation-associated protein AHNAK OS=Homo sapiens GN=AHNAK PE=1 SV=2	492707	35473.6	5985.63	2413.98	360129	0	327040	19225.6	5460.96	18898.5	44713.3	23858.3	62051.6	3726.8	497586	67402.2	20764.8	46831.7	66398.4	58848.1	63323.1	12278.3	10581.5	54761
73204	44.376	3	466.92	1397.74	-0.000822985	-0.588797	40.18	VEGDLKGPEIDVK		AHNK_HUMAN	Neuroblast differentiation-associated protein AHNAK OS=Homo sapiens GN=AHNAK PE=1 SV=2	0	683.21	482.677	377.856	838.483	404.685	315.676	892.948	0	49086.6	1.67566	220.383	956.132	1301.85	210.77	0	3122.09	216.717	3151.5	4417.94	49675.7	491145	0	405.577
92294	27.621	2	699.878	1397.74	0.00138618	0.991729	---	VEGDLKGPEIDVK		AHNK_HUMAN	Neuroblast differentiation-associated protein AHNAK OS=Homo sapiens GN=AHNAK PE=1 SV=2	0	0	0	848751	6.40549	360.178	1778.76	209.553	0	862.387	79.8459	6971.44	166.045	287.248	0	3758.38	440.643	1435.96	5366.46	5503.1	6089.95	2676.91	2131.4	0
122849	71.5599	3	466.921	1397.74	0.00023402	0.167428	33.73	VEGDLKGPEIDVK		AHNK_HUMAN	Neuroblast differentiation-associated protein AHNAK OS=Homo sapiens GN=AHNAK PE=1 SV=2	53927.1	13341.9	3560.77	95.9914	477.341	0	37431.2	1856.19	2380.08	108696	548.43	2073.05	571465	1719.42	5241.78	21570.2	21531.8	5734.86	2011.16	0	11254.8	6366.34	649.569	1110.95
14371	81.9068	4	859.452	3433.78	0.00692727	2.01739	30.27	KQGFDLNVPGGEIDASLKAPDVDVNIAGPDAALK		AHNK_HUMAN	Neuroblast differentiation-associated protein AHNAK OS=Homo sapiens GN=AHNAK PE=1 SV=2	175474	987932	548822	292042	665267	0	453435	485954	320452	470195	75063.8	383086	0	221349	652017	888080	451286	596863	10987	4334.83	713542	412753	42588.5	451207
48060	83.1836	4	859.455	3433.79	0.0170899	4.97699	35.1	KQGFDLNVPGGEIDASLKAPDVDVNIAGPDAALK		AHNK_HUMAN	Neuroblast differentiation-associated protein AHNAK OS=Homo sapiens GN=AHNAK PE=1 SV=2	159.596	0	3518.93	0	2187.09	2299.73	0	3287.2	0	0	29447.9	0	13844.9	0	1992.84	0	3926.79	0	602543	84274	1631.7	0	0	0
88592	81.364	4	859.448	3433.76	-0.00974178	-2.83705	28.25	KQGFDLNVPGGEIDASLKAPDVDVNIAGPDAALK		AHNK_HUMAN	Neuroblast differentiation-associated protein AHNAK OS=Homo sapiens GN=AHNAK PE=1 SV=2	13097.7	3522.76	28.1079	50845.8	7627.82	13852.3	4452.81	6075.11	4121.42	20500.3	8532.81	14664.9	1014.83	4641.77	2988.24	0	7386.26	3406.15	11953	12872.7	4900.54	10879.9	5459.45	5866.38
91507	88.0563	4	859.452	3433.78	0.00651055	1.89603	28.77	KQGFDLNVPGGEIDASLKAPDVDVNIAGPDAALK		AHNK_HUMAN	Neuroblast differentiation-associated protein AHNAK OS=Homo sapiens GN=AHNAK PE=1 SV=2	0.303306	0	0	0	0	0	0	0	0	0	0.945495	0	0	0	0	0	0	0	83.4292	1340.9	0	0	0	0
14630	81.4849	4	981.257	3921	0.0112666	2.87341	50.99	GAKPQGHIGVDASAPQIGGSITGPSVEVQAPDIDVQGPGSK		AHNK_HUMAN	Neuroblast differentiation-associated protein AHNAK OS=Homo sapiens GN=AHNAK PE=1 SV=2	2.37589e+06	85452.9	1.90643e+06	101123	176677	246464	24005.7	1.15318e+06	1.1817e+06	265446	152761	62366.4	15200.3	230328	2.07687e+06	130918	1.61294e+06	170069	54636.1	2.58937e+06	3.10381e+06	30754.1	68113.2	295191
34913	80.8215	4	981.256	3921	0.00880681	2.24607	44.72	GAKPQGHIGVDASAPQIGGSITGPSVEVQAPDIDVQGPGSK		AHNK_HUMAN	Neuroblast differentiation-associated protein AHNAK OS=Homo sapiens GN=AHNAK PE=1 SV=2	107512	30728.7	7975	12033.6	1.70191e+06	51107.2	39457.6	14076.1	3796.81	22505.7	1.14629e+06	14196.2	18545.8	17058.8	376.459	7556.61	51808.8	1.55065e+06	20678.1	195051	130511	22887.2	745491	1.20858e+06
84593	81.4647	3	1308	3920.99	0.000373958	0.0953735	79.4	GAKPQGHIGVDASAPQIGGSITGPSVEVQAPDIDVQGPGSK		AHNK_HUMAN	Neuroblast differentiation-associated protein AHNAK OS=Homo sapiens GN=AHNAK PE=1 SV=2	99560.2	0	180977	0	0	289768	265.944	131153	95091.4	0	0	0	17905	0	0	0	89568.8	0	0	18212.3	375911	0	23018.3	1243.16
90049	85.0182	4	981.256	3920.99	0.00669255	1.70685	63.07	GAKPQGHIGVDASAPQIGGSITGPSVEVQAPDIDVQGPGSK		AHNK_HUMAN	Neuroblast differentiation-associated protein AHNAK OS=Homo sapiens GN=AHNAK PE=1 SV=2	0	197.482	0	470.715	0	0	0	1503.66	0	0	9496.39	2475.18	0	0	940.355	945.574	4140.41	983.528	0	6175.92	0	2139.84	3103.78	0
96962	79.052	4	981.256	3920.99	0.006445	1.64372	41.94	GAKPQGHIGVDASAPQIGGSITGPSVEVQAPDIDVQGPGSK		AHNK_HUMAN	Neuroblast differentiation-associated protein AHNAK OS=Homo sapiens GN=AHNAK PE=1 SV=2	2252.53	7287.85	5567.51	6655.38	3663.79	109316	7784.77	0	0	3523.86	3015.23	119385	72555.1	217972	17057.5	89854.6	20924	1211.87	60237.3	490.352	0	148.976	0	13299.2
142715	75.7195	4	981.257	3921	0.0107504	2.74176	34.34	GAKPQGHIGVDASAPQIGGSITGPSVEVQAPDIDVQGPGSK		AHNK_HUMAN	Neuroblast differentiation-associated protein AHNAK OS=Homo sapiens GN=AHNAK PE=1 SV=2	4956.88	0	2795.88	21998.4	1720.65	0	0	4514.19	298.334	8137.57	24711.9	0	0	2114.78	1232.69	3614.1	1589.72	0.058961	66115.2	40301.6	3271.79	46405.3	867.077	0
14723	33.7236	2	496.241	990.467	0.00153292	1.54768	46.09	LDFEGPDAK		AHNK_HUMAN	Neuroblast differentiation-associated protein AHNAK OS=Homo sapiens GN=AHNAK PE=1 SV=2	218408	443508	102600	21818.9	540546	193707	399826	528577	389028	510009	603747	5.08266e+06	931376	325501	35134.1	164082	578339	122760	531565	241773	1.2122e+06	3044.65	150589	471238
28721	32.8417	2	496.241	990.468	0.0023254	2.34779	43.07	LDFEGPDAK		AHNK_HUMAN	Neuroblast differentiation-associated protein AHNAK OS=Homo sapiens GN=AHNAK PE=1 SV=2	10012.3	94286.3	538966	28741.8	27882.2	36603.1	7982.05	2878.59	8058.75	24794.9	204566	336455	27185.3	18806	103364	948964	2778.44	522100	42977.8	1.05014e+06	15593.2	62659.9	18174	13163.3
14944	73.0871	2	855.432	1708.85	-0.0019967	-1.16844	71.64	VDIDVPDVNLEAPEGK		AHNK_HUMAN	Neuroblast differentiation-associated protein AHNAK OS=Homo sapiens GN=AHNAK PE=1 SV=2	18415.8	223773	17517.5	737110	24621.9	43319.1	574986	24264.2	14961.8	1.99041e+06	41966.4	24716.7	633881	91204.6	220247	3.36848e+06	38816.1	50636.2	813013	1.3751e+06	178689	166482	411.423	83599.9
15047	82.0272	3	728.395	2182.16	-0.00111969	-0.513109	36.23	TPSFGISAPQVSIPDVNVNLK		AHNK_HUMAN	Neuroblast differentiation-associated protein AHNAK OS=Homo sapiens GN=AHNAK PE=1 SV=2	910847	307901	565335	28290.5	489699	21698.5	106540	469195	375711	406357	159168	36345.8	2687	164156	621047	595532	562202	505900	200094	409619	906713	138248	289880	410426
22278	81.9269	2	1092.09	2182.17	0.00259355	1.18852	77.2	TPSFGISAPQVSIPDVNVNLK		AHNK_HUMAN	Neuroblast differentiation-associated protein AHNAK OS=Homo sapiens GN=AHNAK PE=1 SV=2	528433	0	539253	182617	616633	74490.3	0	182992	215250	449094	0	119218	10327.7	19229.1	689475	21566.2	319660	656163	20943.6	320.109	730571	248357	5538.07	373406
91533	80.721	2	1092.09	2182.17	0.00386772	1.77242	62.05	TPSFGISAPQVSIPDVNVNLK		AHNK_HUMAN	Neuroblast differentiation-associated protein AHNAK OS=Homo sapiens GN=AHNAK PE=1 SV=2	0	0	0	361.177	0	0	227839	2383.56	0	0	0	0	0	157.877	108.865	65035.9	1090.69	0	0	1112.55	10983	2564.82	181893	2426.26
127923	77.6474	2	1092.09	2182.17	0.00272425	1.24842	62.63	TPSFGISAPQVSIPDVNVNLK		AHNK_HUMAN	Neuroblast differentiation-associated protein AHNAK OS=Homo sapiens GN=AHNAK PE=1 SV=2	0	0	0	742384	0	0	0	2330.8	3544.91	3241.53	2489.23	0	45.5838	0	0	329.714	0	44270.5	0	1718.89	15616.5	0	0	6596.23
207257	86.1146	2	1092.09	2182.17	0.0047329	2.1689	52.53	TPSFGISAPQVSIPDVNVNLK		AHNK_HUMAN	Neuroblast differentiation-associated protein AHNAK OS=Homo sapiens GN=AHNAK PE=1 SV=2	595.321	0	109.409	41.7884	0	0	132.634	0	0	0	0	92.2997	0	57.7881	130.996	99.6719	0	0	0	0	0	0	174.975	0
15223	55.6783	3	564.284	1689.83	0.00804304	4.7597	80.91	IDVDAPDIDIHGPDAK		AHNK_HUMAN	Neuroblast differentiation-associated protein AHNAK OS=Homo sapiens GN=AHNAK PE=1 SV=2	2.22199e+06	19645.2	1.06855e+06	13116.9	111250	2492.57	422646	135153	1.30694e+06	349904	375913	12514.4	32987.1	19094.3	165086	42480.7	18723.6	85437.7	17748.6	2.95499e+06	116536	17495.8	24351.8	53980.9
15419	58.1765	3	564.281	1689.82	0.000553385	0.327481	81.21	IDVDAPDIDIHGPDAK		AHNK_HUMAN	Neuroblast differentiation-associated protein AHNAK OS=Homo sapiens GN=AHNAK PE=1 SV=2	1044.99	1.80512e+06	11912.7	9507.68	1.40447e+06	240.373	828741	76948.4	45169.1	44933.7	16452.1	58588.2	2353.07	21356.6	7508.36	68922.4	267113	782957	69230.6	18883.7	97105.2	16374.5	208.11	1.05062e+06
23677	81.9671	3	564.281	1689.82	0.0016466	0.97442	80.17	IDVDAPDIDIHGPDAK		AHNK_HUMAN	Neuroblast differentiation-associated protein AHNAK OS=Homo sapiens GN=AHNAK PE=1 SV=2	33311.5	4011.35	22949.9	170533	34393	29850.3	6278.88	56036.7	22526.9	4514.22	135.778	1.26795e+06	9.25614	1638.31	72117.4	0	60953.8	35928.5	2393.3	2786.95	13922.8	72758.5	2369.78	2928.62
25503	71.801	3	564.282	1689.82	0.00264272	1.56391	80.81	IDVDAPDIDIHGPDAK		AHNK_HUMAN	Neuroblast differentiation-associated protein AHNAK OS=Homo sapiens GN=AHNAK PE=1 SV=2	1.43908e+06	178070	483722	65684.3	1.10677e+06	1.20175e+06	169432	907159	433851	143201	1.19478e+06	1.19032e+06	1.17974e+06	1.4613e+06	771828	1.40997e+06	1.69471e+06	1.63133e+06	199350	1.75186e+06	2.05293e+06	165175	2.53689e+06	1.54726e+06
27030	57.0395	3	564.284	1689.83	0.00853906	5.05324	72.77	IDVDAPDIDIHGPDAK		AHNK_HUMAN	Neuroblast differentiation-associated protein AHNAK OS=Homo sapiens GN=AHNAK PE=1 SV=2	13428.6	18163.9	122574	6297.1	13112.3	1477.89	1550.23	15395.7	21235	9677.48	7176.6	1367.62	332863	94369.2	51584.2	2.15303e+06	17862.8	73642.5	79834.4	31681.8	1.46874e+06	41130.1	14432.5	5821.36
27778	76.4433	3	564.282	1689.82	0.00302426	1.78969	80.17	IDVDAPDIDIHGPDAK		AHNK_HUMAN	Neuroblast differentiation-associated protein AHNAK OS=Homo sapiens GN=AHNAK PE=1 SV=2	9535.36	4879.89	7526.29	26062.7	6223.45	1.43559e+06	4229.51	8497.86	12303	21563.2	24423	1.32402e+06	2.55452e+06	50928.3	14456.2	54416.3	10177.9	11512.8	4078.72	10827.7	9691.42	2085.43	2.68719e+06	7731.3
29165	61.0479	3	564.281	1689.82	0.00149971	0.887499	80.26	IDVDAPDIDIHGPDAK		AHNK_HUMAN	Neuroblast differentiation-associated protein AHNAK OS=Homo sapiens GN=AHNAK PE=1 SV=2	22580.8	16814.3	12565.5	5645.12	15790.4	46057.9	13650.9	36712	7233.99	84200.6	20728.2	1471.56	19040.2	1690.34	799.543	2185.89	3564.2	2856.48	58778.1	5776.29	2.85742e+06	2158.66	4716.85	27986.3
30936	59.2276	3	564.282	1689.82	0.0025911	1.53336	60.49	IDVDAPDIDIHGPDAK		AHNK_HUMAN	Neuroblast differentiation-associated protein AHNAK OS=Homo sapiens GN=AHNAK PE=1 SV=2	6313.69	214651	409.057	10967.3	10357.9	1786.87	8725.66	17451.2	21811.9	1.48597e+06	3659.2	15021.4	3563.67	4575.66	332.771	4905.5	60758.4	13845.1	26854.2	1120.37	2209.7	11472.2	830.366	8977.21
31370	49.0459	3	564.282	1689.82	0.00250888	1.4847	63.21	IDVDAPDIDIHGPDAK		AHNK_HUMAN	Neuroblast differentiation-associated protein AHNAK OS=Homo sapiens GN=AHNAK PE=1 SV=2	0	720.937	793.426	2.186e+06	1018.97	0	822.251	694.59	435.528	1788.24	103.193	0	305.141	592.265	2686.47	7084.1	2125.01	739.657	104.267	0	3322.32	406.155	2850.97	1.0192
34252	54.8551	3	564.281	1689.82	0.00107735	0.637553	64.89	IDVDAPDIDIHGPDAK		AHNK_HUMAN	Neuroblast differentiation-associated protein AHNAK OS=Homo sapiens GN=AHNAK PE=1 SV=2	4379.71	15672.3	7554.04	3032.86	2858.69	119.642	463.821	71668.1	17242.4	6233.98	6198.48	1746.86	0	2119.22	84510	3747.99	36740.2	150976	350.73	31224.4	54622.7	3956.56	1077.96	7345.39
73611	61.0681	2	845.914	1689.81	-0.00792828	-4.69178	95.17	IDVDAPDIDIHGPDAK		AHNK_HUMAN	Neuroblast differentiation-associated protein AHNAK OS=Homo sapiens GN=AHNAK PE=1 SV=2	679224	14242	37348.3	21737.2	19717.9	18478.4	29291.7	70690.8	71363.7	28009.7	18418.8	0	7790.96	5863.63	2772.72	756720	11370.7	299.152	8169.31	7099.22	1.56727e+06	107118	6052.66	388904
253688	49.0459	2	845.917	1689.82	-0.00246906	-1.46114	67.25	IDVDAPDIDIHGPDAK		AHNK_HUMAN	Neuroblast differentiation-associated protein AHNAK OS=Homo sapiens GN=AHNAK PE=1 SV=2	0	0	476.735	230517	0	482.079	3051.73	106.455	385.318	7.09335	128.479	0	1536.2	98.5576	0	3439.44	655.177	408.137	90.442	72.6553	4899.77	523.112	0	1775.81
15397	64.3244	2	827.914	1653.81	0.00337582	2.04124	100.66	VDIEAPDVSLEGPEGK		AHNK_HUMAN	Neuroblast differentiation-associated protein AHNAK OS=Homo sapiens GN=AHNAK PE=1 SV=2	561202	2.77138e+06	562616	499852	2.05617e+06	95820.6	1.26557e+06	75686.7	75719.7	2.246e+06	521153	209065	352911	404161	165961	3.42413e+06	380190	1.83803e+06	442280	1.12719e+06	189423	69938.1	11850.7	1.86247e+06
18988	65.5869	2	827.914	1653.81	0.00314263	1.90024	61.26	VDIEAPDVSLEGPEGK		AHNK_HUMAN	Neuroblast differentiation-associated protein AHNAK OS=Homo sapiens GN=AHNAK PE=1 SV=2	5088.63	5455.95	96838.9	327.91	27432.3	28630.1	20121.4	21311.3	24787.8	52558.7	330025	8362.47	147513	313838	13615.3	53166.5	35.4866	309112	29809.9	104584	5.3606e+06	50621.2	773.405	100874
19031	63.3578	2	827.914	1653.81	0.00383532	2.31908	89.99	VDIEAPDVSLEGPEGK		AHNK_HUMAN	Neuroblast differentiation-associated protein AHNAK OS=Homo sapiens GN=AHNAK PE=1 SV=2	89604.3	20236.6	62233.1	3134.98	14396.1	50201.3	463950	153025	57244.9	126177	382653	50570.5	33688.3	83233.7	342006	318283	73545.3	167102	3.76813e+06	107525	520525	12224.1	1928.08	15597.1
19680	62.9955	2	827.914	1653.81	0.00307287	1.85806	90.13	VDIEAPDVSLEGPEGK		AHNK_HUMAN	Neuroblast differentiation-associated protein AHNAK OS=Homo sapiens GN=AHNAK PE=1 SV=2	446027	35378.1	42040.7	13426.9	11583.7	522119	90752.6	26859.5	70055.3	89438	770067	120175	44040	3570.7	1.37969e+06	803188	24058.8	128255	673494	4.35891e+06	35793.9	15809	4556.62	49969.3
32815	66.9542	2	827.914	1653.81	0.00338283	2.04547	76.77	VDIEAPDVSLEGPEGK		AHNK_HUMAN	Neuroblast differentiation-associated protein AHNAK OS=Homo sapiens GN=AHNAK PE=1 SV=2	172543	879662	2.31604e+06	357431	1.54541e+06	406325	1.11356e+06	1.82868e+06	1.77069e+06	918703	530583	274707	718286	789873	2.53093e+06	1.33127e+06	1.79129e+06	1.14238e+06	1.58796e+06	514520	1.90599e+06	2.14098e+06	263698	1.58454e+06
36237	62.0914	2	827.914	1653.81	0.00395723	2.3928	50.81	VDIEAPDVSLEGPEGK		AHNK_HUMAN	Neuroblast differentiation-associated protein AHNAK OS=Homo sapiens GN=AHNAK PE=1 SV=2	2.83926e+06	21915.7	51274.8	610.571	34814.4	232669	56391	10068.8	2842.39	2499.79	5488.7	54684.9	35412.2	12426.3	1963.38	4850.3	7436.25	4815.95	65688.5	1975.81	7099.6	12021	16082.5	44660.5
49931	70.5731	2	827.908	1653.8	-0.0077787	-4.70351	77.65	VDIEAPDVSLEGPEGK		AHNK_HUMAN	Neuroblast differentiation-associated protein AHNAK OS=Homo sapiens GN=AHNAK PE=1 SV=2	80730.7	220875	1.46503e+06	32876.4	156151	1.81852e+06	108217	740898	784421	158364	41065.4	707032	2.27363e+06	180357	1.11982e+06	236023	604435	112447	87799.8	157581	247256	636563	1.58552e+06	61898.4
54528	76.724	2	827.913	1653.81	0.00167535	1.01302	85.63	VDIEAPDVSLEGPEGK		AHNK_HUMAN	Neuroblast differentiation-associated protein AHNAK OS=Homo sapiens GN=AHNAK PE=1 SV=2	4976.95	3681.92	10827.2	23561.8	102945	58834.6	6768.43	26237.6	8351.45	25255.5	471549	1.66203e+06	94975.8	98578	66982	46240.4	11529.2	7179.01	15062.6	28200.3	103949	25214.3	140772	155347
55261	77.5871	2	827.914	1653.81	0.00355398	2.14897	59.61	VDIEAPDVSLEGPEGK		AHNK_HUMAN	Neuroblast differentiation-associated protein AHNAK OS=Homo sapiens GN=AHNAK PE=1 SV=2	28053.8	17178.3	13309.5	34522.8	39220.2	1.78539e+06	4401.05	12148.1	14813.5	7842.24	10524.7	93992.7	47118.2	1092.71	21769	20610.7	2269.02	1833.2	68949.1	5175.18	96867.4	33302.6	5802.32	10725.4
15631	81.7661	3	1030.18	3087.53	0.00568234	1.84042	42.86	ADIKSPSLDVTVPEAELNLETPEISVGGK	[5] Phospho (ST)	AHNK_HUMAN	Neuroblast differentiation-associated protein AHNAK OS=Homo sapiens GN=AHNAK PE=1 SV=2	1.68278e+06	689561	1.03027e+06	58328.2	810733	629940	675069	1.12178e+06	638857	158310	1.60184e+06	594117	29203.9	265982	1.02807e+06	75811.2	442486	118116	321828	1.54174e+06	1.1154e+06	98906	129487	1.36243e+06
67473	85.8053	3	1030.18	3087.53	0.00469916	1.52198	42.06	ADIKSPSLDVTVPEAELNLETPEISVGGK	[5] Phospho (ST)	AHNK_HUMAN	Neuroblast differentiation-associated protein AHNAK OS=Homo sapiens GN=AHNAK PE=1 SV=2	4012.77	0	246.714	0	0	0	163.757	211.132	0	0	31341.4	0	0	0	423.809	159.538	139.732	211.538	121.568	336.21	0	38.4221	346.749	1096.53
88057	78.2289	3	1030.18	3087.52	-0.00173035	-0.560433	30.08	ADIKSPSLDVTVPEAELNLETPEISVGGK	[5] Phospho (ST)	AHNK_HUMAN	Neuroblast differentiation-associated protein AHNAK OS=Homo sapiens GN=AHNAK PE=1 SV=2	11362.7	2090.13	17452.4	890769	23286.1	17926	15014.9	23742.6	14784.9	4363.73	0	69554.6	55991.5	0	16829.1	16622.4	13893.9	178152	0	28618	142968	2512.04	68372.3	70419.5
16246	81.4446	4	943.475	3769.87	0.0190441	5.05168	24.25	AEGPEVDVNLPKADVDVSGPKVDVEGPDVNIEGPEGK		AHNK_HUMAN	Neuroblast differentiation-associated protein AHNAK OS=Homo sapiens GN=AHNAK PE=1 SV=2	1.50156e+06	478508	1.33438e+06	85984.5	393380	271940	208938	930933	707744	255855	358034	59653.6	14209.5	200694	1.03986e+06	546896	1.09564e+06	216899	128111	835678	1.96608e+06	93053.9	167256	730948
160472	84.991	4	943.472	3769.86	0.00676514	1.79454	17.27	AEGPEVDVNLPKADVDVSGPKVDVEGPDVNIEGPEGK		AHNK_HUMAN	Neuroblast differentiation-associated protein AHNAK OS=Homo sapiens GN=AHNAK PE=1 SV=2	4066.22	1144.72	355.534	248.372	0	0	1143.99	3148.23	0	573.594	0	32.5797	0	9.91422	0	585.208	1649.5	1144.55	0	4596.3	651.979	320.745	281.198	0
16278	21.4874	3	381.552	1141.63	0.00059204	0.51859	26.44	VKGDVDVSVPK		AHNK_HUMAN	Neuroblast differentiation-associated protein AHNAK OS=Homo sapiens GN=AHNAK PE=1 SV=2	7951.28	126034	75660.3	289.485	2385.93	0	52333.6	3974.66	39242.1	0	10039.5	3961.46	436.892	118.885	107270	157535	1744.57	135744	116152	303000	2636.61	0	270.801	14914.3
19267	21.4874	2	571.825	1141.64	0.00129502	1.13436	40.38	VKGDVDVSVPK		AHNK_HUMAN	Neuroblast differentiation-associated protein AHNAK OS=Homo sapiens GN=AHNAK PE=1 SV=2	25142	289904	180941	4148.62	75955.7	37420.5	93454.5	29017.1	77312.7	20612.4	60306	63053	157927	95335.6	434770	395234	15147.8	245132	312532	782546	63544.4	22110.1	755026	140465
89642	13.2365	3	381.552	1141.63	-9.29352e-05	-0.0814054	25.48	VKGDVDVSVPK		AHNK_HUMAN	Neuroblast differentiation-associated protein AHNAK OS=Homo sapiens GN=AHNAK PE=1 SV=2	54569.9	732.685	914.687	112573	1424.25	35.7668	7603.02	179.276	1614.6	0	0	375.36	0	3110.01	21193.2	11966.1	14.4833	6322.26	293.824	173.186	2261.21	524.896	11822.2	4056.32
128278	13.2182	2	571.825	1141.63	0.000573243	0.502125	---	VKGDVDVSVPK		AHNK_HUMAN	Neuroblast differentiation-associated protein AHNAK OS=Homo sapiens GN=AHNAK PE=1 SV=2	4088.64	170.433	2351.45	127084	0	1.19103	7996.88	0	728.021	0	671.493	717.211	0	6898.03	11859.7	11569.7	0	6335.23	421.847	496.773	0	0.160448	18.1462	6099.62
141619	79.5549	3	381.552	1141.63	0.000368677	0.322938	17.85	VKGDVDVSVPK		AHNK_HUMAN	Neuroblast differentiation-associated protein AHNAK OS=Homo sapiens GN=AHNAK PE=1 SV=2	0	1621.74	4669.05	0	0	191918	29.4619	0	1108.68	345.025	655.442	4715.75	0	5778.79	31790.5	338.761	0	0	394.344	0	2122.88	555.924	631.416	529.053
16354	74.7943	3	601.968	1802.88	-0.0130114	-7.21697	38.36	VDVNAPDVQAPDWHLK		AHNK_HUMAN	Neuroblast differentiation-associated protein AHNAK OS=Homo sapiens GN=AHNAK PE=1 SV=2	1.81863e+06	259137	35174.9	11333.2	271449	285452	2022.85	174638	16398.2	119625	22604.7	14388.6	51868.6	435547	2.4442e+06	5020.88	139644	136566	35230	46956.3	2.49602e+06	8942.46	95571.3	3.40611e+06
23265	78.5898	3	601.975	1802.9	0.00772512	4.28484	42.04	VDVNAPDVQAPDWHLK		AHNK_HUMAN	Neuroblast differentiation-associated protein AHNAK OS=Homo sapiens GN=AHNAK PE=1 SV=2	2.00967e+06	441002	1.44839e+06	52244	692125	313072	323540	803171	898564	496997	118831	908479	1.04815e+06	284767	2.1911e+06	1.51936e+06	1.07293e+06	45696.7	296249	74689.7	2.65379e+06	339964	173157	171985
26230	73.1473	3	601.968	1802.88	-0.0124881	-6.92669	38.29	VDVNAPDVQAPDWHLK		AHNK_HUMAN	Neuroblast differentiation-associated protein AHNAK OS=Homo sapiens GN=AHNAK PE=1 SV=2	20984.3	8495.56	0.0118169	838.353	1309.52	0	70762.2	5004.85	2588.89	48132.4	2489.67	80182	141426	5181.07	10353.1	713258	40594.8	6227.54	192353	952054	15436.9	1.03457e+06	25744.1	11863.7
42045	65.1501	3	601.973	1802.9	0.0025513	1.41511	36.44	VDVNAPDVQAPDWHLK		AHNK_HUMAN	Neuroblast differentiation-associated protein AHNAK OS=Homo sapiens GN=AHNAK PE=1 SV=2	2831.39	1102.23	3500.72	354985	978.522	12651.4	11219.9	283.796	918.504	739.949	2580.38	865.859	6801.38	1197.55	1447.46	6889.13	11804.2	2337.82	928747	11209.8	0	4004.45	1036.96	4495.34
54136	66.491	3	601.973	1802.9	0.00283582	1.57292	17.86	VDVNAPDVQAPDWHLK		AHNK_HUMAN	Neuroblast differentiation-associated protein AHNAK OS=Homo sapiens GN=AHNAK PE=1 SV=2	4743.4	688672	2633.96	31851.1	21760.1	7255.88	17449	1166.01	1513.05	33954.4	17670.6	2636.58	39636.1	1470.85	9747.56	81763.4	143966	1887.76	25724	90876.9	2852.72	10610.3	12618.9	17462.1
55431	56.3215	3	601.973	1802.9	0.00228323	1.26643	46.69	VDVNAPDVQAPDWHLK		AHNK_HUMAN	Neuroblast differentiation-associated protein AHNAK OS=Homo sapiens GN=AHNAK PE=1 SV=2	1092.25	693.359	30594.9	911485	2749.43	7249.02	3990.93	6479.52	9383.4	17073.8	33588.5	339.086	8675.43	3093.03	3902.88	1813.8	1691.06	3231.22	7362.81	14947.7	18282.8	17771.4	407.937	17846.2
94599	65.1501	2	902.451	1802.89	-0.0085456	-4.73993	---	VDVNAPDVQAPDWHLK		AHNK_HUMAN	Neuroblast differentiation-associated protein AHNAK OS=Homo sapiens GN=AHNAK PE=1 SV=2	18500	8136.14	8735.64	230781	8817.15	2945.29	12774.7	13831.8	1707.42	1286.59	11363.8	76260.9	27541.8	4245.39	11350.6	47115.2	91932.2	2151.18	522302	70275.1	11021.2	11203.2	27428	52989.9
16488	72.3439	3	840.76	2519.26	-0.0179871	-7.13981	29.54	ADVDISGPKVGVEVPDVNIEGPEGK		AHNK_HUMAN	Neuroblast differentiation-associated protein AHNAK OS=Homo sapiens GN=AHNAK PE=1 SV=2	1.13198e+06	1.14806e+06	525357	2.08819e+06	96559.8	3888.64	198409	480972	247284	43508.3	347373	8313.89	52557.3	98742.6	1.68226e+06	218693	811739	257103	136329	524232	812568	4.59914e+06	20985.8	797755
17437	82.0671	3	840.76	2519.26	-0.016674	-6.61857	43.35	ADVDISGPKVGVEVPDVNIEGPEGK		AHNK_HUMAN	Neuroblast differentiation-associated protein AHNAK OS=Homo sapiens GN=AHNAK PE=1 SV=2	66718.3	5977.18	170062	36777.4	133612	32881.6	10749.2	284062	259515	15881.5	76077.2	3.1297e+06	33.9801	10548.1	372541	50854.7	261167	315775	19486.4	6633.36	524655	53301.6	5218.34	63905.4
21636	67.4774	3	840.761	2519.26	-0.0151838	-6.02705	42.68	ADVDISGPKVGVEVPDVNIEGPEGK		AHNK_HUMAN	Neuroblast differentiation-associated protein AHNAK OS=Homo sapiens GN=AHNAK PE=1 SV=2	27004	309042	428814	59317.5	90167.3	755517	130649	1394.59	1950.93	147009	24009.3	0	3163.9	276015	271468	43227.3	267654	180923	6.02155e+06	1.57706e+06	49447.1	159199	9123.88	421172
34949	68.9445	3	840.76	2519.26	-0.016379	-6.50149	14.34	ADVDISGPKVGVEVPDVNIEGPEGK		AHNK_HUMAN	Neuroblast differentiation-associated protein AHNAK OS=Homo sapiens GN=AHNAK PE=1 SV=2	10826.2	2.29496e+06	49344	232435	648.113	11570.9	1.43066e+06	289776	103033	118613	21585.1	0	898.855	8738.59	378882	193290	15649.4	1243.2	103038	34981.9	22563.6	122540	784.073	1029.49
43711	74.8549	3	840.763	2519.27	-0.00736045	-2.92165	50.15	ADVDISGPKVGVEVPDVNIEGPEGK		AHNK_HUMAN	Neuroblast differentiation-associated protein AHNAK OS=Homo sapiens GN=AHNAK PE=1 SV=2	57625.7	337216	29839.9	1.46269e+06	15119.8	23502.5	205046	8713.57	10312.6	227339	4009.54	9913.07	313230	3.00061e+06	62189.1	710468	25332.6	7834.24	495785	25318.2	20153.7	111961	68163.1	17516.6
16867	45.7546	3	633.32	1896.94	0.00787816	4.1531	66.45	VESDLKGPEVDIEGPEGK		AHNK_HUMAN	Neuroblast differentiation-associated protein AHNAK OS=Homo sapiens GN=AHNAK PE=1 SV=2	1.07398e+06	7944.54	15221.2	2955.88	4185.93	49699.6	2284.96	161141	3205.08	380687	194911	1938.11	5349.83	941.025	123684	231275	141553	591877	7253.28	33802.6	3155.67	3585.99	5002.94	459009
24716	46.9365	3	633.32	1896.94	0.00646872	3.41009	82.97	VESDLKGPEVDIEGPEGK		AHNK_HUMAN	Neuroblast differentiation-associated protein AHNAK OS=Homo sapiens GN=AHNAK PE=1 SV=2	4334.2	562095	658236	3031.76	393526	14025.6	319897	13135.6	186937	16271.7	31978	996.92	600856	7052.55	30205	108638	17602.7	2406.01	716244	56641.5	935140	1250.66	0	693925
33696	47.9605	3	633.319	1896.94	0.00345877	1.82335	45.77	VESDLKGPEVDIEGPEGK		AHNK_HUMAN	Neuroblast differentiation-associated protein AHNAK OS=Homo sapiens GN=AHNAK PE=1 SV=2	7483.52	56945.2	23539.3	31682.3	171112	4230.63	3351.9	216234	19413.5	422694	410608	4094.35	26745	167325	67785.7	47631.7	460966	20389.1	199207	1.62688e+06	117693	36105.9	0	13922.2
71270	38.2196	3	633.319	1896.94	0.00414942	2.18744	68.31	VESDLKGPEVDIEGPEGK		AHNK_HUMAN	Neuroblast differentiation-associated protein AHNAK OS=Homo sapiens GN=AHNAK PE=1 SV=2	10142.6	10759.9	10554.2	864914	2427.38	0	34469.4	26557	11912.8	43094.2	15622.4	800.625	2199.62	5775.16	20989.9	5608.21	25489.3	8858.85	13746.9	36446.5	55638.2	6638.24	38907.4	49183.7
73878	50.2833	3	633.317	1896.93	-0.00349038	-1.84001	68.33	VESDLKGPEVDIEGPEGK		AHNK_HUMAN	Neuroblast differentiation-associated protein AHNAK OS=Homo sapiens GN=AHNAK PE=1 SV=2	67801.4	5391.43	43399.2	1838.14	540.676	939.84	8989.18	3253.88	16322.8	2717.7	31525.8	0	36632.6	3324.83	4538.35	4182.34	3227.14	3914.77	10886.4	67028.3	1.56193e+06	35784.6	8344.72	14088.2
112106	47.2378	2	949.474	1896.93	0.0021346	1.12529	61.97	VESDLKGPEVDIEGPEGK		AHNK_HUMAN	Neuroblast differentiation-associated protein AHNAK OS=Homo sapiens GN=AHNAK PE=1 SV=2	1416.09	126986	264142	0	55753.8	1697.04	132155	9806.93	49044.4	8235.13	433.561	0	205438	1021.05	1808.36	46195.6	4284.42	24.187	370642	0	351.08	639.992	0	278867
129682	81.1226	3	633.314	1896.92	-0.0105594	-5.56657	52.4	VESDLKGPEVDIEGPEGK		AHNK_HUMAN	Neuroblast differentiation-associated protein AHNAK OS=Homo sapiens GN=AHNAK PE=1 SV=2	10422	8055.75	23677.3	9615.39	5507.29	193544	1170.02	6709.43	10491.9	36187.3	6928.42	69014	41074.8	6419.11	15004.6	8456.51	24450.4	3628.98	3624.91	2318.86	22071.8	1029.41	9136.74	7521.98
157421	46.0003	2	949.474	1896.93	0.00222037	1.17051	54.7	VESDLKGPEVDIEGPEGK		AHNK_HUMAN	Neuroblast differentiation-associated protein AHNAK OS=Homo sapiens GN=AHNAK PE=1 SV=2	190647	1862.95	0	624.051	0	33636.9	71.2627	122.216	0	34396.9	95818	0	1067.25	0	2291.94	1778.88	0	181492	0	1856.37	64844.2	29039.7	25756.3	1951.02
218634	47.9605	2	949.474	1896.93	0.00272952	1.43891	50.81	VESDLKGPEVDIEGPEGK		AHNK_HUMAN	Neuroblast differentiation-associated protein AHNAK OS=Homo sapiens GN=AHNAK PE=1 SV=2	0	4237	0	311.799	15824.9	0	519.111	34649	518.8	3037.17	81854.2	0	3200.42	10908.6	1636.98	48317.2	80684.5	5836.2	8121.21	260846	85.3191	0	0	0
234984	50.3234	2	949.473	1896.93	0.00055812	0.294222	79.68	VESDLKGPEVDIEGPEGK		AHNK_HUMAN	Neuroblast differentiation-associated protein AHNAK OS=Homo sapiens GN=AHNAK PE=1 SV=2	12616.1	0	2904.22	21913.4	0	12.4191	0	0	21.5973	95.1236	102.313	242.528	1116.99	0	12688.3	0	0	0	0	10776	484581	22727.9	0	0
16904	36.2644	2	465.251	928.487	0.000237674	0.25598	39.38	GDVDVSLPK		AHNK_HUMAN	Neuroblast differentiation-associated protein AHNAK OS=Homo sapiens GN=AHNAK PE=1 SV=2	7069.14	289514	398953	3295.45	362235	651984	209306	283985	215223	150801	331055	75524.8	595789	143174	18275.8	596525	334476	392723	347509	759225	88801.5	28501.1	122423	289313
32076	37.219	2	465.251	928.487	-4.6563e-05	-0.0501494	41.21	GDVDVSLPK		AHNK_HUMAN	Neuroblast differentiation-associated protein AHNAK OS=Homo sapiens GN=AHNAK PE=1 SV=2	132994	3177.6	4698.2	11618.1	4402.13	50661	3970.02	8271.22	2780.46	160452	18050.4	67511.5	4188.71	2481.34	28642.5	2165.22	2945.04	1730.61	4782.47	3928.88	889502	9274.91	23203.9	2798.5
72324	32.8216	2	465.251	928.487	0.000420978	0.453402	58.77	GDVDVSLPK		AHNK_HUMAN	Neuroblast differentiation-associated protein AHNAK OS=Homo sapiens GN=AHNAK PE=1 SV=2	557852	44205.9	19563.5	104131	45742.3	15274.6	15579.8	24328.6	11391.9	17668.2	27042.8	826275	20555.8	12059.4	14423.5	81104.6	7718.57	26919.7	26262.3	51926	30356.8	35896.7	21592.7	5854.71
74021	34.6467	2	465.251	928.487	0.000377716	0.406808	37.84	GDVDVSLPK		AHNK_HUMAN	Neuroblast differentiation-associated protein AHNAK OS=Homo sapiens GN=AHNAK PE=1 SV=2	47585.2	23876.9	2760.84	738.506	9722.17	234708	32476	11477.7	9695.56	53768.4	41970.6	111994	15546.9	10815	520009	12263	19168.4	9768.15	45053.9	8221.58	52054.2	33.0326	30229.3	17489.6
17146	81.9269	4	942.98	3767.89	-0.0186492	-4.94948	19.67	AEGPEVDVNLPKADVDISGPKVGVEVPDVNIEGPEGK		AHNK_HUMAN	Neuroblast differentiation-associated protein AHNAK OS=Homo sapiens GN=AHNAK PE=1 SV=2	951189	216663	956234	106339	698091	109815	279286	669856	491644	517003	114510	382482	5078.54	142968	1.3979e+06	963981	527451	572345	362081	468345	833440	233647	50447.3	818350
90819	83.333	4	942.982	3767.9	-0.0126684	-3.36219	19.45	AEGPEVDVNLPKADVDISGPKVGVEVPDVNIEGPEGK		AHNK_HUMAN	Neuroblast differentiation-associated protein AHNAK OS=Homo sapiens GN=AHNAK PE=1 SV=2	22579.1	5072.33	1545.26	15732.1	0	2144.62	0	0	3141.84	5219.44	221922	2593.26	627.793	0	2667.93	4749.57	0	2614.69	62388	924462	4061.53	3141.93	5805.92	27820.1
195604	87.4689	4	942.987	3767.92	0.00883629	2.34514	8.28	AEGPEVDVNLPKADVDISGPKVGVEVPDVNIEGPEGK		AHNK_HUMAN	Neuroblast differentiation-associated protein AHNAK OS=Homo sapiens GN=AHNAK PE=1 SV=2	0	327.94	0	0	0	0	1.38195	0	0	100.575	0	0	0	0	0	0	0	0	2.66354	0	0	0	60.9958	0
17330	41.2669	3	629.31	1884.91	0.00103885	0.551142	---	HELTEISNVDVETQSGK		AHNK_HUMAN	Neuroblast differentiation-associated protein AHNAK OS=Homo sapiens GN=AHNAK PE=1 SV=2	203541	852924	136014	89178.9	494513	111796	568710	44943.6	34242.8	87382.2	672411	267220	175761	25584.7	357430	1.30544e+06	89952.6	35092.3	1.3076e+06	33010.5	259788	52862.4	213182	506490
35606	30.3131	3	629.31	1884.91	0.00217626	1.15457	81.78	HELTEISNVDVETQSGK		AHNK_HUMAN	Neuroblast differentiation-associated protein AHNAK OS=Homo sapiens GN=AHNAK PE=1 SV=2	10649.6	68.7248	0	1.60196e+06	0	57556.8	2250.45	18981.3	5.51166	2191.51	2099.13	2210.19	47.4749	352.4	19154.3	0	2854.99	917.042	1211.78	25.181	21234.2	34831	461.913	0
44605	39.3099	3	629.31	1884.91	0.00126596	0.671628	---	HELTEISNVDVETQSGK		AHNK_HUMAN	Neuroblast differentiation-associated protein AHNAK OS=Homo sapiens GN=AHNAK PE=1 SV=2	985706	16588	38095.5	18763.4	2660.02	8793.07	30554.5	28839.9	24117	1285.61	86937.8	92745.1	9908.98	2208.29	59286.4	79696.8	16625.4	51331.9	49226.2	51962.7	55000.9	11030.4	24440.5	78771.3
49377	41.2466	2	943.462	1884.91	0.0022237	1.17974	130.64	HELTEISNVDVETQSGK		AHNK_HUMAN	Neuroblast differentiation-associated protein AHNAK OS=Homo sapiens GN=AHNAK PE=1 SV=2	12095.7	124480	45687.7	66324.8	3121.39	18927.9	12210.8	7762.99	0	69536.4	279781	4270.44	42310.3	3434.95	1100.17	512622	15358.5	3971.41	970726	0	158599	4663.5	0	81034.6
57696	67.3966	3	629.309	1884.91	-0.000886849	-0.4705	58.91	HELTEISNVDVETQSGK		AHNK_HUMAN	Neuroblast differentiation-associated protein AHNAK OS=Homo sapiens GN=AHNAK PE=1 SV=2	25739.1	377474	2.05906e+06	95781.3	380316	274063	891453	1.48462e+06	686651	62278.8	386859	233496	344392	72770	1.69893e+06	769214	357148	151352	1.19232e+06	926830	231434	99725.3	156849	374404
59519	71.6001	3	629.31	1884.91	0.00270116	1.43305	84.35	HELTEISNVDVETQSGK		AHNK_HUMAN	Neuroblast differentiation-associated protein AHNAK OS=Homo sapiens GN=AHNAK PE=1 SV=2	4339.02	23158.7	28416.8	37634.4	35272.3	1174.53	9698.28	91830	43460	71428.7	27810.7	8255.51	2.48682e+06	6380.22	8704.19	14971.4	8678.67	579.406	4462.62	89992.3	7689.33	4679.9	18583.4	33599
65869	60.3646	3	629.312	1884.91	0.00728462	3.86471	55.8	HELTEISNVDVETQSGK		AHNK_HUMAN	Neuroblast differentiation-associated protein AHNAK OS=Homo sapiens GN=AHNAK PE=1 SV=2	1.7879e+06	51882	10894.3	73609.4	117774	41071.1	53781.8	41333.7	86262.6	67204.2	18372.4	7584.09	72525	178567	41966.4	51209.5	707424	311861	104328	40096.3	900224	374643	29516.9	69277.5
94424	80.4596	3	629.31	1884.91	0.00164066	0.870418	71.9	HELTEISNVDVETQSGK		AHNK_HUMAN	Neuroblast differentiation-associated protein AHNAK OS=Homo sapiens GN=AHNAK PE=1 SV=2	45704.3	1236.36	63187.7	11739.7	38875.9	160917	29936.8	68049.1	44721.2	20383.8	2862.45	393724	15515.9	2259.42	75258.4	7229.07	25941.2	27075.3	4312.68	96975.9	46695.7	9395.07	89041.6	7829.9
97357	40.8654	2	943.461	1884.91	0.00104179	0.552702	95.68	HELTEISNVDVETQSGK		AHNK_HUMAN	Neuroblast differentiation-associated protein AHNAK OS=Homo sapiens GN=AHNAK PE=1 SV=2	216.593	118517	8893.92	1653.1	68193.6	48900.6	3669.36	8753.54	479.267	1499.72	0	1026.3	16583.7	4598.87	8655.44	17886.4	8974.58	9100.49	8914.11	0	32463.3	389.197	163050	286997
127602	47.0571	2	943.46	1884.91	-0.000175776	-0.0932544	87.99	HELTEISNVDVETQSGK		AHNK_HUMAN	Neuroblast differentiation-associated protein AHNAK OS=Homo sapiens GN=AHNAK PE=1 SV=2	7263.88	772.233	4321.89	399.796	0	0	841.996	4577.79	576.244	2566.25	6428.63	7882.49	12352	0	6132.64	54560.6	2057.49	470.013	12814.3	344.61	11337.3	304542	0	5760.84
140848	39.2492	2	943.46	1884.91	-0.000853092	-0.452591	110.1	HELTEISNVDVETQSGK		AHNK_HUMAN	Neuroblast differentiation-associated protein AHNAK OS=Homo sapiens GN=AHNAK PE=1 SV=2	358505	2326.3	455.452	102416	362.937	10451.3	31047.2	4139.08	0	183	34496.2	0	5628.02	0	5334.75	46193.9	402.6	0	8351.42	43297.6	14009.3	467.802	0	1.8234
143375	40.3298	2	943.461	1884.91	0.000441457	0.234206	91.03	HELTEISNVDVETQSGK		AHNK_HUMAN	Neuroblast differentiation-associated protein AHNAK OS=Homo sapiens GN=AHNAK PE=1 SV=2	5522.87	243.45	0	3305.68	18009.2	40684.3	287881	10338.4	9133.85	0.961329	1286.38	0	1602.45	0	87252	0	551.357	334.469	10083	63.9594	23918.3	981.567	510.764	20874
194055	42.8191	2	943.462	1884.91	0.00373561	1.98186	95.25	HELTEISNVDVETQSGK		AHNK_HUMAN	Neuroblast differentiation-associated protein AHNAK OS=Homo sapiens GN=AHNAK PE=1 SV=2	0	1276.78	3428.18	8501.76	1803.09	35.3865	9238.82	1636.51	979.312	192070	0	0	0	472.353	130620	0	482.394	2701.55	5517.72	46743.5	25970.2	17301.1	0	655.248
17866	58.0426	2	834.411	1666.81	0.00328203	1.96906	107.98	VDIEGPDVNIEGPEGK		AHNK_HUMAN	Neuroblast differentiation-associated protein AHNAK OS=Homo sapiens GN=AHNAK PE=1 SV=2	12503.6	896654	56713.1	0	1.40989e+06	1227.65	250082	22987.3	51620.8	842422	84772.3	16972.1	71734.1	211639	34791.4	13631	595518	142630	117461	28026.4	2.7223e+06	158834	0	1.35651e+06
20504	56.821	2	834.411	1666.81	0.00252833	1.51687	115.19	VDIEGPDVNIEGPEGK		AHNK_HUMAN	Neuroblast differentiation-associated protein AHNAK OS=Homo sapiens GN=AHNAK PE=1 SV=2	5365.34	3331.56	1.04315e+06	1150.34	15755.1	2558.36	127445	158223	96480	14880.3	58258.3	1586.61	1.34024e+06	238365	1977.62	1.44735e+06	103683	380259	11456.8	3000.9	372994	326.481	3215.04	57483.5
64366	54.9939	2	834.411	1666.81	0.00315333	1.89184	115.09	VDIEGPDVNIEGPEGK		AHNK_HUMAN	Neuroblast differentiation-associated protein AHNAK OS=Homo sapiens GN=AHNAK PE=1 SV=2	929605	14814.2	17269.5	12675.1	15218.4	63259	18161	111110	2166.82	6366.65	1048.17	154.73	14362.1	4617.94	1.78743e+06	31823.5	132878	6768.01	20014.1	3581.84	10411.2	15813.7	6666.35	2795.17
18015	29.8515	2	380.216	758.418	0.000239277	0.315496	9.67	APSLDIK	[2] Oxidation (P)	AHNK_HUMAN	Neuroblast differentiation-associated protein AHNAK OS=Homo sapiens GN=AHNAK PE=1 SV=2	831.927	10847.8	774.58	568.794	2566.55	25853.3	37994.3	160298	6121.05	170914	269872	62569.6	626.944	2044.25	315.873	2866.26	104414	2937.01	7350.93	7883.27	13648.7	973.43	1440.21	3868.43
25473	20.0007	2	380.216	758.418	0.000142551	0.187959	7.67	APSLDIK	[2] Oxidation (P)	AHNK_HUMAN	Neuroblast differentiation-associated protein AHNAK OS=Homo sapiens GN=AHNAK PE=1 SV=2	4188.47	1365.15	215.495	365194	2070.55	1865.88	730.454	9863.19	9225.65	4481.21	4228.95	562.208	891.516	10637.5	976.324	2442.81	5207.88	11674.7	459.827	2900.43	6169.73	2240.23	0	5320.95
52682	29.8515	1	759.426	758.418	0.00102417	1.3504	---	APSLDIK	[2] Oxidation (P)	AHNK_HUMAN	Neuroblast differentiation-associated protein AHNAK OS=Homo sapiens GN=AHNAK PE=1 SV=2	0	0	324.849	642.888	150.517	8743.67	3386.67	132510	216.837	139628	178601	676.185	0	0	8.81225	0	88764.2	0	174.287	0	785.012	0	0	0
18626	16.1064	2	465.233	928.451	0.000357891	0.385471	44.91	GEGPEVDVK		AHNK_HUMAN	Neuroblast differentiation-associated protein AHNAK OS=Homo sapiens GN=AHNAK PE=1 SV=2	15185.6	88667.1	85275.2	20882.3	102618	36652.3	49835.1	91258.1	57798.1	135346	46168.7	23390.3	140262	73208.6	1706.95	5134.17	105957	105464	78997	18934.6	141846	5184.76	225.935	63572.4
18822	77.4469	2	1043.99	2085.96	0.00400951	1.92214	116.96	GPFVEAEVPDVDLECPDAK	[15] Carbamidomethyl (C)	AHNK_HUMAN	Neuroblast differentiation-associated protein AHNAK OS=Homo sapiens GN=AHNAK PE=1 SV=2	2.12661e+06	169106	1.76807e+06	190104	1.71276e+06	338591	157867	1.17862e+06	1.00503e+06	84511.4	1.24149e+06	288389	2.02387e+06	10023.3	57748	54718.4	1.3176e+06	23261.8	386136	188300	3.47453e+06	103382	1.55869e+06	1.57354e+06
25297	76.0413	2	1043.99	2085.96	0.00420298	2.01489	98.4	GPFVEAEVPDVDLECPDAK	[15] Carbamidomethyl (C)	AHNK_HUMAN	Neuroblast differentiation-associated protein AHNAK OS=Homo sapiens GN=AHNAK PE=1 SV=2	1858.7	5427.02	15345.3	103815	6041.86	110516	20063.7	11614.4	4270.31	166420	10218.3	267317	53017.7	20769.1	178337	31616	5864	1.56591e+06	13460.5	2.91017e+06	9561.08	1.31004e+06	9643.93	0
44069	75.4378	2	1043.99	2085.96	0.00455605	2.18416	122.06	GPFVEAEVPDVDLECPDAK	[15] Carbamidomethyl (C)	AHNK_HUMAN	Neuroblast differentiation-associated protein AHNAK OS=Homo sapiens GN=AHNAK PE=1 SV=2	21493.7	1.44999e+06	23358.9	442949	12450.5	46018.9	666418	35595.2	16673.7	1.01095e+06	20640	871.529	44562.2	686464	1.98792e+06	197297	9596.63	16594.8	148683	35854.2	11975.9	44369.5	41550	16475.5
49168	73.7898	2	1043.99	2085.96	0.00248865	1.19305	103.08	GPFVEAEVPDVDLECPDAK	[15] Carbamidomethyl (C)	AHNK_HUMAN	Neuroblast differentiation-associated protein AHNAK OS=Homo sapiens GN=AHNAK PE=1 SV=2	0	14467.1	3554.95	6045.34	290.089	25062.5	29773.6	8046.99	5282.11	3267.72	13759	22920.2	6542.39	5669.87	3157.15	2.19147e+06	5386.82	6672.24	1.35064e+06	4034.24	7468.02	231773	2.05014e+06	1095.28
55687	71.4796	2	1043.99	2085.96	0.00380205	1.82269	108.63	GPFVEAEVPDVDLECPDAK	[15] Carbamidomethyl (C)	AHNK_HUMAN	Neuroblast differentiation-associated protein AHNAK OS=Homo sapiens GN=AHNAK PE=1 SV=2	3845.47	1167.02	26298.7	1.29743e+06	0	18389.5	1381.19	5538.51	8684.08	1038.19	392.782	0	2949.19	1782.05	14672.9	12954.8	9254.84	20763.2	1925.86	6749.51	37413.8	1076.38	34423.8	0
18834	55.9399	2	604.333	1206.65	-0.0093932	-7.78445	36.12	VTAPDVDLHLK		AHNK_HUMAN	Neuroblast differentiation-associated protein AHNAK OS=Homo sapiens GN=AHNAK PE=1 SV=2	27.5289	453.597	1093.86	601.279	13669.1	25143.1	3872	22222.8	85849.8	1.38332e+06	10484.8	1473.29	31088.9	112848	12540.9	13897.3	30608.1	14718.4	18467.1	130156	2.60456e+06	137283	1240.65	55418.9
26352	48.8447	2	604.335	1206.66	-0.00445433	-3.69145	49.22	VTAPDVDLHLK		AHNK_HUMAN	Neuroblast differentiation-associated protein AHNAK OS=Homo sapiens GN=AHNAK PE=1 SV=2	3300.55	185054	8639.89	98356.3	11331.6	549.115	107809	1731.57	13432.4	15020.3	2138.62	56090.8	27680.5	312.909	19273.4	13185.9	895.858	3527.8	47796	22935.3	76972.5	16456.3	520.553	160510
29661	53.2882	2	604.333	1206.65	-0.00876481	-7.26369	60.66	VTAPDVDLHLK		AHNK_HUMAN	Neuroblast differentiation-associated protein AHNAK OS=Homo sapiens GN=AHNAK PE=1 SV=2	0	1419.23	20.9688	540.936	298.458	3632.83	289.21	137.389	104.983	0	19946.4	0	178.368	483.718	0	5199.94	0	943367	1.68959e+06	14043.2	231347	4220.38	0	545.399
44192	35.3804	3	403.228	1206.66	0.000670738	0.555863	48.86	VTAPDVDLHLK		AHNK_HUMAN	Neuroblast differentiation-associated protein AHNAK OS=Homo sapiens GN=AHNAK PE=1 SV=2	5841.44	6680.14	14750.3	422373	15909.1	29377.6	16364	23007.8	14623.1	8601.24	22198.3	24969.8	8762.89	11923.9	27443.3	7976.03	16656.5	5670.34	9394.17	3372.54	18981.1	9191.97	25778.9	11417.5
44850	48.7442	3	403.228	1206.66	0.00166493	1.37978	49.06	VTAPDVDLHLK		AHNK_HUMAN	Neuroblast differentiation-associated protein AHNAK OS=Homo sapiens GN=AHNAK PE=1 SV=2	4898.55	196049	7604.96	20661	42154.8	24268.5	118713	14703.1	49000.4	14334	7316.94	30687.6	17709.6	12036	107230	34264.6	11784.8	12650	55620.7	20671.7	24165.6	17063.2	16185.9	118865
55023	51.1502	3	403.228	1206.66	0.00230213	1.90785	46.47	VTAPDVDLHLK		AHNK_HUMAN	Neuroblast differentiation-associated protein AHNAK OS=Homo sapiens GN=AHNAK PE=1 SV=2	2394.1	11922.8	1138.13	2018.03	6346.51	10798.7	7196.8	0	11638.5	223282	5545.36	1229.34	44303.4	12944.2	2687.85	1465.83	10257.3	1579.22	1866.49	6703.16	689.686	2619.46	30119.8	936.517
55675	47.9605	3	403.228	1206.66	0.00219385	1.81812	---	VTAPDVDLHLK		AHNK_HUMAN	Neuroblast differentiation-associated protein AHNAK OS=Homo sapiens GN=AHNAK PE=1 SV=2	4751.67	13586.2	41392.5	8787.14	10144.9	35568.6	4776.98	11114.4	11295	5546.57	86219.2	21876.5	45623.4	22410.5	20279	6547.11	7811.49	6269.32	141579	284686	12582.6	8261.86	31458.4	8239.9
78848	53.1882	3	403.229	1206.67	0.00429743	3.56142	50.04	VTAPDVDLHLK		AHNK_HUMAN	Neuroblast differentiation-associated protein AHNAK OS=Homo sapiens GN=AHNAK PE=1 SV=2	4836.8	4996.76	4248.98	6288.33	2847.19	3546.14	7498.42	5204.57	3646.55	376.787	4919	5537.44	17921.6	4912.19	6813.54	2948.72	8382.54	22493.5	16635.3	3660.1	269665	4170.67	15602	3615.02
79444	46.6366	3	403.229	1206.66	0.00364015	3.01672	49.77	VTAPDVDLHLK		AHNK_HUMAN	Neuroblast differentiation-associated protein AHNAK OS=Homo sapiens GN=AHNAK PE=1 SV=2	8561.21	1373.7	1716.07	1594.31	482.261	6847.88	874.441	4126.73	2083.39	1829.76	1638.41	14442.9	619.834	2027.18	3956.64	204550	3654.61	48139.5	890.9	3249.65	2280.53	3001.54	3756.36	5453.26
100128	56.2012	3	403.229	1206.66	0.00296683	2.45871	46.1	VTAPDVDLHLK		AHNK_HUMAN	Neuroblast differentiation-associated protein AHNAK OS=Homo sapiens GN=AHNAK PE=1 SV=2	4645.02	3765.56	15544.5	6896.23	6577.05	11622.7	12545.5	10741.6	9931.46	4453.96	11738.7	17410.2	47473.4	34463.9	1794.17	9871.9	19374.1	8143.36	7168.17	12222.2	17102.5	212519	15245.9	23922.3
113956	47.9605	2	604.339	1206.66	0.00181304	1.50253	69.24	VTAPDVDLHLK		AHNK_HUMAN	Neuroblast differentiation-associated protein AHNAK OS=Homo sapiens GN=AHNAK PE=1 SV=2	0	826.497	23674	15809.2	331.176	7378.71	333.617	326.721	0	237.531	53441.8	2792.09	39611	22.2094	6525.46	2854.74	419.684	14131.1	9756.7	199843	1668.93	25097.9	22.5732	261.587
131744	71.8211	3	403.228	1206.66	0.00198667	1.64642	31.06	VTAPDVDLHLK		AHNK_HUMAN	Neuroblast differentiation-associated protein AHNAK OS=Homo sapiens GN=AHNAK PE=1 SV=2	179432	14586.8	11140.7	21047	10142.6	0	10153.2	11767.6	8726.04	15637.3	27439.7	37591.5	11730.4	25169.3	1657.07	42059.4	15431.6	114827	11182.1	23872.9	272433	3271.22	12936.3	7748.83
159978	35.3804	2	604.338	1206.66	0.000724387	0.600324	63.73	VTAPDVDLHLK		AHNK_HUMAN	Neuroblast differentiation-associated protein AHNAK OS=Homo sapiens GN=AHNAK PE=1 SV=2	0	954.644	16332.8	128670	3734.26	0	12356.4	6970.13	136.987	770.384	7209.58	0	3330.86	61.589	5063.58	230.446	2772.22	1194.91	3730.12	5208.39	7972.11	0	742.096	57041.5
195513	74.3723	3	403.23	1206.67	0.00754985	6.25681	49.22	VTAPDVDLHLK		AHNK_HUMAN	Neuroblast differentiation-associated protein AHNAK OS=Homo sapiens GN=AHNAK PE=1 SV=2	9933.55	3414.04	4036.69	2858.27	5564.75	47529.1	1021.46	818.824	1077.06	4514.13	12355.1	8170.22	1600.1	17001.9	1150.88	2967.13	78645.4	9607.32	5873.07	19507.9	5497.96	5489.03	1070.67	5362.83
195939	70.2512	3	403.228	1206.66	0.00187708	1.5556	31.41	VTAPDVDLHLK		AHNK_HUMAN	Neuroblast differentiation-associated protein AHNAK OS=Homo sapiens GN=AHNAK PE=1 SV=2	4380.44	14009	1661.43	6376.31	98636.5	2242.93	24624.9	7500.8	8203.47	10465	51005.1	2027.81	8564.74	34396.8	20427.6	9637.48	9565.32	7355.16	4160.07	3466.83	8271.19	7581.86	13577.6	56996.5
18874	74.4529	2	750.889	1499.76	0.00207283	1.38211	72.92	ISAPNVDFNLEGPK		AHNK_HUMAN	Neuroblast differentiation-associated protein AHNAK OS=Homo sapiens GN=AHNAK PE=1 SV=2	24097.5	32700.4	1.37691e+06	97023.5	185272	187862	862.518	1.43405e+06	1.57177e+06	59288.9	1.14442e+06	170443	1.796e+06	51714.1	565183	49316.9	40561.6	202592	48111.6	41331	10681.4	41113.6	547226	223233
20926	73.3076	2	750.892	1499.77	0.00689696	4.5987	71.22	ISAPNVDFNLEGPK		AHNK_HUMAN	Neuroblast differentiation-associated protein AHNAK OS=Homo sapiens GN=AHNAK PE=1 SV=2	1.24247e+06	27023.1	667187	20313.2	519850	89770.4	45826.1	515014	540045	105506	375914	141008	340932	738810	2.00276e+06	331857	294677	909034	20345.1	78877.7	2.4961e+06	47834.9	129427	403238
28410	70.1503	2	750.893	1499.77	0.00846109	5.64163	48.99	ISAPNVDFNLEGPK		AHNK_HUMAN	Neuroblast differentiation-associated protein AHNAK OS=Homo sapiens GN=AHNAK PE=1 SV=2	42904.9	746398	5211.06	45770.9	318169	306535	974506	8399.75	1069.21	116477	48913.3	0	20328.9	70464.8	11622.6	69227.7	159891	26624.4	39909.9	362005	22032.7	1351.86	11041.9	147698
69310	80.2789	2	750.888	1499.76	-0.000649435	-0.433025	47.82	ISAPNVDFNLEGPK		AHNK_HUMAN	Neuroblast differentiation-associated protein AHNAK OS=Homo sapiens GN=AHNAK PE=1 SV=2	71231.6	27118.5	161614	12012.6	87727.1	77956.2	32451.1	123021	83795.3	71937.9	40531.6	966284	154228	34766.9	77077.7	14506.1	52106.1	63910.6	6380.64	55571	158571	54503.5	213616	54228.2
251884	70.2715	3	500.922	1499.74	-0.0192647	-12.8452	---	ISAPNVDFNLEGPK		AHNK_HUMAN	Neuroblast differentiation-associated protein AHNAK OS=Homo sapiens GN=AHNAK PE=1 SV=2	2818.96	6992.93	672.854	2199.36	4882.29	2477.61	29088.2	982.86	259.289	1722.21	4182.4	21677.6	4942.71	5308.15	4253.3	4471.48	7973.19	2208.16	501.116	5599.1	1294.95	3379.58	202675	5010.15
18918	77.1454	3	726.375	2176.1	0.00088937	0.408699	40.33	VSVGAPDLSLEASEGSIKLPK	[16] Phospho (ST)	AHNK_HUMAN	Neuroblast differentiation-associated protein AHNAK OS=Homo sapiens GN=AHNAK PE=1 SV=2	1.06375e+06	86252.1	690974	233301	720796	95159.2	79215.6	707306	615603	212172	900721	66717.7	574819	49546.3	8087.36	15023	432887	5587.3	154031	167428	1.14725e+06	281855	460609	436238
44008	75.4378	3	726.373	2176.1	-0.00626753	-2.88016	58.12	VSVGAPDLSLEASEGSIKLPK	[16] Phospho (ST)	AHNK_HUMAN	Neuroblast differentiation-associated protein AHNAK OS=Homo sapiens GN=AHNAK PE=1 SV=2	21969.5	25511.6	19343.9	2258.35	4559	655.671	185745	18115.6	6219.11	457152	4179.66	553.721	24953.9	1837.09	77153.4	73865.9	11329.1	4597.46	9364.46	2870.9	3359.91	269661	19180.4	1549.36
50254	75.0958	3	726.377	2176.11	0.00729109	3.35053	33.65	VSVGAPDLSLEASEGSIKLPK	[16] Phospho (ST)	AHNK_HUMAN	Neuroblast differentiation-associated protein AHNAK OS=Homo sapiens GN=AHNAK PE=1 SV=2	5065.43	547147	15705.9	10533.7	213.44	24891.5	155087	9444.13	9095.22	11939.9	131989	0.568562	32759.8	13209.1	754344	27736.1	19663	13048.9	25160.1	19411.4	7208.99	7898.92	76907.8	1141.23
90077	73.689	3	726.376	2176.1	0.00202699	0.931475	23.52	VSVGAPDLSLEASEGSIKLPK	[16] Phospho (ST)	AHNK_HUMAN	Neuroblast differentiation-associated protein AHNAK OS=Homo sapiens GN=AHNAK PE=1 SV=2	8243.05	23.7811	11742.7	11632.4	104513	0	13267.1	0	0	3108.19	2333.65	0	2413.06	32228	805.971	480745	4196.22	57713	346244	278.093	38603.8	15797.7	35859.4	172521
137486	75.0353	2	1089.06	2176.11	0.00364304	1.67411	44.31	VSVGAPDLSLEASEGSIKLPK	[16] Phospho (ST)	AHNK_HUMAN	Neuroblast differentiation-associated protein AHNAK OS=Homo sapiens GN=AHNAK PE=1 SV=2	0	157455	0	0	0	0	4135.08	0	0	0	16490.8	0	0	565.337	177718	0	0	0	114.741	0	0	0	0	0
19164	13.3132	2	444.227	886.44	-2.02428e-05	-0.0228361	34.75	ADVDVSGPK		AHNK_HUMAN	Neuroblast differentiation-associated protein AHNAK OS=Homo sapiens GN=AHNAK PE=1 SV=2	58055.8	147969	189174	5578.6	3477.38	113484	100138	118256	139927	119106	4684.92	17923.9	122245	51161.6	329991	305198	192654	271709	133598	28391.9	232492	366504	39175.9	66622.4
27894	11.1772	2	444.227	886.44	0.000774878	0.874146	46.96	ADVDVSGPK		AHNK_HUMAN	Neuroblast differentiation-associated protein AHNAK OS=Homo sapiens GN=AHNAK PE=1 SV=2	131777	2339.88	3918.37	630.173	33025.2	738.968	16937.1	59329.5	670.817	19225.7	0	156.929	671.844	8592.87	37731.1	404074	11016.1	81028.2	148943	44183.2	7152.7	38399.9	126141	2520.27
19453	81.8267	3	688.996	2063.97	0.00372715	1.80582	51.18	MDIDAPDVEVQGPDWHLK		AHNK_HUMAN	Neuroblast differentiation-associated protein AHNAK OS=Homo sapiens GN=AHNAK PE=1 SV=2	449921	12488.6	535596	3568.18	155317	678540	4484.11	318685	230012	3537.05	15368.5	300582	2396.28	7381.93	679972	3581.76	432350	175676	15965.7	304960	514369	2230.32	60353.7	80510.8
50558	78.3293	3	689	2063.98	0.0157516	7.63172	24.2	MDIDAPDVEVQGPDWHLK		AHNK_HUMAN	Neuroblast differentiation-associated protein AHNAK OS=Homo sapiens GN=AHNAK PE=1 SV=2	198999	836368	1.9211e+06	110030	897145	95018.5	287708	341624	1.94834e+06	524906	563456	100613	1.51297e+06	87252.3	93595.4	246966	132538	687561	489871	811632	1.40493e+06	402364	1.73898e+06	646708
19521	80.9018	3	627.668	1879.98	0.00298957	1.59021	87.21	LPQFGISTPGSDLHVNAK		AHNK_HUMAN	Neuroblast differentiation-associated protein AHNAK OS=Homo sapiens GN=AHNAK PE=1 SV=2	1.31155e+06	186792	134302	15211.8	1.18421e+06	8828.52	327948	855382	177105	181777	559262	131198	381007	42358.2	925439	32757.6	745558	65547.6	100716	1.62428e+06	2.01677e+06	2747.61	790077	642357
22848	81.6055	3	627.668	1879.98	0.00307399	1.63512	68.23	LPQFGISTPGSDLHVNAK		AHNK_HUMAN	Neuroblast differentiation-associated protein AHNAK OS=Homo sapiens GN=AHNAK PE=1 SV=2	152085	11015.2	859637	45846.3	75259.8	353775	3517.51	229194	654807	18016	1596.84	28931.8	3589.4	60113.5	1.1882e+06	61235.1	75745.7	56702.4	193966	28767.5	83716.9	17387.5	32071.9	70484.1
25912	80.0175	3	627.668	1879.98	0.00359187	1.91059	54.41	LPQFGISTPGSDLHVNAK		AHNK_HUMAN	Neuroblast differentiation-associated protein AHNAK OS=Homo sapiens GN=AHNAK PE=1 SV=2	11462.6	23177.6	6315.52	11838.7	6709.57	15443.1	4047.04	12740.9	2372.35	23513.1	466703	3913.43	1.09342e+06	62636.8	12650.6	4644.88	7679.54	884619	8388.68	13331.4	12204.8	658.578	5202.14	224193
67070	78.5495	3	627.668	1879.98	0.00409575	2.17861	77.86	LPQFGISTPGSDLHVNAK		AHNK_HUMAN	Neuroblast differentiation-associated protein AHNAK OS=Homo sapiens GN=AHNAK PE=1 SV=2	6897.89	173082	11872.7	1510.14	3459.08	45053.5	252265	21093.9	21840.4	414220	9068.27	20512.1	1940.43	235596	5136.77	725825	11883.6	3481.11	19092.4	4025.84	9903.65	141894	7451.82	254.802
88934	83.4947	3	627.668	1879.98	0.00288484	1.53451	48.1	LPQFGISTPGSDLHVNAK		AHNK_HUMAN	Neuroblast differentiation-associated protein AHNAK OS=Homo sapiens GN=AHNAK PE=1 SV=2	6034.91	9504.02	4301.09	14446.5	0	11123.1	8383.93	0	3900.89	3810.72	119827	3378.01	0	6459.08	7530.61	14082.7	2344.58	1372.46	42073.4	64874.4	27924.8	6678.93	4487.51	28054.2
92054	77.1454	3	627.668	1879.98	0.00218143	1.16035	63.77	LPQFGISTPGSDLHVNAK		AHNK_HUMAN	Neuroblast differentiation-associated protein AHNAK OS=Homo sapiens GN=AHNAK PE=1 SV=2	14383.5	16019.7	7057.92	1656.89	2609.44	13955	16738	3711.06	11043	1513.25	59162.8	67241.6	4288.81	72314.3	1010.11	143007	5695.28	485.168	121946	2554.11	5111.6	5473.75	13927.9	0
123930	56.6999	3	627.668	1879.98	0.00283653	1.50881	42.44	LPQFGISTPGSDLHVNAK		AHNK_HUMAN	Neuroblast differentiation-associated protein AHNAK OS=Homo sapiens GN=AHNAK PE=1 SV=2	382.954	4994.1	562.039	402617	6326.5	333.072	11043	329.985	245.335	154.077	1328.79	4477.8	7736.52	11392.7	1185.23	3034.34	190.257	3869.14	202.609	126.126	1345.24	4391.96	8955.49	3496.24
19819	81.9269	3	503.956	1508.85	0.00146945	0.973891	57.46	ISIPDVDLDLKGPK		AHNK_HUMAN	Neuroblast differentiation-associated protein AHNAK OS=Homo sapiens GN=AHNAK PE=1 SV=2	321395	0	193221	1099.37	195469	37.898	0	104408	73737.9	0	12838.5	5518.24	21779.3	2.00621	224383	19665.7	145523	182724	3209.26	46950.4	295487	1.10515	6286.65	128315
84519	79.6754	3	503.955	1508.84	-0.000579482	-0.384057	53.3	ISIPDVDLDLKGPK		AHNK_HUMAN	Neuroblast differentiation-associated protein AHNAK OS=Homo sapiens GN=AHNAK PE=1 SV=2	0	7550.39	7709.37	0	1759.92	4212.99	14236.2	2845.74	3821.87	4275.06	2933.14	1060.54	164211	60033.2	0	316065	2905.94	454.442	3085.65	0	10346.8	728.922	1212.01	1459.24
151970	77.3667	3	503.956	1508.85	0.00217895	1.44412	60.5	ISIPDVDLDLKGPK		AHNK_HUMAN	Neuroblast differentiation-associated protein AHNAK OS=Homo sapiens GN=AHNAK PE=1 SV=2	2117.6	142109	0	28774.2	0	7061.82	2438.68	0	0	24273	577.138	5186.78	11022.7	683.494	2049.96	0	0	1799.74	0	1053.69	1465.22	1101.03	11592.4	0
162152	78.4494	3	503.956	1508.85	0.00153564	1.01776	53.97	ISIPDVDLDLKGPK		AHNK_HUMAN	Neuroblast differentiation-associated protein AHNAK OS=Homo sapiens GN=AHNAK PE=1 SV=2	0	3138.59	1875.7	2090.85	331.222	19072.1	50445.6	580.644	2586.52	90164	893.942	332.411	3087.27	1507.1	1010.2	0	0	481.528	0	0	527.883	3406.24	7559.21	0
19986	82.0272	4	689.608	2754.4	0.00367651	1.33478	40.77	VDIKAPEVNLNAPDVDVHGPDWNLK		AHNK_HUMAN	Neuroblast differentiation-associated protein AHNAK OS=Homo sapiens GN=AHNAK PE=1 SV=2	214229	126987	232342	86439.5	178376	44117	77074.9	119556	68846.5	244761	466.927	53867.2	0	21129.3	202157	355791	172185	220853	1635.15	33799.8	169481	132579	9389.19	187793
76082	81.4647	4	689.608	2754.4	0.00475829	1.72753	19.83	VDIKAPEVNLNAPDVDVHGPDWNLK		AHNK_HUMAN	Neuroblast differentiation-associated protein AHNAK OS=Homo sapiens GN=AHNAK PE=1 SV=2	4297.84	232169	0	22491.1	1395.14	58411	93433.3	5933.14	3449.88	4413.21	6783.24	23166.2	7040.52	56925.7	23317.8	0	3927.34	1671.91	805.979	1531.59	0	0	53758.8	8111.59
173797	79.7158	4	689.608	2754.4	0.00489279	1.77636	28.63	VDIKAPEVNLNAPDVDVHGPDWNLK		AHNK_HUMAN	Neuroblast differentiation-associated protein AHNAK OS=Homo sapiens GN=AHNAK PE=1 SV=2	1758.73	18258.5	935.939	237.664	10904.9	1972.31	31324.7	3007.59	687.886	0	1446.74	3554.13	0	991.598	0	1585.21	4474.23	72022.6	3567.72	21.4861	3539.88	131670	1325.03	2811.22
20839	49.5477	3	854.089	2559.25	-0.00942394	-3.6823	4.5	KPDIDITGPKVDINAPDVEVQGK	[3] Oxidation (D)|[10] Oxidation (K)|[12] Oxidation (D)|[14] Oxidation (N)|[16] Oxidation (P)|[17] Oxidation (D)|[23] Oxidation (K)	AHNK_HUMAN	Neuroblast differentiation-associated protein AHNAK OS=Homo sapiens GN=AHNAK PE=1 SV=2	3966.35	70124.4	3511.95	10258.8	78511.9	6226.18	103312	10017.4	1382.84	2464.4	16623.9	1805.04	74.4681	9907.06	44736.4	1743.27	4395.88	1.99971e+06	44079.4	17504.5	21878.3	1130.5	2128.91	12929.3
133604	49.5679	2	1280.63	2559.25	-0.00982473	-3.8389	---	KPDIDITGPKVDINAPDVEVQGK	[3] Oxidation (D)|[10] Oxidation (K)|[12] Oxidation (D)|[14] Oxidation (N)|[16] Oxidation (P)|[17] Oxidation (D)|[23] Oxidation (K)	AHNK_HUMAN	Neuroblast differentiation-associated protein AHNAK OS=Homo sapiens GN=AHNAK PE=1 SV=2	0	1760.49	0	0	4789.59	0.00292826	0	0	0	0	0	78.77	0	0	0	0	0	488647	0	0	0	313.422	0	0
21197	73.8701	3	860.102	2577.28	0.00377884	1.46621	18.6	ADIDVSGPKVDVDIPDVNIEGPDAK		AHNK_HUMAN	Neuroblast differentiation-associated protein AHNAK OS=Homo sapiens GN=AHNAK PE=1 SV=2	89954	138291	37163	1.14494e+07	58384.8	387422	121343	65347.1	48249.1	551117	23653.9	50358.7	71277.3	201165	96620.6	542817	60637.6	66518.8	309153	13577.2	146275	169767	68909.2	53870.7
22113	17.7505	3	370.537	1108.59	0.000513677	0.463362	33.32	VSAPEVSVGHK		AHNK_HUMAN	Neuroblast differentiation-associated protein AHNAK OS=Homo sapiens GN=AHNAK PE=1 SV=2	59771	147089	161685	3311.89	36793.4	37.7446	135197	9225.26	132792	73206.6	5704.68	237.15	54746.1	89357.9	128503	164081	22944.2	184693	138389	226911	17767.4	13867.6	2543.51	138168
39201	17.7505	2	555.302	1108.59	0.000844954	0.76219	64.89	VSAPEVSVGHK		AHNK_HUMAN	Neuroblast differentiation-associated protein AHNAK OS=Homo sapiens GN=AHNAK PE=1 SV=2	21551.7	119938	189965	2217.56	49937.1	7657.8	114522	41300.5	141580	116398	13619.2	491.899	93087.8	102713	256467	164726	54140	162942	1903.85	37819.8	14238.4	11901.2	98119.7	168734
68022	17.2915	2	555.302	1108.59	0.00175614	1.58412	52.46	VSAPEVSVGHK		AHNK_HUMAN	Neuroblast differentiation-associated protein AHNAK OS=Homo sapiens GN=AHNAK PE=1 SV=2	3665.89	8566.6	3479.31	1084.9	146.209	722.762	971.368	1712.35	2711.56	0	3241.94	0	0	482.714	8898.2	12382.9	280.888	5744.63	10804	419882	742.655	1023.98	14866	1209.41
75012	18.3879	2	555.302	1108.59	0.00111363	1.00455	66.42	VSAPEVSVGHK		AHNK_HUMAN	Neuroblast differentiation-associated protein AHNAK OS=Homo sapiens GN=AHNAK PE=1 SV=2	83825.2	4109.37	1227.18	690.89	150816	3135.69	723.53	138759	817.733	81870	27594.9	6029.28	117840	9631.37	28782.4	7785.89	106008	3496.23	2128.33	12210.3	38534.2	13704.9	597.778	1410.1
87616	19.7036	3	370.537	1108.59	0.000931732	0.840467	---	VSAPEVSVGHK		AHNK_HUMAN	Neuroblast differentiation-associated protein AHNAK OS=Homo sapiens GN=AHNAK PE=1 SV=2	134687	506.563	128.96	988.39	94.8826	45.6717	201.181	259.206	106.631	298.688	309.069	15938.5	10413.3	10937.5	214.554	72239.3	3179.45	346.333	2877.99	1378.5	270749	937.07	0	22.5495
91598	15.2831	2	555.302	1108.59	0.00168032	1.51573	64.27	VSAPEVSVGHK		AHNK_HUMAN	Neuroblast differentiation-associated protein AHNAK OS=Homo sapiens GN=AHNAK PE=1 SV=2	296131	262.897	540.382	3959.83	22568.3	700.906	220.385	374.46	149.89	4088.2	476.338	3416.35	567.027	2043	16539.5	69522.7	1328.97	8495.74	3600.79	11247.9	15157.9	5333.28	519.104	10120.3
119782	19.7036	2	555.302	1108.59	0.00123342	1.1126	64.54	VSAPEVSVGHK		AHNK_HUMAN	Neuroblast differentiation-associated protein AHNAK OS=Homo sapiens GN=AHNAK PE=1 SV=2	124682	4780.98	3030.71	476.576	6.01479	1109.17	2041.74	2319.46	1773.34	2199.21	8690.35	0	14676.9	18527.4	656.432	76956.6	6583.17	2881.83	10455.1	3027.57	225870	297.673	66977.2	2814.36
22862	24.9295	2	401.209	800.404	0.00153825	1.92184	6.14	GPEVDIR	[2] Oxidation (P)	AHNK_HUMAN	Neuroblast differentiation-associated protein AHNAK OS=Homo sapiens GN=AHNAK PE=1 SV=2	4173.59	36338.5	300.423	10609.7	22082.6	60796.2	2745.23	32312.3	19720.3	1464.78	660978	139010	75858.5	3986.53	19775.5	35371.1	1511.91	2928.14	12532.7	0	5439.05	2379.92	7344.54	15544.4
23031	78.5898	3	863.745	2588.21	-0.00509993	-1.97044	0.32	MPEINIKAPKISIPDVDLDLK	[1] Oxidation (M)|[2] Oxidation (P)|[7] Oxidation (K)|[9] Oxidation (P)|[10] Oxidation (K)|[12] Phospho (ST)|[14] Oxidation (P)|[15] Oxidation (D)|[17] Oxidation (D)|[19] Oxidation (D)|[21] Oxidation (K)	AHNK_HUMAN	Neuroblast differentiation-associated protein AHNAK OS=Homo sapiens GN=AHNAK PE=1 SV=2	18692.2	9551.13	94412.3	35165.9	579445	106460	10231.1	19887	278831	4169.4	1.02646e+06	67276.7	838801	830655	155455	1.3333e+06	15238.2	428700	7177.51	294640	103967	38984	14083.6	378502
23496	27.6411	3	466.92	1397.74	-0.000768998	-0.550173	16.33	VEGDLKGPEVDIK		AHNK_HUMAN	Neuroblast differentiation-associated protein AHNAK OS=Homo sapiens GN=AHNAK PE=1 SV=2	0	432.027	0	2.54017e+06	1015.07	249.907	883.174	1711.31	405.814	1034.34	5001.69	0	2775.83	866.537	0	12562.4	652.956	132.402	824.374	21692.5	17914.8	33315.1	17824.1	35.9894
39186	41.5658	3	466.921	1397.74	-0.000136749	-0.0978358	37.31	VEGDLKGPEVDIK		AHNK_HUMAN	Neuroblast differentiation-associated protein AHNAK OS=Homo sapiens GN=AHNAK PE=1 SV=2	2112.05	21118.3	5598.31	9690.61	2658.96	305.004	202.074	1412.15	1938.71	30618.7	421.127	135.074	8335.03	2398.06	304.941	862.619	3048.4	1531.12	81293.1	937.087	1.58469e+06	463.354	213.134	4887.37
44663	39.7164	3	466.921	1397.74	0.000419797	0.30034	11.04	VEGDLKGPEVDIK		AHNK_HUMAN	Neuroblast differentiation-associated protein AHNAK OS=Homo sapiens GN=AHNAK PE=1 SV=2	6393.51	99065.1	5690.31	19893.9	12411.7	285.406	33158.4	5023.99	12683.8	571086	13283.5	69.7055	4634.83	20074.6	32072.5	181795	2285.54	13307	4599.81	100358	5444.69	6063	404.349	18375.9
49229	36.5215	2	699.878	1397.74	0.00211009	1.50964	60.36	VEGDLKGPEVDIK		AHNK_HUMAN	Neuroblast differentiation-associated protein AHNAK OS=Homo sapiens GN=AHNAK PE=1 SV=2	492707	35473.6	5985.63	2413.98	360129	0	327040	19225.6	5460.96	18898.5	44713.3	23858.3	62051.6	3726.8	497586	67402.2	20764.8	46831.7	66398.4	58848.1	63323.1	12278.3	10581.5	54761
73204	44.376	3	466.92	1397.74	-0.000822985	-0.588797	19.61	VEGDLKGPEVDIK		AHNK_HUMAN	Neuroblast differentiation-associated protein AHNAK OS=Homo sapiens GN=AHNAK PE=1 SV=2	0	683.21	482.677	377.856	838.483	404.685	315.676	892.948	0	49086.6	1.67566	220.383	956.132	1301.85	210.77	0	3122.09	216.717	3151.5	4417.94	49675.7	491145	0	405.577
92294	27.621	2	699.878	1397.74	0.00138618	0.991729	---	VEGDLKGPEVDIK		AHNK_HUMAN	Neuroblast differentiation-associated protein AHNAK OS=Homo sapiens GN=AHNAK PE=1 SV=2	0	0	0	848751	6.40549	360.178	1778.76	209.553	0	862.387	79.8459	6971.44	166.045	287.248	0	3758.38	440.643	1435.96	5366.46	5503.1	6089.95	2676.91	2131.4	0
99506	38.5742	2	699.878	1397.74	0.00202802	1.45093	62.5	VEGDLKGPEVDIK		AHNK_HUMAN	Neuroblast differentiation-associated protein AHNAK OS=Homo sapiens GN=AHNAK PE=1 SV=2	475.611	83.3724	118.628	679.394	729.164	1195.72	799.098	6414.32	5.05064	4824.55	4439.86	39.0675	21588.9	21334	266.257	0	19956.1	84.1552	619.133	23300.6	6943.24	12726.7	3145.74	448817
184998	42.8266	3	466.921	1397.74	0.00182825	1.308	22.77	VEGDLKGPEVDIK		AHNK_HUMAN	Neuroblast differentiation-associated protein AHNAK OS=Homo sapiens GN=AHNAK PE=1 SV=2	3300.83	3608.04	986.753	1844.07	4078.51	0	4980.9	3020.77	3143.27	25134.4	5276.91	24.7067	266.373	9756.2	2250.25	4300.53	13173.1	2607.75	7780.06	13551.1	127687	404.827	1566.92	1652.02
23498	23.4378	2	353.2	704.386	3.11383e-05	0.0442063	39.73	IGFSGPK		AHNK_HUMAN	Neuroblast differentiation-associated protein AHNAK OS=Homo sapiens GN=AHNAK PE=1 SV=2	10138.5	6766.81	2757.25	2926.71	0	4282.53	371.55	86013.4	14356.2	113566	19700.7	74834.9	20750.3	2750	26813.3	31.1089	88047.6	1332.53	65.3146	1912.84	400815	52548	4291.73	11899.7
41449	22.933	2	353.2	704.386	5.23617e-05	0.0743367	39.9	IGFSGPK		AHNK_HUMAN	Neuroblast differentiation-associated protein AHNAK OS=Homo sapiens GN=AHNAK PE=1 SV=2	14949.1	67883.3	4285.39	2244.33	115314	0.144562	444.559	23201	61836.4	6287.72	4328.46	1.64604	157470	42298.7	2354.36	2798.17	6494.53	5457.89	6677.26	2532.56	442.682	3131.72	174.973	75988
49663	14.2952	2	353.2	704.386	0.000726944	1.03203	30.52	IGFSGPK		AHNK_HUMAN	Neuroblast differentiation-associated protein AHNAK OS=Homo sapiens GN=AHNAK PE=1 SV=2	233.042	1639.08	279.511	95258.5	566.14	25.8442	833.408	397.255	0	1710.39	5584.38	0	378.581	4097.72	2610.95	128.355	937.073	67.6643	166.916	5617.71	610.08	621.091	51777.4	1252.33
56992	24.8339	2	353.2	704.386	0.000688539	0.977503	33.14	IGFSGPK		AHNK_HUMAN	Neuroblast differentiation-associated protein AHNAK OS=Homo sapiens GN=AHNAK PE=1 SV=2	1223.1	0	0	140.12	332.548	3.03535	185.569	17007.2	4886	0	3388.28	67247.2	9463.29	209.779	6203.54	280.33	7.08471	522.159	0	946.835	1055.69	50753.9	706.47	297.853
23525	39.151	2	821.925	1641.84	0.00311876	1.89956	97.9	LPSGSGAASPTGSAVDIR		AHNK_HUMAN	Neuroblast differentiation-associated protein AHNAK OS=Homo sapiens GN=AHNAK PE=1 SV=2	1432.34	192389	425755	1591.57	333.77	0	9108.49	741546	550809	537348	229147	359.689	0	122446	73079.8	451777	225794	233899	421779	723671	788105	268566	871.407	715831
47251	39.6858	2	821.925	1641.84	0.00334957	2.04014	100.74	LPSGSGAASPTGSAVDIR		AHNK_HUMAN	Neuroblast differentiation-associated protein AHNAK OS=Homo sapiens GN=AHNAK PE=1 SV=2	2295.6	12087.9	1218.63	0	3223.36	0	741.236	21018.4	28947.6	87326	924861	598.278	1034.45	1362.13	2131.14	370844	1947.5	4324.49	2512.18	65090.3	14001.2	129.66	1060.98	10812.4
80961	40.6298	2	821.926	1641.84	0.00538676	3.28095	100.01	LPSGSGAASPTGSAVDIR		AHNK_HUMAN	Neuroblast differentiation-associated protein AHNAK OS=Homo sapiens GN=AHNAK PE=1 SV=2	8294.62	497.812	1210.88	202918	1779.82	0	594.24	6359.08	5544.76	2171.19	5085.28	370.94	3021.67	861.295	5919.43	11033.6	4159.46	11796.5	10949.4	4662.16	942034	241477	33728.1	2257.53
149322	41.9029	2	821.925	1641.84	0.00280024	1.70556	60.19	LPSGSGAASPTGSAVDIR		AHNK_HUMAN	Neuroblast differentiation-associated protein AHNAK OS=Homo sapiens GN=AHNAK PE=1 SV=2	0	1034	259.954	24816.6	63762.8	95.1431	7159.89	2006.72	341.253	0	2896.9	3904.1	8731.26	426.501	14151.8	11080.9	418.437	2548.2	65704.8	3895.36	4972.01	235807	390.318	534.407
23544	76.2423	2	1009.5	2016.98	-0.0139766	-6.92942	4.72	VDINAPDVDVQGPDWHLK		AHNK_HUMAN	Neuroblast differentiation-associated protein AHNAK OS=Homo sapiens GN=AHNAK PE=1 SV=2	265580	19111.2	2.86068e+06	52259.6	177255	70842.3	189549	427843	2.42668e+06	433825	1.01611e+06	266043	865664	223643	314673	355030	174563	1.342e+06	469948	2.20901e+06	295402	502209	13630.9	491569
61882	83.6733	3	673.338	2016.99	0.00278559	1.38106	58.36	VDINAPDVDVQGPDWHLK		AHNK_HUMAN	Neuroblast differentiation-associated protein AHNAK OS=Homo sapiens GN=AHNAK PE=1 SV=2	22982.8	0	0	18161.2	0	316.895	845.72	0	0	4081.6	152936	1933.36	31464	2138.84	0	0	6048.66	2987.88	47213.2	199947	71.7279	1403.58	0	11080.7
23592	71.58	2	844.4	1686.78	0.00749611	4.44405	69.98	MDVNVGDIDIEGPEGK		AHNK_HUMAN	Neuroblast differentiation-associated protein AHNAK OS=Homo sapiens GN=AHNAK PE=1 SV=2	12463.4	1.07444e+06	166165	375123	62995.8	67967.7	787108	196114	81670	27016.7	22519.5	12.2826	50238.4	92008.3	60016.6	436086	77700.4	95047.8	203367	88437.7	61542.5	79393.4	156694	19238.2
72533	79.1523	2	844.399	1686.78	0.00540305	3.20318	35.78	MDVNVGDIDIEGPEGK		AHNK_HUMAN	Neuroblast differentiation-associated protein AHNAK OS=Homo sapiens GN=AHNAK PE=1 SV=2	450.289	2210.41	1871.33	13976.4	6674.78	14910.9	3062.97	40.4019	12484.3	1774.45	9946.77	1.3155e+06	8979.69	4033.99	22598.5	2371.67	2500.14	14576.9	9988.15	8638.47	9149.28	2397.12	32103.2	1862.38
23612	56.9413	2	525.737	1049.46	0.00155477	1.4815	46.08	FGTFGGLGSK	[3] Phospho (ST)	AHNK_HUMAN	Neuroblast differentiation-associated protein AHNAK OS=Homo sapiens GN=AHNAK PE=1 SV=2	0	111897	319644	0	219735	24206.7	121078	176022	19232.6	135296	32955.9	13096	361396	145617	5121.3	45255.4	168411	182997	14899.3	2119.91	433060	161.545	52936.1	211008
23612	56.9413	2	525.737	1049.46	0.00155477	1.4815	39.2	FGTFGGLGSK	[9] Phospho (ST)	AHNK_HUMAN	Neuroblast differentiation-associated protein AHNAK OS=Homo sapiens GN=AHNAK PE=1 SV=2	0	111897	319644	0	219735	24206.7	121078	176022	19232.6	135296	32955.9	13096	361396	145617	5121.3	45255.4	168411	182997	14899.3	2119.91	433060	161.545	52936.1	211008
29466	55.1553	2	525.737	1049.46	0.00183046	1.74419	39.05	FGTFGGLGSK	[9] Phospho (ST)	AHNK_HUMAN	Neuroblast differentiation-associated protein AHNAK OS=Homo sapiens GN=AHNAK PE=1 SV=2	310894	244.412	1080.84	1809.14	112.544	126938	745.855	7100.86	5805.88	5417.68	174600	6850.98	79.1018	167.514	60251.3	259554	2168.83	0	253087	1069.56	30475.3	21021.9	10564	0
79295	54.4721	2	525.739	1049.46	0.00504599	4.80819	44.52	FGTFGGLGSK	[9] Phospho (ST)	AHNK_HUMAN	Neuroblast differentiation-associated protein AHNAK OS=Homo sapiens GN=AHNAK PE=1 SV=2	34.5044	0	434.594	1222.64	123.273	63098.3	238.813	2853.14	1183.86	0	377.716	10547.5	0	0	759.867	0	11933.9	6.13425	1141.39	360330	459.641	0	858.857	196.814
94618	55.7989	2	525.737	1049.46	0.0017648	1.68163	44.75	FGTFGGLGSK	[9] Phospho (ST)	AHNK_HUMAN	Neuroblast differentiation-associated protein AHNAK OS=Homo sapiens GN=AHNAK PE=1 SV=2	239.203	150.016	934.592	0	72.1842	0	772.949	2085.72	122446	382.7	3419.91	74.2609	85.5282	492.276	797.421	6131.11	2.05045	152.288	24729.1	50433.1	0	795.087	21942.1	22.8878
143805	59.2478	2	525.737	1049.46	0.00174127	1.65921	41.86	FGTFGGLGSK	[9] Phospho (ST)	AHNK_HUMAN	Neuroblast differentiation-associated protein AHNAK OS=Homo sapiens GN=AHNAK PE=1 SV=2	35.8904	157.585	0	0	165.829	375.03	695.635	0	2.97607	1246.65	48.8733	1838.45	8.86955	0	0	0	0	477.474	0	712.096	0	107269	0	400.107
23625	26.0239	2	621.341	1240.67	0.000704837	0.568112	73.99	LEGGEVDLKGPK		AHNK_HUMAN	Neuroblast differentiation-associated protein AHNAK OS=Homo sapiens GN=AHNAK PE=1 SV=2	52347	1745.1	3628.21	25492.5	3980.41	3084.95	704.33	88804.3	73.1651	141143	225547	1529.48	491.122	5835.49	1.80977e+06	2931.23	103162	310.272	2305.18	1074.39	495337	2264.41	2357.75	2572.97
49412	21.6617	2	621.34	1240.67	-0.000334568	-0.269668	62.05	LEGGEVDLKGPK		AHNK_HUMAN	Neuroblast differentiation-associated protein AHNAK OS=Homo sapiens GN=AHNAK PE=1 SV=2	246918	4513.77	11791.8	174.811	36795.4	3638.4	11034.1	3851.44	14954.6	226.799	3949.97	5481.24	21069.6	2925.85	49263.1	24047.8	7387.33	5997.97	4441.88	6844.25	3614.29	3543.91	0	9659.57
95804	27.0333	3	414.563	1240.67	0.000490447	0.39531	62.9	LEGGEVDLKGPK		AHNK_HUMAN	Neuroblast differentiation-associated protein AHNAK OS=Homo sapiens GN=AHNAK PE=1 SV=2	0.113276	355.06	0	0	127.494	0	0	227.884	268.55	853.846	290.676	20407.7	4981.43	1672.09	0	1738.98	0	0	228.905	15485.2	682.174	1282.66	0	0
118212	25.2834	2	621.341	1240.67	0.000862853	0.695475	38.07	LEGGEVDLKGPK		AHNK_HUMAN	Neuroblast differentiation-associated protein AHNAK OS=Homo sapiens GN=AHNAK PE=1 SV=2	3053.74	4528.38	60.3953	961.677	240.618	276.762	0.951238	0	573.851	17273.2	54956.4	0	187472	50349.5	15009.9	10976.5	0	301.291	3713.55	0	60739.9	1858.13	237.899	7574.22
119756	15.212	2	621.341	1240.67	0.000236543	0.190658	68.01	LEGGEVDLKGPK		AHNK_HUMAN	Neuroblast differentiation-associated protein AHNAK OS=Homo sapiens GN=AHNAK PE=1 SV=2	40447	0	351.961	218575	294.776	0	0	1139.62	1103.7	3622.87	0	0	2807.87	0	0	618.567	0	0	516.776	3974.26	0	141.373	0	199.628
162062	23.8919	2	621.341	1240.67	0.000748471	0.603281	74.51	LEGGEVDLKGPK		AHNK_HUMAN	Neuroblast differentiation-associated protein AHNAK OS=Homo sapiens GN=AHNAK PE=1 SV=2	3106.28	0	42464.1	20108.6	0	727.846	0	11201.4	156.267	946.475	17120.4	524.944	485.948	22.2541	220047	0	9188.13	0	2542.74	1891.26	826.869	6302.69	39.2278	0
23815	66.1283	3	654.994	1961.96	0.0111792	5.698	60.78	VDVSAPDVEAHGPEWNLK		AHNK_HUMAN	Neuroblast differentiation-associated protein AHNAK OS=Homo sapiens GN=AHNAK PE=1 SV=2	256197	19751	176043	9749.35	74739.7	171136	335813	32974.3	23600.6	1.57697e+06	140267	32580.1	156750	69122.1	50479.3	23649.9	99202.8	147803	33389.9	18476.5	114821	18848.1	383820	86187.4
24504	63.3981	3	654.993	1961.96	0.00761167	3.87965	---	VDVSAPDVEAHGPEWNLK		AHNK_HUMAN	Neuroblast differentiation-associated protein AHNAK OS=Homo sapiens GN=AHNAK PE=1 SV=2	4824.47	8859.86	5596.1	826.889	46250.4	2649.88	72817.3	430.462	104.482	2876.43	38830.5	59011.6	95192	84575.7	8154.99	5181.18	6357.87	13380.3	1.91807e+06	7820.4	88373.7	15953.8	5322.82	70948
96708	63.3779	2	981.983	1961.95	0.00384403	1.95929	44.32	VDVSAPDVEAHGPEWNLK		AHNK_HUMAN	Neuroblast differentiation-associated protein AHNAK OS=Homo sapiens GN=AHNAK PE=1 SV=2	0	0	377.099	3.70136	3127.83	0	31159.4	86.3989	231.418	0	2590.27	0	0	4412.39	1475.03	832.419	0	13445.6	776876	2384.1	103403	0	0	15610.9
185302	66.1486	2	981.983	1961.95	0.00252244	1.28568	---	VDVSAPDVEAHGPEWNLK		AHNK_HUMAN	Neuroblast differentiation-associated protein AHNAK OS=Homo sapiens GN=AHNAK PE=1 SV=2	1683.45	0	0	0	2724.63	39091	746.563	8288.18	3686.17	126044	4861.66	0	0	18045.2	0	0	0	8926.85	0	9006.38	15473.4	0	871.937	6553.54
205345	62.3524	2	981.984	1961.95	0.00577579	2.9439	46.93	VDVSAPDVEAHGPEWNLK		AHNK_HUMAN	Neuroblast differentiation-associated protein AHNAK OS=Homo sapiens GN=AHNAK PE=1 SV=2	33699	64526.1	641.899	96367.6	114796	63164.5	158705	2060.26	16.0452	80675.5	31492.2	180572	201.387	683.661	24348.9	0	489.919	16614.1	5777.72	474216	0	39467.6	48822.6	30378.2
23886	81.9068	4	518.278	2069.08	0.00318311	1.53842	45.49	VKGDLDIAGPNLEGDFKGPK		AHNK_HUMAN	Neuroblast differentiation-associated protein AHNAK OS=Homo sapiens GN=AHNAK PE=1 SV=2	385767	643.743	478238	1859.17	260969	8638.33	0	170052	267900	3213.36	168828	13535.5	55056.6	804.755	369397	2606.78	338041	284568	2246.38	51584.8	337724	848.566	25946.9	6458.49
63982	83.3739	4	518.278	2069.08	0.00258024	1.24705	34.41	VKGDLDIAGPNLEGDFKGPK		AHNK_HUMAN	Neuroblast differentiation-associated protein AHNAK OS=Homo sapiens GN=AHNAK PE=1 SV=2	32.5728	0	0	0	0	0	0	0	0	0	0	0	135.027	0	2363.21	0	0	4997.82	0	402661	1285.22	0	0	1022.44
73140	83.3739	3	690.7	2069.08	8.56158e-05	0.0413787	69.54	VKGDLDIAGPNLEGDFKGPK		AHNK_HUMAN	Neuroblast differentiation-associated protein AHNAK OS=Homo sapiens GN=AHNAK PE=1 SV=2	10390.1	0	0	1744.73	1091.16	111.488	277.875	243.413	3241.87	0	16108.9	0	8.68292	293.076	401.402	0	546.808	105.028	5903.65	571144	0	0	0	2880.87
109672	72.6054	4	518.278	2069.08	0.0026181	1.26535	33.26	VKGDLDIAGPNLEGDFKGPK		AHNK_HUMAN	Neuroblast differentiation-associated protein AHNAK OS=Homo sapiens GN=AHNAK PE=1 SV=2	1434.11	6680	4419.4	114231	8.84272	0	422.394	19717.5	3994.03	0	806.496	4497.4	54633.9	0	7060.65	9.20495	786.569	631.884	59754.4	6124.14	0	148548	4599.33	70.9712
153734	86.0033	4	518.277	2069.08	7.52274e-05	0.0363579	35.23	VKGDLDIAGPNLEGDFKGPK		AHNK_HUMAN	Neuroblast differentiation-associated protein AHNAK OS=Homo sapiens GN=AHNAK PE=1 SV=2	14066.9	133.734	0	32.4777	1164.21	0	0	0	0	0	9972.11	0	0	0	0	0	0	0	14390.4	0	0	0	0	14757.1
24060	71.2581	2	848.428	1694.84	0.00603634	3.56161	66.26	VDIDVPDVNIEGPEGK		AHNK_HUMAN	Neuroblast differentiation-associated protein AHNAK OS=Homo sapiens GN=AHNAK PE=1 SV=2	998832	2.75329e+06	564406	408830	214239	437851	1.18461e+06	86020.6	438019	611169	178940	462162	59584.3	392650	45376.3	2.05107e+06	330508	446502	349045	245063	1.90561e+06	1.00503e+06	24716.9	97772.7
24140	21.3722	3	412.887	1235.64	0.0125439	10.1519	---	VKGGVDVTLPR	[8] Phospho (ST)|[10] Oxidation (P)	AHNK_HUMAN	Neuroblast differentiation-associated protein AHNAK OS=Homo sapiens GN=AHNAK PE=1 SV=2	28.0704	4222.6	1470.02	68205.7	30949.8	0	5503.31	0	839.97	16411.6	641530	0	0	202.52	2459.02	28963.5	327.192	8715.02	14224.2	28434.5	9920.62	1995.89	0	4108.31
29484	21.3722	2	618.823	1235.63	0.00420184	3.40057	0.06	VKGGVDVTLPR	[8] Phospho (ST)|[10] Oxidation (P)	AHNK_HUMAN	Neuroblast differentiation-associated protein AHNAK OS=Homo sapiens GN=AHNAK PE=1 SV=2	5170.35	123974	174820	247808	41601	134.113	100370	0	188559	12071.5	988550	36093.3	254.062	170.176	290045	172670	87.4699	188278	115907	24442.5	21112.5	0	0	69822.9
24281	82.107	4	515.008	2056	0.0032578	1.58453	58.83	VDINTPDVDVHGPDWHLK		AHNK_HUMAN	Neuroblast differentiation-associated protein AHNAK OS=Homo sapiens GN=AHNAK PE=1 SV=2	366347	1780.5	190383	703.855	199938	0	588.772	118332	100420	1660.33	36272.8	6121.66	1617.26	0	338424	3934.61	184439	327544	875.372	1750.86	420157	727.382	5719.52	1004.57
28747	81.9671	3	686.342	2056.01	0.0036483	1.77447	79.79	VDINTPDVDVHGPDWHLK		AHNK_HUMAN	Neuroblast differentiation-associated protein AHNAK OS=Homo sapiens GN=AHNAK PE=1 SV=2	300818	140688	317527	138285	381443	53935.6	134220	199328	220620	107108	12935.6	431423	31458.9	44221.9	799664	139053	358877	662074	50655.8	245878	377893	92029.3	22839.1	75711.5
40763	83.5537	4	515.009	2056.01	0.00543455	2.64326	49.98	VDINTPDVDVHGPDWHLK		AHNK_HUMAN	Neuroblast differentiation-associated protein AHNAK OS=Homo sapiens GN=AHNAK PE=1 SV=2	1746.93	153.46	140.192	897.041	1440.85	314.841	352.867	11.1845	24.1006	116.215	4450.48	454.068	29.867	172.154	2452.63	600.124	812.631	30.55	1792.22	589072	655.976	49.2036	569.695	1297.66
44104	81.7661	4	515.008	2056	0.00336284	1.63562	29.54	VDINTPDVDVHGPDWHLK		AHNK_HUMAN	Neuroblast differentiation-associated protein AHNAK OS=Homo sapiens GN=AHNAK PE=1 SV=2	15332.3	0	77383.7	60.7378	49912.8	0	0	6488.08	57843.9	602.37	3356.67	4538.26	703.729	0	1546.83	0	7924.73	3260.35	0	599.707	6403.79	0	112756	261911
44602	81.5452	4	515.012	2056.02	0.016325	7.94019	35.66	VDINTPDVDVHGPDWHLK		AHNK_HUMAN	Neuroblast differentiation-associated protein AHNAK OS=Homo sapiens GN=AHNAK PE=1 SV=2	251750	387.155	6626.12	2496.12	6690.81	70253.2	749.901	103499	47265.2	3382.37	114676	1797.89	6361.26	6319.59	1674.02	545812	128300	30524.2	489.409	298789	299267	449.119	81886.4	18512.3
63441	79.052	3	686.341	2056	0.000789373	0.383936	42.13	VDINTPDVDVHGPDWHLK		AHNK_HUMAN	Neuroblast differentiation-associated protein AHNAK OS=Homo sapiens GN=AHNAK PE=1 SV=2	77423.2	512950	395027	19971.9	3846.12	8315.08	56329.4	101167	389886	326228	8713.54	324450	24606.3	35071.9	408273	41189.4	89466.9	0	79499.3	0	27562.3	32669.1	42912.3	5378.89
112996	73.7695	4	515.009	2056.01	0.00503737	2.45008	29.37	VDINTPDVDVHGPDWHLK		AHNK_HUMAN	Neuroblast differentiation-associated protein AHNAK OS=Homo sapiens GN=AHNAK PE=1 SV=2	181508	11628.2	24096.6	347100	932.66	46018.4	5650.79	34106	16931.9	83112	14661.4	19543.5	3306.34	28991.7	49258	1130.24	459.073	7069.87	18850.3	10006.8	36663.9	244769	10119.7	27028.6
157282	86.1826	4	515.008	2056	0.00309893	1.50726	32.84	VDINTPDVDVHGPDWHLK		AHNK_HUMAN	Neuroblast differentiation-associated protein AHNAK OS=Homo sapiens GN=AHNAK PE=1 SV=2	134.059	0	0	0	8.9136	0	0	1.44886	0	37.8837	862.548	0	0	0	0	0	0	0	13.5708	1325.44	0	0	0	0
25336	73.3076	3	880.423	2638.25	0.004315	1.63556	71.49	ADIDVSGPKVDVECPDVNIEGPEGK	[14] Carbamidomethyl (C)	AHNK_HUMAN	Neuroblast differentiation-associated protein AHNAK OS=Homo sapiens GN=AHNAK PE=1 SV=2	80704.4	201045	159676	143480	524717	138774	269327	216323	269368	83903.2	5834.89	128323	100230	790148	119125	380212	417513	1.89111e+06	169710	3.6461e+06	5.16671e+06	92861.7	1.0262e+06	714736
25626	75.1158	3	880.427	2638.26	0.0146473	5.55191	59.47	ADIDVSGPKVDVECPDVNIEGPEGK	[14] Carbamidomethyl (C)	AHNK_HUMAN	Neuroblast differentiation-associated protein AHNAK OS=Homo sapiens GN=AHNAK PE=1 SV=2	2.87479e+06	368086	2.65757e+06	640918	845343	199438	174775	1.6472e+06	1.20018e+06	397792	921134	77083.4	2.74425e+06	974786	5.68179e+06	1.20785e+06	658001	172128	1.96947e+06	485542	738381	326480	1.58281e+06	838549
51360	74.2512	3	880.423	2638.25	0.00452429	1.71489	61.03	ADIDVSGPKVDVECPDVNIEGPEGK	[14] Carbamidomethyl (C)	AHNK_HUMAN	Neuroblast differentiation-associated protein AHNAK OS=Homo sapiens GN=AHNAK PE=1 SV=2	48420.5	116085	5813.36	75582.6	378574	0	12714.6	40512.9	9632.03	18599.4	66349.5	16122	317681	3627.49	1331.69	352245	674656	3382.17	29196.8	63964.3	22187.9	2069.92	68133.6	509569
77463	72.1028	3	880.425	2638.25	0.0112125	4.24999	65.77	ADIDVSGPKVDVECPDVNIEGPEGK	[14] Carbamidomethyl (C)	AHNK_HUMAN	Neuroblast differentiation-associated protein AHNAK OS=Homo sapiens GN=AHNAK PE=1 SV=2	231744	46801.6	33078	95687.6	27653.4	4218.6	23378.2	47860.3	21006.2	13913	6310.64	2106	34852	34853.5	222275	2.39527e+06	50272.8	56080.9	230250	345722	18518.4	19539.8	327343	0
98623	70.1303	3	880.424	2638.25	0.00699438	2.65115	58.62	ADIDVSGPKVDVECPDVNIEGPEGK	[14] Carbamidomethyl (C)	AHNK_HUMAN	Neuroblast differentiation-associated protein AHNAK OS=Homo sapiens GN=AHNAK PE=1 SV=2	7684.71	1.18831e+06	85827.7	228694	96319.6	142512	804793	152581	74846.7	1.32587e+06	257900	249089	362668	767214	248267	7380.17	39676.7	89670.8	178990	44852	309558	132324	32320.4	196690
164185	68.0807	3	880.425	2638.25	0.0097586	3.6989	64.23	ADIDVSGPKVDVECPDVNIEGPEGK	[14] Carbamidomethyl (C)	AHNK_HUMAN	Neuroblast differentiation-associated protein AHNAK OS=Homo sapiens GN=AHNAK PE=1 SV=2	5626.05	100657	3181.14	33320.9	54565.4	2198.99	16402.1	7644.94	17560.8	81598.7	8939.65	26390.7	126666	1186.61	36692.3	6685.97	989.043	10252.2	1.5869e+06	258600	17365.7	76944.2	8319.25	316118
164705	66.8937	3	880.424	2638.25	0.00602569	2.28398	37.33	ADIDVSGPKVDVECPDVNIEGPEGK	[14] Carbamidomethyl (C)	AHNK_HUMAN	Neuroblast differentiation-associated protein AHNAK OS=Homo sapiens GN=AHNAK PE=1 SV=2	0	849.691	0	470.514	142.549	2772.08	0	178.952	2514.49	98.6464	1130.32	0	5467.1	143.298	4788	278.606	586.814	4.9015	196714	2335.63	324.817	6781.3	0	522.585
25451	19.012	2	351.213	700.412	0.000360469	0.514652	28.27	LSGPSLK		AHNK_HUMAN	Neuroblast differentiation-associated protein AHNAK OS=Homo sapiens GN=AHNAK PE=1 SV=2	8585.95	87894	113789	13692.8	119395	10290.6	57917	142456	96485.4	111295	28721.2	777.539	147508	63526.8	139773	119005	101816	112713	88735.3	212826	157352	97431.6	7066.05	80670.3
115877	25.9362	2	351.213	700.412	0.00026161	0.373509	16.58	LSGPSLK		AHNK_HUMAN	Neuroblast differentiation-associated protein AHNAK OS=Homo sapiens GN=AHNAK PE=1 SV=2	0	7142.95	394.993	0	11931.4	5.52313	0	0	0	0	0	0	1610.54	2958.34	9.08984	5165.29	0	0	0	2474.87	0	1036.51	2569.49	4327.5
25742	47.1375	2	723.357	1444.7	0.00241387	1.67085	72.55	SSGCDVNLPGVNVK	[4] Carbamidomethyl (C)	AHNK_HUMAN	Neuroblast differentiation-associated protein AHNAK OS=Homo sapiens GN=AHNAK PE=1 SV=2	12675.7	368467	651405	45802.1	429413	41209.5	301313	395572	257728	399562	595336	119562	780893	239460	85373.4	105089	461494	29424.9	547507	1.10949e+06	55869.7	129261	6533.61	550483
54150	48.6035	2	723.359	1444.7	0.00577529	3.99758	64.21	SSGCDVNLPGVNVK	[4] Carbamidomethyl (C)	AHNK_HUMAN	Neuroblast differentiation-associated protein AHNAK OS=Homo sapiens GN=AHNAK PE=1 SV=2	53684.4	11825.6	13079.9	887.55	21624	1157.89	9337.5	15595.3	7210.89	2000.4	18.383	0	9937.35	2450.78	136284	26226.6	5354.45	5482.29	17315.8	2465.45	994914	48625.3	0	25736.8
94199	45.9207	2	723.358	1444.7	0.00259809	1.79836	60.3	SSGCDVNLPGVNVK	[4] Carbamidomethyl (C)	AHNK_HUMAN	Neuroblast differentiation-associated protein AHNAK OS=Homo sapiens GN=AHNAK PE=1 SV=2	2439.27	1935.08	4226.03	0	930.899	10885.6	10972.8	11623.1	752.034	16819.2	12044.7	15290.6	224.598	5353.67	6489.71	15639.4	29826.7	413469	1938.71	1707.6	37665.9	23526.9	244.595	1604.74
101696	48.1412	2	723.358	1444.7	0.00371852	2.57391	67.3	SSGCDVNLPGVNVK	[4] Carbamidomethyl (C)	AHNK_HUMAN	Neuroblast differentiation-associated protein AHNAK OS=Homo sapiens GN=AHNAK PE=1 SV=2	61024.6	5535.29	6017.25	3917.38	9150.79	7183.73	4231.32	9661.55	6355.14	2651.58	7562.86	0	8710.44	1655.99	7626.56	174906	3350.77	2118.91	4938.91	25261.7	30160	10713.9	0	6722.8
25754	82.4233	3	614.979	1841.92	0.000538288	0.292243	11.74	GDLDIAGPNLEGDFKGPK		AHNK_HUMAN	Neuroblast differentiation-associated protein AHNAK OS=Homo sapiens GN=AHNAK PE=1 SV=2	105034	21235	29411.3	27379.8	12977.1	786934	15057.4	25491.4	28509.4	58021.2	6253.27	878370	15235.8	2037.25	24449.5	45840.5	30897.5	20457.4	3934.57	45667.1	101258	15415.3	8057.03	12462.1
41336	80.2587	3	614.982	1841.92	0.00778511	4.22664	7.32	GDLDIAGPNLEGDFKGPK		AHNK_HUMAN	Neuroblast differentiation-associated protein AHNAK OS=Homo sapiens GN=AHNAK PE=1 SV=2	309263	6523.89	534465	1906.56	76078.6	531303	14206.6	119428	153506	12154.7	14316.6	83514.2	398878	998.747	253705	15260.8	144662	15819.3	2420.51	231197	22771.1	5112.83	289843	30178.5
47306	79.8566	3	614.982	1841.92	0.00743613	4.03717	31.08	GDLDIAGPNLEGDFKGPK		AHNK_HUMAN	Neuroblast differentiation-associated protein AHNAK OS=Homo sapiens GN=AHNAK PE=1 SV=2	35554.3	36102.2	790461	13139.8	175374	119944	11012.1	24712	381102	8668.27	148288	310868	376972	18579.9	208030	67535.3	51177.4	241960	12575.4	105519	500552	14876.6	36364.9	193908
64033	82.5232	4	461.486	1841.91	-0.00152724	-0.82916	---	GDLDIAGPNLEGDFKGPK		AHNK_HUMAN	Neuroblast differentiation-associated protein AHNAK OS=Homo sapiens GN=AHNAK PE=1 SV=2	261.363	0	2861.51	1370.95	0	117184	0	0	1184.59	0	0	110509	1785.52	0	2344.97	305.434	0	18.9377	20.0774	1736.09	7295.49	0	0	0
275775	67.3364	2	921.964	1841.91	-0.00245132	-1.33085	44.53	GDLDIAGPNLEGDFKGPK		AHNK_HUMAN	Neuroblast differentiation-associated protein AHNAK OS=Homo sapiens GN=AHNAK PE=1 SV=2	0	0	1621.12	506.411	792.495	613.628	0	546.783	0	0	0	2301.93	65850.5	255.269	368.595	0	173542	0	201696	42675.6	0	250.576	272.006	1515.67
25859	65.5266	2	841.418	1680.82	0.00115995	0.690109	83.1	VDVDVPDVNIEGPDAK		AHNK_HUMAN	Neuroblast differentiation-associated protein AHNAK OS=Homo sapiens GN=AHNAK PE=1 SV=2	10089.7	1.34489e+06	0	1373.02	75291.1	1.60411	1.1661e+06	0	0	950718	14126.5	1841.27	4081.77	4124.99	0	87556.1	520.314	788227	60499	3122.58	5268.02	1412.63	841.886	58166.7
25924	66.3905	2	841.417	1680.82	-0.00169298	-1.00724	82.83	VDVDVPDVNIEGPDAK		AHNK_HUMAN	Neuroblast differentiation-associated protein AHNAK OS=Homo sapiens GN=AHNAK PE=1 SV=2	2466.04	35863.1	45798.6	23057.5	29331.7	236233	377133	1755.85	459.548	35952.6	255033	1.07942e+06	6528.09	312993	3478.72	38957.4	39091.3	349634	144650	37180.9	2.7769e+06	116299	4317.64	34849.4
28538	65.8664	2	841.417	1680.82	-0.00106051	-0.63095	59.07	VDVDVPDVNIEGPDAK		AHNK_HUMAN	Neuroblast differentiation-associated protein AHNAK OS=Homo sapiens GN=AHNAK PE=1 SV=2	19983.4	29465.3	26611.5	43151.2	1.09637e+06	8375.01	70454.8	0	632.533	56108.6	343984	413526	1384.49	78873.9	771.557	234405	60917	71203.1	213147	12322.6	60818.7	814216	18803.5	560719
29342	64.2238	2	841.418	1680.82	0.00106012	0.630715	82.88	VDVDVPDVNIEGPDAK		AHNK_HUMAN	Neuroblast differentiation-associated protein AHNAK OS=Homo sapiens GN=AHNAK PE=1 SV=2	69170.6	208629	27464.1	30683.2	75169.1	0	3839.62	865296	55690.5	350241	15195.2	18847.1	10546.1	197368	742.12	54135.2	583199	1803.43	1.80606e+06	3.07542e+06	1.26298e+06	261.766	27549.7	15041.4
43229	64.647	2	841.419	1680.82	0.00178841	1.06401	66.4	VDVDVPDVNIEGPDAK		AHNK_HUMAN	Neuroblast differentiation-associated protein AHNAK OS=Homo sapiens GN=AHNAK PE=1 SV=2	16005.8	15505.4	1396.74	14506.6	1881.92	0	104.96	1888.82	12984.6	10465.7	7693.98	1840.01	24191.9	15571.7	20.0598	11499	6224.39	138.831	15439.2	44423.2	9823.21	730.511	0	16984
46854	65.2908	2	841.418	1680.82	0.000585862	0.348557	82.89	VDVDVPDVNIEGPDAK		AHNK_HUMAN	Neuroblast differentiation-associated protein AHNAK OS=Homo sapiens GN=AHNAK PE=1 SV=2	3035.93	72311.5	2074.31	51054.1	43989	877.476	28578.1	0	4676.46	43586.3	282777	10325	25612.8	19531.2	0	1.39133e+06	981.932	35906.9	23501.2	6670.77	5830.04	450.969	0	170691
50552	63.0156	2	841.418	1680.82	0.000688871	0.409842	67.24	VDVDVPDVNIEGPDAK		AHNK_HUMAN	Neuroblast differentiation-associated protein AHNAK OS=Homo sapiens GN=AHNAK PE=1 SV=2	1.35188e+06	3385.66	47.729	2769.76	896.472	2724.46	243.019	627.946	0	0	0	658.537	0	0	89007.6	317.056	261.069	1.64614	31103.5	0	9116.93	3598.75	10.0416	1494.61
70127	59.6682	2	841.419	1680.82	0.00231998	1.38027	70.05	VDVDVPDVNIEGPDAK		AHNK_HUMAN	Neuroblast differentiation-associated protein AHNAK OS=Homo sapiens GN=AHNAK PE=1 SV=2	27870	21236	82.8338	1.14611e+06	403.334	157.668	5640.56	1031.65	11539.3	3891.38	1692.32	0	34077.1	8736.85	97.9695	6129.78	565.359	1875.15	22.1871	921.505	5511.68	2704.26	138486	0
26930	82.305	4	511.01	2040.01	0.0035071	1.71916	44.52	VDINAPDVEVHGPDWHLK		AHNK_HUMAN	Neuroblast differentiation-associated protein AHNAK OS=Homo sapiens GN=AHNAK PE=1 SV=2	252581	0	1746.77	0	1768.91	12750.6	1835.13	0	6992.51	1415.7	5975.87	5274.64	353.377	0	27.7337	1260.35	3242.75	1713.36	25.0092	422.975	314594	0	534.851	0
28931	81.7863	4	511.01	2040.01	0.00365798	1.79312	31.89	VDINAPDVEVHGPDWHLK		AHNK_HUMAN	Neuroblast differentiation-associated protein AHNAK OS=Homo sapiens GN=AHNAK PE=1 SV=2	1483.94	0	10637.5	977.903	48342.9	169816	0	1706.99	3261.62	0	0	0	653.564	0	6450.81	478710	3473.12	1802.85	0	1139.71	1053.92	398.742	145779	224886
32979	82.1269	4	511.01	2040.01	0.00361281	1.77098	45.64	VDINAPDVEVHGPDWHLK		AHNK_HUMAN	Neuroblast differentiation-associated protein AHNAK OS=Homo sapiens GN=AHNAK PE=1 SV=2	16276.1	0	181276	4287.65	201983	4226.73	0	120859	37018.8	0	357.944	5871.58	0	0	306328	2082.11	229092	293430	0	0	0	5340.94	43495.9	0
42510	83.7615	4	511.01	2040.01	0.00380194	1.86369	32.07	VDINAPDVEVHGPDWHLK		AHNK_HUMAN	Neuroblast differentiation-associated protein AHNAK OS=Homo sapiens GN=AHNAK PE=1 SV=2	440.527	0	0	0	0	0	256.585	1004.17	1658.18	0	1337.25	0	0	799.375	0	0	640.82	587.973	808.416	568153	0	0	750.133	15318.5
77879	75.1963	4	511.01	2040.01	0.00348008	1.70592	29.51	VDINAPDVEVHGPDWHLK		AHNK_HUMAN	Neuroblast differentiation-associated protein AHNAK OS=Homo sapiens GN=AHNAK PE=1 SV=2	55906.5	2943.06	3611.27	488954	864.288	54884.2	0	801.184	167.378	1706.13	5198.18	36028.2	12271.8	24192.9	24042.5	79611.7	8144.83	8329.44	2936.57	9312.69	22358	188961	2666.79	17136.4
107983	74.3925	4	511.01	2040.01	0.00510586	2.50287	26.66	VDINAPDVEVHGPDWHLK		AHNK_HUMAN	Neuroblast differentiation-associated protein AHNAK OS=Homo sapiens GN=AHNAK PE=1 SV=2	5845.98	227.312	69.2809	0	711.596	43772.7	0	0.605111	704.786	882.322	3740.4	182848	1264.21	1154	1385.08	26062.8	1416.28	3862.59	241.855	14093.2	3088.93	93592	0	2085.98
223068	86.6031	4	511.01	2040.01	0.00277824	1.36188	27.82	VDINAPDVEVHGPDWHLK		AHNK_HUMAN	Neuroblast differentiation-associated protein AHNAK OS=Homo sapiens GN=AHNAK PE=1 SV=2	2734.23	0	0	0	727.04	0	0	0	0	0	988.191	12.5443	0	0	0	0	0	0	363.345	1145.54	0	0	0	358.083
27230	74.7943	3	717.371	2149.09	0.0013083	0.608769	51.83	AEGPEVDVNLPKADVDISGPK		AHNK_HUMAN	Neuroblast differentiation-associated protein AHNAK OS=Homo sapiens GN=AHNAK PE=1 SV=2	264625	122671	47239.6	48530.8	100498	174554	586.257	41874.5	59633.3	1445.59	21988.4	196632	28349.4	0	1.14046e+06	896.399	26583	313209	13645.4	984915	1.39864e+06	37403.4	26467.7	1.44934e+06
39655	76.5436	3	717.371	2149.09	-9.08641e-05	-0.0422803	47.08	AEGPEVDVNLPKADVDISGPK		AHNK_HUMAN	Neuroblast differentiation-associated protein AHNAK OS=Homo sapiens GN=AHNAK PE=1 SV=2	21478.9	13898.5	1.55383e+06	293408	36733.5	82355.4	15417	1.026e+06	1.07692e+06	61669	869660	270118	162481	68449	417.958	86193.8	98955.4	4035.2	635.885	2927.22	67054.5	32122.5	1534.02	44880.1
45358	75.5384	3	717.371	2149.09	-0.000201455	-0.0937395	40.3	AEGPEVDVNLPKADVDISGPK		AHNK_HUMAN	Neuroblast differentiation-associated protein AHNAK OS=Homo sapiens GN=AHNAK PE=1 SV=2	357311	22787.9	4258.97	5639.87	676753	50632.2	342.384	22274.2	10449.3	13138.5	9514.69	3019.91	1292.14	0	11430.8	0	254156	364.655	470.528	727.816	2024.03	1566.35	9968.72	135.67
53864	70.5326	3	717.371	2149.09	0.000163806	0.0762209	42.09	AEGPEVDVNLPKADVDISGPK		AHNK_HUMAN	Neuroblast differentiation-associated protein AHNAK OS=Homo sapiens GN=AHNAK PE=1 SV=2	2638.51	210634	35025.4	2738.58	12839.6	192.421	323697	4519.99	10987.6	271325	23648.8	3848.06	805.968	17550	132302	21712.8	15469	10608.6	6622.22	10791.2	4150.49	425942	32243.8	7151.96
54495	81.6055	3	717.372	2149.09	0.00301658	1.40365	51.38	AEGPEVDVNLPKADVDISGPK		AHNK_HUMAN	Neuroblast differentiation-associated protein AHNAK OS=Homo sapiens GN=AHNAK PE=1 SV=2	14577	0	0	69.7576	2501.37	360380	0	0	4886.86	4087.45	1096.15	10655	0	57414	1352.11	9.70193	2327.52	1739.21	35435.1	54.1426	4341.04	431.547	0	10038
75184	77.7279	3	717.371	2149.09	0.00211503	0.984151	46.23	AEGPEVDVNLPKADVDISGPK		AHNK_HUMAN	Neuroblast differentiation-associated protein AHNAK OS=Homo sapiens GN=AHNAK PE=1 SV=2	25152	797.591	8259.46	3202.49	272.652	151237	15048.7	10692.2	37267.1	4604.72	0	36706	102306	770.368	16603.9	4685.31	9392.07	919.216	13809.6	346.853	1140.96	7964.4	1.00944e+06	0
75783	65.2506	3	717.37	2149.09	-0.00188787	-0.878451	50.09	AEGPEVDVNLPKADVDISGPK		AHNK_HUMAN	Neuroblast differentiation-associated protein AHNAK OS=Homo sapiens GN=AHNAK PE=1 SV=2	16510.4	15545.5	7372.99	81134.7	9461.03	380.634	81703.6	9140.67	47924.9	24253.6	4259.52	31213.2	103971	57426.4	2223.38	17648	1761	18865	403737	20138.1	20131	8535.81	261.768	16497.7
78010	77.2259	3	717.372	2149.09	0.0024674	1.14811	47.25	AEGPEVDVNLPKADVDISGPK		AHNK_HUMAN	Neuroblast differentiation-associated protein AHNAK OS=Homo sapiens GN=AHNAK PE=1 SV=2	12724.8	5877.55	2219.1	2337.84	0	46373.2	35507.4	1274.15	0	3198.23	1860	45119.9	1.22818e+06	680.505	0	716.794	11326.8	0	85781.8	1873.4	3575	513.164	227840	0
150005	68.1009	3	717.372	2149.1	0.00530206	2.46712	27.23	AEGPEVDVNLPKADVDISGPK		AHNK_HUMAN	Neuroblast differentiation-associated protein AHNAK OS=Homo sapiens GN=AHNAK PE=1 SV=2	1266.82	23501.3	17010.9	18980.6	1283.31	36897	10112.1	59289.7	50202.2	145385	2496.51	5183.73	6611.64	1840.41	27481.1	13098.6	6395.54	9454.52	333446	9181.91	34511.4	23517.6	54070.1	38885.3
231128	69.7284	3	717.372	2149.09	0.00409098	1.90359	36.03	AEGPEVDVNLPKADVDISGPK		AHNK_HUMAN	Neuroblast differentiation-associated protein AHNAK OS=Homo sapiens GN=AHNAK PE=1 SV=2	471.762	88698.7	1708.56	77.0118	524.458	0	230.95	658.918	1717.18	908.601	249.691	1638.63	9038.91	2726.44	1370.78	4451.58	2648.83	523.078	21222	318.913	256.598	592.765	7120.44	4760.36
27288	74.3521	2	976.97	1951.93	-0.0113189	-5.7988	9.43	GPSLDIDTPDVNIEGPEGK		AHNK_HUMAN	Neuroblast differentiation-associated protein AHNAK OS=Homo sapiens GN=AHNAK PE=1 SV=2	281558	628684	1.32539e+06	92141.3	771861	28365.4	499518	1.3656e+06	2.16781e+06	507268	825637	72395.8	1.36698e+06	660404	142023	41184.9	949099	392026	150584	226093	74043.9	384185	892387	1.54844e+06
46323	72.2837	2	976.973	1951.93	-0.0057994	-2.9711	77.35	GPSLDIDTPDVNIEGPEGK		AHNK_HUMAN	Neuroblast differentiation-associated protein AHNAK OS=Homo sapiens GN=AHNAK PE=1 SV=2	423582	24455.2	209242	105051	229827	4541.92	193676	222078	120140	1.23229e+06	38052.6	3417.92	574186	127338	661757	1.60215e+06	81260.6	334744	58544.6	1.45354e+06	340224	1.16292e+06	112156	21208.8
56920	70.9962	2	976.973	1951.93	-0.00696414	-3.56781	39.4	GPSLDIDTPDVNIEGPEGK		AHNK_HUMAN	Neuroblast differentiation-associated protein AHNAK OS=Homo sapiens GN=AHNAK PE=1 SV=2	137897	1.19286e+06	19307.4	5211.92	38923.9	0	353153	133419	11041	14786.9	37412.6	4721.81	24262.3	11323.1	69479.5	48271.6	68312.3	12884.1	9991.3	110058	55498.8	157109	139340	21317.9
79903	69.5474	2	976.974	1951.93	-0.00484086	-2.48003	65.84	GPSLDIDTPDVNIEGPEGK		AHNK_HUMAN	Neuroblast differentiation-associated protein AHNAK OS=Homo sapiens GN=AHNAK PE=1 SV=2	7030.29	1436.68	39571.8	3238.57	6166.17	57447.1	12725.5	6171.4	23466	83454.5	31171.7	7806.07	14716.8	30106.7	32748.4	1688.58	29799.3	60010.6	1.18926e+06	299917	19951.9	6713.09	9478.3	7389.91
27297	82.1269	4	520.263	2077.02	0.00585388	2.81841	0.95	FSMPGFKAEGPEVDVNLPK	[11] Oxidation (P)	AHNK_HUMAN	Neuroblast differentiation-associated protein AHNAK OS=Homo sapiens GN=AHNAK PE=1 SV=2	307511	45816	146383	94135.7	229152	18106.9	31964.4	124388	87883.6	28053.8	157574	16639.9	9335.78	28784.2	210155	11792.8	160326	265269	7728.95	22597.7	224335	31058.9	101747	193013
27881	60.1434	2	585.823	1169.63	0.00243984	2.08599	42.59	VSGPDLDLNLK		AHNK_HUMAN	Neuroblast differentiation-associated protein AHNAK OS=Homo sapiens GN=AHNAK PE=1 SV=2	6502.07	199052	221928	310.351	5082.99	3266.38	216796	1299.08	55001.2	712.74	6777.83	1478.99	226776	43141.2	0	14105.5	9605.9	4921.87	1974.29	12415.4	10574.2	42038.9	1835.16	1555.67
56065	61.6703	2	585.823	1169.63	0.00240378	2.05516	39.08	VSGPDLDLNLK		AHNK_HUMAN	Neuroblast differentiation-associated protein AHNAK OS=Homo sapiens GN=AHNAK PE=1 SV=2	2616.41	0	675.585	257.541	0	349.387	1033.74	65588.7	0	4685.94	5315.47	0	10214.8	9548.09	11414	712.836	21586	247870	787.835	2609.21	0	0	467.202	0
57660	56.1811	2	585.823	1169.63	0.00189092	1.61668	72.83	VSGPDLDLNLK		AHNK_HUMAN	Neuroblast differentiation-associated protein AHNAK OS=Homo sapiens GN=AHNAK PE=1 SV=2	3633.78	48104.5	51380.2	7311.85	102236	14460.2	57078.5	38411.4	45350.9	12364.9	14023.3	35943.9	68138.5	18699.5	407095	3335.02	5705.12	2801.97	862.9	165.321	16588	33942.7	0	68028.9
59048	63.237	2	585.823	1169.63	0.00191921	1.64087	35.49	VSGPDLDLNLK		AHNK_HUMAN	Neuroblast differentiation-associated protein AHNAK OS=Homo sapiens GN=AHNAK PE=1 SV=2	47.4989	3400.86	1736.82	356.028	1295.97	3552.45	0	794.277	637.061	64962	1218.97	0	12684	0	1612.86	0	25.4271	1636.27	248.168	560.436	564529	0	1400.71	1268.9
28428	44.2959	2	482.243	962.471	0.00038153	0.396407	49.68	GDFDVSVPK		AHNK_HUMAN	Neuroblast differentiation-associated protein AHNAK OS=Homo sapiens GN=AHNAK PE=1 SV=2	12504.3	90770	131986	142301	121733	84193.5	76190.5	105137	12288.5	153282	134618	80649.6	216699	33860.6	23923.7	176004	114280	133182	132527	330472	172050	27174.3	83116.4	109948
95902	45.5842	2	482.244	962.473	0.00163654	1.70035	36.27	GDFDVSVPK		AHNK_HUMAN	Neuroblast differentiation-associated protein AHNAK OS=Homo sapiens GN=AHNAK PE=1 SV=2	1047.51	1397.29	0	1249.29	577.696	4470.46	300.923	665.412	573.777	5246.73	2482.93	687.441	954.014	181.582	2612.54	7348.27	3651.36	213.334	4599.45	4421.73	247788	0	287.778	0
29130	14.2462	2	342.226	682.438	7.15949e-05	0.10491	1.29	IGIPGVK		AHNK_HUMAN	Neuroblast differentiation-associated protein AHNAK OS=Homo sapiens GN=AHNAK PE=1 SV=2	0	33897.2	52564.2	64.2795	184.938	6814.29	67193.9	69661.7	50759.2	110121	3084.82	73.6546	41835.8	24756.9	94198.1	45203	50808.9	47574.6	28131.6	1733.2	63794.5	1412.85	116.616	21127.6
30785	38.7086	2	342.226	682.438	1.44006e-05	0.0211016	49.74	IGIPGVK		AHNK_HUMAN	Neuroblast differentiation-associated protein AHNAK OS=Homo sapiens GN=AHNAK PE=1 SV=2	5980.86	101330	127306	0	17145.2	3015.44	5605.74	22767.5	58792.1	2479.98	100390	386.448	162702	43626.8	2140.36	257037	31873.7	164068	163325	161.503	4722.04	1617.15	5043.3	250897
69459	19.8593	2	342.226	682.437	-0.000325052	-0.47631	3.03	IGIPGVK		AHNK_HUMAN	Neuroblast differentiation-associated protein AHNAK OS=Homo sapiens GN=AHNAK PE=1 SV=2	245.872	28603.8	12160.3	10130.3	286.652	0	64557.3	68.1218	47270.1	0	883.792	878.387	2779.81	7338.73	28938.5	35195	0	23763	34026.4	55447.5	142.81	10315	0	31172.3
81431	15.4694	2	342.226	682.438	9.22673e-05	0.135203	6.11	IGIPGVK		AHNK_HUMAN	Neuroblast differentiation-associated protein AHNAK OS=Homo sapiens GN=AHNAK PE=1 SV=2	0	244.449	73.221	228.573	49911.2	44.9635	1007.83	3133.74	104.619	25.1946	175.807	0	1175.52	0	0	150.416	1636.54	107.121	235.327	1381.67	0	59597.6	0	0
114991	19.4755	2	342.226	682.438	-5.23144e-05	-0.0766581	0.83	IGIPGVK		AHNK_HUMAN	Neuroblast differentiation-associated protein AHNAK OS=Homo sapiens GN=AHNAK PE=1 SV=2	83.1933	188.049	39790.2	2770.17	26.7022	0	4892.44	0	271.134	145.135	0	775.704	481.126	0	43903.5	21.2777	0	0	514.482	61100.6	0	28619.2	0	938.485
123717	34.0794	2	342.226	682.438	-6.12416e-05	-0.0897394	37.12	IGIPGVK		AHNK_HUMAN	Neuroblast differentiation-associated protein AHNAK OS=Homo sapiens GN=AHNAK PE=1 SV=2	267642	147.138	304.433	0	1646.69	372.55	3820.1	298.662	716.137	113.269	2161.54	642.021	2590.63	591.616	108.199	199.921	0	696.253	161.403	544.106	8514.09	16831.2	50.5091	2772.16
128715	17.7707	2	342.226	682.438	0.000133936	0.196261	7.11	IGIPGVK		AHNK_HUMAN	Neuroblast differentiation-associated protein AHNAK OS=Homo sapiens GN=AHNAK PE=1 SV=2	0	0	0	0	0	0	103.562	0	137.959	0	37448	315.265	16.0445	20.7561	0	0	0	0	0	0	0	0	0	0
29460	83.5537	3	698.34	2092	0.00468915	2.24147	35.05	MDIDVPDVEVQGPDWHLK		AHNK_HUMAN	Neuroblast differentiation-associated protein AHNAK OS=Homo sapiens GN=AHNAK PE=1 SV=2	2442.8	0	1154.88	3061.22	0	0	732.726	0	2531.49	0	38799.9	7108.08	0	0	0	0	3373.34	843.105	15929.4	963725	2209.56	0	2514.51	41054
40290	83.3267	3	698.34	2092	0.00580924	2.77689	31.8	MDIDVPDVEVQGPDWHLK		AHNK_HUMAN	Neuroblast differentiation-associated protein AHNAK OS=Homo sapiens GN=AHNAK PE=1 SV=2	55075.8	0	0	27689.5	10759.3	3194.49	1668.89	4709.18	0	1604.91	741163	4288.26	330.139	2565.12	1799.97	0	3999.38	0	122294	46825.1	3364	1359.9	4908.24	52434
29465	52.0648	2	646.314	1290.61	0.00347313	2.69108	62.57	GEGPEFDVNLSK		AHNK_HUMAN	Neuroblast differentiation-associated protein AHNAK OS=Homo sapiens GN=AHNAK PE=1 SV=2	36728	62925	1.93574e+06	50685.9	62699.2	10309.5	255764	882956	275643	667729	238510	7378.42	112448	124392	733246	72912	471570	47247.4	4850.27	63202.2	297677	8676.95	243308	96226.7
30643	49.8499	2	646.314	1290.61	0.00493758	3.82577	74.91	GEGPEFDVNLSK		AHNK_HUMAN	Neuroblast differentiation-associated protein AHNAK OS=Homo sapiens GN=AHNAK PE=1 SV=2	808669	35757.2	144834	43800.5	79548.7	11127.4	37255.6	17829.2	13124.4	15410.2	747424	23541.2	32585	3696.56	149345	94988.5	3141.65	759366	192306	388130	10526	27643.2	3161.46	4863.47
40695	51.0641	2	646.314	1290.61	0.00506229	3.92241	74.7	GEGPEFDVNLSK		AHNK_HUMAN	Neuroblast differentiation-associated protein AHNAK OS=Homo sapiens GN=AHNAK PE=1 SV=2	209464	705417	424181	145175	797650	15587.9	549925	201973	247245	69148.3	1.02607e+06	127059	946878	173553	488987	28024.6	29455.5	57463.8	186874	1.08679e+06	50123.5	52537.3	68819.3	919785
29622	81.9068	3	1149.26	3444.76	0.00404688	1.1748	75.51	EVDVNLPKADIDVSGPKVDVEVPDVSLEGPEGK		AHNK_HUMAN	Neuroblast differentiation-associated protein AHNAK OS=Homo sapiens GN=AHNAK PE=1 SV=2	452880	15180.8	218009	5519.02	198597	1642.69	1791.61	379095	92120.3	94530.3	0	721.817	0	6880.63	186523	692328	315213	285921	0	4138.81	466178	7091.79	5386.06	317276
37677	83.4345	4	862.197	3444.76	0.00607963	1.7649	55.26	EVDVNLPKADIDVSGPKVDVEVPDVSLEGPEGK		AHNK_HUMAN	Neuroblast differentiation-associated protein AHNAK OS=Homo sapiens GN=AHNAK PE=1 SV=2	5947.16	2984.76	1388.89	7449.82	0	0	2169.41	7346.68	1883.49	0	86582.9	0	347.779	0	2701.82	3672.15	0	3289.32	20115	1.45769e+06	1862.43	2537.09	2845.57	13087.7
39784	83.2039	4	862.197	3444.76	0.00709872	2.06074	52.81	EVDVNLPKADIDVSGPKVDVEVPDVSLEGPEGK		AHNK_HUMAN	Neuroblast differentiation-associated protein AHNAK OS=Homo sapiens GN=AHNAK PE=1 SV=2	432.943	0	0	3499.44	0	2657.39	3827.88	2078.29	6285.71	2498.17	791364	0	0	13205.3	0	0	0	5098.37	21459.7	0	0	0	1203.48	0
102974	83.1836	3	1149.26	3444.76	0.0113052	3.28187	59.96	EVDVNLPKADIDVSGPKVDVEVPDVSLEGPEGK		AHNK_HUMAN	Neuroblast differentiation-associated protein AHNAK OS=Homo sapiens GN=AHNAK PE=1 SV=2	0	0	0	8213.92	0	6576.39	0	0	6677.51	1358.1	331856	5290.91	1041.08	0	9952.85	0	0	0	1129.98	0	0	0	0	0
128041	87.6111	4	862.196	3444.75	0.00359868	1.04468	34.09	EVDVNLPKADIDVSGPKVDVEVPDVSLEGPEGK		AHNK_HUMAN	Neuroblast differentiation-associated protein AHNAK OS=Homo sapiens GN=AHNAK PE=1 SV=2	0	237.644	0	0	0	0	89.4586	0	0	0	318.928	0	0	0	0	0	0	0	0	4194.08	0	0	0	99.3538
30477	69.5675	3	758.032	2271.07	0.00818673	3.6048	34.77	TVIRLPSGSGAASPTGSAVDIR	[7] Phospho (ST)|[13] Phospho (ST)	AHNK_HUMAN	Neuroblast differentiation-associated protein AHNAK OS=Homo sapiens GN=AHNAK PE=1 SV=2	128756	410171	404615	90806.1	228013	1256.81	723458	467340	280371	515304	292128	4162.24	440598	318171	818841	699384	330901	275860	2.10616e+06	655342	537403	186448	151066	387302
216321	69.9493	2	1136.54	2271.07	0.00827959	3.64569	24.98	TVIRLPSGSGAASPTGSAVDIR	[7] Phospho (ST)|[13] Phospho (ST)	AHNK_HUMAN	Neuroblast differentiation-associated protein AHNAK OS=Homo sapiens GN=AHNAK PE=1 SV=2	1585.08	249.207	566.028	3796.79	398.436	0	2216.49	2573.75	414.259	252077	112932	0	200296	1767.8	13921.3	1916.24	0	1734.47	11739.5	16040.9	2068.74	158037	2819.77	1298.82
266915	67.3364	2	1136.54	2271.08	0.0092385	4.06792	26.88	TVIRLPSGSGAASPTGSAVDIR	[7] Phospho (ST)|[13] Phospho (ST)	AHNK_HUMAN	Neuroblast differentiation-associated protein AHNAK OS=Homo sapiens GN=AHNAK PE=1 SV=2	75627.6	2227.3	772.156	87711.6	8846.9	0	0	0	0	0	358.804	0	0	0	4397.75	22638.3	0	218.384	584205	460676	0	559.581	0	0
30477	69.5675	3	758.032	2271.07	0.00818673	3.6048	26.24	TVIRLPSGSGAASPTGSAVDIR	[9] Phospho (ST)|[13] Phospho (ST)	AHNK_HUMAN	Neuroblast differentiation-associated protein AHNAK OS=Homo sapiens GN=AHNAK PE=1 SV=2	128756	410171	404615	90806.1	228013	1256.81	723458	467340	280371	515304	292128	4162.24	440598	318171	818841	699384	330901	275860	2.10616e+06	655342	537403	186448	151066	387302
53307	70.8551	3	758.035	2271.08	0.0170292	7.49831	34.33	TVIRLPSGSGAASPTGSAVDIR	[9] Phospho (ST)|[13] Phospho (ST)	AHNK_HUMAN	Neuroblast differentiation-associated protein AHNAK OS=Homo sapiens GN=AHNAK PE=1 SV=2	224261	658539	268491	39472.7	78264.1	0	25150.4	183137	45145.6	1839.85	35313.4	0	19237.6	26430.3	92944.8	121915	17483.9	54932	14055.5	11721	54999.7	252774	290056	114810
30992	63.257	2	866.917	1731.82	0.00236637	1.36641	123.83	ASLGSLEGEAEAEASSPK		AHNK_HUMAN	Neuroblast differentiation-associated protein AHNAK OS=Homo sapiens GN=AHNAK PE=1 SV=2	165299	1.61226e+06	51675.7	27755.9	444405	533278	484145	93143	36453.7	1.1031e+06	1162.4	17603.4	3835.31	20547	71293.5	238265	66148	169199	2.45771e+06	152824	297033	127475	9826.64	255023
42953	64.5865	2	866.917	1731.82	0.00285048	1.64595	126.22	ASLGSLEGEAEAEASSPK		AHNK_HUMAN	Neuroblast differentiation-associated protein AHNAK OS=Homo sapiens GN=AHNAK PE=1 SV=2	1.12305e+06	179888	48409.7	3210.81	18908.3	36677.8	48447.9	27907.6	22239.9	74084.1	22699.5	4260.74	269.658	11622.3	72290.9	1.06024e+06	18969.8	6256.76	41577.9	688394	1.0152e+06	29793	13764	12449.6
57229	60.6263	2	866.919	1731.82	0.00682297	3.93978	123.15	ASLGSLEGEAEAEASSPK		AHNK_HUMAN	Neuroblast differentiation-associated protein AHNAK OS=Homo sapiens GN=AHNAK PE=1 SV=2	361.963	7139.42	4063.54	36661.6	12890.9	4249.08	1928.26	10306.3	1196.64	95325.2	105230	10634	4016.93	10208.6	3010.7	25664	9125.83	22298.7	13240.3	1.62602e+06	5665.09	7613.06	2718.04	15534.2
64709	70.6535	2	866.917	1731.82	0.00261618	1.51066	121.83	ASLGSLEGEAEAEASSPK		AHNK_HUMAN	Neuroblast differentiation-associated protein AHNAK OS=Homo sapiens GN=AHNAK PE=1 SV=2	6405.11	1513.45	11755.1	647.774	5536.6	14532.4	682.58	10536.3	225.579	830.777	1519.41	20934.1	396277	10852.4	3378.06	28024.9	760.517	5793.55	13680.5	102351	61016.9	83296.4	1.42631e+06	9658.49
68324	76.724	2	866.916	1731.82	0.000763997	0.441154	92.92	ASLGSLEGEAEAEASSPK		AHNK_HUMAN	Neuroblast differentiation-associated protein AHNAK OS=Homo sapiens GN=AHNAK PE=1 SV=2	2808.13	10129.9	36841	177.335	6665.84	11330.7	1278.67	31323.2	34748.3	5016.14	1513.23	1.16577e+06	7212.89	1714.27	5654.24	7908.29	6850.44	1122.52	734.072	0	19618	150.069	52943.3	2192.29
137993	66.2492	3	578.281	1731.82	0.00634102	3.66148	39.97	ASLGSLEGEAEAEASSPK		AHNK_HUMAN	Neuroblast differentiation-associated protein AHNAK OS=Homo sapiens GN=AHNAK PE=1 SV=2	3692.09	42504.8	6555.64	20891.8	73937.7	11065.9	45825.8	24373.4	67775.7	16863.7	67460.2	10863.9	54618.2	65868.1	59592.8	6613.86	8156.35	76732.9	34609.6	10425.5	74205	298084	124450	76431.2
171999	54.7946	3	578.281	1731.82	0.00546599	3.15622	57.85	ASLGSLEGEAEAEASSPK		AHNK_HUMAN	Neuroblast differentiation-associated protein AHNAK OS=Homo sapiens GN=AHNAK PE=1 SV=2	10251.3	10902.9	2576.8	149747	1673.22	6845.59	710.146	5442.5	1014.55	762.476	4630.71	1053.75	8041.7	3186.55	508.178	2657.05	7716.6	1671.11	1300.35	78925.4	4112.37	13396	4306.19	1314.72
31042	45.6651	2	606.816	1211.62	0.00204617	1.6888	84.01	VDINAPDVDVR		AHNK_HUMAN	Neuroblast differentiation-associated protein AHNAK OS=Homo sapiens GN=AHNAK PE=1 SV=2	30577.6	94784.9	35802.9	1439.13	291206	19.6718	38442.5	42987.3	116792	26434.4	3380.35	464.307	373034	72002.9	66347.3	35014.2	27065	3084.75	354067	15676	27057.6	11446.6	12806.6	341.714
31228	82.0072	4	659.111	2632.41	0.00600633	2.28169	23.41	GKKPDIDITGPKVDINAPDVEVQGK		AHNK_HUMAN	Neuroblast differentiation-associated protein AHNAK OS=Homo sapiens GN=AHNAK PE=1 SV=2	199168	27370.3	277505	115696	271548	109697	30466.1	300188	222698	29712.4	32060.6	235168	8673.18	3201.84	392318	8349.29	265243	375375	640.735	31580.7	246455	35213.9	203358	275710
72947	81.3036	4	659.11	2632.41	0.00560932	2.13087	21.1	GKKPDIDITGPKVDINAPDVEVQGK		AHNK_HUMAN	Neuroblast differentiation-associated protein AHNAK OS=Homo sapiens GN=AHNAK PE=1 SV=2	7913.62	6334.83	6498.46	2012.73	49423.2	18390.6	0	2931.3	2938.81	750.239	28631.5	36728.9	197517	2522.2	97582	661881	648.688	32346	438.518	29183.8	4130.7	749.888	18502.4	40341.1
92081	82.7423	4	659.11	2632.41	0.00537044	2.04013	36.36	GKKPDIDITGPKVDINAPDVEVQGK		AHNK_HUMAN	Neuroblast differentiation-associated protein AHNAK OS=Homo sapiens GN=AHNAK PE=1 SV=2	16473.4	382.928	1897.35	0.0846905	1244.01	33754.4	0	2195.93	159.675	10018.7	406454	76831.6	7064.5	93.6217	14.9968	1073.75	8035.41	882.641	2080.89	0	1383.96	5288.27	4191.31	2302.73
144592	78.9313	4	659.11	2632.41	0.00541774	2.05809	16.97	GKKPDIDITGPKVDINAPDVEVQGK		AHNK_HUMAN	Neuroblast differentiation-associated protein AHNAK OS=Homo sapiens GN=AHNAK PE=1 SV=2	50692.1	306163	3021.03	3947.75	12557.8	67576.8	312786	10124.5	2280	257236	17018.6	11472.1	7289.33	18104.4	8315.47	46418.7	6783.68	5496.2	2187.28	1356.23	23475.7	4080.31	1720.93	9279.43
180871	78.5898	4	659.11	2632.41	0.00523808	1.98984	11.19	GKKPDIDITGPKVDINAPDVEVQGK		AHNK_HUMAN	Neuroblast differentiation-associated protein AHNAK OS=Homo sapiens GN=AHNAK PE=1 SV=2	955.918	93721.1	3412.67	1880.12	3721.36	5883.75	31.1748	1333.65	1405.4	42763.6	6090.92	0	102.382	621.84	1424.7	1365.84	134.276	484.395	35071	1121.98	31387.2	1315.15	0	1755.84
209959	86.4238	4	659.11	2632.41	0.00565538	2.14837	22.76	GKKPDIDITGPKVDINAPDVEVQGK		AHNK_HUMAN	Neuroblast differentiation-associated protein AHNAK OS=Homo sapiens GN=AHNAK PE=1 SV=2	137.391	3183.13	4.17675	4.10535	0	0	0	0	63.3723	0	0	0	3.57997	0	0	0	0	0	0	57.6435	544.365	0	0	469.115
31298	73.1674	3	838.06	2511.16	0.0093888	3.73884	96.94	ADIDVSGPSVDTDAPDLDIEGPEGK		AHNK_HUMAN	Neuroblast differentiation-associated protein AHNAK OS=Homo sapiens GN=AHNAK PE=1 SV=2	98222.6	20306.4	266030	64043.5	45615.7	39565.4	61208.8	433937	207633	22075.2	9886.65	12802.7	788121	187502	155037	881436	462997	312328	140226	935127	1.02559e+06	326750	4027.51	62480.2
57424	72.6858	2	1256.58	2511.14	-0.0130265	-5.18748	102.45	ADIDVSGPSVDTDAPDLDIEGPEGK		AHNK_HUMAN	Neuroblast differentiation-associated protein AHNAK OS=Homo sapiens GN=AHNAK PE=1 SV=2	70.2902	744976	197734	29339	0	0	507818	89.9474	24756.7	691700	23582.1	0	72266.4	106.94	292068	5770.62	243262	0	12317.5	0	19125.9	6163.23	978963	88836.2
85669	74.3521	3	838.06	2511.16	0.00673008	2.68008	48.63	ADIDVSGPSVDTDAPDLDIEGPEGK		AHNK_HUMAN	Neuroblast differentiation-associated protein AHNAK OS=Homo sapiens GN=AHNAK PE=1 SV=2	155926	42054.3	29133.7	13035.6	275928	2819.66	1732.69	13309.9	89968.4	22357.9	49531.6	92302.6	36200.7	1592.25	41087.4	5687.1	9784.61	6174.97	33298.5	22901.9	7825.37	16350.4	12895.6	247512
86168	77.5871	3	838.059	2511.16	0.00641907	2.55623	72.51	ADIDVSGPSVDTDAPDLDIEGPEGK		AHNK_HUMAN	Neuroblast differentiation-associated protein AHNAK OS=Homo sapiens GN=AHNAK PE=1 SV=2	11910.9	7800.55	15637.8	32435.8	8133.42	7853.7	27403.2	22458.7	31005.8	6655.94	19431.6	118981	40964.5	7398.95	30934.2	68556.8	11351.2	7417.56	5976.19	12800.6	121981	43572.6	4657.89	3691.12
92272	77.5673	2	1256.58	2511.15	0.00231249	0.92089	127.13	ADIDVSGPSVDTDAPDLDIEGPEGK		AHNK_HUMAN	Neuroblast differentiation-associated protein AHNAK OS=Homo sapiens GN=AHNAK PE=1 SV=2	0	13174.2	4851.58	105673	23830.3	140052	2634.37	5902.73	13480.6	0	3519.94	699936	11190.4	2121.94	8620.87	6463.26	7013.35	12887.2	69589.8	3356.93	34182.4	8420.98	0	13244.6
96981	71.1978	3	838.062	2511.17	0.0150613	5.99775	96.38	ADIDVSGPSVDTDAPDLDIEGPEGK		AHNK_HUMAN	Neuroblast differentiation-associated protein AHNAK OS=Homo sapiens GN=AHNAK PE=1 SV=2	6970.24	884.117	2622.27	6645.5	1235.05	0	1971.7	5274.97	5179.43	21550.9	1071.44	63711.5	0	4822.49	9804.45	7261.97	2501.26	3591.87	266981	709.667	61027.9	1318.26	17125.4	2268.98
99046	72.6858	3	838.061	2511.16	0.00997436	3.97203	88.81	ADIDVSGPSVDTDAPDLDIEGPEGK		AHNK_HUMAN	Neuroblast differentiation-associated protein AHNAK OS=Homo sapiens GN=AHNAK PE=1 SV=2	23517.5	5910.19	22893.5	23103.6	0	0	55269.3	12978	23673.6	318601	4006.22	3752.57	24328.7	1786.67	40729.2	1677.97	33245.9	95.2259	5142.89	1236.55	0	26681.4	18493.9	8548.75
112557	77.9883	2	1256.58	2511.15	0.00356869	1.42114	132.24	ADIDVSGPSVDTDAPDLDIEGPEGK		AHNK_HUMAN	Neuroblast differentiation-associated protein AHNAK OS=Homo sapiens GN=AHNAK PE=1 SV=2	19384.3	17108.1	0	123861	24524.1	1.2078e+06	17959.6	1714.28	3541.8	7109.11	0	94015.8	0	0	0	2093.75	4176.69	2644.2	76744.3	0	15728.4	33139.6	5727.16	31743.8
122465	69.3869	2	1256.58	2511.15	0.00343899	1.36949	68	ADIDVSGPSVDTDAPDLDIEGPEGK		AHNK_HUMAN	Neuroblast differentiation-associated protein AHNAK OS=Homo sapiens GN=AHNAK PE=1 SV=2	2260.47	0	9642.55	604700	751.622	0	4.91326	0	0	3306.36	0	2881.33	0	0	0	0	1338.4	0	0	63.9266	51172.6	3.75296	0	1469.28
166672	75.7799	2	1256.59	2511.16	0.00779034	3.1023	102.93	ADIDVSGPSVDTDAPDLDIEGPEGK		AHNK_HUMAN	Neuroblast differentiation-associated protein AHNAK OS=Homo sapiens GN=AHNAK PE=1 SV=2	17702	2777.25	10327.2	28611.5	0	0	8882.47	10436.7	9568.78	11465.9	744012	0	0	225.477	21453.3	24314.4	0	9054.59	0	25568.4	6613.24	39597.6	2020.34	0
31876	72.7058	2	646.331	1290.65	0.00988482	7.65887	34.22	LKFGTFGGLGSK	[11] Phospho (ST)	AHNK_HUMAN	Neuroblast differentiation-associated protein AHNAK OS=Homo sapiens GN=AHNAK PE=1 SV=2	15570.7	77974.5	149588	95464.9	6008.67	224424	88037.4	75766.7	64204.9	59510.3	30522.3	1.89261e+06	113795	13399.3	159456	680413	105029	9348.55	40129.6	14622	149557	140567	10721.7	144086
32378	82.3639	3	836.434	2506.28	-0.00151386	-0.604026	54.42	ADVVVSGPKVDIEAPDVSLEGPEGK		AHNK_HUMAN	Neuroblast differentiation-associated protein AHNAK OS=Homo sapiens GN=AHNAK PE=1 SV=2	31288.6	165860	39376.6	238284	120389	0	230099	65347.8	61619.8	87664.6	4714.95	76697.2	1596.04	91304.5	13.6281	134302	21490.5	132217	69566.4	5461.95	85574.9	113044	2644.88	0
33154	85.1614	3	608.35	1822.03	0.00702271	3.85435	63.77	LKGPQITGPSLEGDLGLK		AHNK_HUMAN	Neuroblast differentiation-associated protein AHNAK OS=Homo sapiens GN=AHNAK PE=1 SV=2	385674	9163.61	3955.31	4204.28	1595.7	538.422	1456.04	1745.7	4856.85	9801.65	10615.7	21563.1	0	3310.54	10936	15457.1	26424.9	5655.48	143183	1.08397	3507.02	3924.96	2451.54	51112.4
33422	18.7569	2	455.256	908.497	0.000223648	0.246174	51.04	AEAPLPSPK		AHNK_HUMAN	Neuroblast differentiation-associated protein AHNAK OS=Homo sapiens GN=AHNAK PE=1 SV=2	9661.58	131778	116471	472.518	9133.52	36288.2	113189	146541	111840	115338	3206.74	2062.63	224952	100807	147608	155133	141596	126531	121380	250321	49043.1	2.97437	1390.92	118662
78735	19.5256	2	455.256	908.497	-0.000193619	-0.21312	31.26	AEAPLPSPK		AHNK_HUMAN	Neuroblast differentiation-associated protein AHNAK OS=Homo sapiens GN=AHNAK PE=1 SV=2	8186.12	19237.3	36484.9	44164.3	148656	4220.3	36135.8	43111.5	3756.42	12195.5	716.551	4629.46	38427.4	2208.14	52658.7	3710.4	21319.5	5310.81	37086.6	14762.5	140032	117146	733.753	2.59432
34386	59.5291	2	391.216	780.417	0.000387413	0.496419	31.7	FSVPGFK		AHNK_HUMAN	Neuroblast differentiation-associated protein AHNAK OS=Homo sapiens GN=AHNAK PE=1 SV=2	1101.13	204654	35959.1	715.185	86540.3	116.162	136547	23411.1	7996.25	403.131	2065.15	6555.56	34647.3	17220.2	0	26470	4826.4	78385.9	385901	40296.7	119.37	1954.46	2124.52	91821.5
83728	65.748	2	391.216	780.418	0.00103772	1.3297	31.08	FSVPGFK		AHNK_HUMAN	Neuroblast differentiation-associated protein AHNAK OS=Homo sapiens GN=AHNAK PE=1 SV=2	39183.9	154.357	19458.1	3633.34	26824.5	76.8612	1388.33	13297.8	35668.6	332.753	12225.4	14931.8	360.189	4724.38	35354.6	35977.6	266.479	29605.8	0.428049	511.963	3168.74	169119	0	33105
86655	61.891	2	391.219	780.423	0.00604005	7.73951	27.7	FSVPGFK		AHNK_HUMAN	Neuroblast differentiation-associated protein AHNAK OS=Homo sapiens GN=AHNAK PE=1 SV=2	2357.28	84.7154	106014	371.466	423.14	27905.6	738.022	136522	8032.58	183635	10063.2	698.364	50410.7	0	6428.23	68957	35079.4	577.734	1384.73	48025.9	0	0	12414	277.823
88236	54.5325	2	391.216	780.417	-0.000361145	-0.462758	29.21	FSVPGFK		AHNK_HUMAN	Neuroblast differentiation-associated protein AHNAK OS=Homo sapiens GN=AHNAK PE=1 SV=2	6889.76	144.405	134.74	4.03846	17.8031	66833.7	315.496	223.548	583.14	400.719	1367.53	21873.6	1162.28	1919.86	38107.3	1905.17	24305	8149.18	265.489	270237	14195.8	129.615	35016.9	1044.02
91596	47.0371	2	391.216	780.417	0.000497215	0.637115	27.64	FSVPGFK		AHNK_HUMAN	Neuroblast differentiation-associated protein AHNAK OS=Homo sapiens GN=AHNAK PE=1 SV=2	13358.4	230.509	14897	193855	53.1559	8485.09	970.036	253.72	64.2507	343.615	942.906	0	36.1946	2628.06	197.716	440.843	44.3943	431.154	762.476	336.159	46.9257	4270	736.761	505.248
97596	57.7433	2	391.216	780.417	-0.000205807	-0.263714	33.93	FSVPGFK		AHNK_HUMAN	Neuroblast differentiation-associated protein AHNAK OS=Homo sapiens GN=AHNAK PE=1 SV=2	166.9	0	33843.9	0	0.22109	1536.36	261.221	524.779	913.828	0	161.202	10244.7	2.29489	1186.22	3143.45	207449	141.68	54.0771	182.702	1115.26	31.1837	3101.51	1062.64	142.744
34952	78.3293	3	495.612	1483.82	0.00188565	1.27081	17.23	VESEIKVPDVELK		AHNK_HUMAN	Neuroblast differentiation-associated protein AHNAK OS=Homo sapiens GN=AHNAK PE=1 SV=2	64894.8	4918.55	611502	2179.42	196662	3268.29	8712.23	264645	400482	5425.61	44541.4	13749.5	9919.52	10476.8	750152	65330	19106.8	7283.37	904.361	56474.6	361141	5919.67	3170.34	89569.4
37987	60.3646	3	495.612	1483.81	0.000756538	0.509861	36.45	VESEIKVPDVELK		AHNK_HUMAN	Neuroblast differentiation-associated protein AHNAK OS=Homo sapiens GN=AHNAK PE=1 SV=2	1088.49	1007.29	1911.69	1161.58	353961	8.86031	0	10312.2	11.5385	92650.4	1484.12	7097.37	524.721	13612.1	245.551	20153.1	88584.6	209788	640887	175.741	556.258	39268.9	186.534	175333
48209	59.5291	3	495.612	1483.81	0.000597167	0.402454	36.11	VESEIKVPDVELK		AHNK_HUMAN	Neuroblast differentiation-associated protein AHNAK OS=Homo sapiens GN=AHNAK PE=1 SV=2	0	542100	0	677.718	0	0	258656	3165.41	7.26192	148.399	446.018	0	86041.5	0	0	1039.02	9163.86	0	4363.16	0	0	11011.3	0	24381.3
52348	58.075	3	495.612	1483.81	0.000990582	0.667592	36.86	VESEIKVPDVELK		AHNK_HUMAN	Neuroblast differentiation-associated protein AHNAK OS=Homo sapiens GN=AHNAK PE=1 SV=2	419615	3832.33	118132	845.657	245.603	0	150.443	0	214.583	1881.04	12673.3	972.781	132.95	2.51013	277.688	530916	48.2527	0	0	0	293.865	316.873	1247.69	0
62702	56.603	3	495.612	1483.81	0.00111838	0.753718	40.5	VESEIKVPDVELK		AHNK_HUMAN	Neuroblast differentiation-associated protein AHNAK OS=Homo sapiens GN=AHNAK PE=1 SV=2	75374.9	170562	12878.5	1009.68	49429.6	129.701	103984	1368.12	2829.36	183.408	220900	0	21452	10225.5	2372.05	4888.82	1184.45	17082.3	1.63538	839257	22220.9	42.9375	3598.37	47044.2
65306	48.6035	3	495.612	1483.81	-0.000237927	-0.160348	35.37	VESEIKVPDVELK		AHNK_HUMAN	Neuroblast differentiation-associated protein AHNAK OS=Homo sapiens GN=AHNAK PE=1 SV=2	1373.39	0	245.819	702189	8832.21	0	0	3957.35	1291.55	4607.14	1618.2	1528.43	1722.34	163.924	15140.3	4839.25	6233.07	5160.72	33743.4	13017.7	10414.9	3464.74	4.73983	3562.86
70384	65.4063	3	495.612	1483.81	0.00124095	0.836323	38	VESEIKVPDVELK		AHNK_HUMAN	Neuroblast differentiation-associated protein AHNAK OS=Homo sapiens GN=AHNAK PE=1 SV=2	719.823	18789.2	537.526	815.155	0	10610.2	1454.08	554.351	898.508	2635.27	0	312.403	31649.8	753.007	1892.51	538.498	0	558.139	4316.81	0	720655	0.80083	1105.71	0
79467	75.1358	3	495.613	1483.82	0.00255829	1.72413	34.53	VESEIKVPDVELK		AHNK_HUMAN	Neuroblast differentiation-associated protein AHNAK OS=Homo sapiens GN=AHNAK PE=1 SV=2	96712.7	1250.42	6114.65	9269.5	293364	1937.13	982.466	2595.97	3623.8	2032.94	2229.16	1051.06	7519.38	62604.6	7383.58	184.393	4155.4	385413	3080.87	317135	313852	2031.88	1240.9	337200
83534	67.6582	3	495.612	1483.82	0.00186392	1.25617	37.83	VESEIKVPDVELK		AHNK_HUMAN	Neuroblast differentiation-associated protein AHNAK OS=Homo sapiens GN=AHNAK PE=1 SV=2	421.834	5500.07	433.656	4526.22	567.534	0	9974.68	0	651.956	60710.1	1195.3	0	1753.95	0.800507	3168.85	857.335	1330.71	2.06147	6725.83	78.0164	13.0995	528081	1201.16	1039.98
85066	60.3646	2	742.916	1483.82	0.00326528	2.2006	58.06	VESEIKVPDVELK		AHNK_HUMAN	Neuroblast differentiation-associated protein AHNAK OS=Homo sapiens GN=AHNAK PE=1 SV=2	727.295	422.344	0	25781.8	103890	1427.73	1652.23	0	1.67087	39241	36209.7	1874.71	28560.9	4127.11	0	110.577	6027.88	99732.6	545870	88948.9	739.642	3598.57	380.076	112638
85943	78.1686	2	742.916	1483.82	0.00389895	2.62766	34.33	VESEIKVPDVELK		AHNK_HUMAN	Neuroblast differentiation-associated protein AHNAK OS=Homo sapiens GN=AHNAK PE=1 SV=2	14966.9	10871.1	298009	58274.3	134461	695.844	52794.3	100659	284319	28589.6	573.066	162579	3923.11	1849.15	506334	40854.1	106386	1999	4735.69	8716.09	172178	4079.51	0	42092.9
127489	58.075	2	742.916	1483.82	0.00455315	3.06855	35.16	VESEIKVPDVELK		AHNK_HUMAN	Neuroblast differentiation-associated protein AHNAK OS=Homo sapiens GN=AHNAK PE=1 SV=2	77285.8	0	51419.8	0	503.502	0	0.767437	0	0	0.921662	5.20257	0	0	0.00863699	0	279844	0	0	0	51035.6	0	7948.82	0	0
133160	79.3333	2	742.918	1483.82	0.00872373	5.87926	49.31	VESEIKVPDVELK		AHNK_HUMAN	Neuroblast differentiation-associated protein AHNAK OS=Homo sapiens GN=AHNAK PE=1 SV=2	29021.5	2901.55	3244.82	1279.4	2761.79	3049.48	128.011	40978.3	2482.78	1803.22	2560.57	305.234	307162	7970.74	7028.25	138.12	89618.1	0	1364.19	0	1294.17	17296.1	21861.7	1666.58
145129	65.3863	2	742.917	1483.82	0.00541495	3.64934	50.81	VESEIKVPDVELK		AHNK_HUMAN	Neuroblast differentiation-associated protein AHNAK OS=Homo sapiens GN=AHNAK PE=1 SV=2	18197.2	8857.61	4.30638	13535.5	24019.5	1802.28	169.691	8929.03	8128.32	7846.8	3310.59	0	6392.06	8117.12	33.1745	374.609	0	2331.78	0	0	259107	0	0	15504.1
161323	73.7695	3	495.613	1483.82	0.00253304	1.70712	32.63	VESEIKVPDVELK		AHNK_HUMAN	Neuroblast differentiation-associated protein AHNAK OS=Homo sapiens GN=AHNAK PE=1 SV=2	0	0	468.375	0	0	22.7992	0	0	549.038	332.801	0	1394.52	122.806	206177	771.163	0	0	1143.75	1162.14	1871.57	435.697	229.914	0	0
186539	59.4489	2	742.916	1483.82	0.00317736	2.14135	36.39	VESEIKVPDVELK		AHNK_HUMAN	Neuroblast differentiation-associated protein AHNAK OS=Homo sapiens GN=AHNAK PE=1 SV=2	0	195550	0	248.808	0	0	161792	0	0	0	567.369	7079.74	2568.7	0	0	0	0	0	0	18122.7	0	328.659	0	2995.39
201605	56.6834	2	742.915	1483.82	0.00187802	1.26567	51.8	VESEIKVPDVELK		AHNK_HUMAN	Neuroblast differentiation-associated protein AHNAK OS=Homo sapiens GN=AHNAK PE=1 SV=2	8151.61	109644	4407.7	6265.67	41255.1	7363.49	73760.3	609.882	6399.59	193.556	102775	19235.3	31626.2	12255.9	1001.46	0	2432.29	8756.31	0	275017	852.843	29850.6	4174.95	43463.3
216392	72.7058	3	495.612	1483.82	0.00195869	1.32004	37.02	VESEIKVPDVELK		AHNK_HUMAN	Neuroblast differentiation-associated protein AHNAK OS=Homo sapiens GN=AHNAK PE=1 SV=2	9.71973	0	0	0	0	0	33.3616	0	404.691	867.605	0	401.064	4604.29	361.211	768.438	264379	0	26.5592	0	388.379	0	6770.86	0	6.45282
252602	67.9199	2	742.921	1483.83	0.0138731	9.34964	---	VESEIKVPDVELK		AHNK_HUMAN	Neuroblast differentiation-associated protein AHNAK OS=Homo sapiens GN=AHNAK PE=1 SV=2	9048.88	0	0	61.4803	14189.8	0	0	39.6374	130.469	1973.07	0	287.517	0	0	0	15274.2	0	48732.1	1610.46	0.0730956	28266	99595.3	13.1439	362.344
35108	25.7188	2	707.319	1412.62	0.00457355	3.23764	76.33	GGVTGSPEASISGSK	[6] Phospho (ST)	AHNK_HUMAN	Neuroblast differentiation-associated protein AHNAK OS=Homo sapiens GN=AHNAK PE=1 SV=2	30830.1	336532	420502	13441.2	397752	2541.42	281661	32501.6	397812	318961	513039	931901	577955	275187	785192	625352	13554.2	375508	369827	37884.2	18097	520427	947.921	57657
41256	26.9533	2	707.317	1412.62	0.000989647	0.700576	70.08	GGVTGSPEASISGSK	[6] Phospho (ST)	AHNK_HUMAN	Neuroblast differentiation-associated protein AHNAK OS=Homo sapiens GN=AHNAK PE=1 SV=2	738.039	413.806	853.292	19429.6	231.745	167.844	0	4322.08	1492.26	0	994.876	14439.7	3785.66	8634.83	535.188	3926.88	2624.83	297.06	15927.4	1.25383e+06	8142.95	16937.1	556.403	569.859
42698	24.6906	2	707.318	1412.62	0.0030387	2.15111	46.91	GGVTGSPEASISGSK	[6] Phospho (ST)	AHNK_HUMAN	Neuroblast differentiation-associated protein AHNAK OS=Homo sapiens GN=AHNAK PE=1 SV=2	2696.62	2369.16	481.584	10764	618.851	55297.5	1006.17	1004.6	700.192	226863	19862	2045	13348	0	12807.8	9649.77	22071.7	326.551	4164.17	0	967692	3745.79	292.01	426.547
49748	33.0131	2	707.317	1412.62	0.000141896	0.100449	35.1	GGVTGSPEASISGSK	[6] Phospho (ST)	AHNK_HUMAN	Neuroblast differentiation-associated protein AHNAK OS=Homo sapiens GN=AHNAK PE=1 SV=2	48143.3	8894.26	28748.1	4174.26	9103.78	84.8467	5461.18	25816.3	6927.99	6073.92	570.454	4817.9	21608.7	3198.6	11691.1	24910.1	9316.33	11849.9	7250.73	27384.9	2792.07	3678.22	76.7746	2302.61
74974	28.6357	2	707.318	1412.62	0.0027451	1.94327	26.49	GGVTGSPEASISGSK	[6] Phospho (ST)	AHNK_HUMAN	Neuroblast differentiation-associated protein AHNAK OS=Homo sapiens GN=AHNAK PE=1 SV=2	13157.6	11472.8	7863.94	88530.6	6621.56	16686.1	11399.7	25443.8	12179	5512.57	489959	189947	6523.81	1555.66	7117.32	13467.9	3719.99	7283.45	4022.21	3824.3	10915.9	3592.76	31008.8	6506.01
35532	72.6256	2	906.896	1811.78	-0.00602061	-3.32303	127.08	ASLGSLEGEAEAEASSPK	[5] Phospho (ST)	AHNK_HUMAN	Neuroblast differentiation-associated protein AHNAK OS=Homo sapiens GN=AHNAK PE=1 SV=2	0	2202.99	7742.52	1714.74	24942	0	58148.2	13540.4	4814.04	161817	0	0	1.23512e+06	85160.1	4600.69	2387.4	0	2352.07	1145.22	333626	6918.27	0	14798.3	262.261
40291	71.8211	2	906.9	1811.79	0.00344515	1.90152	114.05	ASLGSLEGEAEAEASSPK	[5] Phospho (ST)	AHNK_HUMAN	Neuroblast differentiation-associated protein AHNAK OS=Homo sapiens GN=AHNAK PE=1 SV=2	0	313683	8079.68	3166.49	4919.12	0	692.808	79.7116	46.2814	17234.1	201.025	7855.07	53.597	5247.49	1.4461e+06	65098.6	1593.91	5962.43	503.285	29738	0	0	0	694.915
65876	73.5284	3	604.936	1811.79	0.00248754	1.37298	36.69	ASLGSLEGEAEAEASSPK	[5] Phospho (ST)	AHNK_HUMAN	Neuroblast differentiation-associated protein AHNAK OS=Homo sapiens GN=AHNAK PE=1 SV=2	0	44652.1	64897.2	4297.9	0	5209.35	101.532	51722.1	14886.2	40573.6	572.765	0	2998.01	38571.6	3219.1	9512.89	52629.3	68408.5	1059.42	33.8549	148676	38647.1	1314.86	2104.24
93482	70.8348	2	906.9	1811.79	0.0028497	1.57287	116.33	ASLGSLEGEAEAEASSPK	[5] Phospho (ST)	AHNK_HUMAN	Neuroblast differentiation-associated protein AHNAK OS=Homo sapiens GN=AHNAK PE=1 SV=2	5323.66	2347.63	0	161.842	152.694	0	0	3283.33	0	0	0	0	0	0	1101.47	58.4466	423.001	881.008	29992	2201.63	5373.13	41643.4	423329	30.9769
131370	72.6457	3	604.933	1811.78	-0.00589638	-3.25446	68.23	ASLGSLEGEAEAEASSPK	[5] Phospho (ST)	AHNK_HUMAN	Neuroblast differentiation-associated protein AHNAK OS=Homo sapiens GN=AHNAK PE=1 SV=2	228.019	13.4345	61838.9	695.111	180.312	0	2936.26	58525.8	57788	6694.7	4011.48	0	158545	0	70885	0	415.168	0	169.942	0	3108.53	55.829	1004.56	39.4216
132442	73.1272	3	604.934	1811.78	-0.00352842	-1.94748	31	ASLGSLEGEAEAEASSPK	[5] Phospho (ST)	AHNK_HUMAN	Neuroblast differentiation-associated protein AHNAK OS=Homo sapiens GN=AHNAK PE=1 SV=2	846.719	14.6759	18590.3	1155.23	401.748	147.569	37765.7	23371.7	77161.3	1636.07	1553.92	465.519	5036.65	45.8824	14917.2	72454.6	0	0	0	0	454.102	17.5594	0	0
133105	75.3975	3	604.933	1811.78	-0.00587088	-3.24039	44.64	ASLGSLEGEAEAEASSPK	[5] Phospho (ST)	AHNK_HUMAN	Neuroblast differentiation-associated protein AHNAK OS=Homo sapiens GN=AHNAK PE=1 SV=2	2006.91	227.879	1214.02	1952.91	67769.4	0	2062.75	278.843	670.105	1395.48	362.381	1072.8	26488.5	93.566	0	6404.22	1029.5	4085.37	3229.88	3928.15	75.0932	0	94668.4	490.282
159108	77.7078	3	604.936	1811.79	0.00376876	2.08014	52.61	ASLGSLEGEAEAEASSPK	[5] Phospho (ST)	AHNK_HUMAN	Neuroblast differentiation-associated protein AHNAK OS=Homo sapiens GN=AHNAK PE=1 SV=2	2823.97	0	0	0	0	0	0	1292.04	151.185	823.374	0	0	452.376	138.796	0	459.595	0	584.132	209.966	916.265	3643.44	113.409	0	0
191431	73.9701	3	604.935	1811.78	0.00106713	0.588995	41.88	ASLGSLEGEAEAEASSPK	[5] Phospho (ST)	AHNK_HUMAN	Neuroblast differentiation-associated protein AHNAK OS=Homo sapiens GN=AHNAK PE=1 SV=2	0	3300.15	898.194	6744.74	0	15357.6	1334.02	2.98826	811.645	3609.34	652.828	477.759	0	2555.21	0	1943.02	0	814.805	0	99136.8	0	433.047	40.8881	1526.53
195259	71.8413	3	604.936	1811.78	0.00213298	1.17728	---	ASLGSLEGEAEAEASSPK	[5] Phospho (ST)	AHNK_HUMAN	Neuroblast differentiation-associated protein AHNAK OS=Homo sapiens GN=AHNAK PE=1 SV=2	663.522	52.0191	752.331	2254.79	0	0	1063.27	1497.56	0	0	0	2517.35	0	0	75076.3	3382.7	0	250.334	4.60382	0	0	133.931	0	0
247493	71.2782	3	604.936	1811.79	0.00308924	1.70509	44.36	ASLGSLEGEAEAEASSPK	[5] Phospho (ST)	AHNK_HUMAN	Neuroblast differentiation-associated protein AHNAK OS=Homo sapiens GN=AHNAK PE=1 SV=2	349.72	291.385	0	58269	0	0	391.823	0	0	34.3152	0	0	151.08	629.099	1155.17	2585.03	415.772	0	0.334174	0	52.5735	0	539.126	0
35895	26.2411	2	465.251	928.487	0.000698486	0.752285	36.21	ADIEISGPK		AHNK_HUMAN	Neuroblast differentiation-associated protein AHNAK OS=Homo sapiens GN=AHNAK PE=1 SV=2	21102.6	96679.1	69896.2	65374.7	105475	71864.6	297.009	72776.9	24710.2	46179.1	30215.5	86399.5	25214.5	46057.3	203803	133643	49494.7	34084.8	28254.5	308274	217827	17707.8	2201.1	55276.3
36265	58.075	2	850.397	1698.78	0.00269353	1.58557	32.29	MDAEVPDVNIEGPDAK		AHNK_HUMAN	Neuroblast differentiation-associated protein AHNAK OS=Homo sapiens GN=AHNAK PE=1 SV=2	580378	0	28897.9	12752.5	6962.15	5599.73	7246.48	18524.8	68592.5	100665	941656	13653.9	716692	68510.5	151927	838311	63389.5	1340.52	670239	316528	376351	64705.4	3787.57	8872.15
39851	59.2478	2	850.397	1698.78	0.0024786	1.45905	55.45	MDAEVPDVNIEGPDAK		AHNK_HUMAN	Neuroblast differentiation-associated protein AHNAK OS=Homo sapiens GN=AHNAK PE=1 SV=2	1054.69	557661	1566.01	32860.8	442281	18275.7	336232	150750	27273.2	328547	49004.1	3757.31	9003.46	16769.2	24400.7	28799.4	406650	24154.2	271.964	41897.1	13571.9	17743.8	61978.7	743214
70046	57.3815	2	850.397	1698.78	0.00286423	1.68606	82.93	MDAEVPDVNIEGPDAK		AHNK_HUMAN	Neuroblast differentiation-associated protein AHNAK OS=Homo sapiens GN=AHNAK PE=1 SV=2	132231	110439	560969	15714.4	83513.4	74795.8	34020.5	64541.4	3610.5	3451.95	22611.5	47605.4	53104.2	24087.8	827736	55279	13858.1	2192.83	5950.35	1.14146e+06	82176	8239.18	17927.6	52887.6
36815	50.6617	2	827.402	1652.79	0.000143343	0.0867282	95.04	VDVEGPDVNIEGPEGK		AHNK_HUMAN	Neuroblast differentiation-associated protein AHNAK OS=Homo sapiens GN=AHNAK PE=1 SV=2	564230	313287	43781.4	78507.3	10580.4	11700.2	259153	238963	74492.2	11908.3	177919	4324.69	516753	112939	661950	75345.5	322685	4599.41	71711.4	764656	1.12025e+06	217656	29047	544527
70066	51.4817	2	827.403	1652.79	0.00191469	1.15846	77.14	VDVEGPDVNIEGPEGK		AHNK_HUMAN	Neuroblast differentiation-associated protein AHNAK OS=Homo sapiens GN=AHNAK PE=1 SV=2	73005.3	63347.3	502448	75027.4	12961.7	2204.25	9773.4	25687	94367.8	210493	359908	926.445	59215.3	14161.8	8473.81	769.138	6802.42	28696.4	3396.17	101730	893195	6327.71	78221.8	29357.8
128946	48.3821	2	827.405	1652.79	0.00532256	3.22035	82.17	VDVEGPDVNIEGPEGK		AHNK_HUMAN	Neuroblast differentiation-associated protein AHNAK OS=Homo sapiens GN=AHNAK PE=1 SV=2	0	406.471	0	1204.23	314279	0	0	0	101.465	828.724	1222.86	0	5001.34	341.474	762.046	480941	4894.24	1554.57	5654.48	410.597	934.954	181.851	0	0
132079	42.9208	2	827.403	1652.79	0.00293908	1.77825	63.81	VDVEGPDVNIEGPEGK		AHNK_HUMAN	Neuroblast differentiation-associated protein AHNAK OS=Homo sapiens GN=AHNAK PE=1 SV=2	0	410.686	370.181	286189	0	0	190.92	2845.31	626.404	28.6048	639.426	0	501.841	36.2111	3406.93	581.23	1178.07	1060.51	9284.97	15205.8	12975.5	0	76.1353	772.783
37102	81.0826	4	612.831	2447.29	0.00346092	1.41419	56.51	KPDIDITGPKVDINAPDVEVQGK		AHNK_HUMAN	Neuroblast differentiation-associated protein AHNAK OS=Homo sapiens GN=AHNAK PE=1 SV=2	656074	118492	560438	6304.35	107878	328218	7367.86	430021	478619	41881.2	185544	29316.6	1190.1	12758.6	388877	6221.43	394760	60618.2	6588.22	463753	697377	36737.6	200214	109273
62740	81.4446	3	816.772	2447.29	0.00291223	1.18998	78.19	KPDIDITGPKVDINAPDVEVQGK		AHNK_HUMAN	Neuroblast differentiation-associated protein AHNAK OS=Homo sapiens GN=AHNAK PE=1 SV=2	406197	4421.31	65756	56224	47619.1	226896	2028.68	437911	164222	3158.75	0	55574.2	2542.39	1674.26	117744	2654.48	362044	13905.4	1773.58	93210.7	317891	2932.94	35919.9	19081.3
109881	80.6604	3	816.773	2447.3	0.00605913	2.47585	65.8	KPDIDITGPKVDINAPDVEVQGK		AHNK_HUMAN	Neuroblast differentiation-associated protein AHNAK OS=Homo sapiens GN=AHNAK PE=1 SV=2	3609.2	0	44192.8	13737.7	442497	0	0	0	0	0	104502	0	3141.92	2312.45	40648.2	0	0	101730	0	92.3882	0	418.603	106029	234174
144347	78.1086	3	816.773	2447.3	0.0049275	2.01345	83.38	KPDIDITGPKVDINAPDVEVQGK		AHNK_HUMAN	Neuroblast differentiation-associated protein AHNAK OS=Homo sapiens GN=AHNAK PE=1 SV=2	0.473503	502.03	110.153	615.313	12907.7	0	0	35.7967	2789.72	757.351	3640.2	5314.57	0	56321.1	0	208607	0	4186.97	501.184	7851.09	9710.78	0	0	22171.1
38350	67.7991	2	813.94	1625.87	0.0034433	2.11783	1.57	VDINAPDVEVQGKVK	[4] Oxidation (N)	AHNK_HUMAN	Neuroblast differentiation-associated protein AHNAK OS=Homo sapiens GN=AHNAK PE=1 SV=2	42811.3	812884	990.627	1644.35	15532	0.0800509	829418	0	0	95.6069	139391	0	17927.5	149223	6053.93	31936.2	0	157083	2756.29	535017	484545	6569.33	23251.4	569152
97249	63.0357	2	813.94	1625.87	0.00294083	1.80878	2.02	VDINAPDVEVQGKVK	[4] Oxidation (N)	AHNK_HUMAN	Neuroblast differentiation-associated protein AHNAK OS=Homo sapiens GN=AHNAK PE=1 SV=2	20559	696.223	0	187.379	2274.93	0	132.635	446.892	0	294.901	28245.7	24256.6	5511.05	1.46389	0	3693.19	332.565	341.574	1428.25	287559	6603.04	12097.2	665.702	15601.2
110951	63.2771	2	813.941	1625.87	0.00428768	2.63718	0.55	VDINAPDVEVQGKVK	[4] Oxidation (N)	AHNK_HUMAN	Neuroblast differentiation-associated protein AHNAK OS=Homo sapiens GN=AHNAK PE=1 SV=2	644177	4316.12	8195.52	3532.46	8612.72	0	14745.3	236.872	0	10303.1	97023.9	15642.6	12260.2	481.371	148.386	684.41	29.9123	10378.4	12359.6	15543	36528.5	5167.51	2092.41	34009.2
139121	58.9877	2	813.939	1625.86	0.000783664	0.481999	1.12	VDINAPDVEVQGKVK	[4] Oxidation (N)	AHNK_HUMAN	Neuroblast differentiation-associated protein AHNAK OS=Homo sapiens GN=AHNAK PE=1 SV=2	831.957	1305.18	0	834454	652.007	0	432.644	0	0	81.7617	0	0	0	35.4785	0	5227.5	55.5618	183.355	0	1735.21	0	13628.2	0	402.469
38497	17.1326	2	480.256	958.498	0.000818049	0.85347	50.43	LEGGEVDLK		AHNK_HUMAN	Neuroblast differentiation-associated protein AHNAK OS=Homo sapiens GN=AHNAK PE=1 SV=2	61019.3	43077.9	336.647	323933	6473.06	15.8084	20192.3	705.946	6512.93	0	27774.4	6180.96	1239.01	682.645	13345.9	8205.3	751.128	486.926	3146.85	1252.73	1702.27	13303.8	9023.74	6364.76
38722	82.9018	4	950.481	3797.9	0.0120583	3.17502	13.23	AEGPEVDVNLPKADVDISGPKVDIEGPDVNIEGPEGK		AHNK_HUMAN	Neuroblast differentiation-associated protein AHNAK OS=Homo sapiens GN=AHNAK PE=1 SV=2	34130	31288.7	66455.4	37435.7	35779	8564.81	3988.13	9220.58	8464.13	8573.73	442829	2780.87	82.8065	26716.7	0	79738.5	58039.4	15383.8	406648	52055.1	151362	44210.9	57143.4	8666.5
55273	83.2039	4	950.482	3797.9	0.0128255	3.37701	17.65	AEGPEVDVNLPKADVDISGPKVDIEGPDVNIEGPEGK		AHNK_HUMAN	Neuroblast differentiation-associated protein AHNAK OS=Homo sapiens GN=AHNAK PE=1 SV=2	36967	23647.8	14425.9	152260	40298	61630.5	27984.6	80032.5	37007.4	47190.8	567553	33388.3	0	33097.1	46406.3	17111.4	51722.6	17525.4	346889	1.70359e+06	23048.2	17738.2	45115.2	10123.5
38722	82.9018	4	950.481	3797.9	0.0120583	3.17502	4.06	GEGPEVDVNLPKADLDVSGPKVDVDVPDVNIEGPDAK		AHNK_HUMAN	Neuroblast differentiation-associated protein AHNAK OS=Homo sapiens GN=AHNAK PE=1 SV=2	34130	31288.7	66455.4	37435.7	35779	8564.81	3988.13	9220.58	8464.13	8573.73	442829	2780.87	82.8065	26716.7	0	79738.5	58039.4	15383.8	406648	52055.1	151362	44210.9	57143.4	8666.5
39144	80.9823	3	822.452	2464.34	0.00282038	1.14448	10.98	TPSFGISAPQVSIPDVNVNLKGPK		AHNK_HUMAN	Neuroblast differentiation-associated protein AHNAK OS=Homo sapiens GN=AHNAK PE=1 SV=2	0	18400.9	16.2298	145838	0	1211.9	52398.2	1615.76	0	1233.52	14029.6	288.019	143.711	59.2907	2987.08	0	2508.49	0	0	1085.73	8102.28	1419.16	348984	3431.83
40444	43.6441	2	620.351	1238.69	0.000724705	0.585059	50.25	LPTGQISGPEIK		AHNK_HUMAN	Neuroblast differentiation-associated protein AHNAK OS=Homo sapiens GN=AHNAK PE=1 SV=2	26163.6	72809.8	147723	239419	138177	3.84484	169712	124757	132868	2160.36	217001	5343.61	170989	67216.9	19014.7	159184	66846.3	107050	149612	209512	82390.9	28273.6	32335.1	205779
134407	41.18	2	620.351	1238.69	0.000969744	0.782881	64.48	LPTGQISGPEIK		AHNK_HUMAN	Neuroblast differentiation-associated protein AHNAK OS=Homo sapiens GN=AHNAK PE=1 SV=2	157039	0	1108.03	46581.6	17.3703	0	0	3262.14	2255.97	16396.8	0	22116.2	890.593	80.2792	13080.2	729.577	0	6.86235	38.9435	49.88	48923.6	1299.06	10144.2	0
180511	44.6455	2	620.351	1238.69	-0.000265042	-0.21397	66.39	LPTGQISGPEIK		AHNK_HUMAN	Neuroblast differentiation-associated protein AHNAK OS=Homo sapiens GN=AHNAK PE=1 SV=2	0	7803.07	26609.2	0	8688.12	23034.2	21566	240.045	3207.18	107307	1714.15	94136.8	4147.65	2873.82	64752.6	1402.02	0	31754.1	20913.2	17081.7	2579.85	0	23.9445	1362.37
40483	51.0237	2	620.825	1239.64	0.00070565	0.56924	35.02	GEGPEVDVTLPK		AHNK_HUMAN	Neuroblast differentiation-associated protein AHNAK OS=Homo sapiens GN=AHNAK PE=1 SV=2	52733.6	352602	494294	9185.34	10137.9	7027.42	195486	184017	136324	204621	308951	139871	500299	122752	1471.54	15112.2	278869	21520.8	185982	150705	23408.7	21629.7	11540.4	467770
142869	40.8832	2	620.825	1239.64	0.00094974	0.766145	60.68	GEGPEVDVTLPK		AHNK_HUMAN	Neuroblast differentiation-associated protein AHNAK OS=Homo sapiens GN=AHNAK PE=1 SV=2	2900.12	0	2245.72	308010	0	1313.68	0	1201.18	0	16214.1	1826.19	546.155	13006.6	5281.97	1849.96	3531.15	806.821	2024.02	974.967	96.0991	2311.66	2221.69	153.428	0
171276	54.7542	2	620.825	1239.63	0.000107332	0.0865835	80.4	GEGPEVDVTLPK		AHNK_HUMAN	Neuroblast differentiation-associated protein AHNAK OS=Homo sapiens GN=AHNAK PE=1 SV=2	14291.6	29127.2	1944.29	30303.1	4070.23	29829.9	5100.28	5414.36	17802.4	1269.82	2443.21	5602.02	4821.93	2067.97	3597.87	7632.29	11748.7	2626.59	10654.2	21026.9	38709.7	227756	56877.6	2785.67
40626	80.58	3	1030.18	3087.53	0.00384522	1.24541	49.39	ADIKSPSLDVTVPEAELNLETPEISVGGK	[11] Phospho (ST)	AHNK_HUMAN	Neuroblast differentiation-associated protein AHNAK OS=Homo sapiens GN=AHNAK PE=1 SV=2	106655	5012.97	11951.9	4301.09	38261.9	19858.2	775703	23365.2	2915.41	0	9492.84	3814.59	128685	222427	41013	416.741	11147.2	15229.7	0	69513.6	1740.02	47433.6	965407	3352.68
67473	85.8053	3	1030.18	3087.53	0.00469916	1.52198	26.89	ADIKSPSLDVTVPEAELNLETPEISVGGK	[11] Phospho (ST)	AHNK_HUMAN	Neuroblast differentiation-associated protein AHNAK OS=Homo sapiens GN=AHNAK PE=1 SV=2	4012.77	0	246.714	0	0	0	163.757	211.132	0	0	31341.4	0	0	0	423.809	159.538	139.732	211.538	121.568	336.21	0	38.4221	346.749	1096.53
88057	78.2289	3	1030.18	3087.52	-0.00173035	-0.560433	7.53	ADIKSPSLDVTVPEAELNLETPEISVGGK	[11] Phospho (ST)	AHNK_HUMAN	Neuroblast differentiation-associated protein AHNAK OS=Homo sapiens GN=AHNAK PE=1 SV=2	11362.7	2090.13	17452.4	890769	23286.1	17926	15014.9	23742.6	14784.9	4363.73	0	69554.6	55991.5	0	16829.1	16622.4	13893.9	178152	0	28618	142968	2512.04	68372.3	70419.5
40737	33.8199	3	347.542	1039.6	0.000117933	0.11344	56.02	VKVPEVDVR		AHNK_HUMAN	Neuroblast differentiation-associated protein AHNAK OS=Homo sapiens GN=AHNAK PE=1 SV=2	0	251653	194.963	0	119978	0	179410	308.641	21286.4	0	169636	0	3783.15	25471.4	0	344272	49.9091	950.892	314218	0	0	0	0	0
49359	71.1776	3	347.541	1039.6	-1.92987e-05	-0.0185635	50.98	VKVPEVDVR		AHNK_HUMAN	Neuroblast differentiation-associated protein AHNAK OS=Homo sapiens GN=AHNAK PE=1 SV=2	518.346	3.32642	430505	151.321	691.029	59.4377	40.5288	255504	158153	41.804	448.231	1.9415	1387.49	84.0847	599843	333.343	32.2066	35.9725	75.9311	505.386	103.594	54.1542	662.455	268.131
61076	74.3723	3	347.542	1039.6	0.000283823	0.273011	48.51	VKVPEVDVR		AHNK_HUMAN	Neuroblast differentiation-associated protein AHNAK OS=Homo sapiens GN=AHNAK PE=1 SV=2	0	0	0	0	0	0	0	0	0	0	79.4748	0	410978	21.3803	0	6188.76	0	0	0	0	0	0	190450	0
63706	71.2581	2	520.809	1039.6	0.00149979	1.44266	26.57	VKVPEVDVR		AHNK_HUMAN	Neuroblast differentiation-associated protein AHNAK OS=Homo sapiens GN=AHNAK PE=1 SV=2	218.192	174.64	635524	0	0	1627.42	152.899	300936	217956	569.163	1582.04	28.7652	2316.4	321.428	709422	23.7815	348.59	76.7136	365.762	210.349	1113.02	0	880.64	0
65346	31.7003	3	347.542	1039.6	0.000143309	0.13785	55.02	VKVPEVDVR		AHNK_HUMAN	Neuroblast differentiation-associated protein AHNAK OS=Homo sapiens GN=AHNAK PE=1 SV=2	37.4273	7.50705	56556.5	1225.37	4.47455	25.1248	1733.48	0.484464	10.3299	1.78108	19.2129	465.569	0.0461435	10.8625	51.4831	192.044	9.2354	114558	205.155	497649	1356.83	194.98	1.74045	0
66600	41.6529	3	347.542	1039.6	0.000137323	0.132092	61.22	VKVPEVDVR		AHNK_HUMAN	Neuroblast differentiation-associated protein AHNAK OS=Homo sapiens GN=AHNAK PE=1 SV=2	96.8243	0	0	0	0	1.85366	0	0	0	0	0	259.548	5.6689	7.1743	158.76	184.115	0	46.6077	0	0	0	313906	35.7649	0
77775	29.3994	3	347.541	1039.6	1.34334e-05	0.0129217	60.88	VKVPEVDVR		AHNK_HUMAN	Neuroblast differentiation-associated protein AHNAK OS=Homo sapiens GN=AHNAK PE=1 SV=2	318309	0	0	0	0	0	0	2.45434	0	87.6357	0	0	0	0.000900957	5323.5	0	0	0	0	0	0	0.0549656	162.395	0
92620	36.0211	3	347.541	1039.6	-7.02056e-05	-0.0675312	61.06	VKVPEVDVR		AHNK_HUMAN	Neuroblast differentiation-associated protein AHNAK OS=Homo sapiens GN=AHNAK PE=1 SV=2	324.209	547.111	64.1949	0	88.534	0.968286	4516.24	949.366	1641.4	282865	128.695	0	1677.13	648.38	1440.46	11.8511	383.823	1658.16	0.238095	0	0	5.71889e-07	0.016701	1258.43
94032	38.6684	3	347.542	1039.6	0.000180775	0.173888	46.03	VKVPEVDVR		AHNK_HUMAN	Neuroblast differentiation-associated protein AHNAK OS=Homo sapiens GN=AHNAK PE=1 SV=2	0	0	9.82718	0	0	0	2877.41	218.107	619.736	692.093	0	0.116531	0	0	1624.97	0	0	0	0.118354	124.207	379711	0	1.35192	0
111163	41.6529	2	520.809	1039.6	0.00104429	1.00451	12.46	VKVPEVDVR		AHNK_HUMAN	Neuroblast differentiation-associated protein AHNAK OS=Homo sapiens GN=AHNAK PE=1 SV=2	22.4204	119.89	237.82	3544.72	25.8486	0	0.00111525	285.183	0	1213.82	7549.65	0	2509.89	287.306	27488.8	0.957162	1193.79	1297.81	0	20867.1	7404.37	267333	4302.94	557.037
119650	34.842	3	347.542	1039.6	0.000216991	0.208725	48.32	VKVPEVDVR		AHNK_HUMAN	Neuroblast differentiation-associated protein AHNAK OS=Homo sapiens GN=AHNAK PE=1 SV=2	5.5032	9762.91	326.982	0.0975473	70.6369	84.4978	3400.57	6595.48	478.11	0.698795	1108.32	0	55069.5	1497.66	282.968	2.38831	7831.89	6.76605	12440.8	158.316	7.17184	0	2.41264	105011
120618	38.7287	2	520.809	1039.6	0.000494047	0.475227	38.32	VKVPEVDVR		AHNK_HUMAN	Neuroblast differentiation-associated protein AHNAK OS=Homo sapiens GN=AHNAK PE=1 SV=2	86332.3	1151.22	5388.56	690.893	737.837	603.612	7693.18	352.044	3126.06	1981.51	9106.35	3462.48	5025.37	228.972	3475.68	2311.8	1136.65	2653.13	2696.78	4204.6	469490	6398.97	87.928	10449.5
137298	56.7806	3	347.542	1039.6	0.000218339	0.210022	40.97	VKVPEVDVR		AHNK_HUMAN	Neuroblast differentiation-associated protein AHNAK OS=Homo sapiens GN=AHNAK PE=1 SV=2	4.72442	70.5615	1204.11	28.0022	43447.5	4119.98	166.733	560.136	113.833	412.923	25903.4	278.361	1142.82	4898.02	107.516	370.656	368.815	21708.8	486.582	21.8853	17810.5	51.8294	403.431	25892.4
147620	58.5456	3	347.542	1039.6	0.000145122	0.139594	35.57	VKVPEVDVR		AHNK_HUMAN	Neuroblast differentiation-associated protein AHNAK OS=Homo sapiens GN=AHNAK PE=1 SV=2	569.163	0	91.8258	0	13490.7	1747.54	75.9104	62.585	149.196	722.892	9533.61	50.2085	0	13146.1	138.979	0	21.9396	21360.4	18.3861	55.142	92620.4	29.3107	0	15568.7
151458	55.7588	3	347.542	1039.6	0.000114013	0.10967	47.87	VKVPEVDVR		AHNK_HUMAN	Neuroblast differentiation-associated protein AHNAK OS=Homo sapiens GN=AHNAK PE=1 SV=2	279.634	15.6388	475.858	10.3904	47124.2	320.452	325.205	407.402	745.779	1246.36	48564.4	1260.4	3215.75	927.699	868.9	20.2717	198.291	8213.41	125.203	8608.13	5574.22	148.141	195.674	79321.5
174740	54.9739	3	347.542	1039.6	0.000185802	0.178724	24.53	VKVPEVDVR		AHNK_HUMAN	Neuroblast differentiation-associated protein AHNAK OS=Homo sapiens GN=AHNAK PE=1 SV=2	3.53533	2.72754	14.4208	0	23760.5	0	6.50795	5.82856	0	188.773	64233.5	0.589239	1.86372	5.33115	31.0966	12.3842	81.4736	3755.17	10.3324	141933	221.269	5.47357	14.7424	39980.2
215586	35.1192	3	347.542	1039.6	0.000110211	0.106012	42.24	VKVPEVDVR		AHNK_HUMAN	Neuroblast differentiation-associated protein AHNAK OS=Homo sapiens GN=AHNAK PE=1 SV=2	0	1138.95	2089.6	0	267.384	0	930.287	30175.3	0	1937.64	0.220585	0	1.59132	0.0248778	556.137	0.0208309	61671.7	0	499.665	0	0.00200314	0	0	1027.43
251336	69.5875	3	347.541	1039.6	-3.61189e-05	-0.0347429	24.76	VKVPEVDVR		AHNK_HUMAN	Neuroblast differentiation-associated protein AHNAK OS=Homo sapiens GN=AHNAK PE=1 SV=2	0	0	28322.3	0	0	0	0	12721.1	6422.18	0	0	0	0	0	0	0	0	0	0	0	0	22.4058	0	0
40882	18.212	2	799.874	1597.73	-0.000524561	-0.328315	48.98	GKGGVTGSPEASISGSK	[8] Phospho (ST)	AHNK_HUMAN	Neuroblast differentiation-associated protein AHNAK OS=Homo sapiens GN=AHNAK PE=1 SV=2	1665.08	184347	119380	20200.6	3166.42	46102.5	56590.1	170867	90802.1	113396	1589.02	63996.7	263623	43938.5	476212	148944	120303	79771.5	180662	332588	450144	501368	12652	109371
272445	26.0039	2	799.874	1597.73	-0.00153082	-0.95812	47.27	GKGGVTGSPEASISGSK	[8] Phospho (ST)	AHNK_HUMAN	Neuroblast differentiation-associated protein AHNAK OS=Homo sapiens GN=AHNAK PE=1 SV=2	0	14995.4	199.863	0	1297.02	865.687	5935.75	991.909	1237.25	0	1504.92	20753.5	1064.93	0	2198.55	13104.4	0	1925.91	2204.87	30167	0	9475.15	0	0
40911	58.3242	2	820.904	1639.79	0.000315722	0.192538	70.41	VDIDAPDVSIEGPDAK		AHNK_HUMAN	Neuroblast differentiation-associated protein AHNAK OS=Homo sapiens GN=AHNAK PE=1 SV=2	9321.76	17183.9	82271.1	132.314	24073.6	9907.57	363015	7589.42	3820.4	22383.8	477079	282.107	2804.34	11415.6	9503.47	635876	22605.3	15117.7	3940.14	1.13264e+06	99346.7	31202.3	61036	23501.8
61859	59.6682	2	820.903	1639.79	-0.0034793	-2.12179	87.87	VDIDAPDVSIEGPDAK		AHNK_HUMAN	Neuroblast differentiation-associated protein AHNAK OS=Homo sapiens GN=AHNAK PE=1 SV=2	74504.2	788791	473270	126536	2274.28	385.139	1.44725e+06	745.021	29915.1	324.895	29345.8	3333.62	656072	84964.1	3546.19	165875	913.851	3347.65	55706.8	49407	6729.56	2026.52	3250.77	21407.6
96978	61.6703	2	820.898	1639.78	-0.0125402	-7.64744	37.72	VDIDAPDVSIEGPDAK		AHNK_HUMAN	Neuroblast differentiation-associated protein AHNAK OS=Homo sapiens GN=AHNAK PE=1 SV=2	136195	916.237	12847.8	28779.8	48557.4	313.654	94115.2	6286.58	172.472	142775	64003.1	1600.45	2284.3	82451.5	61457.3	59223.1	15232.6	63427.7	592689	236165	3033.16	230321	17482.7	9427.11
140767	61.5898	3	547.598	1639.77	-0.0227097	-13.8491	---	VDIDAPDVSIEGPDAK		AHNK_HUMAN	Neuroblast differentiation-associated protein AHNAK OS=Homo sapiens GN=AHNAK PE=1 SV=2	6856.93	709.107	5841.47	377.311	18802.3	6692.97	0	2129.03	255.344	745.775	1006.47	498.715	554.699	23.5321	1321.21	257.565	1484.96	17096.3	147706	3297.34	1315.6	0	278.798	1850.49
41836	80.8413	3	1254.27	3759.79	0.00569901	1.51578	82.93	AEGPEVDVNLPKADIDVSGPSVDTDAPDLDIEGPEGK		AHNK_HUMAN	Neuroblast differentiation-associated protein AHNAK OS=Homo sapiens GN=AHNAK PE=1 SV=2	1.29896e+06	64085	1.29516e+06	24305.7	605104	117259	53159.9	709754	585061	27853.9	641978	106766	142935	13363.6	30727.4	11739.4	658174	11378.1	32690	1.80511e+06	1.99506e+06	111891	1.0993e+06	1.01649e+06
106714	75.8405	3	1254.27	3759.79	0.00462499	1.23012	42.45	AEGPEVDVNLPKADIDVSGPSVDTDAPDLDIEGPEGK		AHNK_HUMAN	Neuroblast differentiation-associated protein AHNAK OS=Homo sapiens GN=AHNAK PE=1 SV=2	12600.2	3654.65	203917	724919	0	0	12335.1	147222	74491.9	0	13153.6	0	14782.9	11370.4	2071.12	0	3640.19	0	0	4191.96	1743.69	16130.1	127450	0
120474	78.6904	3	1254.27	3759.79	0.00608007	1.61713	43.09	AEGPEVDVNLPKADIDVSGPSVDTDAPDLDIEGPEGK		AHNK_HUMAN	Neuroblast differentiation-associated protein AHNAK OS=Homo sapiens GN=AHNAK PE=1 SV=2	4140.37	336802	2904.08	77950.7	557.389	26879.2	250034	5772.99	1732.94	117274	6572.24	17535	5752.23	163610	8219.52	995264	2489.99	0	308.085	0	21151.9	8173.08	16074.7	1116.8
124418	81.4043	3	1254.27	3759.79	0.00308949	0.821719	92.08	AEGPEVDVNLPKADIDVSGPSVDTDAPDLDIEGPEGK		AHNK_HUMAN	Neuroblast differentiation-associated protein AHNAK OS=Homo sapiens GN=AHNAK PE=1 SV=2	0	31094.1	0	5013.45	0	107838	8663.97	0	6878.97	0	70.231	7393.11	3530.63	17583.3	1.07098e+06	766.628	0	0	0	3989.74	0	0	0	4445.02
159614	84.7051	3	1254.27	3759.79	0.00524269	1.39441	45.48	AEGPEVDVNLPKADIDVSGPSVDTDAPDLDIEGPEGK		AHNK_HUMAN	Neuroblast differentiation-associated protein AHNAK OS=Homo sapiens GN=AHNAK PE=1 SV=2	4349.82	4467.4	32595.6	0	0	1606.05	19384	1438.79	1973.1	3.70333	21526.4	0	0	0	0	3813.91	2596.54	4470.36	18355.5	12785.6	0	0	0	6050.14
176471	77.808	3	1254.27	3759.79	0.00555101	1.47642	39.27	AEGPEVDVNLPKADIDVSGPSVDTDAPDLDIEGPEGK		AHNK_HUMAN	Neuroblast differentiation-associated protein AHNAK OS=Homo sapiens GN=AHNAK PE=1 SV=2	0	6506.61	0	0	61514.8	111601	0	4757.1	3257.99	2488.26	6936.09	0	28741.9	0	14942.2	0	11347	3855.24	0	4449.6	27094.8	374868	0	41675.2
176671	77.3064	3	1254.27	3759.79	0.00562397	1.49582	53.67	AEGPEVDVNLPKADIDVSGPSVDTDAPDLDIEGPEGK		AHNK_HUMAN	Neuroblast differentiation-associated protein AHNAK OS=Homo sapiens GN=AHNAK PE=1 SV=2	1477.42	0	0	4293.9	0	7263.16	0	6221.78	0	2819.12	0	2413.15	0	0	0	0	4304.95	0	726909	0	6855.68	2630.27	0	0
254031	79.8968	3	1254.27	3759.79	0.00545793	1.45166	18.07	AEGPEVDVNLPKADIDVSGPSVDTDAPDLDIEGPEGK		AHNK_HUMAN	Neuroblast differentiation-associated protein AHNAK OS=Homo sapiens GN=AHNAK PE=1 SV=2	0	752.59	0	0	0	0	2460.69	0	0	705.286	0	12.8947	0	0.00666328	0	0	0	308446	1622.38	0	0	0	0	0
42855	47.9404	2	485.754	969.493	0.00126221	1.30193	58.57	FGTFGGLGSK		AHNK_HUMAN	Neuroblast differentiation-associated protein AHNAK OS=Homo sapiens GN=AHNAK PE=1 SV=2	2030.74	3039.25	556.044	49045.4	947.646	14981	0	3163.35	2160.96	221.051	137111	328913	73423.7	1538.61	121.302	0	143.318	993.638	316281	63041.6	6885.24	3488.53	7728.89	2181.41
60322	49.2471	2	485.754	969.493	0.00111669	1.15183	46.7	FGTFGGLGSK		AHNK_HUMAN	Neuroblast differentiation-associated protein AHNAK OS=Homo sapiens GN=AHNAK PE=1 SV=2	3587.89	195828	94699.2	51733.7	12695.4	132160	193924	5569.43	28739.3	1067.9	5189.67	8769.79	298.64	30295.3	9105.73	3418.2	114.819	9667.76	43784.9	1423.48	454.65	443.913	658.11	146769
60737	47.539	2	485.754	969.493	0.00125331	1.29274	58.2	FGTFGGLGSK		AHNK_HUMAN	Neuroblast differentiation-associated protein AHNAK OS=Homo sapiens GN=AHNAK PE=1 SV=2	505.734	1179.62	254.662	297.188	139.948	3979.57	1948.05	1503.82	295.824	440.623	570.611	237864	104.82	205.115	5986.85	4310.98	1754.98	3139.98	13454.9	380350	24825.8	428.158	3515.29	2.06635
66773	51.7629	2	485.753	969.492	0.000301741	0.311236	46.64	FGTFGGLGSK		AHNK_HUMAN	Neuroblast differentiation-associated protein AHNAK OS=Homo sapiens GN=AHNAK PE=1 SV=2	11073.1	4608.99	281.736	12174.8	209.25	207458	0	52.6341	566.278	903.238	14538.6	10372.4	302.924	61.1518	0	641.456	517.946	7060.67	8651.74	1365.21	399037	388.914	25385.3	2600.55
75869	44.3558	2	485.754	969.493	0.00119737	1.23505	58.89	FGTFGGLGSK		AHNK_HUMAN	Neuroblast differentiation-associated protein AHNAK OS=Homo sapiens GN=AHNAK PE=1 SV=2	278669	23195.7	3449.72	0	6054.15	1682.94	5200.32	1415.42	87.3144	4088.45	8560.95	25612.8	43388.6	672.152	952.106	1440.52	285.854	2787.72	5832.28	38466.6	252.769	5808.68	6734.62	1552.35
85118	51.1805	2	485.754	969.493	0.000899531	0.927837	49.4	FGTFGGLGSK		AHNK_HUMAN	Neuroblast differentiation-associated protein AHNAK OS=Homo sapiens GN=AHNAK PE=1 SV=2	3132.85	13870.4	0	21.1177	941.303	122255	607.097	0	525.596	211703	5810.81	673.185	603.897	55.2466	302.409	434.933	168.971	2323.23	6268.36	588.266	0	20394.9	8295.71	1239.28
44316	46.4557	3	524.267	1569.78	0.00193215	1.23084	24.9	GSEVGFHGAAPDISVK		AHNK_HUMAN	Neuroblast differentiation-associated protein AHNAK OS=Homo sapiens GN=AHNAK PE=1 SV=2	333384	194792	121591	5178.13	3422.99	158134	12333.9	92517.4	44781.9	60369.6	191374	5627.18	159606	4391.21	207707	969669	61079.5	151612	281039	463173	131040	17931.7	6721.66	158517
119483	45.1386	3	524.267	1569.78	0.0013885	0.884518	22.45	GSEVGFHGAAPDISVK		AHNK_HUMAN	Neuroblast differentiation-associated protein AHNAK OS=Homo sapiens GN=AHNAK PE=1 SV=2	4723.84	270.936	7617.49	0	6623.2	3216.78	689.205	3956.67	13650.8	1205.28	818.297	1863.62	14745	3685.65	2355.39	1003.2	4061.34	109689	5117.16	3091.99	514.055	521.516	0	3456.93
45533	27.5532	2	474.224	946.434	0.00222179	2.34755	25.75	FNFSKPK	[4] Phospho (ST)	AHNK_HUMAN	Neuroblast differentiation-associated protein AHNAK OS=Homo sapiens GN=AHNAK PE=1 SV=2	4309.82	5704.72	549.212	64759.7	1475.32	2509.06	226.829	68022.1	1307.4	0	604.031	35264	1673.77	8388.5	3153.12	9489.5	83812.1	227.245	4874.93	843.255	227717	1460.26	29266.7	1675.63
61973	26.763	2	474.224	946.433	0.00208472	2.20272	24.13	FNFSKPK	[4] Phospho (ST)	AHNK_HUMAN	Neuroblast differentiation-associated protein AHNAK OS=Homo sapiens GN=AHNAK PE=1 SV=2	242.913	0	1798.17	118.042	2038.36	847.071	0	0	47772.6	0.173766	0	37134.9	0	1011.36	0	161491	2129.87	0	2313.14	263516	0	531.75	352.4	3312.23
75333	28.1552	2	474.224	946.434	0.00274368	2.89898	30.28	FNFSKPK	[4] Phospho (ST)	AHNK_HUMAN	Neuroblast differentiation-associated protein AHNAK OS=Homo sapiens GN=AHNAK PE=1 SV=2	40077.9	843.78	130.45	769.527	224.862	692.704	50193.2	2.84196	261.214	1138.79	74411.2	13890.2	1996.21	3958.12	3040.39	187.165	12771	56023.1	743.903	0	45.995	325.677	6189.23	255.707
77177	17.3341	2	474.222	946.43	-0.00109822	-1.16038	34.12	FNFSKPK	[4] Phospho (ST)	AHNK_HUMAN	Neuroblast differentiation-associated protein AHNAK OS=Homo sapiens GN=AHNAK PE=1 SV=2	9291.07	164.436	190.785	134510	2133.08	83.3535	14.2854	89.2809	19.518	0	784.41	3967.86	911.594	300.13	0	255.014	27.5078	1722.41	0	2156.26	18003	1606.03	4183.23	104.562
92037	23.5379	2	474.223	946.432	0.000855745	0.904181	32.3	FNFSKPK	[4] Phospho (ST)	AHNK_HUMAN	Neuroblast differentiation-associated protein AHNAK OS=Homo sapiens GN=AHNAK PE=1 SV=2	85889.2	0	336.732	511.892	0	1550.72	722.945	560.213	245.033	3390.35	8161.89	381.993	0	686.703	532.86	0	31.0257	1011.91	511.628	1800.38	226.281	0	0	295.422
92468	26.2209	2	474.224	946.433	0.00136776	1.44518	39.46	FNFSKPK	[4] Phospho (ST)	AHNK_HUMAN	Neuroblast differentiation-associated protein AHNAK OS=Homo sapiens GN=AHNAK PE=1 SV=2	4651.76	50828.4	85574.7	1127.2	83429	720.433	1754.43	1863.96	515.011	16.8515	9723.73	533049	34.2772	2425.46	2231.59	3603.73	7319.79	106.116	74111.1	44058.7	1651.63	2801.28	7766.11	45187.3
194143	28.6947	2	474.224	946.434	0.00213684	2.25779	13.69	FNFSKPK	[4] Phospho (ST)	AHNK_HUMAN	Neuroblast differentiation-associated protein AHNAK OS=Homo sapiens GN=AHNAK PE=1 SV=2	947.513	590.288	0	7.17882	1039.36	10001.9	1280.71	0	617.881	96.2013	822.295	2063.92	0.204999	689.908	57.873	87.3768	2458.07	136.48	159.897	0	0	54497.3	3122.35	196.499
45586	43.8788	3	405.571	1213.69	0.000825329	0.680016	45.68	LKTDVDVSLPK		AHNK_HUMAN	Neuroblast differentiation-associated protein AHNAK OS=Homo sapiens GN=AHNAK PE=1 SV=2	183.733	142306	25184.5	0	77018.8	51.2014	75449.2	10287.1	6628	9240.77	70826.9	678.92	18859.8	8084.83	1174.13	162909	29518.8	47540.9	155333	213941	2.13196	1371.1	4243.52	59177.2
49937	48.7846	2	607.849	1213.68	-0.00803075	-6.6168	48.2	LKTDVDVSLPK		AHNK_HUMAN	Neuroblast differentiation-associated protein AHNAK OS=Homo sapiens GN=AHNAK PE=1 SV=2	0	0	2731.36	4.37305	466701	335.744	0	11013.7	16497.8	233.14	4339.7	13245	104685	0	103833	126704	2870.84	333022	455459	2975.86	211590	4296.27	10.4718	150199
59142	43.8788	2	607.854	1213.69	0.0017169	1.41461	64.19	LKTDVDVSLPK		AHNK_HUMAN	Neuroblast differentiation-associated protein AHNAK OS=Homo sapiens GN=AHNAK PE=1 SV=2	78.0161	147819	21798.5	0	83654.8	0	107071	10939.3	7690.35	6664.07	84815.9	9.02446	12616.3	6726.25	4111.13	202678	10977	57417.9	254333	179560	4753.86	2063.01	567.175	93287.3
142736	48.7242	3	405.571	1213.69	-6.52951e-05	-0.0537987	35.98	LKTDVDVSLPK		AHNK_HUMAN	Neuroblast differentiation-associated protein AHNAK OS=Homo sapiens GN=AHNAK PE=1 SV=2	0	77.6734	3783.67	0	3968.81	0.0959241	415.168	351.543	4228.22	1297.98	0	42431.7	13113.3	1751.2	2789.61	670.673	708.59	3542.38	2368.42	223.939	194770	116.96	0	7397.58
154127	41.5266	3	405.571	1213.69	-0.00117194	-0.965599	39.99	LKTDVDVSLPK		AHNK_HUMAN	Neuroblast differentiation-associated protein AHNAK OS=Homo sapiens GN=AHNAK PE=1 SV=2	106698	10346.8	4273.62	223.155	777.392	0	0	178.161	1510.71	66.0103	0	208.418	4006.23	690.889	42814.8	17139.7	5244.92	3464.28	30560.1	596.198	2764.82	434.033	54.9122	1005.68
174927	51.4817	3	405.571	1213.69	0.000593718	0.489183	40.99	LKTDVDVSLPK		AHNK_HUMAN	Neuroblast differentiation-associated protein AHNAK OS=Homo sapiens GN=AHNAK PE=1 SV=2	2.23595	219.83	20607.4	0	500.408	995.888	669.58	12919.1	1514.67	25.1683	4573.4	0	17810.7	474.717	27446.5	274.13	167.024	215.887	0	203.972	429.582	110765	0	972.41
207976	67.437	3	405.571	1213.69	-0.000828125	-0.682319	17.62	LKTDVDVSLPK		AHNK_HUMAN	Neuroblast differentiation-associated protein AHNAK OS=Homo sapiens GN=AHNAK PE=1 SV=2	19829.8	396.215	7287.71	0	23624.2	0	253.491	9460.59	3308.81	85.0799	10749.5	0	99006.1	13337.2	2133.7	429.015	1050.13	49449.8	1082.92	30435	66427	54.4045	504.908	13282.2
219323	45.8495	3	405.572	1213.69	0.00118822	0.979011	29.64	LKTDVDVSLPK		AHNK_HUMAN	Neuroblast differentiation-associated protein AHNAK OS=Homo sapiens GN=AHNAK PE=1 SV=2	9.85578	1739.93	0	114.792	41.248	1460.36	962.633	589.778	101.26	91689.8	528.347	603.589	115.863	71.703	0	440.354	13762.2	35.0078	853.938	17.0793	0	1263.35	0	59.6201
45739	69.0047	2	757.88	1513.74	0.00366071	2.41832	0.82	APDVEGQGLDWSLK		AHNK_HUMAN	Neuroblast differentiation-associated protein AHNAK OS=Homo sapiens GN=AHNAK PE=1 SV=2	9715.19	530692	37910.3	73302	24865.6	20039.9	248870	37295.7	82084.9	60056.4	12376	2982.16	56830	23872.9	56706.4	40835.4	17515.8	138123	1.30218e+06	207578	15041.4	7781.57	42533.3	277222
47527	82.1269	3	687.325	2058.95	0.00763603	3.70871	---	MDIDAPDVDVHGPDWHLK		AHNK_HUMAN	Neuroblast differentiation-associated protein AHNAK OS=Homo sapiens GN=AHNAK PE=1 SV=2	2179.75	11773.1	26722.6	2107.2	92654.3	23603	9201.61	39423.6	1492.86	10159	422.442	140687	0	2745.18	38913.2	193165	80846.9	96678.4	3137.99	0	2517.86	4632.11	19.4863	105010
77539	82.1469	4	515.745	2058.95	0.0033971	1.64992	30.34	MDIDAPDVDVHGPDWHLK		AHNK_HUMAN	Neuroblast differentiation-associated protein AHNAK OS=Homo sapiens GN=AHNAK PE=1 SV=2	0	400.531	10315	1671.25	40183.6	0	4926.11	36225.9	10864.2	3068.4	0	4.4468	695.957	0	44721.1	165154	66537.2	72629.4	965.837	3560.58	21303.6	8421.27	3097.19	66024.4
175475	80.721	4	515.745	2058.95	0.00333692	1.62069	7.92	MDIDAPDVDVHGPDWHLK		AHNK_HUMAN	Neuroblast differentiation-associated protein AHNAK OS=Homo sapiens GN=AHNAK PE=1 SV=2	7352.32	58182.6	2293.97	990.771	7307.41	1149.34	30682.8	3751.59	659.012	22931.9	5191.85	1051.24	7393.46	0.0869721	0	843.952	1455.57	5044.76	15732.2	3005.34	982.27	2084.35	2078.17	4210.32
51115	66.7928	2	805.924	1609.83	0.00320234	1.98924	51.42	VNVEAPDVNLEGLGGK		AHNK_HUMAN	Neuroblast differentiation-associated protein AHNAK OS=Homo sapiens GN=AHNAK PE=1 SV=2	0	0	11321.3	0	68.4985	28273.7	370.457	21231.3	34052.7	8255.4	0.144755	2691.56	35595.9	425.494	8689.9	1842.38	2249.85	0	4713.5	1.20401e+06	497.627	668.736	0	0
59487	69.3667	2	805.924	1609.83	0.00280494	1.74238	76.99	VNVEAPDVNLEGLGGK		AHNK_HUMAN	Neuroblast differentiation-associated protein AHNAK OS=Homo sapiens GN=AHNAK PE=1 SV=2	0	8806.94	6696.76	12557.8	3385.41	37053.3	3268.81	11481.7	3225.59	386767	10812.5	563.094	38989.1	3417.53	0	5528.62	1.31633	10178.3	10531.1	3844.39	688300	2.06977	34020.5	13880.2
103798	68.4629	2	805.927	1609.84	0.00892236	5.54242	82.69	VNVEAPDVNLEGLGGK		AHNK_HUMAN	Neuroblast differentiation-associated protein AHNAK OS=Homo sapiens GN=AHNAK PE=1 SV=2	0	475207	8082.19	0	5372.22	7887.07	3803.67	63693	83714.1	0	373.186	5215.98	55937.2	0	1278.45	5804.37	0	46142.3	13796.9	19602	1533.23	0	0	79290.3
108150	68.7437	2	805.925	1609.83	0.00387597	2.40769	101.27	VNVEAPDVNLEGLGGK		AHNK_HUMAN	Neuroblast differentiation-associated protein AHNAK OS=Homo sapiens GN=AHNAK PE=1 SV=2	0	3732.99	0	0	10882.1	7902.07	287235	10866.6	72341	0	0	2970.65	29543.4	847.458	0	13212.1	0	0	10181	688.992	3407.41	117.423	0	2311.05
53655	78.3293	2	1313.14	2624.26	0.00427526	1.62913	119.68	LEGDLTGPSVGVEVPDVELECPDAK	[21] Carbamidomethyl (C)	AHNK_HUMAN	Neuroblast differentiation-associated protein AHNAK OS=Homo sapiens GN=AHNAK PE=1 SV=2	0	5396.48	561281	0	657.559	4835.19	7057.17	246414	173503	1165.59	0	0	202092	21569.6	2459.51	9717.17	225700	43223.4	0	686593	1.305e+06	18379.3	14484.5	0
75342	77.5272	2	1313.14	2624.26	0.00290117	1.10552	86.52	LEGDLTGPSVGVEVPDVELECPDAK	[21] Carbamidomethyl (C)	AHNK_HUMAN	Neuroblast differentiation-associated protein AHNAK OS=Homo sapiens GN=AHNAK PE=1 SV=2	0	272687	7631.67	10302.8	0	1916.74	92823	0	12391.3	327808	0	5978.9	470006	2362.46	691679	1834.35	0	280506	3569.39	0	0	254961	385663	3664.3
138939	78.8108	2	1313.14	2624.26	0.00450083	1.71509	61.3	LEGDLTGPSVGVEVPDVELECPDAK	[21] Carbamidomethyl (C)	AHNK_HUMAN	Neuroblast differentiation-associated protein AHNAK OS=Homo sapiens GN=AHNAK PE=1 SV=2	340779	0	3005.6	0	301320	0	0	2685.36	25356	0	0	0	143520	1599.76	0	9579.6	0	0	0	0	0	7058	4793.18	0
150390	75.0555	2	1313.14	2624.26	0.00575696	2.19375	109.62	LEGDLTGPSVGVEVPDVELECPDAK	[21] Carbamidomethyl (C)	AHNK_HUMAN	Neuroblast differentiation-associated protein AHNAK OS=Homo sapiens GN=AHNAK PE=1 SV=2	4425.82	2880.78	0	0	0	5418.81	0	1453.92	0	1208.05	1161.73	4538.79	0	0	33768.7	0	0	0	393409	0	4539.46	27.6303	2545.27	0
212841	79.4341	2	1313.13	2624.25	-0.000452341	-0.172369	81.15	LEGDLTGPSVGVEVPDVELECPDAK	[21] Carbamidomethyl (C)	AHNK_HUMAN	Neuroblast differentiation-associated protein AHNAK OS=Homo sapiens GN=AHNAK PE=1 SV=2	0	0	0	0	0	0	2.25987	0	0	0	255543	0	5433.86	0	0	7768.82	14265.4	0	0	0	6599.53	2883.93	36738.3	11477
297156	76.1619	2	1313.14	2624.26	0.00713522	2.71895	62.29	LEGDLTGPSVGVEVPDVELECPDAK	[21] Carbamidomethyl (C)	AHNK_HUMAN	Neuroblast differentiation-associated protein AHNAK OS=Homo sapiens GN=AHNAK PE=1 SV=2	0	398.983	0	0	0	0	0	4501.34	2714.51	252.254	0	0	0	64109.1	0	0	0	0	0	0	0	0	0	0
54346	79.3736	4	943.24	3768.93	0.001674	0.444157	17.6	AEGPEVDVNLPKADVVVSGPKVDVEVPDVSLEGPEGK		AHNK_HUMAN	Neuroblast differentiation-associated protein AHNAK OS=Homo sapiens GN=AHNAK PE=1 SV=2	16970.6	294311	0	176938	16986.7	0	7203.02	46181.4	12256.8	12868	37329	12849.1	15728.5	129597	0	454546	21686.6	458.284	354194	11738.6	108689	25223.8	2829.72	41811.3
99908	83.0828	4	943.239	3768.93	-0.00279562	-0.741755	30.55	AEGPEVDVNLPKADVVVSGPKVDVEVPDVSLEGPEGK		AHNK_HUMAN	Neuroblast differentiation-associated protein AHNAK OS=Homo sapiens GN=AHNAK PE=1 SV=2	23394.8	4125.11	365.471	7515.74	0	31945.4	19755.7	12684.8	12109.3	48989.5	352005	11443	0	7348.83	7423.59	4898.48	6364.88	21596.3	666489	86504.7	0	3110.8	860.093	16267.6
168901	87.7842	4	943.242	3768.94	0.00660552	1.75262	23.49	AEGPEVDVNLPKADVVVSGPKVDVEVPDVSLEGPEGK		AHNK_HUMAN	Neuroblast differentiation-associated protein AHNAK OS=Homo sapiens GN=AHNAK PE=1 SV=2	0	0	0	0	0	0	0	0	0	0	0	0	0	0	0	0	0	0	0	0	0	0	119.958	0
54592	49.6888	2	613.817	1225.62	0.00142498	1.16266	88.03	GEGPDVDVTLPK		AHNK_HUMAN	Neuroblast differentiation-associated protein AHNAK OS=Homo sapiens GN=AHNAK PE=1 SV=2	40221.2	397252	461432	9117.33	10423.2	6343.37	253185	220379	85721.9	107502	113679	24725.3	10788	159274	58037.2	3938.36	290811	67259	29373.5	47384.8	82281.5	35915.6	3145.46	43115.2
59728	50.444	2	613.818	1225.62	0.00152739	1.24622	67.89	GEGPDVDVTLPK		AHNK_HUMAN	Neuroblast differentiation-associated protein AHNAK OS=Homo sapiens GN=AHNAK PE=1 SV=2	5891.44	1819.83	1074.53	4838.8	1631.15	294.397	10204.3	10048	3226.87	73479.6	208971	14071.2	26127.1	1595.57	5654.61	948.334	9731.95	0	4005.33	10740.1	404825	1291.85	315.645	1883.47
141891	40.7362	2	613.817	1225.62	0.000959677	0.783014	50.82	GEGPDVDVTLPK		AHNK_HUMAN	Neuroblast differentiation-associated protein AHNAK OS=Homo sapiens GN=AHNAK PE=1 SV=2	1715.09	340.206	186.683	344317	17.422	73833.3	429.152	1.05667	701.864	4927.64	2098.02	9174.69	486.242	97.85	23.3909	1047.82	1929.52	18.1667	3525.7	3826.15	20586.8	7395.52	174.362	854.245
54603	81.9068	3	1165.24	3492.69	0.0059053	1.69076	33.55	GDADVSVPKLEGDLTGPSVGVEVPDVELECPDAK	[30] Carbamidomethyl (C)	AHNK_HUMAN	Neuroblast differentiation-associated protein AHNAK OS=Homo sapiens GN=AHNAK PE=1 SV=2	217777	3285.46	294688	0	228918	0	0	77378.2	68940.8	0	1784.16	88032	5584.84	5139.37	138337	39492.3	190609	262972	110531	29079.7	252033	12543.4	0	148328
55624	46.4958	2	587.815	1173.62	-0.00881057	-7.50715	4.59	VKGDVDVSVPK	[4] Oxidation (D)|[6] Oxidation (D)	AHNK_HUMAN	Neuroblast differentiation-associated protein AHNAK OS=Homo sapiens GN=AHNAK PE=1 SV=2	28940.8	236440	119632	1031.64	46129.3	82270.6	175825	59953.9	25992.7	68377.4	135516	2470.94	33969.6	6375.95	41427.9	818195	41107.8	292793	322785	28683.8	32322.5	31578.1	260237	206793
58969	54.0894	3	666.642	1996.9	0.00380723	1.90657	57.53	ASLGSLEGEAEAEASSPKGK	[16] Phospho (ST)	AHNK_HUMAN	Neuroblast differentiation-associated protein AHNAK OS=Homo sapiens GN=AHNAK PE=1 SV=2	600420	47054.9	28437.2	331.742	26099.7	1328.28	323277	14305.4	3753.32	49744.4	55655.9	26905.7	13676.2	2966.28	4176.44	740626	19145.1	274848	34925.6	672258	4964.64	134.58	106082	62604.4
66726	54.8729	3	666.642	1996.9	0.00368196	1.84384	42.4	ASLGSLEGEAEAEASSPKGK	[16] Phospho (ST)	AHNK_HUMAN	Neuroblast differentiation-associated protein AHNAK OS=Homo sapiens GN=AHNAK PE=1 SV=2	107100	480979	96874.5	7127.01	421668	5665.47	26588.1	27761.8	5116.98	33698.2	49752.1	39138.6	167575	26128.4	64995.6	99147.7	105774	27512.2	37519.3	36473.7	9392	9022.12	118451	256382
68937	53.3485	3	666.641	1996.9	0.00333151	1.66834	47.2	ASLGSLEGEAEAEASSPKGK	[16] Phospho (ST)	AHNK_HUMAN	Neuroblast differentiation-associated protein AHNAK OS=Homo sapiens GN=AHNAK PE=1 SV=2	1303.62	15281.4	1382.59	1555.48	874.702	275.421	4699.72	7205.61	351.088	0	176270	6901.61	3894.74	310.247	6619.37	2148.3	1779.99	31485.2	593521	8429.35	715.813	1187.42	7957.11	2773.88
89032	56.2813	3	666.641	1996.9	0.00357388	1.78971	49.9	ASLGSLEGEAEAEASSPKGK	[16] Phospho (ST)	AHNK_HUMAN	Neuroblast differentiation-associated protein AHNAK OS=Homo sapiens GN=AHNAK PE=1 SV=2	20864.2	16928.5	27295	969.071	59583.3	10981.9	25774.6	15365.2	5782.28	39771.2	103778	15221.9	15080.6	131294	6162.49	2596.48	22504.2	118706	8605.43	24799.9	687217	1849.49	766.425	128929
139384	55.6783	3	666.641	1996.9	0.00353118	1.76833	36.12	ASLGSLEGEAEAEASSPKGK	[16] Phospho (ST)	AHNK_HUMAN	Neuroblast differentiation-associated protein AHNAK OS=Homo sapiens GN=AHNAK PE=1 SV=2	4310.2	2159.99	5039.5	813.884	530.58	808.824	1892.25	1528.07	6719.97	286523	20114.9	3306.73	850.117	8340.43	1848.51	1271	617.124	16169.4	5599.97	8943.32	2806.6	98.2839	595.35	0
151199	58.3242	3	666.641	1996.9	0.00322191	1.61345	23.83	ASLGSLEGEAEAEASSPKGK	[16] Phospho (ST)	AHNK_HUMAN	Neuroblast differentiation-associated protein AHNAK OS=Homo sapiens GN=AHNAK PE=1 SV=2	0	1625.64	69696.2	134.708	1147.2	2085.02	957.72	565.612	1053.55	31093.3	3482.98	45839.9	1550.4	22999.9	19041.9	20070.2	117909	9543.95	2763.44	1328.97	83422.2	244420	887.064	3784.5
167656	51.7226	3	666.641	1996.9	0.00298979	1.49722	21.89	ASLGSLEGEAEAEASSPKGK	[16] Phospho (ST)	AHNK_HUMAN	Neuroblast differentiation-associated protein AHNAK OS=Homo sapiens GN=AHNAK PE=1 SV=2	1749.4	36.6734	4422.78	3103.24	148.831	17678.8	0	4685.1	350.134	673.981	8634.73	1238.96	866.835	193.914	302021	4946.84	2434.29	218.405	7360.46	4188.17	1252.72	740.876	407.889	1562.68
173751	54.0894	2	999.464	1996.91	0.0146939	7.35834	2.91	ASLGSLEGEAEAEASSPKGK	[16] Phospho (ST)	AHNK_HUMAN	Neuroblast differentiation-associated protein AHNAK OS=Homo sapiens GN=AHNAK PE=1 SV=2	169214	0	38984	1241.87	220.659	1209.57	136747	53702.3	19130.1	0	14817.4	0	0	5693.03	0	204059	8764.33	66672.8	4029.48	121670	0	3824.45	99010.5	3664.22
190624	54.8931	2	999.46	1996.91	0.00724512	3.62819	2.55	ASLGSLEGEAEAEASSPKGK	[16] Phospho (ST)	AHNK_HUMAN	Neuroblast differentiation-associated protein AHNAK OS=Homo sapiens GN=AHNAK PE=1 SV=2	7014.99	157151	22720.9	4069.82	117550	6.35824	4850.42	36536.8	52778	22913	4879.06	3312.94	56281.7	7744.51	93714.4	6184.91	26309.8	5706.05	13949.8	17007.4	5926.84	75101.6	145520	128154
207963	66.491	3	666.641	1996.9	0.00232072	1.16216	0.78	ASLGSLEGEAEAEASSPKGK	[16] Phospho (ST)	AHNK_HUMAN	Neuroblast differentiation-associated protein AHNAK OS=Homo sapiens GN=AHNAK PE=1 SV=2	0	1131.62	470.609	4641.3	581.921	1094.42	34533.7	1.65101	1029.93	783.708	517.459	0	1242.61	5.82364	5752.6	6421.58	239.125	2311.35	2073.64	121822	1195.53	4236.98	210703	866.256
272876	56.2012	2	999.46	1996.9	0.00550703	2.75779	36.13	ASLGSLEGEAEAEASSPKGK	[16] Phospho (ST)	AHNK_HUMAN	Neuroblast differentiation-associated protein AHNAK OS=Homo sapiens GN=AHNAK PE=1 SV=2	5852.94	1154.72	0	0	380.664	845.079	390.35	1625.83	0	0	18266.7	1134.28	18384.2	1053.82	1383.55	0	1245.66	5292.22	2780.87	4897.61	245268	927.578	0	12933.4
320888	66.491	2	999.46	1996.9	0.00570128	2.85507	---	ASLGSLEGEAEAEASSPKGK	[16] Phospho (ST)	AHNK_HUMAN	Neuroblast differentiation-associated protein AHNAK OS=Homo sapiens GN=AHNAK PE=1 SV=2	1157.5	24.0226	3.24698	5168.37	341.241	7576.2	0	0	0	185.923	526.402	1259.49	754.919	568.644	3.6213	154.822	430.19	0	0	161753	1170.86	0	7003.49	223.713
59823	48.8247	2	901.891	1801.77	0.00320481	1.7787	18.09	LPSGSGAASPTGSAVDIR	[5] Phospho (ST)|[9] Phospho (ST)	AHNK_HUMAN	Neuroblast differentiation-associated protein AHNAK OS=Homo sapiens GN=AHNAK PE=1 SV=2	48277.8	211587	4322.63	281597	428417	54100.5	263149	399878	292031	201080	26259	137232	805535	278661	958336	655199	337951	463796	445210	47278.7	805049	265267	381594	521566
139853	53.1882	2	901.892	1801.77	0.00484584	2.6895	38.33	LPSGSGAASPTGSAVDIR	[5] Phospho (ST)|[9] Phospho (ST)	AHNK_HUMAN	Neuroblast differentiation-associated protein AHNAK OS=Homo sapiens GN=AHNAK PE=1 SV=2	354499	25848.5	75803	281639	16246.5	22172.1	29496.5	1016.16	1337.77	235.799	301.811	2284.26	31898.6	4554.59	12454.1	5906.7	2770.9	23090.5	63181.7	564054	52536.9	291.861	78006.9	26934.6
180590	50.9034	2	901.891	1801.77	0.00309765	1.71923	66.42	LPSGSGAASPTGSAVDIR	[5] Phospho (ST)|[9] Phospho (ST)	AHNK_HUMAN	Neuroblast differentiation-associated protein AHNAK OS=Homo sapiens GN=AHNAK PE=1 SV=2	44720.2	17223.4	510262	680.308	545.385	122660	18977.3	119.584	16462.7	556.311	727.082	22340.4	15951.5	623.983	25.1759	0	708.212	3598.71	5504.72	45700	0	0	19620.6	13380.1
59823	48.8247	2	901.891	1801.77	0.00320481	1.7787	82.8	LPSGSGAASPTGSAVDIR	[3] Phospho (ST)|[9] Phospho (ST)	AHNK_HUMAN	Neuroblast differentiation-associated protein AHNAK OS=Homo sapiens GN=AHNAK PE=1 SV=2	48277.8	211587	4322.63	281597	428417	54100.5	263149	399878	292031	201080	26259	137232	805535	278661	958336	655199	337951	463796	445210	47278.7	805049	265267	381594	521566
139853	53.1882	2	901.892	1801.77	0.00484584	2.6895	92.89	LPSGSGAASPTGSAVDIR	[3] Phospho (ST)|[9] Phospho (ST)	AHNK_HUMAN	Neuroblast differentiation-associated protein AHNAK OS=Homo sapiens GN=AHNAK PE=1 SV=2	354499	25848.5	75803	281639	16246.5	22172.1	29496.5	1016.16	1337.77	235.799	301.811	2284.26	31898.6	4554.59	12454.1	5906.7	2770.9	23090.5	63181.7	564054	52536.9	291.861	78006.9	26934.6
180590	50.9034	2	901.891	1801.77	0.00309765	1.71923	78.94	LPSGSGAASPTGSAVDIR	[3] Phospho (ST)|[9] Phospho (ST)	AHNK_HUMAN	Neuroblast differentiation-associated protein AHNAK OS=Homo sapiens GN=AHNAK PE=1 SV=2	44720.2	17223.4	510262	680.308	545.385	122660	18977.3	119.584	16462.7	556.311	727.082	22340.4	15951.5	623.983	25.1759	0	708.212	3598.71	5504.72	45700	0	0	19620.6	13380.1
61168	82.9823	4	878.693	3510.74	0.00652414	1.85834	37.75	GEVDVDVPKLEGDLKGPHVDVSGPDIDIEGPEGK		AHNK_HUMAN	Neuroblast differentiation-associated protein AHNAK OS=Homo sapiens GN=AHNAK PE=1 SV=2	10142.6	22448.1	13004.9	0	18271.8	0	4187.56	7189.58	0	16914.9	1656.22	4969.76	0	0	0	20043.3	14435	10738	538704	2654.07	21654	15646.4	9897.09	3051.55
61959	83.3739	3	678.674	2033	0.0071022	3.49347	44.39	FSMPGFKGEGPDVDVNLPK		AHNK_HUMAN	Neuroblast differentiation-associated protein AHNAK OS=Homo sapiens GN=AHNAK PE=1 SV=2	33594.8	172.332	0	1290.07	0	0	148.826	81.9848	0	1480.98	12793.3	154.769	0	0	2124.48	27.3803	590.974	510.189	27743.2	458467	218.516	0	0	16522
62129	88.582	3	1194.28	3579.81	0.00752706	2.10265	67.44	GEETGIDVTLPTGEVTVPGVSGDVSLPEIATGGLEGK		AHNK_HUMAN	Neuroblast differentiation-associated protein AHNAK OS=Homo sapiens GN=AHNAK PE=1 SV=2	0	0	0	0	0	0	0	0	0	0	0	0	0	0	0	0	0	0	0	0	0	104.406	2.0599	0
62779	83.3942	3	1174.58	3520.72	0.00382808	1.0873	53.06	GDVDVSVPKLEGDLTGPSVGVEVPDVELECPDAK	[30] Carbamidomethyl (C)	AHNK_HUMAN	Neuroblast differentiation-associated protein AHNAK OS=Homo sapiens GN=AHNAK PE=1 SV=2	14160.3	0	0	4066.02	0	6701.44	2406.97	0	0	4677.93	423112	3708.51	9.97569	0	7475.25	0	4643.87	1567.48	21850.6	938882	0	0	0	7793.19
134676	87.6111	3	1174.58	3520.72	0.00880242	2.50018	2.04	GDVDVSVPKLEGDLTGPSVGVEVPDVELECPDAK	[30] Carbamidomethyl (C)	AHNK_HUMAN	Neuroblast differentiation-associated protein AHNAK OS=Homo sapiens GN=AHNAK PE=1 SV=2	127.451	0	116.161	0	0	0	0	0	0	0	247.112	0	0	0	0	0	0	0	0	0	0	0	0	142.527
63095	76.2624	3	509.942	1526.8	0.00198093	1.29744	55.77	MSLPDVDLDLKGPK		AHNK_HUMAN	Neuroblast differentiation-associated protein AHNAK OS=Homo sapiens GN=AHNAK PE=1 SV=2	68031.7	70275.9	7852.25	13215.2	6211.94	143838	681.653	47.9845	2900.51	1752.38	19529.1	119850	9441.55	26994.1	0	2600.4	2373.35	11604.3	1588.45	18717.5	7894.38	105825	556.853	6922.94
273456	64.8082	3	509.942	1526.8	0.00214841	1.40713	59.2	MSLPDVDLDLKGPK		AHNK_HUMAN	Neuroblast differentiation-associated protein AHNAK OS=Homo sapiens GN=AHNAK PE=1 SV=2	21.0943	328.008	1810.17	75206.7	0	1163.7	40.2898	2381.74	4339.2	3618.05	0	4454.84	523.957	16.3941	3887.57	12169.6	393.38	7.45159	962.147	2935.65	0	209.925	209.661	2573.58
63103	61.911	2	851.415	1700.81	0.00394761	2.32102	76.31	VDIDTPDINIEGSEGK		AHNK_HUMAN	Neuroblast differentiation-associated protein AHNAK OS=Homo sapiens GN=AHNAK PE=1 SV=2	190164	148368	90094.5	30092.8	246329	54620.6	117735	30673.8	13243.2	236367	15620.5	1348.1	74487.4	29168.2	16632.5	10272	83664	330273	215820	1354.9	4013.97	139605	1186.31	229364
112896	59.8025	2	851.411	1700.81	-0.00400166	-2.3528	64.33	VDIDTPDINIEGSEGK		AHNK_HUMAN	Neuroblast differentiation-associated protein AHNAK OS=Homo sapiens GN=AHNAK PE=1 SV=2	1367.02	690.188	47880.9	13655.2	1079.59	2563.18	108088	3816.48	4145.7	4.34812	1458.8	14133.5	90498.7	36407.9	22713.8	168753	547.819	120694	0	347797	0	14.7068	40109.5	0
223417	55.7989	2	851.413	1700.81	0.000387455	0.227806	58.12	VDIDTPDINIEGSEGK		AHNK_HUMAN	Neuroblast differentiation-associated protein AHNAK OS=Homo sapiens GN=AHNAK PE=1 SV=2	860.486	783.748	9651.21	204263	2364.03	33761.8	5363.48	6302.49	1939.43	47158.9	8390.55	5463.26	15003.6	6063.74	33681.6	32184.9	1943.01	885.93	2750.55	733.42	321.944	82435	0	19061.3
63477	20.3046	2	434.24	866.465	0.000258108	0.297886	39.41	FNFSKPK		AHNK_HUMAN	Neuroblast differentiation-associated protein AHNAK OS=Homo sapiens GN=AHNAK PE=1 SV=2	400.857	99819.4	1074.6	38913.1	1722.4	159.077	43902.3	1675.52	6544.36	1642.1	859.438	379.421	2883.03	1019.41	8826.7	1229.37	2185.64	17937	129186	13247.8	10343.9	1319.18	3.28637	2712.02
130515	20.9538	2	434.24	866.465	0.000308206	0.355705	22.99	FNFSKPK		AHNK_HUMAN	Neuroblast differentiation-associated protein AHNAK OS=Homo sapiens GN=AHNAK PE=1 SV=2	5682.57	3971.94	521.841	6069.84	3957.53	322.254	1571.26	7885.66	11.4065	6758.98	11150.3	799.069	7765.92	2701.7	0	75995.5	6345.13	3483.26	9205.52	796.236	6867.43	731.154	226.631	25782.6
168761	23.3575	2	434.24	866.466	0.000944958	1.09059	25.86	FNFSKPK		AHNK_HUMAN	Neuroblast differentiation-associated protein AHNAK OS=Homo sapiens GN=AHNAK PE=1 SV=2	64.2838	5804.87	1246.16	9718.47	0	717.716	0	662.577	0	79356.1	37.9913	0	5.57576	2.18488	0	0	392.111	211.878	324.768	0	5024.26	53088.2	349.27	579.787
64020	81.3439	2	1282.62	2563.23	0.00464	1.81022	41.49	ADIDISGPNVDVDVPDVNIEGPDAK		AHNK_HUMAN	Neuroblast differentiation-associated protein AHNAK OS=Homo sapiens GN=AHNAK PE=1 SV=2	0	7087.68	17972.9	5124.78	4857.27	1.61911e+06	0	7954.39	11232.6	3532.56	0	31835.5	43309.4	0	7445.72	0	15688.4	0	0	17754.3	15313.7	0	4908.44	2512.13
87681	76.0013	2	1282.62	2563.23	0.00361782	1.41143	130.44	ADIDISGPNVDVDVPDVNIEGPDAK		AHNK_HUMAN	Neuroblast differentiation-associated protein AHNAK OS=Homo sapiens GN=AHNAK PE=1 SV=2	3141.68	907.211	0	32177.3	16270.7	0	7196.25	14601.8	8698.02	4978.36	0	109.873	0	201759	4094.5	1.57562e+06	9118.94	40844.6	57932.5	8898.27	17797.2	128360	0	15046.5
118622	80.9823	2	1282.62	2563.23	0.00501684	1.95723	85.15	ADIDISGPNVDVDVPDVNIEGPDAK		AHNK_HUMAN	Neuroblast differentiation-associated protein AHNAK OS=Homo sapiens GN=AHNAK PE=1 SV=2	6470.29	15288.6	14321	0	0	18228.4	6684.23	4655.73	2559.12	0	5025.7	1.0461e+06	6044.02	0	6459.74	0	4110.38	1238.93	0	11674.8	7743.31	0	0	10909.2
153081	82.3245	2	1282.62	2563.23	0.00576744	2.25007	91.25	ADIDISGPNVDVDVPDVNIEGPDAK		AHNK_HUMAN	Neuroblast differentiation-associated protein AHNAK OS=Homo sapiens GN=AHNAK PE=1 SV=2	16012.2	16161.5	3013.88	94402.7	12805.8	0	26565.9	10766.2	8457.17	31191.8	0	0	1515.78	19258.7	0	38569.2	9343.12	2344.46	1608.91	2984.46	1906.4	15865.1	0	54539.9
65465	83.4345	3	654.003	1958.99	0.00330009	1.68459	55.57	VDINAPDVGVQGPDWHLK		AHNK_HUMAN	Neuroblast differentiation-associated protein AHNAK OS=Homo sapiens GN=AHNAK PE=1 SV=2	58785.3	0	0	981.61	0	1452.35	0	0	0	0	28277	0	0	0	3654.5	0	0	0	27756.5	17541.4	3473.54	0	0	4763.16
154227	83.2445	3	654.004	1958.99	0.00487729	2.4897	24.17	VDINAPDVGVQGPDWHLK		AHNK_HUMAN	Neuroblast differentiation-associated protein AHNAK OS=Homo sapiens GN=AHNAK PE=1 SV=2	0	0	0	0	0	2247.15	4250.14	1643.44	7567.56	0	10502.2	0	0	2523.05	7161.09	0	0	1648.19	108517	6578.91	0	0	1636.51	0
180449	83.6733	3	654.003	1958.99	0.00356615	1.82041	20.25	VDINAPDVGVQGPDWHLK		AHNK_HUMAN	Neuroblast differentiation-associated protein AHNAK OS=Homo sapiens GN=AHNAK PE=1 SV=2	0	0	0	123.762	0	445.011	0	0	0	0	4357.61	729.701	0	0	0	1530.77	0	0	4152.76	24737.5	803.161	0	0	7426.07
65623	78.4494	3	423.579	1267.71	0.000370803	0.292498	71.78	GKKPDIDITGPK		AHNK_HUMAN	Neuroblast differentiation-associated protein AHNAK OS=Homo sapiens GN=AHNAK PE=1 SV=2	92.1252	103.701	334707	0	292.699	2951.75	89.4203	566.928	225130	80.4516	268.915	1377.64	705.829	5.81902	386439	0.614398	376.875	0	755.233	116.274	214.853	143.727	187.731	222.999
118535	71.3386	3	423.579	1267.71	0.000363636	0.286844	56.02	GKKPDIDITGPK		AHNK_HUMAN	Neuroblast differentiation-associated protein AHNAK OS=Homo sapiens GN=AHNAK PE=1 SV=2	215291	0	6927.83	0	312.141	0	0	12196.6	12467.8	0	2476.06	1300.37	523.775	40733	14060.2	183.459	0	181604	0.326528	0	250223	3130.87	165.798	252.451
144079	76.0413	3	423.579	1267.71	0.000398402	0.314268	65.73	GKKPDIDITGPK		AHNK_HUMAN	Neuroblast differentiation-associated protein AHNAK OS=Homo sapiens GN=AHNAK PE=1 SV=2	0	0	361.125	0	49.2533	608.485	1775.27	11810.4	226.147	325.669	0	1973.37	0	100.123	0	219.722	163511	125.305	149.779	0	0	195.315	0	190.616
192945	70.4119	3	423.579	1267.71	0.00067426	0.531871	40.78	GKKPDIDITGPK		AHNK_HUMAN	Neuroblast differentiation-associated protein AHNAK OS=Homo sapiens GN=AHNAK PE=1 SV=2	0	0	4.14712	0	30444.2	11.9704	0	0	0	0	28098.6	0	0	63884.8	2.41013	0	0	897.483	0	0	10032.2	0	75.8834	473.139
66693	48.6236	2	808.367	1614.72	0.000825866	0.511461	31.13	EGAKDIDISSPEFK	[10] Phospho (ST)	AHNK_HUMAN	Neuroblast differentiation-associated protein AHNAK OS=Homo sapiens GN=AHNAK PE=1 SV=2	2834.63	136738	197286	6588.42	60314.6	16271.2	6498.59	173818	194138	133493	67976.7	24613.7	4142.18	96917.2	48230.5	121103	140437	24444.7	62812.2	49390	6904.55	1657.81	636.138	301439
140103	46.6769	3	539.245	1614.71	-0.00499691	-3.0946	8.06	EGAKDIDISSPEFK	[10] Phospho (ST)	AHNK_HUMAN	Neuroblast differentiation-associated protein AHNAK OS=Homo sapiens GN=AHNAK PE=1 SV=2	49408.2	10645.3	1708.14	584.7	2457.48	72923.4	7798.59	9588.74	2980.29	224.094	6990.8	6782.45	3969.99	1122.62	36833.7	76257.4	6179.51	18777.2	18675.7	29734.1	14466.7	1400.24	224.297	6092.56
67114	69.266	2	1040.02	2078.02	0.00285903	1.37584	37.11	GDVPSVGLEGPDVDLQGPEAK		AHNK_HUMAN	Neuroblast differentiation-associated protein AHNAK OS=Homo sapiens GN=AHNAK PE=1 SV=2	0	0	3333.66	5850.18	0	2287.49	103503	5769.93	14517.4	88.8524	879.93	0	828.578	0	2195.18	0	0	0	617385	362948	0	588.391	0	52.0957
72161	71.2379	2	1040.02	2078.02	0.00368775	1.77465	102.35	GDVPSVGLEGPDVDLQGPEAK		AHNK_HUMAN	Neuroblast differentiation-associated protein AHNAK OS=Homo sapiens GN=AHNAK PE=1 SV=2	48945.5	39788.4	0	31862.3	96459.9	1511.3	913.423	11019.2	794.452	347190	38.1469	695.293	7049.16	0	497486	217714	11547.8	8752.24	4204.93	554388	33143.1	291640	2077.99	7697.71
109057	70.5125	2	1040.02	2078.02	0.000876407	0.421752	68.19	GDVPSVGLEGPDVDLQGPEAK		AHNK_HUMAN	Neuroblast differentiation-associated protein AHNAK OS=Homo sapiens GN=AHNAK PE=1 SV=2	0.145017	445413	4128.86	0	5827.37	1248.87	49190.9	33149.3	0	2881.97	0	0	27573.4	539.069	37271.6	83.3896	8868.52	0	8002.14	47257	9311.65	17926	1192.88	0
130364	70.9358	3	693.683	2078.03	0.0109653	5.27679	54.5	GDVPSVGLEGPDVDLQGPEAK		AHNK_HUMAN	Neuroblast differentiation-associated protein AHNAK OS=Homo sapiens GN=AHNAK PE=1 SV=2	31145.1	1968.7	0	73365.8	22256.1	0	3209.96	5286.84	409.718	31017.7	6554.65	1958.16	4659.67	3744.78	19834.6	28217.8	756.772	16310.2	6863.98	58199.6	20600.8	256472	63576.1	5092.6
67871	78.4895	3	560.978	1679.91	0.00311398	1.85366	47.06	VEGDLKGPEVDIKGPK		AHNK_HUMAN	Neuroblast differentiation-associated protein AHNAK OS=Homo sapiens GN=AHNAK PE=1 SV=2	86954.3	244405	716587	5814.36	10110.9	136297	36727.8	53059.1	316649	67615.5	22227.5	184129	35269.5	13908.6	182999	74746.3	48085.4	0	47502.2	1280.82	84030.7	17723.4	13671.9	2701.53
90054	79.052	3	560.978	1679.91	0.00396504	2.36027	36.43	VEGDLKGPEVDIKGPK		AHNK_HUMAN	Neuroblast differentiation-associated protein AHNAK OS=Homo sapiens GN=AHNAK PE=1 SV=2	23209.6	41361	53176.1	126.709	0	27329.9	51914.2	81748	18714.9	113207	2344.92	73775.7	45474.3	28389.4	274061	123454	48328.8	0	782.841	110.978	6293.02	49180.6	20.9812	0
99270	78.4895	4	420.985	1679.91	0.000641478	0.381853	41.1	VEGDLKGPEVDIKGPK		AHNK_HUMAN	Neuroblast differentiation-associated protein AHNAK OS=Homo sapiens GN=AHNAK PE=1 SV=2	0	1199.25	242688	2253.53	51.2106	18922.3	2798.54	12277.6	93282.4	1906.68	187.106	109401	0	17795.4	100812	15203.5	88.1629	0	7378.96	0	7207.91	1724.03	1401.04	0
139394	76.2624	4	420.985	1679.91	0.00103789	0.617826	37.49	VEGDLKGPEVDIKGPK		AHNK_HUMAN	Neuroblast differentiation-associated protein AHNAK OS=Homo sapiens GN=AHNAK PE=1 SV=2	10480.1	0	250.472	0	0	22905.1	55266.8	8287.56	0	5413.95	2133.68	858.356	39.4466	5.70644	441.314	264.621	127535	0	0	0	0	1936.92	597.751	0
144286	73.6088	4	420.985	1679.91	0.000976346	0.581189	32.09	VEGDLKGPEVDIKGPK		AHNK_HUMAN	Neuroblast differentiation-associated protein AHNAK OS=Homo sapiens GN=AHNAK PE=1 SV=2	1407.58	60913.8	3610.91	0	33552.4	249.316	13748.5	1683.92	1420.02	42759.4	51345.8	0	8119.42	38658.7	0	3399.2	3316.34	146896	18038.7	20042.9	203748	1760.54	20515.3	92443.7
203514	75.0555	3	560.977	1679.91	0.00118326	0.704357	20.6	VEGDLKGPEVDIKGPK		AHNK_HUMAN	Neuroblast differentiation-associated protein AHNAK OS=Homo sapiens GN=AHNAK PE=1 SV=2	251204	1418.88	0	3669.25	11371.6	14.9278	2117.44	0	0	14143.6	11370.6	18025.5	0	0	7439.51	0	1223.13	15720.6	1908.08	7148.33	42353.2	0	513.527	2770.96
68643	53.8688	3	582.609	1744.8	0.00394355	2.26017	3.35	VDVDVPDVNIEGPDAK	[4] Oxidation (D)|[6] Oxidation (P)|[7] Oxidation (D)|[9] Oxidation (N)	AHNK_HUMAN	Neuroblast differentiation-associated protein AHNAK OS=Homo sapiens GN=AHNAK PE=1 SV=2	9028.34	36061.8	5199.84	21269.5	931.546	4281.41	7726.5	1601.02	1659.95	654880	6700.81	8282.04	1046.74	693.754	8359.25	8669.88	19705	903.343	8511.5	2191.9	3494.97	1088.67	5654.35	2956.08
68947	11.4487	2	450.743	899.472	0.000835695	0.929096	41.65	GNVDISAPK		AHNK_HUMAN	Neuroblast differentiation-associated protein AHNAK OS=Homo sapiens GN=AHNAK PE=1 SV=2	52341.7	16107	470.725	231854	20469.5	7148.07	4210.88	4774.74	531.47	5731.14	0	146.372	2153.9	842.824	7033.06	3670.82	673.914	704.392	1398.71	36501.8	34856.3	44489.4	28555.7	19300.5
69378	68.6634	2	1039.44	2076.87	0.00374637	1.80386	36.9	ASLGSLEGEAEAEASSPKGK	[2] Phospho (ST)|[16] Phospho (ST)	AHNK_HUMAN	Neuroblast differentiation-associated protein AHNAK OS=Homo sapiens GN=AHNAK PE=1 SV=2	276660	135045	268089	60308.8	198248	3129.61	270519	300001	300266	201464	7231.22	98293.9	507757	166447	416569	297922	236588	265003	24853.6	615972	595939	232575	50525.3	382729
71700	68.6634	3	693.297	2076.87	0.0034028	1.63843	32.28	ASLGSLEGEAEAEASSPKGK	[2] Phospho (ST)|[16] Phospho (ST)	AHNK_HUMAN	Neuroblast differentiation-associated protein AHNAK OS=Homo sapiens GN=AHNAK PE=1 SV=2	167475	55397.6	84206	3377.68	70536.1	34880.7	66563.6	153473	149253	112462	314.879	19.8741	208206	78975.5	213031	206358	135053	93174.6	394.023	324607	288710	56898.1	0	161758
69378	68.6634	2	1039.44	2076.87	0.00374637	1.80386	26.36	ASLGSLEGEAEAEASSPKGK	[2] Phospho (ST)|[15] Phospho (ST)	AHNK_HUMAN	Neuroblast differentiation-associated protein AHNAK OS=Homo sapiens GN=AHNAK PE=1 SV=2	276660	135045	268089	60308.8	198248	3129.61	270519	300001	300266	201464	7231.22	98293.9	507757	166447	416569	297922	236588	265003	24853.6	615972	595939	232575	50525.3	382729
71700	68.6634	3	693.297	2076.87	0.0034028	1.63843	---	ASLGSLEGEAEAEASSPKGK	[2] Phospho (ST)|[15] Phospho (ST)	AHNK_HUMAN	Neuroblast differentiation-associated protein AHNAK OS=Homo sapiens GN=AHNAK PE=1 SV=2	167475	55397.6	84206	3377.68	70536.1	34880.7	66563.6	153473	149253	112462	314.879	19.8741	208206	78975.5	213031	206358	135053	93174.6	394.023	324607	288710	56898.1	0	161758
69378	68.6634	2	1039.44	2076.87	0.00374637	1.80386	---	ASLGSLEGEAEAEASSPKGK	[5] Phospho (ST)|[16] Phospho (ST)	AHNK_HUMAN	Neuroblast differentiation-associated protein AHNAK OS=Homo sapiens GN=AHNAK PE=1 SV=2	276660	135045	268089	60308.8	198248	3129.61	270519	300001	300266	201464	7231.22	98293.9	507757	166447	416569	297922	236588	265003	24853.6	615972	595939	232575	50525.3	382729
71700	68.6634	3	693.297	2076.87	0.0034028	1.63843	10.97	ASLGSLEGEAEAEASSPKGK	[5] Phospho (ST)|[16] Phospho (ST)	AHNK_HUMAN	Neuroblast differentiation-associated protein AHNAK OS=Homo sapiens GN=AHNAK PE=1 SV=2	167475	55397.6	84206	3377.68	70536.1	34880.7	66563.6	153473	149253	112462	314.879	19.8741	208206	78975.5	213031	206358	135053	93174.6	394.023	324607	288710	56898.1	0	161758
206860	67.2763	2	1039.44	2076.87	0.00305245	1.46974	16.29	ASLGSLEGEAEAEASSPKGK	[5] Phospho (ST)|[16] Phospho (ST)	AHNK_HUMAN	Neuroblast differentiation-associated protein AHNAK OS=Homo sapiens GN=AHNAK PE=1 SV=2	0	9.70902	0	2386.25	0	0	0	0	0	7103.31	0	0	0	0	1028.31	194.872	413.117	0	119608	2082.87	0	0	3999.32	1160.19
275261	69.9896	2	1039.44	2076.87	0.00450644	2.16983	23.47	ASLGSLEGEAEAEASSPKGK	[5] Phospho (ST)|[16] Phospho (ST)	AHNK_HUMAN	Neuroblast differentiation-associated protein AHNAK OS=Homo sapiens GN=AHNAK PE=1 SV=2	59.1096	328.824	2796.38	7858.12	1204.51	24746.4	684.662	3725.2	5378.69	2356.88	187208	0	1020.39	0	14029.8	15188.8	0	0	0	18062.7	39726.3	1624.76	0	858.422
69453	40.4185	2	861.905	1721.79	-0.00402854	-2.33973	84.86	LPSGSGAASPTGSAVDIR	[3] Phospho (ST)	AHNK_HUMAN	Neuroblast differentiation-associated protein AHNAK OS=Homo sapiens GN=AHNAK PE=1 SV=2	256328	6032.7	0	1.2307e+06	14195	3.83465	14630.3	2129.18	14273.1	31307.6	3021.77	13.9963	13946.5	111.955	105910	57634.7	16093.5	1062.19	4886.64	67543.3	19927	22109	463567	62137.5
69498	83.4145	3	677.358	2029.05	0.000201516	0.0993153	45.79	FSVPGFKAEGPEVDVNLPK		AHNK_HUMAN	Neuroblast differentiation-associated protein AHNAK OS=Homo sapiens GN=AHNAK PE=1 SV=2	10.767	0	0	2518.45	0	0	712.421	0	0	0	57675.5	0	0	0	617.669	0	0	0	127442	341184	0	0	0	1609.08
246453	86.7144	3	677.359	2029.05	0.00266567	1.31375	6.12	FSVPGFKAEGPEVDVNLPK		AHNK_HUMAN	Neuroblast differentiation-associated protein AHNAK OS=Homo sapiens GN=AHNAK PE=1 SV=2	0	34.5466	0	0	0	0	0	0	0	0	0	0	0	0	38.1441	0.0441083	0	0	0	0	68.5278	0	0	0
70493	8.67982	2	362.193	722.371	-0.000276719	-0.38307	39.48	FGVSTGR		AHNK_HUMAN	Neuroblast differentiation-associated protein AHNAK OS=Homo sapiens GN=AHNAK PE=1 SV=2	14353.9	13046.1	8356.17	742434	3510.26	0	2088.54	4580.39	5342.85	5294.66	512.998	221.463	1508.82	6771.86	11746.9	13961.1	6789.05	11197.6	1991.11	12826.2	8861.75	13251.4	6406.46	5095.48
74247	59.7424	2	615.769	1229.52	0.00151593	1.23295	16.81	DIDISSPEFK	[6] Phospho (ST)	AHNK_HUMAN	Neuroblast differentiation-associated protein AHNAK OS=Homo sapiens GN=AHNAK PE=1 SV=2	0	44654.1	92900.3	0	0	822.847	62651.6	65721.8	37505	59.4603	74276.6	12625.2	100877	37769.1	1522.18	81738.5	38884.5	544.609	0	101403	99588.9	30898.8	89.3484	0
136053	60.8674	2	615.769	1229.52	0.00171837	1.39759	7.98	DIDISSPEFK	[6] Phospho (ST)	AHNK_HUMAN	Neuroblast differentiation-associated protein AHNAK OS=Homo sapiens GN=AHNAK PE=1 SV=2	0	168.105	5.68197	216.265	60843.3	7688.54	0	0	0	45.09	0	10471.7	0	0	496.204	17.4804	0	1721.64	68705.2	87.6731	3290.82	0	9.27041	70609.2
141762	63.4384	2	615.769	1229.52	0.000930607	0.756885	13.52	DIDISSPEFK	[6] Phospho (ST)	AHNK_HUMAN	Neuroblast differentiation-associated protein AHNAK OS=Homo sapiens GN=AHNAK PE=1 SV=2	826.123	866.398	8327.94	127686	4361.86	79545.6	8871.25	29613.1	5750.79	7150	0	14947.2	1828.57	18157.4	2754.83	3876.36	382.397	19.2307	6580.55	465.97	47852.2	1630.43	2596.62	272.438
149748	59.1271	2	615.769	1229.52	0.00178566	1.45232	16.06	DIDISSPEFK	[6] Phospho (ST)	AHNK_HUMAN	Neuroblast differentiation-associated protein AHNAK OS=Homo sapiens GN=AHNAK PE=1 SV=2	0	1290.91	0	37377.1	501.175	831.086	3064.11	331.859	6843.06	44245.5	262.351	24470.6	232.219	166.93	93604.2	0	0	0	0	347.94	594.773	34061.2	62.0795	2780.5
74429	44.3558	3	435.914	1304.72	0.00130599	1.00097	59.45	VHAPGLNLSGVGGK		AHNK_HUMAN	Neuroblast differentiation-associated protein AHNAK OS=Homo sapiens GN=AHNAK PE=1 SV=2	19271.9	177360	2845.85	105857	53500.2	17783.2	3956.47	2387.5	920.848	596.667	2881.08	82457.5	20621.7	10076.5	335.842	128551	403.229	18807.8	203597	61615.8	9728.43	33692.5	10140.2	31091.7
86897	43.8625	3	435.914	1304.72	0.00116806	0.895261	61.74	VHAPGLNLSGVGGK		AHNK_HUMAN	Neuroblast differentiation-associated protein AHNAK OS=Homo sapiens GN=AHNAK PE=1 SV=2	8931.08	161.155	15855.1	47428.6	2608.62	105687	70021.4	309.421	3707.05	0	16305.9	61433.7	57.7851	145.759	835.721	4859.46	71.8382	22164.7	0	187585	14948.2	1160.47	53983.6	200.879
110879	47.2178	3	435.914	1304.72	0.00131929	1.01117	63.53	VHAPGLNLSGVGGK		AHNK_HUMAN	Neuroblast differentiation-associated protein AHNAK OS=Homo sapiens GN=AHNAK PE=1 SV=2	8245.39	83.7113	516.351	61427.5	169.069	17293	487.397	1667.69	808.136	154515	359.584	2141.32	580.996	235.267	2350.56	761.869	627.809	2424.09	323.805	638.336	0	746.275	702.762	1095.25
174872	43.9177	2	653.368	1304.72	0.00103027	0.789645	17.94	VHAPGLNLSGVGGK		AHNK_HUMAN	Neuroblast differentiation-associated protein AHNAK OS=Homo sapiens GN=AHNAK PE=1 SV=2	90.4737	0	11219.6	1879.09	0	6589.01	80491.6	0	337.871	33.9656	1572.63	0	0	0	3222.66	0	0	16381.8	0	75923.1	0	0	1193.09	5459.61
245397	41.8251	3	435.914	1304.72	0.000576604	0.441937	27.98	VHAPGLNLSGVGGK		AHNK_HUMAN	Neuroblast differentiation-associated protein AHNAK OS=Homo sapiens GN=AHNAK PE=1 SV=2	5833.46	0	0	7222.87	88.435	19366.8	0	0	0	2778.48	0	333.853	25.8519	0	14095.3	0	0	0	0	0	0	153.558	3741.78	0
76820	46.0179	3	476.265	1425.77	0.00129728	0.909879	30.55	LEGELKGPELDVK		AHNK_HUMAN	Neuroblast differentiation-associated protein AHNAK OS=Homo sapiens GN=AHNAK PE=1 SV=2	45559	172332	48853	907.606	99103.7	14462.5	83823	897.191	10949.7	9.5072	108142	63841.2	32342.8	1144.4	9806.27	302948	1417.23	93879.1	189161	367824	963.465	12915.1	0.925795	92117.1
202578	55.0745	3	476.265	1425.77	0.0015736	1.10368	29.39	LEGELKGPELDVK		AHNK_HUMAN	Neuroblast differentiation-associated protein AHNAK OS=Homo sapiens GN=AHNAK PE=1 SV=2	459.471	3574.17	672.835	1.1263	16.825	837.881	489.731	1768.91	3430.41	486.378	709.083	241.428	2.10267	41.8958	9243.41	0	283.436	0	202.376	76.3708	47.2181	123578	950.007	202.529
78338	32.918	2	592.838	1183.66	0.00140929	1.19062	39.41	FKAEAPLPSPK		AHNK_HUMAN	Neuroblast differentiation-associated protein AHNAK OS=Homo sapiens GN=AHNAK PE=1 SV=2	22269.8	136346	35133.2	780.1	151368	0	30914.1	17826.2	36746.8	5187.35	187266	66937	91986.5	31448.3	33384.4	288517	31948.2	19311.4	209515	2947.41	2793.94	81715.7	5153.59	20955.8
79229	32.8817	3	395.561	1183.66	0.000797768	0.673984	26.71	FKAEAPLPSPK		AHNK_HUMAN	Neuroblast differentiation-associated protein AHNAK OS=Homo sapiens GN=AHNAK PE=1 SV=2	2752.33	83038.5	23672.8	0	82875.2	0	72301.2	2064.58	20708.8	0	110569	0	48009.2	10120.9	374.864	153415	0	3232.86	111462	1045.71	0	4182.84	0	0
125412	29.5364	3	395.561	1183.66	0.000664778	0.561629	13.27	FKAEAPLPSPK		AHNK_HUMAN	Neuroblast differentiation-associated protein AHNAK OS=Homo sapiens GN=AHNAK PE=1 SV=2	915.481	1261.93	368.04	0	1267	0	592.614	465.868	36.2166	921.494	2296.9	0	0	60.6475	11709.5	0	705.882	2471.57	270.395	0	155.157	0	348.566	639.093
127440	31.3218	3	395.561	1183.66	0.000672813	0.568417	13.15	FKAEAPLPSPK		AHNK_HUMAN	Neuroblast differentiation-associated protein AHNAK OS=Homo sapiens GN=AHNAK PE=1 SV=2	144.488	0	3395.9	0	0	0	0	0	0	0	0	619.031	0	0	269.37	484.497	0	58338.2	0	262769	0	535.387	0	0
184796	38.0677	3	395.561	1183.66	0.000525362	0.443845	11.1	FKAEAPLPSPK		AHNK_HUMAN	Neuroblast differentiation-associated protein AHNAK OS=Homo sapiens GN=AHNAK PE=1 SV=2	164.764	112.218	0	0	0.0098589	0	104.68	1441.8	214.026	0	177.033	0	0	0	57.9893	0	959.398	0	50.2137	0	116789	395.885	0	0
215127	34.1995	3	395.561	1183.66	0.000847539	0.716033	21.19	FKAEAPLPSPK		AHNK_HUMAN	Neuroblast differentiation-associated protein AHNAK OS=Homo sapiens GN=AHNAK PE=1 SV=2	77.6646	213.837	66.183	224.816	0	280.818	891.632	20222	2476.62	3636.08	0	5.70133	192.727	0.0398143	2026.59	6.90193	51978.1	68.8522	239.429	76.2113	175.955	110.131	11.848	33864.9
217039	41.0378	3	395.561	1183.66	0.000499423	0.421931	19.23	FKAEAPLPSPK		AHNK_HUMAN	Neuroblast differentiation-associated protein AHNAK OS=Homo sapiens GN=AHNAK PE=1 SV=2	0	0	62.7695	165.374	0	0	12.5806	0	0.181562	108.484	365.956	2836.09	71.9203	244.795	17.8072	425.01	44.3258	0.00273436	0	0	3835.82	95137.5	1443.08	0
250500	31.4302	2	592.838	1183.66	0.00105585	0.892018	26.62	FKAEAPLPSPK		AHNK_HUMAN	Neuroblast differentiation-associated protein AHNAK OS=Homo sapiens GN=AHNAK PE=1 SV=2	0	0	0	0	0	0	1375.6	0	0	0	8744.78	0	0	0	0	0	0	8821.81	0	22410.5	1238.98	0	658.166	0
311383	31.884	3	395.561	1183.66	0.00141109	1.19214	9.48	FKAEAPLPSPK		AHNK_HUMAN	Neuroblast differentiation-associated protein AHNAK OS=Homo sapiens GN=AHNAK PE=1 SV=2	8.05538	0	7813.44	0	0	0	0	0	0	0	0	711.5	0	0	0	494.228	0	2691.98	0	0	0	1118.56	0	0
78460	24.6605	3	404.547	1210.62	0.000315528	0.260634	17.49	GEGPDGDVKLPK		AHNK_HUMAN	Neuroblast differentiation-associated protein AHNAK OS=Homo sapiens GN=AHNAK PE=1 SV=2	265.859	74581	6247.05	356.721	79638.1	428.739	23786.4	347.087	24926.8	1231.01	865.456	1462.77	100382	17051.8	42.4053	135389	609.225	59842.9	39539.4	566.037	50304	21550.4	504.718	71464.3
121452	25.4962	2	606.317	1210.62	0.000893823	0.738319	7.3	GEGPDGDVKLPK		AHNK_HUMAN	Neuroblast differentiation-associated protein AHNAK OS=Homo sapiens GN=AHNAK PE=1 SV=2	0	2485.29	12433.3	0	1268.85	695.727	4888.52	22519.2	196.396	2219.66	0	2339.84	5334.15	9861.6	24388.9	1098.21	6087.22	1761.73	4498.86	4327.06	165526	307.406	5626.52	172.694
182864	25.6612	2	606.318	1210.62	0.0028805	2.37936	20.74	GEGPDGDVKLPK		AHNK_HUMAN	Neuroblast differentiation-associated protein AHNAK OS=Homo sapiens GN=AHNAK PE=1 SV=2	0	1730.3	279.642	2983.57	2741.88	2112.55	1759.14	52510.6	483.093	40267.1	4786.93	366.776	1509.99	4214.74	35914	1442.87	34879.9	677.563	1590.81	8145.39	93261.6	22.2404	20792	2424.78
81242	46.9766	2	496.248	990.482	-0.00514289	-5.19229	8.8	GDVDISLPK	[2] Oxidation (D)|[8] Oxidation (P)|[9] Oxidation (K)	AHNK_HUMAN	Neuroblast differentiation-associated protein AHNAK OS=Homo sapiens GN=AHNAK PE=1 SV=2	462.09	31348	96336	487.419	19295.6	2480.26	41073.8	86462.7	40086.2	34837.3	4204.11	19203.1	60185.2	20542.7	20354.1	364.182	41528.7	369.248	60824.8	10278.7	55618.7	1312.56	64.0041	44152.5
82368	19.3028	2	523.796	1045.58	0.000930377	0.889822	70.6	LQGSGVSLASK		AHNK_HUMAN	Neuroblast differentiation-associated protein AHNAK OS=Homo sapiens GN=AHNAK PE=1 SV=2	65202	43018.1	55381.6	39187.5	0	125.923	37642.4	1711.88	34572.6	277.145	6886.09	112048	75704.2	17959.5	74587.8	179.238	1324.27	47993.9	42431.4	81332.3	3123.14	0	204.462	41409.7
83178	74.9351	3	688.679	2063.01	0.0106476	5.1612	1.72	FSMPGFKGEGPEVDVNLPK	[3] Oxidation (M)	AHNK_HUMAN	Neuroblast differentiation-associated protein AHNAK OS=Homo sapiens GN=AHNAK PE=1 SV=2	527618	43415.5	121965	246611	109822	9709.73	7549.87	97395.1	120368	51390	53864.6	15066.5	141633	256968	304169	429678	143645	49918.9	509532	271529	341730	93910.5	60355.2	204885
85894	88.3779	4	1065.05	4256.17	0.0121978	2.86592	31.3	FSVSGAKGEETGIDVTLPTGEVTVPGVSGDVSLPEIATGGLEGK		AHNK_HUMAN	Neuroblast differentiation-associated protein AHNAK OS=Homo sapiens GN=AHNAK PE=1 SV=2	0	0	0	0	0	0	0	0	0	0	0	0	0	0	0	0	0	0	0	0	0	40.0086	0	0
92253	88.3655	3	1419.73	4256.16	0.00616771	1.44913	51.6	FSVSGAKGEETGIDVTLPTGEVTVPGVSGDVSLPEIATGGLEGK		AHNK_HUMAN	Neuroblast differentiation-associated protein AHNAK OS=Homo sapiens GN=AHNAK PE=1 SV=2	0	0	0	0	0	0	0	0	0	0	0	0	0	0	0	0	0	0	0	153.402	0	0	0	0
88541	83.9219	3	900.49	2698.45	0.00645827	2.39333	41.23	LEGELQAPDLELSLPAIHVEGLDIK		AHNK_HUMAN	Neuroblast differentiation-associated protein AHNAK OS=Homo sapiens GN=AHNAK PE=1 SV=2	414.533	0	60.7235	0	383.312	0	0	33.313	0	0	228459	160.847	0	0	31.2984	0	0	5.48784	151.173	6082.66	14.0665	0	0	0
96003	88.4954	3	900.49	2698.45	0.00430485	1.59531	54.5	LEGELQAPDLELSLPAIHVEGLDIK		AHNK_HUMAN	Neuroblast differentiation-associated protein AHNAK OS=Homo sapiens GN=AHNAK PE=1 SV=2	96.9052	0	0	0	0	0	0	0	0	0	0	0	0	0	0	0	0	0	0	0	0	0	0	0
90091	50.8431	2	1031.97	2061.92	0.00326033	1.58121	97.26	AEASIQAGAGDGEWEESEVK		AHNK_HUMAN	Neuroblast differentiation-associated protein AHNAK OS=Homo sapiens GN=AHNAK PE=1 SV=2	437975	27547.5	94213.4	4342.86	23795	0	19904	0	16883.3	534180	647.498	0	480.654	325.438	152691	69793.7	74619.3	12208.2	122150	1.29079e+06	10344	3730.64	426.376	541025
104070	48.1211	2	1031.96	2061.91	0.00210412	1.02047	74.22	AEASIQAGAGDGEWEESEVK		AHNK_HUMAN	Neuroblast differentiation-associated protein AHNAK OS=Homo sapiens GN=AHNAK PE=1 SV=2	0	0	0	1573.99	2794.89	1554.85	2673.57	0	550.232	0	338.73	0	0	0	0	1.39271e+06	26.4537	0	2829.91	0	293.628	1064.56	511.635	1459.28
150861	42.309	2	1031.97	2061.92	0.00382782	1.85644	57.55	AEASIQAGAGDGEWEESEVK		AHNK_HUMAN	Neuroblast differentiation-associated protein AHNAK OS=Homo sapiens GN=AHNAK PE=1 SV=2	2427.11	0	345.613	628032	16.5824	1436.13	0	7.96498	0	1535.59	0	0	488.825	16.1772	0	325.454	88.0102	597.215	0	100.64	0	4432.58	0	61.422
95689	33.9176	2	913.932	1825.85	0.00265226	1.45262	40.49	GGVTGSPEASISGSKGDLK	[14] Phospho (ST)	AHNK_HUMAN	Neuroblast differentiation-associated protein AHNAK OS=Homo sapiens GN=AHNAK PE=1 SV=2	1191.28	10536.9	765.827	8478.68	865.479	299391	147351	5087.28	164948	0	0	209010	301599	1349.01	6634.12	0	9253.92	253.622	79042.4	220168	564575	3346.23	4.49767	2881.88
95689	33.9176	2	913.932	1825.85	0.00265226	1.45262	83.08	GGVTGSPEASISGSKGDLK	[6] Phospho (ST)	AHNK_HUMAN	Neuroblast differentiation-associated protein AHNAK OS=Homo sapiens GN=AHNAK PE=1 SV=2	1191.28	10536.9	765.827	8478.68	865.479	299391	147351	5087.28	164948	0	0	209010	301599	1349.01	6634.12	0	9253.92	253.622	79042.4	220168	564575	3346.23	4.49767	2881.88
99358	33.7035	3	609.623	1825.85	0.00224234	1.22811	---	GGVTGSPEASISGSKGDLK	[6] Phospho (ST)	AHNK_HUMAN	Neuroblast differentiation-associated protein AHNAK OS=Homo sapiens GN=AHNAK PE=1 SV=2	3620.69	36454.9	0	37109.7	31026.4	13876.1	2634.43	117428	14927.1	48327.8	15092.1	10947	12059.1	46341	9337.73	246.551	103543	778.969	54074.1	666.401	2158.09	0	2529.79	9316.65
100469	33.7236	2	913.932	1825.85	0.00262622	1.43836	3.91	GGVTGSPEASISGSKGDLK	[6] Phospho (ST)	AHNK_HUMAN	Neuroblast differentiation-associated protein AHNAK OS=Homo sapiens GN=AHNAK PE=1 SV=2	241.88	1322.96	324.003	517510	417.939	109687	0	307472	14420.9	59426.9	76671.6	54182.9	22838.7	104612	605.847	63.664	190375	607.007	126330	0	196507	0	3.48111	19254.5
239224	26.4259	2	913.931	1825.85	0.00172071	0.942416	38.29	GGVTGSPEASISGSKGDLK	[6] Phospho (ST)	AHNK_HUMAN	Neuroblast differentiation-associated protein AHNAK OS=Homo sapiens GN=AHNAK PE=1 SV=2	5347.68	0	0	36948.7	1225.97	1521.23	0	0	0	0	0	33598.6	0	0	609103	0	0	441.725	0	0	0	662.484	0	0
98066	15.673	3	506.931	1517.77	0.0017304	1.14009	49.99	GKGGVTGSPEASISGSK		AHNK_HUMAN	Neuroblast differentiation-associated protein AHNAK OS=Homo sapiens GN=AHNAK PE=1 SV=2	545.468	11138.5	4430.93	34301.5	55405.7	0	4598.23	48167.3	4029.15	3593.52	3069.73	1698.92	38915.8	979.814	0	18349.1	61269.2	2651.66	39924.3	60386.3	3481.08	1741.91	201.63	5145.66
98763	54.4923	3	671.354	2011.04	0.00665759	3.31053	43.94	GSRVDIETPNLEGTLTGPR		AHNK_HUMAN	Neuroblast differentiation-associated protein AHNAK OS=Homo sapiens GN=AHNAK PE=1 SV=2	3741.3	8319.21	4652.16	74808.4	8302.25	1358.94	2687.22	17751.7	9273.46	9767	1497.62	109363	13995.6	4781.15	1173.28	82441.5	15877	2903.55	12093.9	36475.5	27596.8	1441.41	3607.2	7310.71
99358	33.7035	3	609.623	1825.85	0.00224234	1.22811	---	GGVTGSPEASISGSKGDLK	[12] Phospho (ST)	AHNK_HUMAN	Neuroblast differentiation-associated protein AHNAK OS=Homo sapiens GN=AHNAK PE=1 SV=2	3620.69	36454.9	0	37109.7	31026.4	13876.1	2634.43	117428	14927.1	48327.8	15092.1	10947	12059.1	46341	9337.73	246.551	103543	778.969	54074.1	666.401	2158.09	0	2529.79	9316.65
100469	33.7236	2	913.932	1825.85	0.00262622	1.43836	12.96	GGVTGSPEASISGSKGDLK	[12] Phospho (ST)	AHNK_HUMAN	Neuroblast differentiation-associated protein AHNAK OS=Homo sapiens GN=AHNAK PE=1 SV=2	241.88	1322.96	324.003	517510	417.939	109687	0	307472	14420.9	59426.9	76671.6	54182.9	22838.7	104612	605.847	63.664	190375	607.007	126330	0	196507	0	3.48111	19254.5
99867	14.3791	2	557.807	1113.6	-0.00372808	-3.34777	0.32	VKGDADVSVPK		AHNK_HUMAN	Neuroblast differentiation-associated protein AHNAK OS=Homo sapiens GN=AHNAK PE=1 SV=2	0	723.115	723.472	116637	1546.63	14.9088	11082	218.816	1758.09	247.388	1874.56	0	108.976	156.047	51053.6	0	218.415	7167.85	7915.74	1878.27	0	180.816	1371.75	48.4967
103242	25.2557	3	605.316	1812.92	0.0142631	7.86752	1.13	GPEVDIEGPEGKLKGPK	[12] Oxidation (K)|[14] Oxidation (K)|[16] Oxidation (P)|[17] Oxidation (K)	AHNK_HUMAN	Neuroblast differentiation-associated protein AHNAK OS=Homo sapiens GN=AHNAK PE=1 SV=2	14070.9	92383.7	43532.3	57609.4	123372	7280.2	71668.3	40992.6	40589	9007.24	11392.4	22550.1	190773	26941.4	62655.7	216880	19378	63721.5	78817.9	23990.2	44347.8	3954.69	31666.9	119848
104682	36.9832	3	868.062	2601.16	0.0045408	1.74568	57.7	GHYEVTGSDDETGKLQGSGVSLASK	[8] Phospho (ST)	AHNK_HUMAN	Neuroblast differentiation-associated protein AHNAK OS=Homo sapiens GN=AHNAK PE=1 SV=2	38989.8	383.147	6718.3	628555	4855.11	4460.86	0	644.292	5814.06	83318.1	5483.42	0	1385.91	1300.73	22806.7	5000.32	1203.36	0	7578.06	13126.6	25775.8	664.347	1832.61	13258.1
108544	87.5121	4	837.43	3345.69	0.00838208	2.50534	46.71	VEGDLKGPEIDIKGPSLDIDTPDVNIEGPEGK		AHNK_HUMAN	Neuroblast differentiation-associated protein AHNAK OS=Homo sapiens GN=AHNAK PE=1 SV=2	279.777	0	0	0	0	0	137.282	0	0	128.14	924.27	0	0	0	57.7434	0	0	0	0	13407.4	0	0	50.7914	0
108595	15.9258	3	376.88	1127.62	0.000136361	0.120928	33.66	IKGDVDVTGPK		AHNK_HUMAN	Neuroblast differentiation-associated protein AHNAK OS=Homo sapiens GN=AHNAK PE=1 SV=2	259.196	280.203	0	0	16755.4	0	510.225	1115.42	0	2294.82	0	175.93	729.164	2662.1	0	28626.9	1337.3	4480.36	286.965	16535.4	0	0	0	0
135338	14.2096	2	564.817	1127.62	-0.000124511	-0.11042	67.95	IKGDVDVTGPK		AHNK_HUMAN	Neuroblast differentiation-associated protein AHNAK OS=Homo sapiens GN=AHNAK PE=1 SV=2	85535.1	0	0	6222.2	0	36.0408	0	110.385	0	3099.1	962.421	10.1813	1143.59	0	0	0	0	0	0	0	36.6506	122.1	0	0
108595	15.9258	3	376.88	1127.62	0.000236361	0.209611	28.88	IKGDVDVSAPK		AHNK_HUMAN	Neuroblast differentiation-associated protein AHNAK OS=Homo sapiens GN=AHNAK PE=1 SV=2	259.196	280.203	0	0	16755.4	0	510.225	1115.42	0	2294.82	0	175.93	729.164	2662.1	0	28626.9	1337.3	4480.36	286.965	16535.4	0	0	0	0
118848	17.0852	2	564.817	1127.62	0.00127362	1.12948	24.3	IKGDVDVSAPK		AHNK_HUMAN	Neuroblast differentiation-associated protein AHNAK OS=Homo sapiens GN=AHNAK PE=1 SV=2	8428.02	4216.73	579.181	25644.7	2105.67	879.912	4455.53	41159.2	1622.3	38.3317	214.148	0	2262.87	198.237	4377.6	521.3	53701.4	3475.25	8948.68	2116.08	182512	385.66	269.639	2048.22
110200	79.5549	2	1342.14	2682.26	0.0040697	1.51727	93.84	LEGDLTGPSVDVEVPDVELECPDAK	[21] Carbamidomethyl (C)	AHNK_HUMAN	Neuroblast differentiation-associated protein AHNAK OS=Homo sapiens GN=AHNAK PE=1 SV=2	383944	5367.68	17622.3	0	267031	4878.48	39.1535	12819.4	1236.56	0	156034	0	4148.41	0	7772.83	5059.34	4274.83	3599.28	3347.32	3524.91	41115.3	0	0	303066
133653	77.9281	2	1342.14	2682.26	0.00477703	1.78097	131.45	LEGDLTGPSVDVEVPDVELECPDAK	[21] Carbamidomethyl (C)	AHNK_HUMAN	Neuroblast differentiation-associated protein AHNAK OS=Homo sapiens GN=AHNAK PE=1 SV=2	25382	1164.08	0	0	0	5388.84	86450.4	9172.74	0	902.69	5242.34	0	14022.9	4820.71	4653.77	10709.6	0	254870	0	0	9519.85	2793.99	211790	2230.03
160952	76.3628	2	1342.14	2682.26	0.00485126	1.80865	97.9	LEGDLTGPSVDVEVPDVELECPDAK	[21] Carbamidomethyl (C)	AHNK_HUMAN	Neuroblast differentiation-associated protein AHNAK OS=Homo sapiens GN=AHNAK PE=1 SV=2	37480.2	0	37849.4	0	9448.73	0	3934.89	44923.8	15947.2	3175.78	0	0	16579.5	1915.61	7876.57	297268	21696.2	2725.88	299968	324735	38602.2	0	0	0
221942	78.4694	2	1342.14	2682.26	0.00433439	1.61595	97.96	LEGDLTGPSVDVEVPDVELECPDAK	[21] Carbamidomethyl (C)	AHNK_HUMAN	Neuroblast differentiation-associated protein AHNAK OS=Homo sapiens GN=AHNAK PE=1 SV=2	0	0	291564	0	0	0	0	0	76816.1	0	0	18.058	4870.31	0	0	0	0	0	0	0	0	0	0	4537.05
254528	82.4035	2	1342.14	2682.26	0.00199574	0.744054	46.69	LEGDLTGPSVDVEVPDVELECPDAK	[21] Carbamidomethyl (C)	AHNK_HUMAN	Neuroblast differentiation-associated protein AHNAK OS=Homo sapiens GN=AHNAK PE=1 SV=2	970.684	0	9901.61	62637.2	28324.2	0	13018.3	0	12733.8	0	0	0	3721.56	0	0	0	0	0	0	0	0	14772.6	4145.98	12329.4
268182	74.8549	2	1342.14	2682.26	0.00141217	0.526484	40.84	LEGDLTGPSVDVEVPDVELECPDAK	[21] Carbamidomethyl (C)	AHNK_HUMAN	Neuroblast differentiation-associated protein AHNAK OS=Homo sapiens GN=AHNAK PE=1 SV=2	0	0.933618	149.71	101616	0	0	5.37721	1968.32	3077.21	0	1452.02	0	0	0	5.37522	0	5.38906	0	4454.28	0	0	0	0	0
111531	12.4162	2	407.227	812.439	-0.000258764	-0.318502	0.24	VPDVDIR		AHNK_HUMAN	Neuroblast differentiation-associated protein AHNAK OS=Homo sapiens GN=AHNAK PE=1 SV=2	2835.42	1103.61	0	2293.95	803.549	828.313	203.919	11990.9	0	8877.51	0	28.2628	0	1240.26	15.0681	3228.75	6561.12	2.24183	268.57	52208.3	88.4334	0	1499.49	8123.63
113907	79.1523	3	785.089	2352.24	0.00209872	0.892221	3.63	TDVDVSLPKVEGDLKGPEIDVK		AHNK_HUMAN	Neuroblast differentiation-associated protein AHNAK OS=Homo sapiens GN=AHNAK PE=1 SV=2	1394.28	152923	59996.2	8697.55	1638.52	41400.1	74378.3	6030.42	26333	82227.5	11922.3	0	8301.69	231950	66511.6	472023	10410.8	13.956	122868	0	0	142465	3775.89	7114.01
116750	54.3512	3	570.309	1707.9	0.000696295	0.40769	29.08	APSLDIKGPEVDVSGPK		AHNK_HUMAN	Neuroblast differentiation-associated protein AHNAK OS=Homo sapiens GN=AHNAK PE=1 SV=2	106617	1293.67	14003.1	700.117	333.394	3449.91	78960.8	4136.9	448.697	2709.59	10805.1	110093	0	1679.6	1334.56	100747	2788.27	31203.6	30423.2	214554	5854.29	463.353	23.882	2836.74
167078	55.5378	3	570.309	1707.91	0.00144218	0.844417	38.49	APSLDIKGPEVDVSGPK		AHNK_HUMAN	Neuroblast differentiation-associated protein AHNAK OS=Homo sapiens GN=AHNAK PE=1 SV=2	18.5656	86451.4	15023.1	0	73133.6	3902.63	3610.42	1890.47	2342.55	118.062	1.59559	18031.7	14982.1	329.226	4777.43	3880.87	658.079	5705.12	1142.54	1.41699	14484.9	115062	638.677	45685.8
275513	60.1233	3	570.309	1707.91	0.00177642	1.04012	18.51	APSLDIKGPEVDVSGPK		AHNK_HUMAN	Neuroblast differentiation-associated protein AHNAK OS=Homo sapiens GN=AHNAK PE=1 SV=2	11.1636	0	444.931	83.9443	0	0	491.024	381.731	0	1122.37	0	1592.43	0	32.0374	164.231	18.2919	132.56	12.2152	92.8488	9.87525	110688	22554	0	0
118222	56.7402	3	574.285	1719.83	0.00291055	1.69234	68.67	VDIDTPDIDIHGPEGK		AHNK_HUMAN	Neuroblast differentiation-associated protein AHNAK OS=Homo sapiens GN=AHNAK PE=1 SV=2	107233	4394.24	8152.96	3451.25	6415.3	11701.8	4527.54	7208.98	5642.44	22354.8	90811.4	78005.5	19401.9	9667.94	4052.01	1883.77	2512.17	3368.18	1788.85	414079	5559.31	64918.2	5511.58	4197.36
129847	49.6485	3	574.284	1719.83	-0.00037244	-0.216556	68.09	VDIDTPDIDIHGPEGK		AHNK_HUMAN	Neuroblast differentiation-associated protein AHNAK OS=Homo sapiens GN=AHNAK PE=1 SV=2	1966.75	15718	14837.5	193263	356.33	31762.4	19029.7	3782.65	794.886	0	76693.6	383.794	28074.5	2421.59	3270.34	2051.58	1407.14	4434.27	833.037	0	11152.3	1737.9	0	1276.19
144007	72.0625	3	574.286	1719.83	0.00333503	1.93916	41.03	VDIDTPDIDIHGPEGK		AHNK_HUMAN	Neuroblast differentiation-associated protein AHNAK OS=Homo sapiens GN=AHNAK PE=1 SV=2	6429.18	1686.68	5392.63	1817.62	11903	3255.59	1776.35	7499.45	3368.74	15604.4	11373.1	16553.2	7630.1	61387.4	2309.95	8811.79	745.583	140131	19654.6	3124.84	123860	3199.37	806.642	19587.6
170819	62.6336	3	574.285	1719.83	0.00299323	1.74042	58.02	VDIDTPDIDIHGPEGK		AHNK_HUMAN	Neuroblast differentiation-associated protein AHNAK OS=Homo sapiens GN=AHNAK PE=1 SV=2	10180.5	9021.32	3210.05	1782.46	3699.05	74126.5	21407.5	3502.25	3789.8	15013.2	2061.21	4192.72	1969.97	3308.92	13253.3	1299.54	3644.61	3091.35	77899	3967.27	280452	26220.3	484.045	1430.15
171291	63.9016	3	574.285	1719.83	0.000663086	0.385553	61.58	VDIDTPDIDIHGPEGK		AHNK_HUMAN	Neuroblast differentiation-associated protein AHNAK OS=Homo sapiens GN=AHNAK PE=1 SV=2	20171.5	27309.9	13019.8	37754.7	12253.7	30130.2	13977.3	10784	3499.73	18988.3	2644.59	29614.3	5213.4	19458.1	2325.48	2232.11	6385.3	13938.8	15757.3	7623.34	27434.8	156449	606.179	17169.9
172986	77.065	3	574.286	1719.84	0.00510521	2.96843	30.65	VDIDTPDIDIHGPEGK		AHNK_HUMAN	Neuroblast differentiation-associated protein AHNAK OS=Homo sapiens GN=AHNAK PE=1 SV=2	57312.8	0	2228.02	1877.17	22.4122	234.375	0	52.2963	2043.44	1384.6	7039.26	2708.28	980.021	1556.64	2142.95	839.012	11624.7	549.664	12459.1	3168.08	4774.96	1103.61	100876	0
123864	50.7424	2	605.821	1209.63	0.00235858	1.94985	58.78	AEGPDVAVDLPK		AHNK_HUMAN	Neuroblast differentiation-associated protein AHNAK OS=Homo sapiens GN=AHNAK PE=1 SV=2	322926	3161.56	19845.5	174174	15518.5	14847.2	8697.98	34377.2	114.19	85571.6	102416	4226.38	4315.34	36886.2	110714	24923.7	24088	177406	273318	570204	704855	37004.1	3125.63	44019.1
125388	81.2033	4	526.793	2103.14	1.33657e-05	0.00635513	27.56	GPQVSGELKGPGVDVNLKGPR		AHNK_HUMAN	Neuroblast differentiation-associated protein AHNAK OS=Homo sapiens GN=AHNAK PE=1 SV=2	0	0	76254.9	732.986	4590.54	3034.65	0	0	54349.1	0	0	44206.9	4197.32	4635.24	0	124.301	848.058	2284.7	703.306	0	221.614	0	39578.5	16899.5
129717	28.1627	2	579.777	1157.54	-0.00646244	-5.58288	4.56	SPEPGQTWTR		AHNK_HUMAN	Neuroblast differentiation-associated protein AHNAK OS=Homo sapiens GN=AHNAK PE=1 SV=2	736.703	244.899	2690.46	2257.09	0	20003.8	105948	1364.33	467.506	2558.75	27804.1	4817.84	3952.53	3216.53	0	75.0956	1427.57	98259.5	5534.91	15611.3	697.051	120792	12017.6	7544.04
131337	15.78	2	557.812	1113.61	0.00743471	6.67626	53.05	LKGDVDVSGPK		AHNK_HUMAN	Neuroblast differentiation-associated protein AHNAK OS=Homo sapiens GN=AHNAK PE=1 SV=2	0	19905.7	4040.51	34915.2	42093.2	909.112	18233.2	4712.71	3071.03	54162.3	6421.85	642.228	5535.53	3929.07	3096.03	41570.9	1119.59	29429.9	31908.1	61357.9	66016.6	614.86	0	6804.59
171129	13.5752	2	557.809	1113.6	0.00037423	0.336054	42.37	LKGDVDVSGPK		AHNK_HUMAN	Neuroblast differentiation-associated protein AHNAK OS=Homo sapiens GN=AHNAK PE=1 SV=2	118652	20586.3	10206.2	1941.06	514.639	19379.3	413.611	259.408	22376.1	4956.32	0	3816.95	940.78	216.826	22420.3	50975.7	150.832	12835.1	1110.14	8470.89	1314.05	1063.38	2510.15	5797.93
150116	54.1497	3	639.986	1916.94	0.00413501	2.1571	49.72	ASLGSLEGEAEAEASSPKGK		AHNK_HUMAN	Neuroblast differentiation-associated protein AHNAK OS=Homo sapiens GN=AHNAK PE=1 SV=2	108108	80840.1	9778.12	27084.7	62277.2	245047	91616.9	3988.79	12854.9	13057.3	12577.8	1724.63	42760.2	2935.2	19887.2	259848	8716.86	8675.51	201917	184170	11611	29967.8	2230.74	64483.8
172250	53.3083	3	639.986	1916.94	0.00398164	2.07709	52.21	ASLGSLEGEAEAEASSPKGK		AHNK_HUMAN	Neuroblast differentiation-associated protein AHNAK OS=Homo sapiens GN=AHNAK PE=1 SV=2	9340.81	10.2697	128.241	1409.87	0	2776.74	0	0	2975.41	0	1320.79	1061.29	418.886	705.416	8885.53	2172.75	889.673	52335.7	117568	1043.89	4473.08	396.047	0	465.677
150693	81.2835	4	376.719	1502.85	0.000352125	0.234305	17.15	VTAPDVDLHLKAPK		AHNK_HUMAN	Neuroblast differentiation-associated protein AHNAK OS=Homo sapiens GN=AHNAK PE=1 SV=2	57662.2	0	373.291	0	0	0	0	32565.9	0	0	0	0	0	0	768.429	396.444	27172.8	0	0	0	5221.13	0	3594.9	2341.28
166705	32.5464	4	376.721	1502.85	0.0072371	4.8156	24.24	VTAPDVDLHLKAPK		AHNK_HUMAN	Neuroblast differentiation-associated protein AHNAK OS=Homo sapiens GN=AHNAK PE=1 SV=2	0	757.516	470.466	50734.3	0	0	773.924	26502.4	66.1767	362.626	0	225.217	809.675	0	191.719	1386.16	20313.3	4369.85	1049.89	0	22691.1	249.936	14080.4	0
335509	47.539	4	376.719	1502.85	-3.18268e-05	-0.0211777	10.69	VTAPDVDLHLKAPK		AHNK_HUMAN	Neuroblast differentiation-associated protein AHNAK OS=Homo sapiens GN=AHNAK PE=1 SV=2	0	2401.96	0	0	0	0	0	0	0	1.17809	0	0	437.04	0	136.853	370.202	0	0	22134.8	0	0	0	0	0
155426	75.8809	4	393.213	1568.82	-0.00890842	-5.67837	1.76	ISIPDVGLHLKGPK	[2] Phospho (ST)|[5] Oxidation (D)	AHNK_HUMAN	Neuroblast differentiation-associated protein AHNAK OS=Homo sapiens GN=AHNAK PE=1 SV=2	0	0	0	0	24291.6	12017	0	1235.12	0	0	190.424	0	71.0548	0	0	0	55.2531	66109.9	0	57374.1	0	0	257.353	8412.14
165320	80.4394	3	523.949	1568.83	-0.00640711	-4.084	1.31	ISIPDVGLHLKGPK	[2] Phospho (ST)|[5] Oxidation (D)	AHNK_HUMAN	Neuroblast differentiation-associated protein AHNAK OS=Homo sapiens GN=AHNAK PE=1 SV=2	7187.32	0	134578	506.574	2574.86	63869	1600.74	1954.37	1961.5	0.0277583	457.492	16525	4888.22	523.629	0	19703.1	367.743	1528.96	0	12382.9	13683.6	11244.3	29061.4	1294.49
167578	78.5697	4	393.214	1568.83	-0.00664321	-4.23449	1.03	ISIPDVGLHLKGPK	[2] Phospho (ST)|[5] Oxidation (D)	AHNK_HUMAN	Neuroblast differentiation-associated protein AHNAK OS=Homo sapiens GN=AHNAK PE=1 SV=2	113617	0	29890.1	77.8942	29025.6	8199.12	0	3432.6	13155.4	0	915.817	0	0	2009.09	25613.2	7060.67	52587.3	2905.96	0	32322.4	12844.8	13.7603	2025.21	852.671
162791	67.0145	2	407.202	812.389	0.000323456	0.398154	28.46	FSMPGFK		AHNK_HUMAN	Neuroblast differentiation-associated protein AHNAK OS=Homo sapiens GN=AHNAK PE=1 SV=2	799.162	408.049	553.018	59.609	6626.09	1050.03	0	710.967	542.791	186.112	4076.87	342.634	375.522	1181.2	345.491	483.951	53.0161	63.1259	861.013	6191.08	411.562	100929	1445.94	1312.04
164040	86.3928	3	683.011	2046.01	0.00488278	2.38649	27.81	VDIDVPDVDVQGPDWHLK		AHNK_HUMAN	Neuroblast differentiation-associated protein AHNAK OS=Homo sapiens GN=AHNAK PE=1 SV=2	0	0	3.03443	0	0	14.4083	0.103474	0	0	0	0	0	0	0	0	0	0	0	0	0	0	0	0	0
167773	16.8433	3	565.592	1693.75	-0.00364565	-2.1524	33.89	KGDRSPEPGQTWTR	[5] Phospho (ST)	AHNK_HUMAN	Neuroblast differentiation-associated protein AHNAK OS=Homo sapiens GN=AHNAK PE=1 SV=2	0	1241.84	2405.43	17125.7	533.797	0	0	1127.85	3757.45	92073.3	235.181	0	1477.47	0	8296.15	829.234	905.937	2291.2	271.957	7478.5	16124.5	6062.28	405.991	403.452
170414	54.9537	2	747.876	1493.74	0.00360511	2.41349	2.09	GPKFKMPDVHFK	[2] Oxidation (P)|[3] Oxidation (K)|[8] Oxidation (D)|[12] Oxidation (K)	AHNK_HUMAN	Neuroblast differentiation-associated protein AHNAK OS=Homo sapiens GN=AHNAK PE=1 SV=2	1591.93	27288.9	3648.42	313.516	2222.62	154.601	194.96	17604.4	4673.14	2.30857	16597.5	1915.8	1111.94	306.33	12916.2	2018.3	0	7011.57	344.288	1038.71	97337	378.329	272.588	11716.7
170486	44.5173	2	731.355	1460.7	0.00303853	2.08019	21.48	SSGCDVNLPGVNVK	[4] Carbamidomethyl (C)|[7] Oxidation (N)	AHNK_HUMAN	Neuroblast differentiation-associated protein AHNAK OS=Homo sapiens GN=AHNAK PE=1 SV=2	329.941	15266.3	3021.73	1094.74	909.548	24329.1	900.486	0	3880.99	17036.2	691.229	1119.74	513.433	3187.91	246863	4407.71	392.47	292.641	4208.12	116982	1224.43	11880.5	0.505563	757.243
223164	43.1212	2	731.356	1460.7	0.00461225	3.15758	3	SSGCDVNLPGVNVK	[4] Carbamidomethyl (C)|[7] Oxidation (N)	AHNK_HUMAN	Neuroblast differentiation-associated protein AHNAK OS=Homo sapiens GN=AHNAK PE=1 SV=2	98962.9	1738.67	6676.99	2219.41	2391.48	0	6898.67	6553.6	8159.11	14936	28732.6	20006	3638.59	37433.3	29825.9	5622.07	3597.97	7098.87	2605.62	467.805	43225.6	1981.92	3265.93	2651.78
175999	39.4231	3	415.229	1242.66	0.000387327	0.311691	0.04	ISMPDVNLNLK		AHNK_HUMAN	Neuroblast differentiation-associated protein AHNAK OS=Homo sapiens GN=AHNAK PE=1 SV=2	0	24580.6	0	0	594.572	1161.72	0.835907	264.274	99.6628	1341.31	321.496	1490.33	0	733.283	0	38055.4	211.223	87.8057	770.061	0	0	624.464	15.9033	0
203568	42.5549	3	415.229	1242.66	1.91694e-06	0.0015426	12.39	ISMPDVNLNLK		AHNK_HUMAN	Neuroblast differentiation-associated protein AHNAK OS=Homo sapiens GN=AHNAK PE=1 SV=2	39715.3	1090.23	2437.28	532.151	2264.91	402.783	3308.44	0	617.275	66301.6	2729.65	18356.6	224.08	1185.85	0	1387.93	71.159	2068.74	1032.42	2816.26	297.544	0	2431.49	2496.7
179481	57.6225	3	596.642	1786.9	-0.0071003	-3.97351	36.03	VKGDLDIAGPNLEGDFK		AHNK_HUMAN	Neuroblast differentiation-associated protein AHNAK OS=Homo sapiens GN=AHNAK PE=1 SV=2	30464	13527.1	5484.81	20274.2	16246.1	33817.3	51372.6	17300	10023.8	9825.8	792.661	1591.16	39820	11287.7	593.633	188626	11409.8	25419.8	238040	3880.74	10048.2	726.887	6729.86	3965.67
179919	24.1722	2	789.849	1577.68	0.00324732	2.05829	61.68	SEDGVEGDLGETQSR		AHNK_HUMAN	Neuroblast differentiation-associated protein AHNAK OS=Homo sapiens GN=AHNAK PE=1 SV=2	164217	0	666.706	0	0	749.498	0	976.076	699.796	0	542.438	582.309	0	0	0	0	378.941	0	251.234	1377.82	1270.8	2.56251	2135.84	0
196070	42.1975	3	471.593	1411.76	0.00181312	1.2843	17.71	VEGEIKAPDVDIK		AHNK_HUMAN	Neuroblast differentiation-associated protein AHNAK OS=Homo sapiens GN=AHNAK PE=1 SV=2	92714.6	2999.07	606.153	622.086	11152.7	19423.6	218.852	13623.5	1169.1	2378.77	2982.88	69123.7	303.493	3771.25	49162.1	829.768	8394.05	710.929	19567.9	227.683	5436.45	8725.91	20871	1945.51
196499	66.8937	3	666.641	1996.9	0.00225199	1.12775	16.49	ASLGSLEGEAEAEASSPKGK	[2] Phospho (ST)	AHNK_HUMAN	Neuroblast differentiation-associated protein AHNAK OS=Homo sapiens GN=AHNAK PE=1 SV=2	0	660.973	414.109	158.524	2355.13	1842.73	9349.53	998.57	248.905	239.028	0	656.332	1465.12	317.074	7804.84	1841.61	64.022	425.386	109519	1114.57	0	1144.18	50520.8	7702.37
215161	71.0364	3	666.641	1996.9	0.00273041	1.36732	6.22	ASLGSLEGEAEAEASSPKGK	[2] Phospho (ST)	AHNK_HUMAN	Neuroblast differentiation-associated protein AHNAK OS=Homo sapiens GN=AHNAK PE=1 SV=2	59864.3	0	35584.7	0	2469.85	1270.12	2286.97	23085.8	14866.7	53.6241	4645.55	0	539.643	4997.4	4031.07	699.751	50639.9	2050.27	6299.03	17008.1	12218.1	4827.21	70105.4	4314.72
244766	66.8331	2	999.461	1996.91	0.00772771	3.86985	---	ASLGSLEGEAEAEASSPKGK	[2] Phospho (ST)	AHNK_HUMAN	Neuroblast differentiation-associated protein AHNAK OS=Homo sapiens GN=AHNAK PE=1 SV=2	0	333.32	0	1440.01	1005.56	20354.9	0	0	25.521	3155.74	0	0	8.01597	5278.91	1.71619	20037.7	533.965	0	120912	83.7604	0	6219.09	545.324	25.1064
196499	66.8937	3	666.641	1996.9	0.00225199	1.12775	---	ASLGSLEGEAEAEASSPKGK	[5] Phospho (ST)	AHNK_HUMAN	Neuroblast differentiation-associated protein AHNAK OS=Homo sapiens GN=AHNAK PE=1 SV=2	0	660.973	414.109	158.524	2355.13	1842.73	9349.53	998.57	248.905	239.028	0	656.332	1465.12	317.074	7804.84	1841.61	64.022	425.386	109519	1114.57	0	1144.18	50520.8	7702.37
207963	66.491	3	666.641	1996.9	0.00232072	1.16216	47.47	ASLGSLEGEAEAEASSPKGK	[5] Phospho (ST)	AHNK_HUMAN	Neuroblast differentiation-associated protein AHNAK OS=Homo sapiens GN=AHNAK PE=1 SV=2	0	1131.62	470.609	4641.3	581.921	1094.42	34533.7	1.65101	1029.93	783.708	517.459	0	1242.61	5.82364	5752.6	6421.58	239.125	2311.35	2073.64	121822	1195.53	4236.98	210703	866.256
244766	66.8331	2	999.461	1996.91	0.00772771	3.86985	64.63	ASLGSLEGEAEAEASSPKGK	[5] Phospho (ST)	AHNK_HUMAN	Neuroblast differentiation-associated protein AHNAK OS=Homo sapiens GN=AHNAK PE=1 SV=2	0	333.32	0	1440.01	1005.56	20354.9	0	0	25.521	3155.74	0	0	8.01597	5278.91	1.71619	20037.7	533.965	0	120912	83.7604	0	6219.09	545.324	25.1064
254520	67.6582	2	999.46	1996.9	0.00590025	2.95471	69.41	ASLGSLEGEAEAEASSPKGK	[5] Phospho (ST)	AHNK_HUMAN	Neuroblast differentiation-associated protein AHNAK OS=Homo sapiens GN=AHNAK PE=1 SV=2	0	42489	1608.38	33.2051	5.20198	0	60703.4	8892.09	181.967	0	524.933	1934.76	713.307	3.05729	4855.13	7.20168	543.819	5562.86	9455.58	96.0517	3090.2	1048.84	0	2265.41
256411	72.2635	2	999.46	1996.91	0.00607811	3.04377	93.85	ASLGSLEGEAEAEASSPKGK	[5] Phospho (ST)	AHNK_HUMAN	Neuroblast differentiation-associated protein AHNAK OS=Homo sapiens GN=AHNAK PE=1 SV=2	9821.25	43202.1	0	28015	5248.57	48175.2	8096.08	0	13770.9	34426.1	5618.58	16908.6	135130	5551.13	0	5041.91	6306.46	6965.14	13001.9	22766.8	7555.47	3495.26	29918.1	0
320888	66.491	2	999.46	1996.9	0.00570128	2.85507	101.18	ASLGSLEGEAEAEASSPKGK	[5] Phospho (ST)	AHNK_HUMAN	Neuroblast differentiation-associated protein AHNAK OS=Homo sapiens GN=AHNAK PE=1 SV=2	1157.5	24.0226	3.24698	5168.37	341.241	7576.2	0	0	0	185.923	526.402	1259.49	754.919	568.644	3.6213	154.822	430.19	0	0	161753	1170.86	0	7003.49	223.713
199125	28.5391	3	457.577	1369.71	0.00105022	0.766748	12.13	VEGDLKGPEADIK		AHNK_HUMAN	Neuroblast differentiation-associated protein AHNAK OS=Homo sapiens GN=AHNAK PE=1 SV=2	2415.53	856.672	156.725	974.046	1058.89	659.404	3888.73	20484.3	250.241	38246.5	15222.3	1777.99	3744.61	261.781	661.298	1075.43	30313.9	27917.2	412.708	0	64074.7	438.972	3895.68	410.77
203400	41.5266	3	841.406	2521.2	0.00429719	1.70443	34.77	GHYEVTGSDDETGKLQGSGVSLASK		AHNK_HUMAN	Neuroblast differentiation-associated protein AHNAK OS=Homo sapiens GN=AHNAK PE=1 SV=2	21670.1	0	57.1629	0	0	792.743	577.644	20.7167	419.328	13208	345.007	22546.2	0	0	0	1148.61	135.313	646.323	147320	428.063	3349.19	5134.87	16361.3	880.695
313551	43.8047	3	841.411	2521.21	0.016673	6.61316	17.12	GHYEVTGSDDETGKLQGSGVSLASK		AHNK_HUMAN	Neuroblast differentiation-associated protein AHNAK OS=Homo sapiens GN=AHNAK PE=1 SV=2	12785.5	0	0	0	0	20589.8	0	477.138	0	73695.8	2416.46	79849.5	0	0	333.563	940.146	0	0	0	29408.5	1521.55	0	0	0
339123	30.0923	3	841.405	2521.19	-0.00149092	-0.591357	28.64	GHYEVTGSDDETGKLQGSGVSLASK		AHNK_HUMAN	Neuroblast differentiation-associated protein AHNAK OS=Homo sapiens GN=AHNAK PE=1 SV=2	0	0.572978	11984.6	75138.2	0	15539.8	947.287	0	3.55011	463.382	21457.4	0	1813.04	40.358	0	1611.58	0.639388	0	2671.81	87.889	671.415	21.2206	283.744	0
345953	40.1629	3	841.406	2521.2	0.00413624	1.64059	7.32	GHYEVTGSDDETGKLQGSGVSLASK		AHNK_HUMAN	Neuroblast differentiation-associated protein AHNAK OS=Homo sapiens GN=AHNAK PE=1 SV=2	0	103.305	2076.27	0	0	0	26271.7	0	0	1346.24	358.258	0	625.366	0	0	0	0	0	0	698.252	560.377	1533.92	0	202.132
214079	22.4481	4	574.781	2295.1	-0.000157965	-0.0688272	0.55	TMFGKMYFPDVEFDIKSPK	[2] Oxidation (M)	AHNK_HUMAN	Neuroblast differentiation-associated protein AHNAK OS=Homo sapiens GN=AHNAK PE=1 SV=2	32398.2	0	167.859	1268.09	1312.57	0	0	802.998	0	10065.8	5994.23	669.325	130.231	0	730.005	12.0329	6604.63	7.2362	16.1694	72.781	1533.08	173.94	28310.2	0
234763	14.6146	2	542.306	1082.6	0.00121206	1.11959	65.77	KPDIDITGPK		AHNK_HUMAN	Neuroblast differentiation-associated protein AHNAK OS=Homo sapiens GN=AHNAK PE=1 SV=2	0	526.526	428.882	63285.4	2372.05	1357.81	1435.32	13.0141	1457.94	447.316	0	940.725	3.85279	371.635	2514.27	3395.36	8.22524	1580.35	2263.91	5457.4	283.006	26.2629	0	900.573
242707	59.6094	3	621.298	1860.87	0.00716404	3.84984	20.74	FNFSGSKVQTPEVDVK	[6] Phospho (ST)	AHNK_HUMAN	Neuroblast differentiation-associated protein AHNAK OS=Homo sapiens GN=AHNAK PE=1 SV=2	188.485	2724.81	1119.51	353.787	0	29674.9	5100.36	0	70.4381	564.967	0	2520.48	5885.08	43285.4	406.132	4555.3	8850.63	989.382	0	48458.4	2201.47	499.291	0	6552.41
245273	64.5662	3	806.752	2417.23	0.00409058	1.69226	46.86	GGQIGLQAPGLSVSGPQGHLESGSGK		AHNK_HUMAN	Neuroblast differentiation-associated protein AHNAK OS=Homo sapiens GN=AHNAK PE=1 SV=2	8534.71	49244.2	55606.8	9331.82	21542.2	70588.8	11537.9	35980.1	12986.4	6337.71	18093.3	32607	68148.9	25092.6	4936.99	46670.2	20378	26732.6	52758.5	16183.2	327132	8494.72	9375.58	35824.2
256028	49.0861	3	806.752	2417.23	0.00497389	2.05768	50.47	GGQIGLQAPGLSVSGPQGHLESGSGK		AHNK_HUMAN	Neuroblast differentiation-associated protein AHNAK OS=Homo sapiens GN=AHNAK PE=1 SV=2	1354.56	4137.49	0	297319	0	0	0	0	0	0	0	0	310.477	0	2330.28	0	0	148.309	0	0	132.882	0	0	0
313120	66.6321	3	806.752	2417.23	0.00394332	1.63134	35.84	GGQIGLQAPGLSVSGPQGHLESGSGK		AHNK_HUMAN	Neuroblast differentiation-associated protein AHNAK OS=Homo sapiens GN=AHNAK PE=1 SV=2	355.931	142.333	155.178	108.789	227.356	0	0	4.65577	558.129	3159.88	45.5072	4840.66	413.397	0	0	1931.42	1182.06	0	0	1852.42	0	115366	0	19.0504
301179	40.5223	3	397.552	1189.64	0.000714053	0.600229	8.46	VKGDFDVSVPK		AHNK_HUMAN	Neuroblast differentiation-associated protein AHNAK OS=Homo sapiens GN=AHNAK PE=1 SV=2	6.63809	0	4653.5	0	0	0	0	4542.72	2086.52	20970.7	129.1	0	124.861	36.0948	2039.77	0	1210.16	67.5496	0	0	543.301	0	7090.5	708.957
323679	37.061	2	953.915	1905.82	0.0035215	1.84777	41.46	GGVTGSPEASISGSKGDLK	[6] Phospho (ST)|[14] Phospho (ST)	AHNK_HUMAN	Neuroblast differentiation-associated protein AHNAK OS=Homo sapiens GN=AHNAK PE=1 SV=2	1960.1	0	680.406	0	0	0	0	0	468.835	180.761	0.00200801	57.9072	0	0	0	637.056	0	7790.2	0	0.207909	74440.8	2400	0	7.41583
338780	31.7238	2	497.245	992.475	-0.00623783	-6.28509	10.87	GDYDVTVPK		AHNK_HUMAN	Neuroblast differentiation-associated protein AHNAK OS=Homo sapiens GN=AHNAK PE=1 SV=2	4855.69	2460.02	0	157.761	639.106	1295.85	1338.5	0	384.395	253.624	0	1258.22	8169.99	5375.51	10370.4	9553.88	0	48.3856	574.362	1479.29	35.7266	335.941	1080.07	1029.07
347906	64.0023	2	1211.52	2421.03	0.00250715	1.03557	21.78	EVFSSCSSEVVLSGDDEEYQR	[6] Carbamidomethyl (C)	AHNK_HUMAN	Neuroblast differentiation-associated protein AHNAK OS=Homo sapiens GN=AHNAK PE=1 SV=2	78089.2	82520	2038	0	0	1993.73	825.288	0	3.56208	19810.7	0	7827.89	617.711	0	0	2506.31	0	0	0	3971.66	0	0	0	0
57	13.2729	2	408.733	815.451	0.000674451	0.82709	11.79	ELVKGDR		A0A0A0MTS7_HUMAN	Titin OS=Homo sapiens GN=TTN PE=1 SV=1	384107	1.11614e+07	1.59078e+07	105198	69950	2.57462e+06	1.38526e+07	1.05992e+07	1.54302e+07	9.65566e+06	120939	2.25111e+06	1.01191e+07	1.02106e+07	3.29101e+07	2.41486e+07	1.43971e+07	1.63895e+07	1.07009e+07	4.45509e+07	8.99779e+06	1.10886e+07	37754.5	5.32876e+06
103	11.1554	2	408.732	815.45	-0.000431858	-0.529595	10.59	ELVKGDR		A0A0A0MTS7_HUMAN	Titin OS=Homo sapiens GN=TTN PE=1 SV=1	1.03264e+07	650.739	2085.48	65712.3	22495	1500.29	8199.1	1470.08	161.591	573.077	52.2174	0	236.703	230.392	4992.84	12379.4	453.995	184.667	567.303	8407.31	537.9	5302.41	3.72832e+06	612.523
197	21.8286	2	408.732	815.45	0.000338313	0.414878	10.5	ELVKGDR		A0A0A0MTS7_HUMAN	Titin OS=Homo sapiens GN=TTN PE=1 SV=1	71905	1701.98	3099.46	94453.6	12886.4	98.4756	3426.81	9310.11	1943.89	957.968	19216.3	14277.1	16535.2	1547.18	6105.98	5568.55	5851.3	1834.53	1291.73	5100.35	188.86	3000.4	269578	507.69
269	8.4678	2	408.731	815.448	-0.00173436	-2.12688	8.66	ELVKGDR		A0A0A0MTS7_HUMAN	Titin OS=Homo sapiens GN=TTN PE=1 SV=1	6587.64	6600.41	4711.85	7.78513e+06	217.798	0	1655.21	4600.18	4636.72	2562.96	0	2402.43	3423.09	6348.35	5764.91	4976.46	2637.64	6525.76	1954.77	4301.56	3147.32	2766.13	5830.34	2366.44
458	11.1554	1	816.458	815.451	0.000954344	1.17033	---	ELVKGDR		A0A0A0MTS7_HUMAN	Titin OS=Homo sapiens GN=TTN PE=1 SV=1	1.09374e+07	0	0	14524.7	889.519	3497.66	5306.58	0	0	0	0	0	0	0	2525.72	20636.2	0	0	432.738	1560.27	0	253.349	2.04774e+06	0
459	13.293	1	816.458	815.451	0.000994271	1.21929	---	ELVKGDR		A0A0A0MTS7_HUMAN	Titin OS=Homo sapiens GN=TTN PE=1 SV=1	67157.3	6.96788e+06	9.46248e+06	8052.43	9355.16	861909	5.2701e+06	7.10925e+06	6.0914e+06	5.18214e+06	6132.06	1.09864e+06	9.1146e+06	2.85253e+06	1.54362e+07	5.47468e+06	8.60098e+06	5.10834e+06	6.17967e+06	2.37602e+07	5.02156e+06	4.22546e+06	0	4.33902e+06
751	21.8111	1	816.458	815.451	0.000817405	1.0024	---	ELVKGDR		A0A0A0MTS7_HUMAN	Titin OS=Homo sapiens GN=TTN PE=1 SV=1	6498.35	0	1198.94	0	0.190987	0	733.685	0	0	0	1121.17	318.955	0	0	35.2589	0	0	0	0	0	0	0	30506.3	0
1150	8.46095	1	816.458	815.451	0.000534559	0.655538	---	ELVKGDR		A0A0A0MTS7_HUMAN	Titin OS=Homo sapiens GN=TTN PE=1 SV=1	0	0	0	5.8906e+06	0	0	0	0	0	0	0	0	0	115.564	0	0	43.3449	0	0	0	0	0	284.509	0
4621	43.7444	2	408.733	815.451	0.0011162	1.36882	10.6	ELVKGDR		A0A0A0MTS7_HUMAN	Titin OS=Homo sapiens GN=TTN PE=1 SV=1	85762.7	127999	48692.3	21862.9	130380	3.78765e+07	185974	24783.6	37565	138184	169801	2.78492e+06	68634.1	35768.8	20740.3	293450	56855.2	208708	364336	504118	170883	1648.63	233058	163915
6663	40.7779	2	408.733	815.451	0.000907877	1.11334	10.56	ELVKGDR		A0A0A0MTS7_HUMAN	Titin OS=Homo sapiens GN=TTN PE=1 SV=1	335541	17508.4	26372.6	183777	46611.1	4.39802e+06	19684.9	42171.1	33368	5743.61	32637.1	6.04693e+07	51472.8	15063.9	249007	55577	16355.8	23659.5	25801.1	82340.3	39702.3	125838	63654.2	45039.7
382	15.9846	2	429.738	857.461	0.000601765	0.701799	2.1	IAGSPEIR	[5] Oxidation (P)	A0A0A0MTS7_HUMAN	Titin OS=Homo sapiens GN=TTN PE=1 SV=1	9.36158e+06	2.89041e+06	3.61253e+06	153986	3.91519e+06	9.46209e+06	3.84042e+06	6.4693e+06	5.03589e+06	5.3962e+06	45689.4	1.75662e+06	7.95565e+06	2.81119e+06	595359	4.81986e+06	5.23749e+06	3.65594e+06	2.64927e+06	816018	4.85235e+06	5.5975e+06	5.37341e+06	2.64026e+06
762	16.0047	1	858.469	857.462	0.00126606	1.47652	---	IAGSPEIR	[5] Oxidation (P)	A0A0A0MTS7_HUMAN	Titin OS=Homo sapiens GN=TTN PE=1 SV=1	1.10681e+07	4.20413e+06	7.11636e+06	246614	5.5349e+06	1.25259e+07	7.85838e+06	1.19311e+07	9.72034e+06	7.97609e+06	3893.26	2.82275e+06	1.4061e+07	4.2157e+06	288810	6.47875e+06	6.73807e+06	5.29857e+06	5.25037e+06	421122	8.08538e+06	9.02225e+06	4.2899e+06	5.28162e+06
1559	25.581	2	429.738	857.461	8.99117e-05	0.104858	2.22	IAGSPEIR	[5] Oxidation (P)	A0A0A0MTS7_HUMAN	Titin OS=Homo sapiens GN=TTN PE=1 SV=1	129427	1614.76	10389.4	5002.15	9665.69	72733.6	153.034	480.235	832.291	509.467	46285.5	39637.3	15774.7	10904.4	9212.31	3941.88	1293	495.321	1061.6	4124.02	18314.3	7376.15	10797.7	3662.11
4901	25.6011	1	858.468	857.461	2.19785e-05	0.025632	---	IAGSPEIR	[5] Oxidation (P)	A0A0A0MTS7_HUMAN	Titin OS=Homo sapiens GN=TTN PE=1 SV=1	129726	31841.7	50776.1	0	14467.4	4883.79	15064.9	131.971	26044.9	0	0	2674.92	4085.18	10260.6	1129.32	99667.1	240.162	29924.8	39173	6760.01	0.242218	482.933	0	71900.7
10260	30.7905	2	429.738	857.461	0.000626269	0.730376	2.93	IAGSPEIR	[5] Oxidation (P)	A0A0A0MTS7_HUMAN	Titin OS=Homo sapiens GN=TTN PE=1 SV=1	180515	1331.35	5544.1	11385.3	3630.86	5619.15	184383	10749.7	4213.46	55597.3	507629	108.812	321.152	6341.07	24619.4	14.5129	37664.8	31022.7	5093.8	8967.92	1.368e+06	4200	49767.9	0
11658	27.621	2	429.738	857.461	0.000146451	0.170796	10.81	IAGSPEIR	[5] Oxidation (P)	A0A0A0MTS7_HUMAN	Titin OS=Homo sapiens GN=TTN PE=1 SV=1	6518.32	713.645	16040.8	263244	235.404	30725.3	2963.09	9341.96	537.285	3787.73	2635.97	37242.9	1309.09	377.572	0	27695.1	6028.03	2305.21	3505.32	1.27814e+06	11448.1	16731.3	162727	227.959
13284	15.0428	2	429.737	857.46	-0.000730908	-0.85241	18.82	IAGSPEIR	[5] Oxidation (P)	A0A0A0MTS7_HUMAN	Titin OS=Homo sapiens GN=TTN PE=1 SV=1	533260	1175.81	4597.99	2122.8	9144.15	103.885	913.577	3182.81	7261.24	979.842	115.983	1891	25575.3	214.95	0	1046.83	1273.56	734.257	12.8067	9433.45	528.298	2299.91	18028.8	634.848
19024	30.0396	2	429.738	857.461	0.000459037	0.535344	3.1	IAGSPEIR	[5] Oxidation (P)	A0A0A0MTS7_HUMAN	Titin OS=Homo sapiens GN=TTN PE=1 SV=1	759.148	4459.7	5274.51	9287.4	6925.36	26373.3	23968.1	261909	3585.45	281654	1783.24	0	26068.1	19703	13503.1	2015.94	342777	9785.31	6721.82	17780.3	9513.52	79703.2	15931.8	3152.38
[truncated: 72,667 more rows]
