# Supplementary material for: Nuclear decoupling is part of a rapid protein-level cellular response to high-intensity mechanical loading
Source: Nat Commun. 2019 Sep 12;10:4149. doi: 10.1038/s41467-019-11923-1 (PMC6742657; doi:10.1038/s41467-019-11923-1)
Supplement: Supplementary file 16 — Supplementary Data 13 [file 41467_2019_11923_MOESM16_ESM.xlsx]

## Sheet: Sheet1
SUN2 overexpression in Y201 MSCs (n = 3 technical repeats)
IDENTIFIER USED DURING ANALYSIS	NUMBER OF PEPTIDES	Protein Name	GENE NAME	Log2(EFFECT) LOW OE	SE	corrected p-value	Log2(EFFECT) HI OE	SE	corrected p-value
ICAL_HUMAN	21	Calpastatin (Calpain inhibitor) (Sperm BS-17 component)	CAST	0.39881	0.0350393	1.35125e-13	0.192589	0.0339526	1.55808e-06
DNM1L_HUMAN	7	Dynamin-1-like protein (EC 3.6.5.5) (Dnm1p/Vps1p-like protein) (DVLP) (Dynamin family member proline-rich carboxyl-terminal domain less) (Dymple) (Dynamin-like protein) (Dynamin-like protein 4) (Dynamin-like protein IV) (HdynIV) (Dynamin-related protein 1)	DNM1L DLP1 DRP1	0.4412	0.133821	0.0103321	0.420576	0.145975	0.0282248
FWCH2_HUMAN	4	FLYWCH family member 2	FLYWCH2	0.658653	0.199977	0.0121906	1.74882	0.17456	3.97184e-11
ARFP1_HUMAN	3	Arfaptin-1 (ADP-ribosylation factor-interacting protein 1)	ARFIP1	0.665674	0.245559	0.046892	1.41905	0.304692	0.000546927
SAE2_HUMAN	3	SUMO-activating enzyme subunit 2 (EC 2.3.2.-) (Anthracycline-associated resistance ARX) (Ubiquitin-like 1-activating enzyme E1B) (Ubiquitin-like modifier-activating enzyme 2)	UBA2 SAE2 UBLE1B HRIHFB2115	0.843908	0.268729	0.0173324	0.571455	0.19799	0.0308905
ANXA4_HUMAN	3	Annexin A4 (35-beta calcimedin) (Annexin IV) (Annexin-4) (Carbohydrate-binding protein p33/p41) (Chromobindin-4) (Endonexin I) (Lipocortin IV) (P32.5) (PP4-X) (Placental anticoagulant protein II) (PAP-II) (Protein II)	ANXA4 ANX4	0.894362	0.282947	0.0179866	1.35809	0.277564	0.000303528
SPTN1_HUMAN	13	Spectrin alpha chain, non-erythrocytic 1 (Alpha-II spectrin) (Fodrin alpha chain) (Spectrin, non-erythroid alpha subunit)	SPTAN1 NEAS SPTA2	0.909974	0.125423	3.32066e-09	0.832732	0.118018	6.05791e-09
CIP4_HUMAN	4	Cdc42-interacting protein 4 (Protein Felic) (Salt tolerant protein) (hSTP) (Thyroid receptor-interacting protein 10) (TR-interacting protein 10) (TRIP-10)	TRIP10 CIP4 STOT STP	1.00127	0.298113	0.0106744	0.96192	0.297201	0.0144269
RL18A_HUMAN	5	60S ribosomal protein L18a (Large ribosomal subunit protein eL20)	RPL18A	1.12189	0.180179	2.36711e-06	0.555347	0.174001	0.0148533
C1TM_HUMAN	3	Monofunctional C1-tetrahydrofolate synthase, mitochondrial (EC 6.3.4.3) (Formyltetrahydrofolate synthetase)	MTHFD1L FTHFSDC1	1.22193	0.315763	0.00370896	1.74359	0.290837	1.62417e-05
ECHM_HUMAN	3	Enoyl-CoA hydratase, mitochondrial (EC 4.2.1.17) (Enoyl-CoA hydratase 1) (Short-chain enoyl-CoA hydratase) (SCEH)	ECHS1	1.5251	0.403242	0.00462858	2.00174	0.42018	0.000426151
ZN326_HUMAN	3	DBIRD complex subunit ZNF326 (Zinc finger protein 326) (Zinc finger protein interacting with mRNPs and DBC1)	ZNF326 ZIRD	2.40133	0.290613	4.62339e-08	1.12806	0.331513	0.0111149
H2AV_HUMAN	3	Histone H2A.V (H2A.F/Z)	H2AFV H2AV	-2.36324	0.0813434	1.35125e-13	-0.389677	0.0967763	0.00266172
VAT1_HUMAN	6	Synaptic vesicle membrane protein VAT-1 homolog (EC 1.-.-.-)	VAT1	-1.36941	0.10538	1.35125e-13	-0.391781	0.120746	0.0125151
GTF2I_HUMAN	3	General transcription factor II-I (GTFII-I) (TFII-I) (Bruton tyrosine kinase-associated protein 135) (BAP-135) (BTK-associated protein 135) (SRF-Phox1-interacting protein) (SPIN) (Williams-Beuren syndrome chromosomal region 6 protein)	GTF2I BAP135 WBSCR6	-1.35613	0.333566	0.00229495	-0.931414	0.339229	0.0426172
LEG3_HUMAN	3	Galectin-3 (Gal-3) (35 kDa lectin) (Carbohydrate-binding protein 35) (CBP 35) (Galactose-specific lectin 3) (Galactoside-binding protein) (GALBP) (IgE-binding protein) (L-31) (Laminin-binding protein) (Lectin L-29) (Mac-2 antigen)	LGALS3 MAC2	-1.10323	0.14638	3.18992e-07	-0.716971	0.174796	0.00223387
LYOX_HUMAN	4	Protein-lysine 6-oxidase (EC 1.4.3.13) (Lysyl oxidase)	LOX	-1.07488	0.271669	0.00241225	-1.08661	0.337726	0.0149497
SYAC_HUMAN	4	Alanine--tRNA ligase, cytoplasmic (EC 6.1.1.7) (Alanyl-tRNA synthetase) (AlaRS) (Renal carcinoma antigen NY-REN-42)	AARS	-1.00684	0.358436	0.0360917	-1.26458	0.319252	0.0025893
TIF1B_HUMAN	8	Transcription intermediary factor 1-beta (TIF1-beta) (E3 SUMO-protein ligase TRIM28) (EC 2.3.2.27) (KRAB-associated protein 1) (KAP-1) (KRAB-interacting protein 1) (KRIP-1) (Nuclear corepressor KAP-1) (RING finger protein 96) (RING-type E3 ubiquitin transferase TIF1-beta) (Tripartite motif-containing protein 28)	TRIM28 KAP1 RNF96 TIF1B	-0.801788	0.121255	9.71857e-08	-0.497987	0.12596	0.00148229
TX264_HUMAN	3	Testis-expressed protein 264 (Putative secreted protein Zsig11)	TEX264 ZSIG11 UNQ337/PRO536	-0.799717	0.285857	0.0392033	-0.99445	0.355491	0.0382126
RL26L_HUMAN	6	60S ribosomal protein L26-like 1 (Large ribosomal subunit protein uL24-like 1)	RPL26L1 RPL26P1	-0.796606	0.164333	0.000140892	-0.457715	0.170238	0.0423253
MARCS_HUMAN	11	Myristoylated alanine-rich C-kinase substrate (MARCKS) (Protein kinase C substrate, 80 kDa protein, light chain) (80K-L protein) (PKCSL)	MARCKS MACS PRKCSL	-0.641871	0.117963	8.70227e-06	-0.492005	0.13027	0.0025893
NUMA1_HUMAN	10	Nuclear mitotic apparatus protein 1 (Nuclear matrix protein-22) (NMP-22) (Nuclear mitotic apparatus protein) (NuMA protein) (SP-H antigen)	NUMA1 NMP22 NUMA	-0.518631	0.14466	0.00443872	-0.567525	0.167723	0.00769121
SC61B_HUMAN	4	Protein transport protein Sec61 subunit beta	SEC61B	-0.506052	0.16544	0.0179866	-0.841483	0.129127	3.66593e-07
TRIPB_HUMAN	3	Thyroid receptor-interacting protein 11 (TR-interacting protein 11) (TRIP-11) (Clonal evolution-related gene on chromosome 14 protein) (Golgi-associated microtubule-binding protein 210) (GMAP-210) (Trip230)	TRIP11 CEV14	-0.468268	0.115718	0.00235393	-0.482408	0.112002	0.00133616
VIME_HUMAN	40	Vimentin	VIM	-0.406148	0.036652	1.35125e-13	-0.218281	0.0344972	2.75508e-08
LASP1_HUMAN	15	LIM and SH3 domain protein 1 (LASP-1) (Metastatic lymph node gene 50 protein) (MLN 50)	LASP1 MLN50	-0.39784	0.0579407	1.40768e-08	-0.149616	0.0481832	0.0144669
AHNK2_HUMAN	30	Protein AHNAK2	AHNAK2 C14orf78 KIAA2019	-0.393294	0.0639043	1.45e-07	-0.595145	0.0605586	9.00833e-14
H4_HUMAN	7	Histone H4	HIST1H4A H4/A H4FA; HIST1H4B H4/I H4FI; HIST1H4C H4/G H4FG; HIST1H4D H4/B H4FB; HIST1H4E H4/J H4FJ; HIST1H4F H4/C H4FC; HIST1H4H H4/H H4FH; HIST1H4I H4/M H4FM; HIST1H4J H4/E H4FE; HIST1H4K H4/D H4FD; HIST1H4L H4/K H4FK; HIST2H4A H4/N H4F2 H4FN HIST2H4; HIST2H4B H4/O H4FO; HIST4H4	-0.348143	0.124869	0.0337754	-0.502493	0.124437	0.00145544
H2B1B_HUMAN	9	Histone H2B type 1-B (Histone H2B.1) (Histone H2B.f) (H2B/f)	HIST1H2BB H2BFF	-0.346394	0.0404679	3.86357e-11	-0.493256	0.0428105	9.00833e-14
DDX17_HUMAN	10	Probable ATP-dependent RNA helicase DDX17 (EC 3.6.4.13) (DEAD box protein 17) (DEAD box protein p72) (DEAD box protein p82) (RNA-dependent helicase p72)	DDX17	-0.318407	0.108877	0.0237278	-0.43144	0.0917685	0.000150723
TYB4_HUMAN	6	Thymosin beta-4 (T beta-4) (Fx) [Cleaved into: Hematopoietic system regulatory peptide (Seraspenide)]	TMSB4X TB4X THYB4 TMSB4	-0.297591	0.0650173	0.000309455	-0.188254	0.0630252	0.0226647
ZYX_HUMAN	16	Zyxin (Zyxin-2)	ZYX	-0.273923	0.0510909	8.04975e-06	-0.498603	0.042106	9.00833e-14
AKA12_HUMAN	49	A-kinase anchor protein 12 (AKAP-12) (A-kinase anchor protein 250 kDa) (AKAP 250) (Gravin) (Myasthenia gravis autoantigen)	AKAP12 AKAP250	-0.268105	0.0355445	2.74617e-11	-0.230013	0.0375746	7.62202e-08
SAFB2_HUMAN	9	Scaffold attachment factor B2 (SAF-B2)	SAFB2 KIAA0138	-0.224505	0.0722453	0.015299	-0.53984	0.078049	3.41872e-08
FLNB_HUMAN	29	Filamin-B (FLN-B) (ABP-278) (ABP-280 homolog) (Actin-binding-like protein) (Beta-filamin) (Filamin homolog 1) (Fh1) (Filamin-3) (Thyroid autoantigen) (Truncated actin-binding protein) (Truncated ABP)	FLNB FLN1L FLN3 TABP TAP	-0.218838	0.0741984	0.0193198	-0.202552	0.0757412	0.0376591
FLNA_HUMAN	127	Filamin-A (FLN-A) (Actin-binding protein 280) (ABP-280) (Alpha-filamin) (Endothelial actin-binding protein) (Filamin-1) (Non-muscle filamin)	FLNA FLN FLN1	-0.218308	0.0165998	1.35125e-13	-0.145099	0.0145936	9.00833e-14
CALD1_HUMAN	25	Caldesmon (CDM)	CALD1 CAD CDM	-0.183222	0.0326153	1.86702e-06	-0.293944	0.0376535	1.70351e-11
PLEC_HUMAN	132	Plectin (PCN) (PLTN) (Hemidesmosomal protein 1) (HD1) (Plectin-1)	PLEC PLEC1	-0.107738	0.022539	3.63015e-05	-0.252201	0.0230014	9.00833e-14
MAP4_HUMAN	43	Microtubule-associated protein 4 (MAP-4)	MAP4	-0.0710697	0.0277771	0.0483543	-0.147745	0.0260698	8.63316e-07
VCIP1_HUMAN	3	Deubiquitinating protein VCIP135 (EC 3.4.19.12) (Valosin-containing protein p97/p47 complex-interacting protein 1) (Valosin-containing protein p97/p47 complex-interacting protein p135) (VCP/p47 complex-interacting 135-kDa protein)	VCPIP1 KIAA1850 VCIP135	-2.28629	0.462553	0.000244557	1.45473	0.452676	0.0167109
RFX1_HUMAN	3	MHC class II regulatory factor RFX1 (Enhancer factor C) (EF-C) (Regulatory factor X 1) (RFX) (Transcription factor RFX1)	RFX1	-2.13574	0.341648	8.04975e-06	0.0456002	0.296367	0.951649
SC22B_HUMAN	3	Vesicle-trafficking protein SEC22b (ER-Golgi SNARE of 24 kDa) (ERS-24) (ERS24) (SEC22 vesicle-trafficking protein homolog B) (SEC22 vesicle-trafficking protein-like 1)	SEC22B SEC22L1	-2.01244	0.379989	6.15493e-05	-0.0897313	0.350572	0.913326
TMX1_HUMAN	3	Thioredoxin-related transmembrane protein 1 (Thioredoxin domain-containing protein 1) (Transmembrane Trx-related protein)	TMX1 TMX TXNDC TXNDC1 PSEC0085 UNQ235/PRO268	-1.94251	0.403996	0.000337419	0.320441	0.45463	0.72485
NUDT5_HUMAN	3	ADP-sugar pyrophosphatase (EC 3.6.1.13) (8-oxo-dGDP phosphatase) (EC 3.6.1.58) (Nuclear ATP-synthesis protein NUDIX5) (EC 2.7.7.96) (Nucleoside diphosphate-linked moiety X motif 5) (Nudix motif 5) (hNUDT5) (YSA1H)	NUDT5 NUDIX5 HSPC115	-1.87463	0.403416	0.000501727	1.46308	0.52027	0.0376591
TNR6A_HUMAN	3	Trinucleotide repeat-containing gene 6A protein (CAG repeat protein 26) (EMSY interactor protein) (GW182 autoantigen) (Protein GW1) (Glycine-tryptophan protein of 182 kDa)	TNRC6A CAGH26 KIAA1460 TNRC6	-1.87145	0.38859	0.000334456	1.56518	0.581734	0.0477046
COPB_HUMAN	3	Coatomer subunit beta (Beta-coat protein) (Beta-COP)	COPB1 COPB MSTP026	-1.66158	0.432375	0.00397655	-0.546072	0.439368	0.452784
NUMBL_HUMAN	3	Numb-like protein (Numb-related protein) (Numb-R)	NUMBL	-1.65554	0.390977	0.00149776	-0.5926	0.454732	0.425673
SNP23_HUMAN	3	Synaptosomal-associated protein 23 (SNAP-23) (Vesicle-membrane fusion protein SNAP-23)	SNAP23	-1.64352	0.31416	0.00011738	0.793541	0.386138	0.149567
DOCK5_HUMAN	3	Dedicator of cytokinesis protein 5	DOCK5	-1.61698	0.544441	0.0273515	-0.775073	0.418831	0.206223
SODC_HUMAN	4	Superoxide dismutase [Cu-Zn] (EC 1.15.1.1) (Superoxide dismutase 1) (hSod1)	SOD1	-1.58445	0.227653	5.35108e-07	-0.363146	0.199273	0.211779
MAVS_HUMAN	3	Mitochondrial antiviral-signaling protein (MAVS) (CARD adapter inducing interferon beta) (Cardif) (Interferon beta promoter stimulator protein 1) (IPS-1) (Putative NF-kappa-B-activating protein 031N) (Virus-induced-signaling adapter) (VISA)	MAVS IPS1 KIAA1271 VISA	-1.58178	0.288266	3.58523e-05	0.70796	0.244398	0.0303283
TM237_HUMAN	3	Transmembrane protein 237 (Amyotrophic lateral sclerosis 2 chromosomal region candidate gene 4 protein)	TMEM237 ALS2CR4	-1.55313	0.539265	0.033132	0.236858	0.40164	0.769815
PAK4_HUMAN	3	Serine/threonine-protein kinase PAK 4 (EC 2.7.11.1) (p21-activated kinase 4) (PAK-4)	PAK4 KIAA1142	-1.5465	0.432474	0.00731811	-0.056923	0.472856	0.95907
SLAI2_HUMAN	3	SLAIN motif-containing protein 2	SLAIN2 KIAA1458	-1.54295	0.269923	1.83914e-05	0.121724	0.305717	0.862368
CYFP2_HUMAN	3	Cytoplasmic FMR1-interacting protein 2 (p53-inducible protein 121)	CYFIP2 KIAA1168 PIR121	-1.51203	0.124617	3.74723e-12	0.933282	0.138418	1.98375e-06
SCUB3_HUMAN	3	Signal peptide, CUB and EGF-like domain-containing protein 3	SCUBE3 CEGF3	-1.39457	0.214817	1.89614e-06	-0.190155	0.236729	0.687581
TSP1_HUMAN	5	Thrombospondin-1	THBS1 TSP TSP1	-1.36401	0.302302	0.000436636	-0.147988	0.305753	0.828046
M4K5_HUMAN	5	Mitogen-activated protein kinase kinase kinase kinase 5 (EC 2.7.11.1) (Kinase homologous to SPS1/STE20) (KHS) (MAPK/ERK kinase kinase kinase 5) (MEK kinase kinase 5) (MEKKK 5)	MAP4K5	-1.34836	0.230708	8.04975e-06	-0.0262775	0.205603	0.958184
GCC2_HUMAN	4	GRIP and coiled-coil domain-containing protein 2 (185 kDa Golgi coiled-coil protein) (GCC185) (CLL-associated antigen KW-11) (CTCL tumor antigen se1-1) (Ran-binding protein 2-like 4) (RanBP2L4) (Renal carcinoma antigen NY-REN-53)	GCC2 KIAA0336 RANBP2L4	-1.34598	0.302989	0.000632341	0.278605	0.313056	0.637069
SFXN3_HUMAN	3	Sideroflexin-3	SFXN3	-1.32322	0.388837	0.0107736	-0.263086	0.346319	0.700159
RRP1B_HUMAN	5	Ribosomal RNA processing protein 1 homolog B (RRP1-like protein B)	RRP1B KIAA0179	-1.28507	0.197817	1.14897e-06	-0.0702901	0.306955	0.920756
DLGP4_HUMAN	4	Disks large-associated protein 4 (DAP-4) (PSD-95/SAP90-binding protein 4) (SAP90/PSD-95-associated protein 4) (SAPAP-4)	DLGAP4 DAP4 KIAA0964 SAPAP4	-1.23118	0.352042	0.00770498	-0.337691	0.338886	0.581716
SFXN1_HUMAN	3	Sideroflexin-1 (Tricarboxylate carrier protein) (TCC)	SFXN1	-1.21848	0.434927	0.0389843	0.224016	0.372916	0.765983
NNRE_HUMAN	3	NAD(P)H-hydrate epimerase (EC 5.1.99.6) (Apolipoprotein A-I-binding protein) (AI-BP) (NAD(P)HX epimerase) (YjeF N-terminal domain-containing protein 1) (YjeF_N1)	NAXE AIBP APOA1BP YJEFN1	-1.19195	0.321766	0.00552846	0.249815	0.291633	0.655389
KHDR1_HUMAN	3	KH domain-containing, RNA-binding, signal transduction-associated protein 1 (GAP-associated tyrosine phosphoprotein p62) (Src-associated in mitosis 68 kDa protein) (Sam68) (p21 Ras GTPase-activating protein-associated p62) (p68)	KHDRBS1 SAM68	-1.15369	0.203204	3.58523e-05	-0.0778486	0.241339	0.896519
LRC59_HUMAN	3	Leucine-rich repeat-containing protein 59 (Ribosome-binding protein p34) (p34) [Cleaved into: Leucine-rich repeat-containing protein 59, N-terminally processed]	LRRC59 PRO1855	-1.13153	0.330679	0.0103525	0.929947	0.3943	0.088281
ARC1B_HUMAN	6	Actin-related protein 2/3 complex subunit 1B (Arp2/3 complex 41 kDa subunit) (p41-ARC)	ARPC1B ARC41	-1.12194	0.120932	3.1414e-11	0.0162898	0.114032	0.953631
T22D4_HUMAN	3	TSC22 domain family protein 4 (TSC22-related-inducible leucine zipper protein 2) (Tsc-22-like protein THG-1)	TSC22D4 THG1 TILZ2	-1.0809	0.217175	0.00022308	1.08904	0.260399	0.00179609
LAP2B_HUMAN	3	Lamina-associated polypeptide 2, isoforms beta/gamma (Thymopoietin, isoforms beta/gamma) (TP beta/gamma) (Thymopoietin-related peptide isoforms beta/gamma) (TPRP isoforms beta/gamma) [Cleaved into: Thymopoietin (TP) (Splenin); Thymopentin (TP5)]	TMPO LAP2	-1.07635	0.255167	0.00155688	-0.572023	0.242426	0.088281
RBM25_HUMAN	5	RNA-binding protein 25 (Arg/Glu/Asp-rich protein of 120 kDa) (RED120) (Protein S164) (RNA-binding motif protein 25) (RNA-binding region-containing protein 7)	RBM25 RNPC7	-1.07039	0.269053	0.00181755	0.451431	0.346508	0.423057
SHC1_HUMAN	3	SHC-transforming protein 1 (SHC-transforming protein 3) (SHC-transforming protein A) (Src homology 2 domain-containing-transforming protein C1) (SH2 domain protein C1)	SHC1 SHC SHCA	-1.03537	0.313481	0.0132236	-0.196495	0.329981	0.768562
RL29_HUMAN	4	60S ribosomal protein L29 (Cell surface heparin-binding protein HIP) (Large ribosomal subunit protein eL29)	RPL29	-1.02425	0.189442	4.4634e-05	-0.094867	0.19982	0.833269
GOGA3_HUMAN	4	Golgin subfamily A member 3 (Golgi complex-associated protein of 170 kDa) (GCP170) (Golgin-160)	GOLGA3	-1.02395	0.288089	0.00678388	0.270729	0.354248	0.699101
NHRF2_HUMAN	4	Na(+)/H(+) exchange regulatory cofactor NHE-RF2 (NHERF-2) (NHE3 kinase A regulatory protein E3KARP) (SRY-interacting protein 1) (SIP-1) (Sodium-hydrogen exchanger regulatory factor 2) (Solute carrier family 9 isoform A3 regulatory factor 2) (Tyrosine kinase activator protein 1) (TKA-1)	SLC9A3R2 NHERF2	-1.00104	0.251768	0.00233448	0.349149	0.385421	0.629022
PHB_HUMAN	8	Prohibitin	PHB	-0.989851	0.252641	0.0018393	-0.588988	0.243474	0.0709738
HNRPL_HUMAN	8	Heterogeneous nuclear ribonucleoprotein L (hnRNP L)	HNRNPL HNRPL P/OKcl.14	-0.978654	0.287798	0.0076518	-0.14976	0.292889	0.813899
K0100_HUMAN	3	Protein KIAA0100 (Antigen MLAA-22) (Breast cancer-overexpressed gene 1 protein)	KIAA0100 BCOX1	-0.975421	0.327093	0.026968	0.226272	0.381642	0.769815
HCFC1_HUMAN	4	Host cell factor 1 (HCF) (HCF-1) (C1 factor) (CFF) (VCAF) (VP16 accessory protein) [Cleaved into: HCF N-terminal chain 1; HCF N-terminal chain 2; HCF N-terminal chain 3; HCF N-terminal chain 4; HCF N-terminal chain 5; HCF N-terminal chain 6; HCF C-terminal chain 1; HCF C-terminal chain 2; HCF C-terminal chain 3; HCF C-terminal chain 4; HCF C-terminal chain 5; HCF C-terminal chain 6]	HCFC1 HCF1 HFC1	-0.970745	0.293871	0.011969	0.678583	0.235376	0.0310167
AMPD2_HUMAN	7	AMP deaminase 2 (EC 3.5.4.6) (AMP deaminase isoform L)	AMPD2	-0.952317	0.202301	0.000182358	0.100234	0.220375	0.839365
ILF2_HUMAN	3	Interleukin enhancer-binding factor 2 (Nuclear factor of activated T-cells 45 kDa)	ILF2 NF45 PRO3063	-0.942991	0.317221	0.0272923	0.503313	0.34472	0.356423
ADIRF_HUMAN	4	Adipogenesis regulatory factor (Adipogenesis factor rich in obesity) (Adipose most abundant gene transcript 2 protein) (Adipose-specific protein 2) (apM-2)	ADIRF AFRO APM2 C10orf116	-0.927712	0.312422	0.0241144	0.221806	0.283674	0.691073
SBP1_HUMAN	4	Methanethiol oxidase (MTO) (EC 1.8.3.4) (56 kDa selenium-binding protein) (SBP56) (SP56) (Selenium-binding protein 1)	SELENBP1 SBP	-0.922721	0.331702	0.03816	0.587336	0.276993	0.132015
NPC2_HUMAN	3	NPC intracellular cholesterol transporter 2 (Epididymal secretory protein E1) (Human epididymis-specific protein 1) (He1) (Niemann-Pick disease type C2 protein)	NPC2 HE1	-0.892926	0.123664	6.48518e-07	0.0175301	0.13198	0.957049
GT253_HUMAN	3	Inactive glycosyltransferase 25 family member 3 (Cerebral endothelial cell adhesion molecule)	CERCAM CEECAM1 GLT25D3 KIAA1502	-0.885636	0.273773	0.01538	0.686838	0.308114	0.111446
RS13_HUMAN	4	40S ribosomal protein S13 (Small ribosomal subunit protein uS15)	RPS13	-0.872712	0.1848	0.000309455	-0.305556	0.17867	0.251719
SH3K1_HUMAN	4	SH3 domain-containing kinase-binding protein 1 (CD2-binding protein 3) (CD2BP3) (Cbl-interacting protein of 85 kDa) (Human Src family kinase-binding protein 1) (HSB-1)	SH3KBP1 CIN85	-0.859853	0.216303	0.00233448	0.182725	0.25087	0.714986
TGO1_HUMAN	6	Transport and Golgi organization protein 1 homolog (TANGO1) (C219-reactive peptide) (D320) (Melanoma inhibitory activity protein 3)	MIA3 KIAA0268 TANGO UNQ6077/PRO20088	-0.845818	0.190954	0.000469983	0.427488	0.235021	0.209203
ENDD1_HUMAN	3	Endonuclease domain-containing 1 protein (EC 3.1.30.-)	ENDOD1 KIAA0830	-0.821183	0.279842	0.0292943	0.174632	0.273581	0.750147
G6PD_HUMAN	5	Glucose-6-phosphate 1-dehydrogenase (G6PD) (EC 1.1.1.49)	G6PD	-0.817399	0.232823	0.00682525	0.21676	0.209484	0.558249
ITA3_HUMAN	5	Integrin alpha-3 (CD49 antigen-like family member C) (FRP-2) (Galactoprotein B3) (GAPB3) (VLA-3 subunit alpha) (CD antigen CD49c) [Cleaved into: Integrin alpha-3 heavy chain; Integrin alpha-3 light chain]	ITGA3 MSK18	-0.815107	0.243896	0.0095959	-0.171088	0.212001	0.683267
PFKAP_HUMAN	3	ATP-dependent 6-phosphofructokinase, platelet type (ATP-PFK) (PFK-P) (EC 2.7.1.11) (6-phosphofructokinase type C) (Phosphofructo-1-kinase isozyme C) (PFK-C) (Phosphohexokinase)	PFKP PFKF	-0.807257	0.233204	0.00944574	0.208079	0.262239	0.68791
GSTO1_HUMAN	3	Glutathione S-transferase omega-1 (GSTO-1) (EC 2.5.1.18) (Glutathione S-transferase omega 1-1) (GSTO 1-1) (Glutathione-dependent dehydroascorbate reductase) (EC 1.8.5.1) (Monomethylarsonic acid reductase) (MMA(V) reductase) (EC 1.20.4.2) (S-(Phenacyl)glutathione reductase) (SPG-R)	GSTO1 GSTTLP28	-0.80129	0.205827	0.00349505	0.245056	0.276407	0.639906
PDLI7_HUMAN	6	PDZ and LIM domain protein 7 (LIM mineralization protein) (LMP) (Protein enigma)	PDLIM7 ENIGMA	-0.777489	0.164661	0.000175808	-0.0992314	0.163505	0.762487
AHSA1_HUMAN	3	Activator of 90 kDa heat shock protein ATPase homolog 1 (AHA1) (p38)	AHSA1 C14orf3 HSPC322	-0.775019	0.289611	0.0490473	0.654935	0.389201	0.26276
PABP2_HUMAN	3	Polyadenylate-binding protein 2 (PABP-2) (Poly(A)-binding protein 2) (Nuclear poly(A)-binding protein 1) (Poly(A)-binding protein II) (PABII) (Polyadenylate-binding nuclear protein 1)	PABPN1 PAB2 PABP2	-0.774298	0.219777	0.00816116	-0.576826	0.230794	0.0689854
SHRM3_HUMAN	3	Protein Shroom3 (Shroom-related protein) (hShrmL)	SHROOM3 KIAA1481 SHRML MSTP013	-0.768334	0.248011	0.0208343	0.232486	0.325159	0.719538
EF1D_HUMAN	7	Elongation factor 1-delta (EF-1-delta) (Antigen NY-CO-4)	EEF1D EF1D	-0.756154	0.0899692	1.45107e-10	-0.390935	0.150869	0.050386
IMB1_HUMAN	4	Importin subunit beta-1 (Importin-90) (Karyopherin subunit beta-1) (Nuclear factor p97) (Pore targeting complex 97 kDa subunit) (PTAC97)	KPNB1 NTF97	-0.747232	0.267154	0.0368342	0.984285	0.321368	0.0210626
S35B2_HUMAN	3	Adenosine 3'-phospho 5'-phosphosulfate transporter 1 (PAPS transporter 1) (Putative MAPK-activating protein PM15) (Putative NF-kappa-B-activating protein 48) (Solute carrier family 35 member B2)	SLC35B2 PAPST1 PSEC0149	-0.718743	0.229846	0.0178268	0.0417702	0.274526	0.951977
PHLB1_HUMAN	10	Pleckstrin homology-like domain family B member 1 (Protein LL5-alpha)	PHLDB1 KIAA0638 LL5A DLNB07	-0.692921	0.224219	0.0153024	0.122701	0.176806	0.729409
SKT_HUMAN	4	Sickle tail protein homolog	KIAA1217 SKT	-0.687659	0.241978	0.0334869	-0.331538	0.258747	0.434121
RPN1_HUMAN	7	Dolichyl-diphosphooligosaccharide--protein glycosyltransferase subunit 1 (Dolichyl-diphosphooligosaccharide--protein glycosyltransferase 67 kDa subunit) (Ribophorin I) (RPN-I) (Ribophorin-1)	RPN1	-0.682539	0.25936	0.0471464	0.505103	0.271978	0.196535
PRC2A_HUMAN	9	Protein PRRC2A (HLA-B-associated transcript 2) (Large proline-rich protein BAT2) (Proline-rich and coiled-coil-containing protein 2A) (Protein G2)	PRRC2A BAT2 G2	-0.681249	0.115058	1.93618e-06	-0.379098	0.205863	0.199682
VPS4A_HUMAN	4	Vacuolar protein sorting-associated protein 4A (EC 3.6.4.6) (Protein SKD2) (VPS4-1) (hVPS4)	VPS4A VPS4	-0.647732	0.215509	0.0237604	1.7724	0.224162	2.44131e-08
GOGB1_HUMAN	7	Golgin subfamily B member 1 (372 kDa Golgi complex-associated protein) (GCP372) (Giantin) (Macrogolgin)	GOLGB1	-0.637827	0.220543	0.026968	-0.413643	0.291854	0.367117
SRPK1_HUMAN	5	SRSF protein kinase 1 (EC 2.7.11.1) (SFRS protein kinase 1) (Serine/arginine-rich protein-specific kinase 1) (SR-protein-specific kinase 1)	SRPK1	-0.636868	0.175714	0.00517168	-0.00560765	0.304869	0.99342
G3BP1_HUMAN	3	Ras GTPase-activating protein-binding protein 1 (G3BP-1) (EC 3.6.4.12) (EC 3.6.4.13) (ATP-dependent DNA helicase VIII) (hDH VIII) (GAP SH3 domain-binding protein 1)	G3BP1 G3BP	-0.634801	0.236997	0.0471108	1.0099	0.219989	0.000482223
PP6R3_HUMAN	3	Serine/threonine-protein phosphatase 6 regulatory subunit 3 (SAPS domain family member 3) (Sporulation-induced transcript 4-associated protein SAPL)	PPP6R3 C11orf23 KIAA1558 PP6R3 SAPL SAPS3	-0.616382	0.143603	0.00132164	1.67668	0.174272	8.53709e-10
RL5_HUMAN	5	60S ribosomal protein L5 (Large ribosomal subunit protein uL18)	RPL5 MSTP030	-0.607501	0.221831	0.0398373	0.101873	0.225892	0.840091
HSP7C_HUMAN	7	Heat shock cognate 71 kDa protein (Heat shock 70 kDa protein 8) (Lipopolysaccharide-associated protein 1) (LAP-1) (LPS-associated protein 1)	HSPA8 HSC70 HSP73 HSPA10	-0.60408	0.131247	0.000251474	-0.294195	0.130916	0.10014
TBC15_HUMAN	4	TBC1 domain family member 15 (GTPase-activating protein RAB7) (GAP for RAB7) (Rab7-GAP)	TBC1D15	-0.592979	0.200859	0.0241144	0.183134	0.215095	0.655389
RL13A_HUMAN	4	60S ribosomal protein L13a (23 kDa highly basic protein) (Large ribosomal subunit protein uL13)	RPL13A	-0.583874	0.176818	0.011969	0.865806	0.193177	0.000652911
SPS2L_HUMAN	6	SPATS2-like protein (DNA polymerase-transactivated protein 6) (Stress granule and nucleolar protein) (SGNP)	SPATS2L DNAPTP6 SP1224	-0.569046	0.21536	0.0471464	0.269433	0.202279	0.408727
COPB2_HUMAN	5	Coatomer subunit beta' (Beta'-coat protein) (Beta'-COP) (p102)	COPB2	-0.567156	0.181409	0.0159572	0.533198	0.158623	0.00964244
HP1B3_HUMAN	7	Heterochromatin protein 1-binding protein 3 (Protein HP1-BP74)	HP1BP3	-0.565029	0.21517	0.0476648	0.143926	0.245554	0.769815
ESTD_HUMAN	4	S-formylglutathione hydrolase (FGH) (EC 3.1.2.12) (Esterase D) (Methylumbelliferyl-acetate deacetylase) (EC 3.1.1.56)	ESD	-0.538847	0.10394	8.43844e-05	0.551586	0.124475	0.000734157
R13P3_HUMAN	5	Putative 60S ribosomal protein L13a protein RPL13AP3 (60S ribosomal protein L13a pseudogene 3)	RPL13AP3	-0.532307	0.133695	0.0020149	0.105195	0.139528	0.700912
FA8_HUMAN	3	Coagulation factor VIII (Antihemophilic factor) (AHF) (Procoagulant component) [Cleaved into: Factor VIIIa heavy chain, 200 kDa isoform; Factor VIIIa heavy chain, 92 kDa isoform; Factor VIII B chain; Factor VIIIa light chain]	F8 F8C	-0.525482	0.185098	0.0360917	-0.133294	0.174618	0.699318
FYCO1_HUMAN	7	FYVE and coiled-coil domain-containing protein 1 (Zinc finger FYVE domain-containing protein 7)	FYCO1 ZFYVE7	-0.51704	0.179004	0.0271163	0.178036	0.212212	0.662427
CO6A3_HUMAN	4	Collagen alpha-3(VI) chain	COL6A3	-0.506612	0.140807	0.00607146	0.975296	0.169597	1.75078e-05
DREB_HUMAN	10	Drebrin (Developmentally-regulated brain protein)	DBN1 D0S117E	-0.503535	0.14486	0.005775	-0.16274	0.141395	0.489162
ACINU_HUMAN	18	Apoptotic chromatin condensation inducer in the nucleus (Acinus)	ACIN1 ACINUS KIAA0670	-0.500528	0.0984795	2.07236e-05	-0.182216	0.0807219	0.0921673
HS90A_HUMAN	11	Heat shock protein HSP 90-alpha (Heat shock 86 kDa) (HSP 86) (HSP86) (Lipopolysaccharide-associated protein 2) (LAP-2) (LPS-associated protein 2) (Renal carcinoma antigen NY-REN-38)	HSP90AA1 HSP90A HSPC1 HSPCA	-0.473011	0.0798854	1.52096e-06	0.286895	0.0882304	0.0107775
ABCF1_HUMAN	7	ATP-binding cassette sub-family F member 1 (ATP-binding cassette 50) (TNF-alpha-stimulated ABC protein)	ABCF1 ABC50	-0.467276	0.144499	0.0119393	1.22243	0.121719	4.08109e-13
VINC_HUMAN	11	Vinculin (Metavinculin) (MV)	VCL	-0.448392	0.173633	0.0490916	0.231858	0.163636	0.364801
RHG17_HUMAN	6	Rho GTPase-activating protein 17 (Rho-type GTPase-activating protein 17) (RhoGAP interacting with CIP4 homologs protein 1) (RICH-1)	ARHGAP17 RICH1 MSTP066 MSTP110	-0.403509	0.0743221	1.78057e-05	0.249722	0.0893969	0.0331299
FINC_HUMAN	38	Fibronectin (FN) (Cold-insoluble globulin) (CIG) [Cleaved into: Anastellin; Ugl-Y1; Ugl-Y2; Ugl-Y3]	FN1 FN	-0.40002	0.0454144	1.35125e-13	-0.0334291	0.0483554	0.729409
1433B_HUMAN	6	14-3-3 protein beta/alpha (Protein 1054) (Protein kinase C inhibitor protein 1) (KCIP-1) [Cleaved into: 14-3-3 protein beta/alpha, N-terminally processed]	YWHAB	-0.364789	0.069691	4.0409e-05	0.294525	0.0759245	0.00256652
TLN1_HUMAN	18	Talin-1	TLN1 KIAA1027 TLN	-0.360401	0.0977104	0.00271297	0.0660073	0.100765	0.74594
RL40_HUMAN	6	Ubiquitin-60S ribosomal protein L40 (CEP52) (Ubiquitin A-52 residue ribosomal protein fusion product 1) [Cleaved into: Ubiquitin; 60S ribosomal protein L40 (Large ribosomal subunit protein eL40)]	UBA52 UBCEP2	-0.32776	0.0753172	0.000578704	0.259683	0.0910707	0.0307051
BIP_HUMAN	20	Endoplasmic reticulum chaperone BiP (EC 3.6.4.10) (78 kDa glucose-regulated protein) (GRP-78) (Binding-immunoglobulin protein) (BiP) (Heat shock protein 70 family protein 5) (HSP70 family protein 5) (Heat shock protein family A member 5) (Immunoglobulin heavy chain-binding protein)	HSPA5 GRP78	-0.305001	0.0650703	8.43844e-05	0.06033	0.0590673	0.560285
SYEP_HUMAN	18	Bifunctional glutamate/proline--tRNA ligase (Bifunctional aminoacyl-tRNA synthetase) (Cell proliferation-inducing gene 32 protein) (Glutamatyl-prolyl-tRNA synthetase) [Includes: Glutamate--tRNA ligase (EC 6.1.1.17) (Glutamyl-tRNA synthetase) (GluRS); Proline--tRNA ligase (EC 6.1.1.15) (Prolyl-tRNA synthetase)]	EPRS GLNS PARS QARS QPRS PIG32	-0.297933	0.10037	0.0193198	-0.0772461	0.102413	0.700159
ACTG_HUMAN	14	Actin, cytoplasmic 2 (Gamma-actin) [Cleaved into: Actin, cytoplasmic 2, N-terminally processed]	ACTG1 ACTG	-0.273747	0.0327876	8.98922e-12	0.27371	0.0306211	3.17245e-13
DPYL2_HUMAN	13	Dihydropyrimidinase-related protein 2 (DRP-2) (Collapsin response mediator protein 2) (CRMP-2) (N2A3) (Unc-33-like phosphoprotein 2) (ULIP-2)	DPYSL2 CRMP2 ULIP2	-0.263302	0.0723167	0.0033842	0.163852	0.069455	0.0767637
ANXA5_HUMAN	9	Annexin A5 (Anchorin CII) (Annexin V) (Annexin-5) (Calphobindin I) (CBP-I) (Endonexin II) (Lipocortin V) (Placental anticoagulant protein 4) (PP4) (Placental anticoagulant protein I) (PAP-I) (Thromboplastin inhibitor) (Vascular anticoagulant-alpha) (VAC-alpha)	ANXA5 ANX5 ENX2 PP4	-0.205882	0.0792896	0.0490473	-0.13095	0.0902896	0.35337
AHNK_HUMAN	203	Neuroblast differentiation-associated protein AHNAK (Desmoyokin)	AHNAK PM227	-0.182793	0.0166609	1.35125e-13	0.0451254	0.0165118	0.0317112
YBOX1_HUMAN	10	Nuclease-sensitive element-binding protein 1 (CCAAT-binding transcription factor I subunit A) (CBF-A) (DNA-binding protein B) (DBPB) (Enhancer factor I subunit A) (EFI-A) (Y-box transcription factor) (Y-box-binding protein 1) (YB-1)	YBX1 NSEP1 YB1	0.16361	0.0585364	0.0302535	-0.129165	0.0463228	0.031133
SPTB2_HUMAN	23	Spectrin beta chain, non-erythrocytic 1 (Beta-II spectrin) (Fodrin beta chain) (Spectrin, non-erythroid beta chain 1)	SPTBN1 SPTB2	0.221372	0.06403	0.00517168	0.0154439	0.0663815	0.919138
WDR1_HUMAN	9	WD repeat-containing protein 1 (Actin-interacting protein 1) (AIP1) (NORI-1)	WDR1	0.235062	0.0838125	0.0313276	-0.211237	0.100354	0.128552
RL7_HUMAN	11	60S ribosomal protein L7 (Large ribosomal subunit protein uL30)	RPL7	0.240093	0.0834043	0.025891	-0.216615	0.0860086	0.0573671
ZO2_HUMAN	16	Tight junction protein ZO-2 (Tight junction protein 2) (Zona occludens protein 2) (Zonula occludens protein 2)	TJP2 X104 ZO2	0.250171	0.0728226	0.005775	-0.0824678	0.0731172	0.500446
MAP1A_HUMAN	51	Microtubule-associated protein 1A (MAP-1A) (Proliferation-related protein p80) [Cleaved into: MAP1A heavy chain; MAP1 light chain LC2]	MAP1A MAP1L	0.255801	0.0436314	3.59715e-07	-0.253758	0.0447751	7.57486e-07
RL17_HUMAN	4	60S ribosomal protein L17 (60S ribosomal protein L23) (Large ribosomal subunit protein uL22) (PD-1)	RPL17	0.288118	0.0984969	0.0278446	-0.123019	0.0896438	0.390707
RRBP1_HUMAN	41	Ribosome-binding protein 1 (180 kDa ribosome receptor homolog) (RRp) (ES/130-related protein) (Ribosome receptor protein)	RRBP1 KIAA1398	0.312377	0.0937408	0.00691946	-0.0703006	0.0986755	0.718329
SRRM2_HUMAN	22	Serine/arginine repetitive matrix protein 2 (300 kDa nuclear matrix antigen) (Serine/arginine-rich splicing factor-related nuclear matrix protein of 300 kDa) (SR-related nuclear matrix protein of 300 kDa) (Ser/Arg-related nuclear matrix protein of 300 kDa) (Splicing coactivator subunit SRm300) (Tax-responsive enhancer element-binding protein 803) (TaxREB803)	SRRM2 KIAA0324 SRL300 SRM300 HSPC075	0.332128	0.0942575	0.00437202	0.0132157	0.0930605	0.953631
TBCA_HUMAN	7	Tubulin-specific chaperone A (TCP1-chaperonin cofactor A) (Tubulin-folding cofactor A) (CFA)	TBCA	0.357116	0.137479	0.049546	-0.0365028	0.160023	0.920756
PDS5A_HUMAN	11	Sister chromatid cohesion protein PDS5 homolog A (Cell proliferation-inducing gene 54 protein) (Sister chromatid cohesion protein 112) (SCC-112)	PDS5A KIAA0648 PDS5 PIG54	0.37654	0.133302	0.0290996	-0.598477	0.120613	5.54771e-05
E41L2_HUMAN	18	Band 4.1-like protein 2 (Generally expressed protein 4.1) (4.1G)	EPB41L2	0.383348	0.062911	3.59715e-07	-0.312688	0.0632	4.08211e-05
CLCA_HUMAN	4	Clathrin light chain A (Lca)	CLTA	0.384287	0.143889	0.0464075	-0.0654169	0.176536	0.874456
FKB10_HUMAN	6	Peptidyl-prolyl cis-trans isomerase FKBP10 (PPIase FKBP10) (EC 5.2.1.8) (65 kDa FK506-binding protein) (65 kDa FKBP) (FKBP-65) (FK506-binding protein 10) (FKBP-10) (Immunophilin FKBP65) (Rotamase)	FKBP10 FKBP65 PSEC0056	0.389404	0.123167	0.0140924	0.203255	0.139253	0.350182
RBM14_HUMAN	8	RNA-binding protein 14 (Paraspeckle protein 2) (PSP2) (RNA-binding motif protein 14) (RRM-containing coactivator activator/modulator) (Synaptotagmin-interacting protein) (SYT-interacting protein)	RBM14 SIP	0.397308	0.133744	0.0218313	-0.483147	0.14779	0.0109676
DYHC1_HUMAN	27	Cytoplasmic dynein 1 heavy chain 1 (Cytoplasmic dynein heavy chain 1) (Dynein heavy chain, cytosolic)	DYNC1H1 DHC1 DNCH1 DNCL DNECL DYHC KIAA0325	0.400834	0.0937041	0.000337729	0.032891	0.072168	0.838195
TR150_HUMAN	14	Thyroid hormone receptor-associated protein 3 (BCLAF1 and THRAP3 family member 2) (Thyroid hormone receptor-associated protein complex 150 kDa component) (Trap150)	THRAP3 BCLAF2 TRAP150	0.414459	0.0803664	1.93184e-05	0.0476554	0.097425	0.824699
HDGF_HUMAN	9	Hepatoma-derived growth factor (HDGF) (High mobility group protein 1-like 2) (HMG-1L2)	HDGF HMG1L2	0.455215	0.0644294	1.39652e-08	-0.405075	0.068962	1.55808e-06
AT2B4_HUMAN	10	Plasma membrane calcium-transporting ATPase 4 (PMCA4) (EC 3.6.3.8) (Matrix-remodeling-associated protein 1) (Plasma membrane calcium ATPase isoform 4) (Plasma membrane calcium pump isoform 4)	ATP2B4 ATP2B2 MXRA1	0.459368	0.120471	0.00229438	-0.597052	0.118621	4.83663e-05
RL23_HUMAN	6	60S ribosomal protein L23 (60S ribosomal protein L17) (Large ribosomal subunit protein uL14)	RPL23	0.459436	0.0953418	0.000151983	-0.223261	0.0878966	0.0585335
RALY_HUMAN	8	RNA-binding protein Raly (Autoantigen p542) (Heterogeneous nuclear ribonucleoprotein C-like 2) (hnRNP core protein C-like 2) (hnRNP associated with lethal yellow protein homolog)	RALY HNRPCL2 P542	0.461736	0.105839	0.000398909	-0.976103	0.117614	4.93768e-11
HAP28_HUMAN	9	28 kDa heat- and acid-stable phosphoprotein (PDGF-associated protein) (PAP) (PDGFA-associated protein 1) (PAP1)	PDAP1 HASPP28	0.471439	0.146185	0.010797	-0.299785	0.140656	0.121254
ATX2_HUMAN	10	Ataxin-2 (Spinocerebellar ataxia type 2 protein) (Trinucleotide repeat-containing gene 13 protein)	ATXN2 ATX2 SCA2 TNRC13	0.50704	0.132038	0.00210535	-0.45901	0.13039	0.00551247
SAFB1_HUMAN	5	Scaffold attachment factor B1 (SAF-B) (SAF-B1) (HSP27 estrogen response element-TATA box-binding protein) (HSP27 ERE-TATA-binding protein)	SAFB HAP HET SAFB1	0.508892	0.180081	0.033132	-0.185192	0.177783	0.555941
XPO2_HUMAN	5	Exportin-2 (Exp2) (Cellular apoptosis susceptibility protein) (Chromosome segregation 1-like protein) (Importin-alpha re-exporter)	CSE1L CAS XPO2	0.529411	0.145306	0.00502319	0.00856559	0.158201	0.982094
ICAM1_HUMAN	3	Intercellular adhesion molecule 1 (ICAM-1) (Major group rhinovirus receptor) (CD antigen CD54)	ICAM1	0.569354	0.119023	0.000352661	-0.167461	0.13402	0.44955
MDC1_HUMAN	11	Mediator of DNA damage checkpoint protein 1 (Nuclear factor with BRCT domains 1)	MDC1 KIAA0170 NFBD1	0.5809	0.0787053	3.32066e-09	0.0662165	0.0900644	0.708351
ATX2L_HUMAN	6	Ataxin-2-like protein (Ataxin-2 domain protein) (Ataxin-2-related protein)	ATXN2L A2D A2LG A2LP A2RP	0.582025	0.12077	0.000151983	-0.400535	0.118135	0.00894279
BD1L1_HUMAN	5	Biorientation of chromosomes in cell division protein 1-like 1	BOD1L1 BOD1L FAM44A KIAA1327	0.614499	0.211551	0.0277577	0.654364	0.273584	0.0783104
IQGA1_HUMAN	6	Ras GTPase-activating-like protein IQGAP1 (p195)	IQGAP1 KIAA0051	0.630747	0.143201	0.000501727	-0.0930232	0.164006	0.784657
NFAC4_HUMAN	6	Nuclear factor of activated T-cells, cytoplasmic 4 (NF-ATc4) (NFATc4) (T-cell transcription factor NFAT3) (NF-AT3)	NFATC4 NFAT3	0.65525	0.204031	0.0131174	-0.155483	0.235764	0.74594
NOLC1_HUMAN	10	Nucleolar and coiled-body phosphoprotein 1 (140 kDa nucleolar phosphoprotein) (Nopp140) (Hepatitis C virus NS5A-transactivated protein 13) (HCV NS5A-transactivated protein 13) (Nucleolar 130 kDa protein) (Nucleolar phosphoprotein p130)	NOLC1 KIAA0035 NS5ATP13	0.664212	0.170063	0.00173052	-0.84476	0.165206	3.71814e-05
MPRIP_HUMAN	9	Myosin phosphatase Rho-interacting protein (M-RIP) (Rho-interacting protein 3) (RIP3) (p116Rip)	MPRIP KIAA0864 MRIP RHOIP3	0.666232	0.11684	4.66769e-06	-0.44045	0.177405	0.0627398
GRN_HUMAN	5	Granulins (Proepithelin) (PEPI) [Cleaved into: Acrogranin (Glycoprotein of 88 Kda) (GP88) (Glycoprotein 88) (Progranulin); Paragranulin; Granulin-1 (Granulin G); Granulin-2 (Granulin F); Granulin-3 (Granulin B); Granulin-4 (Granulin A); Granulin-5 (Granulin C); Granulin-6 (Granulin D); Granulin-7 (Granulin E)]	GRN	0.674012	0.211519	0.0145741	-0.0207742	0.218032	0.965547
IF2A_HUMAN	5	Eukaryotic translation initiation factor 2 subunit 1 (Eukaryotic translation initiation factor 2 subunit alpha) (eIF-2-alpha) (eIF-2A) (eIF-2alpha)	EIF2S1 EIF2A	0.696904	0.262295	0.0471464	-0.639144	0.285961	0.104749
DC1L1_HUMAN	6	Cytoplasmic dynein 1 light intermediate chain 1 (LIC1) (Dynein light chain A) (DLC-A) (Dynein light intermediate chain 1, cytosolic)	DYNC1LI1 DNCLI1	0.699213	0.124274	7.76546e-06	0.0431079	0.119953	0.876745
CALX_HUMAN	4	Calnexin (IP90) (Major histocompatibility complex class I antigen-binding protein p88) (p90)	CANX	0.703477	0.26619	0.0493255	-0.30293	0.220823	0.390707
GLOD4_HUMAN	3	Glyoxalase domain-containing protein 4	GLOD4 C17orf25 CGI-150 My027	0.707037	0.201948	0.00862359	0.0519508	0.258106	0.9323
FHL2_HUMAN	6	Four and a half LIM domains protein 2 (FHL-2) (LIM domain protein DRAL) (Skeletal muscle LIM-protein 3) (SLIM-3)	FHL2 DRAL SLIM3	0.710263	0.207964	0.00796955	0.0631745	0.214334	0.902504
ARMX2_HUMAN	3	Armadillo repeat-containing X-linked protein 2 (ARM protein lost in epithelial cancers on chromosome X 2) (Protein ALEX2)	ARMCX2 ALEX2 KIAA0512	0.730961	0.264888	0.0425971	-0.478254	0.257019	0.203046
BUB3_HUMAN	8	Mitotic checkpoint protein BUB3	BUB3	0.731756	0.170498	0.000521678	-0.443424	0.266177	0.260348
SRP72_HUMAN	4	Signal recognition particle subunit SRP72 (SRP72) (Signal recognition particle 72 kDa protein)	SRP72	0.781318	0.244696	0.0131174	0.15398	0.239721	0.748422
SEPT8_HUMAN	3	Septin-8	SEPT8 KIAA0202	0.78364	0.221459	0.00791737	-0.843907	0.264259	0.0173853
PA2G4_HUMAN	4	Proliferation-associated protein 2G4 (Cell cycle protein p38-2G4 homolog) (hG4-1) (ErbB3-binding protein 1)	PA2G4 EBP1	0.798261	0.221955	0.00607146	-0.0894116	0.216626	0.853045
TCPH_HUMAN	4	T-complex protein 1 subunit eta (TCP-1-eta) (CCT-eta) (HIV-1 Nef-interacting protein) [Cleaved into: T-complex protein 1 subunit eta, N-terminally processed]	CCT7 CCTH NIP7-1	0.829757	0.305214	0.0436004	-1.29866	0.330969	0.00285292
ELYS_HUMAN	6	Protein ELYS (Embryonic large molecule derived from yolk sac) (Protein MEL-28) (Putative AT-hook-containing transcription factor 1)	AHCTF1 ELYS TMBS62 MSTP108	0.838242	0.192064	0.000559486	-0.284034	0.212893	0.408007
KANK2_HUMAN	5	KN motif and ankyrin repeat domain-containing protein 2 (Ankyrin repeat domain-containing protein 25) (Matrix-remodeling-associated protein 3) (SRC-1-interacting protein) (SIP) (SRC-interacting protein) (SRC1-interacting protein)	KANK2 ANKRD25 KIAA1518 MXRA3 SIP	0.844073	0.195247	0.000735182	0.102609	0.211827	0.828046
OSBP1_HUMAN	5	Oxysterol-binding protein 1	OSBP OSBP1	0.849686	0.319399	0.0471108	-0.0126782	0.343495	0.987136
EIF3A_HUMAN	8	Eukaryotic translation initiation factor 3 subunit A (eIF3a) (Eukaryotic translation initiation factor 3 subunit 10) (eIF-3-theta) (eIF3 p167) (eIF3 p180) (eIF3 p185)	EIF3A EIF3S10 KIAA0139	0.850362	0.319248	0.0437844	0.179076	0.297763	0.764303
RM45_HUMAN	3	39S ribosomal protein L45, mitochondrial (L45mt) (MRP-L45) (Mitochondrial large ribosomal subunit protein mL45)	MRPL45	0.855593	0.265937	0.0159572	0.149563	0.332198	0.840091
STIM1_HUMAN	5	Stromal interaction molecule 1	STIM1 GOK	0.859424	0.260233	0.011135	0.0479004	0.295001	0.948807
M4K4_HUMAN	9	Mitogen-activated protein kinase kinase kinase kinase 4 (EC 2.7.11.1) (HPK/GCK-like kinase HGK) (MAPK/ERK kinase kinase kinase 4) (MEK kinase kinase 4) (MEKKK 4) (Nck-interacting kinase)	MAP4K4 HGK KIAA0687 NIK	0.863529	0.0701378	1.35125e-13	-0.223429	0.0904719	0.0630525
EZRI_HUMAN	8	Ezrin (Cytovillin) (Villin-2) (p81)	EZR VIL2	0.883506	0.219895	0.0013859	-0.112434	0.265251	0.848404
ASAP1_HUMAN	7	Arf-GAP with SH3 domain, ANK repeat and PH domain-containing protein 1 (130 kDa phosphatidylinositol 4,5-bisphosphate-dependent ARF1 GTPase-activating protein) (ADP-ribosylation factor-directed GTPase-activating protein 1) (ARF GTPase-activating protein 1) (Development and differentiation-enhancing factor 1) (DEF-1) (Differentiation-enhancing factor 1) (PIP2-dependent ARF1 GAP)	ASAP1 DDEF1 KIAA1249	0.884388	0.260059	0.00791737	0.398644	0.300708	0.410984
TPR_HUMAN	5	Nucleoprotein TPR (Megator) (NPC-associated intranuclear protein) (Translocated promoter region protein)	TPR	0.889925	0.247614	0.00559814	-0.27158	0.234004	0.487771
EBP2_HUMAN	3	Probable rRNA-processing protein EBP2 (EBNA1-binding protein 2) (Nucleolar protein p40)	EBNA1BP2 EBP2	0.895641	0.295659	0.0241144	-1.07004	0.283206	0.00482359
ECHB_HUMAN	3	Trifunctional enzyme subunit beta, mitochondrial (TP-beta) [Includes: 3-ketoacyl-CoA thiolase (EC 2.3.1.16) (Acetyl-CoA acyltransferase) (Beta-ketothiolase)]	HADHB MSTP029	0.905743	0.338912	0.0490916	0.0404158	0.402913	0.964372
WDR44_HUMAN	6	WD repeat-containing protein 44 (Rabphilin-11)	WDR44	0.907448	0.191192	0.00018705	0.165749	0.194132	0.655389
ZRAB2_HUMAN	5	Zinc finger Ran-binding domain-containing protein 2 (Zinc finger protein 265) (Zinc finger, splicing)	ZRANB2 ZIS ZNF265	0.91401	0.306859	0.0237697	0.296761	0.337279	0.64135
SR140_HUMAN	3	U2 snRNP-associated SURP motif-containing protein (140 kDa Ser/Arg-rich domain protein) (U2-associated protein SR140)	U2SURP KIAA0332 SR140	0.930276	0.341061	0.0453567	0.0527919	0.435384	0.95907
EIF3H_HUMAN	4	Eukaryotic translation initiation factor 3 subunit H (eIF3h) (Eukaryotic translation initiation factor 3 subunit 3) (eIF-3-gamma) (eIF3 p40 subunit)	EIF3H EIF3S3	0.932036	0.25385	0.00517168	-1.5449	0.264298	1.35574e-05
CLCC1_HUMAN	5	Chloride channel CLIC-like protein 1 (Mid-1-related chloride channel protein 1)	CLCC1 KIAA0761 MCLC	0.951812	0.230448	0.00134938	-0.245455	0.208642	0.482888
H0YBE0_HUMAN	3	Protein LYRIC (Fragment)	MTDH	0.987738	0.219427	0.000447752	0.0694483	0.202913	0.884999
ODO2_HUMAN	3	Dihydrolipoyllysine-residue succinyltransferase component of 2-oxoglutarate dehydrogenase complex, mitochondrial (EC 2.3.1.61) (2-oxoglutarate dehydrogenase complex component E2) (OGDC-E2) (Dihydrolipoamide succinyltransferase component of 2-oxoglutarate dehydrogenase complex) (E2K)	DLST DLTS	0.988359	0.16641	1.80849e-05	-0.172527	0.16302	0.54881
PIMT_HUMAN	3	Protein-L-isoaspartate(D-aspartate) O-methyltransferase (PIMT) (EC 2.1.1.77) (L-isoaspartyl protein carboxyl methyltransferase) (Protein L-isoaspartyl/D-aspartyl methyltransferase) (Protein-beta-aspartate methyltransferase)	PCMT1	0.995099	0.356855	0.0398373	-0.399787	0.360492	0.516657
UTP6_HUMAN	3	U3 small nucleolar RNA-associated protein 6 homolog (Hepatocellular carcinoma-associated antigen 66) (Multiple hat domains protein)	UTP6 C17orf40 HCA66 MHAT	0.995375	0.370068	0.0480017	-0.93117	0.399205	0.0921673
GALT2_HUMAN	7	Polypeptide N-acetylgalactosaminyltransferase 2 (EC 2.4.1.41) (Polypeptide GalNAc transferase 2) (GalNAc-T2) (pp-GaNTase 2) (Protein-UDP acetylgalactosaminyltransferase 2) (UDP-GalNAc:polypeptide N-acetylgalactosaminyltransferase 2) [Cleaved into: Polypeptide N-acetylgalactosaminyltransferase 2 soluble form]	GALNT2	1.01595	0.179012	8.04975e-06	-0.449305	0.181336	0.0648497
DIDO1_HUMAN	3	Death-inducer obliterator 1 (DIO-1) (hDido1) (Death-associated transcription factor 1) (DATF-1)	DIDO1 C20orf158 DATF1 KIAA0333	1.02876	0.386118	0.049546	0.621088	0.408224	0.329667
GLYM_HUMAN	3	Serine hydroxymethyltransferase, mitochondrial (SHMT) (EC 2.1.2.1) (Glycine hydroxymethyltransferase) (Serine methylase)	SHMT2	1.05019	0.150568	1.26906e-06	-0.44973	0.225669	0.165052
UBC12_HUMAN	5	NEDD8-conjugating enzyme Ubc12 (EC 2.3.2.-) (NEDD8 carrier protein) (Ubiquitin-conjugating enzyme E2 M)	UBE2M UBC12	1.05142	0.239376	0.0005951	-0.0550768	0.237802	0.919867
DCTN2_HUMAN	3	Dynactin subunit 2 (50 kDa dynein-associated polypeptide) (Dynactin complex 50 kDa subunit) (DCTN-50) (p50 dynamitin)	DCTN2 DCTN50	1.06239	0.375387	0.0367452	-0.0994615	0.365967	0.907387
STK10_HUMAN	5	Serine/threonine-protein kinase 10 (EC 2.7.11.1) (Lymphocyte-oriented kinase)	STK10 LOK	1.06265	0.172045	1.88593e-06	-1.34792	0.240355	1.32808e-05
NDRG3_HUMAN	3	Protein NDRG3 (N-myc downstream-regulated gene 3 protein)	NDRG3	1.07824	0.262445	0.0014091	-0.0431049	0.199832	0.926005
SMTN_HUMAN	4	Smoothelin	SMTN SMSMO	1.08101	0.331863	0.0132236	0.385497	0.275306	0.377074
EIF3I_HUMAN	5	Eukaryotic translation initiation factor 3 subunit I (eIF3i) (Eukaryotic translation initiation factor 3 subunit 2) (TGF-beta receptor-interacting protein 1) (TRIP-1) (eIF-3-beta) (eIF3 p36)	EIF3I EIF3S2 TRIP1	1.09263	0.323598	0.00944574	-0.424766	0.288443	0.346726
CA2D1_HUMAN	4	Voltage-dependent calcium channel subunit alpha-2/delta-1 (Voltage-gated calcium channel subunit alpha-2/delta-1) [Cleaved into: Voltage-dependent calcium channel subunit alpha-2-1; Voltage-dependent calcium channel subunit delta-1]	CACNA2D1 CACNL2A CCHL2A MHS3	1.10528	0.321994	0.0089499	0.129262	0.335742	0.86739
YLPM1_HUMAN	4	YLP motif-containing protein 1 (Nuclear protein ZAP3) (ZAP113)	YLPM1 C14orf170 ZAP3	1.1128	0.169079	1.52397e-06	0.168144	0.141589	0.480592
CTNA1_HUMAN	3	Catenin alpha-1 (Alpha E-catenin) (Cadherin-associated protein) (Renal carcinoma antigen NY-REN-13)	CTNNA1	1.11493	0.30517	0.00608195	0.190786	0.336756	0.786199
EPS8_HUMAN	5	Epidermal growth factor receptor kinase substrate 8	EPS8	1.12545	0.213781	3.01285e-05	0.495747	0.241932	0.143449
PICAL_HUMAN	3	Phosphatidylinositol-binding clathrin assembly protein (Clathrin assembly lymphoid myeloid leukemia protein)	PICALM CALM	1.13112	0.189471	1.71383e-05	0.121705	0.228498	0.805464
EFL1_HUMAN	3	Elongation factor-like GTPase 1 (Elongation factor Tu GTP-binding domain-containing protein 1) (Elongation factor-like 1) (Protein FAM42A)	EFL1 EFTUD1 FAM42A	1.14212	0.36771	0.020499	-0.515475	0.238596	0.126299
ITSN1_HUMAN	3	Intersectin-1 (SH3 domain-containing protein 1A) (SH3P17)	ITSN1 ITSN SH3D1A	1.14502	0.389617	0.0290996	-1.4944	0.397916	0.00510819
IF4G3_HUMAN	3	Eukaryotic translation initiation factor 4 gamma 3 (eIF-4-gamma 3) (eIF-4G 3) (eIF4G 3) (eIF-4-gamma II) (eIF4GII)	EIF4G3	1.15168	0.362097	0.0173324	-1.34645	0.46612	0.0323625
SRBS2_HUMAN	3	Sorbin and SH3 domain-containing protein 2 (Arg-binding protein 2) (ArgBP2) (Arg/Abl-interacting protein 2) (Sorbin)	SORBS2 ARGBP2 KIAA0777	1.15658	0.249416	0.000509449	-0.14893	0.297813	0.820444
EP15R_HUMAN	4	Epidermal growth factor receptor substrate 15-like 1 (Eps15-related protein) (Eps15R)	EPS15L1 EPS15R	1.17633	0.301626	0.00282391	-0.285633	0.275807	0.558249
BACH_HUMAN	3	Cytosolic acyl coenzyme A thioester hydrolase (EC 3.1.2.2) (Acyl-CoA thioesterase 7) (Brain acyl-CoA hydrolase) (BACH) (CTE-IIa) (CTE-II) (Long chain acyl-CoA thioester hydrolase)	ACOT7 BACH	1.18808	0.350248	0.0109696	-1.13835	0.382103	0.0279059
DDB1_HUMAN	3	DNA damage-binding protein 1 (DDB p127 subunit) (DNA damage-binding protein a) (DDBa) (Damage-specific DNA-binding protein 1) (HBV X-associated protein 1) (XAP-1) (UV-damaged DNA-binding factor) (UV-damaged DNA-binding protein 1) (UV-DDB 1) (XPE-binding factor) (XPE-BF) (Xeroderma pigmentosum group E-complementing protein) (XPCe)	DDB1 XAP1	1.21403	0.22454	7.28156e-05	-0.222369	0.238417	0.616867
PRP8_HUMAN	5	Pre-mRNA-processing-splicing factor 8 (220 kDa U5 snRNP-specific protein) (PRP8 homolog) (Splicing factor Prp8) (p220)	PRPF8 PRPC8	1.22817	0.256907	0.000205826	-1.1509	0.237747	0.000188912
RBM15_HUMAN	3	Putative RNA-binding protein 15 (One-twenty two protein 1) (RNA-binding motif protein 15)	RBM15 OTT OTT1	1.26394	0.385528	0.0140508	0.129504	0.415799	0.901943
PUR9_HUMAN	3	Bifunctional purine biosynthesis protein PURH [Cleaved into: Bifunctional purine biosynthesis protein PURH, N-terminally processed] [Includes: Phosphoribosylaminoimidazolecarboxamide formyltransferase (EC 2.1.2.3) (5-aminoimidazole-4-carboxamide ribonucleotide formyltransferase) (AICAR transformylase); IMP cyclohydrolase (EC 3.5.4.10) (ATIC) (IMP synthase) (Inosinicase)]	ATIC PURH OK/SW-cl.86	1.26946	0.461329	0.0432476	0.131978	0.427684	0.901943
CND2_HUMAN	3	Condensin complex subunit 2 (Barren homolog protein 1) (Chromosome-associated protein H) (hCAP-H) (Non-SMC condensin I complex subunit H) (XCAP-H homolog)	NCAPH BRRN BRRN1 CAPH KIAA0074	1.28907	0.326124	0.00298661	0.0467301	0.296723	0.949529
LUZP1_HUMAN	8	Leucine zipper protein 1	LUZP1	1.32313	0.192192	7.90564e-08	-0.00311221	0.177636	0.99342
TOP2A_HUMAN	3	DNA topoisomerase 2-alpha (EC 5.99.1.3) (DNA topoisomerase II, alpha isozyme)	TOP2A TOP2	1.32893	0.416038	0.0168869	-1.25425	0.398213	0.0189256
IGBP1_HUMAN	3	Immunoglobulin-binding protein 1 (B-cell signal transduction molecule alpha 4) (Protein alpha-4) (CD79a-binding protein 1) (Protein phosphatase 2/4/6 regulatory subunit) (Renal carcinoma antigen NY-REN-16)	IGBP1 IBP1	1.33578	0.180911	4.44688e-07	0.169858	0.203061	0.662925
PNO1_HUMAN	3	RNA-binding protein PNO1	PNO1	1.34589	0.287405	0.000337419	0.195587	0.376853	0.812253
ARHGC_HUMAN	4	Rho guanine nucleotide exchange factor 12 (Leukemia-associated RhoGEF)	ARHGEF12 KIAA0382 LARG	1.40141	0.263181	5.77072e-05	-0.18514	0.27993	0.74594
CTNB1_HUMAN	3	Catenin beta-1 (Beta-catenin)	CTNNB1 CTNNB OK/SW-cl.35 PRO2286	1.42007	0.290113	0.000276017	-0.0672102	0.27024	0.914091
RBP2_HUMAN	3	E3 SUMO-protein ligase RanBP2 (EC 2.3.2.-) (358 kDa nucleoporin) (Nuclear pore complex protein Nup358) (Nucleoporin Nup358) (Ran-binding protein 2) (RanBP2) (p270)	RANBP2 NUP358	1.42061	0.231448	1.04502e-05	0.0534773	0.331169	0.948807
DHE3_HUMAN	3	Glutamate dehydrogenase 1, mitochondrial (GDH 1) (EC 1.4.1.3)	GLUD1 GLUD	1.48701	0.271359	6.00233e-05	-0.160832	0.259107	0.757065
ACSL3_HUMAN	3	Long-chain-fatty-acid--CoA ligase 3 (EC 6.2.1.3) (Long-chain acyl-CoA synthetase 3) (LACS 3)	ACSL3 ACS3 FACL3 LACS3	1.525	0.452749	0.0115744	-0.708301	0.36881	0.186451
PARP1_HUMAN	4	Poly [ADP-ribose] polymerase 1 (PARP-1) (EC 2.4.2.30) (ADP-ribosyltransferase diphtheria toxin-like 1) (ARTD1) (NAD(+) ADP-ribosyltransferase 1) (ADPRT 1) (Poly[ADP-ribose] synthase 1)	PARP1 ADPRT PPOL	1.54256	0.312812	0.000175808	0.390715	0.312927	0.448938
HGS_HUMAN	3	Hepatocyte growth factor-regulated tyrosine kinase substrate (Hrs) (Protein pp110)	HGS HRS	1.59641	0.374538	0.00140424	0.54535	0.28596	0.189627
NDUS6_HUMAN	3	NADH dehydrogenase [ubiquinone] iron-sulfur protein 6, mitochondrial (Complex I-13kD-A) (CI-13kD-A) (NADH-ubiquinone oxidoreductase 13 kDa-A subunit)	NDUFS6	1.64508	0.459366	0.00725854	0.629876	0.397672	0.299742
NIT2_HUMAN	3	Omega-amidase NIT2 (EC 3.5.1.3) (Nitrilase homolog 2)	NIT2 CUA002	1.65077	0.278785	1.83914e-05	0.0297334	0.348407	0.970159
RGAP1_HUMAN	4	Rac GTPase-activating protein 1 (Male germ cell RacGap) (MgcRacGAP) (Protein CYK4 homolog) (CYK4) (HsCYK-4)	RACGAP1 KIAA1478 MGCRACGAP	1.71353	0.337679	0.000117469	0.134891	0.33444	0.860488
MOT1_HUMAN	3	Monocarboxylate transporter 1 (MCT 1) (Solute carrier family 16 member 1)	SLC16A1 MCT1	1.72318	0.425952	0.00235393	0.751503	0.493876	0.329667
CCD86_HUMAN	3	Coiled-coil domain-containing protein 86 (Cytokine-induced protein with coiled-coil domain)	CCDC86 CYCLON	1.74321	0.466697	0.00517168	-0.0703728	0.518941	0.955657
DNJA2_HUMAN	4	DnaJ homolog subfamily A member 2 (Cell cycle progression restoration gene 3 protein) (Dnj3) (Dj3) (HIRA-interacting protein 4) (Renal carcinoma antigen NY-REN-14)	DNAJA2 CPR3 HIRIP4	1.84261	0.307108	8.04975e-06	0.121528	0.286994	0.848404
FMN2_HUMAN	3	Formin-2	FMN2	1.86999	0.509007	0.00586196	-0.356057	0.588199	0.764303
CPNE3_HUMAN	3	Copine-3 (Copine III)	CPNE3 CPN3 KIAA0636	1.87457	0.350406	8.43844e-05	-1.13126	0.337204	0.0124489
PHIP_HUMAN	3	PH-interacting protein (PHIP) (IRS-1 PH domain-binding protein) (WD repeat-containing protein 11)	PHIP WDR11	1.94294	0.451207	0.00128072	-0.740477	0.425055	0.244808
P66B_HUMAN	3	Transcriptional repressor p66-beta (GATA zinc finger domain-containing protein 2B) (p66/p68)	GATAD2B KIAA1150	2.71057	0.375102	6.48518e-07	-0.0248459	0.357216	0.976553
GRB2_HUMAN	3	Growth factor receptor-bound protein 2 (Adapter protein GRB2) (Protein Ash) (SH2/SH3 adapter GRB2)	GRB2 ASH	2.88406	0.418338	1.52096e-06	0.12855	0.422053	0.902504
EXC6B_HUMAN	3	Exocyst complex component 6B (Exocyst complex component Sec15B) (SEC15-like protein 2)	EXOC6B KIAA0919 SEC15B SEC15L2	0.222516	0.47679	0.815094	-2.08087	0.522437	0.00294473
MYO9B_HUMAN	4	Unconventional myosin-IXb (Unconventional myosin-9b)	MYO9B MYR5	0.290872	0.379926	0.669531	-1.60467	0.361988	0.000734157
MTA2_HUMAN	4	Metastasis-associated protein MTA2 (Metastasis-associated 1-like 1) (MTA1-L1 protein) (p53 target protein in deacetylase complex)	MTA2 MTA1L1 PID	0.205348	0.403853	0.793914	-1.55093	0.410896	0.00423662
CCAR1_HUMAN	5	Cell division cycle and apoptosis regulator protein 1 (Cell cycle and apoptosis regulatory protein 1) (CARP-1) (Death inducer with SAP domain)	CCAR1 CARP1 DIS	0.0814206	0.275642	0.890481	-1.54477	0.303181	8.80137e-05
PAF1_HUMAN	3	RNA polymerase II-associated factor 1 homolog (hPAF1) (Pancreatic differentiation protein 2)	PAF1 PD2	-0.670346	0.374121	0.211642	-1.50535	0.312951	0.000380092
CSN7A_HUMAN	3	COP9 signalosome complex subunit 7a (SGN7a) (Signalosome subunit 7a) (Dermal papilla-derived protein 10) (JAB1-containing signalosome subunit 7a)	COPS7A CSN7A DERP10	-0.0892039	0.351623	0.903108	-1.43861	0.484405	0.0282248
RHG21_HUMAN	5	Rho GTPase-activating protein 21 (Rho GTPase-activating protein 10) (Rho-type GTPase-activating protein 21)	ARHGAP21 ARHGAP10 KIAA1424	0.00849015	0.346522	0.989703	-1.39506	0.284939	0.000160706
1C02_HUMAN	3	HLA class I histocompatibility antigen, Cw-2 alpha chain (MHC class I antigen Cw*2)	HLA-C HLAC	-0.485266	0.254975	0.178549	-1.34076	0.246625	7.44631e-05
TM109_HUMAN	3	Transmembrane protein 109 (Mitsugumin-23) (Mg23)	TMEM109	-0.35482	0.324908	0.506555	-1.32301	0.296096	0.000855262
PLPP3_HUMAN	3	Phospholipid phosphatase 3 (EC 3.1.3.4) (Lipid phosphate phosphohydrolase 3) (PAP2-beta) (Phosphatidate phosphohydrolase type 2b) (Phosphatidic acid phosphatase 2b) (PAP-2b) (PAP2b) (Vascular endothelial growth factor and type I collagen-inducible protein) (VCIP)	PLPP3 LPP3 PPAP2B	0.153128	0.373312	0.843243	-1.30115	0.35773	0.00653816
SMRC2_HUMAN	3	SWI/SNF complex subunit SMARCC2 (BRG1-associated factor 170) (BAF170) (SWI/SNF complex 170 kDa subunit) (SWI/SNF-related matrix-associated actin-dependent regulator of chromatin subfamily C member 2)	SMARCC2 BAF170	-0.0441524	0.405155	0.964485	-1.29489	0.347232	0.0054659
OPTN_HUMAN	5	Optineurin (E3-14.7K-interacting protein) (FIP-2) (Huntingtin yeast partner L) (Huntingtin-interacting protein 7) (HIP-7) (Huntingtin-interacting protein L) (NEMO-related protein) (Optic neuropathy-inducing protein) (Transcription factor IIIA-interacting protein) (TFIIIA-IntP)	OPTN FIP2 GLC1E HIP7 HYPL NRP	-0.300054	0.156281	0.165746	-1.13249	0.163981	7.62202e-08
CYTSA_HUMAN	4	Cytospin-A (Renal carcinoma antigen NY-REN-22) (Sperm antigen with calponin homology and coiled-coil domains 1-like) (SPECC1-like protein)	SPECC1L CYTSA KIAA0376	-0.55783	0.26941	0.13366	-1.12441	0.233367	0.000198557
NRDC_HUMAN	3	Nardilysin (EC 3.4.24.61) (N-arginine dibasic convertase) (NRD convertase) (NRD-C) (Nardilysin convertase)	NRDC NRD1	0.896803	0.415682	0.121839	-1.11963	0.326278	0.0106629
CLAP2_HUMAN	5	CLIP-associating protein 2 (Cytoplasmic linker-associated protein 2) (Protein Orbit homolog 2) (hOrbit2)	CLASP2 KIAA0627	0.21306	0.167703	0.421866	-1.11597	0.225519	0.000140181
PP6R1_HUMAN	3	Serine/threonine-protein phosphatase 6 regulatory subunit 1 (SAPS domain family member 1)	PPP6R1 KIAA1115 PP6R1 SAPS1	0.535764	0.300159	0.213476	-1.06323	0.31441	0.0116353
RL35_HUMAN	3	60S ribosomal protein L35 (Large ribosomal subunit protein uL29)	RPL35	0.33371	0.205867	0.265675	-1.05071	0.149075	8.63316e-07
T106B_HUMAN	3	Transmembrane protein 106B	TMEM106B	-0.0371938	0.332235	0.963166	-1.01697	0.355744	0.0340063
BAZ1A_HUMAN	3	Bromodomain adjacent to zinc finger domain protein 1A (ATP-dependent chromatin-remodeling protein) (ATP-utilizing chromatin assembly and remodeling factor 1) (hACF1) (CHRAC subunit ACF1) (Williams syndrome transcription factor-related chromatin-remodeling factor 180) (WCRF180) (hWALp1)	BAZ1A ACF1 WCRF180 HSPC317	-0.18729	0.420343	0.823893	-1.01633	0.326957	0.0207924
ZN598_HUMAN	4	E3 ubiquitin-protein ligase ZNF598 (EC 2.3.2.27) (Zinc finger protein 598)	ZNF598	0.339649	0.18758	0.204764	-0.998939	0.259675	0.00348757
VATB2_HUMAN	6	V-type proton ATPase subunit B, brain isoform (V-ATPase subunit B 2) (Endomembrane proton pump 58 kDa subunit) (HO57) (Vacuolar proton pump subunit B 2)	ATP6V1B2 ATP6B2 VPP3	0.0671026	0.214942	0.888279	-0.992413	0.231043	0.000764029
ACTY_HUMAN	4	Beta-centractin (Actin-related protein 1B) (ARP1B)	ACTR1B CTRN2	-0.117848	0.218207	0.781224	-0.98935	0.242126	0.00183955
COPA_HUMAN	15	Coatomer subunit alpha (Alpha-coat protein) (Alpha-COP) (HEP-COP) (HEPCOP) [Cleaved into: Xenin (Xenopsin-related peptide); Proxenin]	COPA	-0.255655	0.142006	0.199748	-0.978107	0.163774	6.50395e-07
NACAM_HUMAN	4	Nascent polypeptide-associated complex subunit alpha, muscle-specific form (Alpha-NAC, muscle-specific form) (skNAC)	NACA	-0.368197	0.324286	0.482364	-0.955475	0.294245	0.014316
U5S1_HUMAN	5	116 kDa U5 small nuclear ribonucleoprotein component (Elongation factor Tu GTP-binding domain-containing protein 2) (SNU114 homolog) (hSNU114) (U5 snRNP-specific protein, 116 kDa) (U5-116 kDa)	EFTUD2 KIAA0031 SNRP116	0.303781	0.291994	0.529148	-0.944825	0.288886	0.0125151
CHM4A_HUMAN	3	Charged multivesicular body protein 4a (Chromatin-modifying protein 4a) (CHMP4a) (SNF7 homolog associated with Alix-2) (SNF7-1) (hSnf-1) (Vacuolar protein sorting-associated protein 32-1) (Vps32-1) (hVps32-1)	CHMP4A C14orf123 SHAX2 CDA04 HSPC134	-0.228804	0.268775	0.623913	-0.941143	0.350226	0.0478996
GDIB_HUMAN	7	Rab GDP dissociation inhibitor beta (Rab GDI beta) (Guanosine diphosphate dissociation inhibitor 2) (GDI-2)	GDI2 RABGDIB	0.106023	0.270575	0.851596	-0.931918	0.279875	0.00995146
A2MG_HUMAN	6	Alpha-2-macroglobulin (Alpha-2-M) (C3 and PZP-like alpha-2-macroglobulin domain-containing protein 5)	A2M CPAMD5 FWP007	0.028849	0.217337	0.957694	-0.930343	0.156701	2.83874e-06
ARFG3_HUMAN	4	ADP-ribosylation factor GTPase-activating protein 3 (ARF GAP 3)	ARFGAP3 ARFGAP1	0.342212	0.192052	0.211642	-0.907588	0.195148	0.00042244
RPRD2_HUMAN	4	Regulation of nuclear pre-mRNA domain-containing protein 2	RPRD2 KIAA0460 HSPC099	-0.230939	0.267392	0.617318	-0.902478	0.271242	0.0109676
DDX21_HUMAN	4	Nucleolar RNA helicase 2 (EC 3.6.4.13) (DEAD box protein 21) (Gu-alpha) (Nucleolar RNA helicase Gu) (Nucleolar RNA helicase II) (RH II/Gu)	DDX21	-0.346632	0.219519	0.277531	-0.898115	0.248868	0.00563058
TOP1_HUMAN	3	DNA topoisomerase 1 (EC 5.99.1.2) (DNA topoisomerase I)	TOP1	-0.548893	0.318156	0.229043	-0.860423	0.295724	0.0296974
F10A1_HUMAN	3	Hsc70-interacting protein (Hip) (Aging-associated protein 2) (Progesterone receptor-associated p48 protein) (Protein FAM10A1) (Putative tumor suppressor ST13) (Renal carcinoma antigen NY-REN-33) (Suppression of tumorigenicity 13 protein)	ST13 AAG2 FAM10A1 HIP SNC6	0.484338	0.216717	0.107811	-0.85349	0.232788	0.00629371
CTDP1_HUMAN	4	RNA polymerase II subunit A C-terminal domain phosphatase (EC 3.1.3.16) (TFIIF-associating CTD phosphatase)	CTDP1 FCP1	0.113198	0.348082	0.88589	-0.848045	0.267945	0.0168378
H7C4T5_HUMAN	4	Muscleblind-like protein 1 (Fragment)	MBNL1	-0.00616589	0.248821	0.989703	-0.828492	0.253737	0.0136883
GMPPA_HUMAN	4	Mannose-1-phosphate guanyltransferase alpha (GDP-mannose pyrophosphorylase A) (GMPP-alpha) (GTP-mannose-1-phosphate guanylyltransferase alpha)	GMPPA	0.110491	0.171938	0.728764	-0.824214	0.172896	0.000303528
PRP4B_HUMAN	6	Serine/threonine-protein kinase PRP4 homolog (EC 2.7.11.1) (PRP4 kinase) (PRP4 pre-mRNA-processing factor 4 homolog)	PRPF4B KIAA0536 PRP4 PRP4H PRP4K	-0.26579	0.268035	0.5513	-0.823209	0.263374	0.0166229
CHD8_HUMAN	3	Chromodomain-helicase-DNA-binding protein 8 (CHD-8) (EC 3.6.4.12) (ATP-dependent helicase CHD8) (Helicase with SNF2 domain 1)	CHD8 HELSNF1 KIAA1564	-0.695027	0.365677	0.179031	-0.817708	0.277944	0.0296974
DDX42_HUMAN	5	ATP-dependent RNA helicase DDX42 (EC 3.6.4.13) (DEAD box protein 42) (RNA helicase-like protein) (RHELP) (RNA helicase-related protein) (RNAHP) (SF3b DEAD box protein) (Splicing factor 3B-associated 125 kDa protein) (SF3b125)	DDX42	0.310023	0.284692	0.506555	-0.81638	0.286092	0.0313173
COR1B_HUMAN	6	Coronin-1B (Coronin-2)	CORO1B	0.10517	0.238475	0.823893	-0.78909	0.22497	0.00653816
AP3D1_HUMAN	5	AP-3 complex subunit delta-1 (AP-3 complex subunit delta) (Adaptor-related protein complex 3 subunit delta-1) (Delta-adaptin)	AP3D1 PRO0039	0.112121	0.260007	0.830321	-0.785643	0.253922	0.0183809
TCPG_HUMAN	5	T-complex protein 1 subunit gamma (TCP-1-gamma) (CCT-gamma) (hTRiC5)	CCT3 CCTG TRIC5	-0.210199	0.197572	0.518108	-0.785279	0.220396	0.00629371
CLAP1_HUMAN	5	CLIP-associating protein 1 (Cytoplasmic linker-associated protein 1) (Multiple asters homolog 1) (Protein Orbit homolog 1) (hOrbit1)	CLASP1 KIAA0622 MAST1	0.112899	0.201818	0.76987	-0.775102	0.259263	0.0231657
RB6I2_HUMAN	3	ELKS/Rab6-interacting/CAST family member 1 (ERC-1) (Rab6-interacting protein 2)	ERC1 ELKS KIAA1081 RAB6IP2	-0.402228	0.251928	0.275786	-0.765058	0.195516	0.00351785
CCAR2_HUMAN	6	Cell cycle and apoptosis regulator protein 2 (Cell division cycle and apoptosis regulator protein 2) (DBIRD complex subunit KIAA1967) (Deleted in breast cancer gene 1 protein) (DBC-1) (DBC.1) (NET35) (p30 DBC)	CCAR2 DBC1 KIAA1967	-0.0843035	0.188479	0.823893	-0.757709	0.169171	0.000461042
SRPRB_HUMAN	4	Signal recognition particle receptor subunit beta (SR-beta) (Protein APMCF1)	SRPRB PSEC0230	-0.222216	0.225505	0.555371	-0.749004	0.242048	0.0195089
STX7_HUMAN	5	Syntaxin-7	STX7	-0.0662571	0.260803	0.903108	-0.747808	0.21411	0.00726044
LEG1_HUMAN	5	Galectin-1 (Gal-1) (14 kDa laminin-binding protein) (HLBP14) (14 kDa lectin) (Beta-galactoside-binding lectin L-14-I) (Galaptin) (HBL) (HPL) (Lactose-binding lectin 1) (Lectin galactoside-binding soluble 1) (Putative MAPK-activating protein PM12) (S-Lac lectin 1)	LGALS1	0.00997156	0.0759915	0.958155	-0.742108	0.0825122	1.97683e-10
PARVA_HUMAN	3	Alpha-parvin (Actopaxin) (CH-ILKBP) (Calponin-like integrin-linked kinase-binding protein) (Matrix-remodeling-associated protein 2)	PARVA MXRA2	0.504795	0.264574	0.177247	-0.734471	0.269954	0.044986
ARHGH_HUMAN	5	Rho guanine nucleotide exchange factor 17 (164 kDa Rho-specific guanine-nucleotide exchange factor) (p164-RhoGEF) (p164RhoGEF) (Tumor endothelial marker 4)	ARHGEF17 KIAA0337 TEM4	0.344755	0.200314	0.225221	-0.72456	0.267344	0.0391365
CAMP2_HUMAN	8	Calmodulin-regulated spectrin-associated protein 2 (Calmodulin-regulated spectrin-associated protein 1-like protein 1)	CAMSAP2 CAMSAP1L1 KIAA1078	0.0877403	0.217361	0.844652	-0.709547	0.203077	0.00629371
PYM1_HUMAN	6	Partner of Y14 and mago (PYM homolog 1 exon junction complex-associated factor) (Protein wibg homolog)	PYM1 PYM WIBG	0.17602	0.214295	0.638472	-0.678884	0.192896	0.00638966
G3P_HUMAN	7	Glyceraldehyde-3-phosphate dehydrogenase (GAPDH) (EC 1.2.1.12) (Peptidyl-cysteine S-nitrosylase GAPDH) (EC 2.6.99.-)	GAPDH GAPD CDABP0047 OK/SW-cl.12	-0.281971	0.12809	0.106449	-0.672358	0.151588	0.000461042
HMGN2_HUMAN	6	Non-histone chromosomal protein HMG-17 (High mobility group nucleosome-binding domain-containing protein 2)	HMGN2 HMG17	-0.255932	0.147587	0.22335	-0.663009	0.162912	0.00145544
CTND1_HUMAN	9	Catenin delta-1 (Cadherin-associated Src substrate) (CAS) (p120 catenin) (p120(ctn)) (p120(cas))	CTNND1 KIAA0384	0.265817	0.129458	0.131381	-0.654082	0.132879	5.54771e-05
ROA1_HUMAN	9	Heterogeneous nuclear ribonucleoprotein A1 (hnRNP A1) (Helix-destabilizing protein) (Single-strand RNA-binding protein) (hnRNP core protein A1) [Cleaved into: Heterogeneous nuclear ribonucleoprotein A1, N-terminally processed]	HNRNPA1 HNRPA1	-0.133182	0.138067	0.562861	-0.650202	0.156422	0.000785483
EHBP1_HUMAN	4	EH domain-binding protein 1	EHBP1 KIAA0903 NACSIN	0.213303	0.211542	0.54621	-0.62454	0.215206	0.0300455
RS3A_HUMAN	7	40S ribosomal protein S3a (Small ribosomal subunit protein eS1) (v-fos transformation effector protein) (Fte-1)	RPS3A FTE1 MFTL	-0.0290873	0.139856	0.925102	-0.60033	0.182729	0.0109676
RS25_HUMAN	3	40S ribosomal protein S25 (Small ribosomal subunit protein eS25)	RPS25	0.301217	0.166125	0.206655	-0.596942	0.188286	0.0182952
EIF3J_HUMAN	3	Eukaryotic translation initiation factor 3 subunit J (eIF3j) (Eukaryotic translation initiation factor 3 subunit 1) (eIF-3-alpha) (eIF3 p35)	EIF3J EIF3S1 PRO0391	0.176114	0.215871	0.639851	-0.586218	0.191472	0.0228187
PDLI5_HUMAN	15	PDZ and LIM domain protein 5 (Enigma homolog) (Enigma-like PDZ and LIM domains protein)	PDLIM5 ENH L9	-0.142425	0.0712543	0.139691	-0.568973	0.0592259	9.00833e-14
TPM1_HUMAN	3	Tropomyosin alpha-1 chain (Alpha-tropomyosin) (Tropomyosin-1)	TPM1 C15orf13 TMSA	-0.243573	0.109836	0.107811	-0.563366	0.106778	7.38514e-05
IF2P_HUMAN	14	Eukaryotic translation initiation factor 5B (eIF-5B) (EC 3.6.5.3) (Translation initiation factor IF-2)	EIF5B IF2 KIAA0741	0.220171	0.102484	0.11096	-0.563355	0.119025	8.66868e-05
NUCL_HUMAN	27	Nucleolin (Protein C23)	NCL	0.0560331	0.0406145	0.363647	-0.558568	0.0418843	9.00833e-14
PRC2C_HUMAN	19	Protein PRRC2C (BAT2 domain-containing protein 1) (HBV X-transactivated gene 2 protein) (HBV XAg-transactivated protein 2) (HLA-B-associated transcript 2-like 2) (Proline-rich and coiled-coil-containing protein 2C)	PRRC2C BAT2D1 BAT2L2 KIAA1096 XTP2	-0.128442	0.118836	0.506555	-0.554724	0.125131	0.000250996
RBMX_HUMAN	16	RNA-binding motif protein, X chromosome (Glycoprotein p43) (Heterogeneous nuclear ribonucleoprotein G) (hnRNP G) [Cleaved into: RNA-binding motif protein, X chromosome, N-terminally processed]	RBMX HNRPG RBMXP1	-0.0945462	0.0767093	0.432294	-0.553014	0.0749585	5.27406e-10
PCY1A_HUMAN	4	Choline-phosphate cytidylyltransferase A (EC 2.7.7.15) (CCT-alpha) (CTP:phosphocholine cytidylyltransferase A) (CCT A) (CT A) (Phosphorylcholine transferase A)	PCYT1A CTPCT PCYT1	0.11874	0.169623	0.701876	-0.551211	0.176357	0.0183809
CRYAB_HUMAN	3	Alpha-crystallin B chain (Alpha(B)-crystallin) (Heat shock protein beta-5) (HspB5) (Renal carcinoma antigen NY-REN-27) (Rosenthal fiber component)	CRYAB CRYA2 HSPB5	-0.180728	0.164557	0.503532	-0.54472	0.179866	0.0226647
ADAM9_HUMAN	7	Disintegrin and metalloproteinase domain-containing protein 9 (ADAM 9) (EC 3.4.24.-) (Cellular disintegrin-related protein) (Meltrin-gamma) (Metalloprotease/disintegrin/cysteine-rich protein 9) (Myeloma cell metalloproteinase)	ADAM9 KIAA0021 MCMP MDC9 MLTNG	-0.275753	0.176632	0.282016	-0.542964	0.193151	0.0321265
MATR3_HUMAN	10	Matrin-3	MATR3 KIAA0723	0.0697433	0.151365	0.815875	-0.541075	0.165779	0.0107048
RL10A_HUMAN	4	60S ribosomal protein L10a (CSA-19) (Large ribosomal subunit protein uL1) (Neural precursor cell expressed developmentally down-regulated protein 6) (NEDD-6)	RPL10A NEDD6	-0.401181	0.160598	0.0648414	-0.537281	0.191251	0.0355068
PDIA4_HUMAN	10	Protein disulfide-isomerase A4 (EC 5.3.4.1) (Endoplasmic reticulum resident protein 70) (ER protein 70) (ERp70) (Endoplasmic reticulum resident protein 72) (ER protein 72) (ERp-72) (ERp72)	PDIA4 ERP70 ERP72	-0.0378271	0.188852	0.9276	-0.534713	0.195414	0.0356783
A0A0A0MTS7_HUMAN	3	Titin	TTN	-0.12191	0.195799	0.741204	-0.519919	0.186345	0.0387594
RL23A_HUMAN	6	60S ribosomal protein L23a (Large ribosomal subunit protein uL23)	RPL23A	-0.290174	0.121688	0.0764123	-0.514741	0.128117	0.00169931
GORS2_HUMAN	4	Golgi reassembly-stacking protein 2 (GRS2) (Golgi phosphoprotein 6) (GOLPH6) (Golgi reassembly-stacking protein of 55 kDa) (GRASP55) (p59)	GORASP2 GOLPH6	0.221705	0.13736	0.264641	-0.514492	0.148562	0.00782977
ITB1_HUMAN	9	Integrin beta-1 (Fibronectin receptor subunit beta) (Glycoprotein IIa) (GPIIA) (VLA-4 subunit beta) (CD antigen CD29)	ITGB1 FNRB MDF2 MSK12	0.410962	0.185864	0.102755	-0.487032	0.169824	0.0281066
ILF3_HUMAN	7	Interleukin enhancer-binding factor 3 (Double-stranded RNA-binding protein 76) (DRBP76) (M-phase phosphoprotein 4) (MPP4) (Nuclear factor associated with dsRNA) (NFAR) (Nuclear factor of activated T-cells 90 kDa) (NF-AT-90) (Translational control protein 80) (TCP80)	ILF3 DRBF MPHOSPH4 NF90	-0.00342605	0.112402	0.989525	-0.4755	0.10579	0.000315131
MAP1B_HUMAN	73	Microtubule-associated protein 1B (MAP-1B) [Cleaved into: MAP1B heavy chain; MAP1 light chain LC1]	MAP1B	-0.0502622	0.0252266	0.13798	-0.474183	0.0244799	9.00833e-14
RL36A_HUMAN	5	60S ribosomal protein L36a (60S ribosomal protein L44) (Cell growth-inhibiting gene 15 protein) (Cell migration-inducing gene 6 protein) (Large ribosomal subunit protein eL42)	RPL36A RPL44 GIG15 MIG6	-0.163603	0.132145	0.432294	-0.436508	0.161142	0.0418131
RL13_HUMAN	12	60S ribosomal protein L13 (Breast basic conserved protein 1) (Large ribosomal subunit protein eL13)	RPL13 BBC1 OK/SW-cl.46	-0.0276267	0.0996196	0.894573	-0.426547	0.104779	0.00095777
COF1_HUMAN	12	Cofilin-1 (18 kDa phosphoprotein) (p18) (Cofilin, non-muscle isoform)	CFL1 CFL	0.0348435	0.108784	0.887156	-0.414057	0.116173	0.00444448
BASP1_HUMAN	14	Brain acid soluble protein 1 (22 kDa neuronal tissue-enriched acidic protein) (Neuronal axonal membrane protein NAP-22)	BASP1 NAP22	0.0536884	0.113861	0.811506	-0.410071	0.114782	0.00443367
MOES_HUMAN	20	Moesin (Membrane-organizing extension spike protein)	MSN	0.0154755	0.131944	0.962885	-0.387826	0.13333	0.0226647
NIBL1_HUMAN	8	Niban-like protein 1 (Meg-3) (Melanoma invasion by ERK) (MINERVA) (Protein FAM129B)	FAM129B C9orf88	-0.0849064	0.0937925	0.595827	-0.368363	0.0930204	0.00134445
TITIN_HUMAN	27	Titin (EC 2.7.11.1) (Connectin) (Rhabdomyosarcoma antigen MU-RMS-40.14)	TTN	0.0017754	0.101891	0.992038	-0.351923	0.0998268	0.004441
MAP2_HUMAN	5	Methionine aminopeptidase 2 (MAP 2) (MetAP 2) (EC 3.4.11.18) (Initiation factor 2-associated 67 kDa glycoprotein) (p67) (p67eIF2) (Peptidase M)	METAP2 MNPEP P67EIF2	-0.0404584	0.0854885	0.811506	-0.306821	0.106194	0.0296974
CE170_HUMAN	15	Centrosomal protein of 170 kDa (Cep170) (KARP-1-binding protein) (KARP1-binding protein)	CEP170 FAM68A KAB KIAA0470	0.133261	0.10024	0.385716	-0.306768	0.117739	0.0458807
FHL1_HUMAN	6	Four and a half LIM domains protein 1 (FHL-1) (Skeletal muscle LIM-protein 1) (SLIM) (SLIM-1)	FHL1 SLIM1	0.0193495	0.0560213	0.877049	-0.265785	0.0595591	0.000479891
EF1A1_HUMAN	9	Elongation factor 1-alpha 1 (EF-1-alpha-1) (Elongation factor Tu) (EF-Tu) (Eukaryotic elongation factor 1 A-1) (eEF1A-1) (Leukocyte receptor cluster member 7)	EEF1A1 EEF1A EF1A LENG7	0.140288	0.0586231	0.0733954	-0.265	0.0724903	0.00398879
GELS_HUMAN	12	Gelsolin (AGEL) (Actin-depolymerizing factor) (ADF) (Brevin)	GSN	-0.123495	0.0831973	0.312162	-0.257954	0.0761298	0.00726044
ZO1_HUMAN	18	Tight junction protein ZO-1 (Tight junction protein 1) (Zona occludens protein 1) (Zonula occludens protein 1)	TJP1 ZO1	0.0569708	0.0810211	0.697892	-0.249782	0.0915085	0.0339395
LMNA_HUMAN	44	Prelamin-A/C [Cleaved into: Lamin-A/C (70 kDa lamin) (Renal carcinoma antigen NY-REN-32)]	LMNA LMN1	-0.0752208	0.0310001	0.0631299	-0.217848	0.0275005	1.40273e-12
HNRPU_HUMAN	19	Heterogeneous nuclear ribonucleoprotein U (hnRNP U) (GRIP120) (Nuclear p120 ribonucleoprotein) (Scaffold-attachment factor A) (SAF-A) (p120) (pp120)	HNRNPU C1orf199 HNRPU SAFA U21.1	0.0319981	0.0482146	0.72129	-0.216377	0.0473321	0.000155594
FLNC_HUMAN	71	Filamin-C (FLN-C) (FLNc) (ABP-280-like protein) (ABP-L) (Actin-binding-like protein) (Filamin-2) (Gamma-filamin)	FLNC ABPL FLN2	0.0356693	0.0348951	0.532487	0.0896488	0.0336804	0.0376591
TPM3_HUMAN	10	Tropomyosin alpha-3 chain (Gamma-tropomyosin) (Tropomyosin-3) (Tropomyosin-5) (hTM5)	TPM3	-0.147341	0.0591711	0.0592802	0.201909	0.0500249	0.00117599
PRDX1_HUMAN	9	Peroxiredoxin-1 (EC 1.11.1.15) (Natural killer cell-enhancing factor A) (NKEF-A) (Proliferation-associated gene protein) (PAG) (Thioredoxin peroxidase 2) (Thioredoxin-dependent peroxide reductase 2)	PRDX1 PAGA PAGB TDPX2	0.102614	0.0797008	0.410141	0.218575	0.0665424	0.0104658
TPM4_HUMAN	25	Tropomyosin alpha-4 chain (TM30p1) (Tropomyosin-4)	TPM4	-0.0369546	0.0230048	0.260451	0.264708	0.0235833	9.00833e-14
IF2G_HUMAN	12	Eukaryotic translation initiation factor 2 subunit 3 (Eukaryotic translation initiation factor 2 subunit gamma X) (eIF-2-gamma X) (eIF-2gX)	EIF2S3 EIF2G	0.144964	0.0949415	0.294596	0.289061	0.0874642	0.00923796
IF4G1_HUMAN	12	Eukaryotic translation initiation factor 4 gamma 1 (eIF-4-gamma 1) (eIF-4G 1) (eIF-4G1) (p220)	EIF4G1 EIF4F EIF4G EIF4GI	0.151219	0.122809	0.432294	0.312619	0.110933	0.0296974
ROA2_HUMAN	8	Heterogeneous nuclear ribonucleoproteins A2/B1 (hnRNP A2/B1)	HNRNPA2B1 HNRPA2B1	-0.123611	0.0611362	0.13798	0.325965	0.0693216	0.000179678
PROF1_HUMAN	8	Profilin-1 (Epididymis tissue protein Li 184a) (Profilin I)	PFN1	-0.344593	0.134958	0.0536907	0.431223	0.114767	0.00307033
PRS6A_HUMAN	7	26S proteasome regulatory subunit 6A (26S proteasome AAA-ATPase subunit RPT5) (Proteasome 26S subunit ATPase 3) (Proteasome subunit P50) (Tat-binding protein 1) (TBP-1)	PSMC3 TBP1	-0.0620258	0.116344	0.783993	0.443333	0.143938	0.0176518
MVP_HUMAN	20	Major vault protein (MVP) (Lung resistance-related protein)	MVP LRP	-0.100278	0.0508541	0.144999	0.470574	0.0524696	1.01618e-13
CALU_HUMAN	9	Calumenin (Crocalbin) (IEF SSP 9302)	CALU	-0.145493	0.0890779	0.25309	0.496979	0.0792658	3.8078e-07
SEP11_HUMAN	4	Septin-11	39325	-0.209685	0.243301	0.618284	0.533548	0.161739	0.0125151
SRSF3_HUMAN	6	Serine/arginine-rich splicing factor 3 (Pre-mRNA-splicing factor SRP20) (Splicing factor, arginine/serine-rich 3)	SRSF3 SFRS3 SRP20	-0.114386	0.153207	0.679477	0.534677	0.151907	0.00638966
RL31_HUMAN	6	60S ribosomal protein L31 (Large ribosomal subunit protein eL31)	RPL31	0.15933	0.141904	0.487382	0.546992	0.110352	0.000106798
CKAP5_HUMAN	4	Cytoskeleton-associated protein 5 (Colonic and hepatic tumor overexpressed gene protein) (Ch-TOG)	CKAP5 KIAA0097	0.317546	0.163688	0.165638	0.580299	0.161595	0.00638966
SRSF1_HUMAN	6	Serine/arginine-rich splicing factor 1 (Alternative-splicing factor 1) (ASF-1) (Splicing factor, arginine/serine-rich 1) (pre-mRNA-splicing factor SF2, P33 subunit)	SRSF1 ASF SF2 SF2P33 SFRS1 OK/SW-cl.3	-0.0455347	0.217974	0.925102	0.587749	0.215714	0.0382126
TXND5_HUMAN	10	Thioredoxin domain-containing protein 5 (Endoplasmic reticulum resident protein 46) (ER protein 46) (ERp46) (Thioredoxin-like protein p46)	TXNDC5 TLP46 UNQ364/PRO700	-0.23782	0.115419	0.131381	0.596649	0.108445	8.36963e-06
COX5B_HUMAN	5	Cytochrome c oxidase subunit 5B, mitochondrial (Cytochrome c oxidase polypeptide Vb)	COX5B	-0.229751	0.19155	0.450385	0.62191	0.174673	0.00629371
MA7D1_HUMAN	13	MAP7 domain-containing protein 1 (Arginine/proline-rich coiled-coil domain-containing protein 1) (Proline/arginine-rich coiled-coil domain-containing protein 1)	MAP7D1 KIAA1187 PARCC1 RPRC1 PP2464	-0.0530151	0.117908	0.821764	0.630301	0.120674	1.62417e-05
DAB2_HUMAN	7	Disabled homolog 2 (Adaptor molecule disabled-2) (Differentially expressed in ovarian carcinoma 2) (DOC-2) (Differentially-expressed protein 2)	DAB2 DOC2	-0.361208	0.167133	0.113156	0.643935	0.158078	0.00133616
NAV1_HUMAN	6	Neuron navigator 1 (Pore membrane and/or filament-interacting-like protein 3) (Steerin-1) (Unc-53 homolog 1) (unc53H1)	NAV1 KIAA1151 KIAA1213 POMFIL3 STEERIN1	-0.105703	0.25837	0.843243	0.646094	0.24607	0.0475087
COPG1_HUMAN	8	Coatomer subunit gamma-1 (Gamma-1-coat protein) (Gamma-1-COP)	COPG1 COPG	0.0484421	0.169628	0.891429	0.647883	0.219743	0.0231657
TTC1_HUMAN	4	Tetratricopeptide repeat protein 1 (TPR repeat protein 1)	TTC1 TPR1	-0.00172296	0.240051	0.997073	0.675282	0.213044	0.0167109
PRP19_HUMAN	3	Pre-mRNA-processing factor 19 (EC 2.3.2.27) (Nuclear matrix protein 200) (PRP19/PSO4 homolog) (hPso4) (RING-type E3 ubiquitin transferase PRP19) (Senescence evasion factor)	PRPF19 NMP200 PRP19 SNEV	0.0242696	0.129483	0.93183	0.675626	0.108296	8.36963e-06
1433Z_HUMAN	10	14-3-3 protein zeta/delta (Protein kinase C inhibitor protein 1) (KCIP-1)	YWHAZ	-0.24524	0.159058	0.28923	0.678003	0.160326	0.000681113
UGPA_HUMAN	5	UTP--glucose-1-phosphate uridylyltransferase (EC 2.7.7.9) (UDP-glucose pyrophosphorylase) (UDPGP) (UGPase)	UGP2 UGP1	-0.254205	0.168481	0.308171	0.695727	0.155949	0.00055442
ACOC_HUMAN	6	Cytoplasmic aconitate hydratase (Aconitase) (EC 4.2.1.3) (Citrate hydro-lyase) (Ferritin repressor protein) (Iron regulatory protein 1) (IRP1) (Iron-responsive element-binding protein 1) (IRE-BP 1)	ACO1 IREB1	0.0710048	0.272848	0.900327	0.719118	0.268517	0.0431698
BAIP3_HUMAN	3	BAI1-associated protein 3 (BAP3)	BAIAP3 KIAA0734	0.280613	0.221644	0.422926	0.719723	0.221828	0.0143411
MYH11_HUMAN	8	Myosin-11 (Myosin heavy chain 11) (Myosin heavy chain, smooth muscle isoform) (SMMHC)	MYH11 KIAA0866	-0.203451	0.091753	0.102532	0.727218	0.0683604	9.00833e-14
PDXD1_HUMAN	3	Pyridoxal-dependent decarboxylase domain-containing protein 1 (EC 4.1.1.-)	PDXDC1 KIAA0251	-0.0472289	0.334647	0.954802	0.739203	0.256303	0.0325917
CLIP1_HUMAN	10	CAP-Gly domain-containing linker protein 1 (Cytoplasmic linker protein 1) (Cytoplasmic linker protein 170 alpha-2) (CLIP-170) (Reed-Sternberg intermediate filament-associated protein) (Restin)	CLIP1 CYLN1 RSN	0.401243	0.162311	0.0623146	0.75658	0.197118	0.00223501
SMC2_HUMAN	5	Structural maintenance of chromosomes protein 2 (SMC protein 2) (SMC-2) (Chromosome-associated protein E) (hCAP-E) (XCAP-E homolog)	SMC2 CAPE SMC2L1 PRO0324	-0.43216	0.208642	0.13366	0.767904	0.207531	0.00444448
RS19_HUMAN	3	40S ribosomal protein S19 (Small ribosomal subunit protein eS19)	RPS19	0.200844	0.26965	0.679973	0.811538	0.239259	0.0113823
GLSK_HUMAN	3	Glutaminase kidney isoform, mitochondrial (GLS) (EC 3.5.1.2) (K-glutaminase) (L-glutamine amidohydrolase)	GLS GLS1 KIAA0838	-0.269798	0.297603	0.597029	0.840271	0.293669	0.0339395
AKAP2_HUMAN	10	A-kinase anchor protein 2 (AKAP-2) (AKAP-KL) (Protein kinase A-anchoring protein 2) (PRKA2)	AKAP2 KIAA0920 PRKA2	-0.2151	0.0881122	0.0642691	0.863442	0.0744119	9.00833e-14
HMGB2_HUMAN	4	High mobility group protein B2 (High mobility group protein 2) (HMG-2)	HMGB2 HMG2	0.306904	0.180504	0.238439	0.894108	0.275998	0.0144269
GOGA4_HUMAN	6	Golgin subfamily A member 4 (256 kDa golgin) (Golgin-245) (Protein 72.1) (Trans-Golgi p230)	GOLGA4	0.227328	0.22956	0.551544	0.898591	0.256469	0.00657061
NAT10_HUMAN	3	RNA cytidine acetyltransferase (EC 2.3.1.-) (18S rRNA cytosine acetyltransferase) (N-acetyltransferase 10)	NAT10 ALP KIAA1709	-0.750449	0.367577	0.141633	0.906132	0.322987	0.0379273
CIRBP_HUMAN	3	Cold-inducible RNA-binding protein (A18 hnRNP) (Glycine-rich RNA-binding protein CIRP)	CIRBP A18HNRNP CIRP	-0.142621	0.158866	0.598435	0.906714	0.142625	2.69585e-06
DOCK7_HUMAN	4	Dedicator of cytokinesis protein 7	DOCK7 KIAA1771	-0.747626	0.290814	0.0536907	0.908406	0.295453	0.0183809
DECR_HUMAN	4	2,4-dienoyl-CoA reductase, mitochondrial (EC 1.3.1.34) (2,4-dienoyl-CoA reductase [NADPH]) (4-enoyl-CoA reductase [NADPH]) (Short chain dehydrogenase/reductase family 18C member 1)	DECR1 DECR SDR18C1	0.32114	0.16039	0.148771	0.917877	0.219133	0.00141331
TCPA_HUMAN	5	T-complex protein 1 subunit alpha (TCP-1-alpha) (CCT-alpha)	TCP1 CCT1 CCTA	0.0604745	0.184918	0.884947	0.924715	0.181167	8.66868e-05
MRE11_HUMAN	3	Double-strand break repair protein MRE11 (Double-strand break repair protein MRE11A) (Meiotic recombination 11 homolog 1) (MRE11 homolog 1) (Meiotic recombination 11 homolog A) (MRE11 homolog A)	MRE11 HNGS1 MRE11A	0.291624	0.337649	0.618284	0.958924	0.330457	0.0317112
UBP5_HUMAN	4	Ubiquitin carboxyl-terminal hydrolase 5 (EC 3.4.19.12) (Deubiquitinating enzyme 5) (Isopeptidase T) (Ubiquitin thioesterase 5) (Ubiquitin-specific-processing protease 5)	USP5 ISOT	0.0132075	0.217404	0.981365	1.0767	0.246168	0.000844686
JUPI2_HUMAN	5	Jupiter microtubule associated homolog 2 (Hematological and neurological expressed 1-like protein) (HN1-like protein)	JPT2 C16orf34 HN1L L11	0.554055	0.478661	0.470367	1.10086	0.400509	0.0382126
SUN1_HUMAN	3	SUN domain-containing protein 1 (Protein unc-84 homolog A) (Sad1/unc-84 protein-like 1)	SUN1 KIAA0810 UNC84A	-0.100923	0.346244	0.890481	1.12688	0.417216	0.0468693
DDX24_HUMAN	5	ATP-dependent RNA helicase DDX24 (EC 3.6.4.13) (DEAD box protein 24)	DDX24	0.218657	0.224681	0.559541	1.17287	0.224934	4.83663e-05
SSFA2_HUMAN	3	Sperm-specific antigen 2 (Cleavage signal-1 protein) (CS-1) (Ki-ras-induced actin-interacting protein)	SSFA2 CS1 KIAA1927 KRAP	0.808998	0.370181	0.115708	1.2351	0.376411	0.0144269
TPSN_HUMAN	3	Tapasin (TPN) (TPSN) (NGS-17) (TAP-associated protein) (TAP-binding protein)	TAPBP NGS17 TAPA	0.218463	0.293248	0.679973	1.23901	0.344067	0.00709988
NCEH1_HUMAN	3	Neutral cholesterol ester hydrolase 1 (NCEH) (EC 3.1.1.-) (Arylacetamide deacetylase-like 1)	NCEH1 AADACL1 KIAA1363	-0.457693	0.181486	0.0648414	1.24049	0.168485	3.8078e-07
LIPA1_HUMAN	3	Liprin-alpha-1 (LAR-interacting protein 1) (LIP-1) (Protein tyrosine phosphatase receptor type f polypeptide-interacting protein alpha-1) (PTPRF-interacting protein alpha-1)	PPFIA1 LIP1	0.386049	0.255273	0.308171	1.25553	0.274806	0.000511334
VPS35_HUMAN	3	Vacuolar protein sorting-associated protein 35 (hVPS35) (Maternal-embryonic 3) (Vesicle protein sorting 35)	VPS35 MEM3 TCCCTA00141	-0.111957	0.209015	0.783725	1.2762	0.144653	3.46644e-10
ACTN1_HUMAN	8	Alpha-actinin-1 (Alpha-actinin cytoskeletal isoform) (F-actin cross-linking protein) (Non-muscle alpha-actinin-1)	ACTN1	0.0306177	0.123598	0.905544	1.28735	0.102266	9.00833e-14
LRC40_HUMAN	3	Leucine-rich repeat-containing protein 40	LRRC40	0.816196	0.420611	0.167785	1.30852	0.454827	0.0330432
PGRC1_HUMAN	3	Membrane-associated progesterone receptor component 1 (mPR) (Dap1) (IZA)	PGRMC1 HPR6.6 PGRMC	-0.224666	0.368864	0.745457	1.31017	0.407464	0.0149497
PP4P2_HUMAN	3	Type 2 phosphatidylinositol 4,5-bisphosphate 4-phosphatase (Type 2 PtdIns-4,5-P2 4-Ptase) (EC 3.1.3.78) (PtdIns-4,5-P2 4-Ptase II) (Transmembrane protein 55A)	PIP4P2 TMEM55A	0.842147	0.397581	0.129744	1.31451	0.418812	0.0193879
MTAP_HUMAN	3	S-methyl-5'-thioadenosine phosphorylase (EC 2.4.2.28) (5'-methylthioadenosine phosphorylase) (MTA phosphorylase) (MTAP) (MTAPase)	MTAP MSAP	0.420956	0.320772	0.405648	1.31648	0.356741	0.00596882
GAPD1_HUMAN	3	GTPase-activating protein and VPS9 domain-containing protein 1 (GAPex-5) (Rab5-activating protein 6)	GAPVD1 GAPEX5 KIAA1521 RAP6	0.243947	0.327472	0.679973	1.33105	0.292798	0.000730533
SP100_HUMAN	3	Nuclear autoantigen Sp-100 (Nuclear dot-associated Sp100 protein) (Speckled 100 kDa)	SP100	-0.262734	0.251811	0.52963	1.39263	0.262404	0.000103553
DP13A_HUMAN	3	DCC-interacting protein 13-alpha (Dip13-alpha) (Adapter protein containing PH domain, PTB domain and leucine zipper motif 1)	APPL1 APPL DIP13A KIAA1428	-0.130138	0.424773	0.890417	1.5448	0.407562	0.00469623
CD44_HUMAN	4	CD44 antigen (CDw44) (Epican) (Extracellular matrix receptor III) (ECMR-III) (GP90 lymphocyte homing/adhesion receptor) (HUTCH-I) (Heparan sulfate proteoglycan) (Hermes antigen) (Hyaluronate receptor) (Phagocytic glycoprotein 1) (PGP-1) (Phagocytic glycoprotein I) (PGP-I) (CD antigen CD44)	CD44 LHR MDU2 MDU3 MIC4	0.702215	0.673067	0.529148	1.57308	0.515881	0.0217431
SYIC_HUMAN	3	Isoleucine--tRNA ligase, cytoplasmic (EC 6.1.1.5) (Isoleucyl-tRNA synthetase) (IRS) (IleRS)	IARS	0.0184437	0.228256	0.977251	1.59745	0.320013	0.000233922
CFDP1_HUMAN	3	Craniofacial development protein 1 (Bucentaur)	CFDP1 BCNT CENP-29	-0.010729	0.410135	0.989703	1.61917	0.405819	0.00291129
PLAP_HUMAN	3	Phospholipase A-2-activating protein (PLA2P) (PLAP)	PLAA PLAP	-0.815925	0.452608	0.209515	1.66425	0.435886	0.004441
STRAP_HUMAN	4	Serine-threonine kinase receptor-associated protein (MAP activator with WD repeats) (UNR-interacting protein) (WD-40 repeat protein PT-WD)	STRAP MAWD UNRIP	-0.00957333	0.313724	0.989525	1.72891	0.315439	4.08211e-05
HINT3_HUMAN	3	Histidine triad nucleotide-binding protein 3 (HINT-3) (EC 3.-.-.-)	HINT3	-0.0599597	0.372384	0.945589	1.91386	0.378761	0.000198557
DHB4_HUMAN	3	Peroxisomal multifunctional enzyme type 2 (MFE-2) (17-beta-hydroxysteroid dehydrogenase 4) (17-beta-HSD 4) (D-bifunctional protein) (DBP) (Multifunctional protein 2) (MPF-2) (Short chain dehydrogenase/reductase family 8C member 1) [Cleaved into: (3R)-hydroxyacyl-CoA dehydrogenase (EC 1.1.1.n12); Enoyl-CoA hydratase 2 (EC 4.2.1.107) (EC 4.2.1.119) (3-alpha,7-alpha,12-alpha-trihydroxy-5-beta-choles…	HSD17B4 EDH17B4 SDR8C1	-0.928553	0.448121	0.13667	1.93496	0.428463	0.000764807
SUN2_HUMAN	9	SUN domain-containing protein 2 (Protein unc-84 homolog B) (Rab5-interacting protein) (Rab5IP) (Sad1/unc-84 protein-like 2)	SUN2 FRIGG KIAA0668 RAB5IP UNC84B	0.637855	0.319893	0.140533	2.03639	0.317422	7.62202e-08
RBGP1_HUMAN	3	Rab GTPase-activating protein 1 (GAP and centrosome-associated protein) (Rab6 GTPase-activating protein GAPCenA)	RABGAP1 HSPC094	0.36304	0.499255	0.688357	1.12956	0.42486	0.0509956
FBN1_HUMAN	4	Fibrillin-1 [Cleaved into: Asprosin]	FBN1 FBN	0.258015	0.231967	0.494313	-0.526685	0.202712	0.0554275
AIFM1_HUMAN	8	Apoptosis-inducing factor 1, mitochondrial (EC 1.1.1.-) (Programmed cell death protein 8)	AIFM1 AIF PDCD8	0.189627	0.26684	0.695413	-0.567528	0.223209	0.0563937
ILK_HUMAN	5	Integrin-linked protein kinase (EC 2.7.11.1) (59 kDa serine/threonine-protein kinase) (ILK-1) (ILK-2) (p59ILK)	ILK ILK1 ILK2	0.0015755	0.291118	0.997206	-0.834369	0.324336	0.0563937
MPCP_HUMAN	3	Phosphate carrier protein, mitochondrial (Phosphate transport protein) (PTP) (Solute carrier family 25 member 3)	SLC25A3 PHC OK/SW-cl.48	-0.204532	0.876308	0.913069	1.87104	0.72359	0.059296
ALDOC_HUMAN	3	Fructose-bisphosphate aldolase C (EC 4.1.2.13) (Brain-type aldolase)	ALDOC ALDC	0.472474	0.279091	0.243609	0.856969	0.331834	0.0592999
TOIP2_HUMAN	3	Torsin-1A-interacting protein 2 (Lumenal domain-like LAP1)	TOR1AIP2 IFRG15 LULL1	0.630848	0.531181	0.45807	1.45162	0.562018	0.0592999
GCN1_HUMAN	5	eIF-2-alpha kinase activator GCN1 (GCN1 eIF-2-alpha kinase activator homolog) (GCN1-like protein 1) (General control of amino-acid synthesis 1-like protein 1) (Translational activator GCN1) (HsGCN1)	GCN1 GCN1L1 KIAA0219	0.719273	0.286283	0.0620008	0.744423	0.294232	0.0609195
TADBP_HUMAN	5	TAR DNA-binding protein 43 (TDP-43)	TARDBP TDP43	-0.453453	0.592538	0.669531	1.2867	0.51059	0.0622407
GOGA2_HUMAN	4	Golgin subfamily A member 2 (130 kDa cis-Golgi matrix protein) (GM130) (GM130 autoantigen) (Golgin-95)	GOLGA2	0.339745	0.219538	0.293405	-0.741954	0.293475	0.06297
BIN1_HUMAN	6	Myc box-dependent-interacting protein 1 (Amphiphysin II) (Amphiphysin-like protein) (Box-dependent myc-interacting protein 1) (Bridging integrator 1)	BIN1 AMPHL	0.33732	0.273198	0.432294	-0.580893	0.234011	0.0652587
SKP1_HUMAN	3	S-phase kinase-associated protein 1 (Cyclin-A/CDK2-associated protein p19) (p19A) (Organ of Corti protein 2) (OCP-2) (Organ of Corti protein II) (OCP-II) (RNA polymerase II elongation factor-like protein) (SIII) (Transcription elongation factor B polypeptide 1-like) (p19skp1)	SKP1 EMC19 OCP2 SKP1A TCEB1L	-0.589472	0.323024	0.20385	-0.731181	0.289699	0.0660105
SCYL2_HUMAN	3	SCY1-like protein 2 (Coated vesicle-associated kinase of 104 kDa)	SCYL2 CVAK104 KIAA1360	0.667607	0.495824	0.385716	-0.98763	0.391143	0.0660105
A0A1B0GUS7_HUMAN	3	Protein unc-13 homolog B	UNC13B	-0.919263	0.389675	0.087273	-0.881317	0.350006	0.0662078
PSIP1_HUMAN	4	PC4 and SFRS1-interacting protein (CLL-associated antigen KW-7) (Dense fine speckles 70 kDa protein) (DFS 70) (Lens epithelium-derived growth factor) (Transcriptional coactivator p75/p52)	PSIP1 DFS70 LEDGF PSIP2	-0.239481	0.34982	0.709084	0.988926	0.395857	0.0662078
XRCC6_HUMAN	4	X-ray repair cross-complementing protein 6 (EC 3.6.4.-) (EC 4.2.99.-) (5'-deoxyribose-5-phosphate lyase Ku70) (5'-dRP lyase Ku70) (70 kDa subunit of Ku antigen) (ATP-dependent DNA helicase 2 subunit 1) (ATP-dependent DNA helicase II 70 kDa subunit) (CTC box-binding factor 75 kDa subunit) (CTC75) (CTCBF) (DNA repair protein XRCC6) (Lupus Ku autoantigen protein p70) (Ku70) (Thyroid-lupus autoantige…	XRCC6 G22P1	-0.150369	0.255836	0.751057	0.617266	0.2472	0.0662078
ESYT2_HUMAN	4	Extended synaptotagmin-2 (E-Syt2) (Chr2Syt)	ESYT2 FAM62B KIAA1228	-0.572776	0.288113	0.152602	-0.50776	0.205617	0.0700664
STAT1_HUMAN	6	Signal transducer and activator of transcription 1-alpha/beta (Transcription factor ISGF-3 components p91/p84)	STAT1	0.44627	0.244316	0.197097	0.509951	0.209014	0.0705136
ACOT9_HUMAN	3	Acyl-coenzyme A thioesterase 9, mitochondrial (Acyl-CoA thioesterase 9) (EC 3.1.2.-) (Acyl-CoA thioester hydrolase 9)	ACOT9 CGI-16	0.665604	0.259733	0.0575746	0.906122	0.36895	0.0709738
DEST_HUMAN	3	Destrin (Actin-depolymerizing factor) (ADF)	DSTN ACTDP DSN	0.420102	0.214722	0.164376	-0.568103	0.229383	0.0709738
SPB1_HUMAN	3	pre-rRNA processing protein FTSJ3 (EC 2.1.1.-) (2'-O-ribose RNA methyltransferase SPB1 homolog) (Protein ftsJ homolog 3) (Putative rRNA methyltransferase 3)	FTSJ3 SB92	0.500929	0.352871	0.355842	0.96701	0.390065	0.0709738
ODO1_HUMAN	3	2-oxoglutarate dehydrogenase, mitochondrial (EC 1.2.4.2) (2-oxoglutarate dehydrogenase complex component E1) (OGDC-E1) (Alpha-ketoglutarate dehydrogenase)	OGDH	0.229973	0.423087	0.779842	1.09622	0.441993	0.0709738
LRRF1_HUMAN	8	Leucine-rich repeat flightless-interacting protein 1 (LRR FLII-interacting protein 1) (GC-binding factor 2) (TAR RNA-interacting protein)	LRRFIP1 GCF2 TRIP	-0.36151	0.159313	0.0934292	-0.32273	0.134597	0.0738259
LRC47_HUMAN	4	Leucine-rich repeat-containing protein 47	LRRC47 KIAA1185	-0.0342845	0.254931	0.957402	0.638082	0.261938	0.0738259
PDS5B_HUMAN	4	Sister chromatid cohesion protein PDS5 homolog B (Androgen-induced proliferation inhibitor) (Androgen-induced prostate proliferative shutoff-associated protein AS3)	PDS5B APRIN AS3 KIAA0979	-0.231093	0.282492	0.639851	0.629904	0.260469	0.0767637
GIT2_HUMAN	4	ARF GTPase-activating protein GIT2 (ARF GAP GIT2) (Cool-interacting tyrosine-phosphorylated protein 2) (CAT-2) (CAT2) (G protein-coupled receptor kinase-interactor 2) (GRK-interacting protein 2)	GIT2 KIAA0148	-0.103487	0.363119	0.891642	0.988928	0.410724	0.0782
ASPH_HUMAN	8	Aspartyl/asparaginyl beta-hydroxylase (EC 1.14.11.16) (Aspartate beta-hydroxylase) (ASP beta-hydroxylase) (Peptide-aspartate beta-dioxygenase)	ASPH BAH	-0.400537	0.213264	0.177067	0.519766	0.220112	0.0790838
CYTB_HUMAN	3	Cystatin-B (CPI-B) (Liver thiol proteinase inhibitor) (Stefin-B)	CSTB CST6 STFB	-0.0544893	0.324001	0.942361	0.843915	0.34884	0.0790838
FND3A_HUMAN	3	Fibronectin type-III domain-containing protein 3A (Human gene expressed in odontoblasts)	FNDC3A FNDC3 HUGO KIAA0970	-0.511218	0.301841	0.243609	-0.985126	0.409659	0.0814688
HNRPM_HUMAN	9	Heterogeneous nuclear ribonucleoprotein M (hnRNP M)	HNRNPM HNRPM NAGR1	0.187641	0.112918	0.245299	-0.386397	0.165716	0.0833057
MYO6_HUMAN	3	Unconventional myosin-VI (Unconventional myosin-6)	MYO6 KIAA0389	0.289365	0.249578	0.470888	-0.663643	0.277324	0.0833057
NU205_HUMAN	3	Nuclear pore complex protein Nup205 (205 kDa nucleoporin) (Nucleoporin Nup205)	NUP205 C7orf14 KIAA0225	-1.00257	0.381541	0.0536907	1.18744	0.498542	0.0850603
TPIS_HUMAN	6	Triosephosphate isomerase (TIM) (EC 5.3.1.1) (Triose-phosphate isomerase)	TPI1 TPI	-0.100704	0.162406	0.741204	0.396591	0.169833	0.0856361
THIK_HUMAN	4	3-ketoacyl-CoA thiolase, peroxisomal (EC 2.3.1.16) (Acetyl-CoA acyltransferase) (Beta-ketothiolase) (Peroxisomal 3-oxoacyl-CoA thiolase)	ACAA1 ACAA PTHIO	0.126134	0.238446	0.784581	-0.605049	0.256736	0.0856361
LNP_HUMAN	4	Endoplasmic reticulum junction formation protein lunapark (ER junction formation factor lunapark)	LNPK KIAA1715 LNP	-0.0879372	0.351758	0.905068	-1.01364	0.43296	0.088281
NOP2_HUMAN	12	Probable 28S rRNA (cytosine(4447)-C(5))-methyltransferase (EC 2.1.1.-) (Nucleolar protein 1) (Nucleolar protein 2 homolog) (Proliferating-cell nucleolar antigen p120) (Proliferation-associated nucleolar protein p120)	NOP2 NOL1 NSUN1	-0.146118	0.112599	0.405203	0.270279	0.118663	0.0905709
MAP1S_HUMAN	5	Microtubule-associated protein 1S (MAP-1S) (BPY2-interacting protein 1) (Microtubule-associated protein 8) (Variable charge Y chromosome 2-interacting protein 1) (VCY2-interacting protein 1) (VCY2IP-1) [Cleaved into: MAP1S heavy chain; MAP1S light chain]	MAP1S BPY2IP1 C19orf5 MAP8 VCY2IP1	-0.255197	0.302572	0.62572	-0.659671	0.285021	0.0905709
FKB15_HUMAN	3	FK506-binding protein 15 (FKBP-15) (133 kDa FK506-binding protein) (133 kDa FKBP) (FKBP-133) (WASP- and FKBP-like protein) (WAFL)	FKBP15 KIAA0674	-0.224948	0.343957	0.725845	0.876369	0.375402	0.0921673
SCRN1_HUMAN	6	Secernin-1	SCRN1 KIAA0193	-0.333712	0.436893	0.669531	-1.03676	0.454018	0.093876
ZFR_HUMAN	6	Zinc finger RNA-binding protein (hZFR) (M-phase phosphoprotein homolog)	ZFR	0.561973	0.543015	0.530711	-1.10755	0.485409	0.0939773
LYRIC_HUMAN	24	Protein LYRIC (3D3/LYRIC) (Astrocyte elevated gene-1 protein) (AEG-1) (Lysine-rich CEACAM1 co-isolated protein) (Metadherin) (Metastasis adhesion protein)	MTDH AEG1 LYRIC	-0.0677627	0.0569897	0.450385	-0.111819	0.050772	0.102523
LDHB_HUMAN	9	L-lactate dehydrogenase B chain (LDH-B) (EC 1.1.1.27) (LDH heart subunit) (LDH-H) (Renal carcinoma antigen NY-REN-46)	LDHB	-0.0910282	0.0865697	0.521646	0.205326	0.0926831	0.104713
OCAD1_HUMAN	3	OCIA domain-containing protein 1 (Ovarian cancer immunoreactive antigen domain containing 1) (Ovarian carcinoma immunoreactive antigen)	OCIAD1 ASRIJ OCIA	-0.404783	0.165807	0.0750945	-0.382094	0.168657	0.104749
ZN638_HUMAN	6	Zinc finger protein 638 (Cutaneous T-cell lymphoma-associated antigen se33-1) (CTCL-associated antigen se33-1) (Nuclear protein 220) (Zinc finger matrin-like protein)	ZNF638 NP220 ZFML	-0.214195	0.183444	0.464661	0.452757	0.203252	0.104749
SYNJ2_HUMAN	3	Synaptojanin-2 (EC 3.1.3.36) (Synaptic inositol 1,4,5-trisphosphate 5-phosphatase 2)	SYNJ2 KIAA0348	0.086346	0.358199	0.908361	-0.868086	0.38535	0.107042
1433G_HUMAN	4	14-3-3 protein gamma (Protein kinase C inhibitor protein 1) (KCIP-1) [Cleaved into: 14-3-3 protein gamma, N-terminally processed]	YWHAG	-0.853717	0.378944	0.101929	-0.818745	0.367686	0.10898
RPB1_HUMAN	6	DNA-directed RNA polymerase II subunit RPB1 (RNA polymerase II subunit B1) (EC 2.7.7.6) (DNA-directed RNA polymerase II subunit A) (DNA-directed RNA polymerase III largest subunit) (RNA-directed RNA polymerase II subunit RPB1) (EC 2.7.7.48)	POLR2A POLR2	-0.568468	0.239983	0.078646	-0.505441	0.230223	0.111305
PDIA3_HUMAN	18	Protein disulfide-isomerase A3 (EC 5.3.4.1) (58 kDa glucose-regulated protein) (58 kDa microsomal protein) (p58) (Disulfide isomerase ER-60) (Endoplasmic reticulum resident protein 57) (ER protein 57) (ERp57) (Endoplasmic reticulum resident protein 60) (ER protein 60) (ERp60)	PDIA3 ERP57 ERP60 GRP58	0.177165	0.208153	0.618978	0.419294	0.193758	0.111305
ROCK1_HUMAN	6	Rho-associated protein kinase 1 (EC 2.7.11.1) (Renal carcinoma antigen NY-REN-35) (Rho-associated, coiled-coil-containing protein kinase 1) (Rho-associated, coiled-coil-containing protein kinase I) (ROCK-I) (p160 ROCK-1) (p160ROCK)	ROCK1	-0.168495	0.239737	0.698884	-0.793894	0.362828	0.112526
UBP49_HUMAN	3	Ubiquitin carboxyl-terminal hydrolase 49 (EC 3.4.19.12) (Deubiquitinating enzyme 49) (Ubiquitin thioesterase 49) (Ubiquitin-specific-processing protease 49)	USP49	0.506164	0.299647	0.244803	0.738842	0.335023	0.116825
ALDOA_HUMAN	13	Fructose-bisphosphate aldolase A (EC 4.1.2.13) (Lung cancer antigen NY-LU-1) (Muscle-type aldolase)	ALDOA ALDA	-0.20806	0.0846251	0.0626938	0.159009	0.0748819	0.121979
ANXA6_HUMAN	4	Annexin A6 (67 kDa calelectrin) (Annexin VI) (Annexin-6) (Calphobindin-II) (CPB-II) (Chromobindin-20) (Lipocortin VI) (Protein III) (p68) (p70)	ANXA6 ANX6	-0.37755	0.163579	0.0925754	0.421831	0.194631	0.121979
RPA34_HUMAN	3	DNA-directed RNA polymerase I subunit RPA34 (A34.5) (Antisense to ERCC-1 protein) (ASE-1) (CD3-epsilon-associated protein) (CAST) (CD3E-associated protein) (RNA polymerase I-associated factor PAF49)	CD3EAP ASE1 CAST PAF49	-0.454562	0.402757	0.487562	0.78055	0.357993	0.121979
APEX1_HUMAN	5	DNA-(apurinic or apyrimidinic site) lyase (EC 3.1.-.-) (EC 4.2.99.18) (APEX nuclease) (APEN) (Apurinic-apyrimidinic endonuclease 1) (AP endonuclease 1) (APE-1) (REF-1) (Redox factor-1) [Cleaved into: DNA-(apurinic or apyrimidinic site) lyase, mitochondrial]	APEX1 APE APE1 APEX APX HAP1 REF1	0.13578	0.132644	0.535776	-0.296562	0.137883	0.122585
SRRT_HUMAN	4	Serrate RNA effector molecule homolog (Arsenite-resistance protein 2)	SRRT ARS2 ASR2	-0.156448	0.311496	0.795817	-0.534011	0.248878	0.126299
TERA_HUMAN	10	Transitional endoplasmic reticulum ATPase (TER ATPase) (EC 3.6.4.6) (15S Mg(2+)-ATPase p97 subunit) (Valosin-containing protein) (VCP)	VCP	-0.395169	0.286022	0.365578	0.50528	0.241962	0.132015
PPAC_HUMAN	3	Low molecular weight phosphotyrosine protein phosphatase (LMW-PTP) (LMW-PTPase) (EC 3.1.3.48) (Adipocyte acid phosphatase) (Low molecular weight cytosolic acid phosphatase) (EC 3.1.3.2) (Red cell acid phosphatase 1)	ACP1	0.163747	0.379883	0.830321	1.05033	0.492004	0.132015
SCAM1_HUMAN	3	Secretory carrier-associated membrane protein 1 (Secretory carrier membrane protein 1)	SCAMP1 SCAMP	-0.943986	0.418713	0.104507	-0.829328	0.391881	0.137076
EFTU_HUMAN	5	Elongation factor Tu, mitochondrial (EF-Tu) (P43)	TUFM	0.947054	0.52171	0.201899	1.0953	0.526544	0.140407
AIMP1_HUMAN	4	Aminoacyl tRNA synthase complex-interacting multifunctional protein 1 (Multisynthase complex auxiliary component p43) [Cleaved into: Endothelial monocyte-activating polypeptide 2 (EMAP-2) (Endothelial monocyte-activating polypeptide II) (EMAP-II) (Small inducible cytokine subfamily E member 1)]	AIMP1 EMAP2 SCYE1	0.555256	0.3842	0.340295	0.903976	0.433283	0.14063
PAIRB_HUMAN	9	Plasminogen activator inhibitor 1 RNA-binding protein (PAI1 RNA-binding protein 1) (PAI-RBP1) (SERPINE1 mRNA-binding protein 1)	SERBP1 PAIRBP1 CGI-55	-0.00840047	0.19755	0.987158	-0.394938	0.191957	0.14063
KAD1_HUMAN	4	Adenylate kinase isoenzyme 1 (AK 1) (EC 2.7.4.3) (EC 2.7.4.6) (ATP-AMP transphosphorylase 1) (ATP:AMP phosphotransferase) (Adenylate monophosphate kinase) (Myokinase)	AK1	-0.302981	0.191645	0.278487	-0.493327	0.236679	0.140819
DSRAD_HUMAN	8	Double-stranded RNA-specific adenosine deaminase (DRADA) (EC 3.5.4.37) (136 kDa double-stranded RNA-binding protein) (p136) (Interferon-inducible protein 4) (IFI-4) (K88DSRBP)	ADAR ADAR1 DSRAD G1P1 IFI4	-0.146101	0.171183	0.618978	-0.264559	0.128661	0.141084
PDLI4_HUMAN	3	PDZ and LIM domain protein 4 (LIM protein RIL) (Reversion-induced LIM protein)	PDLIM4 RIL	-1.07928	0.621849	0.225221	1.20048	0.578188	0.142502
CLH1_HUMAN	9	Clathrin heavy chain 1 (Clathrin heavy chain on chromosome 17) (CLH-17)	CLTC CLH17 CLTCL2 KIAA0034	-0.294772	0.21257	0.363647	0.345045	0.168732	0.142831
DC1L2_HUMAN	4	Cytoplasmic dynein 1 light intermediate chain 2 (Dynein light intermediate chain 2, cytosolic) (LIC-2) (LIC53/55)	DYNC1LI2 DNCLI2 LIC2	0.161212	0.212628	0.67385	0.512014	0.248373	0.145726
C2D1B_HUMAN	3	Coiled-coil and C2 domain-containing protein 1B (Five prime repressor element under dual repression-binding protein 2) (FRE under dual repression-binding protein 2) (Freud-2)	CC2D1B KIAA1836	0.208999	0.348177	0.746703	-0.749922	0.361526	0.145726
UGDH_HUMAN	7	UDP-glucose 6-dehydrogenase (UDP-Glc dehydrogenase) (UDP-GlcDH) (UDPGDH) (EC 1.1.1.22)	UGDH	0.012819	0.167667	0.977251	0.329665	0.162051	0.147013
PEBP1_HUMAN	6	Phosphatidylethanolamine-binding protein 1 (PEBP-1) (HCNPpp) (Neuropolypeptide h3) (Prostatic-binding protein) (Raf kinase inhibitor protein) (RKIP) [Cleaved into: Hippocampal cholinergic neurostimulating peptide (HCNP)]	PEBP1 PBP PEBP	0.166164	0.170028	0.558774	-0.388592	0.190946	0.147143
GSHR_HUMAN	3	Glutathione reductase, mitochondrial (GR) (GRase) (EC 1.8.1.7)	GSR GLUR GRD1	-0.113966	0.330675	0.877714	-0.832342	0.402785	0.147143
IF4H_HUMAN	4	Eukaryotic translation initiation factor 4H (eIF-4H) (Williams-Beuren syndrome chromosomal region 1 protein)	EIF4H KIAA0038 WBSCR1 WSCR1	0.0777041	0.286919	0.898324	-0.556746	0.27142	0.147143
THIO_HUMAN	6	Thioredoxin (Trx) (ATL-derived factor) (ADF) (Surface-associated sulphydryl protein) (SASP)	TXN TRDX TRX TRX1	-0.531306	0.209354	0.057283	-0.453766	0.224063	0.149567
CD2AP_HUMAN	3	CD2-associated protein (Adapter protein CMS) (Cas ligand with multiple SH3 domains)	CD2AP	-0.348188	0.502579	0.70573	0.802189	0.3915	0.150632
LARP1_HUMAN	10	La-related protein 1 (La ribonucleoprotein domain family member 1)	LARP1 KIAA0731 LARP	-0.10949	0.165323	0.72129	0.254959	0.127593	0.150632
RL32_HUMAN	3	60S ribosomal protein L32 (Large ribosomal subunit protein eL32)	RPL32 PP9932	-0.0552944	0.203643	0.898324	0.454149	0.221888	0.150632
MTCL1_HUMAN	6	Microtubule cross-linking factor 1 (Coiled-coil domain-containing protein 165) (PAR-1-interacting protein) (SOGA family member 2)	MTCL1 CCDC165 KIAA0802 SOGA2	-0.440639	0.244962	0.204764	-0.526598	0.26211	0.153242
SRPRA_HUMAN	3	Signal recognition particle receptor subunit alpha (SR-alpha) (Docking protein alpha) (DP-alpha)	SRPRA SRPR	-0.413096	0.247152	0.249488	-0.469787	0.231258	0.154768
NONO_HUMAN	4	Non-POU domain-containing octamer-binding protein (NonO protein) (54 kDa nuclear RNA- and DNA-binding protein) (55 kDa nuclear protein) (DNA-binding p52/p100 complex, 52 kDa subunit) (NMT55) (p54(nrb)) (p54nrb)	NONO NRB54	0.135398	0.131507	0.533341	-0.283793	0.140704	0.15486
RS8_HUMAN	7	40S ribosomal protein S8 (Small ribosomal subunit protein eS8)	RPS8 OK/SW-cl.83	0.335656	0.372798	0.597029	-0.658008	0.330819	0.157143
AGM1_HUMAN	4	Phosphoacetylglucosamine mutase (PAGM) (EC 5.4.2.3) (Acetylglucosamine phosphomutase) (N-acetylglucosamine-phosphate mutase) (Phosphoglucomutase-3) (PGM 3)	PGM3 AGM1	0.331027	0.156109	0.126477	-0.276364	0.137756	0.15762
SYNEM_HUMAN	6	Synemin (Desmuslin)	SYNM DMN KIAA0353 SYN	-0.146036	0.238214	0.742515	0.489406	0.246661	0.157963
PNPT1_HUMAN	3	Polyribonucleotide nucleotidyltransferase 1, mitochondrial (EC 2.7.7.8) (3'-5' RNA exonuclease OLD35) (PNPase old-35) (Polynucleotide phosphorylase 1) (PNPase 1) (Polynucleotide phosphorylase-like protein)	PNPT1 PNPASE	-0.763427	0.31262	0.0750945	0.581728	0.289545	0.16002
RBMS1_HUMAN	3	RNA-binding motif, single-stranded-interacting protein 1 (Single-stranded DNA-binding protein MSSP-1) (Suppressor of CDC2 with RNA-binding motif 2)	RBMS1 C2orf12 MSSP MSSP1 SCR2	-0.200977	0.318366	0.738901	-0.573858	0.2881	0.165052
JIP4_HUMAN	11	C-Jun-amino-terminal kinase-interacting protein 4 (JIP-4) (JNK-interacting protein 4) (Cancer/testis antigen 89) (CT89) (Human lung cancer oncogene 6 protein) (HLC-6) (JNK-associated leucine-zipper protein) (JLP) (Mitogen-activated protein kinase 8-interacting protein 4) (Proliferation-inducing protein 6) (Protein highly expressed in testis) (PHET) (Sperm surface protein) (Sperm-associated antige…	SPAG9 HSS KIAA0516 MAPK8IP4 SYD1 HLC6	-0.0205441	0.0990436	0.925102	-0.152504	0.0782846	0.165086
PEA15_HUMAN	4	Astrocytic phosphoprotein PEA-15 (15 kDa phosphoprotein enriched in astrocytes) (Phosphoprotein enriched in diabetes) (PED)	PEA15	-0.707212	0.356772	0.153697	0.625676	0.316805	0.165776
APCL_HUMAN	4	Adenomatous polyposis coli protein 2 (Adenomatous polyposis coli protein-like) (APC-like)	APC2 APCL	-0.0850496	0.321122	0.899445	-0.77071	0.392142	0.168743
AP2M1_HUMAN	7	AP-2 complex subunit mu (AP-2 mu chain) (Adaptin-mu2) (Adaptor protein complex AP-2 subunit mu) (Adaptor-related protein complex 2 subunit mu) (Clathrin assembly protein complex 2 mu medium chain) (Clathrin coat assembly protein AP50) (Clathrin coat-associated protein AP50) (HA2 50 kDa subunit) (Plasma membrane adaptor AP-2 50 kDa protein)	AP2M1 CLAPM1 KIAA0109	0.177961	0.159128	0.488211	0.33636	0.173382	0.170727
TWF1_HUMAN	3	Twinfilin-1 (Protein A6) (Protein tyrosine kinase 9)	TWF1 PTK9	0.402086	0.432193	0.587947	0.756457	0.388719	0.179251
FBRL_HUMAN	3	rRNA 2'-O-methyltransferase fibrillarin (EC 2.1.1.-) (34 kDa nucleolar scleroderma antigen) (Histone-glutamine methyltransferase)	FBL FIB1 FLRN	0.56799	0.269588	0.131381	-0.423257	0.21803	0.17954
ENAH_HUMAN	6	Protein enabled homolog	ENAH MENA	-0.393339	0.275846	0.346717	-0.429915	0.224293	0.17954
ERO1A_HUMAN	5	ERO1-like protein alpha (ERO1-L) (ERO1-L-alpha) (EC 1.8.4.-) (Endoplasmic oxidoreductin-1-like protein) (Endoplasmic reticulum oxidoreductase alpha) (Oxidoreductin-1-L-alpha)	ERO1A ERO1L UNQ434/PRO865	0.114967	0.411519	0.894426	0.803245	0.417843	0.17954
ABCAD_HUMAN	3	ATP-binding cassette sub-family A member 13	ABCA13	0.109914	0.404703	0.898324	-0.489657	0.253197	0.181824
RL8_HUMAN	9	60S ribosomal protein L8 (Large ribosomal subunit protein uL2)	RPL8	-0.455356	0.196008	0.0830771	-0.401807	0.213252	0.186601
ACACA_HUMAN	4	Acetyl-CoA carboxylase 1 (ACC1) (EC 6.4.1.2) (ACC-alpha) [Includes: Biotin carboxylase (EC 6.3.4.14)]	ACACA ACAC ACC1 ACCA	0.219992	0.232498	0.575482	0.524391	0.275389	0.187447
SYVC_HUMAN	6	Valine--tRNA ligase (EC 6.1.1.9) (Protein G7a) (Valyl-tRNA synthetase) (ValRS)	VARS G7A VARS2	-0.475776	0.369259	0.411567	-0.612625	0.324891	0.189109
RFC1_HUMAN	3	Replication factor C subunit 1 (Activator 1 140 kDa subunit) (A1 140 kDa subunit) (Activator 1 large subunit) (Activator 1 subunit 1) (DNA-binding protein PO-GA) (Replication factor C 140 kDa subunit) (RF-C 140 kDa subunit) (RFC140) (Replication factor C large subunit)	RFC1 RFC140	0.264451	0.427525	0.742515	-0.671562	0.354147	0.193381
SC23A_HUMAN	3	Protein transport protein Sec23A (hSec23A) (SEC23-related protein A)	SEC23A	-0.1032	0.221732	0.815094	0.521381	0.275857	0.195357
ZC11A_HUMAN	5	Zinc finger CCCH domain-containing protein 11A	ZC3H11A KIAA0663 ZC3HDC11A	-0.237388	0.276375	0.618684	-0.583953	0.312573	0.19636
DPP9_HUMAN	3	Dipeptidyl peptidase 9 (DP9) (EC 3.4.14.5) (Dipeptidyl peptidase IV-related protein 2) (DPRP-2) (Dipeptidyl peptidase IX) (DPP IX) (Dipeptidyl peptidase-like protein 9) (DPLP9)	DPP9 DPRP2	-0.50353	0.344752	0.335845	0.810063	0.432223	0.199682
PURA2_HUMAN	4	Adenylosuccinate synthetase isozyme 2 (AMPSase 2) (AdSS 2) (EC 6.3.4.4) (Adenylosuccinate synthetase, acidic isozyme) (Adenylosuccinate synthetase, liver isozyme) (L-type adenylosuccinate synthetase) (IMP--aspartate ligase 2)	ADSS ADSS2	-0.286389	0.227289	0.425123	-0.595902	0.320146	0.200091
USP9X_HUMAN	4	Probable ubiquitin carboxyl-terminal hydrolase FAF-X (EC 3.4.19.12) (Deubiquitinating enzyme FAF-X) (Fat facets in mammals) (hFAM) (Fat facets protein-related, X-linked) (Ubiquitin thioesterase FAF-X) (Ubiquitin-specific protease 9, X chromosome) (Ubiquitin-specific-processing protease FAF-X)	USP9X DFFRX FAM USP9	0.255524	0.425046	0.746703	0.799751	0.431515	0.202409
NUFP2_HUMAN	4	Nuclear fragile X mental retardation-interacting protein 2 (82 kDa FMRP-interacting protein) (82-FIP) (Cell proliferation-inducing gene 1 protein) (FMRP-interacting protein 2)	NUFIP2 KIAA1321 PIG1	0.245368	0.333911	0.684964	0.550573	0.299081	0.206223
TENS1_HUMAN	10	Tensin-1	TNS1 TNS	-0.0204784	0.1697	0.961115	-0.352347	0.194059	0.206229
KAP2_HUMAN	6	cAMP-dependent protein kinase type II-alpha regulatory subunit	PRKAR2A PKR2 PRKAR2	0.49933	0.239443	0.128963	-0.435267	0.240538	0.211108
SF3B2_HUMAN	4	Splicing factor 3B subunit 2 (Pre-mRNA-splicing factor SF3b 145 kDa subunit) (SF3b145) (Spliceosome-associated protein 145) (SAP 145)	SF3B2 SAP145	0.487457	0.749753	0.725845	-1.15318	0.640145	0.215288
CC124_HUMAN	3	Coiled-coil domain-containing protein 124	CCDC124	-0.732445	0.355461	0.13798	-0.667749	0.367494	0.21728
CND1_HUMAN	3	Condensin complex subunit 1 (Chromosome condensation-related SMC-associated protein 1) (Chromosome-associated protein D2) (hCAP-D2) (Non-SMC condensin I complex subunit D2) (XCAP-D2 homolog)	NCAPD2 CAPD2 CNAP1 KIAA0159	0.874952	0.357025	0.074152	-0.744396	0.410784	0.218867
FBLI1_HUMAN	3	Filamin-binding LIM protein 1 (FBLP-1) (Migfilin) (Mitogen-inducible 2-interacting protein) (MIG2-interacting protein)	FBLIM1 FBLP1	-0.58693	0.368092	0.276271	0.490269	0.27198	0.221962
TAGL2_HUMAN	4	Transgelin-2 (Epididymis tissue protein Li 7e) (SM22-alpha homolog)	TAGLN2 KIAA0120 CDABP0035	0.335352	0.294332	0.480992	0.577509	0.322087	0.221962
EF1G_HUMAN	4	Elongation factor 1-gamma (EF-1-gamma) (eEF-1B gamma)	EEF1G EF1G PRO1608	0.742065	0.328225	0.100385	0.547639	0.30653	0.223713
LPP_HUMAN	10	Lipoma-preferred partner (LIM domain-containing preferred translocation partner in lipoma)	LPP	-0.231639	0.133155	0.218446	0.210271	0.119118	0.223713
GCP60_HUMAN	5	Golgi resident protein GCP60 (Acyl-CoA-binding domain-containing protein 3) (Golgi complex-associated protein 1) (GOCAP1) (Golgi phosphoprotein 1) (GOLPH1) (PBR- and PKA-associated protein 7) (Peripheral benzodiazepine receptor-associated protein PAP7) [Cleaved into: Golgi resident protein GCP60, N-terminally processed]	ACBD3 GCP60 GOCAP1 GOLPH1	-0.128111	0.440804	0.890481	0.907333	0.510058	0.223713
CAB45_HUMAN	3	45 kDa calcium-binding protein (Cab45) (Stromal cell-derived factor 4) (SDF-4)	SDF4 CAB45 PSEC0034	0.237101	0.55799	0.83389	-1.04053	0.581737	0.22591
LTOR1_HUMAN	4	Ragulator complex protein LAMTOR1 (Late endosomal/lysosomal adaptor and MAPK and MTOR activator 1) (Lipid raft adaptor protein p18) (Protein associated with DRMs and endosomes) (p27Kip1-releasing factor from RhoA) (p27RF-Rho)	LAMTOR1 C11orf59 PDRO PP7157	-0.199662	0.283286	0.698884	0.40814	0.229992	0.22691
MDHM_HUMAN	9	Malate dehydrogenase, mitochondrial (EC 1.1.1.37)	MDH2	-0.143206	0.197546	0.687337	-0.361958	0.209433	0.239187
RHG29_HUMAN	4	Rho GTPase-activating protein 29 (PTPL1-associated RhoGAP protein 1) (Rho-type GTPase-activating protein 29)	ARHGAP29 PARG1	0.22397	0.230913	0.562861	0.42198	0.243501	0.244808
PCDG2_HUMAN	3	Protocadherin gamma-A2 (PCDH-gamma-A2)	PCDHGA2	-0.357385	0.25034	0.352451	0.593668	0.341346	0.245428
CL16A_HUMAN	3	Protein CLEC16A (C-type lectin domain family 16 member A)	CLEC16A KIAA0350	0.1701	0.169494	0.547833	0.339189	0.195407	0.246405
BYST_HUMAN	4	Bystin	BYSL	0.12484	0.162435	0.669093	0.234774	0.136498	0.246405
VASP_HUMAN	7	Vasodilator-stimulated phosphoprotein (VASP)	VASP	-0.32796	0.180144	0.197522	-0.258866	0.152254	0.251719
RL28_HUMAN	11	60S ribosomal protein L28 (Large ribosomal subunit protein eL28)	RPL28	0.184144	0.135285	0.373874	-0.238182	0.140958	0.251719
CC154_HUMAN	3	Coiled-coil domain-containing protein 154	CCDC154 C16orf29	0.154804	0.332851	0.815094	-0.769038	0.447358	0.251719
RBGPR_HUMAN	3	Rab3 GTPase-activating protein non-catalytic subunit (RGAP-iso) (Rab3 GTPase-activating protein 150 kDa subunit) (Rab3-GAP p150) (Rab3-GAP150) (Rab3-GAP regulatory subunit)	RAB3GAP2 KIAA0839	0.464271	0.370703	0.431093	0.692563	0.404154	0.253589
PYGB_HUMAN	3	Glycogen phosphorylase, brain form (EC 2.4.1.1)	PYGB	-0.354341	0.202655	0.224127	0.332547	0.194511	0.254659
DIAP1_HUMAN	3	Protein diaphanous homolog 1 (Diaphanous-related formin-1) (DRF1)	DIAPH1 DIAP1	-0.371873	0.485176	0.669531	-0.942687	0.551623	0.254659
GFPT1_HUMAN	4	Glutamine--fructose-6-phosphate aminotransferase [isomerizing] 1 (EC 2.6.1.16) (D-fructose-6-phosphate amidotransferase 1) (Glutamine:fructose-6-phosphate amidotransferase 1) (GFAT 1) (GFAT1) (Hexosephosphate aminotransferase 1)	GFPT1 GFAT GFPT	-0.128827	0.736377	0.938078	1.41901	0.840151	0.25486
PRUN2_HUMAN	5	Protein prune homolog 2 (BNIP2 motif-containing molecule at the C-terminal region 1)	PRUNE2 BMCC1 BNIPXL C9orf65 KIAA0367	-0.271124	0.252961	0.515394	-0.468475	0.277596	0.257056
RS16_HUMAN	6	40S ribosomal protein S16 (Small ribosomal subunit protein uS9)	RPS16	0.335807	0.282265	0.453812	-0.41809	0.24877	0.257889
YAP1_HUMAN	5	Transcriptional coactivator YAP1 (Yes-associated protein 1) (Protein yorkie homolog) (Yes-associated protein YAP65 homolog)	YAP1 YAP65	-0.0123607	0.191741	0.981365	0.300596	0.179876	0.258252
RS18_HUMAN	3	40S ribosomal protein S18 (Ke-3) (Ke3) (Small ribosomal subunit protein uS13)	RPS18 D6S218E	0.500345	0.42953	0.470063	-0.724946	0.429997	0.262421
PHF5A_HUMAN	4	PHD finger-like domain-containing protein 5A (PHD finger-like domain protein 5A) (Splicing factor 3B-associated 14 kDa protein) (SF3b14b)	PHF5A	0.300748	0.249079	0.449597	-0.399793	0.238509	0.262607
PDLI1_HUMAN	3	PDZ and LIM domain protein 1 (C-terminal LIM domain protein 1) (Elfin) (LIM domain protein CLP-36)	PDLIM1 CLIM1 CLP36	-0.160537	0.654433	0.90658	1.03285	0.617905	0.267866
UBE4B_HUMAN	3	Ubiquitin conjugation factor E4 B (EC 2.3.2.27) (Homozygously deleted in neuroblastoma 1) (RING-type E3 ubiquitin transferase E4 B) (Ubiquitin fusion degradation protein 2)	UBE4B HDNB1 KIAA0684 UFD2	-0.312644	0.352154	0.604105	-0.575505	0.345356	0.269871
DUS3L_HUMAN	3	tRNA-dihydrouridine(47) synthase [NAD(P)(+)]-like (EC 1.3.1.-) (tRNA-dihydrouridine synthase 3-like)	DUS3L	-0.400793	0.311646	0.418387	0.557815	0.335129	0.270226
S38AA_HUMAN	5	Putative sodium-coupled neutral amino acid transporter 10 (Solute carrier family 38 member 10)	SLC38A10 PP1744	0.516151	0.692208	0.679973	-0.922698	0.559321	0.270401
AK1C1_HUMAN	3	Aldo-keto reductase family 1 member C1 (EC 1.1.1.-) (20-alpha-hydroxysteroid dehydrogenase) (20-alpha-HSD) (EC 1.1.1.149) (Chlordecone reductase homolog HAKRC) (Dihydrodiol dehydrogenase 1/2) (DD1/DD2) (High-affinity hepatic bile acid-binding protein) (HBAB) (Indanol dehydrogenase) (EC 1.1.1.112) (Trans-1,2-dihydrobenzene-1,2-diol dehydrogenase) (EC 1.3.1.20)	AKR1C1 DDH DDH1	0.0920899	0.140486	0.725845	0.21953	0.132717	0.274335
AAPK1_HUMAN	4	5'-AMP-activated protein kinase catalytic subunit alpha-1 (AMPK subunit alpha-1) (EC 2.7.11.1) (Acetyl-CoA carboxylase kinase) (ACACA kinase) (EC 2.7.11.27) (Hydroxymethylglutaryl-CoA reductase kinase) (HMGCR kinase) (EC 2.7.11.31) (Tau-protein kinase PRKAA1) (EC 2.7.11.26)	PRKAA1 AMPK1	0.996261	0.556903	0.2103	1.18254	0.72037	0.274935
RPB2_HUMAN	4	DNA-directed RNA polymerase II subunit RPB2 (EC 2.7.7.6) (DNA-directed RNA polymerase II 140 kDa polypeptide) (DNA-directed RNA polymerase II subunit B) (RNA polymerase II subunit 2) (RNA polymerase II subunit B2)	POLR2B	0.233434	0.252981	0.590057	-0.413845	0.252094	0.274935
ESYT1_HUMAN	7	Extended synaptotagmin-1 (E-Syt1) (Membrane-bound C2 domain-containing protein)	ESYT1 FAM62A KIAA0747 MBC2	-0.0153058	0.198756	0.977251	-0.339938	0.20833	0.274935
NPM_HUMAN	10	Nucleophosmin (NPM) (Nucleolar phosphoprotein B23) (Nucleolar protein NO38) (Numatrin)	NPM1 NPM	0.0045638	0.289326	0.992038	-0.481769	0.297024	0.275297
CEP89_HUMAN	3	Centrosomal protein of 89 kDa (Cep89) (Centrosomal protein 123) (Cep123) (Coiled-coil domain-containing protein 123)	CEP89 CCDC123	0.5012	0.293708	0.238909	-0.617993	0.377166	0.279306
RL15_HUMAN	10	60S ribosomal protein L15 (Large ribosomal subunit protein eL15)	RPL15 EC45 TCBAP0781	-0.138941	0.336384	0.840756	-0.51362	0.318565	0.279314
CSRP1_HUMAN	13	Cysteine and glycine-rich protein 1 (Cysteine-rich protein 1) (CRP) (CRP1) (Epididymis luminal protein 141) (HEL-141)	CSRP1 CSRP CYRP	0.0219421	0.059144	0.862951	0.0995571	0.0620092	0.280167
DPYL3_HUMAN	6	Dihydropyrimidinase-related protein 3 (DRP-3) (Collapsin response mediator protein 4) (CRMP-4) (Unc-33-like phosphoprotein 1) (ULIP-1)	DPYSL3 CRMP4 DRP3 ULIP ULIP1	-0.0896427	0.171138	0.784581	-0.295415	0.183173	0.282367
CDC37_HUMAN	5	Hsp90 co-chaperone Cdc37 (Hsp90 chaperone protein kinase-targeting subunit) (p50Cdc37) [Cleaved into: Hsp90 co-chaperone Cdc37, N-terminally processed]	CDC37 CDC37A	-0.725673	0.281134	0.0536907	0.441014	0.274426	0.286231
SEPT7_HUMAN	4	Septin-7 (CDC10 protein homolog)	SEPT7 CDC10	0.241155	0.244271	0.554738	0.377036	0.233725	0.286231
ARP3_HUMAN	6	Actin-related protein 3 (Actin-like protein 3)	ACTR3 ARP3	0.296357	0.37683	0.657233	0.617631	0.385545	0.28634
IF16_HUMAN	6	Gamma-interferon-inducible protein 16 (Ifi-16) (Interferon-inducible myeloid differentiation transcriptional activator)	IFI16 IFNGIP1	0.146333	0.291605	0.795817	-0.391494	0.244608	0.286497
LC7L2_HUMAN	3	Putative RNA-binding protein Luc7-like 2	LUC7L2 CGI-59 CGI-74	0.599059	0.422218	0.355842	0.678665	0.422345	0.289731
CRK_HUMAN	4	Adapter molecule crk (Proto-oncogene c-Crk) (p38)	CRK	-0.39927	0.320968	0.432294	-0.560588	0.349923	0.289731
PR40A_HUMAN	3	Pre-mRNA-processing factor 40 homolog A (Fas ligand-associated factor 1) (Formin-binding protein 11) (Formin-binding protein 3) (Huntingtin yeast partner A) (Huntingtin-interacting protein 10) (HIP-10) (Huntingtin-interacting protein A) (Renal carcinoma antigen NY-REN-6)	PRPF40A FBP11 FLAF1 FNBP3 HIP10 HYPA HSPC225	-0.282365	0.403405	0.702186	-0.717501	0.446262	0.289731
NNTM_HUMAN	4	NAD(P) transhydrogenase, mitochondrial (EC 1.6.1.2) (Nicotinamide nucleotide transhydrogenase) (Pyridine nucleotide transhydrogenase)	NNT	-0.0616293	0.293488	0.925102	-0.406204	0.255597	0.294182
RIR1_HUMAN	4	Ribonucleoside-diphosphate reductase large subunit (EC 1.17.4.1) (Ribonucleoside-diphosphate reductase subunit M1) (Ribonucleotide reductase large subunit)	RRM1 RR1	0.0835456	0.416082	0.9276	0.529201	0.332748	0.294182
SC24D_HUMAN	4	Protein transport protein Sec24D (SEC24-related protein D)	SEC24D KIAA0755	-0.022594	0.393133	0.981365	0.593858	0.375412	0.297627
PHLB2_HUMAN	3	Pleckstrin homology-like domain family B member 2 (Protein LL5-beta)	PHLDB2 LL5B	-0.766941	0.297656	0.0587843	0.610902	0.386125	0.300055
OXR1_HUMAN	5	Oxidation resistance protein 1	OXR1 Nbla00307	-0.514973	0.569117	0.597029	0.857822	0.546803	0.300289
CLCB_HUMAN	4	Clathrin light chain B (Lcb)	CLTB	-0.0240692	0.214957	0.963166	-0.358776	0.23024	0.308346
P4HA1_HUMAN	9	Prolyl 4-hydroxylase subunit alpha-1 (4-PH alpha-1) (EC 1.14.11.2) (Procollagen-proline,2-oxoglutarate-4-dioxygenase subunit alpha-1)	P4HA1 P4HA	-0.0224455	0.224813	0.968178	0.355969	0.230732	0.308356
UBP19_HUMAN	3	Ubiquitin carboxyl-terminal hydrolase 19 (EC 3.4.19.12) (Deubiquitinating enzyme 19) (Ubiquitin thioesterase 19) (Ubiquitin-specific-processing protease 19) (Zinc finger MYND domain-containing protein 9)	USP19 KIAA0891 ZMYND9	-0.403811	0.432397	0.585865	-0.669379	0.428483	0.308587
NEST_HUMAN	8	Nestin	NES Nbla00170	0.076539	0.191243	0.845039	-0.285371	0.185548	0.310763
RTN4_HUMAN	5	Reticulon-4 (Foocen) (Neurite outgrowth inhibitor) (Nogo protein) (Neuroendocrine-specific protein) (NSP) (Neuroendocrine-specific protein C homolog) (RTN-x) (Reticulon-5)	RTN4 KIAA0886 NOGO My043 SP1507	0.349138	0.665544	0.784581	1.02629	0.674655	0.324751
C1TC_HUMAN	12	C-1-tetrahydrofolate synthase, cytoplasmic (C1-THF synthase) [Cleaved into: C-1-tetrahydrofolate synthase, cytoplasmic, N-terminally processed] [Includes: Methylenetetrahydrofolate dehydrogenase (EC 1.5.1.5); Methenyltetrahydrofolate cyclohydrolase (EC 3.5.4.9); Formyltetrahydrofolate synthetase (EC 6.3.4.3)]	MTHFD1 MTHFC MTHFD	-0.244822	0.18161	0.378796	0.274412	0.183566	0.331178
RS7_HUMAN	3	40S ribosomal protein S7 (Small ribosomal subunit protein eS7)	RPS7	0.127005	0.247596	0.792129	0.549556	0.362953	0.332613
LMOD1_HUMAN	3	Leiomodin-1 (64 kDa autoantigen 1D) (64 kDa autoantigen 1D3) (64 kDa autoantigen D1) (Leiomodin, muscle form) (Smooth muscle leiomodin) (SM-Lmod) (Thyroid-associated ophthalmopathy autoantigen)	LMOD1	0.0264899	0.37923	0.981365	0.538183	0.355763	0.332706
CSDE1_HUMAN	7	Cold shock domain-containing protein E1 (N-ras upstream gene protein) (Protein UNR)	CSDE1 D1S155E KIAA0885 NRU UNR	0.116905	0.201388	0.752965	0.352007	0.235882	0.333963
CHSP1_HUMAN	5	Calcium-regulated heat-stable protein 1 (Calcium-regulated heat-stable protein of 24 kDa) (CRHSP-24)	CARHSP1	0.0354361	0.281557	0.958875	-0.385355	0.257121	0.333963
SART3_HUMAN	7	Squamous cell carcinoma antigen recognized by T-cells 3 (SART-3) (Tat-interacting protein of 110 kDa) (Tip110) (p110 nuclear RNA-binding protein)	SART3 KIAA0156 TIP110	-0.295988	0.227751	0.405648	0.315196	0.211943	0.336427
PDIA1_HUMAN	13	Protein disulfide-isomerase (PDI) (EC 5.3.4.1) (Cellular thyroid hormone-binding protein) (Prolyl 4-hydroxylase subunit beta) (p55)	P4HB ERBA2L PDI PDIA1 PO4DB	-0.508165	0.26523	0.163671	0.368387	0.249198	0.336731
LA_HUMAN	6	Lupus La protein (La autoantigen) (La ribonucleoprotein) (Sjoegren syndrome type B antigen) (SS-B)	SSB	0.132128	0.12572	0.521646	-0.196701	0.134161	0.346172
UBE2O_HUMAN	5	(E3-independent) E2 ubiquitin-conjugating enzyme (EC 2.3.2.24) (E2/E3 hybrid ubiquitin-protein ligase UBE2O) (Ubiquitin carrier protein O) (Ubiquitin-conjugating enzyme E2 O) (Ubiquitin-conjugating enzyme E2 of 230 kDa) (Ubiquitin-conjugating enzyme E2-230K) (Ubiquitin-protein ligase O)	UBE2O KIAA1734	0.0449574	0.285055	0.945976	-0.379306	0.258009	0.34755
ANR17_HUMAN	4	Ankyrin repeat domain-containing protein 17 (Gene trap ankyrin repeat protein) (Serologically defined breast cancer antigen NY-BR-16)	ANKRD17 GTAR KIAA0697	0.345576	0.271647	0.421866	-0.35015	0.240315	0.355711
TCF25_HUMAN	3	Transcription factor 25 (TCF-25) (Nuclear localized protein 1)	TCF25 KIAA1049 NULP1 FKSG26	-0.106866	0.31427	0.878906	-0.709704	0.485305	0.355711
HYOU1_HUMAN	3	Hypoxia up-regulated protein 1 (150 kDa oxygen-regulated protein) (ORP-150) (170 kDa glucose-regulated protein) (GRP-170)	HYOU1 GRP170 ORP150	-0.454	0.217094	0.133702	0.479628	0.329258	0.357802
RL18_HUMAN	8	60S ribosomal protein L18 (Large ribosomal subunit protein eL18)	RPL18	0.240569	0.46262	0.786449	-0.600764	0.417734	0.358414
TCPQ_HUMAN	7	T-complex protein 1 subunit theta (TCP-1-theta) (CCT-theta) (Chaperonin containing T-complex polypeptide 1 subunit 8) (Renal carcinoma antigen NY-REN-15)	CCT8 C21orf112 CCTQ KIAA0002	-0.40964	0.384208	0.516667	0.537141	0.373734	0.359372
RHG12_HUMAN	3	Rho GTPase-activating protein 12 (Rho-type GTPase-activating protein 12)	ARHGAP12	0.433776	0.401658	0.512834	0.559807	0.387467	0.35948
SET_HUMAN	3	Protein SET (HLA-DR-associated protein II) (Inhibitor of granzyme A-activated DNase) (IGAAD) (PHAPII) (Phosphatase 2A inhibitor I2PP2A) (I-2PP2A) (Template-activating factor I) (TAF-I)	SET	-0.911925	0.427074	0.126477	0.587202	0.406211	0.361854
PGM1_HUMAN	3	Phosphoglucomutase-1 (PGM 1) (EC 5.4.2.2) (Glucose phosphomutase 1)	PGM1	0.706475	0.323084	0.115708	-0.494116	0.342165	0.36203
LRP1_HUMAN	22	Prolow-density lipoprotein receptor-related protein 1 (LRP-1) (Alpha-2-macroglobulin receptor) (A2MR) (Apolipoprotein E receptor) (APOER) (CD antigen CD91) [Cleaved into: Low-density lipoprotein receptor-related protein 1 85 kDa subunit (LRP-85); Low-density lipoprotein receptor-related protein 1 515 kDa subunit (LRP-515); Low-density lipoprotein receptor-related protein 1 intracellular domain (L…	LRP1 A2MR APR	-0.196979	0.111382	0.207235	-0.171216	0.121045	0.363866
EDC4_HUMAN	5	Enhancer of mRNA-decapping protein 4 (Autoantigen Ge-1) (Autoantigen RCD-8) (Human enhancer of decapping large subunit) (Hedls)	EDC4 HEDLS	0.213917	0.173039	0.432294	0.250715	0.175332	0.363866
NCKP1_HUMAN	3	Nck-associated protein 1 (NAP 1) (Membrane-associated protein HEM-2) (p125Nap1)	NCKAP1 HEM2 KIAA0587 NAP1	0.270332	0.513938	0.784581	-0.712803	0.498693	0.367698
GNS_HUMAN	4	N-acetylglucosamine-6-sulfatase (EC 3.1.6.14) (Glucosamine-6-sulfatase) (G6S)	GNS	-0.671457	0.258692	0.0538399	0.368907	0.259926	0.369931
CNPY3_HUMAN	3	Protein canopy homolog 3 (CTG repeat protein 4a) (Expanded repeat-domain protein CAG/CTG 5) (Protein associated with TLR4) (Trinucleotide repeat-containing gene 5 protein)	CNPY3 CTG4A ERDA5 PRAT4A TNRC5 HSPC084 UNQ1934/PRO4409	0.150864	0.501943	0.890481	0.58045	0.408713	0.372113
SND1_HUMAN	14	Staphylococcal nuclease domain-containing protein 1 (100 kDa coactivator) (EBNA2 coactivator p100) (Tudor domain-containing protein 11) (p100 co-activator)	SND1 TDRD11	-0.355138	0.372431	0.567279	-0.552313	0.395057	0.372231
MYPT1_HUMAN	18	Protein phosphatase 1 regulatory subunit 12A (Myosin phosphatase-targeting subunit 1) (Myosin phosphatase target subunit 1) (Protein phosphatase myosin-binding subunit)	PPP1R12A MBS MYPT1	-0.139538	0.0884151	0.270888	0.0946243	0.067893	0.372641
AFF4_HUMAN	3	AF4/FMR2 family member 4 (ALL1-fused gene from chromosome 5q31 protein) (Protein AF-5q31) (Major CDK9 elongation factor-associated protein)	AFF4 AF5Q31 MCEF HSPC092	0.776556	0.351214	0.111781	0.796492	0.564706	0.376167
FHOD1_HUMAN	5	FH1/FH2 domain-containing protein 1 (Formin homolog overexpressed in spleen 1) (FHOS) (Formin homology 2 domain-containing protein 1)	FHOD1 FHOS FHOS1	-0.651492	0.392671	0.249488	0.561682	0.402102	0.377074
PRKDC_HUMAN	15	DNA-dependent protein kinase catalytic subunit (DNA-PK catalytic subunit) (DNA-PKcs) (EC 2.7.11.1) (DNPK1) (p460)	PRKDC HYRC HYRC1	0.00897513	0.152005	0.981365	0.225235	0.162542	0.377074
RINI_HUMAN	9	Ribonuclease inhibitor (Placental ribonuclease inhibitor) (Placental RNase inhibitor) (Ribonuclease/angiogenin inhibitor 1) (RAI)	RNH1 PRI RNH	0.331716	0.319401	0.529148	-0.445126	0.320817	0.3774
TP53B_HUMAN	16	TP53-binding protein 1 (53BP1) (p53-binding protein 1) (p53BP1)	TP53BP1	0.177857	0.173843	0.532487	0.221578	0.161452	0.383163
SAE1_HUMAN	4	SUMO-activating enzyme subunit 1 (Ubiquitin-like 1-activating enzyme E1A) [Cleaved into: SUMO-activating enzyme subunit 1, N-terminally processed]	SAE1 AOS1 SUA1 UBLE1A	0.526627	0.393996	0.388339	-0.68978	0.499237	0.387197
TRIO_HUMAN	3	Triple functional domain protein (EC 2.7.11.1) (PTPRF-interacting protein)	TRIO	-0.968967	0.433606	0.107811	0.596291	0.432688	0.390707
PABP3_HUMAN	8	Polyadenylate-binding protein 3 (PABP-3) (Poly(A)-binding protein 3) (Testis-specific poly(A)-binding protein)	PABPC3 PABP3 PABPL3	-0.184653	0.0999994	0.187109	0.151139	0.110794	0.390707
ETFB_HUMAN	5	Electron transfer flavoprotein subunit beta (Beta-ETF)	ETFB FP585	-0.408166	0.557572	0.685622	0.938657	0.686939	0.391234
AXA2L_HUMAN	15	Putative annexin A2-like protein (Annexin A2 pseudogene 2) (Lipocortin II pseudogene)	ANXA2P2 ANX2L2 ANX2P2 LPC2B	-0.13666	0.299329	0.818254	-0.394455	0.294125	0.400009
SVIL_HUMAN	11	Supervillin (Archvillin) (p205/p250)	SVIL	0.201769	0.106033	0.16682	-0.132853	0.0990961	0.400131
MA7D3_HUMAN	3	MAP7 domain-containing protein 3	MAP7D3 MDP3	-0.213583	0.438867	0.804307	0.687792	0.506275	0.400131
POP1_HUMAN	4	Ribonucleases P/MRP protein subunit POP1 (hPOP1) (EC 3.1.26.5)	POP1 KIAA0061	0.143884	0.23704	0.745635	-0.270229	0.200046	0.401134
HNRPQ_HUMAN	7	Heterogeneous nuclear ribonucleoprotein Q (hnRNP Q) (Glycine- and tyrosine-rich RNA-binding protein) (GRY-RBP) (NS1-associated protein 1) (Synaptotagmin-binding, cytoplasmic RNA-interacting protein)	SYNCRIP HNRPQ NSAP1	0.220663	0.110444	0.144517	-0.160785	0.121374	0.410984
UGGG1_HUMAN	5	UDP-glucose:glycoprotein glucosyltransferase 1 (UGT1) (hUGT1) (EC 2.4.1.-) (UDP--Glc:glycoprotein glucosyltransferase) (UDP-glucose ceramide glucosyltransferase-like 1)	UGGT1 GT UGCGL1 UGGT UGT1 UGTR	-0.476206	0.279896	0.235753	-0.333997	0.251952	0.411631
HOOK3_HUMAN	4	Protein Hook homolog 3 (h-hook3) (hHK3)	HOOK3	-0.360174	0.646535	0.771598	0.932406	0.701464	0.411631
PARK7_HUMAN	7	Protein/nucleic acid deglycase DJ-1 (EC 3.1.2.-) (EC 3.5.1.-) (EC 3.5.1.124) (Maillard deglycase) (Oncogene DJ1) (Parkinson disease protein 7) (Parkinsonism-associated deglycase) (Protein DJ-1) (DJ-1)	PARK7	0.196625	0.319867	0.742515	0.432345	0.327604	0.412087
SYK_HUMAN	6	Lysine--tRNA ligase (EC 2.7.7.-) (EC 6.1.1.6) (Lysyl-tRNA synthetase) (LysRS)	KARS KIAA0070	0.149341	0.12351	0.445826	-0.178432	0.136133	0.418991
RBM39_HUMAN	3	RNA-binding protein 39 (CAPER alpha) (Hepatocellular carcinoma protein 1) (RNA-binding motif protein 39) (RNA-binding region-containing protein 2) (Splicing factor HCC1)	RBM39 HCC1 RNPC2	0.3703	1.22848	0.890481	-1.21671	0.924165	0.421144
CATB_HUMAN	5	Cathepsin B (EC 3.4.22.1) (APP secretase) (APPS) (Cathepsin B1) [Cleaved into: Cathepsin B light chain; Cathepsin B heavy chain]	CTSB CPSB	-0.430806	0.18891	0.0950218	0.228315	0.175354	0.423583
NUCKS_HUMAN	8	Nuclear ubiquitous casein and cyclin-dependent kinase substrate 1 (P1)	NUCKS1 NUCKS JC7	0.141257	0.4221	0.88109	-0.527538	0.407992	0.423583
RS12_HUMAN	3	40S ribosomal protein S12 (Small ribosomal subunit protein eS12)	RPS12	0.360229	0.333952	0.515335	-0.472853	0.361922	0.424966
SERA_HUMAN	6	D-3-phosphoglycerate dehydrogenase (3-PGDH) (EC 1.1.1.95) (2-oxoglutarate reductase) (EC 1.1.1.399) (Malate dehydrogenase) (EC 1.1.1.37)	PHGDH PGDH3	-0.408489	0.442156	0.588444	-0.635252	0.490427	0.425161
PSMD1_HUMAN	3	26S proteasome non-ATPase regulatory subunit 1 (26S proteasome regulatory subunit RPN2) (26S proteasome regulatory subunit S1) (26S proteasome subunit p112)	PSMD1	0.522888	0.243489	0.124175	0.311885	0.240192	0.42821
NSUN4_HUMAN	3	5-methylcytosine rRNA methyltransferase NSUN4 (EC 2.1.1.-) (NOL1/NOP2/Sun domain family member 4)	NSUN4	0.662251	0.283958	0.0919349	0.430161	0.33189	0.429089
GEMI5_HUMAN	3	Gem-associated protein 5 (Gemin5)	GEMIN5	-0.424647	0.433022	0.559532	-0.549195	0.424351	0.429614
CCNK_HUMAN	4	Cyclin-K	CCNK CPR4	-0.443257	0.24388	0.201468	0.358275	0.279141	0.431202
NFKB2_HUMAN	4	Nuclear factor NF-kappa-B p100 subunit (DNA-binding factor KBF2) (H2TF1) (Lymphocyte translocation chromosome 10 protein) (Nuclear factor of kappa light polypeptide gene enhancer in B-cells 2) (Oncogene Lyt-10) (Lyt10) [Cleaved into: Nuclear factor NF-kappa-B p52 subunit]	NFKB2 LYT10	0.151221	0.313072	0.804993	-0.40073	0.313418	0.43528
CD59_HUMAN	3	CD59 glycoprotein (1F5 antigen) (20 kDa homologous restriction factor) (HRF-20) (HRF20) (MAC-inhibitory protein) (MAC-IP) (MEM43 antigen) (Membrane attack complex inhibition factor) (MACIF) (Membrane inhibitor of reactive lysis) (MIRL) (Protectin) (CD antigen CD59)	CD59 MIC11 MIN1 MIN2 MIN3 MSK21	0.60204	0.357428	0.245533	0.436988	0.342226	0.437936
SEPT2_HUMAN	5	Septin-2 (Neural precursor cell expressed developmentally down-regulated protein 5) (NEDD-5)	SEPT2 DIFF6 KIAA0158 NEDD5	0.414053	0.567617	0.686056	0.644439	0.50733	0.437936
STML2_HUMAN	4	Stomatin-like protein 2, mitochondrial (SLP-2) (EPB72-like protein 2) (Paraprotein target 7) (Paratarg-7)	STOML2 SLP2 HSPC108	0.310086	0.174103	0.211642	-0.290132	0.228727	0.439153
TRIP6_HUMAN	5	Thyroid receptor-interacting protein 6 (TR-interacting protein 6) (TRIP-6) (Opa-interacting protein 1) (OIP-1) (Zyxin-related protein 1) (ZRP-1)	TRIP6 OIP1	-0.475594	0.298504	0.271978	0.264835	0.20916	0.439153
DNS2A_HUMAN	3	Deoxyribonuclease-2-alpha (EC 3.1.22.1) (Acid DNase) (Deoxyribonuclease II alpha) (DNase II alpha) (Lysosomal DNase II) (R31240_2)	DNASE2 DNASE2A DNL2	-0.258795	0.641403	0.845039	0.776198	0.610336	0.439153
TLN2_HUMAN	7	Talin-2	TLN2 KIAA0320	0.018906	0.289231	0.981365	0.40854	0.324474	0.439682
HSPB1_HUMAN	12	Heat shock protein beta-1 (HspB1) (28 kDa heat shock protein) (Estrogen-regulated 24 kDa protein) (Heat shock 27 kDa protein) (HSP 27) (Stress-responsive protein 27) (SRP27)	HSPB1 HSP27 HSP28	0.0166998	0.0901221	0.93183	-0.113573	0.090789	0.440896
PDIA6_HUMAN	9	Protein disulfide-isomerase A6 (EC 5.3.4.1) (Endoplasmic reticulum protein 5) (ER protein 5) (ERp5) (Protein disulfide isomerase P5) (Thioredoxin domain-containing protein 7)	PDIA6 ERP5 P5 TXNDC7	-0.190229	0.734286	0.900327	1.11732	0.892112	0.441256
PRDX2_HUMAN	3	Peroxiredoxin-2 (EC 1.11.1.15) (Natural killer cell-enhancing factor B) (NKEF-B) (PRP) (Thiol-specific antioxidant protein) (TSA) (Thioredoxin peroxidase 1) (Thioredoxin-dependent peroxide reductase 1)	PRDX2 NKEFB TDPX1	0.259947	0.204469	0.422926	-0.284102	0.225055	0.44264
GBB1_HUMAN	4	Guanine nucleotide-binding protein G(I)/G(S)/G(T) subunit beta-1 (Transducin beta chain 1)	GNB1	0.171646	0.210222	0.639851	0.238222	0.191014	0.449159
RFTN1_HUMAN	7	Raftlin (Cell migration-inducing gene 2 protein) (Raft-linking protein)	RFTN1 KIAA0084 MIG2	-0.516504	0.226692	0.0919464	-0.303922	0.246233	0.451421
HNRDL_HUMAN	4	Heterogeneous nuclear ribonucleoprotein D-like (hnRNP D-like) (hnRNP DL) (AU-rich element RNA-binding factor) (JKT41-binding protein) (Protein laAUF1)	HNRNPDL HNRPDL JKTBP	-0.234616	0.282612	0.635097	0.48302	0.392763	0.457867
S14L2_HUMAN	3	SEC14-like protein 2 (Alpha-tocopherol-associated protein) (TAP) (hTAP) (Squalene transfer protein) (Supernatant protein factor) (SPF)	SEC14L2 C22orf6 KIAA1186 KIAA1658	-0.237643	0.367328	0.726875	0.611084	0.495286	0.457867
PAPS1_HUMAN	3	Bifunctional 3'-phosphoadenosine 5'-phosphosulfate synthase 1 (PAPS synthase 1) (PAPSS 1) (Sulfurylase kinase 1) (SK 1) (SK1) [Includes: Sulfate adenylyltransferase (EC 2.7.7.4) (ATP-sulfurylase) (Sulfate adenylate transferase) (SAT); Adenylyl-sulfate kinase (EC 2.7.1.25) (3'-phosphoadenosine-5'-phosphosulfate synthase) (APS kinase) (Adenosine-5'-phosphosulfate 3'-phosphotransferase) (Adenylylsul…	PAPSS1 ATPSK1 PAPSS	-0.166772	0.343854	0.804847	-0.442815	0.362153	0.465289
STAR9_HUMAN	3	StAR-related lipid transfer protein 9 (START domain-containing protein 9) (StARD9)	STARD9 KIAA1300	0.767097	0.399414	0.174452	-0.338218	0.278031	0.469157
NUP35_HUMAN	3	Nucleoporin NUP35 (35 kDa nucleoporin) (Mitotic phosphoprotein 44) (MP-44) (Nuclear pore complex protein Nup53) (Nucleoporin NUP53)	NUP35 MP44 NUP53	0.620031	0.250086	0.0703568	0.296909	0.244415	0.469537
DHX29_HUMAN	4	ATP-dependent RNA helicase DHX29 (EC 3.6.4.13) (DEAH box protein 29) (Nucleic acid helicase DDXx)	DHX29 DDX29	0.528249	0.414552	0.421866	0.477514	0.394681	0.469537
PLST_HUMAN	3	Plastin-3 (T-plastin)	PLS3	0.0114039	0.650671	0.992038	0.66379	0.548056	0.470566
SF3B1_HUMAN	13	Splicing factor 3B subunit 1 (Pre-mRNA-splicing factor SF3b 155 kDa subunit) (SF3b155) (Spliceosome-associated protein 155) (SAP 155)	SF3B1 SAP155	0.38432	0.24001	0.264641	0.282206	0.237041	0.474739
ADDA_HUMAN	5	Alpha-adducin (Erythrocyte adducin subunit alpha)	ADD1 ADDA	0.142594	0.197443	0.688594	0.316147	0.265529	0.477221
EIF3D_HUMAN	5	Eukaryotic translation initiation factor 3 subunit D (eIF3d) (Eukaryotic translation initiation factor 3 subunit 7) (eIF-3-zeta) (eIF3 p66)	EIF3D EIF3S7	0.119092	0.215669	0.773166	0.234937	0.197659	0.47793
RL35A_HUMAN	5	60S ribosomal protein L35a (Cell growth-inhibiting gene 33 protein) (Large ribosomal subunit protein eL33)	RPL35A GIG33	0.0942897	0.177413	0.784581	0.229978	0.193155	0.477998
TNS2_HUMAN	4	Tensin-2 (EC 3.1.3.-) (C1 domain-containing phosphatase and tensin homolog) (C1-TEN) (Tensin-like C1 domain-containing phosphatase)	TNS2 KIAA1075 TENC1	-0.134249	0.72219	0.93183	1.11014	0.933327	0.480004
SPD2B_HUMAN	9	SH3 and PX domain-containing protein 2B (Adapter protein HOFI) (Factor for adipocyte differentiation 49) (Tyrosine kinase substrate with four SH3 domains)	SH3PXD2B FAD49 KIAA1295 TKS4	-0.37641	0.18617	0.13798	-0.192295	0.163735	0.481502
TOIP1_HUMAN	9	Torsin-1A-interacting protein 1 (Lamin-associated protein 1B) (LAP1B)	TOR1AIP1 LAP1	0.165559	0.1001	0.245533	0.131483	0.112107	0.481502
RAN_HUMAN	4	GTP-binding nuclear protein Ran (Androgen receptor-associated protein 24) (GTPase Ran) (Ras-like protein TC4) (Ras-related nuclear protein)	RAN ARA24 OK/SW-cl.81	-0.352222	0.295793	0.455451	-0.387707	0.328056	0.481502
HNRPR_HUMAN	3	Heterogeneous nuclear ribonucleoprotein R (hnRNP R)	HNRNPR HNRPR	0.238123	0.525069	0.821764	0.600046	0.504759	0.481502
GLU2B_HUMAN	6	Glucosidase 2 subunit beta (80K-H protein) (Glucosidase II subunit beta) (Protein kinase C substrate 60.1 kDa protein heavy chain) (PKCSH)	PRKCSH G19P1	-0.357884	0.25945	0.369393	0.368117	0.314237	0.483412
CATA_HUMAN	4	Catalase (EC 1.11.1.6)	CAT	-0.657923	0.793051	0.635097	0.783875	0.667216	0.483412
EIF3L_HUMAN	5	Eukaryotic translation initiation factor 3 subunit L (eIF3l) (Eukaryotic translation initiation factor 3 subunit 6-interacting protein) (Eukaryotic translation initiation factor 3 subunit E-interacting protein)	EIF3L EIF3EIP EIF3S6IP HSPC021 HSPC025 MSTP005	0.203603	0.231935	0.607892	-0.234485	0.200779	0.485184
CD158_HUMAN	3	Coiled-coil domain-containing protein 158	CCDC158	0.255307	0.40571	0.738901	0.356104	0.303199	0.485184
SYSC_HUMAN	4	Serine--tRNA ligase, cytoplasmic (EC 6.1.1.11) (Seryl-tRNA synthetase) (SerRS) (Seryl-tRNA(Ser/Sec) synthetase)	SARS SERS	0.864656	0.364915	0.0822172	0.47122	0.405096	0.487771
SARNP_HUMAN	5	SAP domain-containing ribonucleoprotein (Cytokine-induced protein of 29 kDa) (Nuclear protein Hcc-1) (Proliferation-associated cytokine-inducible protein CIP29)	SARNP HCC1 HSPC316	-0.73998	0.758987	0.559541	-0.965503	0.832269	0.487771
HNRPC_HUMAN	3	Heterogeneous nuclear ribonucleoproteins C1/C2 (hnRNP C1/C2)	HNRNPC HNRPC	0.0582953	0.167335	0.877049	0.235022	0.201109	0.487771
EH1L1_HUMAN	9	EH domain-binding protein 1-like protein 1	EHBP1L1	-0.0986219	0.312657	0.887177	-0.3406	0.296841	0.492104
RL14_HUMAN	5	60S ribosomal protein L14 (CAG-ISL 7) (Large ribosomal subunit protein eL14)	RPL14	-0.119366	0.664943	0.935235	-0.863465	0.751835	0.49426
SAS10_HUMAN	3	Something about silencing protein 10 (Charged amino acid-rich leucine zipper 1) (CRL1) (Disrupter of silencing SAS10) (UTP3 homolog)	UTP3 CRLZ1 SAS10	0.393086	0.388404	0.546163	-0.478117	0.41674	0.497482
RS17_HUMAN	3	40S ribosomal protein S17 (Small ribosomal subunit protein eS17)	RPS17 RPS17L	-0.265107	0.324004	0.639851	-0.393792	0.342961	0.497482
RHG35_HUMAN	4	Rho GTPase-activating protein 35 (Glucocorticoid receptor DNA-binding factor 1) (Glucocorticoid receptor repression factor 1) (GRF-1) (Rho GAP p190A) (p190-A)	ARHGAP35 GRF1 GRLF1 KIAA1722 P190A p190ARHOGAP	0.0193571	0.211203	0.973312	0.283857	0.248265	0.497482
PALLD_HUMAN	10	Palladin (SIH002) (Sarcoma antigen NY-SAR-77)	PALLD KIAA0992 CGI-151	0.0633697	0.213349	0.890481	-0.237894	0.211016	0.501826
SNX3_HUMAN	3	Sorting nexin-3 (Protein SDP3)	SNX3	0.195786	0.414538	0.812437	0.49789	0.440931	0.508658
TALDO_HUMAN	3	Transaldolase (EC 2.2.1.2)	TALDO1 TAL TALDO TALDOR	0.0331629	0.405009	0.977251	-0.500111	0.443595	0.50917
HUWE1_HUMAN	9	E3 ubiquitin-protein ligase HUWE1 (EC 2.3.2.26) (ARF-binding protein 1) (ARF-BP1) (HECT, UBA and WWE domain-containing protein 1) (HECT-type E3 ubiquitin transferase HUWE1) (Homologous to E6AP carboxyl terminus homologous protein 9) (HectH9) (Large structure of UREB1) (LASU1) (Mcl-1 ubiquitin ligase E3) (Mule) (Upstream regulatory element-binding protein 1) (URE-B1) (URE-binding protein 1)	HUWE1 KIAA0312 KIAA1578 UREB1 HSPC272	-0.340088	0.175036	0.156651	-0.184638	0.165643	0.509855
BCLF1_HUMAN	12	Bcl-2-associated transcription factor 1 (Btf) (BCLAF1 and THRAP3 family member 1)	BCLAF1 BTF KIAA0164	-0.0168409	0.139505	0.961115	0.152979	0.137957	0.512525
ZFP91_HUMAN	5	E3 ubiquitin-protein ligase ZFP91 (EC 2.3.2.27) (RING-type E3 ubiquitin transferase ZFP91) (Zinc finger protein 757) (Zinc finger protein 91 homolog) (Zfp-91)	ZFP91 ZNF757 FKSG11	-0.605245	0.290924	0.13148	0.263751	0.237002	0.512563
AAK1_HUMAN	5	AP2-associated protein kinase 1 (EC 2.7.11.1) (Adaptor-associated kinase 1)	AAK1 KIAA1048	0.479593	0.590309	0.639851	0.69207	0.622296	0.512563
MTPN_HUMAN	3	Myotrophin (Protein V-1)	MTPN	-0.7015	0.858158	0.639851	1.28802	1.1522	0.512563
PTN14_HUMAN	3	Tyrosine-protein phosphatase non-receptor type 14 (EC 3.1.3.48) (Protein-tyrosine phosphatase pez)	PTPN14 PEZ PTPD2	0.451209	0.334127	0.385325	0.362513	0.324736	0.512603
KTN1_HUMAN	12	Kinectin (CG-1 antigen) (Kinesin receptor)	KTN1 CG1 KIAA0004	-0.172222	0.0979592	0.211642	0.144189	0.131063	0.515485
RL11_HUMAN	3	60S ribosomal protein L11 (CLL-associated antigen KW-12) (Large ribosomal subunit protein uL5)	RPL11	-0.357377	0.306732	0.470063	0.346687	0.316718	0.527336
EF1B_HUMAN	4	Elongation factor 1-beta (EF-1-beta)	EEF1B2 EEF1B EF1B	-0.522068	0.32268	0.264641	0.354704	0.325792	0.528731
WIPF1_HUMAN	7	WAS/WASL-interacting protein family member 1 (Protein PRPL-2) (Wiskott-Aldrich syndrome protein-interacting protein) (WASP-interacting protein)	WIPF1 WASPIP WIP	0.348052	0.172081	0.138613	-0.253197	0.234175	0.529881
LAP2A_HUMAN	8	Lamina-associated polypeptide 2, isoform alpha (Thymopoietin isoform alpha) (TP alpha) (Thymopoietin-related peptide isoform alpha) (TPRP isoform alpha) [Cleaved into: Thymopoietin (TP) (Splenin); Thymopentin (TP5)]	TMPO LAP2	-0.110813	0.31874	0.877049	0.373201	0.346587	0.529881
PABP4_HUMAN	3	Polyadenylate-binding protein 4 (PABP-4) (Poly(A)-binding protein 4) (Activated-platelet protein 1) (APP-1) (Inducible poly(A)-binding protein) (iPABP)	PABPC4 APP1 PABP4	-0.33081	0.268859	0.438908	0.358782	0.330451	0.530901
CH10_HUMAN	6	10 kDa heat shock protein, mitochondrial (Hsp10) (10 kDa chaperonin) (Chaperonin 10) (CPN10) (Early-pregnancy factor) (EPF)	HSPE1	0.195092	0.399144	0.803021	-0.470189	0.436249	0.531104
EHD2_HUMAN	3	EH domain-containing protein 2 (PAST homolog 2)	EHD2 PAST2	-0.283128	0.21092	0.385716	-0.314227	0.295603	0.545337
HNRPK_HUMAN	5	Heterogeneous nuclear ribonucleoprotein K (hnRNP K) (Transformation up-regulated nuclear protein) (TUNP)	HNRNPK HNRPK	0.26869	0.317072	0.623913	0.333574	0.315045	0.546237
CAP1_HUMAN	8	Adenylyl cyclase-associated protein 1 (CAP 1)	CAP1 CAP	0.0840157	0.152631	0.773166	0.154658	0.146794	0.546839
FKBP3_HUMAN	3	Peptidyl-prolyl cis-trans isomerase FKBP3 (PPIase FKBP3) (EC 5.2.1.8) (25 kDa FK506-binding protein) (25 kDa FKBP) (FKBP-25) (FK506-binding protein 3) (FKBP-3) (Immunophilin FKBP25) (Rapamycin-selective 25 kDa immunophilin) (Rotamase)	FKBP3 FKBP25	0.0132298	0.363772	0.989242	0.506213	0.480113	0.551156
1A03_HUMAN	7	HLA class I histocompatibility antigen, A-3 alpha chain (MHC class I antigen A*3)	HLA-A HLAA	-0.316317	0.12553	0.0562133	-0.117101	0.11258	0.554311
NUP58_HUMAN	3	Nucleoporin p58/p45 (58 kDa nucleoporin) (Nucleoporin-like protein 1)	NUP58 KIAA0410 NUPL1	-0.104494	0.271512	0.855055	0.297428	0.284861	0.556883
SYNE1_HUMAN	4	Nesprin-1 (Enaptin) (KASH domain-containing protein 1) (KASH1) (Myocyte nuclear envelope protein 1) (Myne-1) (Nuclear envelope spectrin repeat protein 1) (Synaptic nuclear envelope protein 1) (Syne-1)	SYNE1 C6orf98 KIAA0796 KIAA1262 KIAA1756 MYNE1	0.389783	0.263089	0.321898	-0.373658	0.360244	0.558249
MOGS_HUMAN	3	Mannosyl-oligosaccharide glucosidase (EC 3.2.1.106) (Processing A-glucosidase I)	MOGS GCS1	-0.191173	0.310998	0.742515	-0.305984	0.294789	0.558249
CWC15_HUMAN	3	Spliceosome-associated protein CWC15 homolog	CWC15 C11orf5 AD-002 HSPC148	0.647503	0.364351	0.2163	0.329258	0.31804	0.559571
STAM1_HUMAN	4	Signal transducing adapter molecule 1 (STAM-1)	STAM STAM1	0.628039	0.3454	0.202979	0.388929	0.37819	0.56119
RL7A_HUMAN	7	60S ribosomal protein L7a (Large ribosomal subunit protein eL8) (PLA-X polypeptide) (Surfeit locus protein 3)	RPL7A SURF-3 SURF3	-0.137841	0.707779	0.930286	-0.635068	0.623979	0.565675
CFA46_HUMAN	3	Cilia- and flagella-associated protein 46 (Tetratricopeptide repeat protein 40)	CFAP46 C10orf123 C10orf124 C10orf92 C10orf93 TTC40	-0.815599	0.386734	0.131381	-0.393984	0.388037	0.572604
SRPK2_HUMAN	4	SRSF protein kinase 2 (EC 2.7.11.1) (SFRS protein kinase 2) (Serine/arginine-rich protein-specific kinase 2) (SR-protein-specific kinase 2) [Cleaved into: SRSF protein kinase 2 N-terminal; SRSF protein kinase 2 C-terminal]	SRPK2	-0.115253	0.25788	0.823893	0.225569	0.223628	0.574132
CATL1_HUMAN	3	Cathepsin L1 (EC 3.4.22.15) (Cathepsin L) (Major excreted protein) (MEP) [Cleaved into: Cathepsin L1 heavy chain; Cathepsin L1 light chain]	CTSL CTSL1	0.131518	0.952399	0.956413	-0.878258	0.868121	0.574132
1433F_HUMAN	4	14-3-3 protein eta (Protein AS1)	YWHAH YWHA1	-0.879603	0.608622	0.340295	0.613382	0.614942	0.581716
SRSF9_HUMAN	3	Serine/arginine-rich splicing factor 9 (Pre-mRNA-splicing factor SRp30C) (Splicing factor, arginine/serine-rich 9)	SRSF9 SFRS9 SRP30C	-0.0285122	0.366159	0.977251	-0.436924	0.437268	0.581716
CAV1_HUMAN	8	Caveolin-1	CAV1 CAV	-0.00713431	0.137984	0.982808	0.111128	0.112779	0.586279
PPM1F_HUMAN	3	Protein phosphatase 1F (EC 3.1.3.16) (Ca(2+)/calmodulin-dependent protein kinase phosphatase) (CaM-kinase phosphatase) (CaMKPase) (Partner of PIX 2) (Protein fem-2 homolog) (hFem-2)	PPM1F KIAA0015 POPX2	-1.00917	0.400778	0.0649937	-0.380397	0.385987	0.589439
SWP70_HUMAN	3	Switch-associated protein 70 (SWAP-70)	SWAP70 KIAA0640 HSPC321	-0.799062	0.3255	0.0736793	0.328536	0.332779	0.589439
SNX6_HUMAN	3	Sorting nexin-6 (TRAF4-associated factor 2) [Cleaved into: Sorting nexin-6, N-terminally processed]	SNX6	-0.324448	0.606773	0.783993	-0.555304	0.562879	0.589439
ARP2_HUMAN	4	Actin-related protein 2 (Actin-like protein 2)	ACTR2 ARP2	0.502821	0.203154	0.0678551	0.21457	0.218812	0.590576
HMGA1_HUMAN	8	High mobility group protein HMG-I/HMG-Y (HMG-I(Y)) (High mobility group AT-hook protein 1) (High mobility group protein A1) (High mobility group protein R)	HMGA1 HMGIY	0.116726	0.240496	0.804017	-0.236531	0.243696	0.592813
TACC1_HUMAN	5	Transforming acidic coiled-coil-containing protein 1 (Gastric cancer antigen Ga55) (Taxin-1)	TACC1 KIAA1103	0.116843	0.515296	0.91741	-0.464497	0.476836	0.592813
DCTN1_HUMAN	4	Dynactin subunit 1 (150 kDa dynein-associated polypeptide) (DAP-150) (DP-150) (p135) (p150-glued)	DCTN1	-0.2705	0.416777	0.725845	0.489436	0.503604	0.594471
TBB4B_HUMAN	5	Tubulin beta-4B chain (Tubulin beta-2 chain) (Tubulin beta-2C chain)	TUBB4B TUBB2C	0.0973915	0.933821	0.965573	-0.746149	0.76923	0.594471
PSMD3_HUMAN	3	26S proteasome non-ATPase regulatory subunit 3 (26S proteasome regulatory subunit RPN3) (26S proteasome regulatory subunit S3) (Proteasome subunit p58)	PSMD3	0.386486	0.640154	0.746703	0.708777	0.730713	0.595753
RPN2_HUMAN	4	Dolichyl-diphosphooligosaccharide--protein glycosyltransferase subunit 2 (Dolichyl-diphosphooligosaccharide--protein glycosyltransferase 63 kDa subunit) (RIBIIR) (Ribophorin II) (RPN-II) (Ribophorin-2)	RPN2	-0.314442	0.535369	0.751057	0.605379	0.626148	0.595753
SC31A_HUMAN	4	Protein transport protein Sec31A (ABP125) (ABP130) (SEC31-like protein 1) (SEC31-related protein A) (Web1-like protein)	SEC31A KIAA0905 SEC31L1 HSPC275 HSPC334	-0.155502	0.374394	0.840756	0.456628	0.472237	0.595753
MPZL1_HUMAN	3	Myelin protein zero-like protein 1 (Protein zero-related)	MPZL1 PZR UNQ849/PRO1787	0.736478	0.686057	0.515394	0.72814	0.754227	0.596017
RL24_HUMAN	6	60S ribosomal protein L24 (60S ribosomal protein L30) (Large ribosomal subunit protein eL24)	RPL24	0.267696	0.194657	0.370674	-0.187493	0.196187	0.600105
PAXI_HUMAN	4	Paxillin	PXN	-0.203378	0.187102	0.506555	-0.168881	0.176473	0.600105
RS11_HUMAN	9	40S ribosomal protein S11 (Small ribosomal subunit protein uS17)	RPS11	0.384211	0.216635	0.209515	0.216476	0.229138	0.604405
ASCC3_HUMAN	4	Activating signal cointegrator 1 complex subunit 3 (EC 3.6.4.12) (ASC-1 complex subunit p200) (ASC1p200) (Helicase, ATP binding 1) (Trip4 complex subunit p200)	ASCC3 HELIC1	-0.427742	0.360008	0.456589	-0.340372	0.358393	0.604405
MYO1E_HUMAN	5	Unconventional myosin-Ie (Myosin-Ic) (Unconventional myosin 1E)	MYO1E MYO1C	-0.243609	0.254377	0.567279	-0.256744	0.270355	0.604405
H0Y2W2_HUMAN	3	ATPase family AAA domain-containing protein 3A (Fragment)	ATAD3A	-0.745157	0.294512	0.0640661	-0.189189	0.201112	0.612772
HEMH_HUMAN	3	Ferrochelatase, mitochondrial (EC 4.99.1.1) (Heme synthase) (Protoheme ferro-lyase)	FECH	0.189099	0.385741	0.803021	-0.361514	0.38626	0.615987
MARE1_HUMAN	5	Microtubule-associated protein RP/EB family member 1 (APC-binding protein EB1) (End-binding protein 1) (EB1)	MAPRE1	0.080695	0.163796	0.802259	0.19556	0.210194	0.616585
NSF_HUMAN	4	Vesicle-fusing ATPase (EC 3.6.4.6) (N-ethylmaleimide-sensitive fusion protein) (NEM-sensitive fusion protein) (Vesicular-fusion protein NSF)	NSF	0.0112855	0.683573	0.992038	-0.563872	0.611164	0.622838
LIMA1_HUMAN	16	LIM domain and actin-binding protein 1 (Epithelial protein lost in neoplasm)	LIMA1 EPLIN SREBP3 PP624	-0.195018	0.0936937	0.124935	0.0868259	0.0957358	0.626638
CALR_HUMAN	17	Calreticulin (CRP55) (Calregulin) (Endoplasmic reticulum resident protein 60) (ERp60) (HACBP) (grp60)	CALR CRTC	0.0803344	0.0429182	0.174924	0.0557903	0.0616568	0.626638
SURF6_HUMAN	3	Surfeit locus protein 6	SURF6 SURF-6	-0.38749	0.28184	0.374486	-0.290968	0.317914	0.626638
DUT_HUMAN	3	Deoxyuridine 5'-triphosphate nucleotidohydrolase, mitochondrial (dUTPase) (EC 3.6.1.23) (dUTP pyrophosphatase)	DUT	-0.219975	0.18198	0.450385	0.138282	0.150749	0.626638
SLK_HUMAN	3	STE20-like serine/threonine-protein kinase (STE20-like kinase) (hSLK) (EC 2.7.11.1) (CTCL tumor antigen se20-9) (STE20-related serine/threonine-protein kinase) (STE20-related kinase) (Serine/threonine-protein kinase 2)	SLK KIAA0204 STK2	-0.31271	0.437268	0.695413	-0.37475	0.40976	0.626638
RCN1_HUMAN	4	Reticulocalbin-1	RCN1 RCN	0.0201535	0.444869	0.985962	-0.402621	0.441201	0.626638
PLOD1_HUMAN	5	Procollagen-lysine,2-oxoglutarate 5-dioxygenase 1 (EC 1.14.11.4) (Lysyl hydroxylase 1) (LH1)	PLOD1 LLH PLOD	0.399211	0.49901	0.649755	-0.482365	0.531469	0.627947
PSD3_HUMAN	4	PH and SEC7 domain-containing protein 3 (Epididymis tissue protein Li 20mP) (Exchange factor for ADP-ribosylation factor guanine nucleotide factor 6 D) (Exchange factor for ARF6 D) (Hepatocellular carcinoma-associated antigen 67) (Pleckstrin homology and SEC7 domain-containing protein 3)	PSD3 EFA6D EFA6R HCA67 KIAA0942	0.212648	0.271461	0.659041	-0.355774	0.393937	0.629022
SF3A1_HUMAN	8	Splicing factor 3A subunit 1 (SF3a120) (Spliceosome-associated protein 114) (SAP 114)	SF3A1 SAP114	0.166691	0.461572	0.870369	-0.340088	0.378513	0.630903
DDX5_HUMAN	8	Probable ATP-dependent RNA helicase DDX5 (EC 3.6.4.13) (DEAD box protein 5) (RNA helicase p68)	DDX5 G17P1 HELR HLR1	0.0613431	0.139143	0.823893	-0.104628	0.117013	0.633804
TM165_HUMAN	3	Transmembrane protein 165 (Transmembrane protein PT27) (Transmembrane protein TPARL)	TMEM165 TPARL	-0.324056	0.183776	0.220739	0.173247	0.193546	0.635277
RL1D1_HUMAN	9	Ribosomal L1 domain-containing protein 1 (CATX-11) (Cellular senescence-inhibited gene protein) (Protein PBK1)	RSL1D1 CATX11 CSIG PBK1 L12	-0.101299	0.137094	0.679973	0.104752	0.117735	0.635277
PPM1G_HUMAN	7	Protein phosphatase 1G (EC 3.1.3.16) (Protein phosphatase 1C) (Protein phosphatase 2C isoform gamma) (PP2C-gamma) (Protein phosphatase magnesium-dependent 1 gamma)	PPM1G PPM1C	0.105209	0.16293	0.726199	-0.146509	0.164562	0.635277
WAC2A_HUMAN	14	WASH complex subunit 2A	WASHC2A FAM21A FAM21B	-0.3991	0.224335	0.205832	0.184449	0.2096	0.639794
CHD3_HUMAN	4	Chromodomain-helicase-DNA-binding protein 3 (CHD-3) (EC 3.6.4.12) (ATP-dependent helicase CHD3) (Mi-2 autoantigen 240 kDa protein) (Mi2-alpha) (Zinc finger helicase) (hZFH)	CHD3	0.664855	0.278354	0.0790922	-0.251657	0.285736	0.64135
HNRPD_HUMAN	3	Heterogeneous nuclear ribonucleoprotein D0 (hnRNP D0) (AU-rich element RNA-binding protein 1)	HNRNPD AUF1 HNRPD	0.932794	0.603903	0.297404	-0.63483	0.72889	0.650755
RAP1A_HUMAN	5	Ras-related protein Rap-1A (C21KG) (G-22K) (GTP-binding protein smg p21A) (Ras-related protein Krev-1)	RAP1A KREV1	-0.236678	0.681019	0.877049	-0.727659	0.839557	0.650755
ADDG_HUMAN	7	Gamma-adducin (Adducin-like protein 70)	ADD3 ADDL	-0.369263	0.244681	0.304964	-0.208905	0.242167	0.651351
PTMS_HUMAN	6	Parathymosin	PTMS	-0.20901	0.675993	0.889979	-0.561034	0.65209	0.653629
PPR18_HUMAN	11	Phostensin (Protein phosphatase 1 F-actin cytoskeleton-targeting subunit) (Protein phosphatase 1 regulatory subunit 18)	PPP1R18 HKMT1098 KIAA1949	0.283647	0.139846	0.136472	0.16744	0.196505	0.655389
GSK3A_HUMAN	3	Glycogen synthase kinase-3 alpha (GSK-3 alpha) (EC 2.7.11.26) (Serine/threonine-protein kinase GSK3A) (EC 2.7.11.1)	GSK3A	-0.170235	0.577709	0.890481	0.50432	0.587739	0.655389
COX41_HUMAN	3	Cytochrome c oxidase subunit 4 isoform 1, mitochondrial (Cytochrome c oxidase polypeptide IV) (Cytochrome c oxidase subunit IV isoform 1) (COX IV-1)	COX4I1 COX4	-0.0453725	0.318815	0.954752	0.267359	0.312763	0.655389
UBP2L_HUMAN	11	Ubiquitin-associated protein 2-like (Protein NICE-4)	UBAP2L KIAA0144 NICE4	-0.0445336	0.34976	0.958875	0.314087	0.370459	0.655389
ZCCHV_HUMAN	8	Zinc finger CCCH-type antiviral protein 1 (ADP-ribosyltransferase diphtheria toxin-like 13) (ARTD13) (Zinc finger CCCH domain-containing protein 2) (Zinc finger antiviral protein) (ZAP)	ZC3HAV1 ZC3HDC2 PRO1677	0.911626	0.561826	0.259115	0.4625	0.54875	0.659389
MRP_HUMAN	4	MARCKS-related protein (MARCKS-like protein 1) (Macrophage myristoylated alanine-rich C kinase substrate) (Mac-MARCKS) (MacMARCKS)	MARCKSL1 MLP MRP	-0.000508712	0.405178	0.999004	-0.30685	0.362462	0.659389
HXK1_HUMAN	3	Hexokinase-1 (EC 2.7.1.1) (Brain form hexokinase) (Hexokinase type I) (HK I)	HK1	-0.662742	0.439617	0.312162	0.317626	0.377186	0.662865
LIMC1_HUMAN	5	LIM and calponin homology domains-containing protein 1	LIMCH1 KIAA1102	0.395345	0.180468	0.110779	-0.190029	0.227773	0.662925
CCD50_HUMAN	5	Coiled-coil domain-containing protein 50 (Protein Ymer)	CCDC50 C3orf6	-0.159728	0.289293	0.773166	-0.220217	0.264038	0.662925
PAWR_HUMAN	6	PRKC apoptosis WT1 regulator protein (Prostate apoptosis response 4 protein) (Par-4)	PAWR PAR4	-0.0197746	0.407824	0.984251	0.311915	0.373774	0.662925
DBLOH_HUMAN	3	Diablo homolog, mitochondrial (Direct IAP-binding protein with low pI) (Second mitochondria-derived activator of caspase) (Smac)	DIABLO SMAC	0.0159084	0.382641	0.987158	-0.33279	0.396531	0.662925
ROA0_HUMAN	3	Heterogeneous nuclear ribonucleoprotein A0 (hnRNP A0)	HNRNPA0 HNRPA0	0.376235	0.391078	0.567279	0.355752	0.436714	0.681788
NDUS3_HUMAN	3	NADH dehydrogenase [ubiquinone] iron-sulfur protein 3, mitochondrial (EC 1.6.5.3) (EC 1.6.99.3) (Complex I-30kD) (CI-30kD) (NADH-ubiquinone oxidoreductase 30 kDa subunit)	NDUFS3	0.0996134	0.333976	0.890481	-0.263069	0.323537	0.682148
EPS15_HUMAN	3	Epidermal growth factor receptor substrate 15 (Protein Eps15) (Protein AF-1p)	EPS15 AF1P	1.59262	0.679232	0.0896117	0.445009	0.55905	0.687589
RS2_HUMAN	9	40S ribosomal protein S2 (40S ribosomal protein S4) (Protein LLRep3) (Small ribosomal subunit protein uS5)	RPS2 RPS4	0.362747	0.161742	0.0973317	-0.15004	0.189606	0.687589
GUAA_HUMAN	3	GMP synthase [glutamine-hydrolyzing] (EC 6.3.5.2) (GMP synthetase) (Glutamine amidotransferase)	GMPS	-0.642282	0.392165	0.261299	0.355534	0.445928	0.687589
IF4G2_HUMAN	6	Eukaryotic translation initiation factor 4 gamma 2 (eIF-4-gamma 2) (eIF-4G 2) (eIF4G 2) (Death-associated protein 5) (DAP-5) (p97)	EIF4G2 DAP5 OK/SW-cl.75	0.177316	0.145933	0.441991	-0.120002	0.151333	0.687589
FAS_HUMAN	13	Fatty acid synthase (EC 2.3.1.85) [Includes: [Acyl-carrier-protein] S-acetyltransferase (EC 2.3.1.38); [Acyl-carrier-protein] S-malonyltransferase (EC 2.3.1.39); 3-oxoacyl-[acyl-carrier-protein] synthase (EC 2.3.1.41); 3-oxoacyl-[acyl-carrier-protein] reductase (EC 1.1.1.100); 3-hydroxyacyl-[acyl-carrier-protein] dehydratase (EC 4.2.1.59); Enoyl-[acyl-carrier-protein] reductase (EC 1.3.1.39); Ole…	FASN FAS	-0.188357	0.164101	0.470684	0.120792	0.152948	0.687589
EMAL1_HUMAN	5	Echinoderm microtubule-associated protein-like 1 (EMAP-1) (HuEMAP-1)	EML1 EMAP1 EMAPL EMAPL1	-0.275204	0.258368	0.518108	0.288854	0.361234	0.687589
CDC5L_HUMAN	8	Cell division cycle 5-like protein (Cdc5-like protein) (Pombe cdc5-related protein)	CDC5L KIAA0432 PCDC5RP	-0.448287	0.499105	0.597208	-0.36152	0.45713	0.687589
PCBP3_HUMAN	3	Poly(rC)-binding protein 3 (Alpha-CP3) (PCBP3-overlapping transcript) (PCBP3-overlapping transcript 1)	PCBP3 PCBP3-OT1 PCBP3OT	0.0402648	0.122162	0.884328	0.097473	0.122065	0.687589
RS10_HUMAN	4	40S ribosomal protein S10 (Small ribosomal subunit protein eS10)	RPS10	-0.0407131	0.123349	0.884328	-0.121168	0.152743	0.687589
MCM2_HUMAN	3	DNA replication licensing factor MCM2 (EC 3.6.4.12) (Minichromosome maintenance protein 2 homolog) (Nuclear protein BM28)	MCM2 BM28 CCNL1 CDCL1 KIAA0030	-0.513676	0.380246	0.385325	-0.27359	0.345991	0.689393
APOB_HUMAN	14	Apolipoprotein B-100 (Apo B-100) [Cleaved into: Apolipoprotein B-48 (Apo B-48)]	APOB	-0.07107	0.129735	0.773782	-0.102641	0.131853	0.691073
RHG01_HUMAN	4	Rho GTPase-activating protein 1 (CDC42 GTPase-activating protein) (GTPase-activating protein rhoGAP) (Rho-related small GTPase protein activator) (Rho-type GTPase-activating protein 1) (p50-RhoGAP)	ARHGAP1 CDC42GAP RHOGAP1	0.269845	0.538463	0.795817	0.528132	0.675569	0.691073
MIC19_HUMAN	4	MICOS complex subunit MIC19 (Coiled-coil-helix-coiled-coil-helix domain-containing protein 3)	CHCHD3 MIC19 MINOS3	0.0689714	0.269133	0.902459	0.237967	0.303155	0.691073
SSH3_HUMAN	3	Protein phosphatase Slingshot homolog 3 (EC 3.1.3.16) (EC 3.1.3.48) (SSH-like protein 3) (SSH-3L) (hSSH-3L)	SSH3 SSH3L	0.273231	0.309684	0.607868	0.260851	0.333364	0.691895
SH3L3_HUMAN	5	SH3 domain-binding glutamic acid-rich-like protein 3 (SH3 domain-binding protein 1) (SH3BP-1)	SH3BGRL3 P1725	-0.269655	0.697369	0.855055	-0.499161	0.643335	0.694447
DX39A_HUMAN	5	ATP-dependent RNA helicase DDX39A (EC 3.6.4.13) (DEAD box protein 39) (Nuclear RNA helicase URH49)	DDX39A DDX39	0.256627	0.170206	0.308171	-0.136786	0.176651	0.694864
ERLN1_HUMAN	3	Erlin-1 (Endoplasmic reticulum lipid raft-associated protein 1) (Protein KE04) (Stomatin-prohibitin-flotillin-HflC/K domain-containing protein 1) (SPFH domain-containing protein 1)	ERLIN1 C10orf69 KE04 KEO4 SPFH1	-0.224552	0.339014	0.724405	-0.216308	0.278775	0.694864
MRCKB_HUMAN	4	Serine/threonine-protein kinase MRCK beta (EC 2.7.11.1) (CDC42-binding protein kinase beta) (CDC42BP-beta) (DMPK-like beta) (Myotonic dystrophy kinase-related CDC42-binding kinase beta) (MRCK beta) (Myotonic dystrophy protein kinase-like beta)	CDC42BPB KIAA1124	0.474406	0.350866	0.383224	0.306389	0.397554	0.697212
PGK1_HUMAN	14	Phosphoglycerate kinase 1 (EC 2.7.2.3) (Cell migration-inducing gene 10 protein) (Primer recognition protein 2) (PRP 2)	PGK1 PGKA MIG10 OK/SW-cl.110	0.404413	0.239227	0.232761	-0.197834	0.258968	0.697348
ERP29_HUMAN	5	Endoplasmic reticulum resident protein 29 (ERp29) (Endoplasmic reticulum resident protein 28) (ERp28) (Endoplasmic reticulum resident protein 31) (ERp31)	ERP29 C12orf8 ERP28	-0.454205	0.431744	0.523222	0.303123	0.39507	0.697348
PABP1_HUMAN	5	Polyadenylate-binding protein 1 (PABP-1) (Poly(A)-binding protein 1)	PABPC1 PAB1 PABP1 PABPC2	1.07448	0.726011	0.321051	0.537294	0.70184	0.697919
PSA7_HUMAN	4	Proteasome subunit alpha type-7 (EC 3.4.25.1) (Proteasome subunit RC6-1) (Proteasome subunit XAPC7)	PSMA7 HSPC	0.11632	0.159096	0.686056	0.142034	0.186353	0.699318
LDHA_HUMAN	8	L-lactate dehydrogenase A chain (LDH-A) (EC 1.1.1.27) (Cell proliferation-inducing gene 19 protein) (LDH muscle subunit) (LDH-M) (Renal carcinoma antigen NY-REN-59)	LDHA PIG19	-0.112497	0.109459	0.532487	0.0776994	0.102948	0.700159
USO1_HUMAN	3	General vesicular transport factor p115 (Protein USO1 homolog) (Transcytosis-associated protein) (TAP) (Vesicle-docking protein)	USO1 VDP	1.61874	1.12513	0.346717	0.729405	0.970284	0.700912
RL6_HUMAN	16	60S ribosomal protein L6 (Large ribosomal subunit protein eL6) (Neoplasm-related protein C140) (Tax-responsive enhancer element-binding protein 107) (TaxREB107)	RPL6 TXREB1	-0.179322	0.146011	0.432294	-0.108129	0.144695	0.700912
TRIPC_HUMAN	6	E3 ubiquitin-protein ligase TRIP12 (EC 2.3.2.26) (E3 ubiquitin-protein ligase for Arf) (ULF) (HECT-type E3 ubiquitin transferase TRIP12) (Thyroid receptor-interacting protein 12) (TR-interacting protein 12) (TRIP-12)	TRIP12 KIAA0045 ULF	0.57434	0.517377	0.493909	-0.363745	0.485489	0.700912
TYB10_HUMAN	5	Thymosin beta-10	TMSB10 PTMB10 THYB10	-0.66615	0.778708	0.618978	-0.63219	0.841609	0.700912
KCD12_HUMAN	4	BTB/POZ domain-containing protein KCTD12 (Pfetin) (Predominantly fetal expressed T1 domain)	KCTD12 C13orf2 KIAA1778 PFET1	0.127694	0.452866	0.893338	0.378904	0.504648	0.700912
MPRI_HUMAN	5	Cation-independent mannose-6-phosphate receptor (CI Man-6-P receptor) (CI-MPR) (M6PR) (300 kDa mannose 6-phosphate receptor) (MPR 300) (Insulin-like growth factor 2 receptor) (Insulin-like growth factor II receptor) (IGF-II receptor) (M6P/IGF2 receptor) (M6P/IGF2R) (CD antigen CD222)	IGF2R MPRI	-0.162346	0.249089	0.725845	-0.216385	0.290411	0.703001
LRBA_HUMAN	4	Lipopolysaccharide-responsive and beige-like anchor protein (Beige-like protein) (CDC4-like protein)	LRBA BGL CDC4L LBA	0.43864	0.212302	0.135539	-0.1486	0.201949	0.71013
TFR1_HUMAN	3	Transferrin receptor protein 1 (TR) (TfR) (TfR1) (Trfr) (T9) (p90) (CD antigen CD71) [Cleaved into: Transferrin receptor protein 1, serum form (sTfR)]	TFRC	-1.12637	0.511638	0.113156	-0.486309	0.664226	0.713831
ATPA_HUMAN	10	ATP synthase subunit alpha, mitochondrial (ATP synthase F1 subunit alpha)	ATP5F1A ATP5A ATP5A1 ATP5AL2 ATPM	-0.128299	0.403322	0.887177	-0.283019	0.392289	0.71732
CPIN1_HUMAN	5	Anamorsin (Cytokine-induced apoptosis inhibitor 1) (Fe-S cluster assembly protein DRE2 homolog)	CIAPIN1 CUA001 PRO0915	0.509842	0.248656	0.13667	0.260043	0.362415	0.718329
NHRF1_HUMAN	4	Na(+)/H(+) exchange regulatory cofactor NHE-RF1 (NHERF-1) (Ezrin-radixin-moesin-binding phosphoprotein 50) (EBP50) (Regulatory cofactor of Na(+)/H(+) exchanger) (Sodium-hydrogen exchanger regulatory factor 1) (Solute carrier family 9 isoform A3 regulatory factor 1)	SLC9A3R1 NHERF NHERF1	0.52523	0.264513	0.152981	0.215035	0.299732	0.718329
RM14_HUMAN	3	39S ribosomal protein L14, mitochondrial (L14mt) (MRP-L14) (39S ribosomal protein L32, mitochondrial) (L32mt) (MRP-L32) (Mitochondrial large ribosomal subunit protein uL14m)	MRPL14 MRPL32 RPML32	-0.433643	0.338757	0.421769	0.22106	0.305532	0.718329
H2AY_HUMAN	4	Core histone macro-H2A.1 (Histone macroH2A1) (mH2A1) (Histone H2A.y) (H2A/y) (Medulloblastoma antigen MU-MB-50.205)	H2AFY MACROH2A1	-0.435922	0.563481	0.666503	0.307063	0.428197	0.718329
TCPD_HUMAN	5	T-complex protein 1 subunit delta (TCP-1-delta) (CCT-delta) (Stimulator of TAR RNA-binding)	CCT4 CCTD SRB	0.0931157	0.322038	0.890481	-0.189498	0.26302	0.718329
COR1C_HUMAN	11	Coronin-1C (Coronin-3) (hCRNN4)	CORO1C CRN2 CRNN4	-0.447823	0.386491	0.467148	-0.28452	0.399321	0.71838
SCRIB_HUMAN	3	Protein scribble homolog (Scribble) (hScrib) (Protein LAP4)	SCRIB CRIB1 KIAA0147 LAP4 SCRB1 VARTUL	0.259627	0.311299	0.635097	-0.255912	0.359182	0.720837
TBB3_HUMAN	9	Tubulin beta-3 chain (Tubulin beta-4 chain) (Tubulin beta-III)	TUBB3 TUBB4	0.0358092	0.332694	0.964485	0.224794	0.31976	0.724658
HS105_HUMAN	10	Heat shock protein 105 kDa (Antigen NY-CO-25) (Heat shock 110 kDa protein)	HSPH1 HSP105 HSP110 KIAA0201	0.0679756	0.177833	0.855055	-0.120097	0.171503	0.72485
AK17A_HUMAN	4	A-kinase anchor protein 17A (AKAP-17A) (721P) (B-lymphocyte antigen) (Protein XE7) (Protein kinase A-anchoring protein 17A) (PRKA17A) (Splicing factor, arginine/serine-rich 17A)	AKAP17A CXYorf3 DXYS155E SFRS17A XE7	-0.17937	0.299025	0.746703	-0.218803	0.31638	0.73283
RS27A_HUMAN	3	Ubiquitin-40S ribosomal protein S27a (Ubiquitin carboxyl extension protein 80) [Cleaved into: Ubiquitin; 40S ribosomal protein S27a (Small ribosomal subunit protein eS31)]	RPS27A UBA80 UBCEP1	-0.210102	0.252632	0.635097	-0.200697	0.291216	0.735255
HMGN1_HUMAN	3	Non-histone chromosomal protein HMG-14 (High mobility group nucleosome-binding domain-containing protein 1)	HMGN1 HMG14	0.244157	0.472201	0.789393	0.309262	0.450284	0.736416
RUFY1_HUMAN	4	RUN and FYVE domain-containing protein 1 (FYVE-finger protein EIP1) (La-binding protein 1) (Rab4-interacting protein) (Zinc finger FYVE domain-containing protein 12)	RUFY1 RABIP4 ZFYVE12	-0.0928087	0.35287	0.899445	0.225241	0.330303	0.738746
HNRL2_HUMAN	3	Heterogeneous nuclear ribonucleoprotein U-like protein 2 (Scaffold-attachment factor A2) (SAF-A2)	HNRNPUL2 HNRPUL2	-0.96631	0.434682	0.109833	-0.157752	0.233285	0.743179
CAND1_HUMAN	4	Cullin-associated NEDD8-dissociated protein 1 (Cullin-associated and neddylation-dissociated protein 1) (TBP-interacting protein of 120 kDa A) (TBP-interacting protein 120A) (p120 CAND1)	CAND1 KIAA0829 TIP120 TIP120A	-0.301283	0.229352	0.403178	-0.225049	0.333135	0.743179
VINEX_HUMAN	3	Vinexin (SH3-containing adapter molecule 1) (SCAM-1) (Sorbin and SH3 domain-containing protein 3)	SORBS3 SCAM1	0.210901	0.78914	0.898591	0.501855	0.745237	0.743602
TNR6B_HUMAN	3	Trinucleotide repeat-containing gene 6B protein	TNRC6B KIAA1093	-0.275416	0.870298	0.887177	-0.509062	0.758078	0.745506
EXOC1_HUMAN	3	Exocyst complex component 1 (Exocyst complex component Sec3)	EXOC1 SEC3 SEC3L1 BM-012	0.87528	0.388428	0.104507	-0.249603	0.376863	0.74594
CHM4B_HUMAN	3	Charged multivesicular body protein 4b (Chromatin-modifying protein 4b) (CHMP4b) (SNF7 homolog associated with Alix 1) (SNF7-2) (hSnf7-2) (Vacuolar protein sorting-associated protein 32-2) (Vps32-2) (hVps32-2)	CHMP4B C20orf178 SHAX1	0.882754	0.425659	0.134368	0.255733	0.387582	0.74594
PSMD2_HUMAN	6	26S proteasome non-ATPase regulatory subunit 2 (26S proteasome regulatory subunit RPN1) (26S proteasome regulatory subunit S2) (26S proteasome subunit p97) (Protein 55.11) (Tumor necrosis factor type 1 receptor-associated protein 2)	PSMD2 TRAP2	0.21422	0.12356	0.22335	0.114546	0.173885	0.74594
RSSA_HUMAN	6	40S ribosomal protein SA (37 kDa laminin receptor precursor) (37LRP) (37/67 kDa laminin receptor) (LRP/LR) (67 kDa laminin receptor) (67LR) (Colon carcinoma laminin-binding protein) (Laminin receptor 1) (LamR) (Laminin-binding protein precursor p40) (LBP/p40) (Multidrug resistance-associated protein MGr1-Ag) (NEM/1CHD4) (Small ribosomal subunit protein uS2)	RPSA LAMBR LAMR1	0.469189	0.62674	0.678625	0.412233	0.625473	0.74594
SYYC_HUMAN	7	Tyrosine--tRNA ligase, cytoplasmic (EC 6.1.1.1) (Tyrosyl-tRNA synthetase) (TyrRS) [Cleaved into: Tyrosine--tRNA ligase, cytoplasmic, N-terminally processed]	YARS	0.163776	0.230887	0.695413	0.148929	0.22598	0.74594
MYL6B_HUMAN	3	Myosin light chain 6B (Myosin light chain 1 slow-twitch muscle A isoform) (MLC1sa) (Smooth muscle and nonmuscle myosin light chain alkali 6B)	MYL6B MLC1SA	-0.268719	0.530504	0.795038	-0.302156	0.455696	0.74594
KTHY_HUMAN	3	Thymidylate kinase (EC 2.7.4.9) (dTMP kinase)	DTYMK CDC8 TMPK TYMK	-0.0612012	0.205185	0.890481	0.168259	0.252568	0.74594
EFHD2_HUMAN	4	EF-hand domain-containing protein D2 (Swiprosin-1)	EFHD2 SWS1	-0.338672	0.224264	0.308631	-0.166702	0.254347	0.748141
GOLI4_HUMAN	5	Golgi integral membrane protein 4 (Golgi integral membrane protein, cis) (GIMPc) (Golgi phosphoprotein 4) (Golgi-localized phosphoprotein of 130 kDa) (Golgi phosphoprotein of 130 kDa)	GOLIM4 GIMPC GOLPH4 GPP130	-0.020291	0.619319	0.989525	0.391062	0.598368	0.748141
UBE2N_HUMAN	3	Ubiquitin-conjugating enzyme E2 N (EC 2.3.2.23) (Bendless-like ubiquitin-conjugating enzyme) (E2 ubiquitin-conjugating enzyme N) (Ubc13) (UbcH13) (Ubiquitin carrier protein N) (Ubiquitin-protein ligase N)	UBE2N BLU	-0.347174	0.778619	0.823893	0.544624	0.832334	0.748272
MYH9_HUMAN	54	Myosin-9 (Cellular myosin heavy chain, type A) (Myosin heavy chain 9) (Myosin heavy chain, non-muscle IIa) (Non-muscle myosin heavy chain A) (NMMHC-A) (Non-muscle myosin heavy chain IIa) (NMMHC II-a) (NMMHC-IIA)	MYH9	-0.00916323	0.0289783	0.887177	-0.0200021	0.0309021	0.748294
DHX15_HUMAN	6	Pre-mRNA-splicing factor ATP-dependent RNA helicase DHX15 (EC 3.6.4.13) (ATP-dependent RNA helicase #46) (DEAH box protein 15)	DHX15 DBP1 DDX15	0.165829	0.175537	0.575348	-0.120586	0.185799	0.748422
NEB2_HUMAN	3	Neurabin-2 (Neurabin-II) (Protein phosphatase 1 regulatory subunit 9B) (Spinophilin)	PPP1R9B PPP1R6	0.257787	0.329479	0.662044	0.265687	0.411673	0.748422
MPPB_HUMAN	3	Mitochondrial-processing peptidase subunit beta (EC 3.4.24.64) (Beta-MPP) (P-52)	PMPCB MPPB	-0.332635	0.504575	0.725845	0.319003	0.495324	0.748422
ROA3_HUMAN	4	Heterogeneous nuclear ribonucleoprotein A3 (hnRNP A3)	HNRNPA3 HNRPA3	0.268469	0.632724	0.83389	-0.383587	0.595678	0.748422
COPD_HUMAN	6	Coatomer subunit delta (Archain) (Delta-coat protein) (Delta-COP)	ARCN1 COPD	0.089756	0.263584	0.878806	-0.126305	0.195649	0.748422
HNRH1_HUMAN	3	Heterogeneous nuclear ribonucleoprotein H (hnRNP H) [Cleaved into: Heterogeneous nuclear ribonucleoprotein H, N-terminally processed]	HNRNPH1 HNRPH HNRPH1	0.310058	0.908607	0.878806	0.587648	0.913438	0.748422
GARS_HUMAN	4	Glycine--tRNA ligase (EC 3.6.1.17) (EC 6.1.1.14) (Diadenosine tetraphosphate synthetase) (AP-4-A synthetase) (Glycyl-tRNA synthetase) (GlyRS)	GARS	0.0779534	0.317805	0.90658	0.167429	0.257741	0.748422
STMN1_HUMAN	9	Stathmin (Leukemia-associated phosphoprotein p18) (Metablastin) (Oncoprotein 18) (Op18) (Phosphoprotein p19) (pp19) (Prosolin) (Protein Pr22) (pp17)	STMN1 C1orf215 LAP18 OP18	-0.0606527	0.273227	0.920205	0.174388	0.270579	0.748422
UBP10_HUMAN	6	Ubiquitin carboxyl-terminal hydrolase 10 (EC 3.4.19.12) (Deubiquitinating enzyme 10) (Ubiquitin thioesterase 10) (Ubiquitin-specific-processing protease 10)	USP10 KIAA0190	-0.6928	0.508213	0.374393	-0.276038	0.431902	0.748565
FLOT2_HUMAN	4	Flotillin-2 (Epidermal surface antigen) (ESA) (Membrane component chromosome 17 surface marker 1)	FLOT2 ESA1 M17S1	-0.566668	0.471393	0.450385	0.268065	0.423774	0.750147
SMAP_HUMAN	4	Small acidic protein	SMAP C11orf58	-0.581414	0.534496	0.505811	0.385882	0.61319	0.750147
AL9A1_HUMAN	3	4-trimethylaminobutyraldehyde dehydrogenase (TMABADH) (EC 1.2.1.47) (Aldehyde dehydrogenase E3 isozyme) (Aldehyde dehydrogenase family 9 member A1) (EC 1.2.1.3) (Gamma-aminobutyraldehyde dehydrogenase) (EC 1.2.1.19) (R-aminobutyraldehyde dehydrogenase) [Cleaved into: 4-trimethylaminobutyraldehyde dehydrogenase, N-terminally processed]	ALDH9A1 ALDH4 ALDH7 ALDH9	0.389325	0.427608	0.596589	-0.249221	0.393755	0.750147
PRS4_HUMAN	4	26S proteasome regulatory subunit 4 (P26s4) (26S proteasome AAA-ATPase subunit RPT2) (Proteasome 26S subunit ATPase 1)	PSMC1	-0.0944762	0.208764	0.821764	-0.119929	0.189801	0.750147
RAB7A_HUMAN	5	Ras-related protein Rab-7a	RAB7A RAB7	-0.103614	0.273871	0.85815	-0.170566	0.270026	0.750147
GANAB_HUMAN	10	Neutral alpha-glucosidase AB (EC 3.2.1.84) (Alpha-glucosidase 2) (Glucosidase II subunit alpha)	GANAB G2AN KIAA0088	-0.0347143	0.161996	0.925102	0.122082	0.19465	0.750904
IF4B_HUMAN	7	Eukaryotic translation initiation factor 4B (eIF-4B)	EIF4B	0.223628	0.153529	0.328836	-0.0884862	0.142321	0.755402
MBOA7_HUMAN	3	Lysophospholipid acyltransferase 7 (LPLAT 7) (EC 2.3.1.-) (1-acylglycerophosphatidylinositol O-acyltransferase) (EC 2.3.1.n4) (Bladder and breast carcinoma-overexpressed gene 1 protein) (Leukocyte receptor cluster member 4) (Lysophosphatidylinositol acyltransferase) (LPIAT) (Lyso-PI acyltransferase) (Membrane-bound O-acyltransferase domain-containing protein 7) (O-acyltransferase domain-containin…	MBOAT7 BB1 LENG4 OACT7	-0.192595	0.316086	0.745457	-0.208134	0.336328	0.757065
EF2_HUMAN	19	Elongation factor 2 (EF-2)	EEF2 EF2	-0.113753	0.395145	0.890481	-0.248965	0.405011	0.757065
PGAM1_HUMAN	5	Phosphoglycerate mutase 1 (EC 5.4.2.11) (EC 5.4.2.4) (BPG-dependent PGAM 1) (Phosphoglycerate mutase isozyme B) (PGAM-B)	PGAM1 PGAMA CDABP0006	-0.294037	0.213375	0.370674	0.173451	0.283442	0.760691
UBR4_HUMAN	9	E3 ubiquitin-protein ligase UBR4 (EC 2.3.2.27) (600 kDa retinoblastoma protein-associated factor) (N-recognin-4) (RING-type E3 ubiquitin transferase UBR4) (Retinoblastoma-associated factor of 600 kDa) (RBAF600) (p600) (Zinc finger UBR1-type protein 1)	UBR4 KIAA0462 KIAA1307 RBAF600 ZUBR1	0.151015	0.573962	0.899445	0.342848	0.56306	0.761087
MARE3_HUMAN	3	Microtubule-associated protein RP/EB family member 3 (EB1 protein family member 3) (EBF3) (End-binding protein 3) (EB3) (RP3)	MAPRE3	-0.0747201	0.277026	0.898591	0.162654	0.267537	0.763039
SYNC_HUMAN	3	Asparagine--tRNA ligase, cytoplasmic (EC 6.1.1.22) (Asparaginyl-tRNA synthetase) (AsnRS)	NARS	-0.308594	0.34072	0.597029	0.240886	0.401179	0.765983
CAVN3_HUMAN	6	Caveolae-associated protein 3 (Cavin-3) (Protein kinase C delta-binding protein) (Serum deprivation response factor-related gene product that binds to C-kinase) (hSRBC)	CAVIN3 PRKCDBP SRBC	-0.115917	0.752053	0.947248	-0.403927	0.679494	0.768412
IF6_HUMAN	3	Eukaryotic translation initiation factor 6 (eIF-6) (B(2)GCN homolog) (B4 integrin interactor) (CAB) (p27(BBP))	EIF6 EIF3A ITGB4BP OK/SW-cl.27	0.253655	0.660413	0.855055	0.395611	0.669007	0.769815
PAPS2_HUMAN	3	Bifunctional 3'-phosphoadenosine 5'-phosphosulfate synthase 2 (PAPS synthase 2) (PAPSS 2) (Sulfurylase kinase 2) (SK 2) (SK2) [Includes: Sulfate adenylyltransferase (EC 2.7.7.4) (ATP-sulfurylase) (Sulfate adenylate transferase) (SAT); Adenylyl-sulfate kinase (EC 2.7.1.25) (3'-phosphoadenosine-5'-phosphosulfate synthase) (APS kinase) (Adenosine-5'-phosphosulfate 3'-phosphotransferase) (Adenylylsul…	PAPSS2 ATPSK2	0.171373	0.189701	0.597208	0.153605	0.263697	0.773541
ACLY_HUMAN	10	ATP-citrate synthase (EC 2.3.3.8) (ATP-citrate (pro-S-)-lyase) (ACL) (Citrate cleavage enzyme)	ACLY	-0.105269	0.11959	0.604105	-0.0498056	0.0859363	0.773541
KINH_HUMAN	9	Kinesin-1 heavy chain (Conventional kinesin heavy chain) (Ubiquitous kinesin heavy chain) (UKHC)	KIF5B KNS KNS1	0.56467	0.451095	0.425123	0.26272	0.469683	0.789103
SRSF7_HUMAN	3	Serine/arginine-rich splicing factor 7 (Splicing factor 9G8) (Splicing factor, arginine/serine-rich 7)	SRSF7 SFRS7	0.229085	0.364946	0.739352	0.216438	0.386581	0.790341
PUR2_HUMAN	4	Trifunctional purine biosynthetic protein adenosine-3 [Includes: Phosphoribosylamine--glycine ligase (EC 6.3.4.13) (Glycinamide ribonucleotide synthetase) (GARS) (Phosphoribosylglycinamide synthetase); Phosphoribosylformylglycinamidine cyclo-ligase (EC 6.3.3.1) (AIR synthase) (AIRS) (Phosphoribosyl-aminoimidazole synthetase); Phosphoribosylglycinamide formyltransferase (EC 2.1.2.2) (5'-phosphorib…	GART PGFT PRGS	-0.29863	0.433313	0.706861	0.20252	0.363134	0.790489
SCAM3_HUMAN	9	Secretory carrier-associated membrane protein 3 (Secretory carrier membrane protein 3)	SCAMP3 C1orf3 PROPIN1	0.282599	0.436459	0.725845	-0.272659	0.493206	0.792168
RS23_HUMAN	6	40S ribosomal protein S23 (Small ribosomal subunit protein uS12)	RPS23	-0.167858	0.185194	0.596589	-0.0972839	0.177385	0.796046
POGZ_HUMAN	3	Pogo transposable element with ZNF domain (Suppressor of hairy wing homolog 5) (Zinc finger protein 280E) (Zinc finger protein 635)	POGZ KIAA0461 SUHW5 ZNF280E ZNF635 Nbla00003	-0.91736	0.418994	0.11554	0.183572	0.3357	0.797594
ANXA2_HUMAN	6	Annexin A2 (Annexin II) (Annexin-2) (Calpactin I heavy chain) (Calpactin-1 heavy chain) (Chromobindin-8) (Lipocortin II) (Placental anticoagulant protein IV) (PAP-IV) (Protein I) (p36)	ANXA2 ANX2 ANX2L4 CAL1H LPC2D	-0.0315793	0.891306	0.989242	-0.433235	0.795504	0.797594
PSMD4_HUMAN	9	26S proteasome non-ATPase regulatory subunit 4 (26S proteasome regulatory subunit RPN10) (26S proteasome regulatory subunit S5A) (Antisecretory factor 1) (AF) (ASF) (Multiubiquitin chain-binding protein)	PSMD4 MCB1	0.138863	0.80631	0.939273	0.450821	0.834153	0.799666
MINK1_HUMAN	5	Misshapen-like kinase 1 (EC 2.7.11.1) (GCK family kinase MiNK) (MAPK/ERK kinase kinase kinase 6) (MEK kinase kinase 6) (MEKKK 6) (Misshapen/NIK-related kinase) (Mitogen-activated protein kinase kinase kinase kinase 6)	MINK1 B55 MAP4K6 MINK YSK2 ZC3	0.273522	0.228922	0.452185	0.16926	0.316628	0.804175
P4HA2_HUMAN	3	Prolyl 4-hydroxylase subunit alpha-2 (4-PH alpha-2) (EC 1.14.11.2) (Procollagen-proline,2-oxoglutarate-4-dioxygenase subunit alpha-2)	P4HA2 UNQ290/PRO330	-0.212869	0.995519	0.925102	0.504675	0.941644	0.804175
HSP72_HUMAN	5	Heat shock-related 70 kDa protein 2 (Heat shock 70 kDa protein 2)	HSPA2	-0.13944	1.10343	0.958875	0.630532	1.18159	0.804175
PCNP_HUMAN	5	PEST proteolytic signal-containing nuclear protein (PCNP) (PEST-containing nuclear protein)	PCNP	-0.0728606	0.682648	0.964485	-0.366372	0.695929	0.808827
TBCB_HUMAN	6	Tubulin-folding cofactor B (Cytoskeleton-associated protein 1) (Cytoskeleton-associated protein CKAPI) (Tubulin-specific chaperone B)	TBCB CG22 CKAP1	-0.401398	0.225673	0.2103	-0.108779	0.208109	0.809477
SFPQ_HUMAN	8	Splicing factor, proline- and glutamine-rich (100 kDa DNA-pairing protein) (hPOMp100) (DNA-binding p52/p100 complex, 100 kDa subunit) (Polypyrimidine tract-binding protein-associated-splicing factor) (PSF) (PTB-associated-splicing factor)	SFPQ PSF	0.171855	0.147188	0.463667	0.0822299	0.157158	0.809477
EIF3E_HUMAN	4	Eukaryotic translation initiation factor 3 subunit E (eIF3e) (Eukaryotic translation initiation factor 3 subunit 6) (Viral integration site protein INT-6 homolog) (eIF-3 p48)	EIF3E EIF3S6 INT6	-0.207819	0.356854	0.752965	0.182658	0.349587	0.809477
MACF1_HUMAN	9	Microtubule-actin cross-linking factor 1, isoforms 1/2/3/5 (620 kDa actin-binding protein) (ABP620) (Actin cross-linking family protein 7) (Macrophin-1) (Trabeculin-alpha)	MACF1 ABP620 ACF7 KIAA0465 KIAA1251	0.410948	0.271677	0.301974	0.11722	0.229326	0.813899
HMGA2_HUMAN	3	High mobility group protein HMGI-C (High mobility group AT-hook protein 2)	HMGA2 HMGIC	0.284986	0.536617	0.784581	-0.26806	0.518958	0.813899
SHPRH_HUMAN	3	E3 ubiquitin-protein ligase SHPRH (EC 2.3.2.27) (EC 3.6.4.-) (RING-type E3 ubiquitin transferase SHPRH) (SNF2, histone-linker, PHD and RING finger domain-containing helicase)	SHPRH KIAA2023	0.110468	0.525736	0.925102	-0.238189	0.462668	0.813899
MYOF_HUMAN	28	Myoferlin (Fer-1-like protein 3)	MYOF FER1L3 KIAA1207	-0.0691076	0.0698988	0.549549	0.032934	0.065173	0.817138
RED_HUMAN	3	Protein Red (Cytokine IK) (IK factor) (Protein RER)	IK RED RER	-0.498445	0.382864	0.410141	0.171364	0.338794	0.819181
RFIP5_HUMAN	8	Rab11 family-interacting protein 5 (Rab11-FIP5) (Gamma-SNAP-associated factor 1) (Gaf-1) (Phosphoprotein pp75) (Rab11-interacting protein Rip11)	RAB11FIP5 GAF1 KIAA0857 RIP11	-0.441622	0.235867	0.176583	-0.110307	0.221831	0.820444
1433E_HUMAN	4	14-3-3 protein epsilon (14-3-3E)	YWHAE	-0.55706	0.488562	0.480992	0.331807	0.66309	0.820444
RS5_HUMAN	5	40S ribosomal protein S5 (Small ribosomal subunit protein uS7) [Cleaved into: 40S ribosomal protein S5, N-terminally processed]	RPS5	0.127962	0.627489	0.927592	0.28232	0.564835	0.820444
PDXK_HUMAN	3	Pyridoxal kinase (EC 2.7.1.35) (Pyridoxine kinase)	PDXK C21orf124 C21orf97 PKH PNK PRED79	0.191348	0.521319	0.8674	0.262139	0.530107	0.82358
PI4KB_HUMAN	3	Phosphatidylinositol 4-kinase beta (PI4K-beta) (PI4Kbeta) (PtdIns 4-kinase beta) (EC 2.7.1.67) (NPIK) (PI4K92)	PI4KB PIK4CB	0.273677	0.403364	0.713778	-0.208495	0.424539	0.824699
CSTF2_HUMAN	3	Cleavage stimulation factor subunit 2 (CF-1 64 kDa subunit) (Cleavage stimulation factor 64 kDa subunit) (CSTF 64 kDa subunit) (CstF-64)	CSTF2	-0.00351011	0.74832	0.997206	-0.407093	0.850009	0.832922
RL27_HUMAN	4	60S ribosomal protein L27 (Large ribosomal subunit protein eL27)	RPL27	-0.359776	0.158378	0.0985319	0.071443	0.151304	0.833269
CBX3_HUMAN	3	Chromobox protein homolog 3 (HECH) (Heterochromatin protein 1 homolog gamma) (HP1 gamma) (Modifier 2 protein)	CBX3	-0.828864	0.713543	0.470684	0.388592	0.818824	0.833269
TB10B_HUMAN	4	TBC1 domain family member 10B (Rab27A-GAP-beta)	TBC1D10B FP2461	0.32598	0.288073	0.484452	0.140032	0.294067	0.833269
PDC6I_HUMAN	5	Programmed cell death 6-interacting protein (PDCD6-interacting protein) (ALG-2-interacting protein 1) (ALG-2-interacting protein X) (Hp95)	PDCD6IP AIP1 ALIX KIAA1375	-0.107133	0.575192	0.93183	-0.263336	0.560682	0.833269
AIP_HUMAN	4	AH receptor-interacting protein (AIP) (Aryl-hydrocarbon receptor-interacting protein) (HBV X-associated protein 2) (XAP-2) (Immunophilin homolog ARA9)	AIP XAP2	0.0648428	0.758928	0.977251	-0.341082	0.722817	0.833269
TDIF2_HUMAN	3	Deoxynucleotidyltransferase terminal-interacting protein 2 (Estrogen receptor-binding protein) (LPTS-interacting protein 2) (LPTS-RP2) (Terminal deoxynucleotidyltransferase-interacting factor 2) (TdIF2) (TdT-interacting factor 2)	DNTTIP2 ERBP TDIF2	0.0113864	0.410074	0.989703	-0.14355	0.304713	0.833269
DMD_HUMAN	8	Dystrophin	DMD	0.0551195	0.236495	0.913069	0.0948734	0.20361	0.834893
LOXL1_HUMAN	5	Lysyl oxidase homolog 1 (EC 1.4.3.-) (Lysyl oxidase-like protein 1) (LOL)	LOXL1 LOXL	-0.0119288	0.355272	0.989525	-0.123324	0.266013	0.836867
TARA_HUMAN	5	TRIO and F-actin-binding protein (Protein Tara) (Trio-associated repeat on actin)	TRIOBP KIAA1662 TARA HRIHFB2122	-0.567565	0.228992	0.0650445	-0.122562	0.266187	0.837781
SON_HUMAN	3	Protein SON (Bax antagonist selected in saccharomyces 1) (BASS1) (Negative regulatory element-binding protein) (NRE-binding protein) (Protein DBP-5) (SON3)	SON C21orf50 DBP5 KIAA1019 NREBP HSPC310 HSPC312	0.514929	0.308883	0.250923	0.139734	0.302157	0.837781
PDLI2_HUMAN	11	PDZ and LIM domain protein 2 (PDZ-LIM protein mystique)	PDLIM2 PP6345	-0.50387	0.6379	0.653031	-0.284675	0.622711	0.838195
SMCA5_HUMAN	3	SWI/SNF-related matrix-associated actin-dependent regulator of chromatin subfamily A member 5 (SWI/SNF-related matrix-associated actin-dependent regulator of chromatin A5) (EC 3.6.4.-) (Sucrose nonfermenting protein 2 homolog) (hSNF2H)	SMARCA5 SNF2H WCRF135	0.769549	0.336592	0.0988528	0.176252	0.389089	0.840091
ADHX_HUMAN	4	Alcohol dehydrogenase class-3 (EC 1.1.1.1) (Alcohol dehydrogenase 5) (Alcohol dehydrogenase class chi chain) (Alcohol dehydrogenase class-III) (Glutathione-dependent formaldehyde dehydrogenase) (FALDH) (FDH) (GSH-FDH) (EC 1.1.1.-) (S-(hydroxymethyl)glutathione dehydrogenase) (EC 1.1.1.284)	ADH5 ADHX FDH	0.45472	0.211085	0.118987	0.0857575	0.192128	0.840091
PSA6_HUMAN	5	Proteasome subunit alpha type-6 (EC 3.4.25.1) (27 kDa prosomal protein) (PROS-27) (p27K) (Macropain iota chain) (Multicatalytic endopeptidase complex iota chain) (Proteasome iota chain)	PSMA6 PROS27	0.822572	0.530945	0.29056	-0.270957	0.609673	0.840091
GBB2_HUMAN	4	Guanine nucleotide-binding protein G(I)/G(S)/G(T) subunit beta-2 (G protein subunit beta-2) (Transducin beta chain 2)	GNB2	0.299869	0.267356	0.488797	0.115726	0.259152	0.840091
QSOX1_HUMAN	3	Sulfhydryl oxidase 1 (hQSOX) (EC 1.8.3.2) (Quiescin Q6)	QSOX1 QSCN6 UNQ2520/PRO6013	0.183935	0.291898	0.738901	-0.0969472	0.216551	0.840091
RS28_HUMAN	4	40S ribosomal protein S28 (Small ribosomal subunit protein eS28)	RPS28	-0.557639	1.60601	0.877049	-0.543604	1.22352	0.840091
KPYM_HUMAN	26	Pyruvate kinase PKM (EC 2.7.1.40) (Cytosolic thyroid hormone-binding protein) (CTHBP) (Opa-interacting protein 3) (OIP-3) (Pyruvate kinase 2/3) (Pyruvate kinase muscle isozyme) (Thyroid hormone-binding protein 1) (THBP1) (Tumor M2-PK) (p58)	PKM OIP3 PK2 PK3 PKM2	0.0470408	0.234295	0.9276	-0.10987	0.247253	0.840091
FUMH_HUMAN	3	Fumarate hydratase, mitochondrial (Fumarase) (EC 4.2.1.2)	FH	-0.0545689	0.706266	0.977251	0.253832	0.560782	0.840091
FPRP_HUMAN	5	Prostaglandin F2 receptor negative regulator (CD9 partner 1) (CD9P-1) (Glu-Trp-Ile EWI motif-containing protein F) (EWI-F) (Prostaglandin F2-alpha receptor regulatory protein) (Prostaglandin F2-alpha receptor-associated protein) (CD antigen CD315)	PTGFRN CD9P1 EWIF FPRP KIAA1436	-0.18632	0.316949	0.751057	0.131308	0.296967	0.840622
TAGL_HUMAN	4	Transgelin (22 kDa actin-binding protein) (Protein WS3-10) (Smooth muscle protein 22-alpha) (SM22-alpha)	TAGLN SM22 WS3-10	-0.359704	0.2061	0.22335	0.0845925	0.193079	0.842082
ECM1_HUMAN	5	Extracellular matrix protein 1 (Secretory component p85)	ECM1	-0.497173	0.518924	0.567279	0.234897	0.537126	0.842082
LETM1_HUMAN	4	Mitochondrial proton/calcium exchanger protein (Leucine zipper-EF-hand-containing transmembrane protein 1)	LETM1	-0.241442	0.2694	0.598834	-0.148658	0.338088	0.842082
CRBG1_HUMAN	8	Beta/gamma crystallin domain-containing protein 1 (Absent in melanoma 1 protein)	CRYBG1 AIM1	0.160254	0.179043	0.598297	0.0627337	0.146005	0.846389
SC16A_HUMAN	9	Protein transport protein Sec16A (SEC16 homolog A)	SEC16A KIAA0310 SEC16 SEC16L	-0.152413	0.437557	0.877049	-0.168792	0.392527	0.846389
PAK2_HUMAN	4	Serine/threonine-protein kinase PAK 2 (EC 2.7.11.1) (Gamma-PAK) (PAK65) (S6/H4 kinase) (p21-activated kinase 2) (PAK-2) (p58) [Cleaved into: PAK-2p27 (p27); PAK-2p34 (p34) (C-t-PAK2)]	PAK2	-0.475203	0.193386	0.0703568	0.069311	0.161934	0.848027
SP16H_HUMAN	4	FACT complex subunit SPT16 (Chromatin-specific transcription elongation factor 140 kDa subunit) (FACT 140 kDa subunit) (FACTp140) (Facilitates chromatin transcription complex subunit SPT16) (hSPT16)	SUPT16H FACT140 FACTP140	-0.492276	0.480789	0.536208	-0.213109	0.504491	0.848404
GCR_HUMAN	5	Glucocorticoid receptor (GR) (Nuclear receptor subfamily 3 group C member 1)	NR3C1 GRL	0.463123	0.481001	0.566492	0.249258	0.589293	0.848404
SNX9_HUMAN	4	Sorting nexin-9 (SH3 and PX domain-containing protein 1) (Protein SDP1) (SH3 and PX domain-containing protein 3A)	SNX9 SH3PX1 SH3PXD3A	-0.227466	0.93936	0.908078	-0.389016	0.921442	0.848404
RS6_HUMAN	5	40S ribosomal protein S6 (Phosphoprotein NP33) (Small ribosomal subunit protein eS6)	RPS6 OK/SW-cl.2	-1.32532	0.902867	0.326892	-0.383023	0.918264	0.850829
IBP7_HUMAN	6	Insulin-like growth factor-binding protein 7 (IBP-7) (IGF-binding protein 7) (IGFBP-7) (IGFBP-rP1) (MAC25 protein) (PGI2-stimulating factor) (Prostacyclin-stimulating factor) (Tumor-derived adhesion factor) (TAF)	IGFBP7 MAC25 PSF	0.033554	0.501817	0.981365	0.214579	0.515067	0.850829
SRC8_HUMAN	26	Src substrate cortactin (Amplaxin) (Oncogene EMS1)	CTTN EMS1	-0.100415	0.0586942	0.22335	-0.0246757	0.0601167	0.853045
ANX11_HUMAN	7	Annexin A11 (56 kDa autoantigen) (Annexin XI) (Annexin-11) (Calcyclin-associated annexin 50) (CAP-50)	ANXA11 ANX11	0.0786169	0.529992	0.950201	0.199017	0.495736	0.860488
RENT1_HUMAN	3	Regulator of nonsense transcripts 1 (EC 3.6.4.-) (ATP-dependent helicase RENT1) (Nonsense mRNA reducing factor 1) (NORF1) (Up-frameshift suppressor 1 homolog) (hUpf1)	UPF1 KIAA0221 RENT1	0.856133	0.351456	0.0756997	0.132179	0.329671	0.861364
VIGLN_HUMAN	11	Vigilin (High density lipoprotein-binding protein) (HDL-binding protein)	HDLBP HBP VGL	0.10797	0.105342	0.532487	0.0374154	0.0950721	0.864246
RL3_HUMAN	11	60S ribosomal protein L3 (HIV-1 TAR RNA-binding protein B) (TARBP-B) (Large ribosomal subunit protein uL3)	RPL3 OK/SW-cl.32	0.0212009	0.129787	0.94392	-0.0503034	0.12847	0.865074
RADI_HUMAN	9	Radixin	RDX	-0.122959	0.177978	0.704741	-0.0796705	0.204636	0.866316
CRIP2_HUMAN	3	Cysteine-rich protein 2 (CRP-2) (Protein ESP1)	CRIP2 CRP2	-0.42519	0.26251	0.264641	0.102443	0.263551	0.867005
H10_HUMAN	3	Histone H1.0 (Histone H1') (Histone H1(0)) [Cleaved into: Histone H1.0, N-terminally processed]	H1F0 H1FV	0.455764	0.354864	0.417339	0.115371	0.300514	0.86739
SASH1_HUMAN	6	SAM and SH3 domain-containing protein 1 (Proline-glutamate repeat-containing protein)	SASH1 KIAA0790 PEPE1	0.149773	0.221368	0.713778	0.0776558	0.201687	0.86739
H14_HUMAN	9	Histone H1.4 (Histone H1b) (Histone H1s-4)	HIST1H1E H1F4	-0.5385	0.90068	0.746703	-0.3507	0.915242	0.86739
NENF_HUMAN	5	Neudesin (Cell immortalization-related protein 2) (Neuron-derived neurotrophic factor) (Protein GIG47) (Secreted protein of unknown function) (SPUF protein)	NENF CIR2 SPUF	-0.0386904	0.590096	0.981365	0.219688	0.577053	0.868707
RU17_HUMAN	6	U1 small nuclear ribonucleoprotein 70 kDa (U1 snRNP 70 kDa) (U1-70K) (snRNP70)	SNRNP70 RNPU1Z RPU1 SNRP70 U1AP1	-0.413172	0.204037	0.139058	0.0789874	0.208831	0.869965
H2BFS_HUMAN	3	Histone H2B type F-S (Histone H2B.s) (H2B/s)	H2BFS	0.126048	0.162502	0.666503	-0.0945489	0.250623	0.870961
ITPR2_HUMAN	3	Inositol 1,4,5-trisphosphate receptor type 2 (IP3 receptor isoform 2) (IP3R 2) (InsP3R2) (Type 2 inositol 1,4,5-trisphosphate receptor) (Type 2 InsP3 receptor)	ITPR2	0.370879	0.29651	0.430217	-0.11865	0.320098	0.874456
ANXA1_HUMAN	14	Annexin A1 (Annexin I) (Annexin-1) (Calpactin II) (Calpactin-2) (Chromobindin-9) (Lipocortin I) (Phospholipase A2 inhibitory protein) (p35)	ANXA1 ANX1 LPC1	-0.0439004	0.524134	0.977251	0.19348	0.526157	0.874737
TXLNA_HUMAN	7	Alpha-taxilin	TXLNA TXLN	0.350806	0.150875	0.0845165	-0.0624781	0.171442	0.875375
FIP1_HUMAN	4	Pre-mRNA 3'-end-processing factor FIP1 (hFip1) (FIP1-like 1 protein) (Factor interacting with PAP) (Rearranged in hypereosinophilia)	FIP1L1 FIP1 RHE	-0.238719	0.113099	0.128561	0.0406691	0.111415	0.875375
INF2_HUMAN	9	Inverted formin-2 (HBEBP2-binding protein C)	INF2 C14orf151 C14orf173	0.183223	0.109785	0.2432	0.0453112	0.124646	0.875375
PCM1_HUMAN	3	Pericentriolar material 1 protein (PCM-1) (hPCM-1)	PCM1	0.816047	0.576284	0.356878	0.223952	0.614043	0.875375
MBB1A_HUMAN	4	Myb-binding protein 1A	MYBBP1A P160	0.444536	0.508534	0.611304	-0.170455	0.472799	0.876745
NEK9_HUMAN	6	Serine/threonine-protein kinase Nek9 (EC 2.7.11.1) (Nercc1 kinase) (Never in mitosis A-related kinase 9) (NimA-related protein kinase 9) (NimA-related kinase 8) (Nek8)	NEK9 KIAA1995 NEK8 NERCC	0.086289	0.545474	0.945976	0.21328	0.594791	0.876745
BAG3_HUMAN	9	BAG family molecular chaperone regulator 3 (BAG-3) (Bcl-2-associated athanogene 3) (Bcl-2-binding protein Bis) (Docking protein CAIR-1)	BAG3 BIS	0.188454	0.189532	0.547833	-0.0664333	0.186317	0.87698
MCM6_HUMAN	6	DNA replication licensing factor MCM6 (EC 3.6.4.12) (p105MCM)	MCM6	0.0530433	0.276222	0.931052	-0.107891	0.303836	0.878106
TBA1B_HUMAN	10	Tubulin alpha-1B chain (Alpha-tubulin ubiquitous) (Tubulin K-alpha-1) (Tubulin alpha-ubiquitous chain) [Cleaved into: Detyrosinated tubulin alpha-1B chain]	TUBA1B	-0.138439	0.211522	0.725845	0.0761511	0.215523	0.878191
GMPPB_HUMAN	3	Mannose-1-phosphate guanyltransferase beta (EC 2.7.7.13) (GDP-mannose pyrophosphorylase B) (GTP-mannose-1-phosphate guanylyltransferase beta)	GMPPB	0.734446	0.355426	0.137608	0.131877	0.372943	0.878481
LAT1_HUMAN	3	Large neutral amino acids transporter small subunit 1 (4F2 light chain) (4F2 LC) (4F2LC) (CD98 light chain) (Integral membrane protein E16) (L-type amino acid transporter 1) (hLAT1) (Solute carrier family 7 member 5) (y+ system cationic amino acid transporter)	SLC7A5 CD98LC LAT1 MPE16	0.238187	0.397297	0.746703	0.165384	0.469735	0.878877
Q6ZN40_HUMAN	3	Tropomyosin 1 (Alpha), isoform CRA_f (Tropomyosin alpha-1 chain) (cDNA FLJ16459 fis, clone BRCAN2002473, moderately similar to Tropomyosin, fibroblast isoform 2)	TPM1 hCG_33495	-0.343473	0.373342	0.59153	0.146069	0.420141	0.881861
EEA1_HUMAN	8	Early endosome antigen 1 (Endosome-associated protein p162) (Zinc finger FYVE domain-containing protein 2)	EEA1 ZFYVE2	-0.75589	0.33401	0.0945182	-0.11643	0.342546	0.885619
MYO1C_HUMAN	4	Unconventional myosin-Ic (Myosin I beta) (MMI-beta) (MMIb)	MYO1C	0.358727	0.358103	0.547833	0.121431	0.362662	0.890018
ELAV1_HUMAN	3	ELAV-like protein 1 (Hu-antigen R) (HuR)	ELAVL1 HUR	-0.294197	0.492186	0.747357	0.163503	0.490901	0.891043
RS14_HUMAN	5	40S ribosomal protein S14 (Small ribosomal subunit protein uS11)	RPS14 PRO2640	-0.308491	0.238411	0.410141	0.0794252	0.240257	0.891575
SYWC_HUMAN	3	Tryptophan--tRNA ligase, cytoplasmic (EC 6.1.1.2) (Interferon-induced protein 53) (IFP53) (Tryptophanyl-tRNA synthetase) (TrpRS) (hWRS) [Cleaved into: T1-TrpRS; T2-TrpRS]	WARS IFI53 WRS	0.369797	0.198266	0.191126	0.0792844	0.245234	0.896519
PSB5_HUMAN	3	Proteasome subunit beta type-5 (EC 3.4.25.1) (Macropain epsilon chain) (Multicatalytic endopeptidase complex epsilon chain) (Proteasome chain 6) (Proteasome epsilon chain) (Proteasome subunit MB1) (Proteasome subunit X)	PSMB5 LMPX MB1 X	-0.200173	0.519591	0.855055	0.189005	0.582074	0.896519
P3H1_HUMAN	4	Prolyl 3-hydroxylase 1 (EC 1.14.11.7) (Growth suppressor 1) (Leucine- and proline-enriched proteoglycan 1) (Leprecan-1)	P3H1 GROS1 LEPRE1 PSEC0109	-0.638962	0.324392	0.156651	-0.106575	0.334782	0.898925
FXR1_HUMAN	7	Fragile X mental retardation syndrome-related protein 1 (hFXR1p)	FXR1	0.430488	0.180267	0.0750945	0.0642113	0.208571	0.901943
ERBIN_HUMAN	3	Erbin (Densin-180-like protein) (Erbb2-interacting protein) (Protein LAP2)	ERBIN ERBB2IP KIAA1225 LAP2	0.783501	0.332867	0.0880458	0.134122	0.428277	0.901943
CRTAP_HUMAN	4	Cartilage-associated protein	CRTAP CASP	0.634449	0.287044	0.109298	-0.09654	0.314198	0.901943
RIMB1_HUMAN	3	Peripheral-type benzodiazepine receptor-associated protein 1 (PRAX-1) (Peripheral benzodiazepine receptor-interacting protein) (PBR-IP) (RIMS-binding protein 1) (RIM-BP1) (TSPO-associated protein 1)	TSPOAP1 BZRAP1 KIAA0612 RBP1 RIMBP1	0.47993	0.295269	0.264641	-0.0882087	0.282058	0.901943
ATPB_HUMAN	5	ATP synthase subunit beta, mitochondrial (EC 3.6.3.14) (ATP synthase F1 subunit beta)	ATP5F1B ATP5B ATPMB ATPSB	0.0394419	1.07638	0.989242	0.262337	0.84886	0.901943
UBA6_HUMAN	5	Ubiquitin-like modifier-activating enzyme 6 (Ubiquitin-activating enzyme 6) (EC 6.2.1.45) (Monocyte protein 4) (MOP-4) (Ubiquitin-activating enzyme E1-like protein 2) (E1-L2)	UBA6 MOP4 UBE1L2	0.527151	0.220328	0.0765408	-0.0646173	0.218039	0.902504
A0A087X117_HUMAN	3	Nodal modulator 1	NOMO1	-0.728661	0.350025	0.135348	0.141768	0.47259	0.902504
RBBP7_HUMAN	4	Histone-binding protein RBBP7 (Histone acetyltransferase type B subunit 2) (Nucleosome-remodeling factor subunit RBAP46) (Retinoblastoma-binding protein 7) (RBBP-7) (Retinoblastoma-binding protein p46)	RBBP7 RBAP46	0.336447	0.244975	0.371142	-0.0739067	0.242643	0.902504
LMO7_HUMAN	38	LIM domain only protein 7 (LMO-7) (F-box only protein 20) (LOMP)	LMO7 FBX20 FBXO20 KIAA0858	-0.0498294	0.0502398	0.547833	0.0127078	0.042872	0.902504
ECHA_HUMAN	3	Trifunctional enzyme subunit alpha, mitochondrial (78 kDa gastrin-binding protein) (TP-alpha) [Includes: Long-chain enoyl-CoA hydratase (EC 4.2.1.17); Long chain 3-hydroxyacyl-CoA dehydrogenase (EC 1.1.1.211)]	HADHA HADH	-0.259157	0.316184	0.639851	-0.103983	0.347571	0.902504
TPM2_HUMAN	11	Tropomyosin beta chain (Beta-tropomyosin) (Tropomyosin-2)	TPM2 TMSB	-0.746222	1.20088	0.740602	-0.346623	1.16244	0.902504
ACPH_HUMAN	5	Acylamino-acid-releasing enzyme (AARE) (EC 3.4.19.1) (Acyl-peptide hydrolase) (APH) (Acylaminoacyl-peptidase) (Oxidized protein hydrolase) (OPH)	APEH D3F15S2 D3S48E DNF15S2	0.177835	0.599401	0.890481	0.180711	0.616486	0.902504
NSF1C_HUMAN	6	NSFL1 cofactor p47 (UBX domain-containing protein 2C) (p97 cofactor p47)	NSFL1C UBXN2C	0.191197	0.663846	0.890481	-0.193084	0.647225	0.902504
TSC2_HUMAN	3	Tuberin (Tuberous sclerosis 2 protein)	TSC2 TSC4	-0.0556219	0.28533	0.930286	0.0838486	0.284964	0.902504
SHIP2_HUMAN	3	Phosphatidylinositol 3,4,5-trisphosphate 5-phosphatase 2 (EC 3.1.3.86) (Inositol polyphosphate phosphatase-like protein 1) (INPPL-1) (Protein 51C) (SH2 domain-containing inositol 5'-phosphatase 2) (SH2 domain-containing inositol phosphatase 2) (SHIP-2)	INPPL1 SHIP2	0.0243148	0.471625	0.982808	0.131289	0.443661	0.902504
GBG12_HUMAN	4	Guanine nucleotide-binding protein G(I)/G(S)/G(O) subunit gamma-12	GNG12	-0.842146	0.665555	0.422926	0.210615	0.735823	0.903025
H1X_HUMAN	3	Histone H1x	H1FX	0.385725	0.307412	0.430217	0.112297	0.391547	0.903025
RBM3_HUMAN	4	RNA-binding protein 3 (RNA-binding motif protein 3) (RNPL)	RBM3 RNPL	0.317981	0.298357	0.518108	-0.0696149	0.239681	0.903025
RL21_HUMAN	5	60S ribosomal protein L21 (Large ribosomal subunit protein eL21)	RPL21	-0.343147	0.329419	0.529148	-0.0988953	0.342675	0.903025
RMXL1_HUMAN	3	RNA binding motif protein, X-linked-like-1 (Heterogeneous nuclear ribonucleoprotein G-like 1)	RBMXL1	-0.273858	0.313419	0.612399	-0.104372	0.363583	0.903025
A0A1C7CYX9_HUMAN	4	Dihydropyrimidinase-related protein 2	DPYSL2	-0.634431	0.891247	0.695413	-0.245727	0.845258	0.903025
NU214_HUMAN	6	Nuclear pore complex protein Nup214 (214 kDa nucleoporin) (Nucleoporin Nup214) (Protein CAN)	NUP214 CAIN CAN KIAA0023	0.343088	0.200858	0.231679	0.0639225	0.226164	0.90482
TCOF_HUMAN	6	Treacle protein (Treacher Collins syndrome protein)	TCOF1	0.254034	0.146672	0.22335	-0.0414248	0.14951	0.906821
LMNB1_HUMAN	9	Lamin-B1	LMNB1 LMN2 LMNB	-0.268457	0.32786	0.638472	-0.102765	0.37023	0.906821
VDAC2_HUMAN	7	Voltage-dependent anion-selective channel protein 2 (VDAC-2) (hVDAC2) (Outer mitochondrial membrane protein porin 2)	VDAC2	-0.236107	0.589956	0.845039	0.140247	0.50787	0.906821
NIBAN_HUMAN	3	Protein Niban (Cell growth-inhibiting gene 39 protein) (Protein FAM129A)	FAM129A C1orf24 NIBAN GIG39	0.117529	0.364332	0.887156	0.110488	0.400722	0.906821
DBNL_HUMAN	7	Drebrin-like protein (Cervical SH3P7) (Cervical mucin-associated protein) (Drebrin-F) (HPK1-interacting protein of 55 kDa) (HIP-55) (SH3 domain-containing protein 7)	DBNL CMAP SH3P7 PP5423	-0.191203	0.598178	0.887177	0.167416	0.60848	0.906821
F120A_HUMAN	12	Constitutive coactivator of PPAR-gamma-like protein 1 (Oxidative stress-associated Src activator) (Protein FAM120A)	FAM120A C9orf10 KIAA0183 OSSA	-0.0541448	0.0947718	0.758398	-0.0324386	0.119277	0.906994
RL4_HUMAN	10	60S ribosomal protein L4 (60S ribosomal protein L1) (Large ribosomal subunit protein uL4)	RPL4 RPL1	0.0634526	0.15677	0.844388	-0.0441615	0.16182	0.906994
WBP11_HUMAN	3	WW domain-binding protein 11 (WBP-11) (Npw38-binding protein) (NpwBP) (SH3 domain-binding protein SNP70) (Splicing factor that interacts with PQBP-1 and PP1)	WBP11 NPWBP SIPP1 SNP70	0.691108	0.313733	0.113156	-0.0709729	0.264277	0.908615
UBP8_HUMAN	6	Ubiquitin carboxyl-terminal hydrolase 8 (EC 3.4.19.12) (Deubiquitinating enzyme 8) (Ubiquitin isopeptidase Y) (hUBPy) (Ubiquitin thioesterase 8) (Ubiquitin-specific-processing protease 8)	USP8 KIAA0055 UBPY	-0.183205	0.173851	0.521646	0.0562195	0.210809	0.908615
SQSTM_HUMAN	5	Sequestosome-1 (EBI3-associated protein of 60 kDa) (EBIAP) (p60) (Phosphotyrosine-independent ligand for the Lck SH2 domain of 62 kDa) (Ubiquitin-binding protein p62)	SQSTM1 ORCA OSIL	-0.19531	0.42003	0.815094	-0.120641	0.453064	0.908615
PTMA_HUMAN	5	Prothymosin alpha [Cleaved into: Prothymosin alpha, N-terminally processed; Thymosin alpha-1]	PTMA TMSA	-0.625962	1.02012	0.742515	-0.21767	0.823046	0.909403
MIC60_HUMAN	4	MICOS complex subunit MIC60 (Cell proliferation-inducing gene 4/52 protein) (Mitochondrial inner membrane protein) (Mitofilin) (p87/89)	IMMT HMP MIC60 MINOS2 PIG4 PIG52	-0.266991	0.19177	0.365772	0.0501439	0.199197	0.913326
SEPT9_HUMAN	14	Septin-9 (MLL septin-like fusion protein MSF-A) (MLL septin-like fusion protein) (Ovarian/Breast septin) (Ov/Br septin) (Septin D1)	SEPT9 KIAA0991 MSF	-0.104396	0.0994769	0.521646	0.0292215	0.116686	0.913326
CKAP4_HUMAN	12	Cytoskeleton-associated protein 4 (63-kDa cytoskeleton-linking membrane protein) (Climp-63) (p63)	CKAP4	-0.710682	0.746693	0.567511	-0.204219	0.804415	0.913326
COA3_HUMAN	3	Cytochrome c oxidase assembly factor 3 homolog, mitochondrial (Coiled-coil domain-containing protein 56) (Mitochondrial translation regulation assembly intermediate of cytochrome c oxidase protein of 12 kDa)	COA3 CCDC56 MITRAC12 HSPC009	-0.364216	0.611424	0.74825	0.199439	0.783289	0.913326
HSPB6_HUMAN	7	Heat shock protein beta-6 (HspB6) (Heat shock 20 kDa-like protein p20)	HSPB6	-0.365009	0.627911	0.752965	0.158594	0.620426	0.913326
PSB7_HUMAN	3	Proteasome subunit beta type-7 (EC 3.4.25.1) (Macropain chain Z) (Multicatalytic endopeptidase complex chain Z) (Proteasome subunit Z)	PSMB7 Z	0.109117	0.252962	0.830321	-0.0705583	0.278753	0.913326
RL22_HUMAN	4	60S ribosomal protein L22 (EBER-associated protein) (EAP) (Epstein-Barr virus small RNA-associated protein) (Heparin-binding protein HBp15) (Large ribosomal subunit protein eL22)	RPL22	-0.0868585	1.44468	0.981365	0.443458	1.76334	0.913326
AT2A2_HUMAN	7	Sarcoplasmic/endoplasmic reticulum calcium ATPase 2 (SERCA2) (SR Ca(2+)-ATPase 2) (EC 3.6.3.8) (Calcium pump 2) (Calcium-transporting ATPase sarcoplasmic reticulum type, slow twitch skeletal muscle isoform) (Endoplasmic reticulum class 1/2 Ca(2+) ATPase)	ATP2A2 ATP2B	0.146568	0.446099	0.884328	-0.116457	0.467961	0.914091
PRDX6_HUMAN	5	Peroxiredoxin-6 (EC 1.11.1.15) (1-Cys peroxiredoxin) (1-Cys PRX) (24 kDa protein) (Acidic calcium-independent phospholipase A2) (aiPLA2) (EC 3.1.1.4) (Antioxidant protein 2) (Liver 2D page spot 40) (Non-selenium glutathione peroxidase) (NSGPx) (Red blood cells page spot 12)	PRDX6 AOP2 KIAA0106	-0.342332	0.173973	0.155336	0.0433295	0.176973	0.916014
KMT2C_HUMAN	3	Histone-lysine N-methyltransferase 2C (Lysine N-methyltransferase 2C) (EC 2.1.1.43) (Homologous to ALR protein) (Myeloid/lymphoid or mixed-lineage leukemia protein 3)	KMT2C HALR KIAA1506 MLL3	0.00515478	0.497009	0.995466	-0.127963	0.525162	0.916563
FLOT1_HUMAN	3	Flotillin-1	FLOT1	-0.443749	1.00525	0.823893	-0.307316	1.27144	0.917306
RL30_HUMAN	3	60S ribosomal protein L30 (Large ribosomal subunit protein eL30)	RPL30	0.423286	0.615968	0.708848	-0.168117	0.699315	0.917481
PDIP3_HUMAN	3	Polymerase delta-interacting protein 3 (46 kDa DNA polymerase delta interaction protein) (p46) (S6K1 Aly/REF-like target) (SKAR)	POLDIP3 KIAA1649 PDIP46	0.844539	0.397427	0.128561	0.104266	0.436081	0.917655
PHB2_HUMAN	4	Prohibitin-2 (B-cell receptor-associated protein BAP37) (D-prohibitin) (Repressor of estrogen receptor activity)	PHB2 BAP REA	-0.257244	0.341093	0.676225	0.0891579	0.375547	0.917887
THIL_HUMAN	3	Acetyl-CoA acetyltransferase, mitochondrial (EC 2.3.1.9) (Acetoacetyl-CoA thiolase) (T2)	ACAT1 ACAT MAT	-0.0922906	0.799339	0.963166	0.208317	0.884993	0.918961
LKHA4_HUMAN	6	Leukotriene A-4 hydrolase (LTA-4 hydrolase) (EC 3.3.2.6) (Leukotriene A(4) hydrolase)	LTA4H LTA4	0.692343	1.17781	0.751057	0.256394	1.13348	0.921559
IPYR_HUMAN	3	Inorganic pyrophosphatase (EC 3.6.1.1) (Pyrophosphate phospho-hydrolase) (PPase)	PPA1 IOPPP PP	0.615147	0.366068	0.246758	0.0892456	0.39841	0.923081
CARL1_HUMAN	3	F-actin-uncapping protein LRRC16A (CARMIL homolog) (Capping protein regulator and myosin 1 linker protein 1) (Capping protein, Arp2/3 and myosin-I linker homolog 1) (Capping protein, Arp2/3 and myosin-I linker protein 1) (Leucine-rich repeat-containing protein 16A)	CARMIL1 CARMIL LRRC16 LRRC16A	0.435927	0.475114	0.59153	0.0880272	0.397581	0.924114
SQOR_HUMAN	5	Sulfide:quinone oxidoreductase, mitochondrial (SQOR) (EC 1.8.5.-) (Sulfide dehydrogenase-like) (Sulfide quinone oxidoreductase)	SQOR SQRDL CGI-44	-0.919914	0.476824	0.165746	0.112271	0.511683	0.924706
UAP1_HUMAN	4	UDP-N-acetylhexosamine pyrophosphorylase (Antigen X) (AGX) (Sperm-associated antigen 2) [Includes: UDP-N-acetylgalactosamine pyrophosphorylase (EC 2.7.7.83) (AGX-1); UDP-N-acetylglucosamine pyrophosphorylase (EC 2.7.7.23) (AGX-2)]	UAP1 SPAG2	0.0930285	0.505389	0.932436	0.112677	0.521557	0.926005
RS9_HUMAN	4	40S ribosomal protein S9 (Small ribosomal subunit protein uS4)	RPS9	-0.622828	0.377773	0.253822	0.0724236	0.343263	0.928343
LMNB2_HUMAN	9	Lamin-B2	LMNB2 LMN2	-0.191578	0.241011	0.650301	0.0477596	0.226006	0.928343
IDHP_HUMAN	4	Isocitrate dehydrogenase [NADP], mitochondrial (IDH) (EC 1.1.1.42) (ICD-M) (IDP) (NADP(+)-specific ICDH) (Oxalosuccinate decarboxylase)	IDH2	-1.27067	0.638628	0.15246	0.156711	0.755954	0.929609
ARPC4_HUMAN	4	Actin-related protein 2/3 complex subunit 4 (Arp2/3 complex 20 kDa subunit) (p20-ARC)	ARPC4 ARC20	-0.402475	0.436815	0.590057	-0.0825086	0.396923	0.929609
CD99_HUMAN	3	CD99 antigen (12E7) (E2 antigen) (Protein MIC2) (T-cell surface glycoprotein E2) (CD antigen CD99)	CD99 MIC2 MIC2X MIC2Y	0.481822	0.379416	0.422926	0.0915336	0.443725	0.929767
SYIM_HUMAN	3	Isoleucine--tRNA ligase, mitochondrial (EC 6.1.1.5) (Isoleucyl-tRNA synthetase) (IleRS)	IARS2	-0.584765	0.840573	0.704741	-0.157519	0.783219	0.9323
NCOR1_HUMAN	4	Nuclear receptor corepressor 1 (N-CoR) (N-CoR1)	NCOR1 KIAA1047	0.0305634	0.272389	0.963166	0.0570163	0.28801	0.933672
ENOG_HUMAN	6	Gamma-enolase (EC 4.2.1.11) (2-phospho-D-glycerate hydro-lyase) (Enolase 2) (Neural enolase) (Neuron-specific enolase) (NSE)	ENO2	-0.904255	0.714144	0.421866	-0.120057	0.630081	0.93804
VAMP2_HUMAN	3	Vesicle-associated membrane protein 2 (VAMP-2) (Synaptobrevin-2)	VAMP2 SYB2	0.0786709	0.520754	0.949262	0.101865	0.532523	0.93804
PP1RA_HUMAN	3	Serine/threonine-protein phosphatase 1 regulatory subunit 10 (MHC class I region proline-rich protein CAT53) (PP1-binding protein of 114 kDa) (Phosphatase 1 nuclear targeting subunit) (Protein FB19) (p99)	PPP1R10 CAT53 FB19 PNUTS	0.987814	0.428801	0.0962461	0.0664305	0.362983	0.940185
DC1I2_HUMAN	11	Cytoplasmic dynein 1 intermediate chain 2 (Cytoplasmic dynein intermediate chain 2) (Dynein intermediate chain 2, cytosolic) (DH IC-2)	DYNC1I2 DNCI2 DNCIC2	0.400705	0.350716	0.473796	-0.0658287	0.357425	0.940185
NUMB_HUMAN	3	Protein numb homolog (h-Numb) (Protein S171)	NUMB C14orf41	0.268683	0.374515	0.695114	0.0695119	0.371958	0.940185
SNP29_HUMAN	6	Synaptosomal-associated protein 29 (SNAP-29) (Soluble 29 kDa NSF attachment protein) (Vesicle-membrane fusion protein SNAP-29)	SNAP29	0.0359517	0.315147	0.963166	0.06038	0.329658	0.940185
CAVN1_HUMAN	7	Caveolae-associated protein 1 (Cavin-1) (Polymerase I and transcript release factor)	CAVIN1 PTRF FKSG13	-0.189058	0.189626	0.547833	-0.034332	0.189516	0.940227
MDHC_HUMAN	5	Malate dehydrogenase, cytoplasmic (EC 1.1.1.37) (Cytosolic malate dehydrogenase) (Diiodophenylpyruvate reductase) (EC 1.1.1.96)	MDH1 MDHA	-0.22586	0.283209	0.650301	-0.0496722	0.279419	0.942418
HNRH3_HUMAN	3	Heterogeneous nuclear ribonucleoprotein H3 (hnRNP H3) (Heterogeneous nuclear ribonucleoprotein 2H9) (hnRNP 2H9)	HNRNPH3 HNRPH3	0.576802	0.356853	0.264857	-0.0568854	0.32489	0.943892
FUBP2_HUMAN	11	Far upstream element-binding protein 2 (FUSE-binding protein 2) (KH type-splicing regulatory protein) (KSRP) (p75)	KHSRP FUBP2	-0.0782949	0.837146	0.972452	-0.140101	0.827237	0.947359
PPIA_HUMAN	6	Peptidyl-prolyl cis-trans isomerase A (PPIase A) (EC 5.2.1.8) (Cyclophilin A) (Cyclosporin A-binding protein) (Rotamase A) [Cleaved into: Peptidyl-prolyl cis-trans isomerase A, N-terminally processed]	PPIA CYPA	-0.196865	1.25591	0.945976	0.215633	1.28916	0.947791
ODPAT_HUMAN	3	Pyruvate dehydrogenase E1 component subunit alpha, testis-specific form, mitochondrial (EC 1.2.4.1) (PDHE1-A type II)	PDHA2 PDHAL	-0.0151933	0.267591	0.981365	0.0435236	0.260014	0.947791
1433T_HUMAN	5	14-3-3 protein theta (14-3-3 protein T-cell) (14-3-3 protein tau) (Protein HS1)	YWHAQ	-1.61531	1.36992	0.459016	0.230113	1.42405	0.948807
ACTN4_HUMAN	9	Alpha-actinin-4 (Non-muscle alpha-actinin 4)	ACTN4	-0.274539	0.325589	0.623913	-0.0600526	0.365513	0.948807
RL19_HUMAN	7	60S ribosomal protein L19 (Large ribosomal subunit protein eL19)	RPL19	-0.281147	0.798392	0.877049	-0.143059	0.898634	0.948807
STIP1_HUMAN	8	Stress-induced-phosphoprotein 1 (STI1) (Hsc70/Hsp90-organizing protein) (Hop) (Renal carcinoma antigen NY-REN-11) (Transformation-sensitive protein IEF SSP 3521)	STIP1	-0.0597563	0.223303	0.898591	0.0364347	0.229351	0.948807
EPN1_HUMAN	5	Epsin-1 (EH domain-binding mitotic phosphoprotein) (EPS-15-interacting protein 1)	EPN1	-0.614606	0.259471	0.078646	0.0413295	0.282445	0.953631
NUCB1_HUMAN	5	Nucleobindin-1 (CALNUC)	NUCB1 NUC	-0.258	0.162327	0.271978	0.0330854	0.230304	0.953631
IF5_HUMAN	4	Eukaryotic translation initiation factor 5 (eIF-5)	EIF5	0.402305	0.298253	0.38463	-0.0486978	0.33002	0.953631
H15_HUMAN	6	Histone H1.5 (Histone H1a) (Histone H1b) (Histone H1s-3)	HIST1H1B H1F5	0.464555	0.420128	0.495635	0.0477244	0.335818	0.953631
RL37A_HUMAN	3	60S ribosomal protein L37a (Large ribosomal subunit protein eL43)	RPL37A	-0.0124891	0.56444	0.990718	0.0892641	0.614405	0.953631
GSHB_HUMAN	4	Glutathione synthetase (GSH synthetase) (GSH-S) (EC 6.3.2.3) (Glutathione synthase)	GSS	-1.10552	0.464232	0.0801772	-0.0473102	0.348417	0.955657
ACON_HUMAN	3	Aconitate hydratase, mitochondrial (Aconitase) (EC 4.2.1.3) (Citrate hydro-lyase)	ACO2	-1.03033	0.867571	0.45807	0.128272	0.939169	0.955657
NOP58_HUMAN	5	Nucleolar protein 58 (Nucleolar protein 5)	NOP58 NOL5 NOP5 HSPC120	-0.100404	0.327076	0.890207	0.0446783	0.32632	0.955657
CH60_HUMAN	6	60 kDa heat shock protein, mitochondrial (EC 3.6.4.9) (60 kDa chaperonin) (Chaperonin 60) (CPN60) (Heat shock protein 60) (HSP-60) (Hsp60) (HuCHA60) (Mitochondrial matrix protein P1) (P60 lymphocyte protein)	HSPD1 HSP60	-0.481472	1.39392	0.877049	-0.16501	1.29178	0.958184
PDIA5_HUMAN	3	Protein disulfide-isomerase A5 (EC 5.3.4.1) (Protein disulfide isomerase-related protein)	PDIA5 PDIR	-0.19147	0.983947	0.930286	-0.150684	1.15699	0.958184
MAN1_HUMAN	5	Inner nuclear membrane protein Man1 (LEM domain-containing protein 3)	LEMD3 MAN1	-1.16779	0.77653	0.309117	0.106785	0.846713	0.958658
IDHC_HUMAN	5	Isocitrate dehydrogenase [NADP] cytoplasmic (IDH) (EC 1.1.1.42) (Cytosolic NADP-isocitrate dehydrogenase) (IDP) (NADP(+)-specific ICDH) (Oxalosuccinate decarboxylase)	IDH1 PICD	-0.671016	0.280149	0.0764123	-0.0388227	0.311652	0.95901
SMCA2_HUMAN	3	Probable global transcription activator SNF2L2 (EC 3.6.4.-) (ATP-dependent helicase SMARCA2) (BRG1-associated factor 190B) (BAF190B) (Protein brahma homolog) (hBRM) (SNF2-alpha) (SWI/SNF-related matrix-associated actin-dependent regulator of chromatin subfamily A member 2)	SMARCA2 BAF190B BRM SNF2A SNF2L2	0.494202	0.405524	0.445786	0.0392457	0.325817	0.95907
GBF1_HUMAN	8	Golgi-specific brefeldin A-resistance guanine nucleotide exchange factor 1 (BFA-resistant GEF 1)	GBF1 KIAA0248	0.19737	0.194892	0.539833	-0.0247104	0.207819	0.95907
YBOX3_HUMAN	5	Y-box-binding protein 3 (Cold shock domain-containing protein A) (DNA-binding protein A) (Single-strand DNA-binding protein NF-GMB)	YBX3 CSDA DBPA	-0.155708	0.938663	0.943047	-0.124353	1.05613	0.95907
DHX9_HUMAN	9	ATP-dependent RNA helicase A (EC 3.6.4.13) (DEAH box protein 9) (DExH-box helicase 9) (Leukophysin) (LKP) (Nuclear DNA helicase II) (NDH II) (RNA helicase A)	DHX9 DDX9 LKP NDH2	-0.0313445	0.496101	0.981365	-0.0581178	0.489862	0.95907
RS3_HUMAN	7	40S ribosomal protein S3 (EC 4.2.99.18) (Small ribosomal subunit protein uS3)	RPS3 OK/SW-cl.26	-0.294958	1.00086	0.890481	0.107482	0.936528	0.960504
PPIB_HUMAN	6	Peptidyl-prolyl cis-trans isomerase B (PPIase B) (EC 5.2.1.8) (CYP-S1) (Cyclophilin B) (Rotamase B) (S-cyclophilin) (SCYLP)	PPIB CYPB	-0.284745	0.111323	0.0548253	0.0116497	0.103783	0.961272
CARF_HUMAN	6	CDKN2A-interacting protein (Collaborator of ARF)	CDKN2AIP CARF	0.686079	0.332726	0.133702	-0.0347832	0.316721	0.961272
MINT_HUMAN	5	Msx2-interacting protein (SMART/HDAC1-associated repressor protein) (SPEN homolog)	SPEN KIAA0929 MINT SHARP	0.233695	0.283015	0.636479	-0.0305381	0.28132	0.961272
UBA1_HUMAN	16	Ubiquitin-like modifier-activating enzyme 1 (EC 6.2.1.45) (Protein A1S9) (Ubiquitin-activating enzyme E1)	UBA1 A1S9T UBE1	0.0399895	0.294136	0.956655	-0.035535	0.322228	0.961272
HSP74_HUMAN	7	Heat shock 70 kDa protein 4 (HSP70RY) (Heat shock 70-related protein APG-2)	HSPA4 APG2	0.0730772	1.38582	0.982808	-0.146246	1.3514	0.961272
PRS7_HUMAN	6	26S proteasome regulatory subunit 7 (26S proteasome AAA-ATPase subunit RPT1) (Proteasome 26S subunit ATPase 2) (Protein MSS1)	PSMC2 MSS1	0.621254	0.520518	0.452185	-0.0513648	0.485731	0.961905
K1109_HUMAN	6	Uncharacterized protein KIAA1109 (Fragile site-associated protein)	KIAA1109 FSA KIAA1371	-0.0819282	0.275256	0.890481	-0.0306563	0.291249	0.961905
ARHG2_HUMAN	5	Rho guanine nucleotide exchange factor 2 (Guanine nucleotide exchange factor H1) (GEF-H1) (Microtubule-regulated Rho-GEF) (Proliferating cell nucleolar antigen p40)	ARHGEF2 KIAA0651 LFP40	1.54149	1.00926	0.300226	0.0917406	0.916115	0.964372
NEDD1_HUMAN	3	Protein NEDD1 (Neural precursor cell expressed developmentally down-regulated protein 1) (NEDD-1)	NEDD1	0.412224	0.299134	0.373874	0.0249909	0.258848	0.965547
TOM1_HUMAN	3	Target of Myb protein 1	TOM1	-0.573149	1.08754	0.784581	-0.100142	1.05069	0.965547
RGPS2_HUMAN	3	Ras-specific guanine nucleotide-releasing factor RalGPS2 (Ral GEF with PH domain and SH3-binding motif 2) (RalA exchange factor RalGPS2)	RALGPS2	-0.085259	0.405983	0.925102	0.0367016	0.400797	0.967838
RUVB2_HUMAN	5	RuvB-like 2 (EC 3.6.4.12) (48 kDa TATA box-binding protein-interacting protein) (48 kDa TBP-interacting protein) (51 kDa erythrocyte cytosolic protein) (ECP-51) (INO80 complex subunit J) (Repressing pontin 52) (Reptin 52) (TIP49b) (TIP60-associated protein 54-beta) (TAP54-beta)	RUVBL2 INO80J TIP48 TIP49B CGI-46	0.0583382	0.713849	0.977251	-0.0629759	0.699056	0.967964
COF2_HUMAN	6	Cofilin-2 (Cofilin, muscle isoform)	CFL2	0.0516352	0.277779	0.93183	-0.0258977	0.292869	0.968351
GRIA3_HUMAN	3	Glutamate receptor 3 (GluR-3) (AMPA-selective glutamate receptor 3) (GluR-C) (GluR-K3) (Glutamate receptor ionotropic, AMPA 3) (GluA3)	GRIA3 GLUR3 GLURC	-0.496717	0.403374	0.438908	0.0439446	0.535548	0.971922
EIF3G_HUMAN	8	Eukaryotic translation initiation factor 3 subunit G (eIF3g) (Eukaryotic translation initiation factor 3 RNA-binding subunit) (eIF-3 RNA-binding subunit) (Eukaryotic translation initiation factor 3 subunit 4) (eIF-3-delta) (eIF3 p42) (eIF3 p44)	EIF3G EIF3S4	-0.362032	0.220903	0.252033	0.0149359	0.191051	0.972976
RL12_HUMAN	6	60S ribosomal protein L12 (Large ribosomal subunit protein uL11)	RPL12	-0.64096	1.45651	0.823893	0.109113	1.38498	0.972976
BAZ1B_HUMAN	6	Tyrosine-protein kinase BAZ1B (EC 2.7.10.2) (Bromodomain adjacent to zinc finger domain protein 1B) (Williams syndrome transcription factor) (Williams-Beuren syndrome chromosomal region 10 protein) (Williams-Beuren syndrome chromosomal region 9 protein) (hWALp2)	BAZ1B WBSC10 WBSCR10 WBSCR9 WSTF	-0.415831	0.252736	0.252033	-0.0290807	0.383246	0.974007
HS71A_HUMAN	10	Heat shock 70 kDa protein 1A (Heat shock 70 kDa protein 1) (HSP70-1) (HSP70.1)	HSPA1A HSP72 HSPA1 HSX70	-0.346226	0.671637	0.789112	-0.050298	0.676665	0.974241
TB182_HUMAN	33	182 kDa tankyrase-1-binding protein	TNKS1BP1 KIAA1741 TAB182	0.106489	0.0794239	0.379331	0.0053593	0.0755995	0.976039
SERPH_HUMAN	6	Serpin H1 (47 kDa heat shock protein) (Arsenic-transactivated protein 3) (AsTP3) (Cell proliferation-inducing gene 14 protein) (Collagen-binding protein) (Colligin) (Rheumatoid arthritis-related antigen RA-A47)	SERPINH1 CBP1 CBP2 HSP47 SERPINH2 PIG14	-0.60866	0.285076	0.118066	-0.0181625	0.27592	0.978446
AMPB_HUMAN	3	Aminopeptidase B (AP-B) (EC 3.4.11.6) (Arginine aminopeptidase) (Arginyl aminopeptidase)	RNPEP APB	0.61475	0.387975	0.279704	0.0223647	0.344351	0.978446
RS20_HUMAN	4	40S ribosomal protein S20 (Small ribosomal subunit protein uS10)	RPS20	0.123728	0.0870655	0.352451	-0.00575199	0.092233	0.978967
UN45A_HUMAN	3	Protein unc-45 homolog A (Unc-45A) (GCUNC-45) (Smooth muscle cell-associated protein 1) (SMAP-1)	UNC45A SMAP1	0.144497	0.458012	0.887177	0.0257675	0.415479	0.978967
DYST_HUMAN	9	Dystonin (230 kDa bullous pemphigoid antigen) (230/240 kDa bullous pemphigoid antigen) (Bullous pemphigoid antigen 1) (BPA) (Bullous pemphigoid antigen) (Dystonia musculorum protein) (Hemidesmosomal plaque protein)	DST BP230 BP240 BPAG1 DMH DT KIAA0728	0.33663	0.157546	0.115708	-0.0086662	0.143897	0.979297
ENOA_HUMAN	15	Alpha-enolase (EC 4.2.1.11) (2-phospho-D-glycerate hydro-lyase) (C-myc promoter-binding protein) (Enolase 1) (MBP-1) (MPB-1) (Non-neural enolase) (NNE) (Phosphopyruvate hydratase) (Plasminogen-binding protein)	ENO1 ENO1L1 MBPB1 MPB1	-0.477452	0.214726	0.0981775	0.0110727	0.212248	0.982094
OAT_HUMAN	3	Ornithine aminotransferase, mitochondrial (EC 2.6.1.13) (Ornithine delta-aminotransferase) (Ornithine--oxo-acid aminotransferase) [Cleaved into: Ornithine aminotransferase, hepatic form; Ornithine aminotransferase, renal form]	OAT	-1.04324	0.475816	0.115096	0.025675	0.478028	0.982094
ENPL_HUMAN	9	Endoplasmin (94 kDa glucose-regulated protein) (GRP-94) (Heat shock protein 90 kDa beta member 1) (Tumor rejection antigen 1) (gp96 homolog)	HSP90B1 GRP94 TRA1	0.303513	0.163269	0.18164	0.00903027	0.172204	0.982094
RL34_HUMAN	4	60S ribosomal protein L34 (Large ribosomal subunit protein eL34)	RPL34	-0.078046	0.618968	0.958875	0.0299011	0.610987	0.983946
VDAC1_HUMAN	7	Voltage-dependent anion-selective channel protein 1 (VDAC-1) (hVDAC1) (Outer mitochondrial membrane protein porin 1) (Plasmalemmal porin) (Porin 31HL) (Porin 31HM)	VDAC1 VDAC	-0.630712	1.05349	0.746703	-0.0567204	1.18983	0.983964
IGHM_HUMAN	3	Immunoglobulin heavy constant mu (Ig mu chain C region) (Ig mu chain C region BOT) (Ig mu chain C region GAL) (Ig mu chain C region OU)	IGHM	3.37716	3.65399	0.590057	0.17653	3.82064	0.984348
UTRO_HUMAN	10	Utrophin (Dystrophin-related protein 1) (DRP-1)	UTRN DMDL DRP1	0.192639	0.142487	0.377938	0.00588223	0.14665	0.986408
NB5R3_HUMAN	3	NADH-cytochrome b5 reductase 3 (B5R) (Cytochrome b5 reductase) (EC 1.6.2.2) (Diaphorase-1) [Cleaved into: NADH-cytochrome b5 reductase 3 membrane-bound form; NADH-cytochrome b5 reductase 3 soluble form]	CYB5R3 DIA1	0.760662	0.66695	0.481834	0.0246856	0.616136	0.986408
DESP_HUMAN	8	Desmoplakin (DP) (250/210 kDa paraneoplastic pemphigus antigen)	DSP	-0.1209	0.197041	0.742515	0.00672823	0.172951	0.986408
PP12C_HUMAN	7	Protein phosphatase 1 regulatory subunit 12C (Protein phosphatase 1 myosin-binding subunit of 85 kDa) (Protein phosphatase 1 myosin-binding subunit p85)	PPP1R12C LENG3 MBS85	0.094959	0.165502	0.757409	0.00836637	0.20833	0.986408
WNK1_HUMAN	5	Serine/threonine-protein kinase WNK1 (EC 2.7.11.1) (Erythrocyte 65 kDa protein) (p65) (Kinase deficient protein) (Protein kinase lysine-deficient 1) (Protein kinase with no lysine 1) (hWNK1)	WNK1 HSN2 KDP KIAA0344 PRKWNK1	-0.504732	0.683638	0.681929	0.0291165	0.825095	0.987515
GRP75_HUMAN	8	Stress-70 protein, mitochondrial (75 kDa glucose-regulated protein) (GRP-75) (Heat shock 70 kDa protein 9) (Mortalin) (MOT) (Peptide-binding protein 74) (PBP74)	HSPA9 GRP75 HSPA9B mt-HSP70	-0.538337	1.06287	0.793914	-0.0354545	1.08644	0.988686
FARP1_HUMAN	3	FERM, ARHGEF and pleckstrin domain-containing protein 1 (Chondrocyte-derived ezrin-like protein) (FERM, RhoGEF and pleckstrin domain-containing protein 1) (Pleckstrin homology domain-containing family C member 2) (PH domain-containing family C member 2)	FARP1 CDEP PLEKHC2	1.31335	0.785863	0.249488	0.0296709	0.978669	0.988842
CDV3_HUMAN	6	Protein CDV3 homolog	CDV3 H41	-0.371418	0.301357	0.432768	0.00909572	0.301525	0.988842
MLEC_HUMAN	4	Malectin	MLEC KIAA0152	-1.00454	0.381671	0.0500931	-0.00832245	0.357577	0.99342
RPAP3_HUMAN	3	RNA polymerase II-associated protein 3	RPAP3	-0.796029	0.376676	0.130755	-0.00785401	0.375159	0.99342
RHOG_HUMAN	4	Rho-related GTP-binding protein RhoG	RHOG ARHG	0.231256	0.260908	0.604105	-0.00363348	0.186938	0.99342
HNRL1_HUMAN	8	Heterogeneous nuclear ribonucleoprotein U-like protein 1 (Adenovirus early region 1B-associated protein 5) (E1B-55 kDa-associated protein 5) (E1B-AP5)	HNRNPUL1 E1BAP5 HNRPUL1	0.118828	0.183541	0.725845	-0.0034275	0.188902	0.99342
SF3B3_HUMAN	4	Splicing factor 3B subunit 3 (Pre-mRNA-splicing factor SF3b 130 kDa subunit) (SF3b130) (STAF130) (Spliceosome-associated protein 130) (SAP 130)	SF3B3 KIAA0017 SAP130	0.663554	0.271797	0.0728736	0.003998	0.251731	0.993836
EMD_HUMAN	6	Emerin	EMD EDMD STA	0.317495	0.155673	0.137221	0.00204895	0.169085	0.9959
FSCN1_HUMAN	9	Fascin (55 kDa actin-bundling protein) (Singed-like protein) (p55)	FSCN1 FAN1 HSN SNL	-0.34224	0.385043	0.600505	0.00393175	0.364943	0.996037
SYTC_HUMAN	5	Threonine--tRNA ligase, cytoplasmic (EC 6.1.1.3) (Threonyl-tRNA synthetase) (ThrRS)	TARS	0.517378	0.293996	0.216565	0.00218306	0.289616	0.997634
AT1A1_HUMAN	11	Sodium/potassium-transporting ATPase subunit alpha-1 (Na(+)/K(+) ATPase alpha-1 subunit) (EC 3.6.3.9) (Sodium pump subunit alpha-1)	ATP1A1	-0.536358	0.711245	0.67385	-0.00410711	0.776081	0.997634
S20A2_HUMAN	3	Sodium-dependent phosphate transporter 2 (Gibbon ape leukemia virus receptor 2) (GLVR-2) (Phosphate transporter 2) (PiT-2) (Pit2) (hPit2) (Solute carrier family 20 member 2)	SLC20A2 GLVR2 PIT2	-0.408015	0.827291	0.802259	-0.00505293	0.791908	0.997634
TKT_HUMAN	11	Transketolase (TK) (EC 2.2.1.1)	TKT	0.0328581	0.569348	0.981365	0.00247424	0.614857	0.997719
GT251_HUMAN	6	Procollagen galactosyltransferase 1 (EC 2.4.1.50) (Collagen beta(1-O)galactosyltransferase 1) (ColGalT 1) (Glycosyltransferase 25 family member 1) (Hydroxylysine galactosyltransferase 1)	COLGALT1 GLT25D1 PSEC0241	-0.354481	0.67685	0.784581	-0.000923613	0.6843	0.998928
